# Supplementary material for: Fade into you: genetic control of pigmentation patterns in red-flesh apple (Malus domestica)
Source: Front Plant Sci. 2025 Jan 13;15:1462545. doi: 10.3389/fpls.2024.1462545 (PMC11770013; doi:10.3389/fpls.2024.1462545)
Supplement: Supplementary file 4 [file DataSheet1.zip › CR C3EXT284NM/CR C3EXT284NM.txt]

URL	chrom://thermo-pfav3ojr/ChromeleonLocal/Instrument Data/Vanquish_MS/Dimitri/VALEMA/Pierre/Echantillons 03-04-24.seq/232.smp/EXT284NM.channel/EXT284NM.chm
Channel	EXT284NM

Injection Information:
Data Vault	ChromeleonLocal
Sequence	Echantillons 03-04-24
Name	CR C3
Number	11
Position	B:B2
Comment	colonne SB-AQ MeOH+5%AA
Processing Method	Quantitative
Instrument Method	VALEMA test separation GRAQ 4
Type	Unknown
Status	Finished
Inject Time	4/4/2024 1:24:49 AM +02:00
Volume (µl)	10.0000
Dilution Factor	1.0000
Weight	1.0000

Chromatogram Data Information:
Time Min. (min)	0.001667
Time Max. (min)	47.000000
Data Points	28200
Detector	UV
Generating Data System	Chromeleon 7.3.2.10759
Exporting Data System	Chromeleon 7.3.2.0
Operator	Administrator
Signal Quantity	Absorbance
Signal Unit	mAU
Signal Min.	-1.257002
Signal Max.	487.012117
Channel	EXT284NM
Driver Name	VDAD.dll
Channel Type	Evaluation
Min. Step (s)	0.1
Max. Step (s)	0.1
Average Step (s)	0.1

Signal Parameter Information:
Signal Info	WVL:284 nm

Chromatogram Data:
Time (min)	Step (s)	Value (mAU)
0.001667	n.a.	0.000000
0.003333	0.1	0.000000
0.005000	0.1	0.000238
0.006667	0.1	0.000954
0.008333	0.1	0.002027
0.010000	0.1	0.002682
0.011667	0.1	0.002325
0.013333	0.1	0.001311
0.015000	0.1	0.000656
0.016667	0.1	0.001431
0.018333	0.1	0.003874
0.020000	0.1	0.007451
0.021667	0.1	0.011444
0.023333	0.1	0.015795
0.025000	0.1	0.020206
0.026667	0.1	0.023901
0.028333	0.1	0.026166
0.030000	0.1	0.026643
0.031667	0.1	0.025868
0.033333	0.1	0.025451
0.035000	0.1	0.026941
0.036667	0.1	0.029802
0.038333	0.1	0.031590
0.040000	0.1	0.030756
0.041667	0.1	0.027716
0.043333	0.1	0.023663
0.045000	0.1	0.019848
0.046667	0.1	0.017643
0.048333	0.1	0.017285
0.050000	0.1	0.017762
0.051667	0.1	0.017941
0.053333	0.1	0.017524
0.055000	0.1	0.017107
0.056667	0.1	0.016749
0.058333	0.1	0.016093
0.060000	0.1	0.014305
0.061667	0.1	0.011444
0.063333	0.1	0.008762
0.065000	0.1	0.007331
0.066667	0.1	0.006616
0.068333	0.1	0.005305
0.070000	0.1	0.003874
0.071667	0.1	0.004351
0.073333	0.1	0.007153
0.075000	0.1	0.010848
0.076667	0.1	0.012994
0.078333	0.1	0.011444
0.080000	0.1	0.006437
0.081667	0.1	0.001073
0.083333	0.1	-0.002086
0.085000	0.1	-0.003219
0.086667	0.1	-0.003636
0.088333	0.1	-0.003874
0.090000	0.1	-0.003397
0.091667	0.1	-0.001252
0.093333	0.1	0.002980
0.095000	0.1	0.008941
0.096667	0.1	0.015378
0.098333	0.1	0.020564
0.100000	0.1	0.022829
0.101667	0.1	0.021458
0.103333	0.1	0.017464
0.105000	0.1	0.013173
0.106667	0.1	0.010490
0.108333	0.1	0.010550
0.110000	0.1	0.013590
0.111667	0.1	0.019431
0.113333	0.1	0.027001
0.115000	0.1	0.033796
0.116667	0.1	0.037670
0.118333	0.1	0.038326
0.120000	0.1	0.036955
0.121667	0.1	0.034690
0.123333	0.1	0.031531
0.125000	0.1	0.027597
0.126667	0.1	0.023365
0.128333	0.1	0.019550
0.130000	0.1	0.016332
0.131667	0.1	0.013828
0.133333	0.1	0.012577
0.135000	0.1	0.013173
0.136667	0.1	0.015676
0.138333	0.1	0.018656
0.140000	0.1	0.020146
0.141667	0.1	0.019848
0.143333	0.1	0.018537
0.145000	0.1	0.016212
0.146667	0.1	0.011861
0.148333	0.1	0.005305
0.150000	0.1	-0.001431
0.151667	0.1	-0.005126
0.153333	0.1	-0.003934
0.155000	0.1	0.001490
0.156667	0.1	0.009120
0.158333	0.1	0.016749
0.160000	0.1	0.021935
0.161667	0.1	0.023782
0.163333	0.1	0.023127
0.165000	0.1	0.021517
0.166667	0.1	0.019968
0.168333	0.1	0.018954
0.170000	0.1	0.018001
0.171667	0.1	0.016570
0.173333	0.1	0.014544
0.175000	0.1	0.011384
0.176667	0.1	0.006497
0.178333	0.1	0.000596
0.180000	0.1	-0.004709
0.181667	0.1	-0.007868
0.183333	0.1	-0.008106
0.185000	0.1	-0.006020
0.186667	0.1	-0.003338
0.188333	0.1	-0.001669
0.190000	0.1	-0.001013
0.191667	0.1	-0.000536
0.193333	0.1	0.000358
0.195000	0.1	0.001431
0.196667	0.1	0.002265
0.198333	0.1	0.002801
0.200000	0.1	0.003994
0.201667	0.1	0.007093
0.203333	0.1	0.012159
0.205000	0.1	0.017643
0.206667	0.1	0.021517
0.208333	0.1	0.023246
0.210000	0.1	0.023365
0.211667	0.1	0.022233
0.213333	0.1	0.020266
0.215000	0.1	0.018537
0.216667	0.1	0.017464
0.218333	0.1	0.016510
0.220000	0.1	0.014722
0.221667	0.1	0.011742
0.223333	0.1	0.008583
0.225000	0.1	0.006676
0.226667	0.1	0.006735
0.228333	0.1	0.008821
0.230000	0.1	0.012338
0.231667	0.1	0.015676
0.233333	0.1	0.016391
0.235000	0.1	0.013709
0.236667	0.1	0.009358
0.238333	0.1	0.006020
0.240000	0.1	0.005186
0.241667	0.1	0.006795
0.243333	0.1	0.009358
0.245000	0.1	0.010729
0.246667	0.1	0.009656
0.248333	0.1	0.006974
0.250000	0.1	0.005126
0.251667	0.1	0.005305
0.253333	0.1	0.006378
0.255000	0.1	0.006795
0.256667	0.1	0.006616
0.258333	0.1	0.007153
0.260000	0.1	0.008643
0.261667	0.1	0.009716
0.263333	0.1	0.009656
0.265000	0.1	0.008106
0.266667	0.1	0.004888
0.268333	0.1	0.000238
0.270000	0.1	-0.004947
0.271667	0.1	-0.009477
0.273333	0.1	-0.012159
0.275000	0.1	-0.012696
0.276667	0.1	-0.012040
0.278333	0.1	-0.011027
0.280000	0.1	-0.009239
0.281667	0.1	-0.005901
0.283333	0.1	-0.001132
0.285000	0.1	0.003994
0.286667	0.1	0.007629
0.288333	0.1	0.007927
0.290000	0.1	0.004053
0.291667	0.1	-0.003099
0.293333	0.1	-0.010252
0.295000	0.1	-0.013947
0.296667	0.1	-0.012875
0.298333	0.1	-0.007689
0.300000	0.1	-0.000298
0.301667	0.1	0.006735
0.303333	0.1	0.012040
0.305000	0.1	0.015855
0.306667	0.1	0.018775
0.308333	0.1	0.020385
0.310000	0.1	0.020206
0.311667	0.1	0.017583
0.313333	0.1	0.012994
0.315000	0.1	0.007808
0.316667	0.1	0.003576
0.318333	0.1	0.000894
0.320000	0.1	0.000000
0.321667	0.1	0.000417
0.323333	0.1	0.001192
0.325000	0.1	0.001371
0.326667	0.1	0.000358
0.328333	0.1	-0.001848
0.330000	0.1	-0.004649
0.331667	0.1	-0.007331
0.333333	0.1	-0.010014
0.335000	0.1	-0.012755
0.336667	0.1	-0.014961
0.338333	0.1	-0.016212
0.340000	0.1	-0.016451
0.341667	0.1	-0.016153
0.343333	0.1	-0.016093
0.345000	0.1	-0.016153
0.346667	0.1	-0.015199
0.348333	0.1	-0.013113
0.350000	0.1	-0.010371
0.351667	0.1	-0.007093
0.353333	0.1	-0.003517
0.355000	0.1	-0.000298
0.356667	0.1	0.002205
0.358333	0.1	0.003874
0.360000	0.1	0.004530
0.361667	0.1	0.004292
0.363333	0.1	0.003755
0.365000	0.1	0.003099
0.366667	0.1	0.002742
0.368333	0.1	0.002265
0.370000	0.1	0.000596
0.371667	0.1	-0.002325
0.373333	0.1	-0.005066
0.375000	0.1	-0.006199
0.376667	0.1	-0.005245
0.378333	0.1	-0.002325
0.380000	0.1	0.001967
0.381667	0.1	0.006557
0.383333	0.1	0.010192
0.385000	0.1	0.011027
0.386667	0.1	0.008643
0.388333	0.1	0.004888
0.390000	0.1	0.001907
0.391667	0.1	-0.001073
0.393333	0.1	-0.005424
0.395000	0.1	-0.010014
0.396667	0.1	-0.012100
0.398333	0.1	-0.010133
0.400000	0.1	-0.004768
0.401667	0.1	0.001848
0.403333	0.1	0.007391
0.405000	0.1	0.010908
0.406667	0.1	0.012040
0.408333	0.1	0.011563
0.410000	0.1	0.011265
0.411667	0.1	0.012398
0.413333	0.1	0.014424
0.415000	0.1	0.015855
0.416667	0.1	0.016391
0.418333	0.1	0.016630
0.420000	0.1	0.015974
0.421667	0.1	0.013947
0.423333	0.1	0.010908
0.425000	0.1	0.008166
0.426667	0.1	0.006974
0.428333	0.1	0.007331
0.430000	0.1	0.008166
0.431667	0.1	0.007689
0.433333	0.1	0.005126
0.435000	0.1	0.001132
0.436667	0.1	-0.002623
0.438333	0.1	-0.004709
0.440000	0.1	-0.005126
0.441667	0.1	-0.005305
0.443333	0.1	-0.006199
0.445000	0.1	-0.007749
0.446667	0.1	-0.008404
0.448333	0.1	-0.006497
0.450000	0.1	-0.002503
0.451667	0.1	0.000954
0.453333	0.1	0.001252
0.455000	0.1	-0.001788
0.456667	0.1	-0.006080
0.458333	0.1	-0.009477
0.460000	0.1	-0.011683
0.461667	0.1	-0.013888
0.463333	0.1	-0.016689
0.465000	0.1	-0.019014
0.466667	0.1	-0.019252
0.468333	0.1	-0.016272
0.470000	0.1	-0.009954
0.471667	0.1	-0.000954
0.473333	0.1	0.008941
0.475000	0.1	0.017822
0.476667	0.1	0.023782
0.478333	0.1	0.025630
0.480000	0.1	0.023425
0.481667	0.1	0.019670
0.483333	0.1	0.017345
0.485000	0.1	0.016749
0.486667	0.1	0.016928
0.488333	0.1	0.017226
0.490000	0.1	0.017405
0.491667	0.1	0.017762
0.493333	0.1	0.018716
0.495000	0.1	0.019729
0.496667	0.1	0.019550
0.498333	0.1	0.016570
0.500000	0.1	0.010192
0.501667	0.1	0.001729
0.503333	0.1	-0.006020
0.505000	0.1	-0.010371
0.506667	0.1	-0.009894
0.508333	0.1	-0.005782
0.510000	0.1	-0.001550
0.511667	0.1	-0.000477
0.513333	0.1	-0.003815
0.515000	0.1	-0.010014
0.516667	0.1	-0.015318
0.518333	0.1	-0.016570
0.520000	0.1	-0.013292
0.521667	0.1	-0.006855
0.523333	0.1	0.000954
0.525000	0.1	0.008047
0.526667	0.1	0.012755
0.528333	0.1	0.014842
0.530000	0.1	0.014961
0.531667	0.1	0.013292
0.533333	0.1	0.010073
0.535000	0.1	0.006616
0.536667	0.1	0.004530
0.538333	0.1	0.003874
0.540000	0.1	0.003695
0.541667	0.1	0.003397
0.543333	0.1	0.003278
0.545000	0.1	0.003576
0.546667	0.1	0.004947
0.548333	0.1	0.007153
0.550000	0.1	0.008821
0.551667	0.1	0.008404
0.553333	0.1	0.005543
0.555000	0.1	0.001073
0.556667	0.1	-0.003517
0.558333	0.1	-0.007391
0.560000	0.1	-0.010312
0.561667	0.1	-0.011921
0.563333	0.1	-0.013053
0.565000	0.1	-0.014782
0.566667	0.1	-0.016451
0.568333	0.1	-0.016510
0.570000	0.1	-0.014603
0.571667	0.1	-0.012040
0.573333	0.1	-0.009596
0.575000	0.1	-0.007272
0.576667	0.1	-0.005007
0.578333	0.1	-0.003815
0.580000	0.1	-0.004947
0.581667	0.1	-0.008523
0.583333	0.1	-0.012994
0.585000	0.1	-0.016391
0.586667	0.1	-0.017464
0.588333	0.1	-0.017166
0.590000	0.1	-0.017166
0.591667	0.1	-0.017762
0.593333	0.1	-0.018060
0.595000	0.1	-0.017762
0.596667	0.1	-0.017226
0.598333	0.1	-0.017226
0.600000	0.1	-0.018477
0.601667	0.1	-0.021636
0.603333	0.1	-0.026584
0.605000	0.1	-0.030935
0.606667	0.1	-0.031710
0.608333	0.1	-0.028193
0.610000	0.1	-0.021517
0.611667	0.1	-0.014067
0.613333	0.1	-0.009239
0.615000	0.1	-0.009179
0.616667	0.1	-0.013471
0.618333	0.1	-0.019670
0.620000	0.1	-0.024438
0.621667	0.1	-0.026405
0.623333	0.1	-0.026047
0.625000	0.1	-0.024021
0.626667	0.1	-0.021040
0.628333	0.1	-0.018179
0.630000	0.1	-0.016332
0.631667	0.1	-0.015318
0.633333	0.1	-0.014722
0.635000	0.1	-0.014961
0.636667	0.1	-0.015318
0.638333	0.1	-0.014126
0.640000	0.1	-0.011444
0.641667	0.1	-0.009000
0.643333	0.1	-0.008762
0.645000	0.1	-0.011563
0.646667	0.1	-0.016749
0.648333	0.1	-0.022233
0.650000	0.1	-0.025749
0.651667	0.1	-0.025868
0.653333	0.1	-0.022769
0.655000	0.1	-0.017524
0.656667	0.1	-0.011921
0.658333	0.1	-0.007749
0.660000	0.1	-0.006080
0.661667	0.1	-0.007629
0.663333	0.1	-0.011683
0.665000	0.1	-0.015736
0.666667	0.1	-0.017583
0.668333	0.1	-0.016809
0.670000	0.1	-0.014782
0.671667	0.1	-0.013351
0.673333	0.1	-0.013649
0.675000	0.1	-0.015855
0.676667	0.1	-0.019491
0.678333	0.1	-0.023007
0.680000	0.1	-0.024617
0.681667	0.1	-0.023484
0.683333	0.1	-0.020206
0.685000	0.1	-0.015676
0.686667	0.1	-0.010669
0.688333	0.1	-0.006199
0.690000	0.1	-0.003815
0.691667	0.1	-0.004590
0.693333	0.1	-0.007451
0.695000	0.1	-0.009120
0.696667	0.1	-0.007153
0.698333	0.1	-0.002801
0.700000	0.1	0.001073
0.701667	0.1	0.003099
0.703333	0.1	0.002980
0.705000	0.1	0.000775
0.706667	0.1	-0.002682
0.708333	0.1	-0.006378
0.710000	0.1	-0.009477
0.711667	0.1	-0.011683
0.713333	0.1	-0.012875
0.715000	0.1	-0.012875
0.716667	0.1	-0.012159
0.718333	0.1	-0.011623
0.720000	0.1	-0.012279
0.721667	0.1	-0.013709
0.723333	0.1	-0.015080
0.725000	0.1	-0.016212
0.726667	0.1	-0.017703
0.728333	0.1	-0.020385
0.730000	0.1	-0.023842
0.731667	0.1	-0.026166
0.733333	0.1	-0.025272
0.735000	0.1	-0.021756
0.736667	0.1	-0.018179
0.738333	0.1	-0.016868
0.740000	0.1	-0.018418
0.741667	0.1	-0.022352
0.743333	0.1	-0.027537
0.745000	0.1	-0.031829
0.746667	0.1	-0.032663
0.748333	0.1	-0.029624
0.750000	0.1	-0.024855
0.751667	0.1	-0.021338
0.753333	0.1	-0.020921
0.755000	0.1	-0.022471
0.756667	0.1	-0.023305
0.758333	0.1	-0.022292
0.760000	0.1	-0.020921
0.761667	0.1	-0.020266
0.763333	0.1	-0.019908
0.765000	0.1	-0.019431
0.766667	0.1	-0.019968
0.768333	0.1	-0.022113
0.770000	0.1	-0.024438
0.771667	0.1	-0.025213
0.773333	0.1	-0.024498
0.775000	0.1	-0.023901
0.776667	0.1	-0.024319
0.778333	0.1	-0.025332
0.780000	0.1	-0.026226
0.781667	0.1	-0.026047
0.783333	0.1	-0.023663
0.785000	0.1	-0.018299
0.786667	0.1	-0.010848
0.788333	0.1	-0.004172
0.790000	0.1	-0.001788
0.791667	0.1	-0.005007
0.793333	0.1	-0.011563
0.795000	0.1	-0.017703
0.796667	0.1	-0.020444
0.798333	0.1	-0.019073
0.800000	0.1	-0.015497
0.801667	0.1	-0.012755
0.803333	0.1	-0.012755
0.805000	0.1	-0.015736
0.806667	0.1	-0.020027
0.808333	0.1	-0.023484
0.810000	0.1	-0.024974
0.811667	0.1	-0.024498
0.813333	0.1	-0.022590
0.815000	0.1	-0.020206
0.816667	0.1	-0.017285
0.818333	0.1	-0.013828
0.820000	0.1	-0.011265
0.821667	0.1	-0.011683
0.823333	0.1	-0.015855
0.825000	0.1	-0.022531
0.826667	0.1	-0.029981
0.828333	0.1	-0.036001
0.830000	0.1	-0.038981
0.831667	0.1	-0.038743
0.833333	0.1	-0.036120
0.835000	0.1	-0.032723
0.836667	0.1	-0.030458
0.838333	0.1	-0.030994
0.840000	0.1	-0.033796
0.841667	0.1	-0.036478
0.843333	0.1	-0.036359
0.845000	0.1	-0.032604
0.846667	0.1	-0.027061
0.848333	0.1	-0.023067
0.850000	0.1	-0.022292
0.851667	0.1	-0.023723
0.853333	0.1	-0.025570
0.855000	0.1	-0.026584
0.856667	0.1	-0.026405
0.858333	0.1	-0.024915
0.860000	0.1	-0.022411
0.861667	0.1	-0.019908
0.863333	0.1	-0.018597
0.865000	0.1	-0.018775
0.866667	0.1	-0.020385
0.868333	0.1	-0.023484
0.870000	0.1	-0.027537
0.871667	0.1	-0.030637
0.873333	0.1	-0.031173
0.875000	0.1	-0.029325
0.876667	0.1	-0.026345
0.878333	0.1	-0.024199
0.880000	0.1	-0.024021
0.881667	0.1	-0.025511
0.883333	0.1	-0.027120
0.885000	0.1	-0.027955
0.886667	0.1	-0.028670
0.888333	0.1	-0.029802
0.890000	0.1	-0.031233
0.891667	0.1	-0.032246
0.893333	0.1	-0.032306
0.895000	0.1	-0.031352
0.896667	0.1	-0.029385
0.898333	0.1	-0.027061
0.900000	0.1	-0.025094
0.901667	0.1	-0.023544
0.903333	0.1	-0.022292
0.905000	0.1	-0.021279
0.906667	0.1	-0.020146
0.908333	0.1	-0.018120
0.910000	0.1	-0.014901
0.911667	0.1	-0.011742
0.913333	0.1	-0.010848
0.915000	0.1	-0.013053
0.916667	0.1	-0.016809
0.918333	0.1	-0.020206
0.920000	0.1	-0.022769
0.921667	0.1	-0.024438
0.923333	0.1	-0.025153
0.925000	0.1	-0.025630
0.926667	0.1	-0.026643
0.928333	0.1	-0.028491
0.930000	0.1	-0.031471
0.931667	0.1	-0.035524
0.933333	0.1	-0.039339
0.935000	0.1	-0.040829
0.936667	0.1	-0.038981
0.938333	0.1	-0.035405
0.940000	0.1	-0.032067
0.941667	0.1	-0.029266
0.943333	0.1	-0.026226
0.945000	0.1	-0.023186
0.946667	0.1	-0.021636
0.948333	0.1	-0.022829
0.950000	0.1	-0.027239
0.951667	0.1	-0.033557
0.953333	0.1	-0.039220
0.955000	0.1	-0.041783
0.956667	0.1	-0.041127
0.958333	0.1	-0.038564
0.960000	0.1	-0.035822
0.961667	0.1	-0.033796
0.963333	0.1	-0.033259
0.965000	0.1	-0.034571
0.966667	0.1	-0.036418
0.968333	0.1	-0.036180
0.970000	0.1	-0.033021
0.971667	0.1	-0.028968
0.973333	0.1	-0.026107
0.975000	0.1	-0.024140
0.976667	0.1	-0.021935
0.978333	0.1	-0.019670
0.980000	0.1	-0.017524
0.981667	0.1	-0.014842
0.983333	0.1	-0.011146
0.985000	0.1	-0.007212
0.986667	0.1	-0.004709
0.988333	0.1	-0.005007
0.990000	0.1	-0.007868
0.991667	0.1	-0.012100
0.993333	0.1	-0.015676
0.995000	0.1	-0.017285
0.996667	0.1	-0.017405
0.998333	0.1	-0.017166
1.000000	0.1	-0.017226
1.001667	0.1	-0.017822
1.003333	0.1	-0.019312
1.005000	0.1	-0.021577
1.006667	0.1	-0.023603
1.008333	0.1	-0.024915
1.010000	0.1	-0.026047
1.011667	0.1	-0.026643
1.013333	0.1	-0.026405
1.015000	0.1	-0.026643
1.016667	0.1	-0.029147
1.018333	0.1	-0.033557
1.020000	0.1	-0.037789
1.021667	0.1	-0.039876
1.023333	0.1	-0.039160
1.025000	0.1	-0.035644
1.026667	0.1	-0.029564
1.028333	0.1	-0.021994
1.030000	0.1	-0.015616
1.031667	0.1	-0.013292
1.033333	0.1	-0.016272
1.035000	0.1	-0.024021
1.036667	0.1	-0.033736
1.038333	0.1	-0.041306
1.040000	0.1	-0.044823
1.041667	0.1	-0.045359
1.043333	0.1	-0.045359
1.045000	0.1	-0.046015
1.046667	0.1	-0.047028
1.048333	0.1	-0.047624
1.050000	0.1	-0.046551
1.051667	0.1	-0.042856
1.053333	0.1	-0.037491
1.055000	0.1	-0.033081
1.056667	0.1	-0.031650
1.058333	0.1	-0.032783
1.060000	0.1	-0.034451
1.061667	0.1	-0.035644
1.063333	0.1	-0.036538
1.065000	0.1	-0.037372
1.066667	0.1	-0.037551
1.068333	0.1	-0.037014
1.070000	0.1	-0.036120
1.071667	0.1	-0.034750
1.073333	0.1	-0.031888
1.075000	0.1	-0.027418
1.076667	0.1	-0.021577
1.078333	0.1	-0.015616
1.080000	0.1	-0.011027
1.081667	0.1	-0.009000
1.083333	0.1	-0.009358
1.085000	0.1	-0.011563
1.086667	0.1	-0.014901
1.088333	0.1	-0.018835
1.090000	0.1	-0.022829
1.091667	0.1	-0.026643
1.093333	0.1	-0.029922
1.095000	0.1	-0.031829
1.096667	0.1	-0.032306
1.098333	0.1	-0.032127
1.100000	0.1	-0.031948
1.101667	0.1	-0.031769
1.103333	0.1	-0.031650
1.105000	0.1	-0.031710
1.106667	0.1	-0.032008
1.108333	0.1	-0.032365
1.110000	0.1	-0.032842
1.111667	0.1	-0.032842
1.113333	0.1	-0.031590
1.115000	0.1	-0.029385
1.116667	0.1	-0.027299
1.118333	0.1	-0.026107
1.120000	0.1	-0.024855
1.121667	0.1	-0.022650
1.123333	0.1	-0.020564
1.125000	0.1	-0.019908
1.126667	0.1	-0.020802
1.128333	0.1	-0.022829
1.130000	0.1	-0.025272
1.131667	0.1	-0.027180
1.133333	0.1	-0.028610
1.135000	0.1	-0.031352
1.136667	0.1	-0.036180
1.138333	0.1	-0.040948
1.140000	0.1	-0.043273
1.141667	0.1	-0.042260
1.143333	0.1	-0.038087
1.145000	0.1	-0.032425
1.146667	0.1	-0.027657
1.148333	0.1	-0.025272
1.150000	0.1	-0.025034
1.151667	0.1	-0.026762
1.153333	0.1	-0.030637
1.155000	0.1	-0.036240
1.156667	0.1	-0.042617
1.158333	0.1	-0.048339
1.160000	0.1	-0.052392
1.161667	0.1	-0.054300
1.163333	0.1	-0.054121
1.165000	0.1	-0.052154
1.166667	0.1	-0.048995
1.168333	0.1	-0.044703
1.170000	0.1	-0.039041
1.171667	0.1	-0.033021
1.173333	0.1	-0.028908
1.175000	0.1	-0.027597
1.176667	0.1	-0.027359
1.178333	0.1	-0.025630
1.180000	0.1	-0.021756
1.181667	0.1	-0.017822
1.183333	0.1	-0.016689
1.185000	0.1	-0.018775
1.186667	0.1	-0.022888
1.188333	0.1	-0.028431
1.190000	0.1	-0.034809
1.191667	0.1	-0.039816
1.193333	0.1	-0.042200
1.195000	0.1	-0.043035
1.196667	0.1	-0.043750
1.198333	0.1	-0.044405
1.200000	0.1	-0.043929
1.201667	0.1	-0.041306
1.203333	0.1	-0.036240
1.205000	0.1	-0.029624
1.206667	0.1	-0.023365
1.208333	0.1	-0.019491
1.210000	0.1	-0.018895
1.211667	0.1	-0.020802
1.213333	0.1	-0.023663
1.215000	0.1	-0.026882
1.216667	0.1	-0.030339
1.218333	0.1	-0.033498
1.220000	0.1	-0.035167
1.221667	0.1	-0.034273
1.223333	0.1	-0.030518
1.225000	0.1	-0.025213
1.226667	0.1	-0.020325
1.228333	0.1	-0.017941
1.230000	0.1	-0.019491
1.231667	0.1	-0.023723
1.233333	0.1	-0.028074
1.235000	0.1	-0.031292
1.236667	0.1	-0.033796
1.238333	0.1	-0.036180
1.240000	0.1	-0.037968
1.241667	0.1	-0.038564
1.243333	0.1	-0.037432
1.245000	0.1	-0.035048
1.246667	0.1	-0.032663
1.248333	0.1	-0.030935
1.250000	0.1	-0.029147
1.251667	0.1	-0.027180
1.253333	0.1	-0.026345
1.255000	0.1	-0.027955
1.256667	0.1	-0.032365
1.258333	0.1	-0.038683
1.260000	0.1	-0.044763
1.261667	0.1	-0.047922
1.263333	0.1	-0.047445
1.265000	0.1	-0.044644
1.266667	0.1	-0.041246
1.268333	0.1	-0.038624
1.270000	0.1	-0.037730
1.271667	0.1	-0.038743
1.273333	0.1	-0.041246
1.275000	0.1	-0.043571
1.276667	0.1	-0.043809
1.278333	0.1	-0.041902
1.280000	0.1	-0.040233
1.281667	0.1	-0.040531
1.283333	0.1	-0.041723
1.285000	0.1	-0.041902
1.286667	0.1	-0.040591
1.288333	0.1	-0.038326
1.290000	0.1	-0.035048
1.291667	0.1	-0.029862
1.293333	0.1	-0.021994
1.295000	0.1	-0.012338
1.296667	0.1	-0.003636
1.298333	0.1	0.002027
1.300000	0.1	0.004530
1.301667	0.1	0.004828
1.303333	0.1	0.003278
1.305000	0.1	0.000238
1.306667	0.1	-0.003695
1.308333	0.1	-0.007331
1.310000	0.1	-0.009239
1.311667	0.1	-0.009358
1.313333	0.1	-0.009477
1.315000	0.1	-0.011027
1.316667	0.1	-0.013173
1.318333	0.1	-0.014186
1.320000	0.1	-0.014484
1.321667	0.1	-0.016451
1.323333	0.1	-0.021815
1.325000	0.1	-0.029802
1.326667	0.1	-0.037909
1.328333	0.1	-0.043929
1.330000	0.1	-0.047445
1.331667	0.1	-0.049174
1.333333	0.1	-0.049710
1.335000	0.1	-0.048935
1.336667	0.1	-0.046432
1.338333	0.1	-0.042498
1.340000	0.1	-0.037551
1.341667	0.1	-0.032187
1.343333	0.1	-0.026882
1.345000	0.1	-0.021398
1.346667	0.1	-0.014961
1.348333	0.1	-0.008285
1.350000	0.1	-0.003576
1.351667	0.1	-0.002563
1.353333	0.1	-0.005662
1.355000	0.1	-0.011981
1.356667	0.1	-0.019431
1.358333	0.1	-0.025570
1.360000	0.1	-0.029743
1.361667	0.1	-0.032544
1.363333	0.1	-0.034988
1.365000	0.1	-0.037134
1.366667	0.1	-0.038445
1.368333	0.1	-0.038803
1.370000	0.1	-0.038624
1.371667	0.1	-0.037670
1.373333	0.1	-0.035167
1.375000	0.1	-0.032008
1.376667	0.1	-0.031173
1.378333	0.1	-0.034451
1.380000	0.1	-0.039876
1.381667	0.1	-0.044346
1.383333	0.1	-0.047207
1.385000	0.1	-0.049114
1.386667	0.1	-0.049829
1.388333	0.1	-0.049174
1.390000	0.1	-0.048220
1.391667	0.1	-0.047505
1.393333	0.1	-0.046134
1.395000	0.1	-0.043154
1.396667	0.1	-0.038266
1.398333	0.1	-0.031829
1.400000	0.1	-0.024438
1.401667	0.1	-0.016391
1.403333	0.1	-0.007510
1.405000	0.1	0.002444
1.406667	0.1	0.013232
1.408333	0.1	0.024378
1.410000	0.1	0.035882
1.411667	0.1	0.047982
1.413333	0.1	0.061572
1.415000	0.1	0.078499
1.416667	0.1	0.100791
1.418333	0.1	0.128925
1.420000	0.1	0.161767
1.421667	0.1	0.197232
1.423333	0.1	0.232875
1.425000	0.1	0.267684
1.426667	0.1	0.302732
1.428333	0.1	0.339627
1.430000	0.1	0.378788
1.431667	0.1	0.419676
1.433333	0.1	0.462472
1.435000	0.1	0.508726
1.436667	0.1	0.559509
1.438333	0.1	0.613391
1.440000	0.1	0.668347
1.441667	0.1	0.724614
1.443333	0.1	0.783622
1.445000	0.1	0.844657
1.446667	0.1	0.905395
1.448333	0.1	0.965655
1.450000	0.1	1.027167
1.451667	0.1	1.091540
1.453333	0.1	1.159132
1.455000	0.1	1.228690
1.456667	0.1	1.297712
1.458333	0.1	1.363278
1.460000	0.1	1.424432
1.461667	0.1	1.483440
1.463333	0.1	1.543939
1.465000	0.1	1.607776
1.466667	0.1	1.674295
1.468333	0.1	1.742661
1.470000	0.1	1.811981
1.471667	0.1	1.880705
1.473333	0.1	1.947582
1.475000	0.1	2.012789
1.476667	0.1	2.077341
1.478333	0.1	2.141535
1.480000	0.1	2.204955
1.481667	0.1	2.267301
1.483333	0.1	2.328336
1.485000	0.1	2.388060
1.486667	0.1	2.447665
1.488333	0.1	2.508044
1.490000	0.1	2.568782
1.491667	0.1	2.628207
1.493333	0.1	2.685130
1.495000	0.1	2.739906
1.496667	0.1	2.794326
1.498333	0.1	2.850056
1.500000	0.1	2.907217
1.501667	0.1	2.963901
1.503333	0.1	3.018260
1.505000	0.1	3.069997
1.506667	0.1	3.120959
1.508333	0.1	3.173292
1.510000	0.1	3.228605
1.511667	0.1	3.288031
1.513333	0.1	3.351510
1.515000	0.1	3.416836
1.516667	0.1	3.481329
1.518333	0.1	3.544092
1.520000	0.1	3.605426
1.521667	0.1	3.665149
1.523333	0.1	3.723026
1.525000	0.1	3.779471
1.526667	0.1	3.834546
1.528333	0.1	3.888011
1.530000	0.1	3.940761
1.531667	0.1	3.994525
1.533333	0.1	4.050255
1.535000	0.1	4.107237
1.536667	0.1	4.164338
1.538333	0.1	4.220963
1.540000	0.1	4.276634
1.541667	0.1	4.330814
1.543333	0.1	4.383564
1.545000	0.1	4.435599
1.546667	0.1	4.487038
1.548333	0.1	4.536510
1.550000	0.1	4.582823
1.551667	0.1	4.625440
1.553333	0.1	4.664839
1.555000	0.1	4.702032
1.556667	0.1	4.738808
1.558333	0.1	4.777551
1.560000	0.1	4.820526
1.561667	0.1	4.869223
1.563333	0.1	4.923165
1.565000	0.1	4.980505
1.566667	0.1	5.040944
1.568333	0.1	5.106509
1.570000	0.1	5.179763
1.571667	0.1	5.261302
1.573333	0.1	5.350173
1.575000	0.1	5.446077
1.576667	0.1	5.550206
1.578333	0.1	5.663872
1.580000	0.1	5.787075
1.581667	0.1	5.919040
1.583333	0.1	6.058276
1.585000	0.1	6.202162
1.586667	0.1	6.348074
1.588333	0.1	6.494463
1.590000	0.1	6.640792
1.591667	0.1	6.786466
1.593333	0.1	6.929517
1.595000	0.1	7.067025
1.596667	0.1	7.196665
1.598333	0.1	7.317961
1.600000	0.1	7.430613
1.601667	0.1	7.533908
1.603333	0.1	7.627786
1.605000	0.1	7.715106
1.606667	0.1	7.800758
1.608333	0.1	7.889510
1.610000	0.1	7.984818
1.611667	0.1	8.088053
1.613333	0.1	8.198441
1.615000	0.1	8.312405
1.616667	0.1	8.422435
1.618333	0.1	8.517683
1.620000	0.1	8.586288
1.621667	0.1	8.619190
1.623333	0.1	8.610845
1.625000	0.1	8.557737
1.626667	0.1	8.457006
1.628333	0.1	8.308113
1.630000	0.1	8.115173
1.631667	0.1	7.886708
1.633333	0.1	7.632852
1.635000	0.1	7.363201
1.636667	0.1	7.085860
1.638333	0.1	6.808758
1.640000	0.1	6.539882
1.641667	0.1	6.287337
1.643333	0.1	6.059409
1.645000	0.1	5.862177
1.646667	0.1	5.698502
1.648333	0.1	5.568862
1.650000	0.1	5.472005
1.651667	0.1	5.404532
1.653333	0.1	5.362273
1.655000	0.1	5.341828
1.656667	0.1	5.340934
1.658333	0.1	5.357147
1.660000	0.1	5.387366
1.661667	0.1	5.427957
1.663333	0.1	5.475223
1.665000	0.1	5.525947
1.666667	0.1	5.577743
1.668333	0.1	5.628527
1.670000	0.1	5.675137
1.671667	0.1	5.714774
1.673333	0.1	5.746365
1.675000	0.1	5.770922
1.676667	0.1	5.789578
1.678333	0.1	5.801916
1.680000	0.1	5.806923
1.681667	0.1	5.803943
1.683333	0.1	5.792916
1.685000	0.1	5.773425
1.686667	0.1	5.745650
1.688333	0.1	5.710841
1.690000	0.1	5.670309
1.691667	0.1	5.625308
1.693333	0.1	5.577267
1.695000	0.1	5.527377
1.696667	0.1	5.475164
1.698333	0.1	5.420208
1.700000	0.1	5.363584
1.701667	0.1	5.307556
1.703333	0.1	5.253196
1.705000	0.1	5.199552
1.706667	0.1	5.145431
1.708333	0.1	5.090654
1.710000	0.1	5.036474
1.711667	0.1	4.984975
1.713333	0.1	4.937232
1.715000	0.1	4.891992
1.716667	0.1	4.846692
1.718333	0.1	4.800201
1.720000	0.1	4.753232
1.721667	0.1	4.707158
1.723333	0.1	4.663110
1.725000	0.1	4.623354
1.726667	0.1	4.589856
1.728333	0.1	4.562080
1.730000	0.1	4.537106
1.731667	0.1	4.511476
1.733333	0.1	4.483462
1.735000	0.1	4.453421
1.736667	0.1	4.422367
1.738333	0.1	4.391253
1.740000	0.1	4.362047
1.741667	0.1	4.337073
1.743333	0.1	4.316867
1.745000	0.1	4.300535
1.746667	0.1	4.287005
1.748333	0.1	4.275501
1.750000	0.1	4.265011
1.751667	0.1	4.253626
1.753333	0.1	4.239738
1.755000	0.1	4.223466
1.756667	0.1	4.205346
1.758333	0.1	4.185617
1.760000	0.1	4.165590
1.761667	0.1	4.147113
1.763333	0.1	4.131317
1.765000	0.1	4.118145
1.766667	0.1	4.107774
1.768333	0.1	4.099727
1.770000	0.1	4.092157
1.771667	0.1	4.083634
1.773333	0.1	4.074574
1.775000	0.1	4.066587
1.776667	0.1	4.060805
1.778333	0.1	4.056871
1.780000	0.1	4.053533
1.781667	0.1	4.048646
1.783333	0.1	4.039884
1.785000	0.1	4.025996
1.786667	0.1	4.007340
1.788333	0.1	3.985584
1.790000	0.1	3.963948
1.791667	0.1	3.945410
1.793333	0.1	3.930748
1.795000	0.1	3.919542
1.796667	0.1	3.911853
1.798333	0.1	3.907204
1.800000	0.1	3.903508
1.801667	0.1	3.898025
1.803333	0.1	3.889203
1.805000	0.1	3.877044
1.806667	0.1	3.861785
1.808333	0.1	3.844083
1.810000	0.1	3.825546
1.811667	0.1	3.807903
1.813333	0.1	3.792167
1.815000	0.1	3.778696
1.816667	0.1	3.766418
1.818333	0.1	3.752709
1.820000	0.1	3.736496
1.821667	0.1	3.718615
1.823333	0.1	3.700018
1.825000	0.1	3.680945
1.826667	0.1	3.662884
1.828333	0.1	3.647387
1.830000	0.1	3.634095
1.831667	0.1	3.621757
1.833333	0.1	3.609538
1.835000	0.1	3.596664
1.836667	0.1	3.582478
1.838333	0.1	3.566742
1.840000	0.1	3.550112
1.841667	0.1	3.534615
1.843333	0.1	3.522337
1.845000	0.1	3.512800
1.846667	0.1	3.503561
1.848333	0.1	3.492713
1.850000	0.1	3.479898
1.851667	0.1	3.465891
1.853333	0.1	3.452122
1.855000	0.1	3.439248
1.856667	0.1	3.427685
1.858333	0.1	3.417731
1.860000	0.1	3.409565
1.861667	0.1	3.402353
1.863333	0.1	3.394664
1.865000	0.1	3.384769
1.866667	0.1	3.370762
1.868333	0.1	3.352165
1.870000	0.1	3.331602
1.871667	0.1	3.313244
1.873333	0.1	3.297866
1.875000	0.1	3.282368
1.876667	0.1	3.263474
1.878333	0.1	3.240466
1.880000	0.1	3.214181
1.881667	0.1	3.186703
1.883333	0.1	3.160775
1.885000	0.1	3.137946
1.886667	0.1	3.117621
1.888333	0.1	3.098786
1.890000	0.1	3.081143
1.891667	0.1	3.064275
1.893333	0.1	3.046870
1.895000	0.1	3.027857
1.896667	0.1	3.007353
1.898333	0.1	2.987087
1.900000	0.1	2.968311
1.901667	0.1	2.949417
1.903333	0.1	2.927065
1.905000	0.1	2.899528
1.906667	0.1	2.867580
1.908333	0.1	2.833903
1.910000	0.1	2.800942
1.911667	0.1	2.769649
1.913333	0.1	2.740324
1.915000	0.1	2.712846
1.916667	0.1	2.687097
1.918333	0.1	2.663195
1.920000	0.1	2.640665
1.921667	0.1	2.618015
1.923333	0.1	2.594173
1.925000	0.1	2.569318
1.926667	0.1	2.544761
1.928333	0.1	2.521992
1.930000	0.1	2.502024
1.931667	0.1	2.484918
1.933333	0.1	2.469421
1.935000	0.1	2.454341
1.936667	0.1	2.439320
1.938333	0.1	2.424181
1.940000	0.1	2.408743
1.941667	0.1	2.392352
1.943333	0.1	2.374530
1.945000	0.1	2.355099
1.946667	0.1	2.335191
1.948333	0.1	2.316952
1.950000	0.1	2.301455
1.951667	0.1	2.287746
1.953333	0.1	2.274513
1.955000	0.1	2.261102
1.956667	0.1	2.247095
1.958333	0.1	2.232075
1.960000	0.1	2.216280
1.961667	0.1	2.200902
1.963333	0.1	2.187252
1.965000	0.1	2.175450
1.966667	0.1	2.164126
1.968333	0.1	2.151728
1.970000	0.1	2.137959
1.971667	0.1	2.123773
1.973333	0.1	2.110362
1.975000	0.1	2.097666
1.976667	0.1	2.085209
1.978333	0.1	2.072871
1.980000	0.1	2.061606
1.981667	0.1	2.051711
1.983333	0.1	2.042353
1.985000	0.1	2.032042
1.986667	0.1	2.019704
1.988333	0.1	2.004922
1.990000	0.1	1.989603
1.991667	0.1	1.977325
1.993333	0.1	1.970530
1.995000	0.1	1.968265
1.996667	0.1	1.968026
1.998333	0.1	1.967609
2.000000	0.1	1.965463
2.001667	0.1	1.960576
2.003333	0.1	1.953304
2.005000	0.1	1.944959
2.006667	0.1	1.936138
2.008333	0.1	1.927018
2.010000	0.1	1.917362
2.011667	0.1	1.907408
2.013333	0.1	1.897991
2.015000	0.1	1.889944
2.016667	0.1	1.882970
2.018333	0.1	1.875997
2.020000	0.1	1.868785
2.021667	0.1	1.861751
2.023333	0.1	1.854718
2.025000	0.1	1.847446
2.026667	0.1	1.840294
2.028333	0.1	1.833797
2.030000	0.1	1.828134
2.031667	0.1	1.823068
2.033333	0.1	1.818359
2.035000	0.1	1.813710
2.036667	0.1	1.808822
2.038333	0.1	1.803756
2.040000	0.1	1.799166
2.041667	0.1	1.795292
2.043333	0.1	1.792371
2.045000	0.1	1.790702
2.046667	0.1	1.789928
2.048333	0.1	1.789868
2.050000	0.1	1.790583
2.051667	0.1	1.791477
2.053333	0.1	1.790047
2.055000	0.1	1.783609
2.056667	0.1	1.772344
2.058333	0.1	1.758874
2.060000	0.1	1.746476
2.061667	0.1	1.736939
2.063333	0.1	1.729965
2.065000	0.1	1.724660
2.066667	0.1	1.720846
2.068333	0.1	1.718044
2.070000	0.1	1.715005
2.071667	0.1	1.710355
2.073333	0.1	1.704037
2.075000	0.1	1.696468
2.076667	0.1	1.688182
2.078333	0.1	1.680195
2.080000	0.1	1.673520
2.081667	0.1	1.668632
2.083333	0.1	1.665294
2.085000	0.1	1.662552
2.086667	0.1	1.658976
2.088333	0.1	1.652897
2.090000	0.1	1.643717
2.091667	0.1	1.632691
2.093333	0.1	1.622141
2.095000	0.1	1.614094
2.096667	0.1	1.609087
2.098333	0.1	1.604259
2.100000	0.1	1.595855
2.101667	0.1	1.583219
2.103333	0.1	1.568675
2.105000	0.1	1.554191
2.106667	0.1	1.540125
2.108333	0.1	1.527310
2.110000	0.1	1.517952
2.111667	0.1	1.513481
2.113333	0.1	1.513422
2.115000	0.1	1.515448
2.116667	0.1	1.516402
2.118333	0.1	1.513958
2.120000	0.1	1.508594
2.121667	0.1	1.502037
2.123333	0.1	1.494885
2.125000	0.1	1.486778
2.126667	0.1	1.477957
2.128333	0.1	1.468599
2.130000	0.1	1.458049
2.131667	0.1	1.445234
2.133333	0.1	1.431048
2.135000	0.1	1.417875
2.136667	0.1	1.407683
2.138333	0.1	1.400411
2.140000	0.1	1.394689
2.141667	0.1	1.389802
2.143333	0.1	1.385689
2.145000	0.1	1.381636
2.146667	0.1	1.377344
2.148333	0.1	1.372874
2.150000	0.1	1.368165
2.151667	0.1	1.362383
2.153333	0.1	1.354814
2.155000	0.1	1.345217
2.156667	0.1	1.333952
2.158333	0.1	1.322985
2.160000	0.1	1.315177
2.161667	0.1	1.311600
2.163333	0.1	1.310170
2.165000	0.1	1.308143
2.166667	0.1	1.303613
2.168333	0.1	1.295269
2.170000	0.1	1.282930
2.171667	0.1	1.268208
2.173333	0.1	1.254261
2.175000	0.1	1.243174
2.176667	0.1	1.234889
2.178333	0.1	1.228392
2.180000	0.1	1.223207
2.181667	0.1	1.218855
2.183333	0.1	1.214206
2.185000	0.1	1.207531
2.186667	0.1	1.197994
2.188333	0.1	1.186252
2.190000	0.1	1.175046
2.191667	0.1	1.167476
2.193333	0.1	1.163960
2.195000	0.1	1.161814
2.196667	0.1	1.158059
2.198333	0.1	1.152039
2.200000	0.1	1.144469
2.201667	0.1	1.135945
2.203333	0.1	1.126349
2.205000	0.1	1.116276
2.206667	0.1	1.106799
2.208333	0.1	1.099289
2.210000	0.1	1.095116
2.211667	0.1	1.092970
2.213333	0.1	1.090527
2.215000	0.1	1.086831
2.216667	0.1	1.082301
2.218333	0.1	1.076579
2.220000	0.1	1.069009
2.221667	0.1	1.060009
2.223333	0.1	1.051128
2.225000	0.1	1.043379
2.226667	0.1	1.036763
2.228333	0.1	1.031220
2.230000	0.1	1.026571
2.231667	0.1	1.022160
2.233333	0.1	1.016915
2.235000	0.1	1.011431
2.236667	0.1	1.006842
2.238333	0.1	1.003027
2.240000	0.1	0.998557
2.241667	0.1	0.992775
2.243333	0.1	0.986636
2.245000	0.1	0.981748
2.246667	0.1	0.978291
2.248333	0.1	0.975013
2.250000	0.1	0.970483
2.251667	0.1	0.964284
2.253333	0.1	0.957489
2.255000	0.1	0.951469
2.256667	0.1	0.946999
2.258333	0.1	0.943959
2.260000	0.1	0.942886
2.261667	0.1	0.944078
2.263333	0.1	0.945807
2.265000	0.1	0.944972
2.266667	0.1	0.940085
2.268333	0.1	0.932396
2.270000	0.1	0.924051
2.271667	0.1	0.916243
2.273333	0.1	0.909925
2.275000	0.1	0.906467
2.276667	0.1	0.906289
2.278333	0.1	0.907600
2.280000	0.1	0.907302
2.281667	0.1	0.903189
2.283333	0.1	0.895202
2.285000	0.1	0.885129
2.286667	0.1	0.875056
2.288333	0.1	0.866294
2.290000	0.1	0.860035
2.291667	0.1	0.857294
2.293333	0.1	0.858069
2.295000	0.1	0.861049
2.296667	0.1	0.864625
2.298333	0.1	0.868022
2.300000	0.1	0.870526
2.301667	0.1	0.870705
2.303333	0.1	0.868380
2.305000	0.1	0.865042
2.306667	0.1	0.861526
2.308333	0.1	0.857651
2.310000	0.1	0.854194
2.311667	0.1	0.851989
2.313333	0.1	0.850916
2.315000	0.1	0.849903
2.316667	0.1	0.847936
2.318333	0.1	0.845254
2.320000	0.1	0.842392
2.321667	0.1	0.839293
2.323333	0.1	0.835240
2.325000	0.1	0.830472
2.326667	0.1	0.825346
2.328333	0.1	0.819564
2.330000	0.1	0.812769
2.331667	0.1	0.805616
2.333333	0.1	0.800312
2.335000	0.1	0.798702
2.336667	0.1	0.800610
2.338333	0.1	0.804603
2.340000	0.1	0.808954
2.341667	0.1	0.812054
2.343333	0.1	0.812233
2.345000	0.1	0.809193
2.346667	0.1	0.804365
2.348333	0.1	0.800192
2.350000	0.1	0.798225
2.351667	0.1	0.798643
2.353333	0.1	0.800908
2.355000	0.1	0.804186
2.356667	0.1	0.806868
2.358333	0.1	0.807643
2.360000	0.1	0.806809
2.361667	0.1	0.805676
2.363333	0.1	0.804663
2.365000	0.1	0.802636
2.366667	0.1	0.798404
2.368333	0.1	0.792146
2.370000	0.1	0.784576
2.371667	0.1	0.776470
2.373333	0.1	0.769317
2.375000	0.1	0.764668
2.376667	0.1	0.763297
2.378333	0.1	0.764430
2.380000	0.1	0.765920
2.381667	0.1	0.765741
2.383333	0.1	0.762701
2.385000	0.1	0.757217
2.386667	0.1	0.750542
2.388333	0.1	0.743806
2.390000	0.1	0.737667
2.391667	0.1	0.732362
2.393333	0.1	0.727952
2.395000	0.1	0.723779
2.396667	0.1	0.719369
2.398333	0.1	0.714779
2.400000	0.1	0.711024
2.401667	0.1	0.709772
2.403333	0.1	0.712454
2.405000	0.1	0.719070
2.406667	0.1	0.727892
2.408333	0.1	0.736117
2.410000	0.1	0.741184
2.411667	0.1	0.741363
2.413333	0.1	0.736356
2.415000	0.1	0.726819
2.416667	0.1	0.715375
2.418333	0.1	0.705242
2.420000	0.1	0.697970
2.421667	0.1	0.693798
2.423333	0.1	0.692368
2.425000	0.1	0.692368
2.426667	0.1	0.692248
2.428333	0.1	0.690818
2.430000	0.1	0.687778
2.431667	0.1	0.683725
2.433333	0.1	0.679553
2.435000	0.1	0.675261
2.436667	0.1	0.671208
2.438333	0.1	0.668824
2.440000	0.1	0.669539
2.441667	0.1	0.673175
2.443333	0.1	0.678361
2.445000	0.1	0.682950
2.446667	0.1	0.685096
2.448333	0.1	0.683487
2.450000	0.1	0.677645
2.451667	0.1	0.668228
2.453333	0.1	0.657082
2.455000	0.1	0.646293
2.456667	0.1	0.637114
2.458333	0.1	0.630617
2.460000	0.1	0.627339
2.461667	0.1	0.627697
2.463333	0.1	0.630915
2.465000	0.1	0.634491
2.466667	0.1	0.636041
2.468333	0.1	0.634611
2.470000	0.1	0.630200
2.471667	0.1	0.623524
2.473333	0.1	0.616074
2.475000	0.1	0.609994
2.476667	0.1	0.606120
2.478333	0.1	0.604391
2.480000	0.1	0.604689
2.481667	0.1	0.606358
2.483333	0.1	0.607133
2.485000	0.1	0.604868
2.486667	0.1	0.599325
2.488333	0.1	0.592768
2.490000	0.1	0.588000
2.491667	0.1	0.585556
2.493333	0.1	0.583708
2.495000	0.1	0.581622
2.496667	0.1	0.580192
2.498333	0.1	0.580907
2.500000	0.1	0.583828
2.501667	0.1	0.587702
2.503333	0.1	0.590503
2.505000	0.1	0.591695
2.506667	0.1	0.591815
2.508333	0.1	0.590980
2.510000	0.1	0.587940
2.511667	0.1	0.582159
2.513333	0.1	0.574350
2.515000	0.1	0.565946
2.516667	0.1	0.558198
2.518333	0.1	0.551999
2.520000	0.1	0.548303
2.521667	0.1	0.547290
2.523333	0.1	0.548303
2.525000	0.1	0.550509
2.526667	0.1	0.552833
2.528333	0.1	0.554740
2.530000	0.1	0.555635
2.531667	0.1	0.554800
2.533333	0.1	0.551999
2.535000	0.1	0.548661
2.536667	0.1	0.546217
2.538333	0.1	0.544727
2.540000	0.1	0.543952
2.541667	0.1	0.544012
2.543333	0.1	0.545144
2.545000	0.1	0.546992
2.546667	0.1	0.548661
2.548333	0.1	0.549257
2.550000	0.1	0.548124
2.551667	0.1	0.545085
2.553333	0.1	0.540197
2.555000	0.1	0.533879
2.556667	0.1	0.527561
2.558333	0.1	0.522137
2.560000	0.1	0.517845
2.561667	0.1	0.514329
2.563333	0.1	0.511110
2.565000	0.1	0.508428
2.566667	0.1	0.506222
2.568333	0.1	0.503898
2.570000	0.1	0.501215
2.571667	0.1	0.498951
2.573333	0.1	0.497937
2.575000	0.1	0.498533
2.576667	0.1	0.501335
2.578333	0.1	0.506461
2.580000	0.1	0.512302
2.581667	0.1	0.516415
2.583333	0.1	0.517666
2.585000	0.1	0.516355
2.586667	0.1	0.512481
2.588333	0.1	0.506103
2.590000	0.1	0.499129
2.591667	0.1	0.494182
2.593333	0.1	0.491798
2.595000	0.1	0.490844
2.596667	0.1	0.491440
2.598333	0.1	0.493526
2.600000	0.1	0.495195
2.601667	0.1	0.494480
2.603333	0.1	0.492096
2.605000	0.1	0.489831
2.606667	0.1	0.488341
2.608333	0.1	0.487268
2.610000	0.1	0.486016
2.611667	0.1	0.483632
2.613333	0.1	0.479817
2.615000	0.1	0.475585
2.616667	0.1	0.473022
2.618333	0.1	0.472903
2.620000	0.1	0.473619
2.621667	0.1	0.473380
2.623333	0.1	0.472724
2.625000	0.1	0.473321
2.626667	0.1	0.475109
2.628333	0.1	0.476241
2.630000	0.1	0.474989
2.631667	0.1	0.471115
2.633333	0.1	0.466049
2.635000	0.1	0.461280
2.636667	0.1	0.457585
2.638333	0.1	0.455678
2.640000	0.1	0.455678
2.641667	0.1	0.456929
2.643333	0.1	0.458717
2.645000	0.1	0.459850
2.646667	0.1	0.459909
2.648333	0.1	0.459015
2.650000	0.1	0.457644
2.651667	0.1	0.455916
2.653333	0.1	0.453770
2.655000	0.1	0.451326
2.656667	0.1	0.449300
2.658333	0.1	0.447869
2.660000	0.1	0.445843
2.661667	0.1	0.442505
2.663333	0.1	0.438869
2.665000	0.1	0.436425
2.666667	0.1	0.435591
2.668333	0.1	0.435770
2.670000	0.1	0.436604
2.671667	0.1	0.437498
2.673333	0.1	0.437796
2.675000	0.1	0.437081
2.676667	0.1	0.435710
2.678333	0.1	0.433624
2.680000	0.1	0.430346
2.681667	0.1	0.426412
2.683333	0.1	0.423074
2.685000	0.1	0.420809
2.686667	0.1	0.419676
2.688333	0.1	0.420928
2.690000	0.1	0.425458
2.691667	0.1	0.432313
2.693333	0.1	0.439107
2.695000	0.1	0.443518
2.696667	0.1	0.443876
2.698333	0.1	0.440300
2.700000	0.1	0.434876
2.701667	0.1	0.429392
2.703333	0.1	0.423670
2.705000	0.1	0.417709
2.706667	0.1	0.413060
2.708333	0.1	0.410855
2.710000	0.1	0.410557
2.711667	0.1	0.410795
2.713333	0.1	0.410616
2.715000	0.1	0.409484
2.716667	0.1	0.407577
2.718333	0.1	0.405252
2.720000	0.1	0.403821
2.721667	0.1	0.404716
2.723333	0.1	0.408053
2.725000	0.1	0.412285
2.726667	0.1	0.416219
2.728333	0.1	0.419199
2.730000	0.1	0.420451
2.731667	0.1	0.419557
2.733333	0.1	0.416875
2.735000	0.1	0.413954
2.736667	0.1	0.411987
2.738333	0.1	0.411510
2.740000	0.1	0.412226
2.741667	0.1	0.413179
2.743333	0.1	0.413060
2.745000	0.1	0.411034
2.746667	0.1	0.407457
2.748333	0.1	0.403881
2.750000	0.1	0.401914
2.751667	0.1	0.402451
2.753333	0.1	0.405729
2.755000	0.1	0.410974
2.756667	0.1	0.416398
2.758333	0.1	0.419498
2.760000	0.1	0.418901
2.761667	0.1	0.414312
2.763333	0.1	0.406921
2.765000	0.1	0.399232
2.766667	0.1	0.393868
2.768333	0.1	0.391841
2.770000	0.1	0.391722
2.771667	0.1	0.391662
2.773333	0.1	0.392199
2.775000	0.1	0.394702
2.776667	0.1	0.398695
2.778333	0.1	0.402570
2.780000	0.1	0.405550
2.781667	0.1	0.407696
2.783333	0.1	0.409305
2.785000	0.1	0.410438
2.786667	0.1	0.411212
2.788333	0.1	0.411332
2.790000	0.1	0.410497
2.791667	0.1	0.409126
2.793333	0.1	0.408709
2.795000	0.1	0.409544
2.796667	0.1	0.410914
2.798333	0.1	0.412107
2.800000	0.1	0.413001
2.801667	0.1	0.412166
2.803333	0.1	0.408471
2.805000	0.1	0.403523
2.806667	0.1	0.400424
2.808333	0.1	0.400484
2.810000	0.1	0.402570
2.811667	0.1	0.405490
2.813333	0.1	0.408947
2.815000	0.1	0.412107
2.816667	0.1	0.413835
2.818333	0.1	0.413954
2.820000	0.1	0.412524
2.821667	0.1	0.409842
2.823333	0.1	0.406802
2.825000	0.1	0.405073
2.826667	0.1	0.405908
2.828333	0.1	0.408590
2.830000	0.1	0.411868
2.831667	0.1	0.415325
2.833333	0.1	0.418842
2.835000	0.1	0.421762
2.836667	0.1	0.423789
2.838333	0.1	0.424862
2.840000	0.1	0.424325
2.841667	0.1	0.421524
2.843333	0.1	0.417531
2.845000	0.1	0.414789
2.846667	0.1	0.414670
2.848333	0.1	0.416398
2.850000	0.1	0.418365
2.851667	0.1	0.420213
2.853333	0.1	0.422418
2.855000	0.1	0.425100
2.856667	0.1	0.427544
2.858333	0.1	0.428379
2.860000	0.1	0.426888
2.861667	0.1	0.424027
2.863333	0.1	0.422061
2.865000	0.1	0.422776
2.866667	0.1	0.425696
2.868333	0.1	0.428379
2.870000	0.1	0.429153
2.871667	0.1	0.428498
2.873333	0.1	0.428677
2.875000	0.1	0.431955
2.876667	0.1	0.438511
2.878333	0.1	0.446618
2.880000	0.1	0.453413
2.881667	0.1	0.457466
2.883333	0.1	0.459194
2.885000	0.1	0.459254
2.886667	0.1	0.458241
2.888333	0.1	0.457168
2.890000	0.1	0.457108
2.891667	0.1	0.458181
2.893333	0.1	0.459373
2.895000	0.1	0.459194
2.896667	0.1	0.456929
2.898333	0.1	0.453353
2.900000	0.1	0.450671
2.901667	0.1	0.449955
2.903333	0.1	0.450015
2.905000	0.1	0.449598
2.906667	0.1	0.449061
2.908333	0.1	0.449181
2.910000	0.1	0.450254
2.911667	0.1	0.452161
2.913333	0.1	0.454605
2.915000	0.1	0.456750
2.916667	0.1	0.457644
2.918333	0.1	0.457227
2.920000	0.1	0.456452
2.921667	0.1	0.456274
2.923333	0.1	0.456750
2.925000	0.1	0.457048
2.926667	0.1	0.455797
2.928333	0.1	0.451922
2.930000	0.1	0.446022
2.931667	0.1	0.439286
2.933333	0.1	0.432730
2.935000	0.1	0.427067
2.936667	0.1	0.423253
2.938333	0.1	0.422776
2.940000	0.1	0.426412
2.941667	0.1	0.433028
2.943333	0.1	0.439763
2.945000	0.1	0.443816
2.946667	0.1	0.444174
2.948333	0.1	0.442147
2.950000	0.1	0.440538
2.951667	0.1	0.440776
2.953333	0.1	0.442386
2.955000	0.1	0.445128
2.956667	0.1	0.449240
2.958333	0.1	0.454068
2.960000	0.1	0.458539
2.961667	0.1	0.462174
2.963333	0.1	0.464797
2.965000	0.1	0.464857
2.966667	0.1	0.460804
2.968333	0.1	0.453532
2.970000	0.1	0.446141
2.971667	0.1	0.440717
2.973333	0.1	0.436783
2.975000	0.1	0.433028
2.976667	0.1	0.428498
2.978333	0.1	0.423729
2.980000	0.1	0.420809
2.981667	0.1	0.421882
2.983333	0.1	0.426948
2.985000	0.1	0.433803
2.986667	0.1	0.440657
2.988333	0.1	0.447273
2.990000	0.1	0.454009
2.991667	0.1	0.459969
2.993333	0.1	0.462353
2.995000	0.1	0.459552
2.996667	0.1	0.453115
2.998333	0.1	0.446796
3.000000	0.1	0.442743
3.001667	0.1	0.440538
3.003333	0.1	0.437558
3.005000	0.1	0.431776
3.006667	0.1	0.423193
3.008333	0.1	0.413775
3.010000	0.1	0.406563
3.011667	0.1	0.404060
3.013333	0.1	0.406683
3.015000	0.1	0.412941
3.016667	0.1	0.420690
3.018333	0.1	0.427425
3.020000	0.1	0.431359
3.021667	0.1	0.432611
3.023333	0.1	0.431716
3.025000	0.1	0.428736
3.026667	0.1	0.424027
3.028333	0.1	0.419498
3.030000	0.1	0.417471
3.031667	0.1	0.417650
3.033333	0.1	0.417888
3.035000	0.1	0.417233
3.036667	0.1	0.416160
3.038333	0.1	0.415146
3.040000	0.1	0.413656
3.041667	0.1	0.410974
3.043333	0.1	0.407636
3.045000	0.1	0.404656
3.046667	0.1	0.402510
3.048333	0.1	0.401914
3.050000	0.1	0.403643
3.051667	0.1	0.406683
3.053333	0.1	0.409126
3.055000	0.1	0.410974
3.056667	0.1	0.413537
3.058333	0.1	0.417173
3.060000	0.1	0.420570
3.061667	0.1	0.421703
3.063333	0.1	0.419021
3.065000	0.1	0.413477
3.066667	0.1	0.407517
3.068333	0.1	0.402868
3.070000	0.1	0.399351
3.071667	0.1	0.396550
3.073333	0.1	0.395238
3.075000	0.1	0.397205
3.076667	0.1	0.402749
3.078333	0.1	0.409246
3.080000	0.1	0.413358
3.081667	0.1	0.413656
3.083333	0.1	0.411034
3.085000	0.1	0.407755
3.086667	0.1	0.406086
3.088333	0.1	0.406683
3.090000	0.1	0.408411
3.091667	0.1	0.410378
3.093333	0.1	0.411928
3.095000	0.1	0.412583
3.096667	0.1	0.412047
3.098333	0.1	0.409842
3.100000	0.1	0.405848
3.101667	0.1	0.400662
3.103333	0.1	0.396013
3.105000	0.1	0.392914
3.106667	0.1	0.391543
3.108333	0.1	0.392079
3.110000	0.1	0.394166
3.111667	0.1	0.396252
3.113333	0.1	0.396907
3.115000	0.1	0.396490
3.116667	0.1	0.395954
3.118333	0.1	0.395477
3.120000	0.1	0.394702
3.121667	0.1	0.393212
3.123333	0.1	0.391483
3.125000	0.1	0.390887
3.126667	0.1	0.392675
3.128333	0.1	0.396848
3.130000	0.1	0.401199
3.131667	0.1	0.402689
3.133333	0.1	0.399470
3.135000	0.1	0.392497
3.136667	0.1	0.384390
3.138333	0.1	0.377536
3.140000	0.1	0.373185
3.141667	0.1	0.372291
3.143333	0.1	0.374556
3.145000	0.1	0.377953
3.146667	0.1	0.380814
3.148333	0.1	0.382721
3.150000	0.1	0.384033
3.151667	0.1	0.384808
3.153333	0.1	0.384450
3.155000	0.1	0.382423
3.156667	0.1	0.379562
3.158333	0.1	0.377655
3.160000	0.1	0.378132
3.161667	0.1	0.380814
3.163333	0.1	0.383794
3.165000	0.1	0.385225
3.166667	0.1	0.385463
3.168333	0.1	0.386179
3.170000	0.1	0.387609
3.171667	0.1	0.388563
3.173333	0.1	0.387251
3.175000	0.1	0.382900
3.176667	0.1	0.376999
3.178333	0.1	0.371933
3.180000	0.1	0.368834
3.181667	0.1	0.366926
3.183333	0.1	0.365317
3.185000	0.1	0.363886
3.186667	0.1	0.362873
3.188333	0.1	0.363112
3.190000	0.1	0.365675
3.191667	0.1	0.370443
3.193333	0.1	0.375807
3.195000	0.1	0.380456
3.196667	0.1	0.382841
3.198333	0.1	0.380874
3.200000	0.1	0.373483
3.201667	0.1	0.362575
3.203333	0.1	0.352085
3.205000	0.1	0.344515
3.206667	0.1	0.339866
3.208333	0.1	0.337958
3.210000	0.1	0.339329
3.211667	0.1	0.343382
3.213333	0.1	0.348032
3.215000	0.1	0.351131
3.216667	0.1	0.351429
3.218333	0.1	0.348687
3.220000	0.1	0.343382
3.221667	0.1	0.337124
3.223333	0.1	0.332654
3.225000	0.1	0.331640
3.226667	0.1	0.333250
3.228333	0.1	0.334919
3.230000	0.1	0.335336
3.231667	0.1	0.335395
3.233333	0.1	0.335872
3.235000	0.1	0.336170
3.236667	0.1	0.334859
3.238333	0.1	0.331044
3.240000	0.1	0.325024
3.241667	0.1	0.318527
3.243333	0.1	0.314355
3.245000	0.1	0.314653
3.246667	0.1	0.319064
3.248333	0.1	0.325084
3.250000	0.1	0.329912
3.251667	0.1	0.331879
3.253333	0.1	0.331163
3.255000	0.1	0.329435
3.256667	0.1	0.328183
3.258333	0.1	0.327468
3.260000	0.1	0.327051
3.261667	0.1	0.327408
3.263333	0.1	0.328660
3.265000	0.1	0.329435
3.266667	0.1	0.327706
3.268333	0.1	0.322998
3.270000	0.1	0.316918
3.271667	0.1	0.312030
3.273333	0.1	0.310004
3.275000	0.1	0.310540
3.276667	0.1	0.311553
3.278333	0.1	0.310898
3.280000	0.1	0.306964
3.281667	0.1	0.299633
3.283333	0.1	0.290930
3.285000	0.1	0.284076
3.286667	0.1	0.281811
3.288333	0.1	0.284255
3.290000	0.1	0.289202
3.291667	0.1	0.294149
3.293333	0.1	0.298381
3.295000	0.1	0.302255
3.296667	0.1	0.306010
3.298333	0.1	0.308633
3.300000	0.1	0.309110
3.301667	0.1	0.307441
3.303333	0.1	0.304461
3.305000	0.1	0.300586
3.306667	0.1	0.295341
3.308333	0.1	0.288725
3.310000	0.1	0.282347
3.311667	0.1	0.278473
3.313333	0.1	0.277460
3.315000	0.1	0.277400
3.316667	0.1	0.277221
3.318333	0.1	0.277400
3.320000	0.1	0.277758
3.321667	0.1	0.276208
3.323333	0.1	0.272512
3.325000	0.1	0.269413
3.326667	0.1	0.268996
3.328333	0.1	0.270605
3.330000	0.1	0.271678
3.331667	0.1	0.270605
3.333333	0.1	0.267923
3.335000	0.1	0.264704
3.336667	0.1	0.261188
3.338333	0.1	0.257134
3.340000	0.1	0.252783
3.341667	0.1	0.249028
3.343333	0.1	0.246763
3.345000	0.1	0.245690
3.346667	0.1	0.244677
3.348333	0.1	0.243425
3.350000	0.1	0.242591
3.351667	0.1	0.242829
3.353333	0.1	0.243962
3.355000	0.1	0.244915
3.356667	0.1	0.244260
3.358333	0.1	0.240326
3.360000	0.1	0.233114
3.361667	0.1	0.224471
3.363333	0.1	0.217021
3.365000	0.1	0.213027
3.366667	0.1	0.213742
3.368333	0.1	0.219762
3.370000	0.1	0.229955
3.371667	0.1	0.240624
3.373333	0.1	0.247836
3.375000	0.1	0.250041
3.376667	0.1	0.248373
3.378333	0.1	0.244021
3.380000	0.1	0.237286
3.381667	0.1	0.229657
3.383333	0.1	0.224054
3.385000	0.1	0.222683
3.386667	0.1	0.224710
3.388333	0.1	0.227869
3.390000	0.1	0.230432
3.391667	0.1	0.231504
3.393333	0.1	0.230551
3.395000	0.1	0.227571
3.396667	0.1	0.223577
3.398333	0.1	0.219822
3.400000	0.1	0.216126
3.401667	0.1	0.211358
3.403333	0.1	0.205934
3.405000	0.1	0.201762
3.406667	0.1	0.200331
3.408333	0.1	0.201941
3.410000	0.1	0.205517
3.411667	0.1	0.209868
3.413333	0.1	0.213742
3.415000	0.1	0.215173
3.416667	0.1	0.212669
3.418333	0.1	0.207663
3.420000	0.1	0.203133
3.421667	0.1	0.200868
3.423333	0.1	0.200748
3.425000	0.1	0.202000
3.426667	0.1	0.204682
3.428333	0.1	0.208676
3.430000	0.1	0.212431
3.431667	0.1	0.214338
3.433333	0.1	0.214338
3.435000	0.1	0.213563
3.436667	0.1	0.212789
3.438333	0.1	0.212312
3.440000	0.1	0.212252
3.441667	0.1	0.212729
3.443333	0.1	0.213802
3.445000	0.1	0.215471
3.446667	0.1	0.217795
3.448333	0.1	0.221133
3.450000	0.1	0.225008
3.451667	0.1	0.228763
3.453333	0.1	0.232220
3.455000	0.1	0.236154
3.456667	0.1	0.241160
3.458333	0.1	0.246823
3.460000	0.1	0.252724
3.461667	0.1	0.258386
3.463333	0.1	0.262797
3.465000	0.1	0.265360
3.466667	0.1	0.266552
3.468333	0.1	0.267386
3.470000	0.1	0.267982
3.471667	0.1	0.269294
3.473333	0.1	0.273347
3.475000	0.1	0.280619
3.476667	0.1	0.288844
3.478333	0.1	0.295877
3.480000	0.1	0.300884
3.481667	0.1	0.302970
3.483333	0.1	0.300646
3.485000	0.1	0.293076
3.486667	0.1	0.281453
3.488333	0.1	0.268877
3.490000	0.1	0.258684
3.491667	0.1	0.252664
3.493333	0.1	0.250340
3.495000	0.1	0.250936
3.496667	0.1	0.254214
3.498333	0.1	0.259459
3.500000	0.1	0.264943
3.501667	0.1	0.269353
3.503333	0.1	0.272155
3.505000	0.1	0.273407
3.506667	0.1	0.273645
3.508333	0.1	0.272989
3.510000	0.1	0.270963
3.511667	0.1	0.267267
3.513333	0.1	0.263214
3.515000	0.1	0.261128
3.516667	0.1	0.261843
3.518333	0.1	0.263333
3.520000	0.1	0.262678
3.521667	0.1	0.258565
3.523333	0.1	0.252128
3.525000	0.1	0.245333
3.526667	0.1	0.239611
3.528333	0.1	0.234962
3.530000	0.1	0.230968
3.531667	0.1	0.227451
3.533333	0.1	0.223637
3.535000	0.1	0.218809
3.536667	0.1	0.213683
3.538333	0.1	0.209451
3.540000	0.1	0.206590
3.541667	0.1	0.204623
3.543333	0.1	0.203013
3.545000	0.1	0.201046
3.546667	0.1	0.197589
3.548333	0.1	0.192642
3.550000	0.1	0.187814
3.551667	0.1	0.184774
3.553333	0.1	0.183880
3.555000	0.1	0.183702
3.556667	0.1	0.182450
3.558333	0.1	0.179410
3.560000	0.1	0.175416
3.561667	0.1	0.171661
3.563333	0.1	0.169337
3.565000	0.1	0.169277
3.566667	0.1	0.171125
3.568333	0.1	0.172973
3.570000	0.1	0.173152
3.571667	0.1	0.171006
3.573333	0.1	0.167549
3.575000	0.1	0.165045
3.576667	0.1	0.165045
3.578333	0.1	0.167429
3.580000	0.1	0.170589
3.581667	0.1	0.172436
3.583333	0.1	0.171125
3.585000	0.1	0.167012
3.586667	0.1	0.162363
3.588333	0.1	0.160038
3.590000	0.1	0.161469
3.591667	0.1	0.166416
3.593333	0.1	0.172555
3.595000	0.1	0.176847
3.596667	0.1	0.177443
3.598333	0.1	0.174522
3.600000	0.1	0.169456
3.601667	0.1	0.163794
3.603333	0.1	0.158310
3.605000	0.1	0.153422
3.606667	0.1	0.150383
3.608333	0.1	0.149608
3.610000	0.1	0.149608
3.611667	0.1	0.149250
3.613333	0.1	0.148714
3.615000	0.1	0.148892
3.616667	0.1	0.150025
3.618333	0.1	0.151455
3.620000	0.1	0.152230
3.621667	0.1	0.152290
3.623333	0.1	0.151992
3.625000	0.1	0.150919
3.626667	0.1	0.148833
3.628333	0.1	0.146091
3.630000	0.1	0.143409
3.631667	0.1	0.141144
3.633333	0.1	0.139833
3.635000	0.1	0.139475
3.636667	0.1	0.139654
3.638333	0.1	0.139594
3.640000	0.1	0.138581
3.641667	0.1	0.137270
3.643333	0.1	0.136912
3.645000	0.1	0.137389
3.646667	0.1	0.137687
3.648333	0.1	0.137329
3.650000	0.1	0.136554
3.651667	0.1	0.135422
3.653333	0.1	0.133991
3.655000	0.1	0.133157
3.656667	0.1	0.133872
3.658333	0.1	0.135779
3.660000	0.1	0.137329
3.661667	0.1	0.137687
3.663333	0.1	0.137687
3.665000	0.1	0.138342
3.666667	0.1	0.139892
3.668333	0.1	0.141144
3.670000	0.1	0.141144
3.671667	0.1	0.140250
3.673333	0.1	0.139177
3.675000	0.1	0.138462
3.676667	0.1	0.138223
3.678333	0.1	0.138104
3.680000	0.1	0.137568
3.681667	0.1	0.135839
3.683333	0.1	0.132620
3.685000	0.1	0.128329
3.686667	0.1	0.124216
3.688333	0.1	0.121534
3.690000	0.1	0.119925
3.691667	0.1	0.118494
3.693333	0.1	0.117362
3.695000	0.1	0.117660
3.696667	0.1	0.120103
3.698333	0.1	0.124395
3.700000	0.1	0.129402
3.701667	0.1	0.133634
3.703333	0.1	0.135899
3.705000	0.1	0.135541
3.706667	0.1	0.132382
3.708333	0.1	0.127196
3.710000	0.1	0.121057
3.711667	0.1	0.115156
3.713333	0.1	0.110924
3.715000	0.1	0.109732
3.716667	0.1	0.111580
3.718333	0.1	0.114858
3.720000	0.1	0.117958
3.721667	0.1	0.119865
3.723333	0.1	0.119984
3.725000	0.1	0.118673
3.726667	0.1	0.117838
3.728333	0.1	0.119329
3.730000	0.1	0.122845
3.731667	0.1	0.126481
3.733333	0.1	0.129640
3.735000	0.1	0.133395
3.736667	0.1	0.138342
3.738333	0.1	0.142932
3.740000	0.1	0.144660
3.741667	0.1	0.142753
3.743333	0.1	0.138223
3.745000	0.1	0.132740
3.746667	0.1	0.127256
3.748333	0.1	0.122309
3.750000	0.1	0.119030
3.751667	0.1	0.119090
3.753333	0.1	0.121653
3.755000	0.1	0.123680
3.756667	0.1	0.123322
3.758333	0.1	0.121117
3.760000	0.1	0.118911
3.761667	0.1	0.117719
3.763333	0.1	0.117600
3.765000	0.1	0.118554
3.766667	0.1	0.121057
3.768333	0.1	0.125408
3.770000	0.1	0.130236
3.771667	0.1	0.133753
3.773333	0.1	0.135064
3.775000	0.1	0.134766
3.776667	0.1	0.133753
3.778333	0.1	0.132322
3.780000	0.1	0.130594
3.781667	0.1	0.129521
3.783333	0.1	0.130713
3.785000	0.1	0.135064
3.786667	0.1	0.141680
3.788333	0.1	0.148952
3.790000	0.1	0.155509
3.791667	0.1	0.160635
3.793333	0.1	0.163496
3.795000	0.1	0.163555
3.796667	0.1	0.161290
3.798333	0.1	0.158310
3.800000	0.1	0.156820
3.801667	0.1	0.158072
3.803333	0.1	0.161052
3.805000	0.1	0.163376
3.806667	0.1	0.163853
3.808333	0.1	0.162303
3.810000	0.1	0.158727
3.811667	0.1	0.153124
3.813333	0.1	0.146747
3.815000	0.1	0.141740
3.816667	0.1	0.139654
3.818333	0.1	0.139773
3.820000	0.1	0.140965
3.821667	0.1	0.142932
3.823333	0.1	0.146508
3.825000	0.1	0.152171
3.826667	0.1	0.158906
3.828333	0.1	0.164330
3.830000	0.1	0.165880
3.831667	0.1	0.161946
3.833333	0.1	0.153899
3.835000	0.1	0.146329
3.836667	0.1	0.142813
3.838333	0.1	0.143230
3.840000	0.1	0.144362
3.841667	0.1	0.143707
3.843333	0.1	0.141978
3.845000	0.1	0.141323
3.846667	0.1	0.141919
3.848333	0.1	0.142634
3.850000	0.1	0.143170
3.851667	0.1	0.144184
3.853333	0.1	0.145674
3.855000	0.1	0.147223
3.856667	0.1	0.148475
3.858333	0.1	0.149131
3.860000	0.1	0.148892
3.861667	0.1	0.148714
3.863333	0.1	0.149608
3.865000	0.1	0.151992
3.866667	0.1	0.155032
3.868333	0.1	0.156522
3.870000	0.1	0.154972
3.871667	0.1	0.150561
3.873333	0.1	0.144422
3.875000	0.1	0.137448
3.876667	0.1	0.130534
3.878333	0.1	0.124991
3.880000	0.1	0.121415
3.881667	0.1	0.119388
3.883333	0.1	0.118554
3.885000	0.1	0.119805
3.886667	0.1	0.124574
3.888333	0.1	0.132561
3.890000	0.1	0.140369
3.891667	0.1	0.143349
3.893333	0.1	0.139833
3.895000	0.1	0.132918
3.896667	0.1	0.127375
3.898333	0.1	0.126302
3.900000	0.1	0.129104
3.901667	0.1	0.133693
3.903333	0.1	0.138223
3.905000	0.1	0.142276
3.906667	0.1	0.145614
3.908333	0.1	0.146806
3.910000	0.1	0.144005
3.911667	0.1	0.137210
3.913333	0.1	0.129342
3.915000	0.1	0.123978
3.916667	0.1	0.122726
3.918333	0.1	0.124335
3.920000	0.1	0.125706
3.921667	0.1	0.124216
3.923333	0.1	0.119984
3.925000	0.1	0.115037
3.926667	0.1	0.110090
3.928333	0.1	0.104070
3.930000	0.1	0.097275
3.931667	0.1	0.092804
3.933333	0.1	0.093222
3.935000	0.1	0.097275
3.936667	0.1	0.101626
3.938333	0.1	0.104666
3.940000	0.1	0.106633
3.941667	0.1	0.108302
3.943333	0.1	0.109375
3.945000	0.1	0.109255
3.946667	0.1	0.107765
3.948333	0.1	0.106215
3.950000	0.1	0.106156
3.951667	0.1	0.107348
3.953333	0.1	0.108659
3.955000	0.1	0.108957
3.956667	0.1	0.108063
3.958333	0.1	0.107050
3.960000	0.1	0.107229
3.961667	0.1	0.109136
3.963333	0.1	0.111520
3.965000	0.1	0.112832
3.966667	0.1	0.112295
3.968333	0.1	0.110388
3.970000	0.1	0.107884
3.971667	0.1	0.105143
3.973333	0.1	0.101984
3.975000	0.1	0.098586
3.976667	0.1	0.095785
3.978333	0.1	0.094593
3.980000	0.1	0.095069
3.981667	0.1	0.096321
3.983333	0.1	0.097692
3.985000	0.1	0.099361
3.986667	0.1	0.101268
3.988333	0.1	0.102639
3.990000	0.1	0.102818
3.991667	0.1	0.102043
3.993333	0.1	0.100970
3.995000	0.1	0.099361
3.996667	0.1	0.096679
3.998333	0.1	0.093579
4.000000	0.1	0.092030
4.001667	0.1	0.093639
4.003333	0.1	0.097752
4.005000	0.1	0.102103
4.006667	0.1	0.104547
4.008333	0.1	0.104964
4.010000	0.1	0.104129
4.011667	0.1	0.101626
4.013333	0.1	0.096560
4.015000	0.1	0.089824
4.016667	0.1	0.083685
4.018333	0.1	0.079036
4.020000	0.1	0.075102
4.021667	0.1	0.071287
4.023333	0.1	0.069082
4.025000	0.1	0.070274
4.026667	0.1	0.074625
4.028333	0.1	0.079334
4.030000	0.1	0.082254
4.031667	0.1	0.082791
4.033333	0.1	0.082314
4.035000	0.1	0.082195
4.036667	0.1	0.083447
4.038333	0.1	0.086367
4.040000	0.1	0.090361
4.041667	0.1	0.093222
4.043333	0.1	0.091791
4.045000	0.1	0.085533
4.046667	0.1	0.078142
4.048333	0.1	0.073850
4.050000	0.1	0.073612
4.051667	0.1	0.076354
4.053333	0.1	0.081539
4.055000	0.1	0.088096
4.056667	0.1	0.093877
4.058333	0.1	0.097156
4.060000	0.1	0.098407
4.061667	0.1	0.099540
4.063333	0.1	0.101507
4.065000	0.1	0.103116
4.066667	0.1	0.102222
4.068333	0.1	0.097752
4.070000	0.1	0.090718
4.071667	0.1	0.083506
4.073333	0.1	0.078797
4.075000	0.1	0.077605
4.076667	0.1	0.078738
4.078333	0.1	0.079751
4.080000	0.1	0.079513
4.081667	0.1	0.078499
4.083333	0.1	0.077307
4.085000	0.1	0.076294
4.086667	0.1	0.075877
4.088333	0.1	0.076771
4.090000	0.1	0.079095
4.091667	0.1	0.081301
4.093333	0.1	0.081837
4.095000	0.1	0.081241
4.096667	0.1	0.080407
4.098333	0.1	0.079155
4.100000	0.1	0.076294
4.101667	0.1	0.071824
4.103333	0.1	0.066996
4.105000	0.1	0.063479
4.106667	0.1	0.062883
4.108333	0.1	0.065982
4.110000	0.1	0.071526
4.111667	0.1	0.076413
4.113333	0.1	0.078321
4.115000	0.1	0.077844
4.116667	0.1	0.077188
4.118333	0.1	0.077486
4.120000	0.1	0.077724
4.121667	0.1	0.076532
4.123333	0.1	0.073493
4.125000	0.1	0.068843
4.126667	0.1	0.063479
4.128333	0.1	0.059068
4.130000	0.1	0.057995
4.131667	0.1	0.061750
4.133333	0.1	0.069439
4.135000	0.1	0.077903
4.136667	0.1	0.083208
4.138333	0.1	0.082850
4.140000	0.1	0.077724
4.141667	0.1	0.071764
4.143333	0.1	0.067890
4.145000	0.1	0.065804
4.146667	0.1	0.063956
4.148333	0.1	0.061512
4.150000	0.1	0.059485
4.151667	0.1	0.059664
4.153333	0.1	0.063300
4.155000	0.1	0.069380
4.156667	0.1	0.073791
4.158333	0.1	0.073910
4.160000	0.1	0.071287
4.161667	0.1	0.069737
4.163333	0.1	0.070810
4.165000	0.1	0.073075
4.166667	0.1	0.074327
4.168333	0.1	0.073910
4.170000	0.1	0.072777
4.171667	0.1	0.070930
4.173333	0.1	0.067770
4.175000	0.1	0.063896
4.176667	0.1	0.060499
4.178333	0.1	0.057817
4.180000	0.1	0.055373
4.181667	0.1	0.053406
4.183333	0.1	0.052989
4.185000	0.1	0.054657
4.186667	0.1	0.057161
4.188333	0.1	0.058472
4.190000	0.1	0.057817
4.191667	0.1	0.056565
4.193333	0.1	0.056744
4.195000	0.1	0.059187
4.196667	0.1	0.063002
4.198333	0.1	0.066102
4.200000	0.1	0.066340
4.201667	0.1	0.062823
4.203333	0.1	0.056326
4.205000	0.1	0.048697
4.206667	0.1	0.042439
4.208333	0.1	0.040412
4.210000	0.1	0.044644
4.211667	0.1	0.054419
4.213333	0.1	0.066161
4.215000	0.1	0.075936
4.216667	0.1	0.081718
4.218333	0.1	0.083148
4.220000	0.1	0.080943
4.221667	0.1	0.076592
4.223333	0.1	0.071228
4.225000	0.1	0.065267
4.226667	0.1	0.059307
4.228333	0.1	0.055015
4.230000	0.1	0.053167
4.231667	0.1	0.053227
4.233333	0.1	0.054002
4.235000	0.1	0.054717
4.236667	0.1	0.055134
4.238333	0.1	0.054955
4.240000	0.1	0.053287
4.241667	0.1	0.049114
4.243333	0.1	0.043094
4.245000	0.1	0.037909
4.246667	0.1	0.036478
4.248333	0.1	0.039518
4.250000	0.1	0.045240
4.251667	0.1	0.051618
4.253333	0.1	0.058353
4.255000	0.1	0.066042
4.256667	0.1	0.074446
4.258333	0.1	0.082314
4.260000	0.1	0.087678
4.261667	0.1	0.089049
4.263333	0.1	0.086248
4.265000	0.1	0.080764
4.266667	0.1	0.074804
4.268333	0.1	0.069320
4.270000	0.1	0.063896
4.271667	0.1	0.058055
4.273333	0.1	0.053048
4.275000	0.1	0.050724
4.276667	0.1	0.051796
4.278333	0.1	0.055313
4.280000	0.1	0.059068
4.281667	0.1	0.061572
4.283333	0.1	0.062704
4.285000	0.1	0.063062
4.286667	0.1	0.062883
4.288333	0.1	0.062108
4.290000	0.1	0.060678
4.291667	0.1	0.058472
4.293333	0.1	0.055909
4.295000	0.1	0.053406
4.296667	0.1	0.051141
4.298333	0.1	0.049174
4.300000	0.1	0.047803
4.301667	0.1	0.047207
4.303333	0.1	0.047386
4.305000	0.1	0.048637
4.306667	0.1	0.050902
4.308333	0.1	0.053704
4.310000	0.1	0.056803
4.311667	0.1	0.060320
4.313333	0.1	0.063837
4.315000	0.1	0.065923
4.316667	0.1	0.065267
4.318333	0.1	0.062764
4.320000	0.1	0.059962
4.321667	0.1	0.057578
4.323333	0.1	0.055015
4.325000	0.1	0.051379
4.326667	0.1	0.047088
4.328333	0.1	0.044107
4.330000	0.1	0.044703
4.331667	0.1	0.049531
4.333333	0.1	0.056624
4.335000	0.1	0.062823
4.336667	0.1	0.066400
4.338333	0.1	0.068009
4.340000	0.1	0.068367
4.341667	0.1	0.067353
4.343333	0.1	0.064969
4.345000	0.1	0.063479
4.346667	0.1	0.064850
4.348333	0.1	0.068188
4.350000	0.1	0.070453
4.351667	0.1	0.069141
4.353333	0.1	0.064254
4.355000	0.1	0.057817
4.356667	0.1	0.052035
4.358333	0.1	0.047088
4.360000	0.1	0.043094
4.361667	0.1	0.041485
4.363333	0.1	0.043929
4.365000	0.1	0.049591
4.366667	0.1	0.055015
4.368333	0.1	0.057876
4.370000	0.1	0.057936
4.371667	0.1	0.056028
4.373333	0.1	0.052691
4.375000	0.1	0.048816
4.376667	0.1	0.045776
4.378333	0.1	0.045300
4.380000	0.1	0.048459
4.381667	0.1	0.054538
4.383333	0.1	0.061452
4.385000	0.1	0.067174
4.386667	0.1	0.069559
4.388333	0.1	0.068069
4.390000	0.1	0.064492
4.391667	0.1	0.061214
4.393333	0.1	0.059247
4.395000	0.1	0.058353
4.396667	0.1	0.058115
4.398333	0.1	0.058234
4.400000	0.1	0.057936
4.401667	0.1	0.056922
4.403333	0.1	0.056505
4.405000	0.1	0.059009
4.406667	0.1	0.064909
4.408333	0.1	0.071943
4.410000	0.1	0.077724
4.411667	0.1	0.082076
4.413333	0.1	0.085950
4.415000	0.1	0.089347
4.416667	0.1	0.090897
4.418333	0.1	0.089884
4.420000	0.1	0.086784
4.421667	0.1	0.082493
4.423333	0.1	0.078321
4.425000	0.1	0.075877
4.426667	0.1	0.076294
4.428333	0.1	0.078678
4.430000	0.1	0.080824
4.431667	0.1	0.081301
4.433333	0.1	0.080705
4.435000	0.1	0.080168
4.436667	0.1	0.080645
4.438333	0.1	0.082314
4.440000	0.1	0.085056
4.441667	0.1	0.088334
4.443333	0.1	0.091314
4.445000	0.1	0.092387
4.446667	0.1	0.091076
4.448333	0.1	0.088394
4.450000	0.1	0.086129
4.451667	0.1	0.085294
4.453333	0.1	0.085890
4.455000	0.1	0.087321
4.456667	0.1	0.088334
4.458333	0.1	0.087380
4.460000	0.1	0.083625
4.461667	0.1	0.078201
4.463333	0.1	0.073016
4.465000	0.1	0.069976
4.466667	0.1	0.070333
4.468333	0.1	0.074029
4.470000	0.1	0.079155
4.471667	0.1	0.083029
4.473333	0.1	0.083685
4.475000	0.1	0.080705
4.476667	0.1	0.074863
4.478333	0.1	0.068307
4.480000	0.1	0.063360
4.481667	0.1	0.061452
4.483333	0.1	0.062108
4.485000	0.1	0.064194
4.486667	0.1	0.066936
4.488333	0.1	0.069857
4.490000	0.1	0.071466
4.491667	0.1	0.070095
4.493333	0.1	0.065804
4.495000	0.1	0.061095
4.496667	0.1	0.058353
4.498333	0.1	0.058115
4.500000	0.1	0.059426
4.501667	0.1	0.061095
4.503333	0.1	0.062466
4.505000	0.1	0.063300
4.506667	0.1	0.062943
4.508333	0.1	0.060976
4.510000	0.1	0.058115
4.511667	0.1	0.055969
4.513333	0.1	0.055671
4.515000	0.1	0.056446
4.516667	0.1	0.056684
4.518333	0.1	0.055790
4.520000	0.1	0.055015
4.521667	0.1	0.055432
4.523333	0.1	0.056684
4.525000	0.1	0.057578
4.526667	0.1	0.057817
4.528333	0.1	0.057340
4.530000	0.1	0.055552
4.531667	0.1	0.052035
4.533333	0.1	0.047922
4.535000	0.1	0.045419
4.536667	0.1	0.045955
4.538333	0.1	0.050068
4.540000	0.1	0.056803
4.541667	0.1	0.063658
4.543333	0.1	0.068426
4.545000	0.1	0.070453
4.546667	0.1	0.069559
4.548333	0.1	0.065923
4.550000	0.1	0.060856
4.551667	0.1	0.056267
4.553333	0.1	0.052989
4.555000	0.1	0.051022
4.556667	0.1	0.050068
4.558333	0.1	0.050664
4.560000	0.1	0.053704
4.561667	0.1	0.059664
4.563333	0.1	0.067055
4.565000	0.1	0.073254
4.566667	0.1	0.076711
4.568333	0.1	0.076830
4.570000	0.1	0.072539
4.571667	0.1	0.063896
4.573333	0.1	0.053227
4.575000	0.1	0.044048
4.576667	0.1	0.038862
4.578333	0.1	0.038087
4.580000	0.1	0.040650
4.581667	0.1	0.045240
4.583333	0.1	0.050366
4.585000	0.1	0.054300
4.586667	0.1	0.055432
4.588333	0.1	0.054061
4.590000	0.1	0.052333
4.591667	0.1	0.051796
4.593333	0.1	0.052273
4.595000	0.1	0.052631
4.596667	0.1	0.052571
4.598333	0.1	0.051975
4.600000	0.1	0.050485
4.601667	0.1	0.047684
4.603333	0.1	0.044107
4.605000	0.1	0.041425
4.606667	0.1	0.041306
4.608333	0.1	0.044703
4.610000	0.1	0.050962
4.611667	0.1	0.057518
4.613333	0.1	0.061452
4.615000	0.1	0.061154
4.616667	0.1	0.057280
4.618333	0.1	0.051737
4.620000	0.1	0.047326
4.621667	0.1	0.045657
4.623333	0.1	0.045598
4.625000	0.1	0.045002
4.626667	0.1	0.042737
4.628333	0.1	0.039518
4.630000	0.1	0.037670
4.631667	0.1	0.038087
4.633333	0.1	0.039756
4.635000	0.1	0.041008
4.636667	0.1	0.041604
4.638333	0.1	0.042796
4.640000	0.1	0.045717
4.641667	0.1	0.049949
4.643333	0.1	0.053346
4.645000	0.1	0.054002
4.646667	0.1	0.052452
4.648333	0.1	0.051260
4.650000	0.1	0.052512
4.651667	0.1	0.056207
4.653333	0.1	0.061035
4.655000	0.1	0.065625
4.656667	0.1	0.068963
4.658333	0.1	0.070214
4.660000	0.1	0.069439
4.661667	0.1	0.067353
4.663333	0.1	0.064671
4.665000	0.1	0.062227
4.666667	0.1	0.060380
4.668333	0.1	0.058651
4.670000	0.1	0.057101
4.671667	0.1	0.056863
4.673333	0.1	0.058651
4.675000	0.1	0.061333
4.676667	0.1	0.063181
4.678333	0.1	0.063896
4.680000	0.1	0.064135
4.681667	0.1	0.063837
4.683333	0.1	0.062346
4.685000	0.1	0.059605
4.686667	0.1	0.055850
4.688333	0.1	0.051439
4.690000	0.1	0.046492
4.691667	0.1	0.041485
4.693333	0.1	0.037134
4.695000	0.1	0.033736
4.696667	0.1	0.031054
4.698333	0.1	0.029802
4.700000	0.1	0.031590
4.701667	0.1	0.037432
4.703333	0.1	0.045657
4.705000	0.1	0.052869
4.706667	0.1	0.057101
4.708333	0.1	0.059485
4.710000	0.1	0.062466
4.711667	0.1	0.066638
4.713333	0.1	0.069916
4.715000	0.1	0.069559
4.716667	0.1	0.064790
4.718333	0.1	0.057220
4.720000	0.1	0.049710
4.721667	0.1	0.045002
4.723333	0.1	0.044167
4.725000	0.1	0.046194
4.726667	0.1	0.049770
4.728333	0.1	0.055194
4.730000	0.1	0.062883
4.731667	0.1	0.070751
4.733333	0.1	0.074923
4.735000	0.1	0.073671
4.736667	0.1	0.068903
4.738333	0.1	0.063062
4.740000	0.1	0.056922
4.741667	0.1	0.051439
4.743333	0.1	0.048280
4.745000	0.1	0.047922
4.746667	0.1	0.048518
4.748333	0.1	0.047922
4.750000	0.1	0.046372
4.751667	0.1	0.045598
4.753333	0.1	0.046611
4.755000	0.1	0.048339
4.756667	0.1	0.049233
4.758333	0.1	0.049353
4.760000	0.1	0.050068
4.761667	0.1	0.052929
4.763333	0.1	0.057876
4.765000	0.1	0.063241
4.766667	0.1	0.066817
4.768333	0.1	0.066996
4.770000	0.1	0.063956
4.771667	0.1	0.059128
4.773333	0.1	0.054300
4.775000	0.1	0.050604
4.776667	0.1	0.048280
4.778333	0.1	0.047624
4.780000	0.1	0.049412
4.781667	0.1	0.053644
4.783333	0.1	0.058651
4.785000	0.1	0.062525
4.786667	0.1	0.063896
4.788333	0.1	0.063181
4.790000	0.1	0.060916
4.791667	0.1	0.057101
4.793333	0.1	0.051796
4.795000	0.1	0.045717
4.796667	0.1	0.040352
4.798333	0.1	0.036895
4.800000	0.1	0.035644
4.801667	0.1	0.036657
4.803333	0.1	0.039995
4.805000	0.1	0.044465
4.806667	0.1	0.048220
4.808333	0.1	0.050843
4.810000	0.1	0.053287
4.811667	0.1	0.055552
4.813333	0.1	0.056326
4.815000	0.1	0.055015
4.816667	0.1	0.053227
4.818333	0.1	0.053465
4.820000	0.1	0.055969
4.821667	0.1	0.058889
4.823333	0.1	0.060678
4.825000	0.1	0.061810
4.826667	0.1	0.062704
4.828333	0.1	0.062287
4.830000	0.1	0.059485
4.831667	0.1	0.055134
4.833333	0.1	0.050843
4.835000	0.1	0.047624
4.836667	0.1	0.046134
4.838333	0.1	0.046551
4.840000	0.1	0.048161
4.841667	0.1	0.050306
4.843333	0.1	0.052571
4.845000	0.1	0.054717
4.846667	0.1	0.056028
4.848333	0.1	0.056148
4.850000	0.1	0.054955
4.851667	0.1	0.052392
4.853333	0.1	0.048220
4.855000	0.1	0.042975
4.856667	0.1	0.038445
4.858333	0.1	0.036180
4.860000	0.1	0.036180
4.861667	0.1	0.037313
4.863333	0.1	0.039339
4.865000	0.1	0.043690
4.866667	0.1	0.050962
4.868333	0.1	0.060499
4.870000	0.1	0.070095
4.871667	0.1	0.076890
4.873333	0.1	0.078380
4.875000	0.1	0.075102
4.876667	0.1	0.069797
4.878333	0.1	0.065267
4.880000	0.1	0.062644
4.881667	0.1	0.061870
4.883333	0.1	0.062466
4.885000	0.1	0.064075
4.886667	0.1	0.066221
4.888333	0.1	0.068843
4.890000	0.1	0.071943
4.891667	0.1	0.074387
4.893333	0.1	0.074983
4.895000	0.1	0.073731
4.896667	0.1	0.071347
4.898333	0.1	0.068665
4.900000	0.1	0.066638
4.901667	0.1	0.066161
4.903333	0.1	0.067413
4.905000	0.1	0.070274
4.906667	0.1	0.074685
4.908333	0.1	0.080764
4.910000	0.1	0.088274
4.911667	0.1	0.096679
4.913333	0.1	0.104427
4.915000	0.1	0.110269
4.916667	0.1	0.113428
4.918333	0.1	0.114083
4.920000	0.1	0.113785
4.921667	0.1	0.114441
4.923333	0.1	0.117540
4.925000	0.1	0.123501
4.926667	0.1	0.131845
4.928333	0.1	0.140548
4.930000	0.1	0.147760
4.931667	0.1	0.153959
4.933333	0.1	0.160396
4.935000	0.1	0.167131
4.936667	0.1	0.174284
4.938333	0.1	0.182867
4.940000	0.1	0.192344
4.941667	0.1	0.200808
4.943333	0.1	0.206232
4.945000	0.1	0.208199
4.946667	0.1	0.208139
4.948333	0.1	0.208616
4.950000	0.1	0.212133
4.951667	0.1	0.219643
4.953333	0.1	0.230551
4.955000	0.1	0.243485
4.956667	0.1	0.256956
4.958333	0.1	0.269592
4.960000	0.1	0.280678
4.961667	0.1	0.290513
4.963333	0.1	0.299633
4.965000	0.1	0.307739
4.966667	0.1	0.314593
4.968333	0.1	0.321805
4.970000	0.1	0.331581
4.971667	0.1	0.344276
4.973333	0.1	0.358582
4.975000	0.1	0.372708
4.976667	0.1	0.386536
4.978333	0.1	0.400245
4.980000	0.1	0.413418
4.981667	0.1	0.425935
4.983333	0.1	0.438511
4.985000	0.1	0.451446
4.986667	0.1	0.464499
4.988333	0.1	0.478268
4.990000	0.1	0.494480
4.991667	0.1	0.513911
4.993333	0.1	0.534415
4.995000	0.1	0.552356
4.996667	0.1	0.565589
4.998333	0.1	0.575066
5.000000	0.1	0.583351
5.001667	0.1	0.592291
5.003333	0.1	0.602603
5.005000	0.1	0.615239
5.006667	0.1	0.630915
5.008333	0.1	0.648797
5.010000	0.1	0.666678
5.011667	0.1	0.682950
5.013333	0.1	0.696361
5.015000	0.1	0.706494
5.016667	0.1	0.714302
5.018333	0.1	0.722468
5.020000	0.1	0.733614
5.021667	0.1	0.748515
5.023333	0.1	0.766039
5.025000	0.1	0.784457
5.026667	0.1	0.802636
5.028333	0.1	0.820041
5.030000	0.1	0.835896
5.031667	0.1	0.849664
5.033333	0.1	0.861824
5.035000	0.1	0.873566
5.036667	0.1	0.886083
5.038333	0.1	0.899792
5.040000	0.1	0.913560
5.041667	0.1	0.926077
5.043333	0.1	0.937522
5.045000	0.1	0.948966
5.046667	0.1	0.960469
5.048333	0.1	0.971437
5.050000	0.1	0.980794
5.051667	0.1	0.987291
5.053333	0.1	0.990808
5.055000	0.1	0.993073
5.056667	0.1	0.996351
5.058333	0.1	1.001358
5.060000	0.1	1.007021
5.061667	0.1	1.012802
5.063333	0.1	1.019299
5.065000	0.1	1.026452
5.066667	0.1	1.032710
5.068333	0.1	1.037300
5.070000	0.1	1.040399
5.071667	0.1	1.042605
5.073333	0.1	1.043618
5.075000	0.1	1.042247
5.076667	0.1	1.038313
5.078333	0.1	1.034200
5.080000	0.1	1.033545
5.081667	0.1	1.038075
5.083333	0.1	1.046062
5.085000	0.1	1.054168
5.086667	0.1	1.060784
5.088333	0.1	1.066566
5.090000	0.1	1.071990
5.091667	0.1	1.076341
5.093333	0.1	1.078665
5.095000	0.1	1.078844
5.096667	0.1	1.077712
5.098333	0.1	1.075983
5.100000	0.1	1.074493
5.101667	0.1	1.074076
5.103333	0.1	1.075566
5.105000	0.1	1.080096
5.106667	0.1	1.088262
5.108333	0.1	1.098931
5.110000	0.1	1.109481
5.111667	0.1	1.117587
5.113333	0.1	1.121461
5.115000	0.1	1.119793
5.116667	0.1	1.113415
5.118333	0.1	1.105368
5.120000	0.1	1.098931
5.121667	0.1	1.095474
5.123333	0.1	1.094520
5.125000	0.1	1.094461
5.126667	0.1	1.094282
5.128333	0.1	1.094699
5.130000	0.1	1.097024
5.131667	0.1	1.101434
5.133333	0.1	1.106441
5.135000	0.1	1.110137
5.136667	0.1	1.111746
5.138333	0.1	1.112104
5.140000	0.1	1.112044
5.141667	0.1	1.111627
5.143333	0.1	1.111031
5.145000	0.1	1.111090
5.146667	0.1	1.111925
5.148333	0.1	1.112998
5.150000	0.1	1.114190
5.151667	0.1	1.115441
5.153333	0.1	1.116335
5.155000	0.1	1.116455
5.156667	0.1	1.116037
5.158333	0.1	1.115680
5.160000	0.1	1.115441
5.161667	0.1	1.115382
5.163333	0.1	1.115978
5.165000	0.1	1.118183
5.166667	0.1	1.122177
5.168333	0.1	1.127184
5.170000	0.1	1.132548
5.171667	0.1	1.138568
5.173333	0.1	1.144946
5.175000	0.1	1.150668
5.176667	0.1	1.154900
5.178333	0.1	1.157284
5.180000	0.1	1.157880
5.181667	0.1	1.156867
5.183333	0.1	1.155198
5.185000	0.1	1.153469
5.186667	0.1	1.151264
5.188333	0.1	1.147926
5.190000	0.1	1.144528
5.191667	0.1	1.142800
5.193333	0.1	1.143396
5.195000	0.1	1.145303
5.196667	0.1	1.147568
5.198333	0.1	1.149833
5.200000	0.1	1.151681
5.201667	0.1	1.152515
5.203333	0.1	1.151323
5.205000	0.1	1.148343
5.206667	0.1	1.146436
5.208333	0.1	1.148939
5.210000	0.1	1.156807
5.211667	0.1	1.167297
5.213333	0.1	1.176357
5.215000	0.1	1.181245
5.216667	0.1	1.181841
5.218333	0.1	1.179755
5.220000	0.1	1.176953
5.221667	0.1	1.174510
5.223333	0.1	1.172006
5.225000	0.1	1.169264
5.226667	0.1	1.166463
5.228333	0.1	1.163960
5.230000	0.1	1.161754
5.231667	0.1	1.159906
5.233333	0.1	1.159191
5.235000	0.1	1.160622
5.236667	0.1	1.164436
5.238333	0.1	1.169384
5.240000	0.1	1.173735
5.241667	0.1	1.177013
5.243333	0.1	1.179934
5.245000	0.1	1.182795
5.246667	0.1	1.184762
5.248333	0.1	1.184762
5.250000	0.1	1.183152
5.251667	0.1	1.181722
5.253333	0.1	1.181960
5.255000	0.1	1.183510
5.256667	0.1	1.184762
5.258333	0.1	1.184344
5.260000	0.1	1.182258
5.261667	0.1	1.180172
5.263333	0.1	1.179397
5.265000	0.1	1.179457
5.266667	0.1	1.178622
5.268333	0.1	1.176298
5.270000	0.1	1.174212
5.271667	0.1	1.174986
5.273333	0.1	1.179397
5.275000	0.1	1.185715
5.276667	0.1	1.191855
5.278333	0.1	1.197398
5.280000	0.1	1.202643
5.281667	0.1	1.206160
5.283333	0.1	1.205683
5.285000	0.1	1.200438
5.286667	0.1	1.192570
5.288333	0.1	1.185119
5.290000	0.1	1.180530
5.291667	0.1	1.179516
5.293333	0.1	1.181483
5.295000	0.1	1.185238
5.296667	0.1	1.189351
5.298333	0.1	1.192272
5.300000	0.1	1.192987
5.301667	0.1	1.191676
5.303333	0.1	1.189768
5.305000	0.1	1.189351
5.306667	0.1	1.191437
5.308333	0.1	1.194298
5.310000	0.1	1.195133
5.311667	0.1	1.193404
5.313333	0.1	1.191437
5.315000	0.1	1.191735
5.316667	0.1	1.194239
5.318333	0.1	1.197100
5.320000	0.1	1.198709
5.321667	0.1	1.199186
5.323333	0.1	1.199186
5.325000	0.1	1.199365
5.326667	0.1	1.200914
5.328333	0.1	1.204491
5.330000	0.1	1.208663
5.331667	0.1	1.210690
5.333333	0.1	1.208842
5.335000	0.1	1.203954
5.336667	0.1	1.198113
5.338333	0.1	1.193047
5.340000	0.1	1.189709
5.341667	0.1	1.188517
5.343333	0.1	1.188696
5.345000	0.1	1.188994
5.346667	0.1	1.188874
5.348333	0.1	1.187980
5.350000	0.1	1.185894
5.351667	0.1	1.182735
5.353333	0.1	1.179755
5.355000	0.1	1.178384
5.356667	0.1	1.179040
5.358333	0.1	1.181364
5.360000	0.1	1.185060
5.361667	0.1	1.189113
5.363333	0.1	1.192391
5.365000	0.1	1.194060
5.366667	0.1	1.194000
5.368333	0.1	1.192510
5.370000	0.1	1.190245
5.371667	0.1	1.187146
5.373333	0.1	1.182556
5.375000	0.1	1.176953
5.376667	0.1	1.171947
5.378333	0.1	1.168847
5.380000	0.1	1.168013
5.381667	0.1	1.169086
5.383333	0.1	1.171053
5.385000	0.1	1.172900
5.386667	0.1	1.173914
5.388333	0.1	1.173973
5.390000	0.1	1.172781
5.391667	0.1	1.170874
5.393333	0.1	1.169086
5.395000	0.1	1.168132
5.396667	0.1	1.167774
5.398333	0.1	1.167178
5.400000	0.1	1.165450
5.401667	0.1	1.163244
5.403333	0.1	1.161993
5.405000	0.1	1.162887
5.406667	0.1	1.165330
5.408333	0.1	1.167417
5.410000	0.1	1.167417
5.411667	0.1	1.165092
5.413333	0.1	1.161993
5.415000	0.1	1.159728
5.416667	0.1	1.158297
5.418333	0.1	1.157761
5.420000	0.1	1.158953
5.421667	0.1	1.161873
5.423333	0.1	1.164615
5.425000	0.1	1.165032
5.426667	0.1	1.162469
5.428333	0.1	1.158238
5.430000	0.1	1.154900
5.431667	0.1	1.154482
5.433333	0.1	1.156032
5.435000	0.1	1.156330
5.436667	0.1	1.154244
5.438333	0.1	1.151502
5.440000	0.1	1.150072
5.441667	0.1	1.150012
5.443333	0.1	1.150727
5.445000	0.1	1.151919
5.446667	0.1	1.152873
5.448333	0.1	1.151741
5.450000	0.1	1.147032
5.451667	0.1	1.139641
5.453333	0.1	1.132429
5.455000	0.1	1.127541
5.456667	0.1	1.125276
5.458333	0.1	1.124919
5.460000	0.1	1.126468
5.461667	0.1	1.129687
5.463333	0.1	1.132906
5.465000	0.1	1.133859
5.466667	0.1	1.132667
5.468333	0.1	1.131415
5.470000	0.1	1.130939
5.471667	0.1	1.130402
5.473333	0.1	1.129508
5.475000	0.1	1.128316
5.476667	0.1	1.127005
5.478333	0.1	1.125395
5.480000	0.1	1.123846
5.481667	0.1	1.122892
5.483333	0.1	1.122475
5.485000	0.1	1.121461
5.486667	0.1	1.119137
5.488333	0.1	1.115739
5.490000	0.1	1.111746
5.491667	0.1	1.107574
5.493333	0.1	1.104355
5.495000	0.1	1.103520
5.496667	0.1	1.105964
5.498333	0.1	1.111090
5.500000	0.1	1.116514
5.501667	0.1	1.119435
5.503333	0.1	1.118243
5.505000	0.1	1.113594
5.506667	0.1	1.107276
5.508333	0.1	1.101971
5.510000	0.1	1.099587
5.511667	0.1	1.100540
5.513333	0.1	1.103699
5.515000	0.1	1.106560
5.516667	0.1	1.107037
5.518333	0.1	1.104653
5.520000	0.1	1.100540
5.521667	0.1	1.095831
5.523333	0.1	1.091361
5.525000	0.1	1.088440
5.526667	0.1	1.087248
5.528333	0.1	1.086176
5.530000	0.1	1.083791
5.531667	0.1	1.081348
5.533333	0.1	1.081884
5.535000	0.1	1.086116
5.536667	0.1	1.090884
5.538333	0.1	1.092136
5.540000	0.1	1.089394
5.541667	0.1	1.085222
5.543333	0.1	1.081705
5.545000	0.1	1.079500
5.546667	0.1	1.079500
5.548333	0.1	1.082301
5.550000	0.1	1.086295
5.551667	0.1	1.087844
5.553333	0.1	1.084089
5.555000	0.1	1.075268
5.556667	0.1	1.064420
5.558333	0.1	1.054466
5.560000	0.1	1.046836
5.561667	0.1	1.042128
5.563333	0.1	1.040876
5.565000	0.1	1.042426
5.566667	0.1	1.045764
5.568333	0.1	1.049936
5.570000	0.1	1.054227
5.571667	0.1	1.057148
5.573333	0.1	1.057267
5.575000	0.1	1.054168
5.576667	0.1	1.048505
5.578333	0.1	1.041174
5.580000	0.1	1.033247
5.581667	0.1	1.026511
5.583333	0.1	1.022995
5.585000	0.1	1.023591
5.586667	0.1	1.026928
5.588333	0.1	1.030386
5.590000	0.1	1.032353
5.591667	0.1	1.033723
5.593333	0.1	1.036167
5.595000	0.1	1.039505
5.596667	0.1	1.041651
5.598333	0.1	1.040340
5.600000	0.1	1.034439
5.601667	0.1	1.024664
5.603333	0.1	1.013517
5.605000	0.1	1.003981
5.606667	0.1	0.998020
5.608333	0.1	0.995994
5.610000	0.1	0.996649
5.611667	0.1	0.997007
5.613333	0.1	0.994682
5.615000	0.1	0.989676
5.616667	0.1	0.983715
5.618333	0.1	0.977755
5.620000	0.1	0.971913
5.621667	0.1	0.966847
5.623333	0.1	0.963152
5.625000	0.1	0.961185
5.626667	0.1	0.960767
5.628333	0.1	0.960708
5.630000	0.1	0.958741
5.631667	0.1	0.953972
5.633333	0.1	0.947714
5.635000	0.1	0.941992
5.636667	0.1	0.937760
5.638333	0.1	0.934541
5.640000	0.1	0.931621
5.641667	0.1	0.928402
5.643333	0.1	0.924468
5.645000	0.1	0.919461
5.646667	0.1	0.913739
5.648333	0.1	0.908315
5.650000	0.1	0.904858
5.651667	0.1	0.903964
5.653333	0.1	0.904381
5.655000	0.1	0.904143
5.656667	0.1	0.902057
5.658333	0.1	0.898123
5.660000	0.1	0.893474
5.661667	0.1	0.889063
5.663333	0.1	0.884950
5.665000	0.1	0.881970
5.666667	0.1	0.881672
5.668333	0.1	0.883758
5.670000	0.1	0.885367
5.671667	0.1	0.884175
5.673333	0.1	0.880361
5.675000	0.1	0.874281
5.676667	0.1	0.865936
5.678333	0.1	0.856698
5.680000	0.1	0.848711
5.681667	0.1	0.842989
5.683333	0.1	0.838637
5.685000	0.1	0.834107
5.686667	0.1	0.828207
5.688333	0.1	0.820875
5.690000	0.1	0.812471
5.691667	0.1	0.803471
5.693333	0.1	0.794470
5.695000	0.1	0.786841
5.696667	0.1	0.781357
5.698333	0.1	0.777900
5.700000	0.1	0.775695
5.701667	0.1	0.774503
5.703333	0.1	0.774205
5.705000	0.1	0.774086
5.706667	0.1	0.772595
5.708333	0.1	0.767946
5.710000	0.1	0.759482
5.711667	0.1	0.748992
5.713333	0.1	0.739336
5.715000	0.1	0.731766
5.716667	0.1	0.726163
5.718333	0.1	0.721753
5.720000	0.1	0.716806
5.721667	0.1	0.708938
5.723333	0.1	0.698090
5.725000	0.1	0.687540
5.726667	0.1	0.680506
5.728333	0.1	0.676990
5.730000	0.1	0.674546
5.731667	0.1	0.671268
5.733333	0.1	0.667036
5.735000	0.1	0.662804
5.736667	0.1	0.659227
5.738333	0.1	0.655770
5.740000	0.1	0.651658
5.741667	0.1	0.646412
5.743333	0.1	0.639975
5.745000	0.1	0.632405
5.746667	0.1	0.624359
5.748333	0.1	0.616610
5.750000	0.1	0.609577
5.751667	0.1	0.603855
5.753333	0.1	0.599146
5.755000	0.1	0.594676
5.756667	0.1	0.588894
5.758333	0.1	0.580907
5.760000	0.1	0.572205
5.761667	0.1	0.565767
5.763333	0.1	0.562310
5.765000	0.1	0.559926
5.766667	0.1	0.556648
5.768333	0.1	0.551939
5.770000	0.1	0.545919
5.771667	0.1	0.538826
5.773333	0.1	0.531495
5.775000	0.1	0.524223
5.776667	0.1	0.516653
5.778333	0.1	0.508368
5.780000	0.1	0.500143
5.781667	0.1	0.493586
5.783333	0.1	0.490427
5.785000	0.1	0.491083
5.786667	0.1	0.493884
5.788333	0.1	0.496626
5.790000	0.1	0.498354
5.791667	0.1	0.499308
5.793333	0.1	0.498951
5.795000	0.1	0.496149
5.796667	0.1	0.490308
5.798333	0.1	0.482023
5.800000	0.1	0.472486
5.801667	0.1	0.462830
5.803333	0.1	0.453889
5.805000	0.1	0.445962
5.806667	0.1	0.438631
5.808333	0.1	0.431478
5.810000	0.1	0.424027
5.811667	0.1	0.416338
5.813333	0.1	0.409246
5.815000	0.1	0.404179
5.816667	0.1	0.402629
5.818333	0.1	0.404358
5.820000	0.1	0.408292
5.821667	0.1	0.412941
5.823333	0.1	0.417113
5.825000	0.1	0.419378
5.826667	0.1	0.418663
5.828333	0.1	0.415087
5.830000	0.1	0.410199
5.831667	0.1	0.405252
5.833333	0.1	0.400186
5.835000	0.1	0.393808
5.836667	0.1	0.385582
5.838333	0.1	0.375986
5.840000	0.1	0.366390
5.841667	0.1	0.358284
5.843333	0.1	0.352860
5.845000	0.1	0.349224
5.846667	0.1	0.345111
5.848333	0.1	0.339925
5.850000	0.1	0.335634
5.851667	0.1	0.334799
5.853333	0.1	0.338078
5.855000	0.1	0.343919
5.856667	0.1	0.349879
5.858333	0.1	0.353992
5.860000	0.1	0.355840
5.861667	0.1	0.356197
5.863333	0.1	0.356138
5.865000	0.1	0.356317
5.866667	0.1	0.356078
5.868333	0.1	0.353992
5.870000	0.1	0.349402
5.871667	0.1	0.343144
5.873333	0.1	0.337064
5.875000	0.1	0.332713
5.876667	0.1	0.330806
5.878333	0.1	0.331283
5.880000	0.1	0.332952
5.881667	0.1	0.334740
5.883333	0.1	0.336587
5.885000	0.1	0.338316
5.886667	0.1	0.338674
5.888333	0.1	0.335991
5.890000	0.1	0.330031
5.891667	0.1	0.322342
5.893333	0.1	0.315070
5.895000	0.1	0.310600
5.896667	0.1	0.310302
5.898333	0.1	0.313759
5.900000	0.1	0.318706
5.901667	0.1	0.322640
5.903333	0.1	0.324368
5.905000	0.1	0.324428
5.906667	0.1	0.323355
5.908333	0.1	0.320911
5.910000	0.1	0.316143
5.911667	0.1	0.309169
5.913333	0.1	0.302792
5.915000	0.1	0.300229
5.916667	0.1	0.301659
5.918333	0.1	0.304341
5.920000	0.1	0.305951
5.921667	0.1	0.306606
5.923333	0.1	0.307024
5.925000	0.1	0.306845
5.926667	0.1	0.305176
5.928333	0.1	0.301421
5.930000	0.1	0.295818
5.931667	0.1	0.289679
5.933333	0.1	0.285804
5.935000	0.1	0.285864
5.936667	0.1	0.287712
5.938333	0.1	0.287712
5.940000	0.1	0.284910
5.941667	0.1	0.281215
5.943333	0.1	0.277638
5.945000	0.1	0.273883
5.946667	0.1	0.269592
5.948333	0.1	0.265718
5.950000	0.1	0.263870
5.951667	0.1	0.264645
5.953333	0.1	0.266910
5.955000	0.1	0.269055
5.956667	0.1	0.270665
5.958333	0.1	0.272155
5.960000	0.1	0.273585
5.961667	0.1	0.273883
5.963333	0.1	0.271678
5.965000	0.1	0.267446
5.966667	0.1	0.263691
5.968333	0.1	0.261664
5.970000	0.1	0.260711
5.971667	0.1	0.259638
5.973333	0.1	0.258565
5.975000	0.1	0.258744
5.976667	0.1	0.260413
5.978333	0.1	0.262260
5.980000	0.1	0.262260
5.981667	0.1	0.259280
5.983333	0.1	0.254154
5.985000	0.1	0.248790
5.986667	0.1	0.244617
5.988333	0.1	0.241637
5.990000	0.1	0.238717
5.991667	0.1	0.235200
5.993333	0.1	0.231981
5.995000	0.1	0.230730
5.996667	0.1	0.232279
5.998333	0.1	0.235975
6.000000	0.1	0.239909
6.001667	0.1	0.241339
6.003333	0.1	0.239372
6.005000	0.1	0.235975
6.006667	0.1	0.233591
6.008333	0.1	0.232399
6.010000	0.1	0.230312
6.011667	0.1	0.225902
6.013333	0.1	0.220716
6.015000	0.1	0.217676
6.016667	0.1	0.217199
6.018333	0.1	0.217319
6.020000	0.1	0.216723
6.021667	0.1	0.215769
6.023333	0.1	0.215232
6.025000	0.1	0.215232
6.026667	0.1	0.214756
6.028333	0.1	0.212133
6.030000	0.1	0.207245
6.031667	0.1	0.202358
6.033333	0.1	0.199914
6.035000	0.1	0.201166
6.036667	0.1	0.204980
6.038333	0.1	0.208020
6.040000	0.1	0.207961
6.041667	0.1	0.206113
6.043333	0.1	0.204921
6.045000	0.1	0.204861
6.046667	0.1	0.205278
6.048333	0.1	0.204980
6.050000	0.1	0.204086
6.051667	0.1	0.204206
6.053333	0.1	0.206053
6.055000	0.1	0.207424
6.056667	0.1	0.205874
6.058333	0.1	0.201881
6.060000	0.1	0.198245
6.061667	0.1	0.197411
6.063333	0.1	0.200152
6.065000	0.1	0.205338
6.066667	0.1	0.210822
6.068333	0.1	0.215173
6.070000	0.1	0.217974
6.071667	0.1	0.219286
6.073333	0.1	0.219047
6.075000	0.1	0.217140
6.076667	0.1	0.214756
6.078333	0.1	0.213802
6.080000	0.1	0.214756
6.081667	0.1	0.215590
6.083333	0.1	0.214338
6.085000	0.1	0.211358
6.086667	0.1	0.209093
6.088333	0.1	0.209391
6.090000	0.1	0.211537
6.091667	0.1	0.213385
6.093333	0.1	0.213444
6.095000	0.1	0.212610
6.096667	0.1	0.212312
6.098333	0.1	0.212848
6.100000	0.1	0.212908
6.101667	0.1	0.211418
6.103333	0.1	0.208974
6.105000	0.1	0.206172
6.106667	0.1	0.203073
6.108333	0.1	0.199616
6.110000	0.1	0.196159
6.111667	0.1	0.193357
6.113333	0.1	0.192881
6.115000	0.1	0.195503
6.116667	0.1	0.199199
6.118333	0.1	0.201762
6.120000	0.1	0.202954
6.121667	0.1	0.203609
6.123333	0.1	0.204027
6.125000	0.1	0.204086
6.126667	0.1	0.203669
6.128333	0.1	0.202119
6.130000	0.1	0.198603
6.131667	0.1	0.193596
6.133333	0.1	0.189602
6.135000	0.1	0.188231
6.136667	0.1	0.188410
6.138333	0.1	0.188887
6.140000	0.1	0.190377
6.141667	0.1	0.194073
6.143333	0.1	0.199020
6.145000	0.1	0.203371
6.146667	0.1	0.206232
6.148333	0.1	0.207663
6.150000	0.1	0.207603
6.151667	0.1	0.206351
6.153333	0.1	0.204921
6.155000	0.1	0.203490
6.156667	0.1	0.201285
6.158333	0.1	0.198007
6.160000	0.1	0.194371
6.161667	0.1	0.191152
6.163333	0.1	0.188589
6.165000	0.1	0.187397
6.166667	0.1	0.188410
6.168333	0.1	0.190973
6.170000	0.1	0.193179
6.171667	0.1	0.193596
6.173333	0.1	0.192583
6.175000	0.1	0.191093
6.176667	0.1	0.189960
6.178333	0.1	0.189841
6.180000	0.1	0.190973
6.181667	0.1	0.193179
6.183333	0.1	0.195205
6.185000	0.1	0.195384
6.186667	0.1	0.192523
6.188333	0.1	0.187397
6.190000	0.1	0.182748
6.191667	0.1	0.182033
6.193333	0.1	0.186682
6.195000	0.1	0.194311
6.196667	0.1	0.199795
6.198333	0.1	0.199497
6.200000	0.1	0.194550
6.201667	0.1	0.189066
6.203333	0.1	0.186026
6.205000	0.1	0.185013
6.206667	0.1	0.183940
6.208333	0.1	0.181913
6.210000	0.1	0.179708
6.211667	0.1	0.178099
6.213333	0.1	0.177026
6.215000	0.1	0.176549
6.216667	0.1	0.177443
6.218333	0.1	0.179887
6.220000	0.1	0.183225
6.221667	0.1	0.186145
6.223333	0.1	0.187337
6.225000	0.1	0.186920
6.226667	0.1	0.186324
6.228333	0.1	0.186682
6.230000	0.1	0.187337
6.231667	0.1	0.186920
6.233333	0.1	0.185311
6.235000	0.1	0.183463
6.236667	0.1	0.182331
6.238333	0.1	0.182450
6.240000	0.1	0.183702
6.241667	0.1	0.185609
6.243333	0.1	0.187695
6.245000	0.1	0.189543
6.246667	0.1	0.191212
6.248333	0.1	0.193238
6.250000	0.1	0.195444
6.251667	0.1	0.197053
6.253333	0.1	0.197768
6.255000	0.1	0.197887
6.256667	0.1	0.197411
6.258333	0.1	0.195444
6.260000	0.1	0.191867
6.261667	0.1	0.187993
6.263333	0.1	0.184655
6.265000	0.1	0.181913
6.266667	0.1	0.180304
6.268333	0.1	0.181317
6.270000	0.1	0.185967
6.271667	0.1	0.194192
6.273333	0.1	0.203967
6.275000	0.1	0.212073
6.276667	0.1	0.216126
6.278333	0.1	0.215828
6.280000	0.1	0.212312
6.281667	0.1	0.206709
6.283333	0.1	0.200033
6.285000	0.1	0.193477
6.286667	0.1	0.188530
6.288333	0.1	0.186324
6.290000	0.1	0.186682
6.291667	0.1	0.188470
6.293333	0.1	0.190735
6.295000	0.1	0.192940
6.296667	0.1	0.194013
6.298333	0.1	0.192344
6.300000	0.1	0.186741
6.301667	0.1	0.178635
6.303333	0.1	0.171363
6.305000	0.1	0.167310
6.306667	0.1	0.166714
6.308333	0.1	0.167966
6.310000	0.1	0.170231
6.311667	0.1	0.173628
6.313333	0.1	0.178456
6.315000	0.1	0.183821
6.316667	0.1	0.188410
6.318333	0.1	0.191152
6.320000	0.1	0.192285
6.321667	0.1	0.192463
6.323333	0.1	0.192106
6.325000	0.1	0.191808
6.326667	0.1	0.191987
6.328333	0.1	0.192583
6.330000	0.1	0.193775
6.331667	0.1	0.194967
6.333333	0.1	0.195622
6.335000	0.1	0.196159
6.336667	0.1	0.197351
6.338333	0.1	0.199199
6.340000	0.1	0.200987
6.341667	0.1	0.201464
6.343333	0.1	0.199378
6.345000	0.1	0.195265
6.346667	0.1	0.191271
6.348333	0.1	0.189662
6.350000	0.1	0.190496
6.351667	0.1	0.191569
6.353333	0.1	0.191152
6.355000	0.1	0.190318
6.356667	0.1	0.190735
6.358333	0.1	0.191808
6.360000	0.1	0.191271
6.361667	0.1	0.188470
6.363333	0.1	0.185311
6.365000	0.1	0.183642
6.366667	0.1	0.183225
6.368333	0.1	0.182390
6.370000	0.1	0.180602
6.371667	0.1	0.178933
6.373333	0.1	0.178695
6.375000	0.1	0.179648
6.376667	0.1	0.180006
6.378333	0.1	0.179291
6.380000	0.1	0.179291
6.381667	0.1	0.182569
6.383333	0.1	0.189543
6.385000	0.1	0.197709
6.386667	0.1	0.203967
6.388333	0.1	0.207186
6.390000	0.1	0.207782
6.391667	0.1	0.207067
6.393333	0.1	0.206471
6.395000	0.1	0.206828
6.396667	0.1	0.207841
6.398333	0.1	0.208616
6.400000	0.1	0.208795
6.401667	0.1	0.208199
6.403333	0.1	0.206172
6.405000	0.1	0.202060
6.406667	0.1	0.196397
6.408333	0.1	0.190914
6.410000	0.1	0.187635
6.411667	0.1	0.188112
6.413333	0.1	0.192106
6.415000	0.1	0.197709
6.416667	0.1	0.202775
6.418333	0.1	0.205874
6.420000	0.1	0.206828
6.421667	0.1	0.205576
6.423333	0.1	0.202596
6.425000	0.1	0.199199
6.426667	0.1	0.198126
6.428333	0.1	0.201643
6.430000	0.1	0.209332
6.431667	0.1	0.217736
6.433333	0.1	0.222921
6.435000	0.1	0.223100
6.436667	0.1	0.218928
6.438333	0.1	0.213444
6.440000	0.1	0.210762
6.441667	0.1	0.212789
6.443333	0.1	0.217676
6.445000	0.1	0.222206
6.446667	0.1	0.225067
6.448333	0.1	0.226140
6.450000	0.1	0.224888
6.451667	0.1	0.220716
6.453333	0.1	0.214338
6.455000	0.1	0.208497
6.456667	0.1	0.205874
6.458333	0.1	0.206888
6.460000	0.1	0.209630
6.461667	0.1	0.212550
6.463333	0.1	0.215173
6.465000	0.1	0.216603
6.466667	0.1	0.215709
6.468333	0.1	0.212908
6.470000	0.1	0.210106
6.471667	0.1	0.208497
6.473333	0.1	0.207186
6.475000	0.1	0.205815
6.476667	0.1	0.205815
6.478333	0.1	0.208437
6.480000	0.1	0.212729
6.481667	0.1	0.216424
6.483333	0.1	0.217915
6.485000	0.1	0.217617
6.486667	0.1	0.217259
6.488333	0.1	0.217855
6.490000	0.1	0.218928
6.491667	0.1	0.219762
6.493333	0.1	0.220418
6.495000	0.1	0.220597
6.496667	0.1	0.219464
6.498333	0.1	0.216842
6.500000	0.1	0.213623
6.501667	0.1	0.210285
6.503333	0.1	0.206769
6.505000	0.1	0.203609
6.506667	0.1	0.201762
6.508333	0.1	0.201941
6.510000	0.1	0.204682
6.511667	0.1	0.210106
6.513333	0.1	0.216603
6.515000	0.1	0.221670
6.516667	0.1	0.224352
6.518333	0.1	0.225663
6.520000	0.1	0.226736
6.521667	0.1	0.226975
6.523333	0.1	0.225067
6.525000	0.1	0.221729
6.526667	0.1	0.219524
6.528333	0.1	0.220358
6.530000	0.1	0.223398
6.531667	0.1	0.227094
6.533333	0.1	0.231087
6.535000	0.1	0.234902
6.536667	0.1	0.237465
6.538333	0.1	0.238359
6.540000	0.1	0.238478
6.541667	0.1	0.239074
6.543333	0.1	0.240743
6.545000	0.1	0.243068
6.546667	0.1	0.244856
6.548333	0.1	0.245214
6.550000	0.1	0.244379
6.551667	0.1	0.243187
6.553333	0.1	0.242770
6.555000	0.1	0.242770
6.556667	0.1	0.241816
6.558333	0.1	0.239372
6.560000	0.1	0.236273
6.561667	0.1	0.233054
6.563333	0.1	0.229597
6.565000	0.1	0.226140
6.566667	0.1	0.224054
6.568333	0.1	0.224233
6.570000	0.1	0.226975
6.571667	0.1	0.231206
6.573333	0.1	0.235498
6.575000	0.1	0.238657
6.576667	0.1	0.240624
6.578333	0.1	0.242472
6.580000	0.1	0.244498
6.581667	0.1	0.245690
6.583333	0.1	0.245273
6.585000	0.1	0.244319
6.586667	0.1	0.244796
6.588333	0.1	0.247955
6.590000	0.1	0.253201
6.591667	0.1	0.258565
6.593333	0.1	0.262439
6.595000	0.1	0.264764
6.596667	0.1	0.266075
6.598333	0.1	0.266552
6.600000	0.1	0.266671
6.601667	0.1	0.266969
6.603333	0.1	0.267744
6.605000	0.1	0.268698
6.606667	0.1	0.269413
6.608333	0.1	0.269532
6.610000	0.1	0.268459
6.611667	0.1	0.266075
6.613333	0.1	0.263035
6.615000	0.1	0.260592
6.616667	0.1	0.258923
6.618333	0.1	0.257254
6.620000	0.1	0.255585
6.621667	0.1	0.254929
6.623333	0.1	0.256360
6.625000	0.1	0.259757
6.626667	0.1	0.264049
6.628333	0.1	0.267684
6.630000	0.1	0.269890
6.631667	0.1	0.271201
6.633333	0.1	0.272572
6.635000	0.1	0.274062
6.636667	0.1	0.275195
6.638333	0.1	0.275910
6.640000	0.1	0.276387
6.641667	0.1	0.276387
6.643333	0.1	0.275373
6.645000	0.1	0.273168
6.646667	0.1	0.270009
6.648333	0.1	0.266671
6.650000	0.1	0.264227
6.651667	0.1	0.263870
6.653333	0.1	0.265479
6.655000	0.1	0.268638
6.656667	0.1	0.272691
6.658333	0.1	0.276387
6.660000	0.1	0.277877
6.661667	0.1	0.276625
6.663333	0.1	0.274062
6.665000	0.1	0.272512
6.666667	0.1	0.273585
6.668333	0.1	0.277042
6.670000	0.1	0.281811
6.671667	0.1	0.287473
6.673333	0.1	0.293374
6.675000	0.1	0.297666
6.676667	0.1	0.299156
6.678333	0.1	0.298917
6.680000	0.1	0.298917
6.681667	0.1	0.299394
6.683333	0.1	0.299692
6.685000	0.1	0.299931
6.686667	0.1	0.300646
6.688333	0.1	0.301659
6.690000	0.1	0.302553
6.691667	0.1	0.303268
6.693333	0.1	0.303209
6.695000	0.1	0.301480
6.696667	0.1	0.297606
6.698333	0.1	0.292361
6.700000	0.1	0.287116
6.701667	0.1	0.283241
6.703333	0.1	0.281394
6.705000	0.1	0.281572
6.706667	0.1	0.283539
6.708333	0.1	0.286102
6.710000	0.1	0.287116
6.711667	0.1	0.285149
6.713333	0.1	0.281215
6.715000	0.1	0.277817
6.716667	0.1	0.277281
6.718333	0.1	0.280023
6.720000	0.1	0.284851
6.721667	0.1	0.289619
6.723333	0.1	0.293076
6.725000	0.1	0.294268
6.726667	0.1	0.293136
6.728333	0.1	0.290096
6.730000	0.1	0.285983
6.731667	0.1	0.281155
6.733333	0.1	0.275970
6.735000	0.1	0.271797
6.736667	0.1	0.269949
6.738333	0.1	0.270128
6.740000	0.1	0.271022
6.741667	0.1	0.272334
6.743333	0.1	0.274777
6.745000	0.1	0.278771
6.746667	0.1	0.282705
6.748333	0.1	0.283718
6.750000	0.1	0.280082
6.751667	0.1	0.273585
6.753333	0.1	0.268459
6.755000	0.1	0.268161
6.756667	0.1	0.272214
6.758333	0.1	0.276804
6.760000	0.1	0.279427
6.761667	0.1	0.280380
6.763333	0.1	0.281096
6.765000	0.1	0.281930
6.766667	0.1	0.282049
6.768333	0.1	0.280678
6.770000	0.1	0.279009
6.771667	0.1	0.279009
6.773333	0.1	0.281215
6.775000	0.1	0.283599
6.776667	0.1	0.283957
6.778333	0.1	0.281155
6.780000	0.1	0.275791
6.781667	0.1	0.270367
6.783333	0.1	0.266850
6.785000	0.1	0.265479
6.786667	0.1	0.265658
6.788333	0.1	0.267386
6.790000	0.1	0.270605
6.791667	0.1	0.273645
6.793333	0.1	0.275433
6.795000	0.1	0.276804
6.796667	0.1	0.279129
6.798333	0.1	0.281632
6.800000	0.1	0.282228
6.801667	0.1	0.280499
6.803333	0.1	0.277400
6.805000	0.1	0.274062
6.806667	0.1	0.271380
6.808333	0.1	0.270545
6.810000	0.1	0.272691
6.811667	0.1	0.277221
6.813333	0.1	0.281572
6.815000	0.1	0.283182
6.816667	0.1	0.281036
6.818333	0.1	0.276685
6.820000	0.1	0.272751
6.821667	0.1	0.270665
6.823333	0.1	0.269592
6.825000	0.1	0.267923
6.826667	0.1	0.265300
6.828333	0.1	0.263095
6.830000	0.1	0.263155
6.831667	0.1	0.266433
6.833333	0.1	0.271499
6.835000	0.1	0.274777
6.836667	0.1	0.273764
6.838333	0.1	0.268996
6.840000	0.1	0.263572
6.841667	0.1	0.260770
6.843333	0.1	0.261188
6.845000	0.1	0.262797
6.846667	0.1	0.263095
6.848333	0.1	0.262022
6.850000	0.1	0.260949
6.851667	0.1	0.259459
6.853333	0.1	0.256896
6.855000	0.1	0.254035
6.856667	0.1	0.251949
6.858333	0.1	0.250101
6.860000	0.1	0.247002
6.861667	0.1	0.243008
6.863333	0.1	0.240743
6.865000	0.1	0.242591
6.866667	0.1	0.247836
6.868333	0.1	0.253916
6.870000	0.1	0.259280
6.871667	0.1	0.264049
6.873333	0.1	0.267863
6.875000	0.1	0.269413
6.876667	0.1	0.266969
6.878333	0.1	0.260711
6.880000	0.1	0.252783
6.881667	0.1	0.245571
6.883333	0.1	0.240207
6.885000	0.1	0.236630
6.886667	0.1	0.234246
6.888333	0.1	0.231922
6.890000	0.1	0.229478
6.891667	0.1	0.228405
6.893333	0.1	0.230134
6.895000	0.1	0.234008
6.896667	0.1	0.238240
6.898333	0.1	0.241876
6.900000	0.1	0.245214
6.901667	0.1	0.247896
6.903333	0.1	0.248730
6.905000	0.1	0.247598
6.906667	0.1	0.246525
6.908333	0.1	0.247240
6.910000	0.1	0.248492
6.911667	0.1	0.248492
6.913333	0.1	0.246704
6.915000	0.1	0.243664
6.916667	0.1	0.240386
6.918333	0.1	0.238299
6.920000	0.1	0.237763
6.921667	0.1	0.237227
6.923333	0.1	0.235200
6.925000	0.1	0.232399
6.926667	0.1	0.231028
6.928333	0.1	0.231206
6.930000	0.1	0.231087
6.931667	0.1	0.229478
6.933333	0.1	0.226975
6.935000	0.1	0.225604
6.936667	0.1	0.226796
6.938333	0.1	0.230968
6.940000	0.1	0.237107
6.941667	0.1	0.243247
6.943333	0.1	0.247598
6.945000	0.1	0.249267
6.946667	0.1	0.248790
6.948333	0.1	0.247896
6.950000	0.1	0.247538
6.951667	0.1	0.246704
6.953333	0.1	0.243843
6.955000	0.1	0.238240
6.956667	0.1	0.230551
6.958333	0.1	0.222802
6.960000	0.1	0.216961
6.961667	0.1	0.213802
6.963333	0.1	0.213027
6.965000	0.1	0.214458
6.966667	0.1	0.218272
6.968333	0.1	0.224412
6.970000	0.1	0.230670
6.971667	0.1	0.234008
6.973333	0.1	0.233233
6.975000	0.1	0.230253
6.976667	0.1	0.228107
6.978333	0.1	0.228226
6.980000	0.1	0.229716
6.981667	0.1	0.230789
6.983333	0.1	0.230610
6.985000	0.1	0.229597
6.986667	0.1	0.227988
6.988333	0.1	0.226557
6.990000	0.1	0.227273
6.991667	0.1	0.232041
6.993333	0.1	0.239909
6.995000	0.1	0.247359
6.996667	0.1	0.250220
6.998333	0.1	0.247002
7.000000	0.1	0.239849
7.001667	0.1	0.232637
7.003333	0.1	0.227988
7.005000	0.1	0.226915
7.006667	0.1	0.229299
7.008333	0.1	0.234008
7.010000	0.1	0.238717
7.011667	0.1	0.241160
7.013333	0.1	0.241578
7.015000	0.1	0.242293
7.016667	0.1	0.244677
7.018333	0.1	0.247359
7.020000	0.1	0.247180
7.021667	0.1	0.242889
7.023333	0.1	0.236332
7.025000	0.1	0.230849
7.026667	0.1	0.229061
7.028333	0.1	0.231147
7.030000	0.1	0.234723
7.031667	0.1	0.237107
7.033333	0.1	0.237584
7.035000	0.1	0.238299
7.036667	0.1	0.241578
7.038333	0.1	0.247300
7.040000	0.1	0.252426
7.041667	0.1	0.254571
7.043333	0.1	0.253856
7.045000	0.1	0.252426
7.046667	0.1	0.251889
7.048333	0.1	0.252008
7.050000	0.1	0.250936
7.051667	0.1	0.247180
7.053333	0.1	0.241518
7.055000	0.1	0.235856
7.056667	0.1	0.232220
7.058333	0.1	0.231564
7.060000	0.1	0.232875
7.061667	0.1	0.234306
7.063333	0.1	0.234842
7.065000	0.1	0.235260
7.066667	0.1	0.236750
7.068333	0.1	0.239372
7.070000	0.1	0.241697
7.071667	0.1	0.242293
7.073333	0.1	0.241041
7.075000	0.1	0.238776
7.076667	0.1	0.236750
7.078333	0.1	0.235140
7.080000	0.1	0.233412
7.081667	0.1	0.231624
7.083333	0.1	0.230312
7.085000	0.1	0.229657
7.086667	0.1	0.230193
7.088333	0.1	0.232220
7.090000	0.1	0.234306
7.091667	0.1	0.234664
7.093333	0.1	0.233233
7.095000	0.1	0.231802
7.096667	0.1	0.231266
7.098333	0.1	0.229836
7.100000	0.1	0.226140
7.101667	0.1	0.221372
7.103333	0.1	0.217915
7.105000	0.1	0.218153
7.106667	0.1	0.222981
7.108333	0.1	0.231206
7.110000	0.1	0.239313
7.111667	0.1	0.243366
7.113333	0.1	0.241816
7.115000	0.1	0.236988
7.116667	0.1	0.232697
7.118333	0.1	0.231206
7.120000	0.1	0.232518
7.121667	0.1	0.235915
7.123333	0.1	0.240386
7.125000	0.1	0.244379
7.126667	0.1	0.247300
7.128333	0.1	0.249505
7.130000	0.1	0.251293
7.131667	0.1	0.252128
7.133333	0.1	0.251532
7.135000	0.1	0.250041
7.136667	0.1	0.248790
7.138333	0.1	0.247717
7.140000	0.1	0.246227
7.141667	0.1	0.245273
7.143333	0.1	0.246167
7.145000	0.1	0.249028
7.146667	0.1	0.252664
7.148333	0.1	0.255704
7.150000	0.1	0.257492
7.151667	0.1	0.258565
7.153333	0.1	0.259638
7.155000	0.1	0.260890
7.156667	0.1	0.262916
7.158333	0.1	0.266373
7.160000	0.1	0.271618
7.161667	0.1	0.277102
7.163333	0.1	0.280499
7.165000	0.1	0.281036
7.166667	0.1	0.279427
7.168333	0.1	0.275791
7.170000	0.1	0.270486
7.171667	0.1	0.265241
7.173333	0.1	0.262856
7.175000	0.1	0.265002
7.176667	0.1	0.271261
7.178333	0.1	0.279367
7.180000	0.1	0.286937
7.181667	0.1	0.292122
7.183333	0.1	0.294268
7.185000	0.1	0.294149
7.186667	0.1	0.293016
7.188333	0.1	0.291705
7.190000	0.1	0.290751
7.191667	0.1	0.290394
7.193333	0.1	0.291169
7.195000	0.1	0.293791
7.196667	0.1	0.298083
7.198333	0.1	0.303090
7.200000	0.1	0.307500
7.201667	0.1	0.309885
7.203333	0.1	0.309289
7.205000	0.1	0.306010
7.206667	0.1	0.301361
7.208333	0.1	0.297189
7.210000	0.1	0.295281
7.211667	0.1	0.296772
7.213333	0.1	0.301361
7.215000	0.1	0.307798
7.216667	0.1	0.314593
7.218333	0.1	0.319362
7.220000	0.1	0.319421
7.221667	0.1	0.314593
7.223333	0.1	0.307977
7.225000	0.1	0.303090
7.226667	0.1	0.300646
7.228333	0.1	0.299633
7.230000	0.1	0.299275
7.231667	0.1	0.299335
7.233333	0.1	0.299871
7.235000	0.1	0.300527
7.236667	0.1	0.300527
7.238333	0.1	0.299811
7.240000	0.1	0.298917
7.241667	0.1	0.297904
7.243333	0.1	0.297070
7.245000	0.1	0.297666
7.246667	0.1	0.301242
7.248333	0.1	0.307620
7.250000	0.1	0.314832
7.251667	0.1	0.320137
7.253333	0.1	0.322163
7.255000	0.1	0.321150
7.256667	0.1	0.318110
7.258333	0.1	0.314474
7.260000	0.1	0.312507
7.261667	0.1	0.313163
7.263333	0.1	0.315487
7.265000	0.1	0.317693
7.266667	0.1	0.319183
7.268333	0.1	0.321329
7.270000	0.1	0.325143
7.271667	0.1	0.329435
7.273333	0.1	0.331819
7.275000	0.1	0.331223
7.276667	0.1	0.328541
7.278333	0.1	0.325382
7.280000	0.1	0.322640
7.281667	0.1	0.320733
7.283333	0.1	0.320375
7.285000	0.1	0.322163
7.286667	0.1	0.324965
7.288333	0.1	0.326097
7.290000	0.1	0.324249
7.291667	0.1	0.320315
7.293333	0.1	0.315666
7.295000	0.1	0.311375
7.296667	0.1	0.308514
7.298333	0.1	0.307560
7.300000	0.1	0.308156
7.301667	0.1	0.309587
7.303333	0.1	0.311196
7.305000	0.1	0.312924
7.306667	0.1	0.314832
7.308333	0.1	0.316203
7.310000	0.1	0.316441
7.311667	0.1	0.316262
7.313333	0.1	0.316024
7.315000	0.1	0.314593
7.316667	0.1	0.311255
7.318333	0.1	0.307500
7.320000	0.1	0.305235
7.321667	0.1	0.305057
7.323333	0.1	0.306726
7.325000	0.1	0.309587
7.326667	0.1	0.312507
7.328333	0.1	0.314951
7.330000	0.1	0.317156
7.331667	0.1	0.319302
7.333333	0.1	0.320852
7.335000	0.1	0.320911
7.336667	0.1	0.319302
7.338333	0.1	0.317335
7.340000	0.1	0.316262
7.341667	0.1	0.316441
7.343333	0.1	0.317156
7.345000	0.1	0.316799
7.346667	0.1	0.314236
7.348333	0.1	0.309050
7.350000	0.1	0.302255
7.351667	0.1	0.296116
7.353333	0.1	0.292718
7.355000	0.1	0.292540
7.356667	0.1	0.294566
7.358333	0.1	0.297546
7.360000	0.1	0.301182
7.361667	0.1	0.305593
7.363333	0.1	0.310242
7.365000	0.1	0.313222
7.366667	0.1	0.313103
7.368333	0.1	0.310659
7.370000	0.1	0.307858
7.371667	0.1	0.305235
7.373333	0.1	0.302732
7.375000	0.1	0.301778
7.376667	0.1	0.303566
7.378333	0.1	0.306726
7.380000	0.1	0.308216
7.381667	0.1	0.306606
7.383333	0.1	0.302851
7.385000	0.1	0.298440
7.386667	0.1	0.294507
7.388333	0.1	0.291526
7.390000	0.1	0.290215
7.391667	0.1	0.291228
7.393333	0.1	0.294447
7.395000	0.1	0.298977
7.396667	0.1	0.303566
7.398333	0.1	0.306726
7.400000	0.1	0.307620
7.401667	0.1	0.306547
7.403333	0.1	0.304461
7.405000	0.1	0.301719
7.406667	0.1	0.299096
7.408333	0.1	0.297666
7.410000	0.1	0.298381
7.411667	0.1	0.301182
7.413333	0.1	0.304818
7.415000	0.1	0.307441
7.416667	0.1	0.307560
7.418333	0.1	0.304222
7.420000	0.1	0.298202
7.421667	0.1	0.292361
7.423333	0.1	0.289977
7.425000	0.1	0.291646
7.426667	0.1	0.295103
7.428333	0.1	0.298083
7.430000	0.1	0.300348
7.431667	0.1	0.302792
7.433333	0.1	0.305533
7.435000	0.1	0.307262
7.436667	0.1	0.306487
7.438333	0.1	0.303090
7.440000	0.1	0.298738
7.441667	0.1	0.295579
7.443333	0.1	0.295281
7.445000	0.1	0.297785
7.446667	0.1	0.301719
7.448333	0.1	0.305235
7.450000	0.1	0.306904
7.451667	0.1	0.305355
7.453333	0.1	0.300109
7.455000	0.1	0.292361
7.456667	0.1	0.285149
7.458333	0.1	0.280976
7.460000	0.1	0.280380
7.461667	0.1	0.282407
7.463333	0.1	0.285625
7.465000	0.1	0.288785
7.466667	0.1	0.290453
7.468333	0.1	0.290692
7.470000	0.1	0.290453
7.471667	0.1	0.290692
7.473333	0.1	0.291407
7.475000	0.1	0.291705
7.476667	0.1	0.290275
7.478333	0.1	0.286579
7.480000	0.1	0.281811
7.481667	0.1	0.278294
7.483333	0.1	0.277400
7.485000	0.1	0.278354
7.486667	0.1	0.279188
7.488333	0.1	0.278711
7.490000	0.1	0.277221
7.491667	0.1	0.276029
7.493333	0.1	0.276327
7.495000	0.1	0.277817
7.496667	0.1	0.279367
7.498333	0.1	0.281453
7.500000	0.1	0.284731
7.501667	0.1	0.288427
7.503333	0.1	0.290930
7.505000	0.1	0.291467
7.506667	0.1	0.290453
7.508333	0.1	0.289321
7.510000	0.1	0.289440
7.511667	0.1	0.290453
7.513333	0.1	0.290930
7.515000	0.1	0.290096
7.516667	0.1	0.288785
7.518333	0.1	0.288427
7.520000	0.1	0.288904
7.521667	0.1	0.289440
7.523333	0.1	0.289261
7.525000	0.1	0.287950
7.526667	0.1	0.285566
7.528333	0.1	0.282347
7.530000	0.1	0.279188
7.531667	0.1	0.277221
7.533333	0.1	0.277638
7.535000	0.1	0.280440
7.536667	0.1	0.283718
7.538333	0.1	0.285268
7.540000	0.1	0.283480
7.541667	0.1	0.278950
7.543333	0.1	0.274897
7.545000	0.1	0.274062
7.546667	0.1	0.276446
7.548333	0.1	0.280738
7.550000	0.1	0.286341
7.551667	0.1	0.292480
7.553333	0.1	0.298381
7.555000	0.1	0.303626
7.556667	0.1	0.307322
7.558333	0.1	0.307798
7.560000	0.1	0.303388
7.561667	0.1	0.294924
7.563333	0.1	0.285387
7.565000	0.1	0.278294
7.566667	0.1	0.274956
7.568333	0.1	0.274360
7.570000	0.1	0.275314
7.571667	0.1	0.277102
7.573333	0.1	0.278473
7.575000	0.1	0.278950
7.576667	0.1	0.278831
7.578333	0.1	0.278354
7.580000	0.1	0.277817
7.581667	0.1	0.278115
7.583333	0.1	0.280321
7.585000	0.1	0.283957
7.586667	0.1	0.286818
7.588333	0.1	0.288010
7.590000	0.1	0.288665
7.591667	0.1	0.290811
7.593333	0.1	0.294328
7.595000	0.1	0.297010
7.596667	0.1	0.296772
7.598333	0.1	0.293612
7.600000	0.1	0.289202
7.601667	0.1	0.284910
7.603333	0.1	0.280857
7.605000	0.1	0.276566
7.606667	0.1	0.273407
7.608333	0.1	0.273645
7.610000	0.1	0.277936
7.611667	0.1	0.284791
7.613333	0.1	0.292778
7.615000	0.1	0.301421
7.616667	0.1	0.310481
7.618333	0.1	0.318110
7.620000	0.1	0.321150
7.621667	0.1	0.318885
7.623333	0.1	0.313759
7.625000	0.1	0.309348
7.626667	0.1	0.308514
7.628333	0.1	0.312030
7.630000	0.1	0.318289
7.631667	0.1	0.324726
7.633333	0.1	0.329494
7.635000	0.1	0.331461
7.636667	0.1	0.330985
7.638333	0.1	0.329793
7.640000	0.1	0.329196
7.641667	0.1	0.329196
7.643333	0.1	0.328898
7.645000	0.1	0.327349
7.646667	0.1	0.324488
7.648333	0.1	0.322163
7.650000	0.1	0.322640
7.651667	0.1	0.326812
7.653333	0.1	0.333786
7.655000	0.1	0.342011
7.656667	0.1	0.349581
7.658333	0.1	0.354469
7.660000	0.1	0.354826
7.661667	0.1	0.350833
7.663333	0.1	0.345469
7.665000	0.1	0.342548
7.666667	0.1	0.343621
7.668333	0.1	0.347674
7.670000	0.1	0.352561
7.671667	0.1	0.357449
7.673333	0.1	0.363529
7.675000	0.1	0.371397
7.676667	0.1	0.379264
7.678333	0.1	0.384986
7.680000	0.1	0.388443
7.681667	0.1	0.391185
7.683333	0.1	0.394464
7.685000	0.1	0.398338
7.686667	0.1	0.401735
7.688333	0.1	0.403583
7.690000	0.1	0.404298
7.691667	0.1	0.405610
7.693333	0.1	0.408649
7.695000	0.1	0.412583
7.696667	0.1	0.416160
7.698333	0.1	0.419319
7.700000	0.1	0.423014
7.701667	0.1	0.427067
7.703333	0.1	0.430048
7.705000	0.1	0.431359
7.706667	0.1	0.432134
7.708333	0.1	0.433385
7.710000	0.1	0.434995
7.711667	0.1	0.436485
7.713333	0.1	0.437379
7.715000	0.1	0.436962
7.716667	0.1	0.434935
7.718333	0.1	0.432134
7.720000	0.1	0.430167
7.721667	0.1	0.430107
7.723333	0.1	0.432134
7.725000	0.1	0.435233
7.726667	0.1	0.437915
7.728333	0.1	0.440180
7.730000	0.1	0.442743
7.731667	0.1	0.445545
7.733333	0.1	0.447929
7.735000	0.1	0.450313
7.736667	0.1	0.453651
7.738333	0.1	0.457823
7.740000	0.1	0.461459
7.741667	0.1	0.463545
7.743333	0.1	0.464082
7.745000	0.1	0.463367
7.746667	0.1	0.460804
7.748333	0.1	0.456512
7.750000	0.1	0.452101
7.751667	0.1	0.449479
7.753333	0.1	0.448883
7.755000	0.1	0.449121
7.756667	0.1	0.448763
7.758333	0.1	0.448108
7.760000	0.1	0.447571
7.761667	0.1	0.446618
7.763333	0.1	0.444651
7.765000	0.1	0.442088
7.766667	0.1	0.439763
7.768333	0.1	0.437796
7.770000	0.1	0.435829
7.771667	0.1	0.433505
7.773333	0.1	0.431657
7.775000	0.1	0.431776
7.776667	0.1	0.433683
7.778333	0.1	0.435531
7.780000	0.1	0.435770
7.781667	0.1	0.434279
7.783333	0.1	0.431299
7.785000	0.1	0.426531
7.786667	0.1	0.419378
7.788333	0.1	0.410557
7.790000	0.1	0.402272
7.791667	0.1	0.397086
7.793333	0.1	0.395298
7.795000	0.1	0.394583
7.796667	0.1	0.392854
7.798333	0.1	0.390530
7.800000	0.1	0.390112
7.801667	0.1	0.392556
7.803333	0.1	0.396669
7.805000	0.1	0.399530
7.806667	0.1	0.398815
7.808333	0.1	0.395119
7.810000	0.1	0.391662
7.811667	0.1	0.390351
7.813333	0.1	0.390828
7.815000	0.1	0.392497
7.816667	0.1	0.395477
7.818333	0.1	0.398994
7.820000	0.1	0.400901
7.821667	0.1	0.399709
7.823333	0.1	0.396907
7.825000	0.1	0.395238
7.826667	0.1	0.396073
7.828333	0.1	0.398159
7.830000	0.1	0.399292
7.831667	0.1	0.398457
7.833333	0.1	0.396013
7.835000	0.1	0.392437
7.836667	0.1	0.387907
7.838333	0.1	0.383079
7.840000	0.1	0.379384
7.841667	0.1	0.378191
7.843333	0.1	0.380039
7.845000	0.1	0.383914
7.846667	0.1	0.387847
7.848333	0.1	0.390828
7.850000	0.1	0.393093
7.851667	0.1	0.394881
7.853333	0.1	0.395536
7.855000	0.1	0.394940
7.856667	0.1	0.394762
7.858333	0.1	0.396848
7.860000	0.1	0.401139
7.861667	0.1	0.405788
7.863333	0.1	0.409305
7.865000	0.1	0.411570
7.866667	0.1	0.413001
7.868333	0.1	0.413358
7.870000	0.1	0.413179
7.871667	0.1	0.413358
7.873333	0.1	0.414789
7.875000	0.1	0.417292
7.876667	0.1	0.419974
7.878333	0.1	0.421166
7.880000	0.1	0.419557
7.881667	0.1	0.415146
7.883333	0.1	0.409603
7.885000	0.1	0.404358
7.886667	0.1	0.399292
7.888333	0.1	0.395238
7.890000	0.1	0.393748
7.891667	0.1	0.395119
7.893333	0.1	0.398040
7.895000	0.1	0.400841
7.896667	0.1	0.402510
7.898333	0.1	0.402391
7.900000	0.1	0.401497
7.901667	0.1	0.402033
7.903333	0.1	0.405073
7.905000	0.1	0.409246
7.906667	0.1	0.412643
7.908333	0.1	0.415206
7.910000	0.1	0.417352
7.911667	0.1	0.419676
7.913333	0.1	0.422895
7.915000	0.1	0.427365
7.916667	0.1	0.432193
7.918333	0.1	0.435531
7.920000	0.1	0.436187
7.921667	0.1	0.433862
7.923333	0.1	0.429153
7.925000	0.1	0.423610
7.926667	0.1	0.418723
7.928333	0.1	0.415087
7.930000	0.1	0.413001
7.931667	0.1	0.412703
7.933333	0.1	0.414431
7.935000	0.1	0.417948
7.936667	0.1	0.422716
7.938333	0.1	0.427902
7.940000	0.1	0.432670
7.941667	0.1	0.435889
7.943333	0.1	0.437140
7.945000	0.1	0.437379
7.946667	0.1	0.438273
7.948333	0.1	0.440240
7.950000	0.1	0.441968
7.951667	0.1	0.442386
7.953333	0.1	0.441790
7.955000	0.1	0.441253
7.956667	0.1	0.441492
7.958333	0.1	0.442266
7.960000	0.1	0.442922
7.961667	0.1	0.443339
7.963333	0.1	0.443697
7.965000	0.1	0.444174
7.966667	0.1	0.445545
7.968333	0.1	0.448823
7.970000	0.1	0.454068
7.971667	0.1	0.459313
7.973333	0.1	0.461996
7.975000	0.1	0.461519
7.976667	0.1	0.459790
7.978333	0.1	0.458896
7.980000	0.1	0.459075
7.981667	0.1	0.459969
7.983333	0.1	0.462115
7.985000	0.1	0.465691
7.986667	0.1	0.470042
7.988333	0.1	0.473857
7.990000	0.1	0.475645
7.991667	0.1	0.474751
7.993333	0.1	0.472188
7.995000	0.1	0.468433
7.996667	0.1	0.463367
7.998333	0.1	0.458002
8.000000	0.1	0.454605
8.001667	0.1	0.453889
8.003333	0.1	0.454664
8.005000	0.1	0.455380
8.006667	0.1	0.455678
8.008333	0.1	0.456035
8.010000	0.1	0.456572
8.011667	0.1	0.456989
8.013333	0.1	0.457525
8.015000	0.1	0.459850
8.016667	0.1	0.465155
8.018333	0.1	0.472605
8.020000	0.1	0.479937
8.021667	0.1	0.485361
8.023333	0.1	0.487864
8.025000	0.1	0.486493
8.026667	0.1	0.481069
8.028333	0.1	0.473797
8.030000	0.1	0.467420
8.031667	0.1	0.462830
8.033333	0.1	0.459015
8.035000	0.1	0.455916
8.036667	0.1	0.455380
8.038333	0.1	0.459015
8.040000	0.1	0.465512
8.041667	0.1	0.470936
8.043333	0.1	0.472724
8.045000	0.1	0.471652
8.046667	0.1	0.470579
8.048333	0.1	0.470579
8.050000	0.1	0.470161
8.051667	0.1	0.467658
8.053333	0.1	0.463724
8.055000	0.1	0.460386
8.056667	0.1	0.459015
8.058333	0.1	0.459492
8.060000	0.1	0.461400
8.061667	0.1	0.463665
8.063333	0.1	0.464499
8.065000	0.1	0.462234
8.066667	0.1	0.457406
8.068333	0.1	0.452518
8.070000	0.1	0.449955
8.071667	0.1	0.449717
8.073333	0.1	0.450492
8.075000	0.1	0.451744
8.076667	0.1	0.452995
8.078333	0.1	0.453293
8.080000	0.1	0.452638
8.081667	0.1	0.452518
8.083333	0.1	0.454009
8.085000	0.1	0.456572
8.086667	0.1	0.459492
8.088333	0.1	0.462770
8.090000	0.1	0.465751
8.091667	0.1	0.465810
8.093333	0.1	0.461638
8.095000	0.1	0.455678
8.096667	0.1	0.451744
8.098333	0.1	0.451684
8.100000	0.1	0.454485
8.101667	0.1	0.457227
8.103333	0.1	0.457227
8.105000	0.1	0.453889
8.106667	0.1	0.449061
8.108333	0.1	0.444889
8.110000	0.1	0.441730
8.111667	0.1	0.438333
8.113333	0.1	0.434041
8.115000	0.1	0.430346
8.116667	0.1	0.428677
8.118333	0.1	0.429034
8.120000	0.1	0.430107
8.121667	0.1	0.431120
8.123333	0.1	0.431776
8.125000	0.1	0.431597
8.126667	0.1	0.430346
8.128333	0.1	0.429511
8.130000	0.1	0.430942
8.131667	0.1	0.434816
8.133333	0.1	0.439405
8.135000	0.1	0.442386
8.136667	0.1	0.442326
8.138333	0.1	0.439465
8.140000	0.1	0.435412
8.141667	0.1	0.431120
8.143333	0.1	0.427127
8.145000	0.1	0.424206
8.146667	0.1	0.423253
8.148333	0.1	0.424147
8.150000	0.1	0.425756
8.151667	0.1	0.426650
8.153333	0.1	0.425875
8.155000	0.1	0.424266
8.156667	0.1	0.423729
8.158333	0.1	0.424743
8.160000	0.1	0.425518
8.161667	0.1	0.425220
8.163333	0.1	0.424922
8.165000	0.1	0.425458
8.166667	0.1	0.425100
8.168333	0.1	0.421464
8.170000	0.1	0.414014
8.171667	0.1	0.405252
8.173333	0.1	0.398576
8.175000	0.1	0.395775
8.176667	0.1	0.397205
8.178333	0.1	0.401974
8.180000	0.1	0.408471
8.181667	0.1	0.413954
8.183333	0.1	0.415623
8.185000	0.1	0.412583
8.186667	0.1	0.406981
8.188333	0.1	0.402331
8.190000	0.1	0.400901
8.191667	0.1	0.402391
8.193333	0.1	0.405669
8.195000	0.1	0.409663
8.196667	0.1	0.413179
8.198333	0.1	0.414848
8.200000	0.1	0.414014
8.201667	0.1	0.410914
8.203333	0.1	0.406325
8.205000	0.1	0.401437
8.206667	0.1	0.398099
8.208333	0.1	0.396907
8.210000	0.1	0.397146
8.211667	0.1	0.397265
8.213333	0.1	0.396431
8.215000	0.1	0.395179
8.216667	0.1	0.394046
8.218333	0.1	0.393331
8.220000	0.1	0.393689
8.221667	0.1	0.395536
8.223333	0.1	0.397682
8.225000	0.1	0.398278
8.226667	0.1	0.396729
8.228333	0.1	0.393331
8.230000	0.1	0.388622
8.231667	0.1	0.383317
8.233333	0.1	0.378966
8.235000	0.1	0.377417
8.236667	0.1	0.379384
8.238333	0.1	0.383437
8.240000	0.1	0.387251
8.241667	0.1	0.389338
8.243333	0.1	0.390053
8.245000	0.1	0.391603
8.246667	0.1	0.394881
8.248333	0.1	0.398278
8.250000	0.1	0.400245
8.251667	0.1	0.401139
8.253333	0.1	0.401735
8.255000	0.1	0.402093
8.256667	0.1	0.401795
8.258333	0.1	0.400782
8.260000	0.1	0.399411
8.261667	0.1	0.398576
8.263333	0.1	0.398934
8.265000	0.1	0.400364
8.266667	0.1	0.402391
8.268333	0.1	0.405669
8.270000	0.1	0.410497
8.271667	0.1	0.415623
8.273333	0.1	0.418484
8.275000	0.1	0.417829
8.276667	0.1	0.413775
8.278333	0.1	0.406802
8.280000	0.1	0.397742
8.281667	0.1	0.388443
8.283333	0.1	0.381827
8.285000	0.1	0.380635
8.286667	0.1	0.384986
8.288333	0.1	0.392139
8.290000	0.1	0.398695
8.291667	0.1	0.402749
8.293333	0.1	0.404239
8.295000	0.1	0.403583
8.296667	0.1	0.400960
8.298333	0.1	0.397086
8.300000	0.1	0.393093
8.301667	0.1	0.390172
8.303333	0.1	0.388742
8.305000	0.1	0.387728
8.306667	0.1	0.385880
8.308333	0.1	0.384033
8.310000	0.1	0.383496
8.311667	0.1	0.384033
8.313333	0.1	0.384033
8.315000	0.1	0.382364
8.316667	0.1	0.379026
8.318333	0.1	0.374913
8.320000	0.1	0.371277
8.321667	0.1	0.370026
8.323333	0.1	0.371695
8.325000	0.1	0.375092
8.326667	0.1	0.378191
8.328333	0.1	0.380218
8.330000	0.1	0.381529
8.331667	0.1	0.382423
8.333333	0.1	0.381351
8.335000	0.1	0.376582
8.336667	0.1	0.368536
8.338333	0.1	0.359893
8.340000	0.1	0.353158
8.341667	0.1	0.349522
8.343333	0.1	0.348926
8.345000	0.1	0.351191
8.346667	0.1	0.356197
8.348333	0.1	0.362754
8.350000	0.1	0.368357
8.351667	0.1	0.370741
8.353333	0.1	0.369608
8.355000	0.1	0.365734
8.356667	0.1	0.360489
8.358333	0.1	0.355959
8.360000	0.1	0.354230
8.361667	0.1	0.356019
8.363333	0.1	0.360489
8.365000	0.1	0.365913
8.366667	0.1	0.370383
8.368333	0.1	0.372231
8.370000	0.1	0.371158
8.371667	0.1	0.367522
8.373333	0.1	0.361681
8.375000	0.1	0.355124
8.376667	0.1	0.349998
8.378333	0.1	0.346601
8.380000	0.1	0.343502
8.381667	0.1	0.340343
8.383333	0.1	0.338554
8.385000	0.1	0.338972
8.386667	0.1	0.339925
8.388333	0.1	0.339329
8.390000	0.1	0.337124
8.391667	0.1	0.335753
8.393333	0.1	0.336230
8.395000	0.1	0.336766
8.396667	0.1	0.334620
8.398333	0.1	0.330091
8.400000	0.1	0.325680
8.401667	0.1	0.323415
8.403333	0.1	0.323176
8.405000	0.1	0.324428
8.406667	0.1	0.326395
8.408333	0.1	0.328064
8.410000	0.1	0.328481
8.411667	0.1	0.327349
8.413333	0.1	0.324845
8.415000	0.1	0.321209
8.416667	0.1	0.316799
8.418333	0.1	0.312030
8.420000	0.1	0.307977
8.421667	0.1	0.305474
8.423333	0.1	0.304699
8.425000	0.1	0.305533
8.426667	0.1	0.307322
8.428333	0.1	0.308454
8.430000	0.1	0.307918
8.431667	0.1	0.306249
8.433333	0.1	0.304818
8.435000	0.1	0.304163
8.436667	0.1	0.303686
8.438333	0.1	0.302792
8.440000	0.1	0.301540
8.441667	0.1	0.300884
8.443333	0.1	0.302553
8.445000	0.1	0.306189
8.446667	0.1	0.309169
8.448333	0.1	0.309050
8.450000	0.1	0.305712
8.451667	0.1	0.300765
8.453333	0.1	0.296474
8.455000	0.1	0.294089
8.456667	0.1	0.293553
8.458333	0.1	0.294387
8.460000	0.1	0.296175
8.461667	0.1	0.298917
8.463333	0.1	0.301063
8.465000	0.1	0.300109
8.466667	0.1	0.295222
8.468333	0.1	0.289559
8.470000	0.1	0.286460
8.471667	0.1	0.286937
8.473333	0.1	0.289917
8.475000	0.1	0.293672
8.476667	0.1	0.296831
8.478333	0.1	0.298977
8.480000	0.1	0.300467
8.481667	0.1	0.301778
8.483333	0.1	0.303447
8.485000	0.1	0.305176
8.486667	0.1	0.306129
8.488333	0.1	0.306368
8.490000	0.1	0.306785
8.491667	0.1	0.307858
8.493333	0.1	0.308990
8.495000	0.1	0.309467
8.496667	0.1	0.309110
8.498333	0.1	0.307798
8.500000	0.1	0.304937
8.501667	0.1	0.301361
8.503333	0.1	0.299215
8.505000	0.1	0.299156
8.506667	0.1	0.299692
8.508333	0.1	0.299275
8.510000	0.1	0.298321
8.511667	0.1	0.298023
8.513333	0.1	0.298738
8.515000	0.1	0.299394
8.516667	0.1	0.299037
8.518333	0.1	0.298023
8.520000	0.1	0.297844
8.521667	0.1	0.299513
8.523333	0.1	0.302374
8.525000	0.1	0.304580
8.526667	0.1	0.305414
8.528333	0.1	0.305653
8.530000	0.1	0.305831
8.531667	0.1	0.306427
8.533333	0.1	0.307977
8.535000	0.1	0.310600
8.536667	0.1	0.313818
8.538333	0.1	0.316381
8.540000	0.1	0.317335
8.541667	0.1	0.317335
8.543333	0.1	0.317812
8.545000	0.1	0.318825
8.546667	0.1	0.318766
8.548333	0.1	0.315785
8.550000	0.1	0.310123
8.551667	0.1	0.304341
8.553333	0.1	0.300825
8.555000	0.1	0.300467
8.556667	0.1	0.302672
8.558333	0.1	0.305772
8.560000	0.1	0.308275
8.561667	0.1	0.310242
8.563333	0.1	0.312388
8.565000	0.1	0.314832
8.566667	0.1	0.317216
8.568333	0.1	0.319421
8.570000	0.1	0.321686
8.571667	0.1	0.323713
8.573333	0.1	0.325441
8.575000	0.1	0.327230
8.576667	0.1	0.328779
8.578333	0.1	0.329077
8.580000	0.1	0.327170
8.581667	0.1	0.323534
8.583333	0.1	0.319183
8.585000	0.1	0.314951
8.586667	0.1	0.311434
8.588333	0.1	0.308752
8.590000	0.1	0.306726
8.591667	0.1	0.306010
8.593333	0.1	0.308454
8.595000	0.1	0.315607
8.596667	0.1	0.326037
8.598333	0.1	0.335455
8.600000	0.1	0.340641
8.601667	0.1	0.341356
8.603333	0.1	0.339687
8.605000	0.1	0.337183
8.606667	0.1	0.333965
8.608333	0.1	0.330150
8.610000	0.1	0.326931
8.611667	0.1	0.325203
8.613333	0.1	0.324845
8.615000	0.1	0.324726
8.616667	0.1	0.323057
8.618333	0.1	0.319242
8.620000	0.1	0.314355
8.621667	0.1	0.310540
8.623333	0.1	0.308990
8.625000	0.1	0.309229
8.626667	0.1	0.310421
8.628333	0.1	0.312030
8.630000	0.1	0.313342
8.631667	0.1	0.312626
8.633333	0.1	0.308692
8.635000	0.1	0.302196
8.636667	0.1	0.295877
8.638333	0.1	0.292540
8.640000	0.1	0.293255
8.641667	0.1	0.296891
8.643333	0.1	0.300348
8.645000	0.1	0.300705
8.646667	0.1	0.297844
8.648333	0.1	0.293434
8.650000	0.1	0.288904
8.651667	0.1	0.285506
8.653333	0.1	0.284374
8.655000	0.1	0.285745
8.656667	0.1	0.288606
8.658333	0.1	0.291407
8.660000	0.1	0.291526
8.661667	0.1	0.286758
8.663333	0.1	0.278175
8.665000	0.1	0.269294
8.666667	0.1	0.262439
8.668333	0.1	0.257790
8.670000	0.1	0.254214
8.671667	0.1	0.251234
8.673333	0.1	0.249088
8.675000	0.1	0.247359
8.676667	0.1	0.244915
8.678333	0.1	0.242114
8.680000	0.1	0.241518
8.681667	0.1	0.244498
8.683333	0.1	0.249267
8.685000	0.1	0.251889
8.686667	0.1	0.249922
8.688333	0.1	0.244319
8.690000	0.1	0.238478
8.691667	0.1	0.235438
8.693333	0.1	0.235975
8.695000	0.1	0.238121
8.696667	0.1	0.238776
8.698333	0.1	0.236154
8.700000	0.1	0.231624
8.701667	0.1	0.228167
8.703333	0.1	0.226200
8.705000	0.1	0.223875
8.706667	0.1	0.219822
8.708333	0.1	0.214577
8.710000	0.1	0.209987
8.711667	0.1	0.207067
8.713333	0.1	0.205338
8.715000	0.1	0.203252
8.716667	0.1	0.200331
8.718333	0.1	0.197768
8.720000	0.1	0.196815
8.721667	0.1	0.196874
8.723333	0.1	0.196159
8.725000	0.1	0.194788
8.726667	0.1	0.194132
8.728333	0.1	0.194311
8.730000	0.1	0.194490
8.731667	0.1	0.194132
8.733333	0.1	0.193834
8.735000	0.1	0.194013
8.736667	0.1	0.194013
8.738333	0.1	0.192940
8.740000	0.1	0.191152
8.741667	0.1	0.190198
8.743333	0.1	0.190616
8.745000	0.1	0.191391
8.746667	0.1	0.190973
8.748333	0.1	0.188470
8.750000	0.1	0.183821
8.751667	0.1	0.177562
8.753333	0.1	0.170589
8.755000	0.1	0.164568
8.756667	0.1	0.162005
8.758333	0.1	0.163972
8.760000	0.1	0.169337
8.761667	0.1	0.176013
8.763333	0.1	0.181973
8.765000	0.1	0.185788
8.766667	0.1	0.187278
8.768333	0.1	0.186801
8.770000	0.1	0.185788
8.771667	0.1	0.185311
8.773333	0.1	0.185907
8.775000	0.1	0.187337
8.776667	0.1	0.188530
8.778333	0.1	0.188530
8.780000	0.1	0.186920
8.781667	0.1	0.184238
8.783333	0.1	0.181556
8.785000	0.1	0.179708
8.786667	0.1	0.179410
8.788333	0.1	0.180304
8.790000	0.1	0.181437
8.791667	0.1	0.182033
8.793333	0.1	0.182331
8.795000	0.1	0.182688
8.796667	0.1	0.183344
8.798333	0.1	0.184000
8.800000	0.1	0.184357
8.801667	0.1	0.184178
8.803333	0.1	0.183940
8.805000	0.1	0.184119
8.806667	0.1	0.184774
8.808333	0.1	0.185788
8.810000	0.1	0.186980
8.811667	0.1	0.188112
8.813333	0.1	0.189543
8.815000	0.1	0.192285
8.816667	0.1	0.197232
8.818333	0.1	0.204206
8.820000	0.1	0.211358
8.821667	0.1	0.215590
8.823333	0.1	0.214815
8.825000	0.1	0.209689
8.826667	0.1	0.202537
8.828333	0.1	0.195622
8.830000	0.1	0.191033
8.831667	0.1	0.191093
8.833333	0.1	0.196278
8.835000	0.1	0.204325
8.836667	0.1	0.211597
8.838333	0.1	0.215173
8.840000	0.1	0.214577
8.841667	0.1	0.212014
8.843333	0.1	0.210583
8.845000	0.1	0.211537
8.846667	0.1	0.213623
8.848333	0.1	0.215352
8.850000	0.1	0.217378
8.851667	0.1	0.221014
8.853333	0.1	0.225723
8.855000	0.1	0.229120
8.856667	0.1	0.229478
8.858333	0.1	0.226915
8.860000	0.1	0.222445
8.861667	0.1	0.217319
8.863333	0.1	0.212967
8.865000	0.1	0.211298
8.866667	0.1	0.213504
8.868333	0.1	0.218868
8.870000	0.1	0.225008
8.871667	0.1	0.231087
8.873333	0.1	0.237584
8.875000	0.1	0.243843
8.876667	0.1	0.247478
8.878333	0.1	0.247419
8.880000	0.1	0.245512
8.881667	0.1	0.244856
8.883333	0.1	0.246584
8.885000	0.1	0.250220
8.886667	0.1	0.254512
8.888333	0.1	0.258625
8.890000	0.1	0.261426
8.891667	0.1	0.262260
8.893333	0.1	0.262201
8.895000	0.1	0.263631
8.896667	0.1	0.267625
8.898333	0.1	0.272214
8.900000	0.1	0.274777
8.901667	0.1	0.274837
8.903333	0.1	0.273705
8.905000	0.1	0.272810
8.906667	0.1	0.272632
8.908333	0.1	0.272334
8.910000	0.1	0.270605
8.911667	0.1	0.267684
8.913333	0.1	0.265718
8.915000	0.1	0.266135
8.916667	0.1	0.268757
8.918333	0.1	0.272274
8.920000	0.1	0.275970
8.921667	0.1	0.279784
8.923333	0.1	0.283420
8.925000	0.1	0.285983
8.926667	0.1	0.286758
8.928333	0.1	0.286043
8.930000	0.1	0.285029
8.931667	0.1	0.284612
8.933333	0.1	0.284910
8.935000	0.1	0.285804
8.936667	0.1	0.286996
8.938333	0.1	0.287831
8.940000	0.1	0.287592
8.941667	0.1	0.285506
8.943333	0.1	0.281274
8.945000	0.1	0.275552
8.946667	0.1	0.270009
8.948333	0.1	0.265956
8.950000	0.1	0.263572
8.951667	0.1	0.261664
8.953333	0.1	0.258744
8.955000	0.1	0.255525
8.956667	0.1	0.254273
8.958333	0.1	0.256181
8.960000	0.1	0.260115
8.961667	0.1	0.264287
8.963333	0.1	0.268102
8.965000	0.1	0.271320
8.966667	0.1	0.272751
8.968333	0.1	0.271499
8.970000	0.1	0.268757
8.971667	0.1	0.266612
8.973333	0.1	0.265718
8.975000	0.1	0.264585
8.976667	0.1	0.261605
8.978333	0.1	0.256956
8.980000	0.1	0.252366
8.981667	0.1	0.249207
8.983333	0.1	0.246823
8.985000	0.1	0.244319
8.986667	0.1	0.241995
8.988333	0.1	0.240445
8.990000	0.1	0.240445
8.991667	0.1	0.241935
8.993333	0.1	0.244439
8.995000	0.1	0.247836
8.996667	0.1	0.251055
8.998333	0.1	0.252724
9.000000	0.1	0.252545
9.001667	0.1	0.252008
9.003333	0.1	0.251889
9.005000	0.1	0.251651
9.006667	0.1	0.250340
9.008333	0.1	0.248790
9.010000	0.1	0.248551
9.011667	0.1	0.249624
9.013333	0.1	0.250280
9.015000	0.1	0.248373
9.016667	0.1	0.243604
9.018333	0.1	0.237644
9.020000	0.1	0.232458
9.021667	0.1	0.228286
9.023333	0.1	0.225127
9.025000	0.1	0.223517
9.026667	0.1	0.224352
9.028333	0.1	0.227332
9.030000	0.1	0.230551
9.031667	0.1	0.231802
9.033333	0.1	0.230789
9.035000	0.1	0.229418
9.036667	0.1	0.229478
9.038333	0.1	0.230849
9.040000	0.1	0.232160
9.041667	0.1	0.232220
9.043333	0.1	0.231385
9.045000	0.1	0.230849
9.046667	0.1	0.231445
9.048333	0.1	0.233173
9.050000	0.1	0.235081
9.051667	0.1	0.236809
9.053333	0.1	0.238717
9.055000	0.1	0.240743
9.056667	0.1	0.242174
9.058333	0.1	0.242412
9.060000	0.1	0.242114
9.061667	0.1	0.242591
9.063333	0.1	0.243723
9.065000	0.1	0.244856
9.066667	0.1	0.245154
9.068333	0.1	0.244021
9.070000	0.1	0.240445
9.071667	0.1	0.235379
9.073333	0.1	0.231147
9.075000	0.1	0.228465
9.076667	0.1	0.226140
9.078333	0.1	0.224054
9.080000	0.1	0.224113
9.081667	0.1	0.227392
9.083333	0.1	0.232399
9.085000	0.1	0.236452
9.086667	0.1	0.237763
9.088333	0.1	0.235558
9.090000	0.1	0.230789
9.091667	0.1	0.225782
9.093333	0.1	0.222087
9.095000	0.1	0.219345
9.096667	0.1	0.216484
9.098333	0.1	0.213444
9.100000	0.1	0.211537
9.101667	0.1	0.211418
9.103333	0.1	0.211656
9.105000	0.1	0.211239
9.106667	0.1	0.210702
9.108333	0.1	0.211418
9.110000	0.1	0.213683
9.111667	0.1	0.216067
9.113333	0.1	0.215471
9.115000	0.1	0.210047
9.116667	0.1	0.202298
9.118333	0.1	0.196993
9.120000	0.1	0.196338
9.121667	0.1	0.199437
9.123333	0.1	0.204325
9.125000	0.1	0.209630
9.126667	0.1	0.213981
9.128333	0.1	0.217021
9.130000	0.1	0.218987
9.131667	0.1	0.220180
9.133333	0.1	0.220716
9.135000	0.1	0.220776
9.136667	0.1	0.220299
9.138333	0.1	0.218689
9.140000	0.1	0.215888
9.141667	0.1	0.212312
9.143333	0.1	0.208616
9.145000	0.1	0.205398
9.146667	0.1	0.203371
9.148333	0.1	0.202894
9.150000	0.1	0.204265
9.151667	0.1	0.206709
9.153333	0.1	0.208080
9.155000	0.1	0.206232
9.156667	0.1	0.201583
9.158333	0.1	0.197113
9.160000	0.1	0.194788
9.161667	0.1	0.194252
9.163333	0.1	0.193715
9.165000	0.1	0.192881
9.166667	0.1	0.192583
9.168333	0.1	0.192761
9.170000	0.1	0.191510
9.171667	0.1	0.187993
9.173333	0.1	0.183821
9.175000	0.1	0.182152
9.176667	0.1	0.184596
9.178333	0.1	0.189602
9.180000	0.1	0.194073
9.181667	0.1	0.195682
9.183333	0.1	0.194132
9.185000	0.1	0.190556
9.186667	0.1	0.186086
9.188333	0.1	0.181973
9.190000	0.1	0.179470
9.191667	0.1	0.178933
9.193333	0.1	0.179768
9.195000	0.1	0.180721
9.196667	0.1	0.180662
9.198333	0.1	0.179231
9.200000	0.1	0.177681
9.201667	0.1	0.177562
9.203333	0.1	0.179231
9.205000	0.1	0.181317
9.206667	0.1	0.181854
9.208333	0.1	0.181198
9.210000	0.1	0.181437
9.211667	0.1	0.183582
9.213333	0.1	0.185490
9.215000	0.1	0.184059
9.216667	0.1	0.178874
9.218333	0.1	0.172436
9.220000	0.1	0.168145
9.221667	0.1	0.167370
9.223333	0.1	0.169039
9.225000	0.1	0.171185
9.226667	0.1	0.172436
9.228333	0.1	0.172436
9.230000	0.1	0.171542
9.231667	0.1	0.170112
9.233333	0.1	0.168204
9.235000	0.1	0.166595
9.236667	0.1	0.166059
9.238333	0.1	0.166357
9.240000	0.1	0.166714
9.241667	0.1	0.167012
9.243333	0.1	0.167966
9.245000	0.1	0.169337
9.246667	0.1	0.170708
9.248333	0.1	0.172079
9.250000	0.1	0.173509
9.251667	0.1	0.174224
9.253333	0.1	0.172973
9.255000	0.1	0.170052
9.256667	0.1	0.167727
9.258333	0.1	0.167370
9.260000	0.1	0.169039
9.261667	0.1	0.171423
9.263333	0.1	0.172853
9.265000	0.1	0.171602
9.266667	0.1	0.167429
9.268333	0.1	0.162423
9.270000	0.1	0.159442
9.271667	0.1	0.160098
9.273333	0.1	0.163674
9.275000	0.1	0.168741
9.276667	0.1	0.173569
9.278333	0.1	0.176549
9.280000	0.1	0.176728
9.281667	0.1	0.173807
9.283333	0.1	0.169098
9.285000	0.1	0.164688
9.286667	0.1	0.162721
9.288333	0.1	0.164449
9.290000	0.1	0.169039
9.291667	0.1	0.174344
9.293333	0.1	0.178576
9.295000	0.1	0.180423
9.296667	0.1	0.180185
9.298333	0.1	0.179350
9.300000	0.1	0.179470
9.301667	0.1	0.180423
9.303333	0.1	0.180900
9.305000	0.1	0.180304
9.306667	0.1	0.178397
9.308333	0.1	0.175118
9.310000	0.1	0.171602
9.311667	0.1	0.170290
9.313333	0.1	0.172436
9.315000	0.1	0.177205
9.316667	0.1	0.182152
9.318333	0.1	0.185251
9.320000	0.1	0.186205
9.321667	0.1	0.186086
9.323333	0.1	0.185549
9.325000	0.1	0.184894
9.326667	0.1	0.184953
9.328333	0.1	0.186622
9.330000	0.1	0.189960
9.331667	0.1	0.194073
9.333333	0.1	0.198007
9.335000	0.1	0.200987
9.336667	0.1	0.203252
9.338333	0.1	0.205278
9.340000	0.1	0.207007
9.341667	0.1	0.207841
9.343333	0.1	0.207901
9.345000	0.1	0.208080
9.346667	0.1	0.209451
9.348333	0.1	0.213146
9.350000	0.1	0.218332
9.351667	0.1	0.222623
9.353333	0.1	0.224173
9.355000	0.1	0.223577
9.356667	0.1	0.223100
9.358333	0.1	0.224590
9.360000	0.1	0.228286
9.361667	0.1	0.233471
9.363333	0.1	0.239134
9.365000	0.1	0.244141
9.366667	0.1	0.247538
9.368333	0.1	0.248551
9.370000	0.1	0.247121
9.371667	0.1	0.244260
9.373333	0.1	0.241697
9.375000	0.1	0.241280
9.376667	0.1	0.243723
9.378333	0.1	0.248551
9.380000	0.1	0.254571
9.381667	0.1	0.259757
9.383333	0.1	0.262201
9.385000	0.1	0.260711
9.386667	0.1	0.256419
9.388333	0.1	0.252306
9.390000	0.1	0.250816
9.391667	0.1	0.252485
9.393333	0.1	0.255704
9.395000	0.1	0.258625
9.396667	0.1	0.260293
9.398333	0.1	0.260293
9.400000	0.1	0.258565
9.401667	0.1	0.255644
9.403333	0.1	0.252306
9.405000	0.1	0.248909
9.406667	0.1	0.245810
9.408333	0.1	0.243485
9.410000	0.1	0.242770
9.411667	0.1	0.244141
9.413333	0.1	0.246942
9.415000	0.1	0.249028
9.416667	0.1	0.249088
9.418333	0.1	0.248313
9.420000	0.1	0.247955
9.421667	0.1	0.247359
9.423333	0.1	0.245214
9.425000	0.1	0.242293
9.426667	0.1	0.240505
9.428333	0.1	0.240862
9.430000	0.1	0.242829
9.431667	0.1	0.246108
9.433333	0.1	0.250280
9.435000	0.1	0.253797
9.436667	0.1	0.254273
9.438333	0.1	0.250340
9.440000	0.1	0.243366
9.441667	0.1	0.236630
9.443333	0.1	0.233114
9.445000	0.1	0.233710
9.446667	0.1	0.237167
9.448333	0.1	0.241578
9.450000	0.1	0.246227
9.451667	0.1	0.250995
9.453333	0.1	0.255466
9.455000	0.1	0.258803
9.456667	0.1	0.260532
9.458333	0.1	0.261009
9.460000	0.1	0.260592
9.461667	0.1	0.258625
9.463333	0.1	0.255346
9.465000	0.1	0.252664
9.466667	0.1	0.252187
9.468333	0.1	0.252485
9.470000	0.1	0.251114
9.471667	0.1	0.248194
9.473333	0.1	0.246704
9.475000	0.1	0.248194
9.476667	0.1	0.251591
9.478333	0.1	0.254691
9.480000	0.1	0.256240
9.481667	0.1	0.256658
9.483333	0.1	0.256360
9.485000	0.1	0.255525
9.486667	0.1	0.254512
9.488333	0.1	0.253916
9.490000	0.1	0.253916
9.491667	0.1	0.254095
9.493333	0.1	0.253677
9.495000	0.1	0.252426
9.496667	0.1	0.251293
9.498333	0.1	0.251651
9.500000	0.1	0.253320
9.501667	0.1	0.255406
9.503333	0.1	0.257909
9.505000	0.1	0.261009
9.506667	0.1	0.263810
9.508333	0.1	0.264049
9.510000	0.1	0.260890
9.511667	0.1	0.256240
9.513333	0.1	0.253797
9.515000	0.1	0.257134
9.516667	0.1	0.267029
9.518333	0.1	0.280082
9.520000	0.1	0.290930
9.521667	0.1	0.296950
9.523333	0.1	0.299037
9.525000	0.1	0.298560
9.526667	0.1	0.295877
9.528333	0.1	0.291348
9.530000	0.1	0.286698
9.531667	0.1	0.284851
9.533333	0.1	0.288069
9.535000	0.1	0.295818
9.536667	0.1	0.305235
9.538333	0.1	0.313699
9.540000	0.1	0.320256
9.541667	0.1	0.324011
9.543333	0.1	0.323594
9.545000	0.1	0.319302
9.546667	0.1	0.313640
9.548333	0.1	0.309706
9.550000	0.1	0.309408
9.551667	0.1	0.312328
9.553333	0.1	0.316083
9.555000	0.1	0.318050
9.556667	0.1	0.317693
9.558333	0.1	0.316083
9.560000	0.1	0.313938
9.561667	0.1	0.311494
9.563333	0.1	0.310123
9.565000	0.1	0.311673
9.566667	0.1	0.316918
9.568333	0.1	0.324368
9.570000	0.1	0.331700
9.571667	0.1	0.337422
9.573333	0.1	0.342369
9.575000	0.1	0.348926
9.576667	0.1	0.358224
9.578333	0.1	0.368476
9.580000	0.1	0.376344
9.581667	0.1	0.379741
9.583333	0.1	0.378847
9.585000	0.1	0.375152
9.586667	0.1	0.370264
9.588333	0.1	0.365555
9.590000	0.1	0.362575
9.591667	0.1	0.362754
9.593333	0.1	0.365615
9.595000	0.1	0.369430
9.596667	0.1	0.372946
9.598333	0.1	0.376165
9.600000	0.1	0.379086
9.601667	0.1	0.380993
9.603333	0.1	0.381410
9.605000	0.1	0.380337
9.606667	0.1	0.379086
9.608333	0.1	0.380337
9.610000	0.1	0.385404
9.611667	0.1	0.393689
9.613333	0.1	0.402927
9.615000	0.1	0.410199
9.616667	0.1	0.413358
9.618333	0.1	0.412107
9.620000	0.1	0.407100
9.621667	0.1	0.400722
9.623333	0.1	0.395775
9.625000	0.1	0.394046
9.626667	0.1	0.395477
9.628333	0.1	0.398695
9.630000	0.1	0.402272
9.631667	0.1	0.405431
9.633333	0.1	0.407875
9.635000	0.1	0.409484
9.636667	0.1	0.410616
9.638333	0.1	0.411868
9.640000	0.1	0.413239
9.641667	0.1	0.414193
9.643333	0.1	0.414252
9.645000	0.1	0.413656
9.646667	0.1	0.413358
9.648333	0.1	0.414252
9.650000	0.1	0.415742
9.651667	0.1	0.416160
9.653333	0.1	0.415146
9.655000	0.1	0.414133
9.656667	0.1	0.413775
9.658333	0.1	0.412703
9.660000	0.1	0.409186
9.661667	0.1	0.402272
9.663333	0.1	0.393093
9.665000	0.1	0.384152
9.666667	0.1	0.377595
9.668333	0.1	0.374436
9.670000	0.1	0.374198
9.671667	0.1	0.375569
9.673333	0.1	0.376523
9.675000	0.1	0.375807
9.676667	0.1	0.373781
9.678333	0.1	0.371516
9.680000	0.1	0.369906
9.681667	0.1	0.369370
9.683333	0.1	0.369668
9.685000	0.1	0.369966
9.686667	0.1	0.369847
9.688333	0.1	0.369906
9.690000	0.1	0.370801
9.691667	0.1	0.372410
9.693333	0.1	0.374317
9.695000	0.1	0.375807
9.696667	0.1	0.375450
9.698333	0.1	0.372112
9.700000	0.1	0.365853
9.701667	0.1	0.358164
9.703333	0.1	0.351787
9.705000	0.1	0.348687
9.706667	0.1	0.348747
9.708333	0.1	0.350952
9.710000	0.1	0.353694
9.711667	0.1	0.355542
9.713333	0.1	0.356495
9.715000	0.1	0.357866
9.716667	0.1	0.361085
9.718333	0.1	0.365317
9.720000	0.1	0.367999
9.721667	0.1	0.367403
9.723333	0.1	0.364184
9.725000	0.1	0.360906
9.726667	0.1	0.360072
9.728333	0.1	0.361860
9.730000	0.1	0.363886
9.731667	0.1	0.364482
9.733333	0.1	0.363708
9.735000	0.1	0.361979
9.736667	0.1	0.359833
9.738333	0.1	0.358045
9.740000	0.1	0.356793
9.741667	0.1	0.355721
9.743333	0.1	0.354409
9.745000	0.1	0.352740
9.746667	0.1	0.350416
9.748333	0.1	0.346780
9.750000	0.1	0.341654
9.751667	0.1	0.335753
9.753333	0.1	0.330687
9.755000	0.1	0.328124
9.756667	0.1	0.329673
9.758333	0.1	0.335574
9.760000	0.1	0.343621
9.761667	0.1	0.350356
9.763333	0.1	0.353932
9.765000	0.1	0.354767
9.766667	0.1	0.353992
9.768333	0.1	0.352323
9.770000	0.1	0.349641
9.771667	0.1	0.345588
9.773333	0.1	0.340819
9.775000	0.1	0.337422
9.776667	0.1	0.337601
9.778333	0.1	0.341773
9.780000	0.1	0.348330
9.781667	0.1	0.354826
9.783333	0.1	0.360191
9.785000	0.1	0.365078
9.786667	0.1	0.369549
9.788333	0.1	0.372410
9.790000	0.1	0.372827
9.791667	0.1	0.371516
9.793333	0.1	0.370383
9.795000	0.1	0.370741
9.796667	0.1	0.372708
9.798333	0.1	0.375211
9.800000	0.1	0.377715
9.801667	0.1	0.380456
9.803333	0.1	0.383675
9.805000	0.1	0.386238
9.806667	0.1	0.386477
9.808333	0.1	0.383377
9.810000	0.1	0.377417
9.811667	0.1	0.370026
9.813333	0.1	0.363231
9.815000	0.1	0.358760
9.816667	0.1	0.357509
9.818333	0.1	0.359237
9.820000	0.1	0.363112
9.821667	0.1	0.368297
9.823333	0.1	0.372946
9.825000	0.1	0.375271
9.826667	0.1	0.375390
9.828333	0.1	0.374615
9.830000	0.1	0.374198
9.831667	0.1	0.374913
9.833333	0.1	0.376880
9.835000	0.1	0.378907
9.836667	0.1	0.379622
9.838333	0.1	0.378966
9.840000	0.1	0.376940
9.841667	0.1	0.373244
9.843333	0.1	0.368178
9.845000	0.1	0.364244
9.846667	0.1	0.363648
9.848333	0.1	0.366092
9.850000	0.1	0.369847
9.851667	0.1	0.373244
9.853333	0.1	0.374854
9.855000	0.1	0.373542
9.856667	0.1	0.369430
9.858333	0.1	0.363767
9.860000	0.1	0.358164
9.861667	0.1	0.353694
9.863333	0.1	0.350058
9.865000	0.1	0.346482
9.866667	0.1	0.343144
9.868333	0.1	0.341713
9.870000	0.1	0.343561
9.871667	0.1	0.348151
9.873333	0.1	0.353456
9.875000	0.1	0.357389
9.876667	0.1	0.359118
9.878333	0.1	0.360012
9.880000	0.1	0.361562
9.881667	0.1	0.363350
9.883333	0.1	0.363469
9.885000	0.1	0.360549
9.886667	0.1	0.355005
9.888333	0.1	0.349045
9.890000	0.1	0.344276
9.891667	0.1	0.340462
9.893333	0.1	0.336230
9.895000	0.1	0.331342
9.896667	0.1	0.327408
9.898333	0.1	0.326812
9.900000	0.1	0.330031
9.901667	0.1	0.335097
9.903333	0.1	0.340045
9.905000	0.1	0.344813
9.906667	0.1	0.350237
9.908333	0.1	0.356078
9.910000	0.1	0.360966
9.911667	0.1	0.363648
9.913333	0.1	0.363529
9.915000	0.1	0.361204
9.916667	0.1	0.357032
9.918333	0.1	0.350595
9.920000	0.1	0.342131
9.921667	0.1	0.334024
9.923333	0.1	0.328481
9.925000	0.1	0.325263
9.926667	0.1	0.322342
9.928333	0.1	0.318170
9.930000	0.1	0.313044
9.931667	0.1	0.309110
9.933333	0.1	0.308692
9.935000	0.1	0.310957
9.936667	0.1	0.312865
9.938333	0.1	0.312030
9.940000	0.1	0.307918
9.941667	0.1	0.301659
9.943333	0.1	0.294864
9.945000	0.1	0.288963
9.946667	0.1	0.284970
9.948333	0.1	0.283957
9.950000	0.1	0.286400
9.951667	0.1	0.291944
9.953333	0.1	0.299156
9.955000	0.1	0.305593
9.956667	0.1	0.309348
9.958333	0.1	0.310004
9.960000	0.1	0.308335
9.961667	0.1	0.305235
9.963333	0.1	0.301659
9.965000	0.1	0.297666
9.966667	0.1	0.293136
9.968333	0.1	0.288308
9.970000	0.1	0.283897
9.971667	0.1	0.280440
9.973333	0.1	0.278175
9.975000	0.1	0.277817
9.976667	0.1	0.279784
9.978333	0.1	0.283897
9.980000	0.1	0.289500
9.981667	0.1	0.295162
9.983333	0.1	0.299096
9.985000	0.1	0.300646
9.986667	0.1	0.300825
9.988333	0.1	0.299633
9.990000	0.1	0.295281
9.991667	0.1	0.286162
9.993333	0.1	0.273347
9.995000	0.1	0.259876
9.996667	0.1	0.249445
9.998333	0.1	0.244975
10.000000	0.1	0.246882
10.001667	0.1	0.253320
10.003333	0.1	0.261426
10.005000	0.1	0.269771
10.006667	0.1	0.278592
10.008333	0.1	0.287712
10.010000	0.1	0.295877
10.011667	0.1	0.300646
10.013333	0.1	0.300348
10.015000	0.1	0.295639
10.016667	0.1	0.289857
10.018333	0.1	0.286639
10.020000	0.1	0.287116
10.021667	0.1	0.289142
10.023333	0.1	0.290155
10.025000	0.1	0.290036
10.026667	0.1	0.289619
10.028333	0.1	0.288427
10.030000	0.1	0.285506
10.031667	0.1	0.281870
10.033333	0.1	0.279605
10.035000	0.1	0.279605
10.036667	0.1	0.280917
10.038333	0.1	0.282943
10.040000	0.1	0.285804
10.041667	0.1	0.289440
10.043333	0.1	0.292301
10.045000	0.1	0.292420
10.046667	0.1	0.289559
10.048333	0.1	0.286222
10.050000	0.1	0.285625
10.051667	0.1	0.288725
10.053333	0.1	0.293434
10.055000	0.1	0.296712
10.056667	0.1	0.297248
10.058333	0.1	0.295639
10.060000	0.1	0.292659
10.061667	0.1	0.287592
10.063333	0.1	0.280142
10.065000	0.1	0.271976
10.066667	0.1	0.266135
10.068333	0.1	0.264764
10.070000	0.1	0.267029
10.071667	0.1	0.270009
10.073333	0.1	0.272036
10.075000	0.1	0.273407
10.076667	0.1	0.274718
10.078333	0.1	0.275791
10.080000	0.1	0.276089
10.081667	0.1	0.275970
10.083333	0.1	0.275970
10.085000	0.1	0.276089
10.086667	0.1	0.275195
10.088333	0.1	0.271857
10.090000	0.1	0.266612
10.091667	0.1	0.262439
10.093333	0.1	0.261903
10.095000	0.1	0.265300
10.096667	0.1	0.270545
10.098333	0.1	0.274897
10.100000	0.1	0.276685
10.101667	0.1	0.275850
10.103333	0.1	0.274420
10.105000	0.1	0.274599
10.106667	0.1	0.277102
10.108333	0.1	0.279903
10.110000	0.1	0.280440
10.111667	0.1	0.278056
10.113333	0.1	0.274062
10.115000	0.1	0.271022
10.116667	0.1	0.270605
10.118333	0.1	0.272214
10.120000	0.1	0.273287
10.121667	0.1	0.272572
10.123333	0.1	0.271201
10.125000	0.1	0.270844
10.126667	0.1	0.271738
10.128333	0.1	0.272930
10.130000	0.1	0.273228
10.131667	0.1	0.273168
10.133333	0.1	0.274718
10.135000	0.1	0.278115
10.136667	0.1	0.281036
10.138333	0.1	0.281334
10.140000	0.1	0.278950
10.141667	0.1	0.275195
10.143333	0.1	0.270665
10.145000	0.1	0.265419
10.146667	0.1	0.259876
10.148333	0.1	0.255167
10.150000	0.1	0.252724
10.151667	0.1	0.253737
10.153333	0.1	0.257552
10.155000	0.1	0.261664
10.156667	0.1	0.264287
10.158333	0.1	0.265419
10.160000	0.1	0.265837
10.161667	0.1	0.266135
10.163333	0.1	0.267029
10.165000	0.1	0.269055
10.166667	0.1	0.271857
10.168333	0.1	0.274122
10.170000	0.1	0.274956
10.171667	0.1	0.274777
10.173333	0.1	0.274718
10.175000	0.1	0.275552
10.176667	0.1	0.277042
10.178333	0.1	0.278771
10.180000	0.1	0.280142
10.181667	0.1	0.280082
10.183333	0.1	0.277460
10.185000	0.1	0.272453
10.186667	0.1	0.266969
10.188333	0.1	0.263989
10.190000	0.1	0.265241
10.191667	0.1	0.269055
10.193333	0.1	0.272453
10.195000	0.1	0.273764
10.196667	0.1	0.273764
10.198333	0.1	0.273526
10.200000	0.1	0.272870
10.201667	0.1	0.270545
10.203333	0.1	0.266135
10.205000	0.1	0.261486
10.206667	0.1	0.258923
10.208333	0.1	0.259638
10.210000	0.1	0.262678
10.211667	0.1	0.265777
10.213333	0.1	0.267386
10.215000	0.1	0.267565
10.216667	0.1	0.267386
10.218333	0.1	0.267148
10.220000	0.1	0.265360
10.221667	0.1	0.260949
10.223333	0.1	0.255764
10.225000	0.1	0.253677
10.226667	0.1	0.256360
10.228333	0.1	0.261843
10.230000	0.1	0.266075
10.231667	0.1	0.266790
10.233333	0.1	0.264645
10.235000	0.1	0.262320
10.236667	0.1	0.261724
10.238333	0.1	0.263214
10.240000	0.1	0.266433
10.241667	0.1	0.270426
10.243333	0.1	0.274658
10.245000	0.1	0.279129
10.246667	0.1	0.283539
10.248333	0.1	0.286758
10.250000	0.1	0.288308
10.251667	0.1	0.289202
10.253333	0.1	0.289440
10.255000	0.1	0.286877
10.256667	0.1	0.280082
10.258333	0.1	0.271380
10.260000	0.1	0.265241
10.261667	0.1	0.264406
10.263333	0.1	0.268400
10.265000	0.1	0.274062
10.266667	0.1	0.278056
10.268333	0.1	0.279188
10.270000	0.1	0.278771
10.271667	0.1	0.278473
10.273333	0.1	0.278950
10.275000	0.1	0.278890
10.276667	0.1	0.277400
10.278333	0.1	0.275195
10.280000	0.1	0.273645
10.281667	0.1	0.273824
10.283333	0.1	0.276506
10.285000	0.1	0.282049
10.286667	0.1	0.289381
10.288333	0.1	0.296175
10.290000	0.1	0.299156
10.291667	0.1	0.297427
10.293333	0.1	0.293314
10.295000	0.1	0.290513
10.296667	0.1	0.291049
10.298333	0.1	0.294805
10.300000	0.1	0.300646
10.301667	0.1	0.307083
10.303333	0.1	0.312746
10.305000	0.1	0.316203
10.306667	0.1	0.317097
10.308333	0.1	0.316620
10.310000	0.1	0.317276
10.311667	0.1	0.320852
10.313333	0.1	0.326276
10.315000	0.1	0.330806
10.316667	0.1	0.333190
10.318333	0.1	0.333965
10.320000	0.1	0.333786
10.321667	0.1	0.332713
10.323333	0.1	0.331640
10.325000	0.1	0.332892
10.326667	0.1	0.338793
10.328333	0.1	0.349641
10.330000	0.1	0.362933
10.331667	0.1	0.375152
10.333333	0.1	0.383556
10.335000	0.1	0.386655
10.336667	0.1	0.385106
10.338333	0.1	0.381887
10.340000	0.1	0.380456
10.341667	0.1	0.382781
10.343333	0.1	0.388861
10.345000	0.1	0.397503
10.346667	0.1	0.407100
10.348333	0.1	0.415802
10.350000	0.1	0.422597
10.351667	0.1	0.428081
10.353333	0.1	0.433207
10.355000	0.1	0.438273
10.356667	0.1	0.443280
10.358333	0.1	0.448465
10.360000	0.1	0.454187
10.361667	0.1	0.460625
10.363333	0.1	0.467777
10.365000	0.1	0.475466
10.366667	0.1	0.484049
10.368333	0.1	0.494242
10.370000	0.1	0.506163
10.371667	0.1	0.518322
10.373333	0.1	0.527382
10.375000	0.1	0.530958
10.376667	0.1	0.530183
10.378333	0.1	0.528872
10.380000	0.1	0.531733
10.381667	0.1	0.541627
10.383333	0.1	0.557959
10.385000	0.1	0.576735
10.386667	0.1	0.593543
10.388333	0.1	0.606775
10.390000	0.1	0.617385
10.391667	0.1	0.627041
10.393333	0.1	0.637412
10.395000	0.1	0.649691
10.396667	0.1	0.664413
10.398333	0.1	0.681281
10.400000	0.1	0.699520
10.401667	0.1	0.718176
10.403333	0.1	0.735819
10.405000	0.1	0.751793
10.406667	0.1	0.767410
10.408333	0.1	0.783742
10.410000	0.1	0.800967
10.411667	0.1	0.818193
10.413333	0.1	0.834644
10.415000	0.1	0.849843
10.416667	0.1	0.864446
10.418333	0.1	0.879228
10.420000	0.1	0.895143
10.421667	0.1	0.913024
10.423333	0.1	0.932932
10.425000	0.1	0.953913
10.426667	0.1	0.973761
10.428333	0.1	0.990689
10.430000	0.1	1.004040
10.431667	0.1	1.014829
10.433333	0.1	1.024485
10.435000	0.1	1.033843
10.436667	0.1	1.043499
10.438333	0.1	1.054823
10.440000	0.1	1.069188
10.441667	0.1	1.086772
10.443333	0.1	1.106322
10.445000	0.1	1.126349
10.446667	0.1	1.146197
10.448333	0.1	1.166284
10.450000	0.1	1.186907
10.451667	0.1	1.207352
10.453333	0.1	1.225591
10.455000	0.1	1.240194
10.456667	0.1	1.251161
10.458333	0.1	1.259148
10.460000	0.1	1.264215
10.461667	0.1	1.267672
10.463333	0.1	1.272500
10.465000	0.1	1.280129
10.466667	0.1	1.289606
10.468333	0.1	1.299977
10.470000	0.1	1.312196
10.471667	0.1	1.326799
10.473333	0.1	1.341701
10.475000	0.1	1.353681
10.476667	0.1	1.361072
10.478333	0.1	1.364410
10.480000	0.1	1.364470
10.481667	0.1	1.361609
10.483333	0.1	1.357019
10.485000	0.1	1.354277
10.486667	0.1	1.356840
10.488333	0.1	1.365066
10.490000	0.1	1.376093
10.491667	0.1	1.386345
10.493333	0.1	1.394332
10.495000	0.1	1.400769
10.496667	0.1	1.406312
10.498333	0.1	1.411080
10.500000	0.1	1.415253
10.501667	0.1	1.418889
10.503333	0.1	1.421690
10.505000	0.1	1.422644
10.506667	0.1	1.421452
10.508333	0.1	1.419067
10.510000	0.1	1.416564
10.511667	0.1	1.414836
10.513333	0.1	1.414657
10.515000	0.1	1.416147
10.516667	0.1	1.418412
10.518333	0.1	1.420915
10.520000	0.1	1.424015
10.521667	0.1	1.428127
10.523333	0.1	1.432896
10.525000	0.1	1.437664
10.526667	0.1	1.442194
10.528333	0.1	1.445711
10.530000	0.1	1.446664
10.531667	0.1	1.445055
10.533333	0.1	1.443088
10.535000	0.1	1.443029
10.536667	0.1	1.445055
10.538333	0.1	1.447439
10.540000	0.1	1.449406
10.541667	0.1	1.451731
10.543333	0.1	1.455486
10.545000	0.1	1.459956
10.546667	0.1	1.463771
10.548333	0.1	1.466453
10.550000	0.1	1.469016
10.551667	0.1	1.472175
10.553333	0.1	1.475811
10.555000	0.1	1.478791
10.556667	0.1	1.479268
10.558333	0.1	1.476050
10.560000	0.1	1.469314
10.561667	0.1	1.461089
10.563333	0.1	1.455009
10.565000	0.1	1.454055
10.566667	0.1	1.458228
10.568333	0.1	1.464844
10.570000	0.1	1.470625
10.571667	0.1	1.474202
10.573333	0.1	1.476169
10.575000	0.1	1.477420
10.576667	0.1	1.478016
10.578333	0.1	1.478314
10.580000	0.1	1.478851
10.581667	0.1	1.479387
10.583333	0.1	1.479209
10.585000	0.1	1.478314
10.586667	0.1	1.477301
10.588333	0.1	1.476586
10.590000	0.1	1.476586
10.591667	0.1	1.478911
10.593333	0.1	1.484454
10.595000	0.1	1.491487
10.596667	0.1	1.496971
10.598333	0.1	1.499653
10.600000	0.1	1.500905
10.601667	0.1	1.502276
10.603333	0.1	1.503587
10.605000	0.1	1.504123
10.606667	0.1	1.504183
10.608333	0.1	1.505017
10.610000	0.1	1.507223
10.611667	0.1	1.510263
10.613333	0.1	1.513481
10.615000	0.1	1.516819
10.616667	0.1	1.519799
10.618333	0.1	1.521409
10.620000	0.1	1.520753
10.621667	0.1	1.518369
10.623333	0.1	1.515865
10.625000	0.1	1.514375
10.626667	0.1	1.513541
10.628333	0.1	1.512408
10.630000	0.1	1.511633
10.631667	0.1	1.512706
10.633333	0.1	1.515985
10.635000	0.1	1.519859
10.636667	0.1	1.522243
10.638333	0.1	1.521826
10.640000	0.1	1.518846
10.641667	0.1	1.514196
10.643333	0.1	1.508296
10.645000	0.1	1.501381
10.646667	0.1	1.494587
10.648333	0.1	1.489699
10.650000	0.1	1.488328
10.651667	0.1	1.489997
10.653333	0.1	1.492024
10.655000	0.1	1.492381
10.656667	0.1	1.492083
10.658333	0.1	1.492679
10.660000	0.1	1.493573
10.661667	0.1	1.493156
10.663333	0.1	1.490414
10.665000	0.1	1.485765
10.666667	0.1	1.479745
10.668333	0.1	1.472533
10.670000	0.1	1.464844
10.671667	0.1	1.457691
10.673333	0.1	1.450956
10.675000	0.1	1.443088
10.676667	0.1	1.432717
10.678333	0.1	1.420081
10.680000	0.1	1.407325
10.681667	0.1	1.397133
10.683333	0.1	1.390100
10.685000	0.1	1.384497
10.686667	0.1	1.379013
10.688333	0.1	1.373887
10.690000	0.1	1.369238
10.691667	0.1	1.364231
10.693333	0.1	1.358509
10.695000	0.1	1.352131
10.696667	0.1	1.344860
10.698333	0.1	1.336634
10.700000	0.1	1.327097
10.701667	0.1	1.316428
10.703333	0.1	1.305461
10.705000	0.1	1.294911
10.706667	0.1	1.284063
10.708333	0.1	1.271904
10.710000	0.1	1.257718
10.711667	0.1	1.242280
10.713333	0.1	1.228571
10.715000	0.1	1.220107
10.716667	0.1	1.217127
10.718333	0.1	1.214922
10.720000	0.1	1.207292
10.721667	0.1	1.192331
10.723333	0.1	1.173675
10.725000	0.1	1.156747
10.726667	0.1	1.145005
10.728333	0.1	1.137376
10.730000	0.1	1.130104
10.731667	0.1	1.119971
10.733333	0.1	1.106501
10.735000	0.1	1.091123
10.736667	0.1	1.075506
10.738333	0.1	1.059353
10.740000	0.1	1.041532
10.741667	0.1	1.023471
10.743333	0.1	1.008689
10.745000	0.1	0.998557
10.746667	0.1	0.991225
10.748333	0.1	0.983715
10.750000	0.1	0.974357
10.751667	0.1	0.963390
10.753333	0.1	0.952423
10.755000	0.1	0.942767
10.756667	0.1	0.933528
10.758333	0.1	0.922442
10.760000	0.1	0.908852
10.761667	0.1	0.894904
10.763333	0.1	0.883400
10.765000	0.1	0.875473
10.766667	0.1	0.869811
10.768333	0.1	0.863850
10.770000	0.1	0.856221
10.771667	0.1	0.847042
10.773333	0.1	0.836849
10.775000	0.1	0.827014
10.776667	0.1	0.819087
10.778333	0.1	0.813127
10.780000	0.1	0.808179
10.781667	0.1	0.802875
10.783333	0.1	0.796199
10.785000	0.1	0.788987
10.786667	0.1	0.782907
10.788333	0.1	0.778437
10.790000	0.1	0.774205
10.791667	0.1	0.768781
10.793333	0.1	0.761986
10.795000	0.1	0.754535
10.796667	0.1	0.746667
10.798333	0.1	0.738144
10.800000	0.1	0.728786
10.801667	0.1	0.720084
10.803333	0.1	0.714541
10.805000	0.1	0.713289
10.806667	0.1	0.715256
10.808333	0.1	0.718236
10.810000	0.1	0.720024
10.811667	0.1	0.719190
10.813333	0.1	0.715971
10.815000	0.1	0.711381
10.816667	0.1	0.706196
10.818333	0.1	0.700951
10.820000	0.1	0.695765
10.821667	0.1	0.690639
10.823333	0.1	0.685334
10.825000	0.1	0.680685
10.826667	0.1	0.677884
10.828333	0.1	0.676930
10.830000	0.1	0.676513
10.831667	0.1	0.675321
10.833333	0.1	0.672460
10.835000	0.1	0.668407
10.836667	0.1	0.664413
10.838333	0.1	0.661969
10.840000	0.1	0.662506
10.841667	0.1	0.666201
10.843333	0.1	0.671804
10.845000	0.1	0.677586
10.846667	0.1	0.682414
10.848333	0.1	0.685036
10.850000	0.1	0.684738
10.851667	0.1	0.682771
10.853333	0.1	0.681818
10.855000	0.1	0.683248
10.856667	0.1	0.685751
10.858333	0.1	0.686944
10.860000	0.1	0.686109
10.861667	0.1	0.684500
10.863333	0.1	0.683129
10.865000	0.1	0.681579
10.866667	0.1	0.679612
10.868333	0.1	0.678182
10.870000	0.1	0.679255
10.871667	0.1	0.684023
10.873333	0.1	0.691593
10.875000	0.1	0.699699
10.876667	0.1	0.706494
10.878333	0.1	0.711560
10.880000	0.1	0.714958
10.881667	0.1	0.717223
10.883333	0.1	0.718951
10.885000	0.1	0.721097
10.886667	0.1	0.725389
10.888333	0.1	0.732124
10.890000	0.1	0.739038
10.891667	0.1	0.742912
10.893333	0.1	0.742912
10.895000	0.1	0.740767
10.896667	0.1	0.738561
10.898333	0.1	0.737011
10.900000	0.1	0.736415
10.901667	0.1	0.737309
10.903333	0.1	0.739753
10.905000	0.1	0.743210
10.906667	0.1	0.746906
10.908333	0.1	0.750661
10.910000	0.1	0.754893
10.911667	0.1	0.760198
10.913333	0.1	0.766933
10.915000	0.1	0.774264
10.916667	0.1	0.779867
10.918333	0.1	0.781775
10.920000	0.1	0.780821
10.921667	0.1	0.779033
10.923333	0.1	0.777185
10.925000	0.1	0.774562
10.926667	0.1	0.770628
10.928333	0.1	0.765502
10.930000	0.1	0.760138
10.931667	0.1	0.755310
10.933333	0.1	0.752270
10.935000	0.1	0.751436
10.936667	0.1	0.752270
10.938333	0.1	0.754118
10.940000	0.1	0.756860
10.941667	0.1	0.760675
10.943333	0.1	0.764847
10.945000	0.1	0.768125
10.946667	0.1	0.769913
10.948333	0.1	0.771523
10.950000	0.1	0.774801
10.951667	0.1	0.778973
10.953333	0.1	0.781417
10.955000	0.1	0.781059
10.956667	0.1	0.778914
10.958333	0.1	0.776112
10.960000	0.1	0.772119
10.961667	0.1	0.765920
10.963333	0.1	0.757754
10.965000	0.1	0.750005
10.966667	0.1	0.746012
10.968333	0.1	0.747323
10.970000	0.1	0.752389
10.971667	0.1	0.758290
10.973333	0.1	0.762641
10.975000	0.1	0.764549
10.976667	0.1	0.763953
10.978333	0.1	0.760555
10.980000	0.1	0.753999
10.981667	0.1	0.745416
10.983333	0.1	0.738084
10.985000	0.1	0.734925
10.986667	0.1	0.736356
10.988333	0.1	0.740767
10.990000	0.1	0.745714
10.991667	0.1	0.748992
10.993333	0.1	0.749290
10.995000	0.1	0.746727
10.996667	0.1	0.742555
10.998333	0.1	0.738323
11.000000	0.1	0.735164
11.001667	0.1	0.733018
11.003333	0.1	0.730872
11.005000	0.1	0.727415
11.006667	0.1	0.722230
11.008333	0.1	0.716567
11.010000	0.1	0.713110
11.011667	0.1	0.714183
11.013333	0.1	0.719547
11.015000	0.1	0.726104
11.016667	0.1	0.731111
11.018333	0.1	0.733912
11.020000	0.1	0.735581
11.021667	0.1	0.737250
11.023333	0.1	0.739574
11.025000	0.1	0.741780
11.026667	0.1	0.742555
11.028333	0.1	0.741720
11.030000	0.1	0.741363
11.031667	0.1	0.743687
11.033333	0.1	0.749052
11.035000	0.1	0.755847
11.036667	0.1	0.761747
11.038333	0.1	0.765443
11.040000	0.1	0.767827
11.041667	0.1	0.769913
11.043333	0.1	0.771403
11.045000	0.1	0.771344
11.046667	0.1	0.769556
11.048333	0.1	0.767171
11.050000	0.1	0.765920
11.051667	0.1	0.767052
11.053333	0.1	0.770211
11.055000	0.1	0.774682
11.056667	0.1	0.779927
11.058333	0.1	0.784755
11.060000	0.1	0.786960
11.061667	0.1	0.785708
11.063333	0.1	0.782371
11.065000	0.1	0.779510
11.066667	0.1	0.778854
11.068333	0.1	0.780165
11.070000	0.1	0.781715
11.071667	0.1	0.782490
11.073333	0.1	0.782847
11.075000	0.1	0.784159
11.076667	0.1	0.786901
11.078333	0.1	0.790536
11.080000	0.1	0.794351
11.081667	0.1	0.798523
11.083333	0.1	0.803292
11.085000	0.1	0.807643
11.086667	0.1	0.810087
11.088333	0.1	0.810504
11.090000	0.1	0.810385
11.091667	0.1	0.810802
11.093333	0.1	0.812173
11.095000	0.1	0.813901
11.096667	0.1	0.815809
11.098333	0.1	0.817716
11.100000	0.1	0.819683
11.101667	0.1	0.821829
11.103333	0.1	0.824034
11.105000	0.1	0.826359
11.106667	0.1	0.829041
11.108333	0.1	0.831842
11.110000	0.1	0.833750
11.111667	0.1	0.833511
11.113333	0.1	0.830352
11.115000	0.1	0.825226
11.116667	0.1	0.820875
11.118333	0.1	0.819564
11.120000	0.1	0.820637
11.121667	0.1	0.821650
11.123333	0.1	0.820875
11.125000	0.1	0.819206
11.126667	0.1	0.818014
11.128333	0.1	0.817955
11.130000	0.1	0.818372
11.131667	0.1	0.818670
11.133333	0.1	0.819087
11.135000	0.1	0.820041
11.136667	0.1	0.821471
11.138333	0.1	0.822365
11.140000	0.1	0.820875
11.141667	0.1	0.815988
11.143333	0.1	0.809252
11.145000	0.1	0.803888
11.146667	0.1	0.801921
11.148333	0.1	0.802815
11.150000	0.1	0.805378
11.151667	0.1	0.808716
11.153333	0.1	0.811815
11.155000	0.1	0.813663
11.156667	0.1	0.814199
11.158333	0.1	0.814438
11.160000	0.1	0.814676
11.161667	0.1	0.813305
11.163333	0.1	0.808835
11.165000	0.1	0.802040
11.166667	0.1	0.795424
11.168333	0.1	0.790656
11.170000	0.1	0.787437
11.171667	0.1	0.784576
11.173333	0.1	0.782013
11.175000	0.1	0.781000
11.176667	0.1	0.783026
11.178333	0.1	0.788093
11.180000	0.1	0.793815
11.181667	0.1	0.797331
11.183333	0.1	0.797391
11.185000	0.1	0.794709
11.186667	0.1	0.790358
11.188333	0.1	0.785232
11.190000	0.1	0.780165
11.191667	0.1	0.775993
11.193333	0.1	0.773549
11.195000	0.1	0.773370
11.196667	0.1	0.776231
11.198333	0.1	0.781715
11.200000	0.1	0.787914
11.201667	0.1	0.791907
11.203333	0.1	0.792027
11.205000	0.1	0.789404
11.206667	0.1	0.786364
11.208333	0.1	0.784218
11.210000	0.1	0.782788
11.211667	0.1	0.782371
11.213333	0.1	0.783742
11.215000	0.1	0.786364
11.216667	0.1	0.788629
11.218333	0.1	0.789881
11.220000	0.1	0.791371
11.221667	0.1	0.794709
11.223333	0.1	0.799894
11.225000	0.1	0.805318
11.226667	0.1	0.809193
11.228333	0.1	0.810385
11.230000	0.1	0.808120
11.231667	0.1	0.802636
11.233333	0.1	0.795782
11.235000	0.1	0.790715
11.236667	0.1	0.790000
11.238333	0.1	0.794172
11.240000	0.1	0.801146
11.241667	0.1	0.808418
11.243333	0.1	0.814319
11.245000	0.1	0.818372
11.246667	0.1	0.820816
11.248333	0.1	0.821412
11.250000	0.1	0.819624
11.251667	0.1	0.815570
11.253333	0.1	0.810087
11.255000	0.1	0.804007
11.256667	0.1	0.798345
11.258333	0.1	0.793874
11.260000	0.1	0.790894
11.261667	0.1	0.789404
11.263333	0.1	0.789166
11.265000	0.1	0.790119
11.266667	0.1	0.792623
11.268333	0.1	0.796258
11.270000	0.1	0.798821
11.271667	0.1	0.798404
11.273333	0.1	0.795424
11.275000	0.1	0.791967
11.276667	0.1	0.789404
11.278333	0.1	0.787795
11.280000	0.1	0.786662
11.281667	0.1	0.784874
11.283333	0.1	0.781536
11.285000	0.1	0.776470
11.286667	0.1	0.770986
11.288333	0.1	0.767052
11.290000	0.1	0.765979
11.291667	0.1	0.767708
11.293333	0.1	0.771105
11.295000	0.1	0.774860
11.296667	0.1	0.778079
11.298333	0.1	0.780046
11.300000	0.1	0.780702
11.301667	0.1	0.780404
11.303333	0.1	0.779510
11.305000	0.1	0.777721
11.306667	0.1	0.773966
11.308333	0.1	0.767887
11.310000	0.1	0.761211
11.311667	0.1	0.756681
11.313333	0.1	0.755370
11.315000	0.1	0.755489
11.316667	0.1	0.754654
11.318333	0.1	0.752687
11.320000	0.1	0.751257
11.321667	0.1	0.750721
11.323333	0.1	0.750303
11.325000	0.1	0.749469
11.326667	0.1	0.748456
11.328333	0.1	0.747323
11.330000	0.1	0.745475
11.331667	0.1	0.743449
11.333333	0.1	0.742316
11.335000	0.1	0.742734
11.336667	0.1	0.743747
11.338333	0.1	0.743508
11.340000	0.1	0.740945
11.341667	0.1	0.736833
11.343333	0.1	0.733256
11.345000	0.1	0.731289
11.346667	0.1	0.729382
11.348333	0.1	0.724733
11.350000	0.1	0.717342
11.351667	0.1	0.710189
11.353333	0.1	0.706196
11.355000	0.1	0.705421
11.356667	0.1	0.706196
11.358333	0.1	0.707090
11.360000	0.1	0.707924
11.361667	0.1	0.709653
11.363333	0.1	0.712991
11.365000	0.1	0.716567
11.366667	0.1	0.718236
11.368333	0.1	0.718355
11.370000	0.1	0.718594
11.371667	0.1	0.719428
11.373333	0.1	0.720382
11.375000	0.1	0.721633
11.376667	0.1	0.723481
11.378333	0.1	0.725865
11.380000	0.1	0.728011
11.381667	0.1	0.728607
11.383333	0.1	0.727415
11.385000	0.1	0.725925
11.386667	0.1	0.726163
11.388333	0.1	0.728309
11.390000	0.1	0.730455
11.391667	0.1	0.731051
11.393333	0.1	0.730991
11.395000	0.1	0.732660
11.396667	0.1	0.736594
11.398333	0.1	0.739932
11.400000	0.1	0.739872
11.401667	0.1	0.736475
11.403333	0.1	0.732064
11.405000	0.1	0.728786
11.406667	0.1	0.727654
11.408333	0.1	0.729203
11.410000	0.1	0.732720
11.411667	0.1	0.736654
11.413333	0.1	0.739038
11.415000	0.1	0.739276
11.416667	0.1	0.738502
11.418333	0.1	0.738382
11.420000	0.1	0.739396
11.421667	0.1	0.740469
11.423333	0.1	0.741124
11.425000	0.1	0.742197
11.426667	0.1	0.743806
11.428333	0.1	0.744700
11.430000	0.1	0.743866
11.431667	0.1	0.742078
11.433333	0.1	0.740469
11.435000	0.1	0.738859
11.436667	0.1	0.736594
11.438333	0.1	0.734210
11.440000	0.1	0.733078
11.441667	0.1	0.733256
11.443333	0.1	0.733316
11.445000	0.1	0.732064
11.446667	0.1	0.730038
11.448333	0.1	0.728488
11.450000	0.1	0.727296
11.451667	0.1	0.725627
11.453333	0.1	0.723958
11.455000	0.1	0.723064
11.456667	0.1	0.722945
11.458333	0.1	0.723958
11.460000	0.1	0.726461
11.461667	0.1	0.729621
11.463333	0.1	0.732601
11.465000	0.1	0.735462
11.466667	0.1	0.737906
11.468333	0.1	0.738502
11.470000	0.1	0.734866
11.471667	0.1	0.726461
11.473333	0.1	0.716507
11.475000	0.1	0.709534
11.476667	0.1	0.707626
11.478333	0.1	0.708938
11.480000	0.1	0.710666
11.481667	0.1	0.712037
11.483333	0.1	0.714004
11.485000	0.1	0.716984
11.486667	0.1	0.720441
11.488333	0.1	0.723064
11.490000	0.1	0.723124
11.491667	0.1	0.720382
11.493333	0.1	0.716507
11.495000	0.1	0.712931
11.496667	0.1	0.710130
11.498333	0.1	0.708699
11.500000	0.1	0.708759
11.501667	0.1	0.709236
11.503333	0.1	0.707746
11.505000	0.1	0.703096
11.506667	0.1	0.696242
11.508333	0.1	0.689209
11.510000	0.1	0.683785
11.511667	0.1	0.680268
11.513333	0.1	0.678957
11.515000	0.1	0.680983
11.516667	0.1	0.686228
11.518333	0.1	0.692487
11.520000	0.1	0.697255
11.521667	0.1	0.700057
11.523333	0.1	0.702083
11.525000	0.1	0.704229
11.526667	0.1	0.705302
11.528333	0.1	0.703633
11.530000	0.1	0.699282
11.531667	0.1	0.693798
11.533333	0.1	0.688434
11.535000	0.1	0.684321
11.536667	0.1	0.682533
11.538333	0.1	0.683904
11.540000	0.1	0.687659
11.541667	0.1	0.691176
11.543333	0.1	0.691533
11.545000	0.1	0.688791
11.546667	0.1	0.686765
11.548333	0.1	0.689089
11.550000	0.1	0.695586
11.551667	0.1	0.702500
11.553333	0.1	0.706136
11.555000	0.1	0.704706
11.556667	0.1	0.699163
11.558333	0.1	0.692427
11.560000	0.1	0.685990
11.561667	0.1	0.678778
11.563333	0.1	0.669122
11.565000	0.1	0.657141
11.566667	0.1	0.645101
11.568333	0.1	0.635564
11.570000	0.1	0.629664
11.571667	0.1	0.626802
11.573333	0.1	0.625372
11.575000	0.1	0.624418
11.576667	0.1	0.624538
11.578333	0.1	0.626266
11.580000	0.1	0.628531
11.581667	0.1	0.629902
11.583333	0.1	0.629365
11.585000	0.1	0.626206
11.586667	0.1	0.620842
11.588333	0.1	0.615478
11.590000	0.1	0.611723
11.591667	0.1	0.608742
11.593333	0.1	0.604630
11.595000	0.1	0.599206
11.596667	0.1	0.593603
11.598333	0.1	0.587881
11.600000	0.1	0.580847
11.601667	0.1	0.572681
11.603333	0.1	0.565589
11.605000	0.1	0.561595
11.606667	0.1	0.560343
11.608333	0.1	0.559211
11.610000	0.1	0.555694
11.611667	0.1	0.550032
11.613333	0.1	0.545204
11.615000	0.1	0.543654
11.616667	0.1	0.545144
11.618333	0.1	0.546694
11.620000	0.1	0.545085
11.621667	0.1	0.539243
11.623333	0.1	0.530839
11.625000	0.1	0.522673
11.626667	0.1	0.515878
11.628333	0.1	0.510037
11.630000	0.1	0.505030
11.631667	0.1	0.501275
11.633333	0.1	0.498235
11.635000	0.1	0.494003
11.636667	0.1	0.487506
11.638333	0.1	0.479281
11.640000	0.1	0.471771
11.641667	0.1	0.467241
11.643333	0.1	0.466526
11.645000	0.1	0.468552
11.646667	0.1	0.471175
11.648333	0.1	0.472188
11.650000	0.1	0.470638
11.651667	0.1	0.467360
11.653333	0.1	0.464797
11.655000	0.1	0.465035
11.656667	0.1	0.467598
11.658333	0.1	0.469506
11.660000	0.1	0.467777
11.661667	0.1	0.461876
11.663333	0.1	0.453472
11.665000	0.1	0.445008
11.666667	0.1	0.438154
11.668333	0.1	0.434041
11.670000	0.1	0.432909
11.671667	0.1	0.433981
11.673333	0.1	0.435293
11.675000	0.1	0.435233
11.676667	0.1	0.432491
11.678333	0.1	0.426769
11.680000	0.1	0.419617
11.681667	0.1	0.413179
11.683333	0.1	0.408232
11.685000	0.1	0.404894
11.686667	0.1	0.403821
11.688333	0.1	0.405133
11.690000	0.1	0.407040
11.691667	0.1	0.407219
11.693333	0.1	0.405312
11.695000	0.1	0.402987
11.696667	0.1	0.401497
11.698333	0.1	0.400841
11.700000	0.1	0.400603
11.701667	0.1	0.400007
11.703333	0.1	0.398159
11.705000	0.1	0.394583
11.706667	0.1	0.389338
11.708333	0.1	0.383556
11.710000	0.1	0.379026
11.711667	0.1	0.376880
11.713333	0.1	0.376821
11.715000	0.1	0.377357
11.716667	0.1	0.376821
11.718333	0.1	0.375032
11.720000	0.1	0.373065
11.721667	0.1	0.371337
11.723333	0.1	0.368595
11.725000	0.1	0.364542
11.726667	0.1	0.360906
11.728333	0.1	0.359058
11.730000	0.1	0.358641
11.731667	0.1	0.358939
11.733333	0.1	0.359654
11.735000	0.1	0.361204
11.736667	0.1	0.363886
11.738333	0.1	0.366867
11.740000	0.1	0.368476
11.741667	0.1	0.367463
11.743333	0.1	0.364661
11.745000	0.1	0.361621
11.746667	0.1	0.358939
11.748333	0.1	0.356138
11.750000	0.1	0.353038
11.751667	0.1	0.350237
11.753333	0.1	0.348866
11.755000	0.1	0.349641
11.756667	0.1	0.351369
11.758333	0.1	0.352085
11.760000	0.1	0.350714
11.761667	0.1	0.347793
11.763333	0.1	0.344753
11.765000	0.1	0.341713
11.766667	0.1	0.337899
11.768333	0.1	0.333726
11.770000	0.1	0.330985
11.771667	0.1	0.331283
11.773333	0.1	0.334024
11.775000	0.1	0.337124
11.776667	0.1	0.339031
11.778333	0.1	0.339091
11.780000	0.1	0.338137
11.781667	0.1	0.337780
11.783333	0.1	0.338733
11.785000	0.1	0.339568
11.786667	0.1	0.338972
11.788333	0.1	0.337958
11.790000	0.1	0.337720
11.791667	0.1	0.337303
11.793333	0.1	0.335813
11.795000	0.1	0.334501
11.796667	0.1	0.334859
11.798333	0.1	0.336230
11.800000	0.1	0.337541
11.801667	0.1	0.339031
11.803333	0.1	0.341415
11.805000	0.1	0.343919
11.806667	0.1	0.344694
11.808333	0.1	0.343859
11.810000	0.1	0.344038
11.811667	0.1	0.346720
11.813333	0.1	0.349998
11.815000	0.1	0.351727
11.816667	0.1	0.352263
11.818333	0.1	0.352681
11.820000	0.1	0.353634
11.821667	0.1	0.355780
11.823333	0.1	0.358701
11.825000	0.1	0.360012
11.826667	0.1	0.358224
11.828333	0.1	0.355124
11.830000	0.1	0.354052
11.831667	0.1	0.356674
11.833333	0.1	0.361800
11.835000	0.1	0.367045
11.836667	0.1	0.370502
11.838333	0.1	0.370979
11.840000	0.1	0.368953
11.841667	0.1	0.366807
11.843333	0.1	0.367224
11.845000	0.1	0.370681
11.846667	0.1	0.375509
11.848333	0.1	0.379086
11.850000	0.1	0.380754
11.851667	0.1	0.381410
11.853333	0.1	0.381470
11.855000	0.1	0.380576
11.856667	0.1	0.379860
11.858333	0.1	0.381053
11.860000	0.1	0.384331
11.861667	0.1	0.387788
11.863333	0.1	0.389755
11.865000	0.1	0.389993
11.866667	0.1	0.390112
11.868333	0.1	0.392199
11.870000	0.1	0.396013
11.871667	0.1	0.399351
11.873333	0.1	0.401080
11.875000	0.1	0.402033
11.876667	0.1	0.403643
11.878333	0.1	0.407279
11.880000	0.1	0.413477
11.881667	0.1	0.421524
11.883333	0.1	0.429809
11.885000	0.1	0.435948
11.886667	0.1	0.438452
11.888333	0.1	0.438094
11.890000	0.1	0.437140
11.891667	0.1	0.436544
11.893333	0.1	0.435531
11.895000	0.1	0.434101
11.896667	0.1	0.433803
11.898333	0.1	0.436425
11.900000	0.1	0.441372
11.901667	0.1	0.446320
11.903333	0.1	0.450492
11.905000	0.1	0.456154
11.906667	0.1	0.465155
11.908333	0.1	0.476301
11.910000	0.1	0.487089
11.911667	0.1	0.496030
11.913333	0.1	0.502527
11.915000	0.1	0.506580
11.916667	0.1	0.509381
11.918333	0.1	0.512123
11.920000	0.1	0.515699
11.921667	0.1	0.521123
11.923333	0.1	0.528872
11.925000	0.1	0.538170
11.926667	0.1	0.546455
11.928333	0.1	0.551939
11.930000	0.1	0.555515
11.931667	0.1	0.559926
11.933333	0.1	0.566542
11.935000	0.1	0.574708
11.936667	0.1	0.583053
11.938333	0.1	0.590086
11.940000	0.1	0.594914
11.941667	0.1	0.598192
11.943333	0.1	0.601530
11.945000	0.1	0.605941
11.946667	0.1	0.611544
11.948333	0.1	0.618517
11.950000	0.1	0.627220
11.951667	0.1	0.637472
11.953333	0.1	0.648558
11.955000	0.1	0.659406
11.956667	0.1	0.668883
11.958333	0.1	0.675917
11.960000	0.1	0.679612
11.961667	0.1	0.680208
11.963333	0.1	0.679314
11.965000	0.1	0.679195
11.966667	0.1	0.681341
11.968333	0.1	0.685513
11.970000	0.1	0.689983
11.971667	0.1	0.693500
11.973333	0.1	0.696540
11.975000	0.1	0.701010
11.976667	0.1	0.708282
11.978333	0.1	0.718772
11.980000	0.1	0.732005
11.981667	0.1	0.746667
11.983333	0.1	0.760615
11.985000	0.1	0.773013
11.986667	0.1	0.784397
11.988333	0.1	0.795186
11.990000	0.1	0.804782
11.991667	0.1	0.813127
11.993333	0.1	0.821292
11.995000	0.1	0.830233
11.996667	0.1	0.838876
11.998333	0.1	0.844538
12.000000	0.1	0.846744
12.001667	0.1	0.848413
12.003333	0.1	0.852823
12.005000	0.1	0.860333
12.006667	0.1	0.868559
12.008333	0.1	0.875533
12.010000	0.1	0.881195
12.011667	0.1	0.887334
12.013333	0.1	0.895083
12.015000	0.1	0.904203
12.016667	0.1	0.914335
12.018333	0.1	0.925660
12.020000	0.1	0.938118
12.021667	0.1	0.950933
12.023333	0.1	0.963092
12.025000	0.1	0.974536
12.026667	0.1	0.986338
12.028333	0.1	0.999272
12.030000	0.1	1.012683
12.031667	0.1	1.024962
12.033333	0.1	1.035690
12.035000	0.1	1.045764
12.036667	0.1	1.056016
12.038333	0.1	1.065970
12.040000	0.1	1.075029
12.041667	0.1	1.083613
12.043333	0.1	1.092672
12.045000	0.1	1.102269
12.046667	0.1	1.111686
12.048333	0.1	1.120925
12.050000	0.1	1.131356
12.051667	0.1	1.143694
12.053333	0.1	1.156271
12.055000	0.1	1.166582
12.056667	0.1	1.174092
12.058333	0.1	1.180887
12.060000	0.1	1.189232
12.061667	0.1	1.199663
12.063333	0.1	1.210690
12.065000	0.1	1.220822
12.066667	0.1	1.230002
12.068333	0.1	1.239657
12.070000	0.1	1.250386
12.071667	0.1	1.261592
12.073333	0.1	1.272738
12.075000	0.1	1.284361
12.076667	0.1	1.296640
12.078333	0.1	1.308501
12.080000	0.1	1.319707
12.081667	0.1	1.331329
12.083333	0.1	1.343966
12.085000	0.1	1.356483
12.086667	0.1	1.367152
12.088333	0.1	1.374960
12.090000	0.1	1.379609
12.091667	0.1	1.381934
12.093333	0.1	1.383245
12.095000	0.1	1.385152
12.096667	0.1	1.388311
12.098333	0.1	1.392126
12.100000	0.1	1.395583
12.101667	0.1	1.398146
12.103333	0.1	1.400709
12.105000	0.1	1.405239
12.106667	0.1	1.413405
12.108333	0.1	1.424015
12.110000	0.1	1.433492
12.111667	0.1	1.438797
12.113333	0.1	1.439154
12.115000	0.1	1.435518
12.116667	0.1	1.429677
12.118333	0.1	1.424491
12.120000	0.1	1.421869
12.121667	0.1	1.421988
12.123333	0.1	1.424670
12.125000	0.1	1.430035
12.126667	0.1	1.437068
12.128333	0.1	1.443625
12.130000	0.1	1.447976
12.131667	0.1	1.449466
12.133333	0.1	1.448989
12.135000	0.1	1.448393
12.136667	0.1	1.448810
12.138333	0.1	1.450062
12.140000	0.1	1.451254
12.141667	0.1	1.451910
12.143333	0.1	1.451433
12.145000	0.1	1.449108
12.146667	0.1	1.445770
12.148333	0.1	1.443863
12.150000	0.1	1.443982
12.151667	0.1	1.444101
12.153333	0.1	1.442254
12.155000	0.1	1.438916
12.156667	0.1	1.436055
12.158333	0.1	1.434505
12.160000	0.1	1.433373
12.161667	0.1	1.431346
12.163333	0.1	1.428127
12.165000	0.1	1.424611
12.166667	0.1	1.421392
12.168333	0.1	1.418650
12.170000	0.1	1.417399
12.171667	0.1	1.418352
12.173333	0.1	1.420677
12.175000	0.1	1.422167
12.176667	0.1	1.421094
12.178333	0.1	1.417518
12.180000	0.1	1.413167
12.181667	0.1	1.409590
12.183333	0.1	1.406789
12.185000	0.1	1.403928
12.186667	0.1	1.400232
12.188333	0.1	1.395583
12.190000	0.1	1.390338
12.191667	0.1	1.385450
12.193333	0.1	1.382530
12.195000	0.1	1.382530
12.196667	0.1	1.384497
12.198333	0.1	1.385331
12.200000	0.1	1.383424
12.201667	0.1	1.379848
12.203333	0.1	1.376629
12.205000	0.1	1.374483
12.206667	0.1	1.372755
12.208333	0.1	1.371026
12.210000	0.1	1.370132
12.211667	0.1	1.370251
12.213333	0.1	1.370668
12.215000	0.1	1.370847
12.216667	0.1	1.371622
12.218333	0.1	1.374185
12.220000	0.1	1.377940
12.221667	0.1	1.380682
12.223333	0.1	1.380622
12.225000	0.1	1.377642
12.226667	0.1	1.372337
12.228333	0.1	1.365542
12.230000	0.1	1.359820
12.231667	0.1	1.358211
12.233333	0.1	1.361609
12.235000	0.1	1.368463
12.236667	0.1	1.376271
12.238333	0.1	1.383543
12.240000	0.1	1.390100
12.241667	0.1	1.396120
12.243333	0.1	1.401603
12.245000	0.1	1.405776
12.246667	0.1	1.408458
12.248333	0.1	1.410604
12.250000	0.1	1.413822
12.251667	0.1	1.418889
12.253333	0.1	1.425207
12.255000	0.1	1.431644
12.256667	0.1	1.438141
12.258333	0.1	1.444817
12.260000	0.1	1.451016
12.261667	0.1	1.456142
12.263333	0.1	1.461327
12.265000	0.1	1.468480
12.266667	0.1	1.477897
12.268333	0.1	1.488030
12.270000	0.1	1.498163
12.271667	0.1	1.509011
12.273333	0.1	1.520932
12.275000	0.1	1.532972
12.276667	0.1	1.544237
12.278333	0.1	1.554847
12.280000	0.1	1.565218
12.281667	0.1	1.576364
12.283333	0.1	1.590014
12.285000	0.1	1.607239
12.286667	0.1	1.626730
12.288333	0.1	1.645684
12.290000	0.1	1.662314
12.291667	0.1	1.676977
12.293333	0.1	1.690507
12.295000	0.1	1.702845
12.296667	0.1	1.712918
12.298333	0.1	1.720846
12.300000	0.1	1.728773
12.301667	0.1	1.740038
12.303333	0.1	1.756072
12.305000	0.1	1.775265
12.306667	0.1	1.794756
12.308333	0.1	1.812577
12.310000	0.1	1.828730
12.311667	0.1	1.844585
12.313333	0.1	1.861215
12.315000	0.1	1.877904
12.316667	0.1	1.893282
12.318333	0.1	1.907110
12.320000	0.1	1.921177
12.321667	0.1	1.937330
12.323333	0.1	1.955211
12.325000	0.1	1.972437
12.326667	0.1	1.987398
12.328333	0.1	2.000928
12.330000	0.1	2.015293
12.331667	0.1	2.031624
12.333333	0.1	2.049267
12.335000	0.1	2.066910
12.336667	0.1	2.083838
12.338333	0.1	2.100706
12.340000	0.1	2.118409
12.341667	0.1	2.137363
12.343333	0.1	2.156019
12.345000	0.1	2.171636
12.346667	0.1	2.184034
12.348333	0.1	2.196551
12.350000	0.1	2.212286
12.351667	0.1	2.231121
12.353333	0.1	2.251268
12.355000	0.1	2.271831
12.356667	0.1	2.292335
12.358333	0.1	2.312839
12.360000	0.1	2.332986
12.361667	0.1	2.352238
12.363333	0.1	2.370954
12.365000	0.1	2.390206
12.366667	0.1	2.410710
12.368333	0.1	2.431333
12.370000	0.1	2.450586
12.371667	0.1	2.468586
12.373333	0.1	2.486944
12.375000	0.1	2.506316
12.376667	0.1	2.525747
12.378333	0.1	2.544224
12.380000	0.1	2.562881
12.381667	0.1	2.583683
12.383333	0.1	2.607107
12.385000	0.1	2.631307
12.386667	0.1	2.654374
12.388333	0.1	2.675951
12.390000	0.1	2.697230
12.391667	0.1	2.718985
12.393333	0.1	2.741873
12.395000	0.1	2.765715
12.396667	0.1	2.789617
12.398333	0.1	2.812624
12.400000	0.1	2.835035
12.401667	0.1	2.858102
12.403333	0.1	2.882421
12.405000	0.1	2.907455
12.406667	0.1	2.932847
12.408333	0.1	2.959073
12.410000	0.1	2.985776
12.411667	0.1	3.011286
12.413333	0.1	3.034294
12.415000	0.1	3.054917
12.416667	0.1	3.074169
12.418333	0.1	3.093541
12.420000	0.1	3.115058
12.421667	0.1	3.140271
12.423333	0.1	3.168404
12.425000	0.1	3.197968
12.426667	0.1	3.228307
12.428333	0.1	3.259599
12.430000	0.1	3.291309
12.431667	0.1	3.322303
12.433333	0.1	3.351152
12.435000	0.1	3.377557
12.436667	0.1	3.401876
12.438333	0.1	3.424049
12.440000	0.1	3.444255
12.441667	0.1	3.464222
12.443333	0.1	3.486872
12.445000	0.1	3.513694
12.446667	0.1	3.542423
12.448333	0.1	3.569246
12.450000	0.1	3.592611
12.451667	0.1	3.613949
12.453333	0.1	3.634930
12.455000	0.1	3.654659
12.456667	0.1	3.672481
12.458333	0.1	3.689587
12.460000	0.1	3.708005
12.461667	0.1	3.727675
12.463333	0.1	3.746808
12.465000	0.1	3.763616
12.466667	0.1	3.777027
12.468333	0.1	3.788293
12.470000	0.1	3.800452
12.471667	0.1	3.815234
12.473333	0.1	3.830791
12.475000	0.1	3.844917
12.476667	0.1	3.857792
12.478333	0.1	3.870487
12.480000	0.1	3.882885
12.481667	0.1	3.893614
12.483333	0.1	3.900767
12.485000	0.1	3.904402
12.486667	0.1	3.906429
12.488333	0.1	3.907621
12.490000	0.1	3.907442
12.491667	0.1	3.906489
12.493333	0.1	3.907204
12.495000	0.1	3.910780
12.496667	0.1	3.915370
12.498333	0.1	3.919006
12.500000	0.1	3.921688
12.501667	0.1	3.924966
12.503333	0.1	3.928781
12.505000	0.1	3.931046
12.506667	0.1	3.930152
12.508333	0.1	3.926873
12.510000	0.1	3.923416
12.511667	0.1	3.921092
12.513333	0.1	3.919244
12.515000	0.1	3.916025
12.516667	0.1	3.910721
12.518333	0.1	3.904164
12.520000	0.1	3.897846
12.521667	0.1	3.892780
12.523333	0.1	3.888488
12.525000	0.1	3.884018
12.526667	0.1	3.879190
12.528333	0.1	3.874779
12.530000	0.1	3.870964
12.531667	0.1	3.867746
12.533333	0.1	3.865063
12.535000	0.1	3.862202
12.536667	0.1	3.858328
12.538333	0.1	3.854037
12.540000	0.1	3.850699
12.541667	0.1	3.848255
12.543333	0.1	3.845215
12.545000	0.1	3.840387
12.546667	0.1	3.833831
12.548333	0.1	3.826022
12.550000	0.1	3.817678
12.551667	0.1	3.809989
12.553333	0.1	3.803373
12.555000	0.1	3.798187
12.556667	0.1	3.795088
12.558333	0.1	3.793776
12.560000	0.1	3.792823
12.561667	0.1	3.790617
12.563333	0.1	3.787518
12.565000	0.1	3.784716
12.566667	0.1	3.782571
12.568333	0.1	3.779710
12.570000	0.1	3.774226
12.571667	0.1	3.766060
12.573333	0.1	3.756881
12.575000	0.1	3.747761
12.576667	0.1	3.738165
12.578333	0.1	3.727555
12.580000	0.1	3.716469
12.581667	0.1	3.706575
12.583333	0.1	3.698945
12.585000	0.1	3.694058
12.586667	0.1	3.691435
12.588333	0.1	3.689826
12.590000	0.1	3.686965
12.591667	0.1	3.680289
12.593333	0.1	3.669262
12.595000	0.1	3.655315
12.596667	0.1	3.639996
12.598333	0.1	3.623963
12.600000	0.1	3.608167
12.601667	0.1	3.593624
12.603333	0.1	3.580928
12.605000	0.1	3.569603
12.606667	0.1	3.558219
12.608333	0.1	3.544688
12.610000	0.1	3.528059
12.611667	0.1	3.508985
12.613333	0.1	3.489316
12.615000	0.1	3.470779
12.616667	0.1	3.454089
12.618333	0.1	3.438533
12.620000	0.1	3.422499
12.621667	0.1	3.404558
12.623333	0.1	3.383935
12.625000	0.1	3.360391
12.626667	0.1	3.334046
12.628333	0.1	3.305555
12.630000	0.1	3.276289
12.631667	0.1	3.247500
12.633333	0.1	3.220141
12.635000	0.1	3.193855
12.636667	0.1	3.167689
12.638333	0.1	3.141105
12.640000	0.1	3.114820
12.641667	0.1	3.088951
12.643333	0.1	3.063142
12.645000	0.1	3.037393
12.646667	0.1	3.011882
12.648333	0.1	2.986431
12.650000	0.1	2.960682
12.651667	0.1	2.934337
12.653333	0.1	2.906978
12.655000	0.1	2.878666
12.656667	0.1	2.849996
12.658333	0.1	2.821088
12.660000	0.1	2.791524
12.661667	0.1	2.761960
12.663333	0.1	2.733410
12.665000	0.1	2.706468
12.666667	0.1	2.681196
12.668333	0.1	2.657592
12.670000	0.1	2.634704
12.671667	0.1	2.610386
12.673333	0.1	2.581895
12.675000	0.1	2.548695
12.676667	0.1	2.513647
12.678333	0.1	2.480924
12.680000	0.1	2.452612
12.681667	0.1	2.428055
12.683333	0.1	2.405167
12.685000	0.1	2.381385
12.686667	0.1	2.354026
12.688333	0.1	2.322078
12.690000	0.1	2.288222
12.691667	0.1	2.256453
12.693333	0.1	2.228797
12.695000	0.1	2.205014
12.696667	0.1	2.184332
12.698333	0.1	2.166033
12.700000	0.1	2.148688
12.701667	0.1	2.130509
12.703333	0.1	2.110362
12.705000	0.1	2.088308
12.706667	0.1	2.065599
12.708333	0.1	2.043009
12.710000	0.1	2.019763
12.711667	0.1	1.994670
12.713333	0.1	1.968622
12.715000	0.1	1.943648
12.716667	0.1	1.921058
12.718333	0.1	1.901627
12.720000	0.1	1.885712
12.721667	0.1	1.872242
12.723333	0.1	1.858354
12.725000	0.1	1.841068
12.726667	0.1	1.819491
12.728333	0.1	1.795948
12.730000	0.1	1.773775
12.731667	0.1	1.754642
12.733333	0.1	1.738489
12.735000	0.1	1.724541
12.736667	0.1	1.711369
12.738333	0.1	1.697362
12.740000	0.1	1.681388
12.741667	0.1	1.663745
12.743333	0.1	1.645804
12.745000	0.1	1.628935
12.746667	0.1	1.613855
12.748333	0.1	1.599789
12.750000	0.1	1.585543
12.751667	0.1	1.570344
12.753333	0.1	1.554847
12.755000	0.1	1.540125
12.756667	0.1	1.526952
12.758333	0.1	1.515448
12.760000	0.1	1.504779
12.761667	0.1	1.493692
12.763333	0.1	1.482248
12.765000	0.1	1.471698
12.766667	0.1	1.463056
12.768333	0.1	1.455546
12.770000	0.1	1.448155
12.771667	0.1	1.440466
12.773333	0.1	1.431763
12.775000	0.1	1.420796
12.776667	0.1	1.408100
12.778333	0.1	1.396775
12.780000	0.1	1.390219
12.781667	0.1	1.388311
12.783333	0.1	1.388192
12.785000	0.1	1.387477
12.786667	0.1	1.385987
12.788333	0.1	1.385033
12.790000	0.1	1.384378
12.791667	0.1	1.382172
12.793333	0.1	1.377285
12.795000	0.1	1.370609
12.796667	0.1	1.364946
12.798333	0.1	1.362145
12.800000	0.1	1.362324
12.801667	0.1	1.364529
12.803333	0.1	1.367569
12.805000	0.1	1.370668
12.806667	0.1	1.374245
12.808333	0.1	1.378477
12.810000	0.1	1.381934
12.811667	0.1	1.383185
12.813333	0.1	1.383245
12.815000	0.1	1.384199
12.816667	0.1	1.386643
12.818333	0.1	1.389682
12.820000	0.1	1.392901
12.821667	0.1	1.396716
12.823333	0.1	1.401961
12.825000	0.1	1.408756
12.826667	0.1	1.416743
12.828333	0.1	1.425207
12.830000	0.1	1.433253
12.831667	0.1	1.440048
12.833333	0.1	1.445174
12.835000	0.1	1.449645
12.836667	0.1	1.454830
12.838333	0.1	1.461804
12.840000	0.1	1.470625
12.841667	0.1	1.481295
12.843333	0.1	1.493812
12.845000	0.1	1.507938
12.846667	0.1	1.522899
12.848333	0.1	1.537740
12.850000	0.1	1.551330
12.851667	0.1	1.562774
12.853333	0.1	1.572728
12.855000	0.1	1.583099
12.856667	0.1	1.595020
12.858333	0.1	1.607657
12.860000	0.1	1.619756
12.861667	0.1	1.631558
12.863333	0.1	1.644313
12.865000	0.1	1.657784
12.866667	0.1	1.670718
12.868333	0.1	1.682699
12.870000	0.1	1.694679
12.871667	0.1	1.707733
12.873333	0.1	1.721561
12.875000	0.1	1.734495
12.876667	0.1	1.745284
12.878333	0.1	1.754344
12.880000	0.1	1.762927
12.881667	0.1	1.772404
12.883333	0.1	1.784146
12.885000	0.1	1.799584
12.886667	0.1	1.818478
12.888333	0.1	1.838088
12.890000	0.1	1.855970
12.891667	0.1	1.871050
12.893333	0.1	1.882553
12.895000	0.1	1.890183
12.896667	0.1	1.895487
12.898333	0.1	1.900971
12.900000	0.1	1.908541
12.901667	0.1	1.917720
12.903333	0.1	1.927376
12.905000	0.1	1.937389
12.906667	0.1	1.948595
12.908333	0.1	1.960516
12.910000	0.1	1.971364
12.911667	0.1	1.979768
12.913333	0.1	1.985610
12.915000	0.1	1.989484
12.916667	0.1	1.992464
12.918333	0.1	1.996398
12.920000	0.1	2.002955
12.921667	0.1	2.011180
12.923333	0.1	2.018392
12.925000	0.1	2.022207
12.926667	0.1	2.021611
12.928333	0.1	2.016604
12.930000	0.1	2.009034
12.931667	0.1	2.002716
12.933333	0.1	2.001047
12.935000	0.1	2.005100
12.936667	0.1	2.013147
12.938333	0.1	2.021670
12.940000	0.1	2.028167
12.941667	0.1	2.031684
12.943333	0.1	2.031744
12.945000	0.1	2.027691
12.946667	0.1	2.020180
12.948333	0.1	2.011418
12.950000	0.1	2.003372
12.951667	0.1	1.996994
12.953333	0.1	1.992703
12.955000	0.1	1.990557
12.956667	0.1	1.989067
12.958333	0.1	1.986265
12.960000	0.1	1.981437
12.961667	0.1	1.975715
12.963333	0.1	1.970708
12.965000	0.1	1.966655
12.966667	0.1	1.962781
12.968333	0.1	1.958609
12.970000	0.1	1.954258
12.971667	0.1	1.950324
12.973333	0.1	1.946211
12.975000	0.1	1.940787
12.976667	0.1	1.934171
12.978333	0.1	1.928032
12.980000	0.1	1.923740
12.981667	0.1	1.920998
12.983333	0.1	1.919210
12.985000	0.1	1.917720
12.986667	0.1	1.915276
12.988333	0.1	1.910031
12.990000	0.1	1.901507
12.991667	0.1	1.891255
12.993333	0.1	1.881003
12.995000	0.1	1.871705
12.996667	0.1	1.863003
12.998333	0.1	1.853407
13.000000	0.1	1.841247
13.001667	0.1	1.826048
13.003333	0.1	1.809239
13.005000	0.1	1.792252
13.006667	0.1	1.775086
13.008333	0.1	1.757562
13.010000	0.1	1.741052
13.011667	0.1	1.726925
13.013333	0.1	1.714945
13.015000	0.1	1.703024
13.016667	0.1	1.689553
13.018333	0.1	1.675189
13.020000	0.1	1.660824
13.021667	0.1	1.645744
13.023333	0.1	1.628399
13.025000	0.1	1.609564
13.026667	0.1	1.591742
13.028333	0.1	1.575947
13.030000	0.1	1.560152
13.031667	0.1	1.541197
13.033333	0.1	1.518130
13.035000	0.1	1.493096
13.036667	0.1	1.469433
13.038333	0.1	1.448751
13.040000	0.1	1.430869
13.041667	0.1	1.415253
13.043333	0.1	1.401901
13.045000	0.1	1.390338
13.046667	0.1	1.378834
13.048333	0.1	1.365423
13.050000	0.1	1.349092
13.051667	0.1	1.330435
13.053333	0.1	1.311362
13.055000	0.1	1.293838
13.056667	0.1	1.278520
13.058333	0.1	1.264691
13.060000	0.1	1.250565
13.061667	0.1	1.235008
13.063333	0.1	1.218677
13.065000	0.1	1.203358
13.066667	0.1	1.190007
13.068333	0.1	1.178622
13.070000	0.1	1.168490
13.071667	0.1	1.158655
13.073333	0.1	1.148164
13.075000	0.1	1.135945
13.076667	0.1	1.121104
13.078333	0.1	1.104891
13.080000	0.1	1.089692
13.081667	0.1	1.077354
13.083333	0.1	1.067638
13.085000	0.1	1.060188
13.086667	0.1	1.055241
13.088333	0.1	1.053274
13.090000	0.1	1.053274
13.091667	0.1	1.052916
13.093333	0.1	1.050472
13.095000	0.1	1.046360
13.096667	0.1	1.042366
13.098333	0.1	1.039326
13.100000	0.1	1.035810
13.101667	0.1	1.030326
13.103333	0.1	1.022518
13.105000	0.1	1.012862
13.106667	0.1	1.002967
13.108333	0.1	0.994802
13.110000	0.1	0.989795
13.111667	0.1	0.988543
13.113333	0.1	0.990093
13.115000	0.1	0.993550
13.116667	0.1	0.999212
13.118333	0.1	1.006723
13.120000	0.1	1.013398
13.121667	0.1	1.015604
13.123333	0.1	1.012623
13.125000	0.1	1.006961
13.126667	0.1	1.001597
13.128333	0.1	0.998497
13.130000	0.1	0.997841
13.131667	0.1	0.998974
13.133333	0.1	1.001716
13.135000	0.1	1.006186
13.136667	0.1	1.011074
13.138333	0.1	1.014650
13.140000	0.1	1.015902
13.141667	0.1	1.014888
13.143333	0.1	1.012743
13.145000	0.1	1.012027
13.146667	0.1	1.014412
13.148333	0.1	1.018941
13.150000	0.1	1.023114
13.151667	0.1	1.025379
13.153333	0.1	1.026630
13.155000	0.1	1.028717
13.156667	0.1	1.032054
13.158333	0.1	1.035392
13.160000	0.1	1.037717
13.161667	0.1	1.039743
13.163333	0.1	1.042008
13.165000	0.1	1.043856
13.166667	0.1	1.043856
13.168333	0.1	1.042485
13.170000	0.1	1.041770
13.171667	0.1	1.042843
13.173333	0.1	1.045287
13.175000	0.1	1.049221
13.176667	0.1	1.055360
13.178333	0.1	1.063526
13.180000	0.1	1.072407
13.181667	0.1	1.079500
13.183333	0.1	1.082897
13.185000	0.1	1.083136
13.186667	0.1	1.082420
13.188333	0.1	1.082301
13.190000	0.1	1.083016
13.191667	0.1	1.083970
13.193333	0.1	1.085162
13.195000	0.1	1.087606
13.196667	0.1	1.091480
13.198333	0.1	1.096368
13.200000	0.1	1.102209
13.201667	0.1	1.109004
13.203333	0.1	1.116335
13.205000	0.1	1.123250
13.206667	0.1	1.128733
13.208333	0.1	1.132310
13.210000	0.1	1.134634
13.211667	0.1	1.137078
13.213333	0.1	1.140118
13.215000	0.1	1.143217
13.216667	0.1	1.145721
13.218333	0.1	1.148224
13.220000	0.1	1.151323
13.221667	0.1	1.153767
13.223333	0.1	1.153171
13.225000	0.1	1.149356
13.226667	0.1	1.145303
13.228333	0.1	1.144409
13.230000	0.1	1.148284
13.231667	0.1	1.156628
13.233333	0.1	1.167059
13.235000	0.1	1.177371
13.236667	0.1	1.187563
13.238333	0.1	1.199007
13.240000	0.1	1.211345
13.241667	0.1	1.222372
13.243333	0.1	1.230955
13.245000	0.1	1.238227
13.246667	0.1	1.245618
13.248333	0.1	1.252830
13.250000	0.1	1.258969
13.251667	0.1	1.263917
13.253333	0.1	1.269639
13.255000	0.1	1.278222
13.256667	0.1	1.290202
13.258333	0.1	1.305103
13.260000	0.1	1.322746
13.261667	0.1	1.342774
13.263333	0.1	1.363874
13.265000	0.1	1.384080
13.266667	0.1	1.402080
13.268333	0.1	1.418114
13.270000	0.1	1.433730
13.271667	0.1	1.450658
13.273333	0.1	1.470208
13.275000	0.1	1.492918
13.276667	0.1	1.518607
13.278333	0.1	1.546621
13.280000	0.1	1.576543
13.281667	0.1	1.607478
13.283333	0.1	1.637995
13.285000	0.1	1.667261
13.286667	0.1	1.696050
13.288333	0.1	1.726389
13.290000	0.1	1.760662
13.291667	0.1	1.799464
13.293333	0.1	1.841128
13.295000	0.1	1.883984
13.296667	0.1	1.927912
13.298333	0.1	1.973033
13.300000	0.1	2.018869
13.301667	0.1	2.065182
13.303333	0.1	2.112270
13.305000	0.1	2.161443
13.306667	0.1	2.213955
13.308333	0.1	2.270937
13.310000	0.1	2.332807
13.311667	0.1	2.398849
13.313333	0.1	2.467573
13.315000	0.1	2.536893
13.316667	0.1	2.604783
13.318333	0.1	2.671302
13.320000	0.1	2.739668
13.321667	0.1	2.812922
13.323333	0.1	2.890587
13.325000	0.1	2.969563
13.326667	0.1	3.048241
13.328333	0.1	3.128410
13.330000	0.1	3.212691
13.331667	0.1	3.302574
13.333333	0.1	3.397227
13.335000	0.1	3.494382
13.336667	0.1	3.592491
13.338333	0.1	3.691793
13.340000	0.1	3.793657
13.341667	0.1	3.899217
13.343333	0.1	4.008115
13.345000	0.1	4.118979
13.346667	0.1	4.231036
13.348333	0.1	4.345238
13.350000	0.1	4.463911
13.351667	0.1	4.588425
13.353333	0.1	4.718244
13.355000	0.1	4.852236
13.356667	0.1	4.989863
13.358333	0.1	5.131901
13.360000	0.1	5.279422
13.361667	0.1	5.432725
13.363333	0.1	5.591154
13.365000	0.1	5.753696
13.366667	0.1	5.919934
13.368333	0.1	6.089986
13.370000	0.1	6.264091
13.371667	0.1	6.441355
13.373333	0.1	6.621898
13.375000	0.1	6.806791
13.376667	0.1	6.996930
13.378333	0.1	7.191956
13.380000	0.1	7.392109
13.381667	0.1	7.598579
13.383333	0.1	7.812918
13.385000	0.1	8.035124
13.386667	0.1	8.263529
13.388333	0.1	8.495808
13.390000	0.1	8.730531
13.391667	0.1	8.967698
13.393333	0.1	9.208501
13.395000	0.1	9.455026
13.396667	0.1	9.707988
13.398333	0.1	9.966314
13.400000	0.1	10.228277
13.401667	0.1	10.493398
13.403333	0.1	10.762394
13.405000	0.1	11.036635
13.406667	0.1	11.317373
13.408333	0.1	11.603595
13.410000	0.1	11.891664
13.411667	0.1	12.178124
13.413333	0.1	12.462199
13.415000	0.1	12.744487
13.416667	0.1	13.025404
13.418333	0.1	13.305009
13.420000	0.1	13.582946
13.421667	0.1	13.858379
13.423333	0.1	14.129878
13.425000	0.1	14.396490
13.426667	0.1	14.658810
13.428333	0.1	14.918149
13.430000	0.1	15.175224
13.431667	0.1	15.429259
13.433333	0.1	15.677870
13.435000	0.1	15.918494
13.436667	0.1	16.150297
13.438333	0.1	16.374053
13.440000	0.1	16.590537
13.441667	0.1	16.799689
13.443333	0.1	17.001153
13.445000	0.1	17.194570
13.446667	0.1	17.378629
13.448333	0.1	17.551721
13.450000	0.1	17.712833
13.451667	0.1	17.862977
13.453333	0.1	18.004418
13.455000	0.1	18.138350
13.456667	0.1	18.263758
13.458333	0.1	18.378676
13.460000	0.1	18.482925
13.461667	0.1	18.578828
13.463333	0.1	18.669547
13.465000	0.1	18.756033
13.466667	0.1	18.836619
13.468333	0.1	18.909694
13.470000	0.1	18.974544
13.471667	0.1	19.030274
13.473333	0.1	19.075693
13.475000	0.1	19.110919
13.476667	0.1	19.137980
13.478333	0.1	19.158901
13.480000	0.1	19.174398
13.481667	0.1	19.183637
13.483333	0.1	19.186200
13.485000	0.1	19.183041
13.486667	0.1	19.175054
13.488333	0.1	19.162894
13.490000	0.1	19.147218
13.491667	0.1	19.128324
13.493333	0.1	19.105555
13.495000	0.1	19.077719
13.496667	0.1	19.044043
13.498333	0.1	19.004048
13.500000	0.1	18.957854
13.501667	0.1	18.906535
13.503333	0.1	18.851401
13.505000	0.1	18.792094
13.506667	0.1	18.726708
13.508333	0.1	18.652977
13.510000	0.1	18.569709
13.511667	0.1	18.477977
13.513333	0.1	18.380881
13.515000	0.1	18.281580
13.516667	0.1	18.180789
13.518333	0.1	18.076600
13.520000	0.1	17.966808
13.521667	0.1	17.850281
13.523333	0.1	17.727078
13.525000	0.1	17.597736
13.526667	0.1	17.463149
13.528333	0.1	17.322899
13.530000	0.1	17.175497
13.531667	0.1	17.020107
13.533333	0.1	16.856850
13.535000	0.1	16.685964
13.536667	0.1	16.508223
13.538333	0.1	16.325117
13.540000	0.1	16.137482
13.541667	0.1	15.944601
13.543333	0.1	15.745164
13.545000	0.1	15.539170
13.546667	0.1	15.326799
13.548333	0.1	15.107513
13.550000	0.1	14.880718
13.551667	0.1	14.647842
13.553333	0.1	14.411331
13.555000	0.1	14.172436
13.556667	0.1	13.930202
13.558333	0.1	13.681949
13.560000	0.1	13.425828
13.561667	0.1	13.161779
13.563333	0.1	12.890876
13.565000	0.1	12.614609
13.566667	0.1	12.335063
13.568333	0.1	12.054921
13.570000	0.1	11.775375
13.571667	0.1	11.496127
13.573333	0.1	11.216760
13.575000	0.1	10.938109
13.576667	0.1	10.660828
13.578333	0.1	10.383905
13.580000	0.1	10.105134
13.581667	0.1	9.822727
13.583333	0.1	9.537101
13.585000	0.1	9.251059
13.586667	0.1	8.968175
13.588333	0.1	8.690358
13.590000	0.1	8.417130
13.591667	0.1	8.146346
13.593333	0.1	7.877350
13.595000	0.1	7.612288
13.596667	0.1	7.353843
13.598333	0.1	7.102251
13.600000	0.1	6.856144
13.601667	0.1	6.614983
13.603333	0.1	6.379187
13.605000	0.1	6.149054
13.606667	0.1	5.923808
13.608333	0.1	5.702019
13.610000	0.1	5.483926
13.611667	0.1	5.271375
13.613333	0.1	5.066097
13.615000	0.1	4.868269
13.616667	0.1	4.677415
13.618333	0.1	4.494429
13.620000	0.1	4.320264
13.621667	0.1	4.154563
13.623333	0.1	3.996432
13.625000	0.1	3.844977
13.626667	0.1	3.699362
13.628333	0.1	3.558636
13.630000	0.1	3.422380
13.631667	0.1	3.291249
13.633333	0.1	3.167451
13.635000	0.1	3.052652
13.636667	0.1	2.945841
13.638333	0.1	2.844453
13.640000	0.1	2.746523
13.641667	0.1	2.652109
13.643333	0.1	2.561927
13.645000	0.1	2.475977
13.646667	0.1	2.393723
13.648333	0.1	2.315104
13.650000	0.1	2.240539
13.651667	0.1	2.169848
13.653333	0.1	2.102912
13.655000	0.1	2.040148
13.656667	0.1	1.982033
13.658333	0.1	1.928032
13.660000	0.1	1.876295
13.661667	0.1	1.826167
13.663333	0.1	1.778901
13.665000	0.1	1.735807
13.666667	0.1	1.696468
13.668333	0.1	1.659513
13.670000	0.1	1.624048
13.671667	0.1	1.590431
13.673333	0.1	1.559794
13.675000	0.1	1.532257
13.676667	0.1	1.506150
13.678333	0.1	1.480460
13.680000	0.1	1.455844
13.681667	0.1	1.433790
13.683333	0.1	1.413703
13.685000	0.1	1.393497
13.686667	0.1	1.372159
13.688333	0.1	1.350403
13.690000	0.1	1.328766
13.691667	0.1	1.307428
13.693333	0.1	1.287401
13.695000	0.1	1.270235
13.696667	0.1	1.257420
13.698333	0.1	1.248956
13.700000	0.1	1.243174
13.701667	0.1	1.237571
13.703333	0.1	1.229942
13.705000	0.1	1.219571
13.706667	0.1	1.206815
13.708333	0.1	1.192987
13.710000	0.1	1.179934
13.711667	0.1	1.169384
13.713333	0.1	1.162171
13.715000	0.1	1.157165
13.716667	0.1	1.152635
13.718333	0.1	1.147270
13.720000	0.1	1.140177
13.721667	0.1	1.131058
13.723333	0.1	1.120627
13.725000	0.1	1.110196
13.726667	0.1	1.101434
13.728333	0.1	1.095712
13.730000	0.1	1.093090
13.731667	0.1	1.091957
13.733333	0.1	1.090169
13.735000	0.1	1.086295
13.736667	0.1	1.080036
13.738333	0.1	1.072049
13.740000	0.1	1.063347
13.741667	0.1	1.054764
13.743333	0.1	1.046777
13.745000	0.1	1.039386
13.746667	0.1	1.033366
13.748333	0.1	1.029730
13.750000	0.1	1.028538
13.751667	0.1	1.028359
13.753333	0.1	1.028061
13.755000	0.1	1.027703
13.756667	0.1	1.027465
13.758333	0.1	1.027703
13.760000	0.1	1.028478
13.761667	0.1	1.028836
13.763333	0.1	1.028299
13.765000	0.1	1.027703
13.766667	0.1	1.028061
13.768333	0.1	1.029074
13.770000	0.1	1.030088
13.771667	0.1	1.030445
13.773333	0.1	1.030147
13.775000	0.1	1.029313
13.776667	0.1	1.027942
13.778333	0.1	1.026034
13.780000	0.1	1.023531
13.781667	0.1	1.020670
13.783333	0.1	1.017690
13.785000	0.1	1.014233
13.786667	0.1	1.010001
13.788333	0.1	1.006484
13.790000	0.1	1.005828
13.791667	0.1	1.007915
13.793333	0.1	1.009941
13.795000	0.1	1.009584
13.796667	0.1	1.007140
13.798333	0.1	1.004040
13.800000	0.1	1.001775
13.801667	0.1	1.001775
13.803333	0.1	1.005471
13.805000	0.1	1.012564
13.806667	0.1	1.019836
13.808333	0.1	1.023293
13.810000	0.1	1.020968
13.811667	0.1	1.014829
13.813333	0.1	1.008630
13.815000	0.1	1.005590
13.816667	0.1	1.007319
13.818333	0.1	1.012921
13.820000	0.1	1.020193
13.821667	0.1	1.027107
13.823333	0.1	1.031935
13.825000	0.1	1.033604
13.826667	0.1	1.032174
13.828333	0.1	1.028955
13.830000	0.1	1.025915
13.831667	0.1	1.024723
13.833333	0.1	1.026392
13.835000	0.1	1.030743
13.836667	0.1	1.036525
13.838333	0.1	1.041770
13.840000	0.1	1.045764
13.841667	0.1	1.048505
13.843333	0.1	1.050592
13.845000	0.1	1.052320
13.846667	0.1	1.053333
13.848333	0.1	1.053572
13.850000	0.1	1.053989
13.851667	0.1	1.055777
13.853333	0.1	1.058459
13.855000	0.1	1.060307
13.856667	0.1	1.059771
13.858333	0.1	1.057446
13.860000	0.1	1.055479
13.861667	0.1	1.055420
13.863333	0.1	1.057088
13.865000	0.1	1.059234
13.866667	0.1	1.060605
13.868333	0.1	1.060903
13.870000	0.1	1.060367
13.871667	0.1	1.059473
13.873333	0.1	1.059353
13.875000	0.1	1.061201
13.876667	0.1	1.064718
13.878333	0.1	1.068235
13.880000	0.1	1.070857
13.881667	0.1	1.072943
13.883333	0.1	1.075149
13.885000	0.1	1.076579
13.886667	0.1	1.075387
13.888333	0.1	1.070559
13.890000	0.1	1.063466
13.891667	0.1	1.056731
13.893333	0.1	1.052201
13.895000	0.1	1.050711
13.896667	0.1	1.052558
13.898333	0.1	1.057267
13.900000	0.1	1.063764
13.901667	0.1	1.070738
13.903333	0.1	1.076400
13.905000	0.1	1.079738
13.906667	0.1	1.081824
13.908333	0.1	1.085043
13.910000	0.1	1.090169
13.911667	0.1	1.095831
13.913333	0.1	1.100838
13.915000	0.1	1.104117
13.916667	0.1	1.104772
13.918333	0.1	1.103342
13.920000	0.1	1.102150
13.921667	0.1	1.103461
13.923333	0.1	1.107991
13.925000	0.1	1.114905
13.926667	0.1	1.122713
13.928333	0.1	1.129806
13.930000	0.1	1.134813
13.931667	0.1	1.136243
13.933333	0.1	1.134515
13.935000	0.1	1.132727
13.936667	0.1	1.134098
13.938333	0.1	1.139283
13.940000	0.1	1.146793
13.941667	0.1	1.155138
13.943333	0.1	1.163542
13.945000	0.1	1.170874
13.946667	0.1	1.175702
13.948333	0.1	1.177490
13.950000	0.1	1.177311
13.951667	0.1	1.176953
13.953333	0.1	1.178265
13.955000	0.1	1.181066
13.956667	0.1	1.183689
13.958333	0.1	1.184881
13.960000	0.1	1.185000
13.961667	0.1	1.186311
13.963333	0.1	1.190782
13.965000	0.1	1.198649
13.966667	0.1	1.208842
13.968333	0.1	1.220763
13.970000	0.1	1.234591
13.971667	0.1	1.249611
13.973333	0.1	1.263440
13.975000	0.1	1.274943
13.976667	0.1	1.285315
13.978333	0.1	1.295865
13.980000	0.1	1.305878
13.981667	0.1	1.314521
13.983333	0.1	1.322150
13.985000	0.1	1.329362
13.986667	0.1	1.336157
13.988333	0.1	1.342535
13.990000	0.1	1.348853
13.991667	0.1	1.356423
13.993333	0.1	1.365721
13.995000	0.1	1.376391
13.996667	0.1	1.387537
13.998333	0.1	1.398981
14.000000	0.1	1.410902
14.001667	0.1	1.423657
14.003333	0.1	1.437426
14.005000	0.1	1.452267
14.006667	0.1	1.469135
14.008333	0.1	1.489043
14.010000	0.1	1.510799
14.011667	0.1	1.531184
14.013333	0.1	1.547873
14.015000	0.1	1.561225
14.016667	0.1	1.573026
14.018333	0.1	1.584947
14.020000	0.1	1.597941
14.021667	0.1	1.613081
14.023333	0.1	1.630843
14.025000	0.1	1.651049
14.026667	0.1	1.672566
14.028333	0.1	1.694024
14.030000	0.1	1.714468
14.031667	0.1	1.734495
14.033333	0.1	1.755297
14.035000	0.1	1.777768
14.036667	0.1	1.802385
14.038333	0.1	1.828730
14.040000	0.1	1.856566
14.041667	0.1	1.886189
14.043333	0.1	1.917482
14.045000	0.1	1.949191
14.046667	0.1	1.980066
14.048333	0.1	2.009332
14.050000	0.1	2.036393
14.051667	0.1	2.062202
14.053333	0.1	2.088547
14.055000	0.1	2.116323
14.056667	0.1	2.145589
14.058333	0.1	2.176643
14.060000	0.1	2.209604
14.061667	0.1	2.242923
14.063333	0.1	2.273917
14.065000	0.1	2.301335
14.066667	0.1	2.326727
14.068333	0.1	2.353013
14.070000	0.1	2.382815
14.071667	0.1	2.416611
14.073333	0.1	2.452672
14.075000	0.1	2.488434
14.076667	0.1	2.521634
14.078333	0.1	2.552211
14.080000	0.1	2.582550
14.081667	0.1	2.615452
14.083333	0.1	2.651572
14.085000	0.1	2.689660
14.086667	0.1	2.726972
14.088333	0.1	2.760887
14.090000	0.1	2.790630
14.091667	0.1	2.818287
14.093333	0.1	2.846420
14.095000	0.1	2.874971
14.096667	0.1	2.902270
14.098333	0.1	2.927363
14.100000	0.1	2.951205
14.101667	0.1	2.974689
14.103333	0.1	2.997697
14.105000	0.1	3.019512
14.106667	0.1	3.040254
14.108333	0.1	3.060818
14.110000	0.1	3.082454
14.111667	0.1	3.105343
14.113333	0.1	3.128708
14.115000	0.1	3.150463
14.116667	0.1	3.169239
14.118333	0.1	3.185809
14.120000	0.1	3.201485
14.121667	0.1	3.216028
14.123333	0.1	3.228128
14.125000	0.1	3.238440
14.126667	0.1	3.248751
14.128333	0.1	3.259897
14.130000	0.1	3.271282
14.131667	0.1	3.282011
14.133333	0.1	3.291846
14.135000	0.1	3.300846
14.136667	0.1	3.309548
14.138333	0.1	3.317893
14.140000	0.1	3.324866
14.141667	0.1	3.329337
14.143333	0.1	3.331125
14.145000	0.1	3.331721
14.146667	0.1	3.333211
14.148333	0.1	3.335953
14.150000	0.1	3.338635
14.151667	0.1	3.339768
14.153333	0.1	3.339410
14.155000	0.1	3.338099
14.156667	0.1	3.335953
14.158333	0.1	3.333330
14.160000	0.1	3.330171
14.161667	0.1	3.325939
14.163333	0.1	3.319562
14.165000	0.1	3.310859
14.166667	0.1	3.300965
14.168333	0.1	3.290713
14.170000	0.1	3.279865
14.171667	0.1	3.268123
14.173333	0.1	3.256798
14.175000	0.1	3.247798
14.176667	0.1	3.242016
14.178333	0.1	3.238976
14.180000	0.1	3.236413
14.181667	0.1	3.230512
14.183333	0.1	3.218711
14.185000	0.1	3.201842
14.186667	0.1	3.182948
14.188333	0.1	3.163278
14.190000	0.1	3.140927
14.191667	0.1	3.114283
14.193333	0.1	3.084004
14.195000	0.1	3.052831
14.196667	0.1	3.023923
14.198333	0.1	2.999187
14.200000	0.1	2.977193
14.201667	0.1	2.954185
14.203333	0.1	2.928376
14.205000	0.1	2.901554
14.206667	0.1	2.876043
14.208333	0.1	2.852261
14.210000	0.1	2.829254
14.211667	0.1	2.805889
14.213333	0.1	2.781391
14.215000	0.1	2.755582
14.216667	0.1	2.727628
14.218333	0.1	2.697110
14.220000	0.1	2.665460
14.221667	0.1	2.635002
14.223333	0.1	2.606630
14.225000	0.1	2.579510
14.226667	0.1	2.552092
14.228333	0.1	2.523482
14.230000	0.1	2.493382
14.231667	0.1	2.462864
14.233333	0.1	2.433777
14.235000	0.1	2.407074
14.236667	0.1	2.382636
14.238333	0.1	2.359450
14.240000	0.1	2.336621
14.241667	0.1	2.313078
14.243333	0.1	2.288818
14.245000	0.1	2.265215
14.246667	0.1	2.243996
14.248333	0.1	2.224326
14.250000	0.1	2.203465
14.251667	0.1	2.179623
14.253333	0.1	2.153695
14.255000	0.1	2.127588
14.256667	0.1	2.101958
14.258333	0.1	2.077758
14.260000	0.1	2.056480
14.261667	0.1	2.039135
14.263333	0.1	2.024889
14.265000	0.1	2.012015
14.266667	0.1	1.999319
14.268333	0.1	1.986623
14.270000	0.1	1.973808
14.271667	0.1	1.960635
14.273333	0.1	1.946569
14.275000	0.1	1.931012
14.276667	0.1	1.914263
14.278333	0.1	1.898825
14.280000	0.1	1.887620
14.281667	0.1	1.881302
14.283333	0.1	1.877427
14.285000	0.1	1.873195
14.286667	0.1	1.866937
14.288333	0.1	1.857936
14.290000	0.1	1.846254
14.291667	0.1	1.833201
14.293333	0.1	1.820982
14.295000	0.1	1.811683
14.296667	0.1	1.806438
14.298333	0.1	1.804054
14.300000	0.1	1.802445
14.301667	0.1	1.800716
14.303333	0.1	1.799524
14.305000	0.1	1.799345
14.306667	0.1	1.799405
14.308333	0.1	1.797736
14.310000	0.1	1.792491
14.311667	0.1	1.784265
14.313333	0.1	1.775622
14.315000	0.1	1.768410
14.316667	0.1	1.763046
14.318333	0.1	1.759470
14.320000	0.1	1.757264
14.321667	0.1	1.755715
14.323333	0.1	1.754522
14.325000	0.1	1.753748
14.326667	0.1	1.753152
14.328333	0.1	1.751840
14.330000	0.1	1.749277
14.331667	0.1	1.745284
14.333333	0.1	1.739919
14.335000	0.1	1.733184
14.336667	0.1	1.725912
14.338333	0.1	1.720011
14.340000	0.1	1.717210
14.341667	0.1	1.718402
14.343333	0.1	1.722574
14.345000	0.1	1.726687
14.346667	0.1	1.728118
14.348333	0.1	1.726747
14.350000	0.1	1.724541
14.351667	0.1	1.723230
14.353333	0.1	1.723170
14.355000	0.1	1.724243
14.356667	0.1	1.726091
14.358333	0.1	1.728356
14.360000	0.1	1.729906
14.361667	0.1	1.729667
14.363333	0.1	1.728475
14.365000	0.1	1.728475
14.366667	0.1	1.731813
14.368333	0.1	1.738489
14.370000	0.1	1.746237
14.371667	0.1	1.752198
14.373333	0.1	1.754284
14.375000	0.1	1.752794
14.376667	0.1	1.750708
14.378333	0.1	1.751661
14.380000	0.1	1.756489
14.381667	0.1	1.762867
14.383333	0.1	1.768351
14.385000	0.1	1.773059
14.386667	0.1	1.778901
14.388333	0.1	1.786769
14.390000	0.1	1.795769
14.391667	0.1	1.805425
14.393333	0.1	1.816511
14.395000	0.1	1.829267
14.396667	0.1	1.842141
14.398333	0.1	1.852691
14.400000	0.1	1.859367
14.401667	0.1	1.861870
14.403333	0.1	1.862466
14.405000	0.1	1.864553
14.406667	0.1	1.870453
14.408333	0.1	1.879811
14.410000	0.1	1.890659
14.411667	0.1	1.901746
14.413333	0.1	1.913548
14.415000	0.1	1.926839
14.416667	0.1	1.940429
14.418333	0.1	1.952112
14.420000	0.1	1.960695
14.421667	0.1	1.967430
14.423333	0.1	1.974285
14.425000	0.1	1.981914
14.426667	0.1	1.990140
14.428333	0.1	1.998961
14.430000	0.1	2.008140
14.431667	0.1	2.016902
14.433333	0.1	2.026081
14.435000	0.1	2.036750
14.436667	0.1	2.048612
14.438333	0.1	2.059698
14.440000	0.1	2.068162
14.441667	0.1	2.073467
14.443333	0.1	2.076924
14.445000	0.1	2.080560
14.446667	0.1	2.085328
14.448333	0.1	2.090991
14.450000	0.1	2.097070
14.451667	0.1	2.103746
14.453333	0.1	2.112270
14.455000	0.1	2.122760
14.456667	0.1	2.134085
14.458333	0.1	2.145350
14.460000	0.1	2.156496
14.461667	0.1	2.168656
14.463333	0.1	2.182126
14.465000	0.1	2.195656
14.466667	0.1	2.207458
14.468333	0.1	2.217591
14.470000	0.1	2.227962
14.471667	0.1	2.240777
14.473333	0.1	2.256572
14.475000	0.1	2.273381
14.476667	0.1	2.288520
14.478333	0.1	2.301395
14.480000	0.1	2.313733
14.481667	0.1	2.328515
14.483333	0.1	2.347171
14.485000	0.1	2.368570
14.486667	0.1	2.390504
14.488333	0.1	2.411425
14.490000	0.1	2.431572
14.491667	0.1	2.452135
14.493333	0.1	2.474368
14.495000	0.1	2.498508
14.496667	0.1	2.522946
14.498333	0.1	2.546251
14.500000	0.1	2.569258
14.501667	0.1	2.594531
14.503333	0.1	2.623320
14.505000	0.1	2.654255
14.506667	0.1	2.685189
14.508333	0.1	2.714038
14.510000	0.1	2.740324
14.511667	0.1	2.766192
14.513333	0.1	2.795339
14.515000	0.1	2.830088
14.516667	0.1	2.870143
14.518333	0.1	2.912879
14.520000	0.1	2.955258
14.521667	0.1	2.996147
14.523333	0.1	3.036320
14.525000	0.1	3.076613
14.526667	0.1	3.118158
14.528333	0.1	3.162682
14.530000	0.1	3.211260
14.531667	0.1	3.263176
14.533333	0.1	3.317118
14.535000	0.1	3.371597
14.536667	0.1	3.425122
14.538333	0.1	3.477514
14.540000	0.1	3.531277
14.541667	0.1	3.590226
14.543333	0.1	3.655553
14.545000	0.1	3.725529
14.546667	0.1	3.797889
14.548333	0.1	3.871501
14.550000	0.1	3.946722
14.551667	0.1	4.025162
14.553333	0.1	4.107595
14.555000	0.1	4.192591
14.556667	0.1	4.277945
14.558333	0.1	4.363179
14.560000	0.1	4.449666
14.561667	0.1	4.538954
14.563333	0.1	4.631162
14.565000	0.1	4.725218
14.566667	0.1	4.820526
14.568333	0.1	4.918099
14.570000	0.1	5.019725
14.571667	0.1	5.126477
14.573333	0.1	5.237162
14.575000	0.1	5.349219
14.576667	0.1	5.461157
14.578333	0.1	5.573392
14.580000	0.1	5.687833
14.581667	0.1	5.805433
14.583333	0.1	5.925298
14.585000	0.1	6.045759
14.586667	0.1	6.165862
14.588333	0.1	6.286383
14.590000	0.1	6.408394
14.591667	0.1	6.532848
14.593333	0.1	6.659866
14.595000	0.1	6.787718
14.596667	0.1	6.913960
14.598333	0.1	7.037342
14.600000	0.1	7.158399
14.601667	0.1	7.279098
14.603333	0.1	7.400930
14.605000	0.1	7.522762
14.606667	0.1	7.642329
14.608333	0.1	7.758677
14.610000	0.1	7.873297
14.611667	0.1	7.988930
14.613333	0.1	8.106828
14.615000	0.1	8.225620
14.616667	0.1	8.343459
14.618333	0.1	8.459747
14.620000	0.1	8.574307
14.621667	0.1	8.684874
14.623333	0.1	8.788229
14.625000	0.1	8.883536
14.626667	0.1	8.972765
14.628333	0.1	9.059132
14.630000	0.1	9.146095
14.631667	0.1	9.235085
14.633333	0.1	9.323836
14.635000	0.1	9.409071
14.636667	0.1	9.489000
14.638333	0.1	9.563923
14.640000	0.1	9.634734
14.641667	0.1	9.701908
14.643333	0.1	9.764910
14.645000	0.1	9.822786
14.646667	0.1	9.875775
14.648333	0.1	9.924949
14.650000	0.1	9.971083
14.651667	0.1	10.014952
14.653333	0.1	10.057212
14.655000	0.1	10.097564
14.656667	0.1	10.135472
14.658333	0.1	10.170818
14.660000	0.1	10.204495
14.661667	0.1	10.237039
14.663333	0.1	10.267378
14.665000	0.1	10.293604
14.666667	0.1	10.313929
14.668333	0.1	10.328413
14.670000	0.1	10.339380
14.671667	0.1	10.350884
14.673333	0.1	10.364831
14.675000	0.1	10.379077
14.676667	0.1	10.389627
14.678333	0.1	10.394812
14.680000	0.1	10.397554
14.681667	0.1	10.401607
14.683333	0.1	10.408164
14.685000	0.1	10.417104
14.686667	0.1	10.428668
14.688333	0.1	10.443390
14.690000	0.1	10.460079
14.691667	0.1	10.476411
14.693333	0.1	10.491312
14.695000	0.1	10.506213
14.696667	0.1	10.523260
14.698333	0.1	10.543585
14.700000	0.1	10.567487
14.701667	0.1	10.594786
14.703333	0.1	10.625363
14.705000	0.1	10.660351
14.706667	0.1	10.701359
14.708333	0.1	10.750414
14.710000	0.1	10.808886
14.711667	0.1	10.876835
14.713333	0.1	10.953904
14.715000	0.1	11.039913
14.716667	0.1	11.133910
14.718333	0.1	11.234403
14.720000	0.1	11.340082
14.721667	0.1	11.451066
14.723333	0.1	11.569083
14.725000	0.1	11.696637
14.726667	0.1	11.835457
14.728333	0.1	11.985839
14.730000	0.1	12.146891
14.731667	0.1	12.317599
14.733333	0.1	12.496711
14.735000	0.1	12.683810
14.736667	0.1	12.879849
14.738333	0.1	13.086320
14.740000	0.1	13.303519
14.741667	0.1	13.530374
14.743333	0.1	13.765932
14.745000	0.1	14.009119
14.746667	0.1	14.258982
14.748333	0.1	14.514447
14.750000	0.1	14.774562
14.751667	0.1	15.038610
14.753333	0.1	15.306593
14.755000	0.1	15.579105
14.756667	0.1	15.856267
14.758333	0.1	16.136409
14.760000	0.1	16.416372
14.761667	0.1	16.693653
14.763333	0.1	16.967536
14.765000	0.1	17.238558
14.766667	0.1	17.506720
14.768333	0.1	17.769636
14.770000	0.1	18.023552
14.771667	0.1	18.266500
14.773333	0.1	18.499435
14.775000	0.1	18.724025
14.776667	0.1	18.941940
14.778333	0.1	19.153894
14.780000	0.1	19.358100
14.781667	0.1	19.549848
14.783333	0.1	19.724728
14.785000	0.1	19.881667
14.786667	0.1	20.022870
14.788333	0.1	20.151318
14.790000	0.1	20.268620
14.791667	0.1	20.374061
14.793333	0.1	20.465792
14.795000	0.1	20.541669
14.796667	0.1	20.601512
14.798333	0.1	20.647289
14.800000	0.1	20.681442
14.801667	0.1	20.704509
14.803333	0.1	20.716251
14.805000	0.1	20.717443
14.806667	0.1	20.709337
14.808333	0.1	20.692588
14.810000	0.1	20.666541
14.811667	0.1	20.629526
14.813333	0.1	20.580293
14.815000	0.1	20.519675
14.816667	0.1	20.451010
14.818333	0.1	20.377697
14.820000	0.1	20.301820
14.821667	0.1	20.222963
14.823333	0.1	20.137550
14.825000	0.1	20.042123
14.826667	0.1	19.937338
14.828333	0.1	19.827069
14.830000	0.1	19.714237
14.831667	0.1	19.599856
14.833333	0.1	19.484462
14.835000	0.1	19.368232
14.836667	0.1	19.250275
14.838333	0.1	19.129993
14.840000	0.1	19.008459
14.841667	0.1	18.886865
14.843333	0.1	18.763841
14.845000	0.1	18.635274
14.846667	0.1	18.497587
14.848333	0.1	18.350185
14.850000	0.1	18.194915
14.851667	0.1	18.034757
14.853333	0.1	17.872394
14.855000	0.1	17.708779
14.856667	0.1	17.542482
14.858333	0.1	17.370404
14.860000	0.1	17.191769
14.861667	0.1	17.009080
14.863333	0.1	16.824664
14.865000	0.1	16.638399
14.866667	0.1	16.448856
14.868333	0.1	16.255022
14.870000	0.1	16.056360
14.871667	0.1	15.852154
14.873333	0.1	15.642465
14.875000	0.1	15.427590
14.876667	0.1	15.207768
14.878333	0.1	14.982820
14.880000	0.1	14.753641
14.881667	0.1	14.521302
14.883333	0.1	14.286698
14.885000	0.1	14.051140
14.886667	0.1	13.815583
14.888333	0.1	13.580025
14.890000	0.1	13.343395
14.891667	0.1	13.104976
14.893333	0.1	12.865663
14.895000	0.1	12.627304
14.896667	0.1	12.390435
14.898333	0.1	12.154282
14.900000	0.1	11.918545
14.901667	0.1	11.683822
14.903333	0.1	11.450530
14.905000	0.1	11.219443
14.906667	0.1	10.992468
14.908333	0.1	10.772110
14.910000	0.1	10.560156
14.911667	0.1	10.356904
14.913333	0.1	10.161639
14.915000	0.1	9.973109
14.916667	0.1	9.790362
14.918333	0.1	9.613634
14.920000	0.1	9.444416
14.921667	0.1	9.284199
14.923333	0.1	9.133339
14.925000	0.1	8.991242
14.926667	0.1	8.857966
14.928333	0.1	8.734167
14.930000	0.1	8.621216
14.931667	0.1	8.520067
14.933333	0.1	8.429707
14.935000	0.1	8.348465
14.936667	0.1	8.276463
14.938333	0.1	8.215189
14.940000	0.1	8.165539
14.941667	0.1	8.127392
14.943333	0.1	8.100391
14.945000	0.1	8.083821
14.946667	0.1	8.075476
14.948333	0.1	8.073152
14.950000	0.1	8.076668
14.951667	0.1	8.088232
14.953333	0.1	8.110166
14.955000	0.1	8.143485
14.956667	0.1	8.187056
14.958333	0.1	8.238435
14.960000	0.1	8.294702
14.961667	0.1	8.354784
14.963333	0.1	8.420408
14.965000	0.1	8.493782
14.966667	0.1	8.575559
14.968333	0.1	8.664430
14.970000	0.1	8.758367
14.971667	0.1	8.854747
14.973333	0.1	8.951068
14.975000	0.1	9.046257
14.976667	0.1	9.140969
14.978333	0.1	9.236992
14.980000	0.1	9.335459
14.981667	0.1	9.436668
14.983333	0.1	9.540856
14.985000	0.1	9.647966
14.986667	0.1	9.756566
14.988333	0.1	9.864867
14.990000	0.1	9.971381
14.991667	0.1	10.074735
14.993333	0.1	10.174811
14.995000	0.1	10.272205
14.996667	0.1	10.366440
14.998333	0.1	10.455907
15.000000	0.1	10.539890
15.001667	0.1	10.620118
15.003333	0.1	10.699034
15.005000	0.1	10.776818
15.006667	0.1	10.851384
15.008333	0.1	10.919989
15.010000	0.1	10.980964
15.011667	0.1	11.033178
15.013333	0.1	11.076272
15.015000	0.1	11.111677
15.016667	0.1	11.142910
15.018333	0.1	11.173428
15.020000	0.1	11.204005
15.021667	0.1	11.232973
15.023333	0.1	11.257470
15.025000	0.1	11.275173
15.026667	0.1	11.285246
15.028333	0.1	11.287630
15.030000	0.1	11.282862
15.031667	0.1	11.271179
15.033333	0.1	11.252464
15.035000	0.1	11.227370
15.036667	0.1	11.197508
15.038333	0.1	11.163653
15.040000	0.1	11.124790
15.041667	0.1	11.080445
15.043333	0.1	11.032701
15.045000	0.1	10.984481
15.046667	0.1	10.936440
15.048333	0.1	10.886253
15.050000	0.1	10.831714
15.051667	0.1	10.772110
15.053333	0.1	10.707617
15.055000	0.1	10.638178
15.056667	0.1	10.562838
15.058333	0.1	10.480762
15.060000	0.1	10.393143
15.061667	0.1	10.303617
15.063333	0.1	10.215939
15.065000	0.1	10.130704
15.066667	0.1	10.045291
15.068333	0.1	9.956897
15.070000	0.1	9.864569
15.071667	0.1	9.768725
15.073333	0.1	9.670199
15.075000	0.1	9.570301
15.076667	0.1	9.471059
15.078333	0.1	9.373665
15.080000	0.1	9.277225
15.081667	0.1	9.179652
15.083333	0.1	9.079814
15.085000	0.1	8.978129
15.086667	0.1	8.875847
15.088333	0.1	8.774400
15.090000	0.1	8.674920
15.091667	0.1	8.577943
15.093333	0.1	8.483708
15.095000	0.1	8.392513
15.096667	0.1	8.304060
15.098333	0.1	8.217276
15.100000	0.1	8.131564
15.101667	0.1	8.047104
15.103333	0.1	7.964373
15.105000	0.1	7.883549
15.106667	0.1	7.805467
15.108333	0.1	7.731855
15.110000	0.1	7.664323
15.111667	0.1	7.603050
15.113333	0.1	7.546068
15.115000	0.1	7.490635
15.116667	0.1	7.436693
15.118333	0.1	7.385850
15.120000	0.1	7.339120
15.121667	0.1	7.296265
15.123333	0.1	7.256866
15.125000	0.1	7.221282
15.126667	0.1	7.190049
15.128333	0.1	7.162929
15.130000	0.1	7.138551
15.131667	0.1	7.116557
15.133333	0.1	7.097960
15.135000	0.1	7.082880
15.136667	0.1	7.070721
15.138333	0.1	7.060647
15.140000	0.1	7.053197
15.141667	0.1	7.049799
15.143333	0.1	7.051290
15.145000	0.1	7.058204
15.146667	0.1	7.070244
15.148333	0.1	7.087410
15.150000	0.1	7.109523
15.151667	0.1	7.135690
15.153333	0.1	7.164240
15.155000	0.1	7.193685
15.156667	0.1	7.222951
15.158333	0.1	7.251800
15.160000	0.1	7.281244
15.161667	0.1	7.313073
15.163333	0.1	7.349015
15.165000	0.1	7.389129
15.166667	0.1	7.432580
15.168333	0.1	7.477880
15.170000	0.1	7.523537
15.171667	0.1	7.569433
15.173333	0.1	7.616699
15.175000	0.1	7.666886
15.176667	0.1	7.719756
15.178333	0.1	7.774353
15.180000	0.1	7.830263
15.181667	0.1	7.886112
15.183333	0.1	7.939697
15.185000	0.1	7.990838
15.186667	0.1	8.042396
15.188333	0.1	8.097291
15.190000	0.1	8.156837
15.191667	0.1	8.220077
15.193333	0.1	8.283794
15.195000	0.1	8.344293
15.196667	0.1	8.399666
15.198333	0.1	8.450389
15.200000	0.1	8.498431
15.201667	0.1	8.546114
15.203333	0.1	8.594990
15.205000	0.1	8.645237
15.206667	0.1	8.695484
15.208333	0.1	8.742571
15.210000	0.1	8.783937
15.211667	0.1	8.819640
15.213333	0.1	8.852482
15.215000	0.1	8.884490
15.216667	0.1	8.915663
15.218333	0.1	8.945466
15.220000	0.1	8.974076
15.221667	0.1	9.001196
15.223333	0.1	9.025276
15.225000	0.1	9.044648
15.226667	0.1	9.059370
15.228333	0.1	9.070337
15.230000	0.1	9.078205
15.231667	0.1	9.082795
15.233333	0.1	9.083391
15.235000	0.1	9.080232
15.236667	0.1	9.075046
15.238333	0.1	9.069503
15.240000	0.1	9.063542
15.241667	0.1	9.054781
15.243333	0.1	9.039939
15.245000	0.1	9.016455
15.246667	0.1	8.984328
15.248333	0.1	8.946181
15.250000	0.1	8.905650
15.251667	0.1	8.866072
15.253333	0.1	8.829356
15.255000	0.1	8.794606
15.256667	0.1	8.758605
15.258333	0.1	8.718491
15.260000	0.1	8.673609
15.261667	0.1	8.625150
15.263333	0.1	8.574844
15.265000	0.1	8.524776
15.266667	0.1	8.475423
15.268333	0.1	8.424521
15.270000	0.1	8.369267
15.271667	0.1	8.308411
15.273333	0.1	8.242548
15.275000	0.1	8.173705
15.276667	0.1	8.104861
15.278333	0.1	8.037866
15.280000	0.1	7.972658
15.281667	0.1	7.907928
15.283333	0.1	7.843197
15.285000	0.1	7.779122
15.286667	0.1	7.716418
15.288333	0.1	7.654489
15.290000	0.1	7.592082
15.291667	0.1	7.529080
15.293333	0.1	7.465959
15.295000	0.1	7.402599
15.296667	0.1	7.339001
15.298333	0.1	7.276357
15.300000	0.1	7.215918
15.301667	0.1	7.158339
15.303333	0.1	7.103622
15.305000	0.1	7.052362
15.306667	0.1	7.005513
15.308333	0.1	6.962836
15.310000	0.1	6.922543
15.311667	0.1	6.882728
15.313333	0.1	6.843090
15.315000	0.1	6.804526
15.316667	0.1	6.768942
15.318333	0.1	6.737888
15.320000	0.1	6.711543
15.321667	0.1	6.689310
15.323333	0.1	6.669641
15.325000	0.1	6.651938
15.326667	0.1	6.637335
15.328333	0.1	6.627560
15.330000	0.1	6.623090
15.331667	0.1	6.623686
15.333333	0.1	6.628275
15.335000	0.1	6.636143
15.336667	0.1	6.646812
15.338333	0.1	6.659747
15.340000	0.1	6.675184
15.341667	0.1	6.695271
15.343333	0.1	6.722808
15.345000	0.1	6.758809
15.346667	0.1	6.802142
15.348333	0.1	6.851376
15.350000	0.1	6.906271
15.351667	0.1	6.966949
15.353333	0.1	7.031799
15.355000	0.1	7.098258
15.356667	0.1	7.165134
15.358333	0.1	7.233859
15.360000	0.1	7.307530
15.361667	0.1	7.388771
15.363333	0.1	7.478416
15.365000	0.1	7.575810
15.366667	0.1	7.679701
15.368333	0.1	7.789016
15.370000	0.1	7.902921
15.371667	0.1	8.021236
15.373333	0.1	8.145273
15.375000	0.1	8.277417
15.376667	0.1	8.418918
15.378333	0.1	8.569420
15.380000	0.1	8.728743
15.381667	0.1	8.897126
15.383333	0.1	9.074331
15.385000	0.1	9.259523
15.386667	0.1	9.453655
15.388333	0.1	9.658993
15.390000	0.1	9.876490
15.391667	0.1	10.104716
15.393333	0.1	10.341645
15.395000	0.1	10.586203
15.396667	0.1	10.839344
15.398333	0.1	11.104227
15.400000	0.1	11.385442
15.401667	0.1	11.686445
15.403333	0.1	12.008847
15.405000	0.1	12.352527
15.406667	0.1	12.716771
15.408333	0.1	13.100565
15.410000	0.1	13.503195
15.411667	0.1	13.924957
15.413333	0.1	14.367104
15.415000	0.1	14.830948
15.416667	0.1	15.318693
15.418333	0.1	15.834332
15.420000	0.1	16.382159
15.421667	0.1	16.965271
15.423333	0.1	17.584087
15.425000	0.1	18.236459
15.426667	0.1	18.921317
15.428333	0.1	19.641579
15.430000	0.1	20.402612
15.431667	0.1	21.207632
15.433333	0.1	22.055985
15.435000	0.1	22.945823
15.436667	0.1	23.876370
15.438333	0.1	24.849059
15.440000	0.1	25.866093
15.441667	0.1	26.929857
15.443333	0.1	28.044047
15.445000	0.1	29.213788
15.446667	0.1	30.443551
15.448333	0.1	31.735124
15.450000	0.1	33.087792
15.451667	0.1	34.500065
15.453333	0.1	35.971644
15.455000	0.1	37.503424
15.456667	0.1	39.096239
15.458333	0.1	40.750029
15.460000	0.1	42.465749
15.461667	0.1	44.247391
15.463333	0.1	46.099666
15.465000	0.1	48.023465
15.466667	0.1	50.017241
15.468333	0.1	52.080336
15.470000	0.1	54.213944
15.471667	0.1	56.420687
15.473333	0.1	58.702949
15.475000	0.1	61.061148
15.476667	0.1	63.495819
15.478333	0.1	66.009168
15.480000	0.1	68.604056
15.481667	0.1	71.282451
15.483333	0.1	74.045901
15.485000	0.1	76.895838
15.486667	0.1	79.834466
15.488333	0.1	82.865064
15.490000	0.1	85.991805
15.491667	0.1	89.217966
15.493333	0.1	92.544263
15.495000	0.1	95.970160
15.496667	0.1	99.496967
15.498333	0.1	103.128737
15.500000	0.1	106.872088
15.501667	0.1	110.734708
15.503333	0.1	114.723868
15.505000	0.1	118.845470
15.506667	0.1	123.105116
15.508333	0.1	127.508946
15.510000	0.1	132.062979
15.511667	0.1	136.772820
15.513333	0.1	141.645678
15.515000	0.1	146.690675
15.516667	0.1	151.916990
15.518333	0.1	157.333801
15.520000	0.1	162.951896
15.521667	0.1	168.784569
15.523333	0.1	174.844931
15.525000	0.1	181.142699
15.526667	0.1	187.682282
15.528333	0.1	194.464636
15.530000	0.1	201.491547
15.531667	0.1	208.768380
15.533333	0.1	216.303302
15.535000	0.1	224.103524
15.536667	0.1	232.170417
15.538333	0.1	240.497484
15.540000	0.1	249.073818
15.541667	0.1	257.888452
15.543333	0.1	266.932086
15.545000	0.1	276.192980
15.546667	0.1	285.652237
15.548333	0.1	295.282083
15.550000	0.1	305.049080
15.551667	0.1	314.919073
15.553333	0.1	324.858268
15.555000	0.1	334.831556
15.556667	0.1	344.801923
15.558333	0.1	354.729018
15.560000	0.1	364.568851
15.561667	0.1	374.275587
15.563333	0.1	383.804046
15.565000	0.1	393.111074
15.566667	0.1	402.156615
15.568333	0.1	410.900796
15.570000	0.1	419.301833
15.571667	0.1	427.318539
15.573333	0.1	434.914853
15.575000	0.1	442.060318
15.576667	0.1	448.727813
15.578333	0.1	454.892662
15.580000	0.1	460.533229
15.581667	0.1	465.632586
15.583333	0.1	470.181255
15.585000	0.1	474.177270
15.586667	0.1	477.622657
15.588333	0.1	480.519204
15.590000	0.1	482.869237
15.591667	0.1	484.679370
15.593333	0.1	485.962181
15.595000	0.1	486.734121
15.596667	0.1	487.012117
15.598333	0.1	486.815124
15.600000	0.1	486.163586
15.601667	0.1	485.076874
15.603333	0.1	483.573704
15.605000	0.1	481.677024
15.606667	0.1	479.414074
15.608333	0.1	476.812272
15.610000	0.1	473.895459
15.611667	0.1	470.682768
15.613333	0.1	467.191426
15.615000	0.1	463.440803
15.616667	0.1	459.454266
15.618333	0.1	455.256787
15.620000	0.1	450.868753
15.621667	0.1	446.303931
15.623333	0.1	441.573408
15.625000	0.1	436.692562
15.626667	0.1	431.680109
15.628333	0.1	426.552917
15.630000	0.1	421.323146
15.631667	0.1	415.999437
15.633333	0.1	410.588587
15.635000	0.1	405.098701
15.636667	0.1	399.541163
15.638333	0.1	393.929505
15.640000	0.1	388.274931
15.641667	0.1	382.583999
15.643333	0.1	376.859509
15.645000	0.1	371.103428
15.646667	0.1	365.320168
15.648333	0.1	359.518430
15.650000	0.1	353.708109
15.651667	0.1	347.894809
15.653333	0.1	342.079839
15.655000	0.1	336.264213
15.656667	0.1	330.451866
15.658333	0.1	324.649771
15.660000	0.1	318.865080
15.661667	0.1	313.103396
15.663333	0.1	307.368237
15.665000	0.1	301.659900
15.666667	0.1	295.975643
15.668333	0.1	290.313500
15.670000	0.1	284.675377
15.671667	0.1	279.065685
15.673333	0.1	273.489134
15.675000	0.1	267.948763
15.676667	0.1	262.444810
15.678333	0.1	256.978169
15.680000	0.1	251.552895
15.681667	0.1	246.175483
15.683333	0.1	240.851417
15.685000	0.1	235.584392
15.686667	0.1	230.376615
15.688333	0.1	225.228383
15.690000	0.1	220.137788
15.691667	0.1	215.103818
15.693333	0.1	210.129750
15.695000	0.1	205.221546
15.696667	0.1	200.383794
15.698333	0.1	195.618045
15.700000	0.1	190.923166
15.701667	0.1	186.297070
15.703333	0.1	181.737970
15.705000	0.1	177.245270
15.706667	0.1	172.819267
15.708333	0.1	168.461333
15.710000	0.1	164.173970
15.711667	0.1	159.961174
15.713333	0.1	155.826816
15.715000	0.1	151.772985
15.716667	0.1	147.799799
15.718333	0.1	143.906900
15.720000	0.1	140.093812
15.721667	0.1	136.359163
15.723333	0.1	132.702359
15.725000	0.1	129.125186
15.726667	0.1	125.628717
15.728333	0.1	122.211046
15.730000	0.1	118.870087
15.731667	0.1	115.606613
15.733333	0.1	112.422473
15.735000	0.1	109.317309
15.736667	0.1	106.288797
15.738333	0.1	103.335327
15.740000	0.1	100.457317
15.741667	0.1	97.656196
15.743333	0.1	94.932860
15.745000	0.1	92.286592
15.746667	0.1	89.716023
15.748333	0.1	87.219780
15.750000	0.1	84.795778
15.751667	0.1	82.442169
15.753333	0.1	80.157940
15.755000	0.1	77.942197
15.756667	0.1	75.792615
15.758333	0.1	73.706750
15.760000	0.1	71.683292
15.761667	0.1	69.722359
15.763333	0.1	67.824964
15.765000	0.1	65.992121
15.766667	0.1	64.223472
15.768333	0.1	62.516157
15.770000	0.1	60.866002
15.771667	0.1	59.269611
15.773333	0.1	57.725016
15.775000	0.1	56.231264
15.776667	0.1	54.787460
15.778333	0.1	53.393427
15.780000	0.1	52.049759
15.781667	0.1	50.757054
15.783333	0.1	49.514177
15.785000	0.1	48.317435
15.786667	0.1	47.162476
15.788333	0.1	46.046975
15.790000	0.1	44.970396
15.791667	0.1	43.932023
15.793333	0.1	42.929771
15.795000	0.1	41.961672
15.796667	0.1	41.027131
15.798333	0.1	40.126028
15.800000	0.1	39.258304
15.801667	0.1	38.423660
15.803333	0.1	37.622752
15.805000	0.1	36.856296
15.806667	0.1	36.123397
15.808333	0.1	35.420956
15.810000	0.1	34.744742
15.811667	0.1	34.092071
15.813333	0.1	33.461871
15.815000	0.1	32.853784
15.816667	0.1	32.267990
15.818333	0.1	31.705203
15.820000	0.1	31.164290
15.821667	0.1	30.642571
15.823333	0.1	30.138077
15.825000	0.1	29.651524
15.826667	0.1	29.183688
15.828333	0.1	28.733970
15.830000	0.1	28.301002
15.831667	0.1	27.884247
15.833333	0.1	27.484001
15.835000	0.1	27.099969
15.836667	0.1	26.731671
15.838333	0.1	26.378454
15.840000	0.1	26.038708
15.841667	0.1	25.709392
15.843333	0.1	25.388302
15.845000	0.1	25.076212
15.846667	0.1	24.775805
15.848333	0.1	24.489106
15.850000	0.1	24.215521
15.851667	0.1	23.952128
15.853333	0.1	23.696126
15.855000	0.1	23.446561
15.856667	0.1	23.204626
15.858333	0.1	22.972585
15.860000	0.1	22.751333
15.861667	0.1	22.539319
15.863333	0.1	22.333981
15.865000	0.1	22.134127
15.866667	0.1	21.940173
15.868333	0.1	21.752299
15.870000	0.1	21.569790
15.871667	0.1	21.392108
15.873333	0.1	21.218957
15.875000	0.1	21.050335
15.876667	0.1	20.886542
15.878333	0.1	20.728589
15.880000	0.1	20.577968
15.881667	0.1	20.435096
15.883333	0.1	20.298780
15.885000	0.1	20.166398
15.886667	0.1	20.035864
15.888333	0.1	19.906582
15.890000	0.1	19.779683
15.891667	0.1	19.657196
15.893333	0.1	19.540251
15.895000	0.1	19.428970
15.896667	0.1	19.324125
15.898333	0.1	19.226075
15.900000	0.1	19.132794
15.901667	0.1	19.041182
15.903333	0.1	18.950404
15.905000	0.1	18.861712
15.906667	0.1	18.776418
15.908333	0.1	18.695117
15.910000	0.1	18.617870
15.911667	0.1	18.543960
15.913333	0.1	18.471838
15.915000	0.1	18.401028
15.916667	0.1	18.332602
15.918333	0.1	18.267156
15.920000	0.1	18.204929
15.921667	0.1	18.146814
15.923333	0.1	18.094004
15.925000	0.1	18.046619
15.926667	0.1	18.004180
15.928333	0.1	17.966152
15.930000	0.1	17.932774
15.931667	0.1	17.903031
15.933333	0.1	17.875672
15.935000	0.1	17.849625
15.936667	0.1	17.824651
15.938333	0.1	17.801405
15.940000	0.1	17.780901
15.941667	0.1	17.764331
15.943333	0.1	17.751874
15.945000	0.1	17.742814
15.946667	0.1	17.736734
15.948333	0.1	17.734469
15.950000	0.1	17.737449
15.951667	0.1	17.746390
15.953333	0.1	17.760397
15.955000	0.1	17.776967
15.956667	0.1	17.793835
15.958333	0.1	17.810525
15.960000	0.1	17.827572
15.961667	0.1	17.845632
15.963333	0.1	17.865540
15.965000	0.1	17.888607
15.966667	0.1	17.916680
15.968333	0.1	17.950357
15.970000	0.1	17.987968
15.971667	0.1	18.026591
15.973333	0.1	18.063964
15.975000	0.1	18.098475
15.976667	0.1	18.129469
15.978333	0.1	18.158258
15.980000	0.1	18.187643
15.981667	0.1	18.219770
15.983333	0.1	18.254818
15.985000	0.1	18.291594
15.986667	0.1	18.328847
15.988333	0.1	18.365027
15.990000	0.1	18.399001
15.991667	0.1	18.430294
15.993333	0.1	18.459142
15.995000	0.1	18.486560
15.996667	0.1	18.514336
15.998333	0.1	18.543245
16.000000	0.1	18.571139
16.001667	0.1	18.594087
16.003333	0.1	18.609823
16.005000	0.1	18.619062
16.006667	0.1	18.624426
16.008333	0.1	18.629612
16.010000	0.1	18.637062
16.011667	0.1	18.647076
16.013333	0.1	18.657626
16.015000	0.1	18.666269
16.016667	0.1	18.671693
16.018333	0.1	18.673958
16.020000	0.1	18.672825
16.021667	0.1	18.668057
16.023333	0.1	18.661441
16.025000	0.1	18.655182
16.026667	0.1	18.649400
16.028333	0.1	18.641115
16.030000	0.1	18.627943
16.031667	0.1	18.611015
16.033333	0.1	18.593551
16.035000	0.1	18.577219
16.036667	0.1	18.561007
16.038333	0.1	18.543781
16.040000	0.1	18.525721
16.041667	0.1	18.507839
16.043333	0.1	18.491210
16.045000	0.1	18.475891
16.046667	0.1	18.460632
16.048333	0.1	18.444122
16.050000	0.1	18.425704
16.051667	0.1	18.404962
16.053333	0.1	18.381954
16.055000	0.1	18.357695
16.056667	0.1	18.333555
16.058333	0.1	18.310071
16.060000	0.1	18.286289
16.061667	0.1	18.260659
16.063333	0.1	18.231631
16.065000	0.1	18.198730
16.066667	0.1	18.163205
16.068333	0.1	18.127681
16.070000	0.1	18.094660
16.071667	0.1	18.064023
16.073333	0.1	18.033744
16.075000	0.1	18.001498
16.076667	0.1	17.966331
16.078333	0.1	17.928780
16.080000	0.1	17.888964
16.081667	0.1	17.846764
16.083333	0.1	17.801703
16.085000	0.1	17.753721
16.086667	0.1	17.702938
16.088333	0.1	17.650128
16.090000	0.1	17.597021
16.091667	0.1	17.546297
16.093333	0.1	17.498494
16.095000	0.1	17.450811
16.096667	0.1	17.399729
16.098333	0.1	17.344357
16.100000	0.1	17.286182
16.101667	0.1	17.226518
16.103333	0.1	17.166198
16.105000	0.1	17.105282
16.106667	0.1	17.044068
16.108333	0.1	16.983450
16.110000	0.1	16.924561
16.111667	0.1	16.868115
16.113333	0.1	16.813398
16.115000	0.1	16.759099
16.116667	0.1	16.704739
16.118333	0.1	16.650797
16.120000	0.1	16.597987
16.121667	0.1	16.546250
16.123333	0.1	16.495110
16.125000	0.1	16.444505
16.126667	0.1	16.395093
16.128333	0.1	16.347767
16.130000	0.1	16.303481
16.131667	0.1	16.263188
16.133333	0.1	16.227902
16.135000	0.1	16.197742
16.136667	0.1	16.171397
16.138333	0.1	16.146959
16.140000	0.1	16.122759
16.141667	0.1	16.097368
16.143333	0.1	16.070009
16.145000	0.1	16.042174
16.146667	0.1	16.017080
16.148333	0.1	15.997172
16.150000	0.1	15.983463
16.151667	0.1	15.975774
16.153333	0.1	15.972198
16.155000	0.1	15.969635
16.156667	0.1	15.967012
16.158333	0.1	15.966118
16.160000	0.1	15.968324
16.161667	0.1	15.972615
16.163333	0.1	15.977026
16.165000	0.1	15.980245
16.166667	0.1	15.982390
16.168333	0.1	15.984715
16.170000	0.1	15.989126
16.171667	0.1	15.997351
16.173333	0.1	16.010107
16.175000	0.1	16.026796
16.176667	0.1	16.046644
16.178333	0.1	16.069175
16.180000	0.1	16.093851
16.181667	0.1	16.119064
16.183333	0.1	16.143800
16.185000	0.1	16.168178
16.186667	0.1	16.193272
16.188333	0.1	16.221047
16.190000	0.1	16.252936
16.191667	0.1	16.288281
16.193333	0.1	16.323627
16.195000	0.1	16.355635
16.196667	0.1	16.383947
16.198333	0.1	16.411484
16.200000	0.1	16.441942
16.201667	0.1	16.477228
16.203333	0.1	16.517461
16.205000	0.1	16.561688
16.206667	0.1	16.607524
16.208333	0.1	16.652466
16.210000	0.1	16.695739
16.211667	0.1	16.738297
16.213333	0.1	16.780973
16.215000	0.1	16.824604
16.216667	0.1	16.869427
16.218333	0.1	16.914488
16.220000	0.1	16.957940
16.221667	0.1	17.000497
16.223333	0.1	17.045201
16.225000	0.1	17.093719
16.226667	0.1	17.144562
16.228333	0.1	17.195047
16.230000	0.1	17.243386
16.231667	0.1	17.290653
16.233333	0.1	17.338694
16.235000	0.1	17.387332
16.236667	0.1	17.434956
16.238333	0.1	17.481567
16.240000	0.1	17.528058
16.241667	0.1	17.574013
16.243333	0.1	17.618955
16.245000	0.1	17.664255
16.246667	0.1	17.712058
16.248333	0.1	17.762722
16.250000	0.1	17.814220
16.251667	0.1	17.864228
16.253333	0.1	17.912091
16.255000	0.1	17.958881
16.256667	0.1	18.005730
16.258333	0.1	18.052043
16.260000	0.1	18.096686
16.261667	0.1	18.139304
16.263333	0.1	18.181564
16.265000	0.1	18.226029
16.266667	0.1	18.275083
16.268333	0.1	18.328906
16.270000	0.1	18.384398
16.271667	0.1	18.437625
16.273333	0.1	18.486322
16.275000	0.1	18.530966
16.276667	0.1	18.573822
16.278333	0.1	18.617333
16.280000	0.1	18.662394
16.281667	0.1	18.707515
16.283333	0.1	18.751026
16.285000	0.1	18.793048
16.286667	0.1	18.835128
16.288333	0.1	18.878223
16.290000	0.1	18.921496
16.291667	0.1	18.963636
16.293333	0.1	19.004942
16.295000	0.1	19.047142
16.296667	0.1	19.091726
16.298333	0.1	19.138933
16.300000	0.1	19.187571
16.301667	0.1	19.235851
16.303333	0.1	19.282700
16.305000	0.1	19.328059
16.306667	0.1	19.372882
16.308333	0.1	19.418539
16.310000	0.1	19.465030
16.311667	0.1	19.510986
16.313333	0.1	19.555153
16.315000	0.1	19.598187
16.316667	0.1	19.642295
16.318333	0.1	19.688369
16.320000	0.1	19.735695
16.321667	0.1	19.783558
16.323333	0.1	19.832135
16.325000	0.1	19.881130
16.326667	0.1	19.929589
16.328333	0.1	19.976856
16.330000	0.1	20.023407
16.331667	0.1	20.070971
16.333333	0.1	20.121337
16.335000	0.1	20.174326
16.336667	0.1	20.227731
16.338333	0.1	20.280064
16.340000	0.1	20.331265
16.341667	0.1	20.381571
16.343333	0.1	20.431222
16.345000	0.1	20.481170
16.346667	0.1	20.533026
16.348333	0.1	20.587565
16.350000	0.1	20.644189
16.351667	0.1	20.701469
16.353333	0.1	20.758332
16.355000	0.1	20.814718
16.356667	0.1	20.870448
16.358333	0.1	20.924867
16.360000	0.1	20.977320
16.361667	0.1	21.029414
16.363333	0.1	21.083595
16.365000	0.1	21.141530
16.366667	0.1	21.203340
16.368333	0.1	21.267356
16.370000	0.1	21.331252
16.371667	0.1	21.393539
16.373333	0.1	21.454336
16.375000	0.1	21.514834
16.376667	0.1	21.576108
16.378333	0.1	21.638037
16.380000	0.1	21.701099
16.381667	0.1	21.766902
16.383333	0.1	21.836103
16.385000	0.1	21.907569
16.386667	0.1	21.979512
16.388333	0.1	22.050203
16.390000	0.1	22.119106
16.391667	0.1	22.187652
16.393333	0.1	22.257151
16.395000	0.1	22.328378
16.396667	0.1	22.401334
16.398333	0.1	22.475959
16.400000	0.1	22.552015
16.401667	0.1	22.628905
16.403333	0.1	22.705139
16.405000	0.1	22.779645
16.406667	0.1	22.852303
16.408333	0.1	22.924007
16.410000	0.1	22.995771
16.411667	0.1	23.068429
16.413333	0.1	23.142041
16.415000	0.1	23.215951
16.416667	0.1	23.290457
16.418333	0.1	23.366870
16.420000	0.1	23.445131
16.421667	0.1	23.523928
16.423333	0.1	23.602308
16.425000	0.1	23.680986
16.426667	0.1	23.761095
16.428333	0.1	23.842575
16.430000	0.1	23.924352
16.431667	0.1	24.005891
16.433333	0.1	24.087729
16.435000	0.1	24.170281
16.436667	0.1	24.253072
16.438333	0.1	24.334611
16.440000	0.1	24.413945
16.441667	0.1	24.492086
16.443333	0.1	24.571420
16.445000	0.1	24.653377
16.446667	0.1	24.737240
16.448333	0.1	24.821760
16.450000	0.1	24.907054
16.451667	0.1	24.995030
16.453333	0.1	25.086464
16.455000	0.1	25.179805
16.456667	0.1	25.272192
16.458333	0.1	25.361897
16.460000	0.1	25.448920
16.461667	0.1	25.534393
16.463333	0.1	25.618912
16.465000	0.1	25.702538
16.466667	0.1	25.785567
16.468333	0.1	25.869133
16.470000	0.1	25.954367
16.471667	0.1	26.041748
16.473333	0.1	26.131632
16.475000	0.1	26.224317
16.476667	0.1	26.319505
16.478333	0.1	26.416423
16.480000	0.1	26.513459
16.481667	0.1	26.609005
16.483333	0.1	26.701690
16.485000	0.1	26.791753
16.486667	0.1	26.880922
16.488333	0.1	26.971521
16.490000	0.1	27.065994
16.491667	0.1	27.164878
16.493333	0.1	27.265848
16.495000	0.1	27.365627
16.496667	0.1	27.463021
16.498333	0.1	27.559222
16.500000	0.1	27.656497
16.501667	0.1	27.755977
16.503333	0.1	27.857544
16.505000	0.1	27.960123
16.506667	0.1	28.062107
16.508333	0.1	28.163316
16.510000	0.1	28.265895
16.511667	0.1	28.372170
16.513333	0.1	28.482558
16.515000	0.1	28.595568
16.516667	0.1	28.708996
16.518333	0.1	28.820934
16.520000	0.1	28.929653
16.521667	0.1	29.034557
16.523333	0.1	29.137255
16.525000	0.1	29.241087
16.526667	0.1	29.348554
16.528333	0.1	29.460730
16.530000	0.1	29.577615
16.531667	0.1	29.698374
16.533333	0.1	29.821517
16.535000	0.1	29.946031
16.536667	0.1	30.071976
16.538333	0.1	30.199947
16.540000	0.1	30.329766
16.541667	0.1	30.460419
16.543333	0.1	30.590417
16.545000	0.1	30.718567
16.546667	0.1	30.845704
16.548333	0.1	30.975105
16.550000	0.1	31.110587
16.551667	0.1	31.252684
16.553333	0.1	31.399550
16.555000	0.1	31.548979
16.556667	0.1	31.698706
16.558333	0.1	31.845870
16.560000	0.1	31.989994
16.561667	0.1	32.134475
16.563333	0.1	32.283725
16.565000	0.1	32.438995
16.566667	0.1	32.597782
16.568333	0.1	32.756331
16.570000	0.1	32.911720
16.571667	0.1	33.064606
16.573333	0.1	33.218505
16.575000	0.1	33.376696
16.576667	0.1	33.540072
16.578333	0.1	33.706905
16.580000	0.1	33.874871
16.581667	0.1	34.043433
16.583333	0.1	34.213664
16.585000	0.1	34.386816
16.586667	0.1	34.563841
16.588333	0.1	34.745814
16.590000	0.1	34.932377
16.591667	0.1	35.121443
16.593333	0.1	35.310986
16.595000	0.1	35.500290
16.596667	0.1	35.689058
16.598333	0.1	35.877707
16.600000	0.1	36.068561
16.601667	0.1	36.264660
16.603333	0.1	36.466958
16.605000	0.1	36.674084
16.606667	0.1	36.882343
16.608333	0.1	37.088694
16.610000	0.1	37.294211
16.611667	0.1	37.502470
16.613333	0.1	37.715914
16.615000	0.1	37.934782
16.616667	0.1	38.157942
16.618333	0.1	38.384559
16.620000	0.1	38.614573
16.621667	0.1	38.847449
16.623333	0.1	39.081576
16.625000	0.1	39.315703
16.626667	0.1	39.550784
16.628333	0.1	39.788785
16.630000	0.1	40.030482
16.631667	0.1	40.274682
16.633333	0.1	40.519776
16.635000	0.1	40.765228
16.636667	0.1	41.011634
16.638333	0.1	41.259708
16.640000	0.1	41.508498
16.641667	0.1	41.754964
16.643333	0.1	41.996184
16.645000	0.1	42.230489
16.646667	0.1	42.457404
16.648333	0.1	42.677107
16.650000	0.1	42.890790
16.651667	0.1	43.099704
16.653333	0.1	43.304029
16.655000	0.1	43.502631
16.656667	0.1	43.693903
16.658333	0.1	43.876233
16.660000	0.1	44.047656
16.661667	0.1	44.207635
16.663333	0.1	44.356587
16.665000	0.1	44.494334
16.666667	0.1	44.620576
16.668333	0.1	44.736388
16.670000	0.1	44.844451
16.671667	0.1	44.945481
16.673333	0.1	45.037332
16.675000	0.1	45.117143
16.676667	0.1	45.184436
16.678333	0.1	45.239034
16.680000	0.1	45.280161
16.681667	0.1	45.307997
16.683333	0.1	45.325342
16.685000	0.1	45.335892
16.686667	0.1	45.341554
16.688333	0.1	45.340720
16.690000	0.1	45.330050
16.691667	0.1	45.306864
16.693333	0.1	45.270684
16.695000	0.1	45.223894
16.696667	0.1	45.170191
16.698333	0.1	45.112672
16.700000	0.1	45.052948
16.701667	0.1	44.990900
16.703333	0.1	44.925573
16.705000	0.1	44.856670
16.706667	0.1	44.785145
16.708333	0.1	44.712606
16.710000	0.1	44.640246
16.711667	0.1	44.568363
16.713333	0.1	44.496420
16.715000	0.1	44.425729
16.716667	0.1	44.359389
16.718333	0.1	44.299307
16.720000	0.1	44.243994
16.721667	0.1	44.189635
16.723333	0.1	44.133070
16.725000	0.1	44.074240
16.726667	0.1	44.015410
16.728333	0.1	43.959441
16.730000	0.1	43.909195
16.731667	0.1	43.867591
16.733333	0.1	43.836000
16.735000	0.1	43.813291
16.736667	0.1	43.797019
16.738333	0.1	43.784919
16.740000	0.1	43.775501
16.741667	0.1	43.767574
16.743333	0.1	43.760064
16.745000	0.1	43.754282
16.746667	0.1	43.753388
16.748333	0.1	43.759706
16.750000	0.1	43.772760
16.751667	0.1	43.789687
16.753333	0.1	43.807688
16.755000	0.1	43.825867
16.756667	0.1	43.845656
16.758333	0.1	43.869021
16.760000	0.1	43.897393
16.761667	0.1	43.930772
16.763333	0.1	43.967667
16.765000	0.1	44.006350
16.766667	0.1	44.045749
16.768333	0.1	44.085744
16.770000	0.1	44.126692
16.771667	0.1	44.169667
16.773333	0.1	44.215563
16.775000	0.1	44.263902
16.776667	0.1	44.312957
16.778333	0.1	44.361296
16.780000	0.1	44.409158
16.781667	0.1	44.458154
16.783333	0.1	44.509414
16.785000	0.1	44.563237
16.786667	0.1	44.619861
16.788333	0.1	44.679704
16.790000	0.1	44.742050
16.791667	0.1	44.805351
16.793333	0.1	44.867697
16.795000	0.1	44.927838
16.796667	0.1	44.986191
16.798333	0.1	45.044067
16.800000	0.1	45.102539
16.801667	0.1	45.161846
16.803333	0.1	45.221331
16.805000	0.1	45.279923
16.806667	0.1	45.337084
16.808333	0.1	45.394364
16.810000	0.1	45.454028
16.811667	0.1	45.517507
16.813333	0.1	45.584383
16.815000	0.1	45.652988
16.816667	0.1	45.721474
16.818333	0.1	45.789006
16.820000	0.1	45.855227
16.821667	0.1	45.919540
16.823333	0.1	45.981827
16.825000	0.1	46.043101
16.826667	0.1	46.104553
16.828333	0.1	46.165767
16.830000	0.1	46.226147
16.831667	0.1	46.286407
16.833333	0.1	46.346548
16.835000	0.1	46.405616
16.836667	0.1	46.463492
16.838333	0.1	46.521190
16.840000	0.1	46.580675
16.841667	0.1	46.643677
16.843333	0.1	46.709838
16.845000	0.1	46.776357
16.846667	0.1	46.840790
16.848333	0.1	46.903375
16.850000	0.1	46.965602
16.851667	0.1	47.029021
16.853333	0.1	47.093454
16.855000	0.1	47.156992
16.856667	0.1	47.217730
16.858333	0.1	47.275427
16.860000	0.1	47.331396
16.861667	0.1	47.387722
16.863333	0.1	47.446313
16.865000	0.1	47.507349
16.866667	0.1	47.569159
16.868333	0.1	47.630373
16.870000	0.1	47.691050
16.871667	0.1	47.751310
16.873333	0.1	47.810259
16.875000	0.1	47.866586
16.876667	0.1	47.919991
16.878333	0.1	47.971788
16.880000	0.1	48.024538
16.881667	0.1	48.080328
16.883333	0.1	48.138860
16.885000	0.1	48.196974
16.886667	0.1	48.250857
16.888333	0.1	48.300329
16.890000	0.1	48.348310
16.891667	0.1	48.397842
16.893333	0.1	48.450175
16.895000	0.1	48.505428
16.896667	0.1	48.563185
16.898333	0.1	48.622790
16.900000	0.1	48.682871
16.901667	0.1	48.741642
16.903333	0.1	48.797730
16.905000	0.1	48.850897
16.906667	0.1	48.902038
16.908333	0.1	48.951390
16.910000	0.1	48.997763
16.911667	0.1	49.040917
16.913333	0.1	49.082282
16.915000	0.1	49.123529
16.916667	0.1	49.165907
16.918333	0.1	49.209836
16.920000	0.1	49.254838
16.921667	0.1	49.300197
16.923333	0.1	49.345019
16.925000	0.1	49.387935
16.926667	0.1	49.428645
16.928333	0.1	49.467745
16.930000	0.1	49.506071
16.931667	0.1	49.544159
16.933333	0.1	49.581888
16.935000	0.1	49.618605
16.936667	0.1	49.653712
16.938333	0.1	49.685898
16.940000	0.1	49.713972
16.941667	0.1	49.738112
16.943333	0.1	49.760047
16.945000	0.1	49.781564
16.946667	0.1	49.803200
16.948333	0.1	49.824241
16.950000	0.1	49.843791
16.951667	0.1	49.861255
16.953333	0.1	49.876812
16.955000	0.1	49.891773
16.956667	0.1	49.908462
16.958333	0.1	49.928668
16.960000	0.1	49.951199
16.961667	0.1	49.972478
16.963333	0.1	49.989107
16.965000	0.1	49.999300
16.966667	0.1	50.003234
16.968333	0.1	50.002578
16.970000	0.1	49.999896
16.971667	0.1	49.997750
16.973333	0.1	49.997988
16.975000	0.1	50.001028
16.976667	0.1	50.005975
16.978333	0.1	50.010088
16.980000	0.1	50.010625
16.981667	0.1	50.006869
16.983333	0.1	50.000671
16.985000	0.1	49.993280
16.986667	0.1	49.984160
16.988333	0.1	49.972597
16.990000	0.1	49.959663
16.991667	0.1	49.947324
16.993333	0.1	49.936059
16.995000	0.1	49.925509
16.996667	0.1	49.915734
16.998333	0.1	49.906972
17.000000	0.1	49.897316
17.001667	0.1	49.884263
17.003333	0.1	49.866918
17.005000	0.1	49.846891
17.006667	0.1	49.826267
17.008333	0.1	49.805167
17.010000	0.1	49.782100
17.011667	0.1	49.757245
17.013333	0.1	49.733224
17.015000	0.1	49.712005
17.016667	0.1	49.693707
17.018333	0.1	49.678031
17.020000	0.1	49.664739
17.021667	0.1	49.652877
17.023333	0.1	49.640599
17.025000	0.1	49.625936
17.026667	0.1	49.608114
17.028333	0.1	49.588504
17.030000	0.1	49.569193
17.031667	0.1	49.550953
17.033333	0.1	49.532655
17.035000	0.1	49.512807
17.036667	0.1	49.490097
17.038333	0.1	49.464706
17.040000	0.1	49.438837
17.041667	0.1	49.415949
17.043333	0.1	49.397770
17.045000	0.1	49.382928
17.046667	0.1	49.368682
17.048333	0.1	49.352887
17.050000	0.1	49.334231
17.051667	0.1	49.312833
17.053333	0.1	49.289945
17.055000	0.1	49.267831
17.056667	0.1	49.248043
17.058333	0.1	49.230936
17.060000	0.1	49.215737
17.061667	0.1	49.201134
17.063333	0.1	49.186411
17.065000	0.1	49.172404
17.066667	0.1	49.159709
17.068333	0.1	49.147370
17.070000	0.1	49.133661
17.071667	0.1	49.117985
17.073333	0.1	49.100640
17.075000	0.1	49.081686
17.076667	0.1	49.060467
17.078333	0.1	49.036327
17.080000	0.1	49.010518
17.081667	0.1	48.986676
17.083333	0.1	48.968914
17.085000	0.1	48.958543
17.086667	0.1	48.953834
17.088333	0.1	48.951092
17.090000	0.1	48.946324
17.091667	0.1	48.936847
17.093333	0.1	48.922482
17.095000	0.1	48.905197
17.096667	0.1	48.888090
17.098333	0.1	48.873249
17.100000	0.1	48.861328
17.101667	0.1	48.852387
17.103333	0.1	48.846009
17.105000	0.1	48.840883
17.106667	0.1	48.835578
17.108333	0.1	48.828903
17.110000	0.1	48.819902
17.111667	0.1	48.808220
17.113333	0.1	48.795465
17.115000	0.1	48.783901
17.116667	0.1	48.774484
17.118333	0.1	48.767689
17.120000	0.1	48.764530
17.121667	0.1	48.765483
17.123333	0.1	48.769358
17.125000	0.1	48.773232
17.126667	0.1	48.774543
17.128333	0.1	48.772934
17.130000	0.1	48.770788
17.131667	0.1	48.771027
17.133333	0.1	48.774007
17.135000	0.1	48.777404
17.136667	0.1	48.779073
17.138333	0.1	48.779371
17.140000	0.1	48.780265
17.141667	0.1	48.783722
17.143333	0.1	48.790100
17.145000	0.1	48.798445
17.146667	0.1	48.807982
17.148333	0.1	48.818591
17.150000	0.1	48.830154
17.151667	0.1	48.842433
17.153333	0.1	48.854831
17.155000	0.1	48.866334
17.156667	0.1	48.876825
17.158333	0.1	48.888209
17.160000	0.1	48.902395
17.161667	0.1	48.919502
17.163333	0.1	48.939112
17.165000	0.1	48.961762
17.166667	0.1	48.987868
17.168333	0.1	49.015942
17.170000	0.1	49.043718
17.171667	0.1	49.070898
17.173333	0.1	49.099269
17.175000	0.1	49.130681
17.176667	0.1	49.165371
17.178333	0.1	49.202505
17.180000	0.1	49.240652
17.181667	0.1	49.278322
17.183333	0.1	49.314502
17.185000	0.1	49.349609
17.186667	0.1	49.386743
17.188333	0.1	49.429181
17.190000	0.1	49.478772
17.191667	0.1	49.535754
17.193333	0.1	49.599114
17.195000	0.1	49.667183
17.196667	0.1	49.738649
17.198333	0.1	49.812797
17.200000	0.1	49.888495
17.201667	0.1	49.965861
17.203333	0.1	50.046805
17.205000	0.1	50.134006
17.206667	0.1	50.228897
17.208333	0.1	50.331178
17.210000	0.1	50.439003
17.211667	0.1	50.550821
17.213333	0.1	50.666395
17.215000	0.1	50.786379
17.216667	0.1	50.911728
17.218333	0.1	51.043275
17.220000	0.1	51.182333
17.221667	0.1	51.329973
17.223333	0.1	51.486138
17.225000	0.1	51.649514
17.226667	0.1	51.818314
17.228333	0.1	51.991823
17.230000	0.1	52.171293
17.231667	0.1	52.359584
17.233333	0.1	52.559737
17.235000	0.1	52.772585
17.236667	0.1	52.996519
17.238333	0.1	53.229335
17.240000	0.1	53.469601
17.241667	0.1	53.716484
17.243333	0.1	53.970638
17.245000	0.1	54.234329
17.246667	0.1	54.510239
17.248333	0.1	54.798964
17.250000	0.1	55.099193
17.251667	0.1	55.409971
17.253333	0.1	55.729989
17.255000	0.1	56.056920
17.256667	0.1	56.389872
17.258333	0.1	56.731883
17.260000	0.1	57.087902
17.261667	0.1	57.461086
17.263333	0.1	57.851258
17.265000	0.1	58.255974
17.266667	0.1	58.672968
17.268333	0.1	59.101764
17.270000	0.1	59.543375
17.271667	0.1	59.998993
17.273333	0.1	60.469273
17.275000	0.1	60.954098
17.276667	0.1	61.452690
17.278333	0.1	61.964337
17.280000	0.1	62.488023
17.281667	0.1	63.022379
17.283333	0.1	63.567702
17.285000	0.1	64.126913
17.286667	0.1	64.703945
17.288333	0.1	65.300767
17.290000	0.1	65.917734
17.291667	0.1	66.554252
17.293333	0.1	67.209069
17.295000	0.1	67.880515
17.296667	0.1	68.567757
17.298333	0.1	69.271747
17.300000	0.1	69.994394
17.301667	0.1	70.738379
17.303333	0.1	71.506147
17.305000	0.1	72.298829
17.306667	0.1	73.116188
17.308333	0.1	73.957626
17.310000	0.1	74.822192
17.311667	0.1	75.708334
17.313333	0.1	76.614802
17.315000	0.1	77.542429
17.316667	0.1	78.494911
17.318333	0.1	79.477076
17.320000	0.1	80.492501
17.321667	0.1	81.540172
17.323333	0.1	82.615917
17.325000	0.1	83.715444
17.326667	0.1	84.837680
17.328333	0.1	85.983997
17.330000	0.1	87.157433
17.331667	0.1	88.361328
17.333333	0.1	89.597350
17.335000	0.1	90.864604
17.336667	0.1	92.159217
17.338333	0.1	93.474930
17.340000	0.1	94.807392
17.341667	0.1	96.156424
17.343333	0.1	97.524172
17.345000	0.1	98.911589
17.346667	0.1	100.316530
17.348333	0.1	101.735777
17.350000	0.1	103.166408
17.351667	0.1	104.605741
17.353333	0.1	106.049604
17.355000	0.1	107.492632
17.356667	0.1	108.930237
17.358333	0.1	110.359377
17.360000	0.1	111.777908
17.361667	0.1	113.184101
17.363333	0.1	114.576168
17.365000	0.1	115.950532
17.366667	0.1	117.300994
17.368333	0.1	118.620462
17.370000	0.1	119.903095
17.371667	0.1	121.145911
17.373333	0.1	122.348018
17.375000	0.1	123.508699
17.376667	0.1	124.626048
17.378333	0.1	125.696309
17.380000	0.1	126.715191
17.381667	0.1	127.678104
17.383333	0.1	128.580995
17.385000	0.1	129.420527
17.386667	0.1	130.194314
17.388333	0.1	130.901523
17.390000	0.1	131.542989
17.391667	0.1	132.119306
17.393333	0.1	132.628389
17.395000	0.1	133.066006
17.396667	0.1	133.428641
17.398333	0.1	133.714982
17.400000	0.1	133.925684
17.401667	0.1	134.062358
17.403333	0.1	134.127565
17.405000	0.1	134.123035
17.406667	0.1	134.048291
17.408333	0.1	133.901425
17.410000	0.1	133.681424
17.411667	0.1	133.390554
17.413333	0.1	133.033582
17.415000	0.1	132.614382
17.416667	0.1	132.134147
17.418333	0.1	131.592937
17.420000	0.1	130.991288
17.421667	0.1	130.330928
17.423333	0.1	129.614540
17.425000	0.1	128.845461
17.426667	0.1	128.027328
17.428333	0.1	127.163895
17.430000	0.1	126.258023
17.431667	0.1	125.310905
17.433333	0.1	124.322899
17.435000	0.1	123.294301
17.436667	0.1	122.226186
17.438333	0.1	121.121712
17.440000	0.1	119.986660
17.441667	0.1	118.826814
17.443333	0.1	117.645509
17.445000	0.1	116.443522
17.446667	0.1	115.221567
17.448333	0.1	113.981790
17.450000	0.1	112.726993
17.451667	0.1	111.460335
17.453333	0.1	110.184020
17.455000	0.1	108.898944
17.456667	0.1	107.606060
17.458333	0.1	106.307632
17.460000	0.1	105.007178
17.461667	0.1	103.708393
17.463333	0.1	102.413839
17.465000	0.1	101.126617
17.466667	0.1	99.850422
17.468333	0.1	98.587757
17.470000	0.1	97.339278
17.471667	0.1	96.105104
17.473333	0.1	94.885772
17.475000	0.1	93.682116
17.476667	0.1	92.495447
17.478333	0.1	91.327375
17.480000	0.1	90.178376
17.481667	0.1	89.048510
17.483333	0.1	87.937837
17.485000	0.1	86.846655
17.486667	0.1	85.775798
17.488333	0.1	84.727710
17.490000	0.1	83.705788
17.491667	0.1	82.711940
17.493333	0.1	81.745689
17.495000	0.1	80.805485
17.496667	0.1	79.889719
17.498333	0.1	78.997438
17.500000	0.1	78.128760
17.501667	0.1	77.285652
17.503333	0.1	76.471035
17.505000	0.1	75.685267
17.506667	0.1	74.925070
17.508333	0.1	74.186091
17.510000	0.1	73.465888
17.511667	0.1	72.764759
17.513333	0.1	72.085325
17.515000	0.1	71.430807
17.516667	0.1	70.802812
17.518333	0.1	70.200388
17.520000	0.1	69.620196
17.521667	0.1	69.057826
17.523333	0.1	68.510536
17.525000	0.1	67.978565
17.526667	0.1	67.464058
17.528333	0.1	66.969279
17.530000	0.1	66.495661
17.531667	0.1	66.043500
17.533333	0.1	65.611247
17.535000	0.1	65.195982
17.536667	0.1	64.795856
17.538333	0.1	64.410869
17.540000	0.1	64.040843
17.541667	0.1	63.684825
17.543333	0.1	63.342217
17.545000	0.1	63.013319
17.546667	0.1	62.698487
17.548333	0.1	62.397603
17.550000	0.1	62.109236
17.551667	0.1	61.830047
17.553333	0.1	61.556999
17.555000	0.1	61.290089
17.556667	0.1	61.031822
17.558333	0.1	60.785297
17.560000	0.1	60.552899
17.561667	0.1	60.335401
17.563333	0.1	60.131434
17.565000	0.1	59.937540
17.566667	0.1	59.750262
17.568333	0.1	59.568051
17.570000	0.1	59.391562
17.571667	0.1	59.222523
17.573333	0.1	59.061888
17.575000	0.1	58.909718
17.576667	0.1	58.765713
17.578333	0.1	58.629993
17.580000	0.1	58.503214
17.581667	0.1	58.386151
17.583333	0.1	58.278028
17.585000	0.1	58.175567
17.586667	0.1	58.075670
17.588333	0.1	57.978634
17.590000	0.1	57.887140
17.591667	0.1	57.803336
17.593333	0.1	57.727042
17.595000	0.1	57.656053
17.596667	0.1	57.587687
17.598333	0.1	57.520512
17.600000	0.1	57.454887
17.601667	0.1	57.393018
17.603333	0.1	57.337407
17.605000	0.1	57.289842
17.606667	0.1	57.249371
17.608333	0.1	57.212833
17.610000	0.1	57.177309
17.611667	0.1	57.142261
17.613333	0.1	57.109955
17.615000	0.1	57.082120
17.616667	0.1	57.057801
17.618333	0.1	57.034436
17.620000	0.1	57.009760
17.621667	0.1	56.983236
17.623333	0.1	56.956950
17.625000	0.1	56.935075
17.626667	0.1	56.919459
17.628333	0.1	56.908015
17.630000	0.1	56.897822
17.631667	0.1	56.887034
17.633333	0.1	56.874934
17.635000	0.1	56.862477
17.636667	0.1	56.851390
17.638333	0.1	56.843225
17.640000	0.1	56.838337
17.641667	0.1	56.835357
17.643333	0.1	56.831482
17.645000	0.1	56.824390
17.646667	0.1	56.814316
17.648333	0.1	56.804184
17.650000	0.1	56.797210
17.651667	0.1	56.793335
17.653333	0.1	56.790713
17.655000	0.1	56.787613
17.656667	0.1	56.783620
17.658333	0.1	56.778613
17.660000	0.1	56.772772
17.661667	0.1	56.765441
17.663333	0.1	56.756559
17.665000	0.1	56.746725
17.666667	0.1	56.736532
17.668333	0.1	56.725446
17.670000	0.1	56.713704
17.671667	0.1	56.702677
17.673333	0.1	56.693677
17.675000	0.1	56.685928
17.676667	0.1	56.676808
17.678333	0.1	56.663934
17.680000	0.1	56.647066
17.681667	0.1	56.628111
17.683333	0.1	56.609157
17.685000	0.1	56.591216
17.686667	0.1	56.573573
17.688333	0.1	56.554917
17.690000	0.1	56.534651
17.691667	0.1	56.514326
17.693333	0.1	56.495610
17.695000	0.1	56.478683
17.696667	0.1	56.462172
17.698333	0.1	56.444231
17.700000	0.1	56.423310
17.701667	0.1	56.399885
17.703333	0.1	56.376759
17.705000	0.1	56.356970
17.706667	0.1	56.340281
17.708333	0.1	56.323353
17.710000	0.1	56.303504
17.711667	0.1	56.280437
17.713333	0.1	56.254807
17.715000	0.1	56.227509
17.716667	0.1	56.200150
17.718333	0.1	56.174818
17.720000	0.1	56.152526
17.721667	0.1	56.133154
17.723333	0.1	56.115571
17.725000	0.1	56.098286
17.726667	0.1	56.079689
17.728333	0.1	56.058291
17.730000	0.1	56.033615
17.731667	0.1	56.006793
17.733333	0.1	55.980149
17.735000	0.1	55.955354
17.736667	0.1	55.931870
17.738333	0.1	55.908147
17.740000	0.1	55.883173
17.741667	0.1	55.857185
17.743333	0.1	55.832032
17.745000	0.1	55.810395
17.746667	0.1	55.792991
17.748333	0.1	55.777017
17.750000	0.1	55.759016
17.751667	0.1	55.738393
17.753333	0.1	55.716876
17.755000	0.1	55.695477
17.756667	0.1	55.674079
17.758333	0.1	55.652443
17.760000	0.1	55.629734
17.761667	0.1	55.605415
17.763333	0.1	55.580619
17.765000	0.1	55.556837
17.766667	0.1	55.534545
17.768333	0.1	55.512610
17.770000	0.1	55.489663
17.771667	0.1	55.465404
17.773333	0.1	55.440250
17.775000	0.1	55.414620
17.776667	0.1	55.388454
17.778333	0.1	55.362168
17.780000	0.1	55.337075
17.781667	0.1	55.315259
17.783333	0.1	55.296782
17.785000	0.1	55.278543
17.786667	0.1	55.256906
17.788333	0.1	55.232171
17.790000	0.1	55.207911
17.791667	0.1	55.186871
17.793333	0.1	55.168811
17.795000	0.1	55.151943
17.796667	0.1	55.135015
17.798333	0.1	55.117968
17.800000	0.1	55.100742
17.801667	0.1	55.082861
17.803333	0.1	55.064860
17.805000	0.1	55.048409
17.806667	0.1	55.035177
17.808333	0.1	55.024985
17.810000	0.1	55.015686
17.811667	0.1	55.004898
17.813333	0.1	54.991249
17.815000	0.1	54.975573
17.816667	0.1	54.960791
17.818333	0.1	54.949406
17.820000	0.1	54.941836
17.821667	0.1	54.936591
17.823333	0.1	54.931704
17.825000	0.1	54.925922
17.826667	0.1	54.919246
17.828333	0.1	54.913345
17.830000	0.1	54.909948
17.831667	0.1	54.909173
17.833333	0.1	54.908875
17.835000	0.1	54.906729
17.836667	0.1	54.902438
17.838333	0.1	54.898444
17.840000	0.1	54.898802
17.841667	0.1	54.905179
17.843333	0.1	54.916087
17.845000	0.1	54.928544
17.846667	0.1	54.940704
17.848333	0.1	54.951313
17.850000	0.1	54.959897
17.851667	0.1	54.967526
17.853333	0.1	54.976288
17.855000	0.1	54.987374
17.856667	0.1	55.000070
17.858333	0.1	55.013600
17.860000	0.1	55.028382
17.861667	0.1	55.044416
17.863333	0.1	55.060628
17.865000	0.1	55.076006
17.866667	0.1	55.090729
17.868333	0.1	55.105630
17.870000	0.1	55.120650
17.871667	0.1	55.135849
17.873333	0.1	55.152777
17.875000	0.1	55.173460
17.876667	0.1	55.198375
17.878333	0.1	55.225018
17.880000	0.1	55.249992
17.881667	0.1	55.271271
17.883333	0.1	55.288855
17.885000	0.1	55.305305
17.886667	0.1	55.323723
17.888333	0.1	55.344883
17.890000	0.1	55.367235
17.891667	0.1	55.388990
17.893333	0.1	55.409375
17.895000	0.1	55.428210
17.896667	0.1	55.445257
17.898333	0.1	55.460039
17.900000	0.1	55.472377
17.901667	0.1	55.482927
17.903333	0.1	55.493358
17.905000	0.1	55.505219
17.906667	0.1	55.518809
17.908333	0.1	55.533353
17.910000	0.1	55.547539
17.911667	0.1	55.559638
17.913333	0.1	55.569235
17.915000	0.1	55.577281
17.916667	0.1	55.583957
17.918333	0.1	55.588845
17.920000	0.1	55.591944
17.921667	0.1	55.593792
17.923333	0.1	55.594567
17.925000	0.1	55.594209
17.926667	0.1	55.593911
17.928333	0.1	55.595759
17.930000	0.1	55.600587
17.931667	0.1	55.606011
17.933333	0.1	55.608574
17.935000	0.1	55.606726
17.936667	0.1	55.601541
17.938333	0.1	55.595520
17.940000	0.1	55.589441
17.941667	0.1	55.581752
17.943333	0.1	55.570248
17.945000	0.1	55.554751
17.946667	0.1	55.537406
17.948333	0.1	55.520478
17.950000	0.1	55.503908
17.951667	0.1	55.485252
17.953333	0.1	55.462721
17.955000	0.1	55.437270
17.956667	0.1	55.411998
17.958333	0.1	55.390004
17.960000	0.1	55.372241
17.961667	0.1	55.357221
17.963333	0.1	55.342022
17.965000	0.1	55.323842
17.966667	0.1	55.300954
17.968333	0.1	55.273000
17.970000	0.1	55.240694
17.971667	0.1	55.205110
17.973333	0.1	55.167798
17.975000	0.1	55.129949
17.976667	0.1	55.091265
17.978333	0.1	55.051032
17.980000	0.1	55.009786
17.981667	0.1	54.968956
17.983333	0.1	54.929319
17.985000	0.1	54.890159
17.986667	0.1	54.849270
17.988333	0.1	54.804984
17.990000	0.1	54.757420
17.991667	0.1	54.707590
17.993333	0.1	54.656449
17.995000	0.1	54.604534
17.996667	0.1	54.552081
17.998333	0.1	54.499570
18.000000	0.1	54.447833
18.001667	0.1	54.397169
18.003333	0.1	54.346267
18.005000	0.1	54.292980
18.006667	0.1	54.236534
18.008333	0.1	54.177466
18.010000	0.1	54.116431
18.011667	0.1	54.053906
18.013333	0.1	53.990963
18.015000	0.1	53.928915
18.016667	0.1	53.868297
18.018333	0.1	53.809050
18.020000	0.1	53.749982
18.021667	0.1	53.689900
18.023333	0.1	53.629044
18.025000	0.1	53.569022
18.026667	0.1	53.510192
18.028333	0.1	53.450528
18.030000	0.1	53.388122
18.031667	0.1	53.322914
18.033333	0.1	53.256753
18.035000	0.1	53.192499
18.036667	0.1	53.133014
18.038333	0.1	53.078774
18.040000	0.1	53.027573
18.041667	0.1	52.977267
18.043333	0.1	52.927974
18.045000	0.1	52.880648
18.046667	0.1	52.834872
18.048333	0.1	52.789334
18.050000	0.1	52.742425
18.051667	0.1	52.693311
18.053333	0.1	52.642349
18.055000	0.1	52.591029
18.056667	0.1	52.541438
18.058333	0.1	52.494946
18.060000	0.1	52.450958
18.061667	0.1	52.407804
18.063333	0.1	52.364889
18.065000	0.1	52.323702
18.066667	0.1	52.285257
18.068333	0.1	52.248481
18.070000	0.1	52.210632
18.071667	0.1	52.170101
18.073333	0.1	52.127305
18.075000	0.1	52.083913
18.076667	0.1	52.042011
18.078333	0.1	52.002731
18.080000	0.1	51.966015
18.081667	0.1	51.930550
18.083333	0.1	51.894370
18.085000	0.1	51.855806
18.086667	0.1	51.814559
18.088333	0.1	51.771286
18.090000	0.1	51.725987
18.091667	0.1	51.678482
18.093333	0.1	51.629844
18.095000	0.1	51.581505
18.096667	0.1	51.533583
18.098333	0.1	51.485363
18.100000	0.1	51.437202
18.101667	0.1	51.391068
18.103333	0.1	51.347736
18.105000	0.1	51.304522
18.106667	0.1	51.257256
18.108333	0.1	51.204506
18.110000	0.1	51.148835
18.111667	0.1	51.093462
18.113333	0.1	51.039401
18.115000	0.1	50.985518
18.116667	0.1	50.931218
18.118333	0.1	50.876144
18.120000	0.1	50.820413
18.121667	0.1	50.763491
18.123333	0.1	50.704780
18.125000	0.1	50.644401
18.126667	0.1	50.583127
18.128333	0.1	50.521317
18.130000	0.1	50.458553
18.131667	0.1	50.393763
18.133333	0.1	50.325993
18.135000	0.1	50.255719
18.136667	0.1	50.185326
18.138333	0.1	50.117317
18.140000	0.1	50.053003
18.141667	0.1	49.991849
18.143333	0.1	49.931350
18.145000	0.1	49.869362
18.146667	0.1	49.805942
18.148333	0.1	49.743357
18.150000	0.1	49.683157
18.151667	0.1	49.624148
18.153333	0.1	49.563590
18.155000	0.1	49.499872
18.156667	0.1	49.432698
18.158333	0.1	49.361828
18.160000	0.1	49.287739
18.161667	0.1	49.213472
18.163333	0.1	49.142781
18.165000	0.1	49.076441
18.166667	0.1	49.012187
18.168333	0.1	48.947635
18.170000	0.1	48.882189
18.171667	0.1	48.816386
18.173333	0.1	48.750761
18.175000	0.1	48.685315
18.176667	0.1	48.620048
18.178333	0.1	48.554304
18.180000	0.1	48.486712
18.181667	0.1	48.416498
18.183333	0.1	48.345628
18.185000	0.1	48.277679
18.186667	0.1	48.214140
18.188333	0.1	48.152986
18.190000	0.1	48.090878
18.191667	0.1	48.025373
18.193333	0.1	47.955456
18.195000	0.1	47.882500
18.196667	0.1	47.810557
18.198333	0.1	47.743919
18.200000	0.1	47.682646
18.201667	0.1	47.622862
18.203333	0.1	47.561231
18.205000	0.1	47.497275
18.206667	0.1	47.432545
18.208333	0.1	47.369841
18.210000	0.1	47.312143
18.211667	0.1	47.259572
18.213333	0.1	47.209385
18.215000	0.1	47.158006
18.216667	0.1	47.102037
18.218333	0.1	47.040465
18.220000	0.1	46.975794
18.221667	0.1	46.912792
18.223333	0.1	46.854678
18.225000	0.1	46.801451
18.226667	0.1	46.751085
18.228333	0.1	46.702507
18.230000	0.1	46.654406
18.231667	0.1	46.604934
18.233333	0.1	46.553078
18.235000	0.1	46.498897
18.236667	0.1	46.443346
18.238333	0.1	46.387794
18.240000	0.1	46.333435
18.241667	0.1	46.281162
18.243333	0.1	46.231511
18.245000	0.1	46.184543
18.246667	0.1	46.139303
18.248333	0.1	46.094242
18.250000	0.1	46.048823
18.251667	0.1	46.003404
18.253333	0.1	45.958462
18.255000	0.1	45.914235
18.256667	0.1	45.871022
18.258333	0.1	45.828643
18.260000	0.1	45.785907
18.261667	0.1	45.741620
18.263333	0.1	45.695844
18.265000	0.1	45.651021
18.266667	0.1	45.610252
18.268333	0.1	45.575025
18.270000	0.1	45.543673
18.271667	0.1	45.512798
18.273333	0.1	45.479479
18.275000	0.1	45.442584
18.276667	0.1	45.402470
18.278333	0.1	45.361104
18.280000	0.1	45.321229
18.281667	0.1	45.284810
18.283333	0.1	45.252028
18.285000	0.1	45.221749
18.286667	0.1	45.192304
18.288333	0.1	45.163157
18.290000	0.1	45.134607
18.291667	0.1	45.107367
18.293333	0.1	45.081618
18.295000	0.1	45.057001
18.296667	0.1	45.032981
18.298333	0.1	45.010033
18.300000	0.1	44.989291
18.301667	0.1	44.970277
18.303333	0.1	44.950965
18.305000	0.1	44.929984
18.306667	0.1	44.907036
18.308333	0.1	44.883015
18.310000	0.1	44.858578
18.311667	0.1	44.834557
18.313333	0.1	44.811907
18.315000	0.1	44.790688
18.316667	0.1	44.770482
18.318333	0.1	44.751587
18.320000	0.1	44.734779
18.321667	0.1	44.718924
18.323333	0.1	44.701698
18.325000	0.1	44.683042
18.326667	0.1	44.665518
18.328333	0.1	44.650617
18.330000	0.1	44.637265
18.331667	0.1	44.623914
18.333333	0.1	44.610086
18.335000	0.1	44.596794
18.336667	0.1	44.584873
18.338333	0.1	44.574740
18.340000	0.1	44.566455
18.341667	0.1	44.560137
18.343333	0.1	44.555369
18.345000	0.1	44.550660
18.346667	0.1	44.543686
18.348333	0.1	44.533196
18.350000	0.1	44.520321
18.351667	0.1	44.507447
18.353333	0.1	44.496300
18.355000	0.1	44.486466
18.356667	0.1	44.476333
18.358333	0.1	44.464829
18.360000	0.1	44.452133
18.361667	0.1	44.439795
18.363333	0.1	44.429245
18.365000	0.1	44.420126
18.366667	0.1	44.409755
18.368333	0.1	44.394913
18.370000	0.1	44.375959
18.371667	0.1	44.356706
18.373333	0.1	44.340494
18.375000	0.1	44.327858
18.376667	0.1	44.317069
18.378333	0.1	44.304850
18.380000	0.1	44.288757
18.381667	0.1	44.269326
18.383333	0.1	44.248703
18.385000	0.1	44.228318
18.386667	0.1	44.207933
18.388333	0.1	44.186297
18.390000	0.1	44.162753
18.391667	0.1	44.137719
18.393333	0.1	44.112149
18.395000	0.1	44.086995
18.396667	0.1	44.062140
18.398333	0.1	44.037166
18.400000	0.1	44.011476
18.401667	0.1	43.984416
18.403333	0.1	43.955567
18.405000	0.1	43.924930
18.406667	0.1	43.892625
18.408333	0.1	43.859186
18.410000	0.1	43.825212
18.411667	0.1	43.790999
18.413333	0.1	43.757024
18.415000	0.1	43.725016
18.416667	0.1	43.696645
18.418333	0.1	43.671551
18.420000	0.1	43.647113
18.421667	0.1	43.619516
18.423333	0.1	43.586197
18.425000	0.1	43.547871
18.426667	0.1	43.507221
18.428333	0.1	43.466690
18.430000	0.1	43.427172
18.431667	0.1	43.388787
18.433333	0.1	43.350878
18.435000	0.1	43.312433
18.436667	0.1	43.272617
18.438333	0.1	43.231132
18.440000	0.1	43.188276
18.441667	0.1	43.144765
18.443333	0.1	43.101611
18.445000	0.1	43.059352
18.446667	0.1	43.017330
18.448333	0.1	42.973819
18.450000	0.1	42.927506
18.451667	0.1	42.878690
18.453333	0.1	42.829755
18.455000	0.1	42.782726
18.456667	0.1	42.738083
18.458333	0.1	42.695406
18.460000	0.1	42.653563
18.461667	0.1	42.610231
18.463333	0.1	42.563560
18.465000	0.1	42.513075
18.466667	0.1	42.459073
18.468333	0.1	42.401853
18.470000	0.1	42.342606
18.471667	0.1	42.283955
18.473333	0.1	42.228284
18.475000	0.1	42.176488
18.476667	0.1	42.127195
18.478333	0.1	42.077544
18.480000	0.1	42.025330
18.481667	0.1	41.970255
18.483333	0.1	41.913512
18.485000	0.1	41.856053
18.486667	0.1	41.798117
18.488333	0.1	41.738811
18.490000	0.1	41.678014
18.491667	0.1	41.615846
18.493333	0.1	41.552427
18.495000	0.1	41.488590
18.496667	0.1	41.426840
18.498333	0.1	41.369381
18.500000	0.1	41.315200
18.501667	0.1	41.260126
18.503333	0.1	41.201236
18.505000	0.1	41.140142
18.506667	0.1	41.079941
18.508333	0.1	41.022184
18.510000	0.1	40.965440
18.511667	0.1	40.906432
18.513333	0.1	40.843310
18.515000	0.1	40.777209
18.516667	0.1	40.712121
18.518333	0.1	40.652337
18.520000	0.1	40.598037
18.521667	0.1	40.545049
18.523333	0.1	40.488842
18.525000	0.1	40.427747
18.526667	0.1	40.362659
18.528333	0.1	40.295901
18.530000	0.1	40.230217
18.531667	0.1	40.167036
18.533333	0.1	40.105822
18.535000	0.1	40.045681
18.536667	0.1	39.986792
18.538333	0.1	39.928975
18.540000	0.1	39.871874
18.541667	0.1	39.815667
18.543333	0.1	39.760890
18.545000	0.1	39.707723
18.546667	0.1	39.655330
18.548333	0.1	39.602878
18.550000	0.1	39.549472
18.551667	0.1	39.493563
18.553333	0.1	39.433660
18.555000	0.1	39.370003
18.556667	0.1	39.305928
18.558333	0.1	39.246204
18.560000	0.1	39.193394
18.561667	0.1	39.145234
18.563333	0.1	39.097490
18.565000	0.1	39.047840
18.566667	0.1	38.996222
18.568333	0.1	38.944247
18.570000	0.1	38.893762
18.571667	0.1	38.845422
18.573333	0.1	38.797560
18.575000	0.1	38.747492
18.576667	0.1	38.694503
18.578333	0.1	38.640025
18.580000	0.1	38.585844
18.581667	0.1	38.532677
18.583333	0.1	38.480225
18.585000	0.1	38.427951
18.586667	0.1	38.375142
18.588333	0.1	38.321378
18.590000	0.1	38.266780
18.591667	0.1	38.213315
18.593333	0.1	38.163664
18.595000	0.1	38.118842
18.596667	0.1	38.076939
18.598333	0.1	38.033547
18.600000	0.1	37.984433
18.601667	0.1	37.927689
18.603333	0.1	37.865105
18.605000	0.1	37.802520
18.606667	0.1	37.745955
18.608333	0.1	37.696781
18.610000	0.1	37.650647
18.611667	0.1	37.601473
18.613333	0.1	37.546637
18.615000	0.1	37.487807
18.616667	0.1	37.428381
18.618333	0.1	37.370863
18.620000	0.1	37.315669
18.621667	0.1	37.261190
18.623333	0.1	37.205639
18.625000	0.1	37.148955
18.626667	0.1	37.091794
18.628333	0.1	37.034454
18.630000	0.1	36.976816
18.631667	0.1	36.919358
18.633333	0.1	36.862376
18.635000	0.1	36.806288
18.636667	0.1	36.751571
18.638333	0.1	36.697509
18.640000	0.1	36.644044
18.641667	0.1	36.592903
18.643333	0.1	36.546292
18.645000	0.1	36.504092
18.646667	0.1	36.462846
18.648333	0.1	36.418202
18.650000	0.1	36.367955
18.651667	0.1	36.313774
18.653333	0.1	36.259713
18.655000	0.1	36.209168
18.656667	0.1	36.163213
18.658333	0.1	36.121371
18.660000	0.1	36.082508
18.661667	0.1	36.044898
18.663333	0.1	36.007406
18.665000	0.1	35.970154
18.666667	0.1	35.934093
18.668333	0.1	35.900714
18.670000	0.1	35.871508
18.671667	0.1	35.846593
18.673333	0.1	35.824897
18.675000	0.1	35.804631
18.676667	0.1	35.783829
18.678333	0.1	35.761657
18.680000	0.1	35.738590
18.681667	0.1	35.715761
18.683333	0.1	35.694065
18.685000	0.1	35.674455
18.686667	0.1	35.657289
18.688333	0.1	35.643282
18.690000	0.1	35.633447
18.691667	0.1	35.628559
18.693333	0.1	35.628559
18.695000	0.1	35.634520
18.696667	0.1	35.647096
18.698333	0.1	35.664263
18.700000	0.1	35.682144
18.701667	0.1	35.697999
18.703333	0.1	35.712244
18.705000	0.1	35.727503
18.706667	0.1	35.747173
18.708333	0.1	35.773816
18.710000	0.1	35.808029
18.711667	0.1	35.848739
18.713333	0.1	35.893860
18.715000	0.1	35.941424
18.716667	0.1	35.991432
18.718333	0.1	36.044242
18.720000	0.1	36.099078
18.721667	0.1	36.154213
18.723333	0.1	36.210122
18.725000	0.1	36.269369
18.726667	0.1	36.334576
18.728333	0.1	36.406758
18.730000	0.1	36.486151
18.731667	0.1	36.571624
18.733333	0.1	36.660852
18.735000	0.1	36.752286
18.736667	0.1	36.846282
18.738333	0.1	36.944034
18.740000	0.1	37.045958
18.741667	0.1	37.151935
18.743333	0.1	37.262323
18.745000	0.1	37.378850
18.746667	0.1	37.504377
18.748333	0.1	37.641349
18.750000	0.1	37.788453
18.751667	0.1	37.941220
18.753333	0.1	38.096788
18.755000	0.1	38.256171
18.756667	0.1	38.420679
18.758333	0.1	38.590672
18.760000	0.1	38.767042
18.761667	0.1	38.952293
18.763333	0.1	39.149048
18.765000	0.1	39.357486
18.766667	0.1	39.575579
18.768333	0.1	39.800706
18.770000	0.1	40.031674
18.771667	0.1	40.269079
18.773333	0.1	40.514054
18.775000	0.1	40.768328
18.776667	0.1	41.033986
18.778333	0.1	41.312518
18.780000	0.1	41.604402
18.781667	0.1	41.909220
18.783333	0.1	42.225959
18.785000	0.1	42.554321
18.786667	0.1	42.895379
18.788333	0.1	43.250802
18.790000	0.1	43.621066
18.791667	0.1	44.005575
18.793333	0.1	44.403019
18.795000	0.1	44.813278
18.796667	0.1	45.238080
18.798333	0.1	45.680466
18.800000	0.1	46.141925
18.801667	0.1	46.621206
18.803333	0.1	47.115269
18.805000	0.1	47.621432
18.806667	0.1	48.137906
18.808333	0.1	48.664215
18.810000	0.1	49.201432
18.811667	0.1	49.751106
18.813333	0.1	50.313714
18.815000	0.1	50.887886
18.816667	0.1	51.470819
18.818333	0.1	52.058581
18.820000	0.1	52.647832
18.821667	0.1	53.236547
18.823333	0.1	53.824070
18.825000	0.1	54.410640
18.826667	0.1	54.996315
18.828333	0.1	55.579725
18.830000	0.1	56.157652
18.831667	0.1	56.726042
18.833333	0.1	57.281676
18.835000	0.1	57.822589
18.836667	0.1	58.346752
18.838333	0.1	58.851424
18.840000	0.1	59.333030
18.841667	0.1	59.787754
18.843333	0.1	60.212139
18.845000	0.1	60.604457
18.846667	0.1	60.964171
18.848333	0.1	61.291639
18.850000	0.1	61.586443
18.851667	0.1	61.846677
18.853333	0.1	62.068526
18.855000	0.1	62.249128
18.856667	0.1	62.387649
18.858333	0.1	62.484447
18.860000	0.1	62.538806
18.861667	0.1	62.549535
18.863333	0.1	62.516157
18.865000	0.1	62.438849
18.866667	0.1	62.318210
18.868333	0.1	62.155906
18.870000	0.1	61.954323
18.871667	0.1	61.714593
18.873333	0.1	61.435763
18.875000	0.1	61.116937
18.876667	0.1	60.758773
18.878333	0.1	60.362343
18.880000	0.1	59.929851
18.881667	0.1	59.465471
18.883333	0.1	58.973614
18.885000	0.1	58.456186
18.886667	0.1	57.912890
18.888333	0.1	57.342712
18.890000	0.1	56.746427
18.891667	0.1	56.126598
18.893333	0.1	55.487159
18.895000	0.1	54.832402
18.896667	0.1	54.165665
18.898333	0.1	53.488139
18.900000	0.1	52.799645
18.901667	0.1	52.100125
18.903333	0.1	51.391605
18.905000	0.1	50.677481
18.906667	0.1	49.961391
18.908333	0.1	49.245062
18.910000	0.1	48.527840
18.911667	0.1	47.809127
18.913333	0.1	47.090831
18.915000	0.1	46.376768
18.916667	0.1	45.670870
18.918333	0.1	44.976714
18.920000	0.1	44.295671
18.921667	0.1	43.626788
18.923333	0.1	42.968812
18.925000	0.1	42.322161
18.926667	0.1	41.688266
18.928333	0.1	41.068914
18.930000	0.1	40.465477
18.931667	0.1	39.877954
18.933333	0.1	39.305510
18.935000	0.1	38.747611
18.936667	0.1	38.204493
18.938333	0.1	37.677529
18.940000	0.1	37.168028
18.941667	0.1	36.676409
18.943333	0.1	36.201181
18.945000	0.1	35.740676
18.946667	0.1	35.294177
18.948333	0.1	34.863355
18.950000	0.1	34.451189
18.951667	0.1	34.060659
18.953333	0.1	33.692243
18.955000	0.1	33.343138
18.956667	0.1	33.007624
18.958333	0.1	32.680037
18.960000	0.1	32.357575
18.961667	0.1	32.041254
18.963333	0.1	31.735124
18.965000	0.1	31.443777
18.966667	0.1	31.169238
18.968333	0.1	30.909957
18.970000	0.1	30.662479
18.971667	0.1	30.424299
18.973333	0.1	30.195417
18.975000	0.1	29.977323
18.976667	0.1	29.771509
18.978333	0.1	29.579105
18.980000	0.1	29.399695
18.981667	0.1	29.230000
18.983333	0.1	29.064955
18.985000	0.1	28.900923
18.986667	0.1	28.736891
18.988333	0.1	28.575064
18.990000	0.1	28.419198
18.991667	0.1	28.271617
18.993333	0.1	28.131665
18.995000	0.1	27.997317
18.996667	0.1	27.866842
18.998333	0.1	27.739348
19.000000	0.1	27.615430
19.001667	0.1	27.497532
19.003333	0.1	27.387680
19.005000	0.1	27.285756
19.006667	0.1	27.189197
19.008333	0.1	27.094485
19.010000	0.1	26.998939
19.011667	0.1	26.901366
19.013333	0.1	26.802720
19.015000	0.1	26.706101
19.016667	0.1	26.614012
19.018333	0.1	26.526095
19.020000	0.1	26.439966
19.021667	0.1	26.354374
19.023333	0.1	26.270689
19.025000	0.1	26.190640
19.026667	0.1	26.114108
19.028333	0.1	26.038887
19.030000	0.1	25.963666
19.031667	0.1	25.889219
19.033333	0.1	25.817157
19.035000	0.1	25.747658
19.036667	0.1	25.679530
19.038333	0.1	25.610925
19.040000	0.1	25.541486
19.041667	0.1	25.472583
19.043333	0.1	25.405647
19.045000	0.1	25.341572
19.046667	0.1	25.280418
19.048333	0.1	25.221409
19.050000	0.1	25.163235
19.051667	0.1	25.104226
19.053333	0.1	25.043012
19.055000	0.1	24.980010
19.056667	0.1	24.917664
19.058333	0.1	24.858715
19.060000	0.1	24.803878
19.061667	0.1	24.751784
19.063333	0.1	24.701001
19.065000	0.1	24.650337
19.066667	0.1	24.599613
19.068333	0.1	24.548949
19.070000	0.1	24.497987
19.071667	0.1	24.446012
19.073333	0.1	24.393739
19.075000	0.1	24.342181
19.076667	0.1	24.291517
19.078333	0.1	24.240436
19.080000	0.1	24.187507
19.081667	0.1	24.132074
19.083333	0.1	24.075569
19.085000	0.1	24.021031
19.086667	0.1	23.971201
19.088333	0.1	23.926021
19.090000	0.1	23.882808
19.091667	0.1	23.838343
19.093333	0.1	23.791315
19.095000	0.1	23.742260
19.096667	0.1	23.692073
19.098333	0.1	23.641409
19.100000	0.1	23.591162
19.101667	0.1	23.542108
19.103333	0.1	23.494722
19.105000	0.1	23.449482
19.106667	0.1	23.407401
19.108333	0.1	23.368479
19.110000	0.1	23.330571
19.111667	0.1	23.291589
19.113333	0.1	23.250700
19.115000	0.1	23.209335
19.116667	0.1	23.169042
19.118333	0.1	23.129643
19.120000	0.1	23.090006
19.121667	0.1	23.049296
19.123333	0.1	23.007394
19.125000	0.1	22.964479
19.126667	0.1	22.921921
19.128333	0.1	22.881330
19.130000	0.1	22.843601
19.131667	0.1	22.808136
19.133333	0.1	22.773625
19.135000	0.1	22.741081
19.136667	0.1	22.712530
19.138333	0.1	22.688271
19.140000	0.1	22.666217
19.141667	0.1	22.643389
19.143333	0.1	22.618414
19.145000	0.1	22.591950
19.146667	0.1	22.564949
19.148333	0.1	22.537590
19.150000	0.1	22.510053
19.151667	0.1	22.482754
19.153333	0.1	22.455872
19.155000	0.1	22.429706
19.156667	0.1	22.404732
19.158333	0.1	22.380771
19.160000	0.1	22.356511
19.161667	0.1	22.331120
19.163333	0.1	22.305609
19.165000	0.1	22.281946
19.166667	0.1	22.260190
19.168333	0.1	22.238494
19.170000	0.1	22.214950
19.171667	0.1	22.188784
19.173333	0.1	22.160591
19.175000	0.1	22.132517
19.176667	0.1	22.106053
19.178333	0.1	22.081198
19.180000	0.1	22.057415
19.181667	0.1	22.034706
19.183333	0.1	22.013129
19.185000	0.1	21.992029
19.186667	0.1	21.970035
19.188333	0.1	21.945537
19.190000	0.1	21.916808
19.191667	0.1	21.883429
19.193333	0.1	21.847547
19.195000	0.1	21.811904
19.196667	0.1	21.777870
19.198333	0.1	21.744849
19.200000	0.1	21.711410
19.201667	0.1	21.676303
19.203333	0.1	21.638812
19.205000	0.1	21.598936
19.206667	0.1	21.557690
19.208333	0.1	21.515609
19.210000	0.1	21.472157
19.211667	0.1	21.427096
19.213333	0.1	21.381379
19.215000	0.1	21.335484
19.216667	0.1	21.288635
19.218333	0.1	21.239997
19.220000	0.1	21.188797
19.221667	0.1	21.134914
19.223333	0.1	21.078826
19.225000	0.1	21.021963
19.226667	0.1	20.965935
19.228333	0.1	20.911754
19.230000	0.1	20.858408
19.231667	0.1	20.804704
19.233333	0.1	20.750226
19.235000	0.1	20.694794
19.236667	0.1	20.637752
19.238333	0.1	20.578207
19.240000	0.1	20.516337
19.241667	0.1	20.453216
19.243333	0.1	20.390333
19.245000	0.1	20.329179
19.246667	0.1	20.270885
19.248333	0.1	20.215572
19.250000	0.1	20.162166
19.251667	0.1	20.108701
19.253333	0.1	20.053090
19.255000	0.1	19.994439
19.256667	0.1	19.933702
19.258333	0.1	19.872488
19.260000	0.1	19.812585
19.261667	0.1	19.755067
19.263333	0.1	19.699694
19.265000	0.1	19.645513
19.266667	0.1	19.591690
19.268333	0.1	19.538046
19.270000	0.1	19.484700
19.271667	0.1	19.431592
19.273333	0.1	19.378842
19.275000	0.1	19.327224
19.276667	0.1	19.276918
19.278333	0.1	19.227387
19.280000	0.1	19.177557
19.281667	0.1	19.127430
19.283333	0.1	19.077719
19.285000	0.1	19.028307
19.286667	0.1	18.978478
19.288333	0.1	18.928589
19.290000	0.1	18.880428
19.291667	0.1	18.835546
19.293333	0.1	18.793584
19.295000	0.1	18.752576
19.296667	0.1	18.710495
19.298333	0.1	18.666865
19.300000	0.1	18.622876
19.301667	0.1	18.580795
19.303333	0.1	18.541039
19.305000	0.1	18.501283
19.306667	0.1	18.459202
19.308333	0.1	18.416227
19.310000	0.1	18.375696
19.311667	0.1	18.338264
19.313333	0.1	18.302084
19.315000	0.1	18.266202
19.316667	0.1	18.231393
19.318333	0.1	18.197776
19.320000	0.1	18.164219
19.321667	0.1	18.129409
19.323333	0.1	18.093229
19.325000	0.1	18.056871
19.326667	0.1	18.021883
19.328333	0.1	17.988325
19.330000	0.1	17.954589
19.331667	0.1	17.918767
19.333333	0.1	17.880083
19.335000	0.1	17.841102
19.336667	0.1	17.805399
19.338333	0.1	17.774762
19.340000	0.1	17.747761
19.341667	0.1	17.722369
19.343333	0.1	17.696978
19.345000	0.1	17.671348
19.346667	0.1	17.646195
19.348333	0.1	17.621339
19.350000	0.1	17.595590
19.351667	0.1	17.568172
19.353333	0.1	17.538966
19.355000	0.1	17.507256
19.356667	0.1	17.472387
19.358333	0.1	17.434896
19.360000	0.1	17.397107
19.361667	0.1	17.361761
19.363333	0.1	17.329873
19.365000	0.1	17.300547
19.366667	0.1	17.272533
19.368333	0.1	17.246128
19.370000	0.1	17.221511
19.371667	0.1	17.197074
19.373333	0.1	17.170490
19.375000	0.1	17.141999
19.376667	0.1	17.113806
19.378333	0.1	17.087043
19.380000	0.1	17.061473
19.381667	0.1	17.035783
19.383333	0.1	17.009021
19.385000	0.1	16.981424
19.386667	0.1	16.954542
19.388333	0.1	16.929031
19.390000	0.1	16.904534
19.391667	0.1	16.880394
19.393333	0.1	16.855420
19.395000	0.1	16.828121
19.396667	0.1	16.798795
19.398333	0.1	16.769768
19.400000	0.1	16.743244
19.401667	0.1	16.720654
19.403333	0.1	16.701163
19.405000	0.1	16.681076
19.406667	0.1	16.656459
19.408333	0.1	16.626836
19.410000	0.1	16.595543
19.411667	0.1	16.566635
19.413333	0.1	16.542078
19.415000	0.1	16.521514
19.416667	0.1	16.501964
19.418333	0.1	16.479612
19.420000	0.1	16.453029
19.421667	0.1	16.424657
19.423333	0.1	16.398371
19.425000	0.1	16.375662
19.426667	0.1	16.355814
19.428333	0.1	16.337336
19.430000	0.1	16.319753
19.431667	0.1	16.302706
19.433333	0.1	16.285301
19.435000	0.1	16.266168
19.436667	0.1	16.244055
19.438333	0.1	16.218723
19.440000	0.1	16.191185
19.441667	0.1	16.163469
19.443333	0.1	16.137422
19.445000	0.1	16.113401
19.446667	0.1	16.090513
19.448333	0.1	16.067267
19.450000	0.1	16.043604
19.451667	0.1	16.020299
19.453333	0.1	15.998186
19.455000	0.1	15.977622
19.456667	0.1	15.958727
19.458333	0.1	15.940429
19.460000	0.1	15.921355
19.461667	0.1	15.900315
19.463333	0.1	15.876592
19.465000	0.1	15.850903
19.466667	0.1	15.826524
19.468333	0.1	15.807391
19.470000	0.1	15.795113
19.471667	0.1	15.786887
19.473333	0.1	15.777589
19.475000	0.1	15.763820
19.476667	0.1	15.745581
19.478333	0.1	15.725554
19.480000	0.1	15.706063
19.481667	0.1	15.687526
19.483333	0.1	15.668572
19.485000	0.1	15.647233
19.486667	0.1	15.622259
19.488333	0.1	15.593887
19.490000	0.1	15.564562
19.491667	0.1	15.538157
19.493333	0.1	15.516222
19.495000	0.1	15.497626
19.496667	0.1	15.480281
19.498333	0.1	15.463115
19.500000	0.1	15.445054
19.501667	0.1	15.425087
19.503333	0.1	15.402556
19.505000	0.1	15.376569
19.506667	0.1	15.346528
19.508333	0.1	15.314461
19.510000	0.1	15.283526
19.511667	0.1	15.254796
19.513333	0.1	15.226842
19.515000	0.1	15.197874
19.516667	0.1	15.167178
19.518333	0.1	15.135706
19.520000	0.1	15.104712
19.521667	0.1	15.073956
19.523333	0.1	15.042723
19.525000	0.1	15.010835
19.526667	0.1	14.978052
19.528333	0.1	14.943779
19.530000	0.1	14.907659
19.531667	0.1	14.869452
19.533333	0.1	14.828623
19.535000	0.1	14.784993
19.536667	0.1	14.740230
19.538333	0.1	14.697374
19.540000	0.1	14.658631
19.541667	0.1	14.623643
19.543333	0.1	14.589489
19.545000	0.1	14.552952
19.546667	0.1	14.514089
19.548333	0.1	14.476241
19.550000	0.1	14.443220
19.551667	0.1	14.416099
19.553333	0.1	14.392377
19.555000	0.1	14.367462
19.556667	0.1	14.339329
19.558333	0.1	14.309348
19.560000	0.1	14.279605
19.561667	0.1	14.251054
19.563333	0.1	14.223517
19.565000	0.1	14.196635
19.566667	0.1	14.170946
19.568333	0.1	14.146746
19.570000	0.1	14.123679
19.571667	0.1	14.101745
19.573333	0.1	14.081717
19.575000	0.1	14.063657
19.576667	0.1	14.046908
19.578333	0.1	14.031053
19.580000	0.1	14.016510
19.581667	0.1	14.003337
19.583333	0.1	13.990820
19.585000	0.1	13.977052
19.586667	0.1	13.960124
19.588333	0.1	13.940156
19.590000	0.1	13.919772
19.591667	0.1	13.902307
19.593333	0.1	13.889612
19.595000	0.1	13.881565
19.596667	0.1	13.876081
19.598333	0.1	13.870657
19.600000	0.1	13.864458
19.601667	0.1	13.857664
19.603333	0.1	13.849200
19.605000	0.1	13.838471
19.606667	0.1	13.826908
19.608333	0.1	13.816238
19.610000	0.1	13.806046
19.611667	0.1	13.795138
19.613333	0.1	13.783396
19.615000	0.1	13.771654
19.616667	0.1	13.759971
19.618333	0.1	13.747156
19.620000	0.1	13.731838
19.621667	0.1	13.713182
19.623333	0.1	13.691784
19.625000	0.1	13.669372
19.626667	0.1	13.647438
19.628333	0.1	13.626338
19.630000	0.1	13.605834
19.631667	0.1	13.585211
19.633333	0.1	13.563276
19.635000	0.1	13.539852
19.636667	0.1	13.515831
19.638333	0.1	13.491453
19.640000	0.1	13.465286
19.641667	0.1	13.435782
19.643333	0.1	13.402344
19.645000	0.1	13.366044
19.646667	0.1	13.328791
19.648333	0.1	13.291896
19.650000	0.1	13.255418
19.651667	0.1	13.219417
19.653333	0.1	13.184429
19.655000	0.1	13.151289
19.656667	0.1	13.120116
19.658333	0.1	13.089598
19.660000	0.1	13.058484
19.661667	0.1	13.026655
19.663333	0.1	12.994886
19.665000	0.1	12.964428
19.666667	0.1	12.935878
19.668333	0.1	12.908698
19.670000	0.1	12.880684
19.671667	0.1	12.850285
19.673333	0.1	12.818337
19.675000	0.1	12.787104
19.676667	0.1	12.757421
19.678333	0.1	12.728275
19.680000	0.1	12.698651
19.681667	0.1	12.668491
19.683333	0.1	12.638093
19.685000	0.1	12.607516
19.686667	0.1	12.576938
19.688333	0.1	12.546421
19.690000	0.1	12.516201
19.691667	0.1	12.487174
19.693333	0.1	12.460829
19.695000	0.1	12.437702
19.696667	0.1	12.416542
19.698333	0.1	12.394846
19.700000	0.1	12.370885
19.701667	0.1	12.345792
19.703333	0.1	12.322367
19.705000	0.1	12.302459
19.706667	0.1	12.285114
19.708333	0.1	12.267054
19.710000	0.1	12.246192
19.711667	0.1	12.224079
19.713333	0.1	12.203217
19.715000	0.1	12.183607
19.716667	0.1	12.163759
19.718333	0.1	12.143613
19.720000	0.1	12.124956
19.721667	0.1	12.109817
19.723333	0.1	12.098373
19.725000	0.1	12.088598
19.726667	0.1	12.078286
19.728333	0.1	12.066603
19.730000	0.1	12.052716
19.731667	0.1	12.036086
19.733333	0.1	12.017191
19.735000	0.1	11.997581
19.736667	0.1	11.978508
19.738333	0.1	11.960090
19.740000	0.1	11.943341
19.741667	0.1	11.930168
19.743333	0.1	11.921228
19.745000	0.1	11.915148
19.746667	0.1	11.909724
19.748333	0.1	11.903108
19.750000	0.1	11.894108
19.751667	0.1	11.882485
19.753333	0.1	11.869968
19.755000	0.1	11.859537
19.756667	0.1	11.852742
19.758333	0.1	11.848748
19.760000	0.1	11.846841
19.761667	0.1	11.846185
19.763333	0.1	11.845351
19.765000	0.1	11.842430
19.766667	0.1	11.836529
19.768333	0.1	11.828542
19.770000	0.1	11.820496
19.771667	0.1	11.814297
19.773333	0.1	11.811496
19.775000	0.1	11.812211
19.776667	0.1	11.814357
19.778333	0.1	11.814833
19.780000	0.1	11.812807
19.781667	0.1	11.809231
19.783333	0.1	11.806072
19.785000	0.1	11.804999
19.786667	0.1	11.806370
19.788333	0.1	11.807860
19.790000	0.1	11.806668
19.791667	0.1	11.802138
19.793333	0.1	11.795939
19.795000	0.1	11.790574
19.796667	0.1	11.787177
19.798333	0.1	11.785329
19.800000	0.1	11.783541
19.801667	0.1	11.780084
19.803333	0.1	11.772991
19.805000	0.1	11.761666
19.806667	0.1	11.747480
19.808333	0.1	11.732162
19.810000	0.1	11.716247
19.811667	0.1	11.699141
19.813333	0.1	11.681498
19.815000	0.1	11.664332
19.816667	0.1	11.647046
19.818333	0.1	11.628628
19.820000	0.1	11.608959
19.821667	0.1	11.587918
19.823333	0.1	11.564613
19.825000	0.1	11.538089
19.826667	0.1	11.508644
19.828333	0.1	11.477233
19.830000	0.1	11.445344
19.831667	0.1	11.414827
19.833333	0.1	11.386157
19.835000	0.1	11.357725
19.836667	0.1	11.327804
19.838333	0.1	11.296809
19.840000	0.1	11.266053
19.841667	0.1	11.235119
19.843333	0.1	11.202038
19.845000	0.1	11.165560
19.846667	0.1	11.126042
19.848333	0.1	11.085213
19.850000	0.1	11.044503
19.851667	0.1	11.004329
19.853333	0.1	10.964812
19.855000	0.1	10.926009
19.856667	0.1	10.887564
19.858333	0.1	10.849357
19.860000	0.1	10.812164
19.861667	0.1	10.778249
19.863333	0.1	10.749877
19.865000	0.1	10.726572
19.866667	0.1	10.704876
19.868333	0.1	10.680974
19.870000	0.1	10.653139
19.871667	0.1	10.622144
19.873333	0.1	10.590494
19.875000	0.1	10.561705
19.876667	0.1	10.537923
19.878333	0.1	10.518432
19.880000	0.1	10.500074
19.881667	0.1	10.479510
19.883333	0.1	10.455549
19.885000	0.1	10.428906
19.886667	0.1	10.401607
19.888333	0.1	10.376096
19.890000	0.1	10.354043
19.891667	0.1	10.335744
19.893333	0.1	10.320068
19.895000	0.1	10.304988
19.896667	0.1	10.288656
19.898333	0.1	10.271133
19.900000	0.1	10.254264
19.901667	0.1	10.238767
19.903333	0.1	10.223687
19.905000	0.1	10.208369
19.906667	0.1	10.193766
19.908333	0.1	10.180891
19.910000	0.1	10.171116
19.911667	0.1	10.165513
19.913333	0.1	10.162712
19.915000	0.1	10.158778
19.916667	0.1	10.150135
19.918333	0.1	10.136307
19.920000	0.1	10.119916
19.921667	0.1	10.104061
19.923333	0.1	10.090352
19.925000	0.1	10.078908
19.926667	0.1	10.068894
19.928333	0.1	10.060013
19.930000	0.1	10.052384
19.931667	0.1	10.046065
19.933333	0.1	10.040224
19.935000	0.1	10.033191
19.936667	0.1	10.024250
19.938333	0.1	10.014415
19.940000	0.1	10.004938
19.941667	0.1	9.996057
19.943333	0.1	9.987414
19.945000	0.1	9.978295
19.946667	0.1	9.968401
19.948333	0.1	9.958327
19.950000	0.1	9.948850
19.951667	0.1	9.939135
19.953333	0.1	9.927035
19.955000	0.1	9.912670
19.956667	0.1	9.897829
19.958333	0.1	9.882928
19.960000	0.1	9.867669
19.961667	0.1	9.853244
19.963333	0.1	9.842575
19.965000	0.1	9.837151
19.966667	0.1	9.835244
19.968333	0.1	9.833754
19.970000	0.1	9.831250
19.971667	0.1	9.828449
19.973333	0.1	9.825707
19.975000	0.1	9.822488
19.976667	0.1	9.817720
19.978333	0.1	9.810448
19.980000	0.1	9.800137
19.981667	0.1	9.787083
19.983333	0.1	9.772897
19.985000	0.1	9.759963
19.986667	0.1	9.750188
19.988333	0.1	9.743453
19.990000	0.1	9.737433
19.991667	0.1	9.729982
19.993333	0.1	9.720564
19.995000	0.1	9.710610
19.996667	0.1	9.701670
19.998333	0.1	9.693146
20.000000	0.1	9.683133
20.001667	0.1	9.670139
20.003333	0.1	9.654761
20.005000	0.1	9.639443
20.006667	0.1	9.626806
20.008333	0.1	9.618462
20.010000	0.1	9.614111
20.011667	0.1	9.611428
20.013333	0.1	9.607673
20.015000	0.1	9.600282
20.016667	0.1	9.587408
20.018333	0.1	9.569228
20.020000	0.1	9.548247
20.021667	0.1	9.527088
20.023333	0.1	9.506286
20.025000	0.1	9.485841
20.026667	0.1	9.467006
20.028333	0.1	9.450555
20.030000	0.1	9.435833
20.031667	0.1	9.420634
20.033333	0.1	9.402693
20.035000	0.1	9.381116
20.036667	0.1	9.358168
20.038333	0.1	9.336889
20.040000	0.1	9.318829
20.041667	0.1	9.303153
20.043333	0.1	9.288312
20.045000	0.1	9.272874
20.046667	0.1	9.256006
20.048333	0.1	9.237350
20.050000	0.1	9.217084
20.051667	0.1	9.196699
20.053333	0.1	9.178818
20.055000	0.1	9.165288
20.056667	0.1	9.154559
20.058333	0.1	9.142638
20.060000	0.1	9.126723
20.061667	0.1	9.107113
20.063333	0.1	9.085715
20.065000	0.1	9.065033
20.066667	0.1	9.047330
20.068333	0.1	9.033800
20.070000	0.1	9.023369
20.071667	0.1	9.013653
20.073333	0.1	9.002865
20.075000	0.1	8.990706
20.076667	0.1	8.978308
20.078333	0.1	8.967877
20.080000	0.1	8.960903
20.081667	0.1	8.956552
20.083333	0.1	8.952380
20.085000	0.1	8.946240
20.086667	0.1	8.937717
20.088333	0.1	8.928359
20.090000	0.1	8.920193
20.091667	0.1	8.914173
20.093333	0.1	8.910418
20.095000	0.1	8.908809
20.096667	0.1	8.909047
20.098333	0.1	8.910180
20.100000	0.1	8.910716
20.101667	0.1	8.909882
20.103333	0.1	8.908690
20.105000	0.1	8.908630
20.106667	0.1	8.910239
20.108333	0.1	8.911729
20.110000	0.1	8.911372
20.111667	0.1	8.908988
20.113333	0.1	8.905471
20.115000	0.1	8.902252
20.116667	0.1	8.901656
20.118333	0.1	8.905232
20.120000	0.1	8.912564
20.121667	0.1	8.920849
20.123333	0.1	8.927882
20.125000	0.1	8.933962
20.126667	0.1	8.941055
20.128333	0.1	8.951009
20.130000	0.1	8.964122
20.131667	0.1	8.979083
20.133333	0.1	8.994163
20.135000	0.1	9.007037
20.136667	0.1	9.017051
20.138333	0.1	9.026170
20.140000	0.1	9.037436
20.141667	0.1	9.051621
20.143333	0.1	9.067715
20.145000	0.1	9.084821
20.146667	0.1	9.102643
20.148333	0.1	9.120584
20.150000	0.1	9.138167
20.151667	0.1	9.156049
20.153333	0.1	9.175301
20.155000	0.1	9.196222
20.156667	0.1	9.218336
20.158333	0.1	9.240568
20.160000	0.1	9.261668
20.161667	0.1	9.281695
20.163333	0.1	9.302676
20.165000	0.1	9.327055
20.166667	0.1	9.355009
20.168333	0.1	9.384692
20.170000	0.1	9.415329
20.171667	0.1	9.448171
20.173333	0.1	9.484470
20.175000	0.1	9.524346
20.176667	0.1	9.567142
20.178333	0.1	9.611488
20.180000	0.1	9.655715
20.181667	0.1	9.699107
20.183333	0.1	9.742261
20.185000	0.1	9.786606
20.186667	0.1	9.833754
20.188333	0.1	9.884418
20.190000	0.1	9.939194
20.191667	0.1	9.998680
20.193333	0.1	10.062159
20.195000	0.1	10.127128
20.196667	0.1	10.191382
20.198333	0.1	10.254682
20.200000	0.1	10.317863
20.201667	0.1	10.382116
20.203333	0.1	10.448278
20.205000	0.1	10.516942
20.206667	0.1	10.587633
20.208333	0.1	10.659159
20.210000	0.1	10.731102
20.211667	0.1	10.805071
20.213333	0.1	10.883511
20.215000	0.1	10.966004
20.216667	0.1	11.049510
20.218333	0.1	11.130274
20.220000	0.1	11.205853
20.221667	0.1	11.275471
20.223333	0.1	11.340082
20.225000	0.1	11.401416
20.226667	0.1	11.460901
20.228333	0.1	11.518479
20.230000	0.1	11.573375
20.231667	0.1	11.624993
20.233333	0.1	11.672617
20.235000	0.1	11.715234
20.236667	0.1	11.751593
20.238333	0.1	11.780620
20.240000	0.1	11.801720
20.241667	0.1	11.815191
20.243333	0.1	11.822165
20.245000	0.1	11.824728
20.246667	0.1	11.823655
20.248333	0.1	11.816443
20.250000	0.1	11.798979
20.251667	0.1	11.769832
20.253333	0.1	11.731268
20.255000	0.1	11.686147
20.256667	0.1	11.634768
20.258333	0.1	11.575461
20.260000	0.1	11.507393
20.261667	0.1	11.431695
20.263333	0.1	11.350096
20.265000	0.1	11.262775
20.266667	0.1	11.169315
20.268333	0.1	11.070133
20.270000	0.1	10.967494
20.271667	0.1	10.864318
20.273333	0.1	10.761619
20.275000	0.1	10.658503
20.276667	0.1	10.554076
20.278333	0.1	10.448516
20.280000	0.1	10.342479
20.281667	0.1	10.236741
20.283333	0.1	10.131539
20.285000	0.1	10.027111
20.286667	0.1	9.923757
20.288333	0.1	9.822071
20.290000	0.1	9.722412
20.291667	0.1	9.624601
20.293333	0.1	9.527386
20.295000	0.1	9.429813
20.296667	0.1	9.332419
20.298333	0.1	9.237946
20.300000	0.1	9.149254
20.301667	0.1	9.066642
20.303333	0.1	8.989096
20.305000	0.1	8.915783
20.306667	0.1	8.845926
20.308333	0.1	8.777977
20.310000	0.1	8.710444
20.311667	0.1	8.644224
20.313333	0.1	8.582473
20.315000	0.1	8.527995
20.316667	0.1	8.480788
20.318333	0.1	8.437872
20.320000	0.1	8.396209
20.321667	0.1	8.354486
20.323333	0.1	8.314074
20.325000	0.1	8.277178
20.326667	0.1	8.245111
20.328333	0.1	8.216739
20.330000	0.1	8.189321
20.331667	0.1	8.161128
20.333333	0.1	8.132160
20.335000	0.1	8.103848
20.336667	0.1	8.077562
20.338333	0.1	8.053065
20.340000	0.1	8.029402
20.341667	0.1	8.007586
20.343333	0.1	7.990361
20.345000	0.1	7.978917
20.346667	0.1	7.971049
20.348333	0.1	7.963181
20.350000	0.1	7.953644
20.351667	0.1	7.943511
20.353333	0.1	7.935524
20.355000	0.1	7.931471
20.356667	0.1	7.930995
20.358333	0.1	7.932127
20.360000	0.1	7.932187
20.361667	0.1	7.929504
20.363333	0.1	7.924438
20.365000	0.1	7.918895
20.366667	0.1	7.913709
20.368333	0.1	7.908702
20.370000	0.1	7.903517
20.371667	0.1	7.899225
20.373333	0.1	7.897795
20.375000	0.1	7.900298
20.376667	0.1	7.905484
20.378333	0.1	7.910789
20.380000	0.1	7.914782
20.381667	0.1	7.916511
20.383333	0.1	7.915736
20.385000	0.1	7.914424
20.386667	0.1	7.915140
20.388333	0.1	7.918716
20.390000	0.1	7.923365
20.391667	0.1	7.926941
20.393333	0.1	7.929206
20.395000	0.1	7.931829
20.396667	0.1	7.936657
20.398333	0.1	7.944048
20.400000	0.1	7.952452
20.401667	0.1	7.959903
20.403333	0.1	7.965744
20.405000	0.1	7.970870
20.406667	0.1	7.976592
20.408333	0.1	7.983089
20.410000	0.1	7.989407
20.411667	0.1	7.994414
20.413333	0.1	7.997990
20.415000	0.1	8.001566
20.416667	0.1	8.006812
20.418333	0.1	8.013905
20.420000	0.1	8.021534
20.421667	0.1	8.027852
20.423333	0.1	8.032203
20.425000	0.1	8.034945
20.426667	0.1	8.037270
20.428333	0.1	8.039773
20.430000	0.1	8.042396
20.431667	0.1	8.045853
20.433333	0.1	8.051336
20.435000	0.1	8.058966
20.436667	0.1	8.067251
20.438333	0.1	8.074224
20.440000	0.1	8.078695
20.441667	0.1	8.081258
20.443333	0.1	8.083761
20.445000	0.1	8.086443
20.446667	0.1	8.087993
20.448333	0.1	8.087278
20.450000	0.1	8.084596
20.451667	0.1	8.081735
20.453333	0.1	8.080125
20.455000	0.1	8.079947
20.456667	0.1	8.080006
20.458333	0.1	8.078874
20.460000	0.1	8.075357
20.461667	0.1	8.069456
20.463333	0.1	8.062721
20.465000	0.1	8.056641
20.466667	0.1	8.051575
20.468333	0.1	8.046866
20.470000	0.1	8.041382
20.471667	0.1	8.033813
20.473333	0.1	8.024395
20.475000	0.1	8.014441
20.476667	0.1	8.004547
20.478333	0.1	7.993818
20.480000	0.1	7.981599
20.481667	0.1	7.969261
20.483333	0.1	7.959247
20.485000	0.1	7.952154
20.486667	0.1	7.946134
20.488333	0.1	7.939160
20.490000	0.1	7.931173
20.491667	0.1	7.922471
20.493333	0.1	7.913232
20.495000	0.1	7.903338
20.496667	0.1	7.892669
20.498333	0.1	7.880748
20.500000	0.1	7.868112
20.501667	0.1	7.856608
20.503333	0.1	7.847250
20.505000	0.1	7.839144
20.506667	0.1	7.830918
20.508333	0.1	7.822812
20.510000	0.1	7.816017
20.511667	0.1	7.810891
20.513333	0.1	7.806421
20.515000	0.1	7.801056
20.516667	0.1	7.794142
20.518333	0.1	7.786930
20.520000	0.1	7.781268
20.521667	0.1	7.777334
20.523333	0.1	7.775069
20.525000	0.1	7.775248
20.526667	0.1	7.778109
20.528333	0.1	7.783056
20.530000	0.1	7.789433
20.531667	0.1	7.796407
20.533333	0.1	7.802487
20.535000	0.1	7.806719
20.536667	0.1	7.809103
20.538333	0.1	7.810295
20.540000	0.1	7.810534
20.541667	0.1	7.809878
20.543333	0.1	7.808805
20.545000	0.1	7.809222
20.546667	0.1	7.813097
20.548333	0.1	7.820487
20.550000	0.1	7.828951
20.551667	0.1	7.837117
20.553333	0.1	7.845998
20.555000	0.1	7.857860
20.556667	0.1	7.873178
20.558333	0.1	7.889629
20.560000	0.1	7.903636
20.561667	0.1	7.913590
20.563333	0.1	7.921219
20.565000	0.1	7.929683
20.566667	0.1	7.940531
20.568333	0.1	7.953406
20.570000	0.1	7.966757
20.571667	0.1	7.979215
20.573333	0.1	7.990838
20.575000	0.1	8.002937
20.576667	0.1	8.016408
20.578333	0.1	8.030653
20.580000	0.1	8.045316
20.581667	0.1	8.061231
20.583333	0.1	8.079827
20.585000	0.1	8.101345
20.586667	0.1	8.124412
20.588333	0.1	8.146644
20.590000	0.1	8.166969
20.591667	0.1	8.185924
20.593333	0.1	8.204997
20.595000	0.1	8.224607
20.596667	0.1	8.242548
20.598333	0.1	8.257151
20.600000	0.1	8.269191
20.601667	0.1	8.280635
20.603333	0.1	8.292854
20.605000	0.1	8.306981
20.606667	0.1	8.323193
20.608333	0.1	8.340657
20.610000	0.1	8.358181
20.611667	0.1	8.374513
20.613333	0.1	8.387745
20.615000	0.1	8.395851
20.616667	0.1	8.398235
20.618333	0.1	8.396388
20.620000	0.1	8.393109
20.621667	0.1	8.390785
20.623333	0.1	8.390725
20.625000	0.1	8.392752
20.626667	0.1	8.394719
20.628333	0.1	8.394242
20.630000	0.1	8.390725
20.631667	0.1	8.384526
20.633333	0.1	8.376241
20.635000	0.1	8.367062
20.636667	0.1	8.357943
20.638333	0.1	8.349658
20.640000	0.1	8.341730
20.641667	0.1	8.332372
20.643333	0.1	8.320749
20.645000	0.1	8.308411
20.646667	0.1	8.298278
20.648333	0.1	8.291841
20.650000	0.1	8.287371
20.651667	0.1	8.281947
20.653333	0.1	8.274436
20.655000	0.1	8.266211
20.656667	0.1	8.259237
20.658333	0.1	8.254290
20.660000	0.1	8.250595
20.661667	0.1	8.246899
20.663333	0.1	8.241892
20.665000	0.1	8.235395
20.666667	0.1	8.228601
20.668333	0.1	8.223176
20.670000	0.1	8.220196
20.671667	0.1	8.220673
20.673333	0.1	8.224607
20.675000	0.1	8.231044
20.676667	0.1	8.239091
20.678333	0.1	8.248628
20.680000	0.1	8.260012
20.681667	0.1	8.272946
20.683333	0.1	8.286715
20.685000	0.1	8.300901
20.686667	0.1	8.315444
20.688333	0.1	8.329988
20.690000	0.1	8.344472
20.691667	0.1	8.359790
20.693333	0.1	8.377433
20.695000	0.1	8.397162
20.696667	0.1	8.417249
20.698333	0.1	8.436263
20.700000	0.1	8.454800
20.701667	0.1	8.474649
20.703333	0.1	8.496225
20.705000	0.1	8.518339
20.706667	0.1	8.539856
20.708333	0.1	8.560658
20.710000	0.1	8.581818
20.711667	0.1	8.605481
20.713333	0.1	8.633972
20.715000	0.1	8.668364
20.716667	0.1	8.707107
20.718333	0.1	8.746982
20.720000	0.1	8.785785
20.721667	0.1	8.821846
20.723333	0.1	8.854449
20.725000	0.1	8.885325
20.726667	0.1	8.919120
20.728333	0.1	8.959890
20.730000	0.1	9.007097
20.731667	0.1	9.056449
20.733333	0.1	9.103358
20.735000	0.1	9.146572
20.736667	0.1	9.187639
20.738333	0.1	9.228349
20.740000	0.1	9.269059
20.741667	0.1	9.309948
20.743333	0.1	9.351492
20.745000	0.1	9.394229
20.746667	0.1	9.437919
20.748333	0.1	9.481788
20.750000	0.1	9.524823
20.751667	0.1	9.566844
20.753333	0.1	9.608269
20.755000	0.1	9.648562
20.756667	0.1	9.686649
20.758333	0.1	9.721518
20.760000	0.1	9.754003
20.761667	0.1	9.786308
20.763333	0.1	9.820223
20.765000	0.1	9.855271
20.766667	0.1	9.889246
20.768333	0.1	9.919823
20.770000	0.1	9.945512
20.771667	0.1	9.966374
20.773333	0.1	9.984315
20.775000	0.1	10.001481
20.776667	0.1	10.018528
20.778333	0.1	10.034323
20.780000	0.1	10.047675
20.781667	0.1	10.058106
20.783333	0.1	10.064960
20.785000	0.1	10.067285
20.786667	0.1	10.065437
20.788333	0.1	10.061265
20.790000	0.1	10.056615
20.791667	0.1	10.052622
20.793333	0.1	10.049224
20.795000	0.1	10.045410
20.796667	0.1	10.040761
20.798333	0.1	10.036290
20.800000	0.1	10.033608
20.801667	0.1	10.032118
20.803333	0.1	10.028780
20.805000	0.1	10.021628
20.806667	0.1	10.011614
20.808333	0.1	10.001064
20.810000	0.1	9.991587
20.811667	0.1	9.983600
20.813333	0.1	9.977461
20.815000	0.1	9.974301
20.816667	0.1	9.974599
20.818333	0.1	9.978116
20.820000	0.1	9.983957
20.821667	0.1	9.990931
20.823333	0.1	9.997249
20.825000	0.1	10.002733
20.826667	0.1	10.009051
20.828333	0.1	10.017872
20.830000	0.1	10.029019
20.831667	0.1	10.040999
20.833333	0.1	10.053278
20.835000	0.1	10.066450
20.836667	0.1	10.081649
20.838333	0.1	10.099590
20.840000	0.1	10.119439
20.841667	0.1	10.139764
20.843333	0.1	10.160387
20.845000	0.1	10.181308
20.846667	0.1	10.202230
20.848333	0.1	10.222555
20.850000	0.1	10.242582
20.851667	0.1	10.262430
20.853333	0.1	10.281504
20.855000	0.1	10.299743
20.856667	0.1	10.317803
20.858333	0.1	10.336042
20.860000	0.1	10.353387
20.861667	0.1	10.366858
20.863333	0.1	10.372878
20.865000	0.1	10.370851
20.866667	0.1	10.363639
20.868333	0.1	10.354937
20.870000	0.1	10.346592
20.871667	0.1	10.337532
20.873333	0.1	10.325552
20.875000	0.1	10.309518
20.876667	0.1	10.291041
20.878333	0.1	10.272921
20.880000	0.1	10.256887
20.881667	0.1	10.242224
20.883333	0.1	10.225773
20.885000	0.1	10.204793
20.886667	0.1	10.178745
20.888333	0.1	10.148049
20.890000	0.1	10.113061
20.891667	0.1	10.074676
20.893333	0.1	10.034919
20.895000	0.1	9.995998
20.896667	0.1	9.959460
20.898333	0.1	9.925843
20.900000	0.1	9.894252
20.901667	0.1	9.862662
20.903333	0.1	9.829164
20.905000	0.1	9.792567
20.906667	0.1	9.752930
20.908333	0.1	9.711087
20.910000	0.1	9.667636
20.911667	0.1	9.622872
20.913333	0.1	9.578527
20.915000	0.1	9.537042
20.916667	0.1	9.499848
20.918333	0.1	9.466351
20.920000	0.1	9.434105
20.921667	0.1	9.400964
20.923333	0.1	9.366036
20.925000	0.1	9.330452
20.926667	0.1	9.296060
20.928333	0.1	9.264112
20.930000	0.1	9.235085
20.931667	0.1	9.209514
20.933333	0.1	9.187222
20.935000	0.1	9.166956
20.936667	0.1	9.146631
20.938333	0.1	9.124280
20.940000	0.1	9.099842
20.941667	0.1	9.074987
20.943333	0.1	9.052575
20.945000	0.1	9.034932
20.946667	0.1	9.021879
20.948333	0.1	9.011090
20.950000	0.1	9.000540
20.951667	0.1	8.990050
20.953333	0.1	8.980215
20.955000	0.1	8.971692
20.956667	0.1	8.965016
20.958333	0.1	8.960188
20.960000	0.1	8.956373
20.961667	0.1	8.952618
20.963333	0.1	8.947969
20.965000	0.1	8.942724
20.966667	0.1	8.938432
20.968333	0.1	8.937479
20.970000	0.1	8.940816
20.971667	0.1	8.946240
20.973333	0.1	8.950472
20.975000	0.1	8.952737
20.976667	0.1	8.954943
20.978333	0.1	8.958221
20.980000	0.1	8.961976
20.981667	0.1	8.965433
20.983333	0.1	8.968831
20.985000	0.1	8.973301
20.986667	0.1	8.979321
20.988333	0.1	8.986354
20.990000	0.1	8.994639
20.991667	0.1	9.004713
20.993333	0.1	9.015978
20.995000	0.1	9.027005
20.996667	0.1	9.037316
20.998333	0.1	9.047986
21.000000	0.1	9.060324
21.001667	0.1	9.074450
21.003333	0.1	9.089351
21.005000	0.1	9.104014
21.006667	0.1	9.118617
21.008333	0.1	9.133280
21.010000	0.1	9.147585
21.011667	0.1	9.160400
21.013333	0.1	9.171248
21.015000	0.1	9.180785
21.016667	0.1	9.189904
21.018333	0.1	9.200216
21.020000	0.1	9.213627
21.021667	0.1	9.231151
21.023333	0.1	9.252847
21.025000	0.1	9.277523
21.026667	0.1	9.302676
21.028333	0.1	9.325624
21.030000	0.1	9.344996
21.031667	0.1	9.361625
21.033333	0.1	9.377599
21.035000	0.1	9.394348
21.036667	0.1	9.411693
21.038333	0.1	9.429277
21.040000	0.1	9.447992
21.041667	0.1	9.469331
21.043333	0.1	9.493471
21.045000	0.1	9.518624
21.046667	0.1	9.542585
21.048333	0.1	9.564937
21.050000	0.1	9.587288
21.051667	0.1	9.611130
21.053333	0.1	9.636462
21.055000	0.1	9.662569
21.056667	0.1	9.689153
21.058333	0.1	9.716511
21.060000	0.1	9.744824
21.061667	0.1	9.774328
21.063333	0.1	9.804965
21.065000	0.1	9.836138
21.066667	0.1	9.868324
21.068333	0.1	9.903610
21.070000	0.1	9.943784
21.071667	0.1	9.989262
21.073333	0.1	10.039449
21.075000	0.1	10.092319
21.076667	0.1	10.144711
21.078333	0.1	10.194779
21.080000	0.1	10.242403
21.081667	0.1	10.287583
21.083333	0.1	10.330260
21.085000	0.1	10.371566
21.086667	0.1	10.414661
21.088333	0.1	10.462881
21.090000	0.1	10.517777
21.091667	0.1	10.578037
21.093333	0.1	10.639728
21.095000	0.1	10.698677
21.096667	0.1	10.753513
21.098333	0.1	10.806263
21.100000	0.1	10.860265
21.101667	0.1	10.917664
21.103333	0.1	10.978521
21.105000	0.1	11.040390
21.106667	0.1	11.100770
21.108333	0.1	11.158348
21.110000	0.1	11.213065
21.111667	0.1	11.264861
21.113333	0.1	11.314214
21.115000	0.1	11.361957
21.116667	0.1	11.409164
21.118333	0.1	11.456550
21.120000	0.1	11.503459
21.121667	0.1	11.547864
21.123333	0.1	11.587382
21.125000	0.1	11.621953
21.126667	0.1	11.652649
21.128333	0.1	11.679710
21.130000	0.1	11.700989
21.131667	0.1	11.715413
21.133333	0.1	11.724532
21.135000	0.1	11.731625
21.136667	0.1	11.737586
21.138333	0.1	11.740447
21.140000	0.1	11.737169
21.141667	0.1	11.726976
21.143333	0.1	11.711181
21.145000	0.1	11.691213
21.146667	0.1	11.668206
21.148333	0.1	11.642159
21.150000	0.1	11.612774
21.151667	0.1	11.580885
21.153333	0.1	11.548341
21.155000	0.1	11.515618
21.156667	0.1	11.481405
21.158333	0.1	11.444450
21.160000	0.1	11.404873
21.161667	0.1	11.363149
21.163333	0.1	11.318863
21.165000	0.1	11.272133
21.166667	0.1	11.224688
21.168333	0.1	11.178315
21.170000	0.1	11.133493
21.171667	0.1	11.089981
21.173333	0.1	11.047006
21.175000	0.1	11.004329
21.176667	0.1	10.962666
21.178333	0.1	10.923505
21.180000	0.1	10.888160
21.181667	0.1	10.857285
21.183333	0.1	10.830105
21.185000	0.1	10.804952
21.186667	0.1	10.780752
21.188333	0.1	10.756970
21.190000	0.1	10.733367
21.191667	0.1	10.711313
21.193333	0.1	10.692657
21.195000	0.1	10.677159
21.196667	0.1	10.662974
21.198333	0.1	10.649384
21.200000	0.1	10.637284
21.201667	0.1	10.627866
21.203333	0.1	10.622442
21.205000	0.1	10.622025
21.206667	0.1	10.626734
21.208333	0.1	10.635377
21.210000	0.1	10.646403
21.211667	0.1	10.658146
21.213333	0.1	10.668815
21.215000	0.1	10.677994
21.216667	0.1	10.687709
21.218333	0.1	10.699750
21.220000	0.1	10.713638
21.221667	0.1	10.728479
21.223333	0.1	10.744632
21.225000	0.1	10.762156
21.226667	0.1	10.780454
21.228333	0.1	10.798455
21.230000	0.1	10.814191
21.231667	0.1	10.825098
21.233333	0.1	10.830641
21.235000	0.1	10.833979
21.236667	0.1	10.839046
21.238333	0.1	10.846019
21.240000	0.1	10.852218
21.241667	0.1	10.856093
21.243333	0.1	10.858119
21.245000	0.1	10.858954
21.246667	0.1	10.857344
21.248333	0.1	10.851145
21.250000	0.1	10.839821
21.251667	0.1	10.825456
21.253333	0.1	10.810018
21.255000	0.1	10.792852
21.256667	0.1	10.772110
21.258333	0.1	10.747195
21.260000	0.1	10.720015
21.261667	0.1	10.693551
21.263333	0.1	10.668994
21.265000	0.1	10.644854
21.266667	0.1	10.617614
21.268333	0.1	10.585189
21.270000	0.1	10.548294
21.271667	0.1	10.509372
21.273333	0.1	10.470331
21.275000	0.1	10.431350
21.276667	0.1	10.391355
21.278333	0.1	10.349453
21.280000	0.1	10.305882
21.281667	0.1	10.261477
21.283333	0.1	10.216237
21.285000	0.1	10.170520
21.286667	0.1	10.125220
21.288333	0.1	10.081351
21.290000	0.1	10.039449
21.291667	0.1	9.999812
21.293333	0.1	9.961665
21.295000	0.1	9.923339
21.296667	0.1	9.883106
21.298333	0.1	9.840549
21.300000	0.1	9.797037
21.301667	0.1	9.754539
21.303333	0.1	9.714246
21.305000	0.1	9.676278
21.306667	0.1	9.639562
21.308333	0.1	9.601951
21.310000	0.1	9.562612
21.311667	0.1	9.522737
21.313333	0.1	9.485186
21.315000	0.1	9.453059
21.316667	0.1	9.427012
21.318333	0.1	9.403885
21.320000	0.1	9.379924
21.321667	0.1	9.354055
21.323333	0.1	9.328187
21.325000	0.1	9.304405
21.326667	0.1	9.283484
21.328333	0.1	9.264350
21.330000	0.1	9.244681
21.331667	0.1	9.222925
21.333333	0.1	9.199858
21.335000	0.1	9.176851
21.336667	0.1	9.154320
21.338333	0.1	9.132267
21.340000	0.1	9.111703
21.341667	0.1	9.094239
21.343333	0.1	9.080649
21.345000	0.1	9.070278
21.346667	0.1	9.061635
21.348333	0.1	9.053886
21.350000	0.1	9.046674
21.351667	0.1	9.039343
21.353333	0.1	9.030521
21.355000	0.1	9.019197
21.356667	0.1	9.006441
21.358333	0.1	8.994043
21.360000	0.1	8.982480
21.361667	0.1	8.970261
21.363333	0.1	8.956791
21.365000	0.1	8.943797
21.366667	0.1	8.933604
21.368333	0.1	8.926273
21.370000	0.1	8.920014
21.371667	0.1	8.914292
21.373333	0.1	8.910001
21.375000	0.1	8.906961
21.376667	0.1	8.901775
21.378333	0.1	8.890987
21.380000	0.1	8.874298
21.381667	0.1	8.855224
21.383333	0.1	8.838356
21.385000	0.1	8.826256
21.386667	0.1	8.818389
21.388333	0.1	8.812607
21.390000	0.1	8.807540
21.391667	0.1	8.801759
21.393333	0.1	8.793533
21.395000	0.1	8.782268
21.396667	0.1	8.769274
21.398333	0.1	8.757175
21.400000	0.1	8.747876
21.401667	0.1	8.741439
21.403333	0.1	8.736194
21.405000	0.1	8.729816
21.406667	0.1	8.720935
21.408333	0.1	8.709372
21.410000	0.1	8.695961
21.411667	0.1	8.680642
21.413333	0.1	8.663953
21.415000	0.1	8.648515
21.416667	0.1	8.637250
21.418333	0.1	8.630515
21.420000	0.1	8.625746
21.421667	0.1	8.619130
21.423333	0.1	8.608044
21.425000	0.1	8.592785
21.426667	0.1	8.575738
21.428333	0.1	8.558989
21.430000	0.1	8.542538
21.431667	0.1	8.525253
21.433333	0.1	8.506358
21.435000	0.1	8.486569
21.436667	0.1	8.467436
21.438333	0.1	8.450091
21.440000	0.1	8.433939
21.441667	0.1	8.416653
21.443333	0.1	8.395792
21.445000	0.1	8.371115
21.446667	0.1	8.344055
21.448333	0.1	8.316935
21.450000	0.1	8.291901
21.451667	0.1	8.270145
21.453333	0.1	8.251369
21.455000	0.1	8.233607
21.456667	0.1	8.214236
21.458333	0.1	8.191944
21.460000	0.1	8.167267
21.461667	0.1	8.143068
21.463333	0.1	8.122206
21.465000	0.1	8.105278
21.466667	0.1	8.090377
21.468333	0.1	8.075178
21.470000	0.1	8.057476
21.471667	0.1	8.035362
21.473333	0.1	8.007944
21.475000	0.1	7.976592
21.476667	0.1	7.944882
21.478333	0.1	7.916093
21.480000	0.1	7.891119
21.481667	0.1	7.869781
21.483333	0.1	7.851899
21.485000	0.1	7.835806
21.486667	0.1	7.818163
21.488333	0.1	7.796765
21.490000	0.1	7.772029
21.491667	0.1	7.745505
21.493333	0.1	7.718802
21.495000	0.1	7.693708
21.496667	0.1	7.671595
21.498333	0.1	7.652343
21.500000	0.1	7.634283
21.501667	0.1	7.615447
21.503333	0.1	7.595122
21.505000	0.1	7.574141
21.506667	0.1	7.553936
21.508333	0.1	7.535577
21.510000	0.1	7.518769
21.511667	0.1	7.501722
21.513333	0.1	7.482768
21.515000	0.1	7.462085
21.516667	0.1	7.441342
21.518333	0.1	7.422507
21.520000	0.1	7.406414
21.521667	0.1	7.392586
21.523333	0.1	7.380307
21.525000	0.1	7.368386
21.526667	0.1	7.355869
21.528333	0.1	7.343173
21.530000	0.1	7.330716
21.531667	0.1	7.317841
21.533333	0.1	7.303775
21.535000	0.1	7.288695
21.536667	0.1	7.273317
21.538333	0.1	7.257641
21.540000	0.1	7.240653
21.541667	0.1	7.221640
21.543333	0.1	7.201791
21.545000	0.1	7.183969
21.546667	0.1	7.169903
21.548333	0.1	7.158697
21.550000	0.1	7.148803
21.551667	0.1	7.139147
21.553333	0.1	7.129908
21.555000	0.1	7.120908
21.556667	0.1	7.112086
21.558333	0.1	7.104278
21.560000	0.1	7.098198
21.561667	0.1	7.092178
21.563333	0.1	7.083655
21.565000	0.1	7.072747
21.566667	0.1	7.061720
21.568333	0.1	7.051349
21.570000	0.1	7.040501
21.571667	0.1	7.028223
21.573333	0.1	7.014990
21.575000	0.1	7.001877
21.576667	0.1	6.989360
21.578333	0.1	6.977261
21.580000	0.1	6.965816
21.581667	0.1	6.955803
21.583333	0.1	6.947697
21.585000	0.1	6.941021
21.586667	0.1	6.933690
21.588333	0.1	6.924272
21.590000	0.1	6.912888
21.591667	0.1	6.901086
21.593333	0.1	6.890357
21.595000	0.1	6.881535
21.596667	0.1	6.874741
21.598333	0.1	6.868661
21.600000	0.1	6.862045
21.601667	0.1	6.854773
21.603333	0.1	6.847978
21.605000	0.1	6.842912
21.606667	0.1	6.839157
21.608333	0.1	6.835461
21.610000	0.1	6.831408
21.611667	0.1	6.827534
21.613333	0.1	6.823838
21.615000	0.1	6.819427
21.616667	0.1	6.814301
21.618333	0.1	6.808222
21.620000	0.1	6.799937
21.621667	0.1	6.788850
21.623333	0.1	6.777525
21.625000	0.1	6.770850
21.626667	0.1	6.771565
21.628333	0.1	6.778598
21.630000	0.1	6.788075
21.631667	0.1	6.795764
21.633333	0.1	6.798983
21.635000	0.1	6.797314
21.636667	0.1	6.792188
21.638333	0.1	6.786168
21.640000	0.1	6.781936
21.641667	0.1	6.780744
21.643333	0.1	6.782473
21.645000	0.1	6.786824
21.646667	0.1	6.793857
21.648333	0.1	6.803573
21.650000	0.1	6.814421
21.651667	0.1	6.823123
21.653333	0.1	6.827176
21.655000	0.1	6.827057
21.656667	0.1	6.824613
21.658333	0.1	6.822646
21.660000	0.1	6.823600
21.661667	0.1	6.829024
21.663333	0.1	6.838978
21.665000	0.1	6.853104
21.666667	0.1	6.870687
21.668333	0.1	6.890774
21.670000	0.1	6.912351
21.671667	0.1	6.934166
21.673333	0.1	6.954432
21.675000	0.1	6.971658
21.676667	0.1	6.986142
21.678333	0.1	7.000566
21.680000	0.1	7.017136
21.681667	0.1	7.036031
21.683333	0.1	7.055581
21.685000	0.1	7.075191
21.686667	0.1	7.096529
21.688333	0.1	7.122398
21.690000	0.1	7.152677
21.691667	0.1	7.183731
21.693333	0.1	7.211805
21.695000	0.1	7.235527
21.696667	0.1	7.254839
21.698333	0.1	7.271171
21.700000	0.1	7.286609
21.701667	0.1	7.302404
21.703333	0.1	7.318318
21.705000	0.1	7.333339
21.706667	0.1	7.346511
21.708333	0.1	7.357002
21.710000	0.1	7.363975
21.711667	0.1	7.367850
21.713333	0.1	7.369698
21.715000	0.1	7.370532
21.716667	0.1	7.370830
21.718333	0.1	7.369698
21.720000	0.1	7.364572
21.721667	0.1	7.353366
21.723333	0.1	7.336081
21.725000	0.1	7.314563
21.726667	0.1	7.290483
21.728333	0.1	7.263065
21.730000	0.1	7.230282
21.731667	0.1	7.191420
21.733333	0.1	7.149280
21.735000	0.1	7.107795
21.736667	0.1	7.068992
21.738333	0.1	7.031799
21.740000	0.1	6.993056
21.741667	0.1	6.949068
21.743333	0.1	6.897808
21.745000	0.1	6.840349
21.746667	0.1	6.780684
21.748333	0.1	6.722570
21.750000	0.1	6.666780
21.751667	0.1	6.610990
21.753333	0.1	6.551862
21.755000	0.1	6.488681
21.756667	0.1	6.423653
21.758333	0.1	6.360054
21.760000	0.1	6.299675
21.761667	0.1	6.241084
21.763333	0.1	6.181479
21.765000	0.1	6.119311
21.766667	0.1	6.055177
21.768333	0.1	5.990923
21.770000	0.1	5.928338
21.771667	0.1	5.868197
21.773333	0.1	5.809963
21.775000	0.1	5.753398
21.776667	0.1	5.699873
21.778333	0.1	5.650819
21.780000	0.1	5.604625
21.781667	0.1	5.558431
21.783333	0.1	5.510688
21.785000	0.1	5.461932
21.786667	0.1	5.414069
21.788333	0.1	5.369246
21.790000	0.1	5.328656
21.791667	0.1	5.291760
21.793333	0.1	5.257905
21.795000	0.1	5.226195
21.796667	0.1	5.195320
21.798333	0.1	5.163431
21.800000	0.1	5.129993
21.801667	0.1	5.096019
21.803333	0.1	5.063832
21.805000	0.1	5.035580
21.806667	0.1	5.011857
21.808333	0.1	4.990697
21.810000	0.1	4.969478
21.811667	0.1	4.947484
21.813333	0.1	4.925669
21.815000	0.1	4.905105
21.816667	0.1	4.886389
21.818333	0.1	4.869044
21.820000	0.1	4.851938
21.821667	0.1	4.834175
21.823333	0.1	4.816234
21.825000	0.1	4.799426
21.826667	0.1	4.785657
21.828333	0.1	4.775882
21.830000	0.1	4.768610
21.831667	0.1	4.760325
21.833333	0.1	4.748762
21.835000	0.1	4.735172
21.836667	0.1	4.722595
21.838333	0.1	4.712880
21.840000	0.1	4.705251
21.841667	0.1	4.697323
21.843333	0.1	4.687190
21.845000	0.1	4.675329
21.846667	0.1	4.664004
21.848333	0.1	4.655421
21.850000	0.1	4.650235
21.851667	0.1	4.647553
21.853333	0.1	4.645169
21.855000	0.1	4.640997
21.856667	0.1	4.634679
21.858333	0.1	4.627586
21.860000	0.1	4.621089
21.861667	0.1	4.615069
21.863333	0.1	4.608453
21.865000	0.1	4.601181
21.866667	0.1	4.594922
21.868333	0.1	4.590631
21.870000	0.1	4.587412
21.871667	0.1	4.583180
21.873333	0.1	4.575789
21.875000	0.1	4.563928
21.876667	0.1	4.549325
21.878333	0.1	4.536450
21.880000	0.1	4.529119
21.881667	0.1	4.527331
21.883333	0.1	4.527986
21.885000	0.1	4.528046
21.886667	0.1	4.525304
21.888333	0.1	4.518330
21.890000	0.1	4.507840
21.891667	0.1	4.496813
21.893333	0.1	4.488170
21.895000	0.1	4.482448
21.896667	0.1	4.478932
21.898333	0.1	4.475951
21.900000	0.1	4.470587
21.901667	0.1	4.460871
21.903333	0.1	4.449010
21.905000	0.1	4.439652
21.906667	0.1	4.435778
21.908333	0.1	4.436493
21.910000	0.1	4.438699
21.911667	0.1	4.439831
21.913333	0.1	4.438877
21.915000	0.1	4.437208
21.916667	0.1	4.436314
21.918333	0.1	4.435718
21.920000	0.1	4.433453
21.921667	0.1	4.428149
21.923333	0.1	4.418969
21.925000	0.1	4.405976
21.926667	0.1	4.391015
21.928333	0.1	4.376710
21.930000	0.1	4.364550
21.931667	0.1	4.353702
21.933333	0.1	4.342616
21.935000	0.1	4.331231
21.936667	0.1	4.321337
21.938333	0.1	4.315079
21.940000	0.1	4.313112
21.941667	0.1	4.315019
21.943333	0.1	4.318834
21.945000	0.1	4.320920
21.946667	0.1	4.317940
21.948333	0.1	4.310072
21.950000	0.1	4.301012
21.951667	0.1	4.293800
21.953333	0.1	4.288495
21.955000	0.1	4.283548
21.956667	0.1	4.278422
21.958333	0.1	4.274607
21.960000	0.1	4.274071
21.961667	0.1	4.276395
21.963333	0.1	4.278660
21.965000	0.1	4.278362
21.966667	0.1	4.274667
21.968333	0.1	4.267872
21.970000	0.1	4.258275
21.971667	0.1	4.247129
21.973333	0.1	4.237294
21.975000	0.1	4.232109
21.976667	0.1	4.232228
21.978333	0.1	4.235029
21.980000	0.1	4.237056
21.981667	0.1	4.237235
21.983333	0.1	4.237056
21.985000	0.1	4.238248
21.986667	0.1	4.240990
21.988333	0.1	4.243553
21.990000	0.1	4.243970
21.991667	0.1	4.241407
21.993333	0.1	4.236818
21.995000	0.1	4.232645
21.996667	0.1	4.230559
21.998333	0.1	4.231036
22.000000	0.1	4.233957
22.001667	0.1	4.238904
22.003333	0.1	4.243851
22.005000	0.1	4.246712
22.006667	0.1	4.247308
22.008333	0.1	4.247487
22.010000	0.1	4.249215
22.011667	0.1	4.253865
22.013333	0.1	4.261017
22.015000	0.1	4.268706
22.016667	0.1	4.274786
22.018333	0.1	4.278958
22.020000	0.1	4.283130
22.021667	0.1	4.289866
22.023333	0.1	4.299999
22.025000	0.1	4.312516
22.026667	0.1	4.325569
22.028333	0.1	4.337251
22.030000	0.1	4.346729
22.031667	0.1	4.354716
22.033333	0.1	4.363179
22.035000	0.1	4.373551
22.036667	0.1	4.385710
22.038333	0.1	4.397691
22.040000	0.1	4.407227
22.041667	0.1	4.414261
22.043333	0.1	4.420877
22.045000	0.1	4.430771
22.046667	0.1	4.446268
22.048333	0.1	4.467368
22.050000	0.1	4.491151
22.051667	0.1	4.514575
22.053333	0.1	4.535973
22.055000	0.1	4.554749
22.056667	0.1	4.571677
22.058333	0.1	4.588247
22.060000	0.1	4.606307
22.061667	0.1	4.626513
22.063333	0.1	4.646898
22.065000	0.1	4.664481
22.066667	0.1	4.678130
22.068333	0.1	4.689276
22.070000	0.1	4.700482
22.071667	0.1	4.713238
22.073333	0.1	4.727423
22.075000	0.1	4.741848
22.076667	0.1	4.755557
22.078333	0.1	4.767835
22.080000	0.1	4.779339
22.081667	0.1	4.791439
22.083333	0.1	4.804433
22.085000	0.1	4.816234
22.086667	0.1	4.824221
22.088333	0.1	4.827082
22.090000	0.1	4.824996
22.091667	0.1	4.819513
22.093333	0.1	4.812479
22.095000	0.1	4.805506
22.096667	0.1	4.799247
22.098333	0.1	4.792810
22.100000	0.1	4.783213
22.101667	0.1	4.767299
22.103333	0.1	4.746020
22.105000	0.1	4.723728
22.106667	0.1	4.703760
22.108333	0.1	4.685223
22.110000	0.1	4.665315
22.111667	0.1	4.642487
22.113333	0.1	4.616618
22.115000	0.1	4.588068
22.116667	0.1	4.557789
22.118333	0.1	4.527569
22.120000	0.1	4.499197
22.121667	0.1	4.473448
22.123333	0.1	4.449308
22.125000	0.1	4.425824
22.126667	0.1	4.402757
22.128333	0.1	4.379690
22.130000	0.1	4.355610
22.131667	0.1	4.330278
22.133333	0.1	4.303634
22.135000	0.1	4.275561
22.136667	0.1	4.246474
22.138333	0.1	4.218519
22.140000	0.1	4.194260
22.141667	0.1	4.174710
22.143333	0.1	4.158914
22.145000	0.1	4.145384
22.146667	0.1	4.132331
22.148333	0.1	4.118502
22.150000	0.1	4.104197
22.151667	0.1	4.090905
22.153333	0.1	4.079521
22.155000	0.1	4.069984
22.156667	0.1	4.062057
22.158333	0.1	4.055619
22.160000	0.1	4.050315
22.161667	0.1	4.046500
22.163333	0.1	4.045606
22.165000	0.1	4.049182
22.166667	0.1	4.057229
22.168333	0.1	4.067898
22.170000	0.1	4.078210
22.171667	0.1	4.086197
22.173333	0.1	4.091084
22.175000	0.1	4.093409
22.176667	0.1	4.095197
22.178333	0.1	4.099369
22.180000	0.1	4.107893
22.181667	0.1	4.121065
22.183333	0.1	4.137874
22.185000	0.1	4.156947
22.186667	0.1	4.177690
22.188333	0.1	4.199267
22.190000	0.1	4.219413
22.191667	0.1	4.237175
22.193333	0.1	4.255116
22.195000	0.1	4.276634
22.196667	0.1	4.301429
22.198333	0.1	4.326999
22.200000	0.1	4.351616
22.201667	0.1	4.374743
22.203333	0.1	4.396737
22.205000	0.1	4.418791
22.206667	0.1	4.442811
22.208333	0.1	4.469753
22.210000	0.1	4.498422
22.211667	0.1	4.526556
22.213333	0.1	4.552603
22.215000	0.1	4.575670
22.216667	0.1	4.595280
22.218333	0.1	4.611910
22.220000	0.1	4.626870
22.221667	0.1	4.642010
22.223333	0.1	4.658342
22.225000	0.1	4.675567
22.226667	0.1	4.692197
22.228333	0.1	4.706443
22.230000	0.1	4.716993
22.231667	0.1	4.724026
22.233333	0.1	4.728854
22.235000	0.1	4.732728
22.236667	0.1	4.735410
22.238333	0.1	4.736007
22.240000	0.1	4.733920
22.241667	0.1	4.729331
22.243333	0.1	4.722834
22.245000	0.1	4.715801
22.246667	0.1	4.710198
22.248333	0.1	4.705966
22.250000	0.1	4.700184
22.251667	0.1	4.689157
22.253333	0.1	4.671276
22.255000	0.1	4.647732
22.256667	0.1	4.621625
22.258333	0.1	4.595697
22.260000	0.1	4.570425
22.261667	0.1	4.544020
22.263333	0.1	4.514277
22.265000	0.1	4.481137
22.266667	0.1	4.446090
22.268333	0.1	4.410923
22.270000	0.1	4.377008
22.271667	0.1	4.345894
22.273333	0.1	4.317940
22.275000	0.1	4.291356
22.276667	0.1	4.262507
22.278333	0.1	4.229367
22.280000	0.1	4.192591
22.281667	0.1	4.154742
22.283333	0.1	4.119158
22.285000	0.1	4.087866
22.286667	0.1	4.059613
22.288333	0.1	4.030884
22.290000	0.1	3.999233
22.291667	0.1	3.965378
22.293333	0.1	3.932059
22.295000	0.1	3.901780
22.296667	0.1	3.875017
22.298333	0.1	3.851056
22.300000	0.1	3.829718
22.301667	0.1	3.811419
22.303333	0.1	3.795922
22.305000	0.1	3.781677
22.306667	0.1	3.767491
22.308333	0.1	3.753603
22.310000	0.1	3.741086
22.311667	0.1	3.729820
22.313333	0.1	3.718794
22.315000	0.1	3.707171
22.316667	0.1	3.694952
22.318333	0.1	3.683627
22.320000	0.1	3.675878
22.321667	0.1	3.673613
22.323333	0.1	3.675997
22.325000	0.1	3.680408
22.326667	0.1	3.684521
22.328333	0.1	3.687144
22.330000	0.1	3.688336
22.331667	0.1	3.689826
22.333333	0.1	3.694475
22.335000	0.1	3.704012
22.336667	0.1	3.717065
22.338333	0.1	3.731072
22.340000	0.1	3.744662
22.341667	0.1	3.758490
22.343333	0.1	3.774107
22.345000	0.1	3.792405
22.346667	0.1	3.812373
22.348333	0.1	3.831983
22.350000	0.1	3.850341
22.351667	0.1	3.868282
22.353333	0.1	3.887415
22.355000	0.1	3.908992
22.356667	0.1	3.933251
22.358333	0.1	3.960252
22.360000	0.1	3.990412
22.361667	0.1	4.023791
22.363333	0.1	4.059077
22.365000	0.1	4.094839
22.366667	0.1	4.130602
22.368333	0.1	4.166365
22.370000	0.1	4.202008
22.371667	0.1	4.238189
22.373333	0.1	4.276932
22.375000	0.1	4.320026
22.376667	0.1	4.367292
22.378333	0.1	4.417599
22.380000	0.1	4.469991
22.381667	0.1	4.523933
22.383333	0.1	4.579425
22.385000	0.1	4.637420
22.386667	0.1	4.698575
22.388333	0.1	4.762173
22.390000	0.1	4.827082
22.391667	0.1	4.893422
22.393333	0.1	4.962147
22.395000	0.1	5.034328
22.396667	0.1	5.110622
22.398333	0.1	5.190850
22.400000	0.1	5.274415
22.401667	0.1	5.360544
22.403333	0.1	5.448938
22.405000	0.1	5.540848
22.406667	0.1	5.639494
22.408333	0.1	5.747736
22.410000	0.1	5.864799
22.411667	0.1	5.986870
22.413333	0.1	6.109774
22.415000	0.1	6.231368
22.416667	0.1	6.352961
22.418333	0.1	6.478966
22.420000	0.1	6.614268
22.421667	0.1	6.760717
22.423333	0.1	6.917119
22.425000	0.1	7.081390
22.426667	0.1	7.252217
22.428333	0.1	7.429481
22.430000	0.1	7.614494
22.431667	0.1	7.809103
22.433333	0.1	8.014501
22.435000	0.1	8.230687
22.436667	0.1	8.456588
22.438333	0.1	8.691252
22.440000	0.1	8.934856
22.441667	0.1	9.188057
22.443333	0.1	9.451509
22.445000	0.1	9.726108
22.446667	0.1	10.013283
22.448333	0.1	10.314704
22.450000	0.1	10.630608
22.451667	0.1	10.959209
22.453333	0.1	11.299253
22.455000	0.1	11.652768
22.456667	0.1	12.022973
22.458333	0.1	12.411178
22.460000	0.1	12.816668
22.461667	0.1	13.237835
22.463333	0.1	13.673247
22.465000	0.1	14.123321
22.466667	0.1	14.590264
22.468333	0.1	15.077175
22.470000	0.1	15.585602
22.471667	0.1	16.115130
22.473333	0.1	16.663791
22.475000	0.1	17.230333
22.476667	0.1	17.815889
22.478333	0.1	18.423737
22.480000	0.1	19.056560
22.481667	0.1	19.714833
22.483333	0.1	20.396889
22.485000	0.1	21.100463
22.486667	0.1	21.824838
22.488333	0.1	22.571684
22.490000	0.1	23.344459
22.491667	0.1	24.148346
22.493333	0.1	24.987878
22.495000	0.1	25.863947
22.496667	0.1	26.774229
22.498333	0.1	27.717175
22.500000	0.1	28.694393
22.501667	0.1	29.709937
22.503333	0.1	30.768575
22.505000	0.1	31.874897
22.506667	0.1	33.031883
22.508333	0.1	34.240963
22.510000	0.1	35.502376
22.511667	0.1	36.815824
22.513333	0.1	38.181844
22.515000	0.1	39.603355
22.516667	0.1	41.085246
22.518333	0.1	42.631033
22.520000	0.1	44.241371
22.521667	0.1	45.915845
22.523333	0.1	47.656003
22.525000	0.1	49.465421
22.526667	0.1	51.346245
22.528333	0.1	53.296510
22.530000	0.1	55.311802
22.531667	0.1	57.387951
22.533333	0.1	59.521857
22.535000	0.1	61.711792
22.536667	0.1	63.956205
22.538333	0.1	66.251341
22.540000	0.1	68.591122
22.541667	0.1	70.968215
22.543333	0.1	73.374395
22.545000	0.1	75.801198
22.546667	0.1	78.240280
22.548333	0.1	80.681865
22.550000	0.1	83.114093
22.551667	0.1	85.524206
22.553333	0.1	87.900048
22.555000	0.1	90.230172
22.556667	0.1	92.503851
22.558333	0.1	94.710356
22.560000	0.1	96.837705
22.561667	0.1	98.872787
22.563333	0.1	100.800461
22.565000	0.1	102.604455
22.566667	0.1	104.269749
22.568333	0.1	105.785197
22.570000	0.1	107.143289
22.571667	0.1	108.337468
22.573333	0.1	109.359211
22.575000	0.1	110.198266
22.576667	0.1	110.846228
22.578333	0.1	111.298091
22.580000	0.1	111.551649
22.581667	0.1	111.607320
22.583333	0.1	111.466534
22.585000	0.1	111.128575
22.586667	0.1	110.591359
22.588333	0.1	109.854347
22.590000	0.1	108.920759
22.591667	0.1	107.797093
22.593333	0.1	106.490738
22.595000	0.1	105.007714
22.596667	0.1	103.354341
22.598333	0.1	101.539677
22.600000	0.1	99.576896
22.601667	0.1	97.481078
22.603333	0.1	95.266229
22.605000	0.1	92.944568
22.606667	0.1	90.526884
22.608333	0.1	88.023370
22.610000	0.1	85.444932
22.611667	0.1	82.804208
22.613333	0.1	80.114608
22.615000	0.1	77.388351
22.616667	0.1	74.636821
22.618333	0.1	71.871583
22.620000	0.1	69.105093
22.621667	0.1	66.348974
22.623333	0.1	63.613240
22.625000	0.1	60.906473
22.626667	0.1	58.236602
22.628333	0.1	55.611196
22.630000	0.1	53.037349
22.631667	0.1	50.521436
22.633333	0.1	48.070016
22.635000	0.1	45.689526
22.636667	0.1	43.385687
22.638333	0.1	41.163745
22.640000	0.1	39.027276
22.641667	0.1	36.977591
22.643333	0.1	35.014929
22.645000	0.1	33.139946
22.646667	0.1	31.353237
22.648333	0.1	29.653849
22.650000	0.1	28.039576
22.651667	0.1	26.509585
22.653333	0.1	25.065126
22.655000	0.1	23.707868
22.656667	0.1	22.438051
22.658333	0.1	21.253408
22.660000	0.1	20.149947
22.661667	0.1	19.122542
22.663333	0.1	18.166543
22.665000	0.1	17.279209
22.666667	0.1	16.459108
22.668333	0.1	15.705884
22.670000	0.1	15.018702
22.671667	0.1	14.395238
22.673333	0.1	13.830782
22.675000	0.1	13.319791
22.676667	0.1	12.858034
22.678333	0.1	12.442768
22.680000	0.1	12.072266
22.681667	0.1	11.745513
22.683333	0.1	11.460543
22.685000	0.1	11.214793
22.686667	0.1	11.006773
22.688333	0.1	10.835469
22.690000	0.1	10.698736
22.691667	0.1	10.593713
22.693333	0.1	10.517479
22.695000	0.1	10.467053
22.696667	0.1	10.439933
22.698333	0.1	10.434986
22.700000	0.1	10.452092
22.701667	0.1	10.491193
22.703333	0.1	10.552586
22.705000	0.1	10.635555
22.706667	0.1	10.737122
22.708333	0.1	10.852397
22.710000	0.1	10.977865
22.711667	0.1	11.113883
22.713333	0.1	11.263133
22.715000	0.1	11.426867
22.716667	0.1	11.603237
22.718333	0.1	11.788846
22.720000	0.1	11.979998
22.721667	0.1	12.174071
22.723333	0.1	12.369574
22.725000	0.1	12.565137
22.726667	0.1	12.759686
22.728333	0.1	12.952388
22.730000	0.1	13.142527
22.731667	0.1	13.329447
22.733333	0.1	13.512135
22.735000	0.1	13.689996
22.736667	0.1	13.861538
22.738333	0.1	14.023841
22.740000	0.1	14.173270
22.741667	0.1	14.308096
22.743333	0.1	14.428140
22.745000	0.1	14.532567
22.746667	0.1	14.618815
22.748333	0.1	14.684440
22.750000	0.1	14.729262
22.751667	0.1	14.755250
22.753333	0.1	14.763714
22.755000	0.1	14.754475
22.756667	0.1	14.726401
22.758333	0.1	14.678658
22.760000	0.1	14.610649
22.761667	0.1	14.522494
22.763333	0.1	14.414490
22.765000	0.1	14.287294
22.766667	0.1	14.141441
22.768333	0.1	13.977350
22.770000	0.1	13.795555
22.771667	0.1	13.596953
22.773333	0.1	13.382078
22.775000	0.1	13.151408
22.776667	0.1	12.906552
22.778333	0.1	12.649954
22.780000	0.1	12.384237
22.781667	0.1	12.110711
22.783333	0.1	11.830450
22.785000	0.1	11.544288
22.786667	0.1	11.252940
22.788333	0.1	10.956765
22.790000	0.1	10.656775
22.791667	0.1	10.354877
22.793333	0.1	10.053635
22.795000	0.1	9.754718
22.796667	0.1	9.458721
22.798333	0.1	9.165347
22.800000	0.1	8.874894
22.801667	0.1	8.588136
22.803333	0.1	8.305669
22.805000	0.1	8.028627
22.806667	0.1	7.758916
22.808333	0.1	7.498026
22.810000	0.1	7.246674
22.811667	0.1	7.005215
22.813333	0.1	6.773532
22.815000	0.1	6.551683
22.816667	0.1	6.339550
22.818333	0.1	6.137133
22.820000	0.1	5.944312
22.821667	0.1	5.760491
22.823333	0.1	5.585075
22.825000	0.1	5.418063
22.826667	0.1	5.259693
22.828333	0.1	5.110264
22.830000	0.1	4.970193
22.831667	0.1	4.839719
22.833333	0.1	4.718900
22.835000	0.1	4.606307
22.836667	0.1	4.500091
22.838333	0.1	4.399240
22.840000	0.1	4.303575
22.841667	0.1	4.213035
22.843333	0.1	4.128218
22.845000	0.1	4.050553
22.846667	0.1	3.981352
22.848333	0.1	3.920198
22.850000	0.1	3.865004
22.851667	0.1	3.813744
22.853333	0.1	3.765404
22.855000	0.1	3.719688
22.856667	0.1	3.676653
22.858333	0.1	3.637016
22.860000	0.1	3.601313
22.861667	0.1	3.569484
22.863333	0.1	3.540337
22.865000	0.1	3.512740
22.866667	0.1	3.486812
22.868333	0.1	3.463745
22.870000	0.1	3.444076
22.871667	0.1	3.426850
22.873333	0.1	3.410518
22.875000	0.1	3.394246
22.876667	0.1	3.377974
22.878333	0.1	3.362179
22.880000	0.1	3.347337
22.881667	0.1	3.333450
22.883333	0.1	3.320635
22.885000	0.1	3.309250
22.886667	0.1	3.298640
22.888333	0.1	3.287852
22.890000	0.1	3.276706
22.891667	0.1	3.266871
22.893333	0.1	3.260493
22.895000	0.1	3.258050
22.896667	0.1	3.258169
22.898333	0.1	3.259421
22.900000	0.1	3.260732
22.901667	0.1	3.261507
22.903333	0.1	3.261745
22.905000	0.1	3.262460
22.906667	0.1	3.264070
22.908333	0.1	3.264845
22.910000	0.1	3.262997
22.911667	0.1	3.259421
22.913333	0.1	3.256798
22.915000	0.1	3.257513
22.916667	0.1	3.262222
22.918333	0.1	3.270328
22.920000	0.1	3.280163
22.921667	0.1	3.290653
22.923333	0.1	3.300727
22.925000	0.1	3.309608
22.926667	0.1	3.317416
22.928333	0.1	3.325403
22.930000	0.1	3.334344
22.931667	0.1	3.343106
22.933333	0.1	3.350377
22.935000	0.1	3.355503
22.936667	0.1	3.359497
22.938333	0.1	3.364623
22.940000	0.1	3.373921
22.941667	0.1	3.389001
22.943333	0.1	3.407717
22.945000	0.1	3.426731
22.946667	0.1	3.444970
22.948333	0.1	3.464639
22.950000	0.1	3.488064
22.951667	0.1	3.514230
22.953333	0.1	3.538966
22.955000	0.1	3.559888
22.956667	0.1	3.578723
22.958333	0.1	3.598452
22.960000	0.1	3.620506
22.961667	0.1	3.645122
22.963333	0.1	3.670812
22.965000	0.1	3.695369
22.966667	0.1	3.718972
22.968333	0.1	3.744900
22.970000	0.1	3.776849
22.971667	0.1	3.816128
22.973333	0.1	3.860295
22.975000	0.1	3.904820
22.976667	0.1	3.947318
22.978333	0.1	3.988743
22.980000	0.1	4.031182
22.981667	0.1	4.075349
22.983333	0.1	4.120827
22.985000	0.1	4.166961
22.986667	0.1	4.213870
22.988333	0.1	4.262865
22.990000	0.1	4.315079
22.991667	0.1	4.369438
22.993333	0.1	4.424751
22.995000	0.1	4.482091
22.996667	0.1	4.544258
22.998333	0.1	4.612625
23.000000	0.1	4.686713
23.001667	0.1	4.765451
23.003333	0.1	4.847467
23.005000	0.1	4.930616
23.006667	0.1	5.013526
23.008333	0.1	5.096853
23.010000	0.1	5.182743
23.011667	0.1	5.272508
23.013333	0.1	5.365312
23.015000	0.1	5.459667
23.016667	0.1	5.554498
23.018333	0.1	5.649805
23.020000	0.1	5.746544
23.021667	0.1	5.846382
23.023333	0.1	5.950630
23.025000	0.1	6.058395
23.026667	0.1	6.166876
23.028333	0.1	6.273449
23.030000	0.1	6.376744
23.031667	0.1	6.475866
23.033333	0.1	6.571591
23.035000	0.1	6.664873
23.036667	0.1	6.755472
23.038333	0.1	6.842018
23.040000	0.1	6.923557
23.041667	0.1	6.999910
23.043333	0.1	7.071257
23.045000	0.1	7.137239
23.046667	0.1	7.196546
23.048333	0.1	7.247448
23.050000	0.1	7.289589
23.051667	0.1	7.324458
23.053333	0.1	7.353962
23.055000	0.1	7.378757
23.056667	0.1	7.398248
23.058333	0.1	7.410706
23.060000	0.1	7.413686
23.061667	0.1	7.404685
23.063333	0.1	7.382572
23.065000	0.1	7.348597
23.066667	0.1	7.305563
23.068333	0.1	7.255674
23.070000	0.1	7.199824
23.071667	0.1	7.138133
23.073333	0.1	7.070542
23.075000	0.1	6.996990
23.076667	0.1	6.917000
23.078333	0.1	6.829203
23.080000	0.1	6.732881
23.081667	0.1	6.628335
23.083333	0.1	6.516874
23.085000	0.1	6.400466
23.086667	0.1	6.281317
23.088333	0.1	6.161154
23.090000	0.1	6.040514
23.091667	0.1	5.919278
23.093333	0.1	5.797327
23.095000	0.1	5.674959
23.096667	0.1	5.552709
23.098333	0.1	5.431533
23.100000	0.1	5.312205
23.101667	0.1	5.194724
23.103333	0.1	5.078614
23.105000	0.1	4.963517
23.106667	0.1	4.849971
23.108333	0.1	4.738450
23.110000	0.1	4.629553
23.111667	0.1	4.524589
23.113333	0.1	4.424691
23.115000	0.1	4.329384
23.116667	0.1	4.237354
23.118333	0.1	4.148126
23.120000	0.1	4.062057
23.121667	0.1	3.980220
23.123333	0.1	3.903210
23.125000	0.1	3.831029
23.126667	0.1	3.763318
23.128333	0.1	3.699541
23.130000	0.1	3.638923
23.131667	0.1	3.581524
23.133333	0.1	3.528416
23.135000	0.1	3.480256
23.136667	0.1	3.436089
23.138333	0.1	3.394723
23.140000	0.1	3.355861
23.141667	0.1	3.319740
23.143333	0.1	3.286660
23.145000	0.1	3.256917
23.146667	0.1	3.229439
23.148333	0.1	3.201962
23.150000	0.1	3.173590
23.151667	0.1	3.145814
23.153333	0.1	3.121138
23.155000	0.1	3.101111
23.156667	0.1	3.085792
23.158333	0.1	3.073812
23.160000	0.1	3.063381
23.161667	0.1	3.053904
23.163333	0.1	3.045500
23.165000	0.1	3.036797
23.166667	0.1	3.025592
23.168333	0.1	3.012061
23.170000	0.1	2.998710
23.171667	0.1	2.987623
23.173333	0.1	2.979636
23.175000	0.1	2.975583
23.176667	0.1	2.974808
23.178333	0.1	2.974332
23.180000	0.1	2.970874
23.181667	0.1	2.963484
23.183333	0.1	2.954483
23.185000	0.1	2.947033
23.186667	0.1	2.942443
23.188333	0.1	2.939165
23.190000	0.1	2.934873
23.191667	0.1	2.929032
23.193333	0.1	2.922893
23.195000	0.1	2.917946
23.196667	0.1	2.914310
23.198333	0.1	2.911389
23.200000	0.1	2.909243
23.201667	0.1	2.908468
23.203333	0.1	2.909184
23.205000	0.1	2.910733
23.206667	0.1	2.912164
23.208333	0.1	2.912343
23.210000	0.1	2.910912
23.211667	0.1	2.907813
23.213333	0.1	2.903640
23.215000	0.1	2.899349
23.216667	0.1	2.896428
23.218333	0.1	2.895415
23.220000	0.1	2.895296
23.221667	0.1	2.894402
23.223333	0.1	2.892018
23.225000	0.1	2.888680
23.226667	0.1	2.886176
23.228333	0.1	2.885699
23.230000	0.1	2.886653
23.231667	0.1	2.887726
23.233333	0.1	2.888620
23.235000	0.1	2.889455
23.236667	0.1	2.890229
23.238333	0.1	2.891839
23.240000	0.1	2.894283
23.241667	0.1	2.896011
23.243333	0.1	2.896011
23.245000	0.1	2.895117
23.246667	0.1	2.895296
23.248333	0.1	2.898216
23.250000	0.1	2.903998
23.251667	0.1	2.911747
23.253333	0.1	2.920330
23.255000	0.1	2.928615
23.256667	0.1	2.934575
23.258333	0.1	2.937854
23.260000	0.1	2.940059
23.261667	0.1	2.943099
23.263333	0.1	2.947390
23.265000	0.1	2.951920
23.266667	0.1	2.955377
23.268333	0.1	2.957642
23.270000	0.1	2.959788
23.271667	0.1	2.962887
23.273333	0.1	2.966404
23.275000	0.1	2.969086
23.276667	0.1	2.970874
23.278333	0.1	2.973139
23.280000	0.1	2.977252
23.281667	0.1	2.982855
23.283333	0.1	2.989114
23.285000	0.1	2.996028
23.286667	0.1	3.003538
23.288333	0.1	3.010452
23.290000	0.1	3.015638
23.291667	0.1	3.018737
23.293333	0.1	3.019989
23.295000	0.1	3.020287
23.296667	0.1	3.020346
23.298333	0.1	3.020644
23.300000	0.1	3.020644
23.301667	0.1	3.018677
23.303333	0.1	3.013432
23.305000	0.1	3.005922
23.306667	0.1	2.998471
23.308333	0.1	2.992273
23.310000	0.1	2.986312
23.311667	0.1	2.979577
23.313333	0.1	2.972961
23.315000	0.1	2.969027
23.316667	0.1	2.968967
23.318333	0.1	2.970934
23.320000	0.1	2.971709
23.321667	0.1	2.969027
23.323333	0.1	2.963424
23.325000	0.1	2.957046
23.326667	0.1	2.951443
23.328333	0.1	2.945960
23.330000	0.1	2.939463
23.331667	0.1	2.932251
23.333333	0.1	2.925515
23.335000	0.1	2.920151
23.336667	0.1	2.915859
23.338333	0.1	2.911508
23.340000	0.1	2.906382
23.341667	0.1	2.901435
23.343333	0.1	2.898634
23.345000	0.1	2.898097
23.346667	0.1	2.897620
23.348333	0.1	2.894461
23.350000	0.1	2.887786
23.351667	0.1	2.878905
23.353333	0.1	2.869427
23.355000	0.1	2.860010
23.356667	0.1	2.850950
23.358333	0.1	2.843380
23.360000	0.1	2.838552
23.361667	0.1	2.836704
23.363333	0.1	2.836824
23.365000	0.1	2.837420
23.366667	0.1	2.837300
23.368333	0.1	2.836228
23.370000	0.1	2.834797
23.371667	0.1	2.833784
23.373333	0.1	2.833963
23.375000	0.1	2.835453
23.376667	0.1	2.837360
23.378333	0.1	2.838671
23.380000	0.1	2.838850
23.381667	0.1	2.838910
23.383333	0.1	2.840996
23.385000	0.1	2.846956
23.386667	0.1	2.856136
23.388333	0.1	2.865911
23.390000	0.1	2.874136
23.391667	0.1	2.880573
23.393333	0.1	2.886772
23.395000	0.1	2.894342
23.396667	0.1	2.903879
23.398333	0.1	2.914310
23.400000	0.1	2.923727
23.401667	0.1	2.930641
23.403333	0.1	2.934575
23.405000	0.1	2.936363
23.406667	0.1	2.937496
23.408333	0.1	2.939880
23.410000	0.1	2.945662
23.411667	0.1	2.955854
23.413333	0.1	2.968431
23.415000	0.1	2.979875
23.416667	0.1	2.988398
23.418333	0.1	2.995730
23.420000	0.1	3.004372
23.421667	0.1	3.014505
23.423333	0.1	3.023863
23.425000	0.1	3.029883
23.426667	0.1	3.031731
23.428333	0.1	3.031016
23.430000	0.1	3.030122
23.431667	0.1	3.030062
23.433333	0.1	3.030718
23.435000	0.1	3.031969
23.436667	0.1	3.034175
23.438333	0.1	3.037572
23.440000	0.1	3.040850
23.441667	0.1	3.041744
23.443333	0.1	3.038705
23.445000	0.1	3.032386
23.446667	0.1	3.025770
23.448333	0.1	3.021121
23.450000	0.1	3.017366
23.451667	0.1	3.012121
23.453333	0.1	3.004909
23.455000	0.1	2.996683
23.456667	0.1	2.988100
23.458333	0.1	2.978444
23.460000	0.1	2.967298
23.461667	0.1	2.955318
23.463333	0.1	2.943754
23.465000	0.1	2.932906
23.466667	0.1	2.922535
23.468333	0.1	2.912343
23.470000	0.1	2.902031
23.471667	0.1	2.891243
23.473333	0.1	2.879501
23.475000	0.1	2.866984
23.476667	0.1	2.855182
23.478333	0.1	2.845586
23.480000	0.1	2.838731
23.481667	0.1	2.833665
23.483333	0.1	2.829433
23.485000	0.1	2.825737
23.486667	0.1	2.822161
23.488333	0.1	2.817273
23.490000	0.1	2.810478
23.491667	0.1	2.803087
23.493333	0.1	2.797544
23.495000	0.1	2.795160
23.496667	0.1	2.795577
23.498333	0.1	2.797485
23.500000	0.1	2.799153
23.501667	0.1	2.799094
23.503333	0.1	2.796650
23.505000	0.1	2.792359
23.506667	0.1	2.788484
23.508333	0.1	2.787650
23.510000	0.1	2.791345
23.511667	0.1	2.799213
23.513333	0.1	2.809525
23.515000	0.1	2.821028
23.516667	0.1	2.833188
23.518333	0.1	2.846658
23.520000	0.1	2.862454
23.521667	0.1	2.880812
23.523333	0.1	2.900720
23.525000	0.1	2.920807
23.526667	0.1	2.940178
23.528333	0.1	2.958358
23.530000	0.1	2.975404
23.531667	0.1	2.992928
23.533333	0.1	3.013134
23.535000	0.1	3.037930
23.536667	0.1	3.067196
23.538333	0.1	3.099680
23.540000	0.1	3.134012
23.541667	0.1	3.170312
23.543333	0.1	3.209830
23.545000	0.1	3.252506
23.546667	0.1	3.296495
23.548333	0.1	3.340721
23.550000	0.1	3.386975
23.551667	0.1	3.437519
23.553333	0.1	3.492773
23.555000	0.1	3.551424
23.556667	0.1	3.612519
23.558333	0.1	3.676176
23.560000	0.1	3.743053
23.561667	0.1	3.814638
23.563333	0.1	3.891766
23.565000	0.1	3.973782
23.566667	0.1	4.059136
23.568333	0.1	4.146457
23.570000	0.1	4.235447
23.571667	0.1	4.327715
23.573333	0.1	4.426301
23.575000	0.1	4.532993
23.576667	0.1	4.647255
23.578333	0.1	4.767359
23.580000	0.1	4.892052
23.581667	0.1	5.020976
23.583333	0.1	5.154372
23.585000	0.1	5.293846
23.586667	0.1	5.442083
23.588333	0.1	5.601466
23.590000	0.1	5.772293
23.591667	0.1	5.952239
23.593333	0.1	6.138683
23.595000	0.1	6.331504
23.596667	0.1	6.533087
23.598333	0.1	6.746233
23.600000	0.1	6.971598
23.601667	0.1	7.207573
23.603333	0.1	7.452667
23.605000	0.1	7.707596
23.606667	0.1	7.974387
23.608333	0.1	8.253992
23.610000	0.1	8.546889
23.611667	0.1	8.854449
23.613333	0.1	9.177805
23.615000	0.1	9.515644
23.616667	0.1	9.865583
23.618333	0.1	10.226548
23.620000	0.1	10.599316
23.621667	0.1	10.984421
23.623333	0.1	11.381686
23.625000	0.1	11.791588
23.626667	0.1	12.215555
23.628333	0.1	12.655199
23.630000	0.1	13.111890
23.631667	0.1	13.586880
23.633333	0.1	14.080227
23.635000	0.1	14.591516
23.636667	0.1	15.121044
23.638333	0.1	15.669883
23.640000	0.1	16.238571
23.641667	0.1	16.826631
23.643333	0.1	17.433108
23.645000	0.1	18.057824
23.646667	0.1	18.702091
23.648333	0.1	19.366385
23.650000	0.1	20.050169
23.651667	0.1	20.754041
23.653333	0.1	21.479727
23.655000	0.1	22.228540
23.656667	0.1	23.001017
23.658333	0.1	23.797811
23.660000	0.1	24.620594
23.661667	0.1	25.471152
23.663333	0.1	26.350679
23.665000	0.1	27.260424
23.666667	0.1	28.202297
23.668333	0.1	29.178681
23.670000	0.1	30.192377
23.671667	0.1	31.246008
23.673333	0.1	32.340529
23.675000	0.1	33.475937
23.676667	0.1	34.652593
23.678333	0.1	35.871985
23.680000	0.1	37.136795
23.681667	0.1	38.450899
23.683333	0.1	39.817336
23.685000	0.1	41.237238
23.686667	0.1	42.710962
23.688333	0.1	44.239583
23.690000	0.1	45.824948
23.691667	0.1	47.468904
23.693333	0.1	49.172404
23.695000	0.1	50.935748
23.696667	0.1	52.759531
23.698333	0.1	54.643992
23.700000	0.1	56.587699
23.701667	0.1	58.587316
23.703333	0.1	60.638670
23.705000	0.1	62.737230
23.706667	0.1	64.878289
23.708333	0.1	67.058210
23.710000	0.1	69.273774
23.711667	0.1	71.520154
23.713333	0.1	73.789303
23.715000	0.1	76.070850
23.716667	0.1	78.353588
23.718333	0.1	80.626373
23.720000	0.1	82.877939
23.721667	0.1	85.097020
23.723333	0.1	87.273365
23.725000	0.1	89.397793
23.726667	0.1	91.459578
23.728333	0.1	93.445128
23.730000	0.1	95.340317
23.731667	0.1	97.132629
23.733333	0.1	98.811096
23.735000	0.1	100.365108
23.736667	0.1	101.783759
23.738333	0.1	103.055424
23.740000	0.1	104.168302
23.741667	0.1	105.112320
23.743333	0.1	105.881518
23.745000	0.1	106.472201
23.746667	0.1	106.880790
23.748333	0.1	107.102997
23.750000	0.1	107.134468
23.751667	0.1	106.972164
23.753333	0.1	106.615311
23.755000	0.1	106.064326
23.756667	0.1	105.320341
23.758333	0.1	104.387170
23.760000	0.1	103.272921
23.761667	0.1	101.987487
23.763333	0.1	100.539511
23.765000	0.1	98.935789
23.766667	0.1	97.181743
23.768333	0.1	95.283812
23.770000	0.1	93.252247
23.771667	0.1	91.101473
23.773333	0.1	88.846272
23.775000	0.1	86.499041
23.776667	0.1	84.069495
23.778333	0.1	81.567173
23.780000	0.1	79.003696
23.781667	0.1	76.391523
23.783333	0.1	73.742454
23.785000	0.1	71.067635
23.786667	0.1	68.378333
23.788333	0.1	65.685574
23.790000	0.1	62.999789
23.791667	0.1	60.331765
23.793333	0.1	57.692114
23.795000	0.1	55.090550
23.796667	0.1	52.534405
23.798333	0.1	50.029936
23.800000	0.1	47.582808
23.801667	0.1	45.197490
23.803333	0.1	42.876842
23.805000	0.1	40.624025
23.806667	0.1	38.443329
23.808333	0.1	36.339702
23.810000	0.1	34.317495
23.811667	0.1	32.378199
23.813333	0.1	30.520799
23.815000	0.1	28.743865
23.816667	0.1	27.048172
23.818333	0.1	25.436343
23.820000	0.1	23.910524
23.821667	0.1	22.469820
23.823333	0.1	21.109463
23.825000	0.1	19.824208
23.826667	0.1	18.611134
23.828333	0.1	17.469467
23.830000	0.1	16.398192
23.831667	0.1	15.395702
23.833333	0.1	14.460266
23.835000	0.1	13.590158
23.836667	0.1	12.782574
23.838333	0.1	12.033582
23.840000	0.1	11.337817
23.841667	0.1	10.690153
23.843333	0.1	10.087014
23.845000	0.1	9.526671
23.846667	0.1	9.007454
23.848333	0.1	8.527101
23.850000	0.1	8.083165
23.851667	0.1	7.673622
23.853333	0.1	7.296920
23.855000	0.1	6.951690
23.856667	0.1	6.636560
23.858333	0.1	6.350100
23.860000	0.1	6.090284
23.861667	0.1	5.855203
23.863333	0.1	5.642116
23.865000	0.1	5.447865
23.866667	0.1	5.268991
23.868333	0.1	5.103588
23.870000	0.1	4.951358
23.871667	0.1	4.811347
23.873333	0.1	4.681409
23.875000	0.1	4.560292
23.876667	0.1	4.448653
23.878333	0.1	4.347086
23.880000	0.1	4.255235
23.881667	0.1	4.172504
23.883333	0.1	4.097879
23.885000	0.1	4.030586
23.886667	0.1	3.970206
23.888333	0.1	3.916502
23.890000	0.1	3.867984
23.891667	0.1	3.822327
23.893333	0.1	3.778100
23.895000	0.1	3.735185
23.896667	0.1	3.694713
23.898333	0.1	3.657639
23.900000	0.1	3.623128
23.901667	0.1	3.589630
23.903333	0.1	3.556133
23.905000	0.1	3.522694
23.906667	0.1	3.491163
23.908333	0.1	3.463388
23.910000	0.1	3.439367
23.911667	0.1	3.417433
23.913333	0.1	3.395617
23.915000	0.1	3.373563
23.916667	0.1	3.351510
23.918333	0.1	3.329396
23.920000	0.1	3.307164
23.921667	0.1	3.285468
23.923333	0.1	3.266037
23.925000	0.1	3.249943
23.926667	0.1	3.236652
23.928333	0.1	3.223717
23.930000	0.1	3.207863
23.931667	0.1	3.187478
23.933333	0.1	3.163040
23.935000	0.1	3.136456
23.936667	0.1	3.111541
23.938333	0.1	3.092528
23.940000	0.1	3.079713
23.941667	0.1	3.069341
23.943333	0.1	3.056526
23.945000	0.1	3.039241
23.946667	0.1	3.018439
23.948333	0.1	2.996564
23.950000	0.1	2.975464
23.951667	0.1	2.956212
23.953333	0.1	2.938986
23.955000	0.1	2.924025
23.956667	0.1	2.911449
23.958333	0.1	2.901018
23.960000	0.1	2.892018
23.961667	0.1	2.883196
23.963333	0.1	2.872348
23.965000	0.1	2.857804
23.966667	0.1	2.839863
23.968333	0.1	2.821028
23.970000	0.1	2.804697
23.971667	0.1	2.793372
23.973333	0.1	2.786994
23.975000	0.1	2.782703
23.976667	0.1	2.776325
23.978333	0.1	2.766490
23.980000	0.1	2.755165
23.981667	0.1	2.745450
23.983333	0.1	2.738774
23.985000	0.1	2.733648
23.986667	0.1	2.727330
23.988333	0.1	2.718747
23.990000	0.1	2.708614
23.991667	0.1	2.697766
23.993333	0.1	2.686978
23.995000	0.1	2.677024
23.996667	0.1	2.667189
23.998333	0.1	2.656162
24.000000	0.1	2.643645
24.001667	0.1	2.631426
24.003333	0.1	2.622426
24.005000	0.1	2.618611
24.006667	0.1	2.619386
24.008333	0.1	2.622068
24.010000	0.1	2.624095
24.011667	0.1	2.624571
24.013333	0.1	2.623916
24.015000	0.1	2.623260
24.016667	0.1	2.623260
24.018333	0.1	2.623499
24.020000	0.1	2.622128
24.021667	0.1	2.617955
24.023333	0.1	2.611220
24.025000	0.1	2.603293
24.026667	0.1	2.595604
24.028333	0.1	2.589345
24.030000	0.1	2.584517
24.031667	0.1	2.579272
24.033333	0.1	2.572358
24.035000	0.1	2.564728
24.036667	0.1	2.558410
24.038333	0.1	2.555311
24.040000	0.1	2.556026
24.041667	0.1	2.559245
24.043333	0.1	2.562761
24.045000	0.1	2.565682
24.046667	0.1	2.568364
24.048333	0.1	2.570689
24.050000	0.1	2.571821
24.051667	0.1	2.571464
24.053333	0.1	2.570152
24.055000	0.1	2.568185
24.056667	0.1	2.565980
24.058333	0.1	2.564550
24.060000	0.1	2.565801
24.061667	0.1	2.570331
24.063333	0.1	2.576351
24.065000	0.1	2.581358
24.066667	0.1	2.584577
24.068333	0.1	2.586365
24.070000	0.1	2.587199
24.071667	0.1	2.587080
24.073333	0.1	2.586365
24.075000	0.1	2.586007
24.076667	0.1	2.586901
24.078333	0.1	2.589047
24.080000	0.1	2.591551
24.081667	0.1	2.593994
24.083333	0.1	2.596259
24.085000	0.1	2.598226
24.086667	0.1	2.600432
24.088333	0.1	2.604544
24.090000	0.1	2.611458
24.091667	0.1	2.620638
24.093333	0.1	2.630174
24.095000	0.1	2.638817
24.096667	0.1	2.645791
24.098333	0.1	2.650500
24.100000	0.1	2.652884
24.101667	0.1	2.654135
24.103333	0.1	2.656102
24.105000	0.1	2.659619
24.106667	0.1	2.664447
24.108333	0.1	2.670109
24.110000	0.1	2.675772
24.111667	0.1	2.681613
24.113333	0.1	2.687812
24.115000	0.1	2.693892
24.116667	0.1	2.698422
24.118333	0.1	2.699971
24.120000	0.1	2.698481
24.121667	0.1	2.695203
24.123333	0.1	2.691806
24.125000	0.1	2.688945
24.126667	0.1	2.687097
24.128333	0.1	2.686918
24.130000	0.1	2.689004
24.131667	0.1	2.693117
24.133333	0.1	2.698362
24.135000	0.1	2.703190
24.136667	0.1	2.706170
24.138333	0.1	2.706647
24.140000	0.1	2.704919
24.141667	0.1	2.701819
24.143333	0.1	2.698720
24.145000	0.1	2.696335
24.146667	0.1	2.694786
24.148333	0.1	2.694190
24.150000	0.1	2.694369
24.151667	0.1	2.694547
24.153333	0.1	2.692998
24.155000	0.1	2.689302
24.156667	0.1	2.685070
24.158333	0.1	2.682507
24.160000	0.1	2.682209
24.161667	0.1	2.682626
24.163333	0.1	2.682448
24.165000	0.1	2.680957
24.166667	0.1	2.678633
24.168333	0.1	2.677798
24.170000	0.1	2.681136
24.171667	0.1	2.688706
24.173333	0.1	2.697885
24.175000	0.1	2.705634
24.176667	0.1	2.710700
24.178333	0.1	2.712965
24.180000	0.1	2.712667
24.181667	0.1	2.710223
24.183333	0.1	2.706349
24.185000	0.1	2.702236
24.186667	0.1	2.699554
24.188333	0.1	2.699554
24.190000	0.1	2.701819
24.191667	0.1	2.704919
24.193333	0.1	2.708018
24.195000	0.1	2.711594
24.196667	0.1	2.716661
24.198333	0.1	2.723217
24.200000	0.1	2.730549
24.201667	0.1	2.738297
24.203333	0.1	2.747178
24.205000	0.1	2.758205
24.206667	0.1	2.771974
24.208333	0.1	2.788305
24.210000	0.1	2.805591
24.211667	0.1	2.822101
24.213333	0.1	2.836883
24.215000	0.1	2.850533
24.216667	0.1	2.863228
24.218333	0.1	2.874732
24.220000	0.1	2.885163
24.221667	0.1	2.894521
24.223333	0.1	2.902746
24.225000	0.1	2.910555
24.226667	0.1	2.919316
24.228333	0.1	2.929509
24.230000	0.1	2.940476
24.231667	0.1	2.951205
24.233333	0.1	2.961457
24.235000	0.1	2.971828
24.236667	0.1	2.982199
24.238333	0.1	2.991378
24.240000	0.1	2.998412
24.241667	0.1	3.003538
24.243333	0.1	3.008545
24.245000	0.1	3.014803
24.246667	0.1	3.022254
24.248333	0.1	3.029227
24.250000	0.1	3.033936
24.251667	0.1	3.036142
24.253333	0.1	3.036022
24.255000	0.1	3.033936
24.256667	0.1	3.031314
24.258333	0.1	3.029227
24.260000	0.1	3.026903
24.261667	0.1	3.021836
24.263333	0.1	3.012419
24.265000	0.1	2.999067
24.266667	0.1	2.983511
24.268333	0.1	2.967894
24.270000	0.1	2.953828
24.271667	0.1	2.941132
24.273333	0.1	2.928078
24.275000	0.1	2.913594
24.276667	0.1	2.898395
24.278333	0.1	2.883434
24.280000	0.1	2.869368
24.281667	0.1	2.855718
24.283333	0.1	2.840936
24.285000	0.1	2.823115
24.286667	0.1	2.801716
24.288333	0.1	2.778113
24.290000	0.1	2.753914
24.291667	0.1	2.729595
24.293333	0.1	2.705157
24.295000	0.1	2.681613
24.296667	0.1	2.660334
24.298333	0.1	2.641320
24.300000	0.1	2.623022
24.301667	0.1	2.603114
24.303333	0.1	2.580524
24.305000	0.1	2.556265
24.306667	0.1	2.532303
24.308333	0.1	2.509952
24.310000	0.1	2.489150
24.311667	0.1	2.469659
24.313333	0.1	2.451301
24.315000	0.1	2.434194
24.316667	0.1	2.418637
24.318333	0.1	2.405107
24.320000	0.1	2.393067
24.321667	0.1	2.381325
24.323333	0.1	2.369166
24.325000	0.1	2.357125
24.326667	0.1	2.346695
24.328333	0.1	2.338588
24.330000	0.1	2.331615
24.331667	0.1	2.323270
24.333333	0.1	2.312005
24.335000	0.1	2.298415
24.336667	0.1	2.284765
24.338333	0.1	2.273679
24.340000	0.1	2.266586
24.341667	0.1	2.262414
24.343333	0.1	2.258659
24.345000	0.1	2.253294
24.346667	0.1	2.246320
24.348333	0.1	2.238929
24.350000	0.1	2.232134
24.351667	0.1	2.226234
24.353333	0.1	2.220452
24.355000	0.1	2.214074
24.356667	0.1	2.208233
24.358333	0.1	2.204955
24.360000	0.1	2.205193
24.361667	0.1	2.207637
24.363333	0.1	2.210140
24.365000	0.1	2.211034
24.366667	0.1	2.210260
24.368333	0.1	2.209187
24.370000	0.1	2.209365
24.371667	0.1	2.210081
24.373333	0.1	2.209425
24.375000	0.1	2.206445
24.376667	0.1	2.202213
24.378333	0.1	2.198458
24.380000	0.1	2.196849
24.381667	0.1	2.196849
24.383333	0.1	2.195478
24.385000	0.1	2.191246
24.386667	0.1	2.185941
24.388333	0.1	2.182305
24.390000	0.1	2.181888
24.391667	0.1	2.184510
24.393333	0.1	2.188683
24.395000	0.1	2.191842
24.396667	0.1	2.192199
24.398333	0.1	2.190530
24.400000	0.1	2.189279
24.401667	0.1	2.190411
24.403333	0.1	2.193749
24.405000	0.1	2.197385
24.406667	0.1	2.199650
24.408333	0.1	2.200842
24.410000	0.1	2.201975
24.411667	0.1	2.203226
24.413333	0.1	2.203345
24.415000	0.1	2.201319
24.416667	0.1	2.197743
24.418333	0.1	2.194584
24.420000	0.1	2.194047
24.421667	0.1	2.197147
24.423333	0.1	2.202451
24.425000	0.1	2.206743
24.426667	0.1	2.207518
24.428333	0.1	2.204776
24.430000	0.1	2.201319
24.431667	0.1	2.200365
24.433333	0.1	2.202690
24.435000	0.1	2.206981
24.436667	0.1	2.211690
24.438333	0.1	2.216160
24.440000	0.1	2.220035
24.441667	0.1	2.222955
24.443333	0.1	2.224684
24.445000	0.1	2.224922
24.446667	0.1	2.223671
24.448333	0.1	2.220929
24.450000	0.1	2.216399
24.451667	0.1	2.211094
24.453333	0.1	2.208352
24.455000	0.1	2.211332
24.456667	0.1	2.219737
24.458333	0.1	2.230406
24.460000	0.1	2.240956
24.461667	0.1	2.250373
24.463333	0.1	2.257705
24.465000	0.1	2.261400
24.466667	0.1	2.260327
24.468333	0.1	2.255082
24.470000	0.1	2.247810
24.471667	0.1	2.241314
24.473333	0.1	2.238512
24.475000	0.1	2.241254
24.476667	0.1	2.248705
24.478333	0.1	2.256811
24.480000	0.1	2.261996
24.481667	0.1	2.263546
24.483333	0.1	2.263129
24.485000	0.1	2.262533
24.486667	0.1	2.261996
24.488333	0.1	2.261579
24.490000	0.1	2.262354
24.491667	0.1	2.266050
24.493333	0.1	2.272487
24.495000	0.1	2.279699
24.496667	0.1	2.285838
24.498333	0.1	2.290130
24.500000	0.1	2.292872
24.501667	0.1	2.294243
24.503333	0.1	2.294064
24.505000	0.1	2.292335
24.506667	0.1	2.290487
24.508333	0.1	2.289713
24.510000	0.1	2.289891
24.511667	0.1	2.290130
24.513333	0.1	2.289891
24.515000	0.1	2.289295
24.516667	0.1	2.288401
24.518333	0.1	2.286613
24.520000	0.1	2.283096
24.521667	0.1	2.278447
24.523333	0.1	2.274573
24.525000	0.1	2.273262
24.526667	0.1	2.274752
24.528333	0.1	2.277374
24.530000	0.1	2.278805
24.531667	0.1	2.278030
24.533333	0.1	2.275765
24.535000	0.1	2.272904
24.536667	0.1	2.270103
24.538333	0.1	2.268255
24.540000	0.1	2.268672
24.541667	0.1	2.270818
24.543333	0.1	2.272725
24.545000	0.1	2.273262
24.546667	0.1	2.273262
24.548333	0.1	2.273739
24.550000	0.1	2.275109
24.551667	0.1	2.276302
24.553333	0.1	2.275348
24.555000	0.1	2.271116
24.556667	0.1	2.264679
24.558333	0.1	2.258837
24.560000	0.1	2.256036
24.561667	0.1	2.256692
24.563333	0.1	2.259135
24.565000	0.1	2.260506
24.566667	0.1	2.258837
24.568333	0.1	2.254367
24.570000	0.1	2.250135
24.571667	0.1	2.249897
24.573333	0.1	2.254605
24.575000	0.1	2.261102
24.576667	0.1	2.264738
24.578333	0.1	2.263367
24.580000	0.1	2.257943
24.581667	0.1	2.251566
24.583333	0.1	2.247334
24.585000	0.1	2.246678
24.586667	0.1	2.249420
24.588333	0.1	2.253533
24.590000	0.1	2.256155
24.591667	0.1	2.255917
24.593333	0.1	2.253115
24.595000	0.1	2.248347
24.596667	0.1	2.242148
24.598333	0.1	2.236009
24.600000	0.1	2.231777
24.601667	0.1	2.229750
24.603333	0.1	2.229333
24.605000	0.1	2.231002
24.606667	0.1	2.235294
24.608333	0.1	2.240777
24.610000	0.1	2.244592
24.611667	0.1	2.244830
24.613333	0.1	2.242088
24.615000	0.1	2.239764
24.616667	0.1	2.241373
24.618333	0.1	2.247989
24.620000	0.1	2.257109
24.621667	0.1	2.264083
24.623333	0.1	2.265692
24.625000	0.1	2.262712
24.626667	0.1	2.258003
24.628333	0.1	2.254427
24.630000	0.1	2.254605
24.631667	0.1	2.259255
24.633333	0.1	2.267182
24.635000	0.1	2.276719
24.636667	0.1	2.287328
24.638333	0.1	2.298772
24.640000	0.1	2.309561
24.641667	0.1	2.317369
24.643333	0.1	2.321184
24.645000	0.1	2.322078
24.646667	0.1	2.322853
24.648333	0.1	2.325714
24.650000	0.1	2.331019
24.651667	0.1	2.337873
24.653333	0.1	2.344251
24.655000	0.1	2.348781
24.656667	0.1	2.351999
24.658333	0.1	2.356172
24.660000	0.1	2.362549
24.661667	0.1	2.370596
24.663333	0.1	2.379298
24.665000	0.1	2.388537
24.666667	0.1	2.398789
24.668333	0.1	2.409160
24.670000	0.1	2.417445
24.671667	0.1	2.423167
24.673333	0.1	2.427578
24.675000	0.1	2.432168
24.676667	0.1	2.437353
24.678333	0.1	2.442420
24.680000	0.1	2.446234
24.681667	0.1	2.448440
24.683333	0.1	2.449632
24.685000	0.1	2.451062
24.686667	0.1	2.453566
24.688333	0.1	2.457142
24.690000	0.1	2.461076
24.691667	0.1	2.465427
24.693333	0.1	2.470851
24.695000	0.1	2.477706
24.696667	0.1	2.484918
24.698333	0.1	2.491176
24.700000	0.1	2.495647
24.701667	0.1	2.498269
24.703333	0.1	2.499223
24.705000	0.1	2.498329
24.706667	0.1	2.495885
24.708333	0.1	2.492070
24.710000	0.1	2.486944
24.711667	0.1	2.481103
24.713333	0.1	2.476275
24.715000	0.1	2.473891
24.716667	0.1	2.474368
24.718333	0.1	2.476990
24.720000	0.1	2.479434
24.721667	0.1	2.478838
24.723333	0.1	2.473712
24.725000	0.1	2.465427
24.726667	0.1	2.456427
24.728333	0.1	2.448619
24.730000	0.1	2.442420
24.731667	0.1	2.436698
24.733333	0.1	2.429903
24.735000	0.1	2.421916
24.736667	0.1	2.413631
24.738333	0.1	2.405882
24.740000	0.1	2.398312
24.741667	0.1	2.390206
24.743333	0.1	2.380967
24.745000	0.1	2.370775
24.746667	0.1	2.359867
24.748333	0.1	2.349198
24.750000	0.1	2.339900
24.751667	0.1	2.332986
24.753333	0.1	2.329290
24.755000	0.1	2.328575
24.756667	0.1	2.328575
24.758333	0.1	2.327025
24.760000	0.1	2.322316
24.761667	0.1	2.314270
24.763333	0.1	2.304316
24.765000	0.1	2.294481
24.766667	0.1	2.285481
24.768333	0.1	2.276957
24.770000	0.1	2.268553
24.771667	0.1	2.259791
24.773333	0.1	2.251208
24.775000	0.1	2.245069
24.776667	0.1	2.242923
24.778333	0.1	2.244234
24.780000	0.1	2.247334
24.781667	0.1	2.250195
24.783333	0.1	2.250612
24.785000	0.1	2.246976
24.786667	0.1	2.239645
24.788333	0.1	2.230883
24.790000	0.1	2.223969
24.791667	0.1	2.221584
24.793333	0.1	2.223849
24.795000	0.1	2.228141
24.796667	0.1	2.230227
24.798333	0.1	2.227247
24.800000	0.1	2.218843
24.801667	0.1	2.207518
24.803333	0.1	2.197147
24.805000	0.1	2.190828
24.806667	0.1	2.188981
24.808333	0.1	2.189279
24.810000	0.1	2.188862
24.811667	0.1	2.186716
24.813333	0.1	2.184570
24.815000	0.1	2.184987
24.816667	0.1	2.188862
24.818333	0.1	2.195060
24.820000	0.1	2.201319
24.821667	0.1	2.205432
24.823333	0.1	2.205908
24.825000	0.1	2.202571
24.826667	0.1	2.197147
24.828333	0.1	2.192319
24.830000	0.1	2.189398
24.831667	0.1	2.187610
24.833333	0.1	2.185822
24.835000	0.1	2.183318
24.836667	0.1	2.180040
24.838333	0.1	2.176464
24.840000	0.1	2.174020
24.841667	0.1	2.175093
24.843333	0.1	2.181590
24.845000	0.1	2.191603
24.846667	0.1	2.199948
24.848333	0.1	2.202034
24.850000	0.1	2.198815
24.851667	0.1	2.195239
24.853333	0.1	2.195060
24.855000	0.1	2.198696
24.856667	0.1	2.204299
24.858333	0.1	2.209902
24.860000	0.1	2.214670
24.861667	0.1	2.219260
24.863333	0.1	2.224743
24.865000	0.1	2.231181
24.866667	0.1	2.237976
24.868333	0.1	2.245367
24.870000	0.1	2.254248
24.871667	0.1	2.264798
24.873333	0.1	2.275288
24.875000	0.1	2.284587
24.876667	0.1	2.293468
24.878333	0.1	2.303958
24.880000	0.1	2.316415
24.881667	0.1	2.329767
24.883333	0.1	2.342403
24.885000	0.1	2.353609
24.886667	0.1	2.363742
24.888333	0.1	2.373994
24.890000	0.1	2.385795
24.891667	0.1	2.400518
24.893333	0.1	2.419055
24.895000	0.1	2.440870
24.896667	0.1	2.462983
24.898333	0.1	2.481997
24.900000	0.1	2.496243
24.901667	0.1	2.507031
24.903333	0.1	2.516508
24.905000	0.1	2.526343
24.906667	0.1	2.538860
24.908333	0.1	2.556861
24.910000	0.1	2.581835
24.911667	0.1	2.611756
24.913333	0.1	2.642334
24.915000	0.1	2.670646
24.916667	0.1	2.696037
24.918333	0.1	2.718389
24.920000	0.1	2.737582
24.921667	0.1	2.755284
24.923333	0.1	2.774477
24.925000	0.1	2.797187
24.926667	0.1	2.822459
24.928333	0.1	2.848029
24.930000	0.1	2.872944
24.931667	0.1	2.896846
24.933333	0.1	2.918601
24.935000	0.1	2.936781
24.936667	0.1	2.951741
24.938333	0.1	2.965510
24.940000	0.1	2.980352
24.941667	0.1	2.996564
24.943333	0.1	3.013373
24.945000	0.1	3.030062
24.946667	0.1	3.045857
24.948333	0.1	3.059328
24.950000	0.1	3.068388
24.951667	0.1	3.072441
24.953333	0.1	3.072620
24.955000	0.1	3.070057
24.956667	0.1	3.064633
24.958333	0.1	3.057420
24.960000	0.1	3.050745
24.961667	0.1	3.046930
24.963333	0.1	3.046692
24.965000	0.1	3.048361
24.966667	0.1	3.049016
24.968333	0.1	3.045798
24.970000	0.1	3.036916
24.971667	0.1	3.021836
24.973333	0.1	3.001929
24.975000	0.1	2.980411
24.976667	0.1	2.961219
24.978333	0.1	2.945662
24.980000	0.1	2.931893
24.981667	0.1	2.917051
24.983333	0.1	2.899826
24.985000	0.1	2.880931
24.986667	0.1	2.861440
24.988333	0.1	2.842128
24.990000	0.1	2.823234
24.991667	0.1	2.803624
24.993333	0.1	2.781034
24.995000	0.1	2.753675
24.996667	0.1	2.721787
24.998333	0.1	2.687752
25.000000	0.1	2.654493
25.001667	0.1	2.624393
25.003333	0.1	2.598703
25.005000	0.1	2.577365
25.006667	0.1	2.559722
25.008333	0.1	2.544403
25.010000	0.1	2.529860
25.011667	0.1	2.515137
25.013333	0.1	2.499879
25.015000	0.1	2.484024
25.016667	0.1	2.467275
25.018333	0.1	2.448917
25.020000	0.1	2.428472
25.021667	0.1	2.406895
25.023333	0.1	2.385438
25.025000	0.1	2.364576
25.026667	0.1	2.344549
25.028333	0.1	2.325416
25.030000	0.1	2.307356
25.031667	0.1	2.290487
25.033333	0.1	2.275407
25.035000	0.1	2.262473
25.036667	0.1	2.250373
25.038333	0.1	2.237082
25.040000	0.1	2.221882
25.041667	0.1	2.206326
25.043333	0.1	2.192319
25.045000	0.1	2.181232
25.046667	0.1	2.172768
25.048333	0.1	2.165616
25.050000	0.1	2.158821
25.051667	0.1	2.152145
25.053333	0.1	2.145708
25.055000	0.1	2.139390
25.056667	0.1	2.133310
25.058333	0.1	2.128601
25.060000	0.1	2.126753
25.061667	0.1	2.127588
25.063333	0.1	2.128303
25.065000	0.1	2.126277
25.066667	0.1	2.121270
25.068333	0.1	2.115369
25.070000	0.1	2.110660
25.071667	0.1	2.107978
25.073333	0.1	2.107263
25.075000	0.1	2.107799
25.076667	0.1	2.108634
25.078333	0.1	2.108872
25.080000	0.1	2.107859
25.081667	0.1	2.105475
25.083333	0.1	2.102077
25.085000	0.1	2.098203
25.086667	0.1	2.094984
25.088333	0.1	2.093732
25.090000	0.1	2.094448
25.091667	0.1	2.095938
25.093333	0.1	2.097070
25.095000	0.1	2.097130
25.096667	0.1	2.096355
25.098333	0.1	2.096057
25.100000	0.1	2.097666
25.101667	0.1	2.101243
25.103333	0.1	2.105951
25.105000	0.1	2.110779
25.106667	0.1	2.114892
25.108333	0.1	2.116680
25.110000	0.1	2.114415
25.111667	0.1	2.107740
25.113333	0.1	2.098084
25.115000	0.1	2.087712
25.116667	0.1	2.078712
25.118333	0.1	2.072513
25.120000	0.1	2.069295
25.121667	0.1	2.068162
25.123333	0.1	2.068758
25.125000	0.1	2.072334
25.126667	0.1	2.079487
25.128333	0.1	2.088726
25.130000	0.1	2.097190
25.131667	0.1	2.101779
25.133333	0.1	2.101779
25.135000	0.1	2.099872
25.136667	0.1	2.099276
25.138333	0.1	2.100945
25.140000	0.1	2.103567
25.141667	0.1	2.105713
25.143333	0.1	2.106726
25.145000	0.1	2.107144
25.146667	0.1	2.107978
25.148333	0.1	2.108991
25.150000	0.1	2.108336
25.151667	0.1	2.104521
25.153333	0.1	2.099037
25.155000	0.1	2.094865
25.156667	0.1	2.094269
25.158333	0.1	2.097130
25.160000	0.1	2.101720
25.161667	0.1	2.106011
25.163333	0.1	2.108216
25.165000	0.1	2.107024
25.166667	0.1	2.102852
25.168333	0.1	2.097726
25.170000	0.1	2.093315
25.171667	0.1	2.089560
25.173333	0.1	2.085209
25.175000	0.1	2.079487
25.176667	0.1	2.073825
25.178333	0.1	2.070189
25.180000	0.1	2.069354
25.181667	0.1	2.070308
25.183333	0.1	2.072573
25.185000	0.1	2.077222
25.186667	0.1	2.084792
25.188333	0.1	2.093613
25.190000	0.1	2.100349
25.191667	0.1	2.103329
25.193333	0.1	2.103746
25.195000	0.1	2.103984
25.196667	0.1	2.104640
25.198333	0.1	2.104819
25.200000	0.1	2.104342
25.201667	0.1	2.104879
25.203333	0.1	2.108038
25.205000	0.1	2.113760
25.206667	0.1	2.120614
25.208333	0.1	2.126694
25.210000	0.1	2.131105
25.211667	0.1	2.134919
25.213333	0.1	2.140045
25.215000	0.1	2.147079
25.216667	0.1	2.155185
25.218333	0.1	2.162755
25.220000	0.1	2.168596
25.221667	0.1	2.171815
25.223333	0.1	2.172470
25.225000	0.1	2.172709
25.226667	0.1	2.174676
25.228333	0.1	2.179206
25.230000	0.1	2.186000
25.231667	0.1	2.194643
25.233333	0.1	2.204836
25.235000	0.1	2.215803
25.236667	0.1	2.226710
25.238333	0.1	2.237082
25.240000	0.1	2.247095
25.241667	0.1	2.257228
25.243333	0.1	2.267599
25.245000	0.1	2.277911
25.246667	0.1	2.287686
25.248333	0.1	2.297104
25.250000	0.1	2.306342
25.251667	0.1	2.315700
25.253333	0.1	2.325356
25.255000	0.1	2.335906
25.256667	0.1	2.347708
25.258333	0.1	2.361179
25.260000	0.1	2.376020
25.261667	0.1	2.391756
25.263333	0.1	2.407789
25.265000	0.1	2.423287
25.266667	0.1	2.438545
25.268333	0.1	2.455473
25.270000	0.1	2.475143
25.271667	0.1	2.496004
25.273333	0.1	2.515257
25.275000	0.1	2.531529
25.276667	0.1	2.545774
25.278333	0.1	2.559304
25.280000	0.1	2.572179
25.281667	0.1	2.583742
25.283333	0.1	2.594769
25.285000	0.1	2.606988
25.286667	0.1	2.622068
25.288333	0.1	2.640724
25.290000	0.1	2.662897
25.291667	0.1	2.687633
25.293333	0.1	2.713382
25.295000	0.1	2.738416
25.296667	0.1	2.761305
25.298333	0.1	2.781451
25.300000	0.1	2.799452
25.301667	0.1	2.816439
25.303333	0.1	2.833247
25.305000	0.1	2.849817
25.306667	0.1	2.865613
25.308333	0.1	2.880335
25.310000	0.1	2.894521
25.311667	0.1	2.908588
25.313333	0.1	2.921939
25.315000	0.1	2.933562
25.316667	0.1	2.942383
25.318333	0.1	2.947986
25.320000	0.1	2.951443
25.321667	0.1	2.956093
25.323333	0.1	2.966047
25.325000	0.1	2.982319
25.326667	0.1	3.002107
25.328333	0.1	3.022313
25.330000	0.1	3.041387
25.331667	0.1	3.057957
25.333333	0.1	3.070176
25.335000	0.1	3.077388
25.336667	0.1	3.081560
25.338333	0.1	3.086209
25.340000	0.1	3.094197
25.341667	0.1	3.105641
25.343333	0.1	3.118634
25.345000	0.1	3.131807
25.346667	0.1	3.145099
25.348333	0.1	3.158391
25.350000	0.1	3.171563
25.351667	0.1	3.184974
25.353333	0.1	3.200114
25.355000	0.1	3.218472
25.356667	0.1	3.240049
25.358333	0.1	3.263056
25.360000	0.1	3.285408
25.361667	0.1	3.305018
25.363333	0.1	3.319800
25.365000	0.1	3.329098
25.366667	0.1	3.335536
25.368333	0.1	3.343761
25.370000	0.1	3.356397
25.371667	0.1	3.372073
25.373333	0.1	3.387034
25.375000	0.1	3.398240
25.376667	0.1	3.404081
25.378333	0.1	3.405392
25.380000	0.1	3.404439
25.381667	0.1	3.403425
25.383333	0.1	3.403366
25.385000	0.1	3.404200
25.386667	0.1	3.404796
25.388333	0.1	3.404021
25.390000	0.1	3.401756
25.391667	0.1	3.398001
25.393333	0.1	3.391743
25.395000	0.1	3.381789
25.396667	0.1	3.367782
25.398333	0.1	3.350616
25.400000	0.1	3.331423
25.401667	0.1	3.310740
25.403333	0.1	3.288210
25.405000	0.1	3.263474
25.406667	0.1	3.238142
25.408333	0.1	3.214538
25.410000	0.1	3.193438
25.411667	0.1	3.173053
25.413333	0.1	3.150940
25.415000	0.1	3.125549
25.416667	0.1	3.096819
25.418333	0.1	3.066004
25.420000	0.1	3.034532
25.421667	0.1	3.003776
25.423333	0.1	2.974332
25.425000	0.1	2.946198
25.426667	0.1	2.918780
25.428333	0.1	2.890706
25.430000	0.1	2.860665
25.431667	0.1	2.829254
25.433333	0.1	2.798617
25.435000	0.1	2.771020
25.436667	0.1	2.748132
25.438333	0.1	2.729893
25.440000	0.1	2.714634
25.441667	0.1	2.699196
25.443333	0.1	2.680481
25.445000	0.1	2.656758
25.446667	0.1	2.629996
25.448333	0.1	2.604306
25.450000	0.1	2.582610
25.451667	0.1	2.564728
25.453333	0.1	2.548516
25.455000	0.1	2.531767
25.456667	0.1	2.513111
25.458333	0.1	2.492011
25.460000	0.1	2.468825
25.461667	0.1	2.444923
25.463333	0.1	2.422631
25.465000	0.1	2.404988
25.466667	0.1	2.393544
25.468333	0.1	2.385914
25.470000	0.1	2.377272
25.471667	0.1	2.364934
25.473333	0.1	2.350748
25.475000	0.1	2.337456
25.476667	0.1	2.325714
25.478333	0.1	2.314687
25.480000	0.1	2.303779
25.481667	0.1	2.292693
25.483333	0.1	2.281606
25.485000	0.1	2.270877
25.486667	0.1	2.260864
25.488333	0.1	2.251387
25.490000	0.1	2.241910
25.491667	0.1	2.232015
25.493333	0.1	2.222419
25.495000	0.1	2.214193
25.496667	0.1	2.207935
25.498333	0.1	2.202571
25.500000	0.1	2.196312
25.501667	0.1	2.187908
25.503333	0.1	2.177417
25.505000	0.1	2.166093
25.506667	0.1	2.155781
25.508333	0.1	2.148390
25.510000	0.1	2.144754
25.511667	0.1	2.144218
25.513333	0.1	2.145410
25.515000	0.1	2.147257
25.516667	0.1	2.148867
25.518333	0.1	2.149224
25.520000	0.1	2.147734
25.521667	0.1	2.144516
25.523333	0.1	2.139926
25.525000	0.1	2.134025
25.526667	0.1	2.126694
25.528333	0.1	2.118886
25.530000	0.1	2.112627
25.531667	0.1	2.109528
25.533333	0.1	2.108872
25.535000	0.1	2.108812
25.536667	0.1	2.108574
25.538333	0.1	2.108574
25.540000	0.1	2.109528
25.541667	0.1	2.111495
25.543333	0.1	2.113462
25.545000	0.1	2.114236
25.546667	0.1	2.113819
25.548333	0.1	2.113044
25.550000	0.1	2.111972
25.551667	0.1	2.108932
25.553333	0.1	2.102137
25.555000	0.1	2.092123
25.556667	0.1	2.080798
25.558333	0.1	2.068937
25.560000	0.1	2.056658
25.561667	0.1	2.046287
25.563333	0.1	2.041698
25.565000	0.1	2.044678
25.566667	0.1	2.053440
25.568333	0.1	2.064467
25.570000	0.1	2.074003
25.571667	0.1	2.079129
25.573333	0.1	2.078474
25.575000	0.1	2.072692
25.576667	0.1	2.064526
25.578333	0.1	2.056837
25.580000	0.1	2.050638
25.581667	0.1	2.045632
25.583333	0.1	2.041340
25.585000	0.1	2.037466
25.586667	0.1	2.033055
25.588333	0.1	2.026618
25.590000	0.1	2.018809
25.591667	0.1	2.012909
25.593333	0.1	2.011538
25.595000	0.1	2.013505
25.596667	0.1	2.015531
25.598333	0.1	2.014697
25.600000	0.1	2.010346
25.601667	0.1	2.004206
25.603333	0.1	1.999498
25.605000	0.1	1.998365
25.606667	0.1	2.000332
25.608333	0.1	2.003014
25.610000	0.1	2.004027
25.611667	0.1	2.001882
25.613333	0.1	1.996756
25.615000	0.1	1.990676
25.616667	0.1	1.985729
25.618333	0.1	1.982808
25.620000	0.1	1.980722
25.621667	0.1	1.977682
25.623333	0.1	1.972675
25.625000	0.1	1.966059
25.626667	0.1	1.958847
25.628333	0.1	1.951754
25.630000	0.1	1.945317
25.631667	0.1	1.940251
25.633333	0.1	1.936972
25.635000	0.1	1.934469
25.636667	0.1	1.931548
25.638333	0.1	1.928091
25.640000	0.1	1.924694
25.641667	0.1	1.922608
25.643333	0.1	1.923740
25.645000	0.1	1.928389
25.646667	0.1	1.934171
25.648333	0.1	1.938462
25.650000	0.1	1.939416
25.651667	0.1	1.937389
25.653333	0.1	1.934648
25.655000	0.1	1.933634
25.656667	0.1	1.934767
25.658333	0.1	1.936972
25.660000	0.1	1.937747
25.661667	0.1	1.935065
25.663333	0.1	1.929641
25.665000	0.1	1.924753
25.666667	0.1	1.923502
25.668333	0.1	1.925469
25.670000	0.1	1.926959
25.671667	0.1	1.924753
25.673333	0.1	1.919091
25.675000	0.1	1.913130
25.676667	0.1	1.910210
25.678333	0.1	1.911759
25.680000	0.1	1.916587
25.681667	0.1	1.921833
25.683333	0.1	1.924873
25.685000	0.1	1.924932
25.686667	0.1	1.922250
25.688333	0.1	1.917482
25.690000	0.1	1.912177
25.691667	0.1	1.908064
25.693333	0.1	1.905680
25.695000	0.1	1.904130
25.696667	0.1	1.902223
25.698333	0.1	1.900077
25.700000	0.1	1.898944
25.701667	0.1	1.900554
25.703333	0.1	1.904905
25.705000	0.1	1.910508
25.706667	0.1	1.915455
25.708333	0.1	1.918495
25.710000	0.1	1.919329
25.711667	0.1	1.918912
25.713333	0.1	1.918912
25.715000	0.1	1.919806
25.716667	0.1	1.920939
25.718333	0.1	1.921594
25.720000	0.1	1.920819
25.721667	0.1	1.918137
25.723333	0.1	1.915276
25.725000	0.1	1.915157
25.726667	0.1	1.918554
25.728333	0.1	1.923800
25.730000	0.1	1.928985
25.731667	0.1	1.933158
25.733333	0.1	1.936436
25.735000	0.1	1.939118
25.736667	0.1	1.940549
25.738333	0.1	1.939595
25.740000	0.1	1.935601
25.741667	0.1	1.929283
25.743333	0.1	1.922369
25.745000	0.1	1.916587
25.746667	0.1	1.912892
25.748333	0.1	1.911640
25.750000	0.1	1.911759
25.751667	0.1	1.911223
25.753333	0.1	1.908898
25.755000	0.1	1.906037
25.756667	0.1	1.904488
25.758333	0.1	1.904607
25.760000	0.1	1.905561
25.761667	0.1	1.906216
25.763333	0.1	1.905918
25.765000	0.1	1.905143
25.766667	0.1	1.905024
25.768333	0.1	1.905859
25.770000	0.1	1.907468
25.771667	0.1	1.909554
25.773333	0.1	1.911044
25.775000	0.1	1.910150
25.776667	0.1	1.906276
25.778333	0.1	1.900792
25.780000	0.1	1.895547
25.781667	0.1	1.891613
25.783333	0.1	1.889169
25.785000	0.1	1.887858
25.786667	0.1	1.886785
25.788333	0.1	1.885474
25.790000	0.1	1.884163
25.791667	0.1	1.883209
25.793333	0.1	1.881719
25.795000	0.1	1.878858
25.796667	0.1	1.875043
25.798333	0.1	1.871348
25.800000	0.1	1.868129
25.801667	0.1	1.865208
25.803333	0.1	1.861990
25.805000	0.1	1.858771
25.806667	0.1	1.856208
25.808333	0.1	1.855731
25.810000	0.1	1.858056
25.811667	0.1	1.862586
25.813333	0.1	1.867652
25.815000	0.1	1.872361
25.816667	0.1	1.875937
25.818333	0.1	1.877248
25.820000	0.1	1.875103
25.821667	0.1	1.869083
25.823333	0.1	1.860440
25.825000	0.1	1.851618
25.826667	0.1	1.845658
25.828333	0.1	1.844823
25.830000	0.1	1.848638
25.831667	0.1	1.854181
25.833333	0.1	1.858056
25.835000	0.1	1.859009
25.836667	0.1	1.858175
25.838333	0.1	1.857579
25.840000	0.1	1.857758
25.841667	0.1	1.858235
25.843333	0.1	1.858294
25.845000	0.1	1.858056
25.846667	0.1	1.858890
25.848333	0.1	1.861632
25.850000	0.1	1.865089
25.851667	0.1	1.867175
25.853333	0.1	1.867116
25.855000	0.1	1.865447
25.856667	0.1	1.863182
25.858333	0.1	1.861334
25.860000	0.1	1.859665
25.861667	0.1	1.857102
25.863333	0.1	1.853585
25.865000	0.1	1.850188
25.866667	0.1	1.847386
25.868333	0.1	1.845300
25.870000	0.1	1.843929
25.871667	0.1	1.843274
25.873333	0.1	1.842976
25.875000	0.1	1.842976
25.876667	0.1	1.843512
25.878333	0.1	1.844525
25.880000	0.1	1.845300
25.881667	0.1	1.845300
25.883333	0.1	1.844645
25.885000	0.1	1.843572
25.886667	0.1	1.842141
25.888333	0.1	1.841366
25.890000	0.1	1.842797
25.891667	0.1	1.846552
25.893333	0.1	1.850486
25.895000	0.1	1.851499
25.896667	0.1	1.849175
25.898333	0.1	1.846314
25.900000	0.1	1.845479
25.901667	0.1	1.846492
25.903333	0.1	1.848400
25.905000	0.1	1.849771
25.906667	0.1	1.848757
25.908333	0.1	1.844704
25.910000	0.1	1.838982
25.911667	0.1	1.833916
25.913333	0.1	1.832366
25.915000	0.1	1.836598
25.916667	0.1	1.846194
25.918333	0.1	1.858235
25.920000	0.1	1.868129
25.921667	0.1	1.872122
25.923333	0.1	1.869679
25.925000	0.1	1.863897
25.926667	0.1	1.858711
25.928333	0.1	1.856327
25.930000	0.1	1.855970
25.931667	0.1	1.855970
25.933333	0.1	1.855970
25.935000	0.1	1.856864
25.936667	0.1	1.859129
25.938333	0.1	1.862288
25.940000	0.1	1.865029
25.941667	0.1	1.865804
25.943333	0.1	1.864314
25.945000	0.1	1.860976
25.946667	0.1	1.856864
25.948333	0.1	1.854241
25.950000	0.1	1.854897
25.951667	0.1	1.858711
25.953333	0.1	1.864195
25.955000	0.1	1.869321
25.956667	0.1	1.872063
25.958333	0.1	1.871944
25.960000	0.1	1.871288
25.961667	0.1	1.872659
25.963333	0.1	1.876414
25.965000	0.1	1.880586
25.966667	0.1	1.882434
25.968333	0.1	1.880169
25.970000	0.1	1.873374
25.971667	0.1	1.863957
25.973333	0.1	1.855314
25.975000	0.1	1.851022
25.976667	0.1	1.852930
25.978333	0.1	1.859129
25.980000	0.1	1.865447
25.981667	0.1	1.868844
25.983333	0.1	1.869917
25.985000	0.1	1.870155
25.986667	0.1	1.870096
25.988333	0.1	1.868606
25.990000	0.1	1.865268
25.991667	0.1	1.861155
25.993333	0.1	1.858115
25.995000	0.1	1.857102
25.996667	0.1	1.856983
25.998333	0.1	1.855314
26.000000	0.1	1.851082
26.001667	0.1	1.845241
26.003333	0.1	1.839936
26.005000	0.1	1.837015
26.006667	0.1	1.837969
26.008333	0.1	1.842678
26.010000	0.1	1.849949
26.011667	0.1	1.858115
26.013333	0.1	1.865864
26.015000	0.1	1.872897
26.016667	0.1	1.879454
26.018333	0.1	1.884341
26.020000	0.1	1.885712
26.021667	0.1	1.883030
26.023333	0.1	1.877964
26.025000	0.1	1.872540
26.026667	0.1	1.867890
26.028333	0.1	1.864851
26.030000	0.1	1.863420
26.031667	0.1	1.863361
26.033333	0.1	1.864076
26.035000	0.1	1.865029
26.036667	0.1	1.865327
26.038333	0.1	1.864970
26.040000	0.1	1.865864
26.041667	0.1	1.869738
26.043333	0.1	1.875877
26.045000	0.1	1.882434
26.046667	0.1	1.887739
26.048333	0.1	1.890779
26.050000	0.1	1.891136
26.051667	0.1	1.888931
26.053333	0.1	1.885712
26.055000	0.1	1.884103
26.056667	0.1	1.885653
26.058333	0.1	1.888752
26.060000	0.1	1.890242
26.061667	0.1	1.888633
26.063333	0.1	1.885533
26.065000	0.1	1.883388
26.066667	0.1	1.883209
26.068333	0.1	1.883865
26.070000	0.1	1.882970
26.071667	0.1	1.879394
26.073333	0.1	1.874268
26.075000	0.1	1.870096
26.076667	0.1	1.868308
26.078333	0.1	1.869321
26.080000	0.1	1.872540
26.081667	0.1	1.876950
26.083333	0.1	1.881719
26.085000	0.1	1.886666
26.086667	0.1	1.891911
26.088333	0.1	1.897216
26.090000	0.1	1.901090
26.091667	0.1	1.901806
26.093333	0.1	1.899243
26.095000	0.1	1.896024
26.096667	0.1	1.895130
26.098333	0.1	1.896680
26.100000	0.1	1.898110
26.101667	0.1	1.896858
26.103333	0.1	1.892746
26.105000	0.1	1.889050
26.106667	0.1	1.889289
26.108333	0.1	1.893878
26.110000	0.1	1.900077
26.111667	0.1	1.905203
26.113333	0.1	1.909435
26.115000	0.1	1.914203
26.116667	0.1	1.919210
26.118333	0.1	1.922727
26.120000	0.1	1.923740
26.121667	0.1	1.922906
26.123333	0.1	1.921058
26.125000	0.1	1.919329
26.126667	0.1	1.919448
26.128333	0.1	1.922608
26.130000	0.1	1.927734
26.131667	0.1	1.932800
26.133333	0.1	1.936674
26.135000	0.1	1.938641
26.136667	0.1	1.938760
26.138333	0.1	1.938164
26.140000	0.1	1.939118
26.141667	0.1	1.942873
26.143333	0.1	1.948595
26.145000	0.1	1.954138
26.146667	0.1	1.958072
26.148333	0.1	1.959622
26.150000	0.1	1.958788
26.151667	0.1	1.957417
26.153333	0.1	1.958370
26.155000	0.1	1.963437
26.156667	0.1	1.971781
26.158333	0.1	1.980722
26.160000	0.1	1.987159
26.161667	0.1	1.990080
26.163333	0.1	1.990855
26.165000	0.1	1.992703
26.166667	0.1	1.997709
26.168333	0.1	2.006233
26.170000	0.1	2.017021
26.171667	0.1	2.028465
26.173333	0.1	2.039433
26.175000	0.1	2.049267
26.176667	0.1	2.057791
26.178333	0.1	2.066195
26.180000	0.1	2.076388
26.181667	0.1	2.089262
26.183333	0.1	2.104223
26.185000	0.1	2.119124
26.186667	0.1	2.131641
26.188333	0.1	2.140701
26.190000	0.1	2.147019
26.191667	0.1	2.152443
26.193333	0.1	2.158761
26.195000	0.1	2.166450
26.196667	0.1	2.175629
26.198333	0.1	2.186239
26.200000	0.1	2.198160
26.201667	0.1	2.211571
26.203333	0.1	2.227545
26.205000	0.1	2.246976
26.206667	0.1	2.269566
26.208333	0.1	2.293408
26.210000	0.1	2.315760
26.211667	0.1	2.333999
26.213333	0.1	2.348364
26.215000	0.1	2.361894
26.216667	0.1	2.377212
26.218333	0.1	2.395332
26.220000	0.1	2.416313
26.221667	0.1	2.439737
26.223333	0.1	2.464354
26.225000	0.1	2.487660
26.226667	0.1	2.508342
26.228333	0.1	2.527893
26.230000	0.1	2.549350
26.231667	0.1	2.574325
26.233333	0.1	2.601326
26.235000	0.1	2.626896
26.236667	0.1	2.648115
26.238333	0.1	2.665758
26.240000	0.1	2.683401
26.241667	0.1	2.703607
26.243333	0.1	2.726019
26.245000	0.1	2.749384
26.246667	0.1	2.773583
26.248333	0.1	2.797604
26.250000	0.1	2.819240
26.251667	0.1	2.836406
26.253333	0.1	2.848327
26.255000	0.1	2.855182
26.256667	0.1	2.858877
26.258333	0.1	2.861798
26.260000	0.1	2.865315
26.261667	0.1	2.869785
26.263333	0.1	2.876163
26.265000	0.1	2.884805
26.266667	0.1	2.894044
26.268333	0.1	2.900422
26.270000	0.1	2.901554
26.271667	0.1	2.897144
26.273333	0.1	2.887488
26.275000	0.1	2.873063
26.276667	0.1	2.855659
26.278333	0.1	2.837956
26.280000	0.1	2.821505
26.281667	0.1	2.805352
26.283333	0.1	2.787769
26.285000	0.1	2.767921
26.286667	0.1	2.745867
26.288333	0.1	2.722800
26.290000	0.1	2.700091
26.291667	0.1	2.678156
26.293333	0.1	2.655983
26.295000	0.1	2.632499
26.296667	0.1	2.607763
26.298333	0.1	2.583385
26.300000	0.1	2.561152
26.301667	0.1	2.541065
26.303333	0.1	2.520502
26.305000	0.1	2.497077
26.306667	0.1	2.470136
26.308333	0.1	2.440810
26.310000	0.1	2.411068
26.311667	0.1	2.382517
26.313333	0.1	2.356053
26.315000	0.1	2.331376
26.316667	0.1	2.308726
26.318333	0.1	2.288699
26.320000	0.1	2.271116
26.321667	0.1	2.253771
26.323333	0.1	2.233982
26.325000	0.1	2.210200
26.326667	0.1	2.183378
26.328333	0.1	2.157211
26.330000	0.1	2.135933
26.331667	0.1	2.120912
26.333333	0.1	2.110183
26.335000	0.1	2.100527
26.336667	0.1	2.089858
26.338333	0.1	2.077580
26.340000	0.1	2.063632
26.341667	0.1	2.048373
26.343333	0.1	2.032757
26.345000	0.1	2.018511
26.346667	0.1	2.006948
26.348333	0.1	1.997709
26.350000	0.1	1.988590
26.351667	0.1	1.977205
26.353333	0.1	1.963556
26.355000	0.1	1.950264
26.356667	0.1	1.940489
26.358333	0.1	1.935065
26.360000	0.1	1.931548
26.361667	0.1	1.926363
26.363333	0.1	1.918733
26.365000	0.1	1.910091
26.366667	0.1	1.901448
26.368333	0.1	1.892388
26.370000	0.1	1.883090
26.371667	0.1	1.874566
26.373333	0.1	1.867473
26.375000	0.1	1.861513
26.376667	0.1	1.856268
26.378333	0.1	1.851678
26.380000	0.1	1.847804
26.381667	0.1	1.844227
26.383333	0.1	1.840830
26.385000	0.1	1.838505
26.386667	0.1	1.838625
26.388333	0.1	1.840890
26.390000	0.1	1.843453
26.391667	0.1	1.845002
26.393333	0.1	1.845360
26.395000	0.1	1.845360
26.396667	0.1	1.845539
26.398333	0.1	1.844049
26.400000	0.1	1.837671
26.401667	0.1	1.825571
26.403333	0.1	1.812458
26.405000	0.1	1.804650
26.406667	0.1	1.804292
26.408333	0.1	1.808047
26.410000	0.1	1.811743
26.411667	0.1	1.813889
26.413333	0.1	1.814187
26.415000	0.1	1.812399
26.416667	0.1	1.808822
26.418333	0.1	1.804829
26.420000	0.1	1.801908
26.421667	0.1	1.800776
26.423333	0.1	1.801312
26.425000	0.1	1.803041
26.426667	0.1	1.805484
26.428333	0.1	1.808465
26.430000	0.1	1.811743
26.431667	0.1	1.814306
26.433333	0.1	1.815021
26.435000	0.1	1.813710
26.436667	0.1	1.810908
26.438333	0.1	1.806915
26.440000	0.1	1.802147
26.441667	0.1	1.797438
26.443333	0.1	1.793802
26.445000	0.1	1.791895
26.446667	0.1	1.791298
26.448333	0.1	1.791835
26.450000	0.1	1.793981
26.451667	0.1	1.797915
26.453333	0.1	1.801670
26.455000	0.1	1.802445
26.456667	0.1	1.799464
26.458333	0.1	1.794100
26.460000	0.1	1.788557
26.461667	0.1	1.784623
26.463333	0.1	1.783013
26.465000	0.1	1.783550
26.466667	0.1	1.785696
26.468333	0.1	1.789272
26.470000	0.1	1.793742
26.471667	0.1	1.798987
26.473333	0.1	1.804352
26.475000	0.1	1.807809
26.476667	0.1	1.806915
26.478333	0.1	1.801133
26.480000	0.1	1.792550
26.481667	0.1	1.783431
26.483333	0.1	1.775622
26.485000	0.1	1.770556
26.486667	0.1	1.769066
26.488333	0.1	1.770794
26.490000	0.1	1.774609
26.491667	0.1	1.779139
26.493333	0.1	1.782656
26.495000	0.1	1.783729
26.496667	0.1	1.781821
26.498333	0.1	1.778483
26.500000	0.1	1.776338
26.501667	0.1	1.776457
26.503333	0.1	1.777172
26.505000	0.1	1.776338
26.506667	0.1	1.774550
26.508333	0.1	1.774609
26.510000	0.1	1.777947
26.511667	0.1	1.783133
26.513333	0.1	1.787603
26.515000	0.1	1.789868
26.516667	0.1	1.789391
26.518333	0.1	1.787007
26.520000	0.1	1.784682
26.521667	0.1	1.785040
26.523333	0.1	1.788199
26.525000	0.1	1.791000
26.526667	0.1	1.790404
26.528333	0.1	1.787007
26.530000	0.1	1.783609
26.531667	0.1	1.781523
26.533333	0.1	1.780868
26.535000	0.1	1.781523
26.536667	0.1	1.783073
26.538333	0.1	1.784861
26.540000	0.1	1.785338
26.541667	0.1	1.782894
26.543333	0.1	1.777113
26.545000	0.1	1.769662
26.546667	0.1	1.762927
26.548333	0.1	1.759172
26.550000	0.1	1.758218
26.551667	0.1	1.758337
26.553333	0.1	1.758456
26.555000	0.1	1.759648
26.556667	0.1	1.763165
26.558333	0.1	1.768530
26.560000	0.1	1.773119
26.561667	0.1	1.775265
26.563333	0.1	1.775742
26.565000	0.1	1.776517
26.566667	0.1	1.777470
26.568333	0.1	1.777232
26.570000	0.1	1.775384
26.571667	0.1	1.772523
26.573333	0.1	1.769662
26.575000	0.1	1.768172
26.576667	0.1	1.768530
26.578333	0.1	1.769662
26.580000	0.1	1.770020
26.581667	0.1	1.769662
26.583333	0.1	1.770020
26.585000	0.1	1.772225
26.586667	0.1	1.775146
26.588333	0.1	1.776517
26.590000	0.1	1.775503
26.591667	0.1	1.773477
26.593333	0.1	1.772344
26.595000	0.1	1.772702
26.596667	0.1	1.773059
26.598333	0.1	1.772046
26.600000	0.1	1.770198
26.601667	0.1	1.769185
26.603333	0.1	1.769900
26.605000	0.1	1.771689
26.606667	0.1	1.773536
26.608333	0.1	1.774669
26.610000	0.1	1.774430
26.611667	0.1	1.772940
26.613333	0.1	1.771510
26.615000	0.1	1.770496
26.616667	0.1	1.769543
26.618333	0.1	1.769006
26.620000	0.1	1.769304
26.621667	0.1	1.769900
26.623333	0.1	1.769662
26.625000	0.1	1.767814
26.626667	0.1	1.765311
26.628333	0.1	1.764119
26.630000	0.1	1.765430
26.631667	0.1	1.768172
26.633333	0.1	1.771152
26.635000	0.1	1.774073
26.636667	0.1	1.776219
26.638333	0.1	1.776576
26.640000	0.1	1.775682
26.641667	0.1	1.775503
26.643333	0.1	1.776874
26.645000	0.1	1.778960
26.646667	0.1	1.780868
26.648333	0.1	1.782239
26.650000	0.1	1.783371
26.651667	0.1	1.785159
26.653333	0.1	1.788139
26.655000	0.1	1.791835
26.656667	0.1	1.794994
26.658333	0.1	1.796723
26.660000	0.1	1.798093
26.661667	0.1	1.800120
26.663333	0.1	1.802504
26.665000	0.1	1.804054
26.666667	0.1	1.804412
26.668333	0.1	1.804352
26.670000	0.1	1.805067
26.671667	0.1	1.806855
26.673333	0.1	1.808524
26.675000	0.1	1.808763
26.676667	0.1	1.806557
26.678333	0.1	1.802683
26.680000	0.1	1.799822
26.681667	0.1	1.800954
26.683333	0.1	1.806676
26.685000	0.1	1.814902
26.686667	0.1	1.822174
26.688333	0.1	1.826286
26.690000	0.1	1.827598
26.691667	0.1	1.827538
26.693333	0.1	1.826882
26.695000	0.1	1.826406
26.696667	0.1	1.828194
26.698333	0.1	1.834750
26.700000	0.1	1.846194
26.701667	0.1	1.859725
26.703333	0.1	1.871348
26.705000	0.1	1.878858
26.706667	0.1	1.883507
26.708333	0.1	1.888633
26.710000	0.1	1.896262
26.711667	0.1	1.904905
26.713333	0.1	1.911581
26.715000	0.1	1.915336
26.716667	0.1	1.917958
26.718333	0.1	1.921415
26.720000	0.1	1.926959
26.721667	0.1	1.934886
26.723333	0.1	1.944363
26.725000	0.1	1.954615
26.726667	0.1	1.965881
26.728333	0.1	1.978457
26.730000	0.1	1.991332
26.731667	0.1	2.002180
26.733333	0.1	2.009511
26.735000	0.1	2.015174
26.736667	0.1	2.022684
26.738333	0.1	2.032697
26.740000	0.1	2.043665
26.741667	0.1	2.054691
26.743333	0.1	2.066672
26.745000	0.1	2.080858
26.746667	0.1	2.096713
26.748333	0.1	2.112150
26.750000	0.1	2.125502
26.751667	0.1	2.136946
26.753333	0.1	2.149165
26.755000	0.1	2.164424
26.756667	0.1	2.182126
26.758333	0.1	2.199769
26.760000	0.1	2.216280
26.761667	0.1	2.232731
26.763333	0.1	2.249956
26.765000	0.1	2.268016
26.766667	0.1	2.286315
26.768333	0.1	2.304316
26.770000	0.1	2.322674
26.771667	0.1	2.343357
26.773333	0.1	2.367497
26.775000	0.1	2.394736
26.776667	0.1	2.423644
26.778333	0.1	2.452791
26.780000	0.1	2.480447
26.781667	0.1	2.505899
26.783333	0.1	2.529204
26.785000	0.1	2.551556
26.786667	0.1	2.574742
26.788333	0.1	2.600551
26.790000	0.1	2.630413
26.791667	0.1	2.664387
26.793333	0.1	2.701044
26.795000	0.1	2.738118
26.796667	0.1	2.774716
26.798333	0.1	2.812147
26.800000	0.1	2.851665
26.801667	0.1	2.892792
26.803333	0.1	2.934277
26.805000	0.1	2.975404
26.806667	0.1	3.016949
26.808333	0.1	3.058970
26.810000	0.1	3.101051
26.811667	0.1	3.143907
26.813333	0.1	3.189683
26.815000	0.1	3.239453
26.816667	0.1	3.292203
26.818333	0.1	3.345728
26.820000	0.1	3.397823
26.821667	0.1	3.447354
26.823333	0.1	3.494561
26.825000	0.1	3.540516
26.826667	0.1	3.585100
26.828333	0.1	3.628135
26.830000	0.1	3.670395
26.831667	0.1	3.712476
26.833333	0.1	3.753960
26.835000	0.1	3.793836
26.836667	0.1	3.831625
26.838333	0.1	3.868401
26.840000	0.1	3.905654
26.841667	0.1	3.943086
26.843333	0.1	3.978789
26.845000	0.1	4.010618
26.846667	0.1	4.037261
26.848333	0.1	4.057884
26.850000	0.1	4.072309
26.851667	0.1	4.080236
26.853333	0.1	4.082263
26.855000	0.1	4.079879
26.856667	0.1	4.075289
26.858333	0.1	4.071117
26.860000	0.1	4.069269
26.861667	0.1	4.068673
26.863333	0.1	4.065275
26.865000	0.1	4.055262
26.866667	0.1	4.037321
26.868333	0.1	4.012823
26.870000	0.1	3.984988
26.871667	0.1	3.956020
26.873333	0.1	3.926754
26.875000	0.1	3.897429
26.876667	0.1	3.867746
26.878333	0.1	3.836274
26.880000	0.1	3.801823
26.881667	0.1	3.764272
26.883333	0.1	3.724337
26.885000	0.1	3.682792
26.886667	0.1	3.639817
26.888333	0.1	3.595412
26.890000	0.1	3.551305
26.891667	0.1	3.510177
26.893333	0.1	3.473044
26.895000	0.1	3.438652
26.896667	0.1	3.404200
26.898333	0.1	3.367365
26.900000	0.1	3.327787
26.901667	0.1	3.287137
26.903333	0.1	3.248692
26.905000	0.1	3.214598
26.906667	0.1	3.184676
26.908333	0.1	3.157973
26.910000	0.1	3.133416
26.911667	0.1	3.109753
26.913333	0.1	3.086209
26.915000	0.1	3.063142
26.916667	0.1	3.041268
26.918333	0.1	3.021002
26.920000	0.1	3.002525
26.921667	0.1	2.985776
26.923333	0.1	2.969802
26.925000	0.1	2.953470
26.926667	0.1	2.937198
26.928333	0.1	2.923489
26.930000	0.1	2.915144
26.931667	0.1	2.912283
26.933333	0.1	2.912283
26.935000	0.1	2.911568
26.936667	0.1	2.907574
26.938333	0.1	2.900064
26.940000	0.1	2.890885
26.941667	0.1	2.881766
26.943333	0.1	2.873242
26.945000	0.1	2.864599
26.946667	0.1	2.855539
26.948333	0.1	2.847016
26.950000	0.1	2.840519
26.951667	0.1	2.835632
26.953333	0.1	2.830327
26.955000	0.1	2.822697
26.956667	0.1	2.811611
26.958333	0.1	2.796531
26.960000	0.1	2.778232
26.961667	0.1	2.758682
26.963333	0.1	2.739489
26.965000	0.1	2.720833
26.966667	0.1	2.701581
26.968333	0.1	2.680719
26.970000	0.1	2.658308
26.971667	0.1	2.635122
26.973333	0.1	2.611101
26.975000	0.1	2.585292
26.976667	0.1	2.557218
26.978333	0.1	2.527952
26.980000	0.1	2.499223
26.981667	0.1	2.472818
26.983333	0.1	2.448917
26.985000	0.1	2.426088
26.986667	0.1	2.402663
26.988333	0.1	2.378225
26.990000	0.1	2.353549
26.991667	0.1	2.329290
26.993333	0.1	2.305091
26.995000	0.1	2.280951
26.996667	0.1	2.258122
26.998333	0.1	2.237916
27.000000	0.1	2.220512
27.001667	0.1	2.205789
27.003333	0.1	2.193093
27.005000	0.1	2.181113
27.006667	0.1	2.168059
27.008333	0.1	2.152681
27.010000	0.1	2.135873
27.011667	0.1	2.119422
27.013333	0.1	2.104700
27.015000	0.1	2.092302
27.016667	0.1	2.081275
27.018333	0.1	2.070308
27.020000	0.1	2.059162
27.021667	0.1	2.048195
27.023333	0.1	2.036810
27.025000	0.1	2.023518
27.026667	0.1	2.008438
27.028333	0.1	1.994193
27.030000	0.1	1.983464
27.031667	0.1	1.977384
27.033333	0.1	1.974881
27.035000	0.1	1.973629
27.036667	0.1	1.970947
27.038333	0.1	1.966059
27.040000	0.1	1.959562
27.041667	0.1	1.953125
27.043333	0.1	1.948536
27.045000	0.1	1.947761
27.046667	0.1	1.950979
27.048333	0.1	1.956403
27.050000	0.1	1.961351
27.051667	0.1	1.963914
27.053333	0.1	1.964212
27.055000	0.1	1.964092
27.056667	0.1	1.965046
27.058333	0.1	1.966834
27.060000	0.1	1.968265
27.061667	0.1	1.969636
27.063333	0.1	1.972735
27.065000	0.1	1.979172
27.066667	0.1	1.988769
27.068333	0.1	1.999557
27.070000	0.1	2.007365
27.071667	0.1	2.008140
27.073333	0.1	2.001584
27.075000	0.1	1.992464
27.076667	0.1	1.986802
27.078333	0.1	1.988411
27.080000	0.1	1.997471
27.081667	0.1	2.011299
27.083333	0.1	2.025247
27.085000	0.1	2.035916
27.086667	0.1	2.043128
27.088333	0.1	2.049148
27.090000	0.1	2.056003
27.091667	0.1	2.064407
27.093333	0.1	2.074063
27.095000	0.1	2.084375
27.096667	0.1	2.094150
27.098333	0.1	2.102554
27.100000	0.1	2.110243
27.101667	0.1	2.118766
27.103333	0.1	2.129555
27.105000	0.1	2.142787
27.106667	0.1	2.156794
27.108333	0.1	2.169788
27.110000	0.1	2.180338
27.111667	0.1	2.187908
27.113333	0.1	2.193213
27.115000	0.1	2.198339
27.116667	0.1	2.206802
27.118333	0.1	2.220929
27.120000	0.1	2.239704
27.121667	0.1	2.259493
27.123333	0.1	2.276898
27.125000	0.1	2.290785
27.126667	0.1	2.302528
27.128333	0.1	2.313852
27.130000	0.1	2.325952
27.131667	0.1	2.339304
27.133333	0.1	2.353788
27.135000	0.1	2.369464
27.136667	0.1	2.386749
27.138333	0.1	2.405763
27.140000	0.1	2.425790
27.141667	0.1	2.446771
27.143333	0.1	2.468765
27.145000	0.1	2.490640
27.146667	0.1	2.511084
27.148333	0.1	2.529919
27.150000	0.1	2.548278
27.151667	0.1	2.567172
27.153333	0.1	2.587438
27.155000	0.1	2.609492
27.156667	0.1	2.633214
27.158333	0.1	2.658606
27.160000	0.1	2.685189
27.161667	0.1	2.712965
27.163333	0.1	2.742529
27.165000	0.1	2.773702
27.166667	0.1	2.805412
27.168333	0.1	2.837718
27.170000	0.1	2.870917
27.171667	0.1	2.904952
27.173333	0.1	2.939880
27.175000	0.1	2.975524
27.176667	0.1	3.011704
27.178333	0.1	3.049255
27.180000	0.1	3.089726
27.181667	0.1	3.133655
27.183333	0.1	3.179908
27.185000	0.1	3.226578
27.186667	0.1	3.273189
27.188333	0.1	3.321052
27.190000	0.1	3.371954
27.191667	0.1	3.426850
27.193333	0.1	3.484845
27.195000	0.1	3.544092
27.196667	0.1	3.603399
27.198333	0.1	3.664196
27.200000	0.1	3.729165
27.201667	0.1	3.799021
27.203333	0.1	3.873170
27.205000	0.1	3.951609
27.206667	0.1	4.034996
27.208333	0.1	4.123569
27.210000	0.1	4.217267
27.211667	0.1	4.315853
27.213333	0.1	4.418791
27.215000	0.1	4.524708
27.216667	0.1	4.632473
27.218333	0.1	4.741967
27.220000	0.1	4.853905
27.221667	0.1	4.969359
27.223333	0.1	5.089403
27.225000	0.1	5.214334
27.226667	0.1	5.344034
27.228333	0.1	5.478025
27.230000	0.1	5.615890
27.231667	0.1	5.757630
27.233333	0.1	5.903662
27.235000	0.1	6.054402
27.236667	0.1	6.210208
27.238333	0.1	6.369770
27.240000	0.1	6.530822
27.241667	0.1	6.691456
27.243333	0.1	6.851137
27.245000	0.1	7.010937
27.246667	0.1	7.172466
27.248333	0.1	7.336557
27.250000	0.1	7.502974
27.251667	0.1	7.670045
27.253333	0.1	7.834793
27.255000	0.1	7.994891
27.256667	0.1	8.150459
27.258333	0.1	8.302808
27.260000	0.1	8.451045
27.261667	0.1	8.592070
27.263333	0.1	8.723677
27.265000	0.1	8.845568
27.266667	0.1	8.958638
27.268333	0.1	9.062946
27.270000	0.1	9.157539
27.271667	0.1	9.240926
27.273333	0.1	9.312809
27.275000	0.1	9.373725
27.276667	0.1	9.423614
27.278333	0.1	9.462357
27.280000	0.1	9.491087
27.281667	0.1	9.511054
27.283333	0.1	9.522737
27.285000	0.1	9.525538
27.286667	0.1	9.517730
27.288333	0.1	9.497047
27.290000	0.1	9.462894
27.291667	0.1	9.417773
27.293333	0.1	9.363831
27.295000	0.1	9.301246
27.296667	0.1	9.229661
27.298333	0.1	9.150029
27.300000	0.1	9.064198
27.301667	0.1	8.974255
27.303333	0.1	8.882046
27.305000	0.1	8.788527
27.306667	0.1	8.693398
27.308333	0.1	8.596242
27.310000	0.1	8.497358
27.311667	0.1	8.397222
27.313333	0.1	8.295656
27.315000	0.1	8.192659
27.316667	0.1	8.089781
27.318333	0.1	7.989526
27.320000	0.1	7.893384
27.321667	0.1	7.800341
27.323333	0.1	7.708371
27.325000	0.1	7.617116
27.326667	0.1	7.528306
27.328333	0.1	7.443488
27.330000	0.1	7.362307
27.331667	0.1	7.283271
27.333333	0.1	7.205844
27.335000	0.1	7.130921
27.336667	0.1	7.060111
27.338333	0.1	6.995023
27.340000	0.1	6.936670
27.341667	0.1	6.883622
27.343333	0.1	6.833673
27.345000	0.1	6.784439
27.346667	0.1	6.733895
27.348333	0.1	6.679953
27.350000	0.1	6.622017
27.351667	0.1	6.562174
27.353333	0.1	6.503404
27.355000	0.1	6.447077
27.356667	0.1	6.392062
27.358333	0.1	6.336272
27.360000	0.1	6.277323
27.361667	0.1	6.213785
27.363333	0.1	6.146133
27.365000	0.1	6.075800
27.366667	0.1	6.004513
27.368333	0.1	5.933226
27.370000	0.1	5.861462
27.371667	0.1	5.786717
27.373333	0.1	5.706013
27.375000	0.1	5.618334
27.376667	0.1	5.525053
27.378333	0.1	5.428195
27.380000	0.1	5.329430
27.381667	0.1	5.230129
27.383333	0.1	5.130053
27.385000	0.1	5.027473
27.386667	0.1	4.920960
27.388333	0.1	4.811287
27.390000	0.1	4.700542
27.391667	0.1	4.590035
27.393333	0.1	4.479349
27.395000	0.1	4.367411
27.396667	0.1	4.254639
27.398333	0.1	4.142463
27.400000	0.1	4.031122
27.401667	0.1	3.919721
27.403333	0.1	3.809095
27.405000	0.1	3.702045
27.406667	0.1	3.600776
27.408333	0.1	3.504098
27.410000	0.1	3.409267
27.411667	0.1	3.314913
27.413333	0.1	3.222406
27.415000	0.1	3.134072
27.416667	0.1	3.051281
27.418333	0.1	2.971888
27.420000	0.1	2.892852
27.421667	0.1	2.813459
27.423333	0.1	2.735377
27.425000	0.1	2.660871
27.426667	0.1	2.591670
27.428333	0.1	2.528548
27.430000	0.1	2.470970
27.431667	0.1	2.417326
27.433333	0.1	2.365649
27.435000	0.1	2.315104
27.436667	0.1	2.266169
27.438333	0.1	2.220571
27.440000	0.1	2.179980
27.441667	0.1	2.144933
27.443333	0.1	2.114356
27.445000	0.1	2.086699
27.446667	0.1	2.060950
27.448333	0.1	2.036274
27.450000	0.1	2.012313
27.451667	0.1	1.989126
27.453333	0.1	1.967073
27.455000	0.1	1.946151
27.456667	0.1	1.926184
27.458333	0.1	1.906991
27.460000	0.1	1.889050
27.461667	0.1	1.873553
27.463333	0.1	1.861632
27.465000	0.1	1.852751
27.466667	0.1	1.844168
27.468333	0.1	1.833260
27.470000	0.1	1.820207
27.471667	0.1	1.807392
27.473333	0.1	1.796842
27.475000	0.1	1.788855
27.476667	0.1	1.782119
27.478333	0.1	1.775444
27.480000	0.1	1.768887
27.481667	0.1	1.764000
27.483333	0.1	1.762390
27.485000	0.1	1.764000
27.486667	0.1	1.767397
27.488333	0.1	1.770496
27.490000	0.1	1.772046
27.491667	0.1	1.771033
27.493333	0.1	1.767278
27.495000	0.1	1.761019
27.496667	0.1	1.753390
27.498333	0.1	1.745820
27.500000	0.1	1.740038
27.501667	0.1	1.737654
27.503333	0.1	1.738668
27.505000	0.1	1.741529
27.506667	0.1	1.744032
27.508333	0.1	1.744807
27.510000	0.1	1.743853
27.511667	0.1	1.741886
27.513333	0.1	1.739740
27.515000	0.1	1.738131
27.516667	0.1	1.737535
27.518333	0.1	1.737774
27.520000	0.1	1.738131
27.521667	0.1	1.737774
27.523333	0.1	1.736045
27.525000	0.1	1.732767
27.526667	0.1	1.728356
27.528333	0.1	1.724362
27.530000	0.1	1.721561
27.531667	0.1	1.718938
27.533333	0.1	1.715243
27.535000	0.1	1.711309
27.536667	0.1	1.709402
27.538333	0.1	1.711309
27.540000	0.1	1.716375
27.541667	0.1	1.722694
27.543333	0.1	1.728535
27.545000	0.1	1.732946
27.546667	0.1	1.735807
27.548333	0.1	1.737356
27.550000	0.1	1.738489
27.551667	0.1	1.739860
27.553333	0.1	1.740992
27.555000	0.1	1.740277
27.556667	0.1	1.736581
27.558333	0.1	1.730502
27.560000	0.1	1.723170
27.561667	0.1	1.715899
27.563333	0.1	1.709998
27.565000	0.1	1.706123
27.566667	0.1	1.703739
27.568333	0.1	1.701832
27.570000	0.1	1.699448
27.571667	0.1	1.695871
27.573333	0.1	1.691759
27.575000	0.1	1.689494
27.576667	0.1	1.691222
27.578333	0.1	1.695991
27.580000	0.1	1.700044
27.581667	0.1	1.700461
27.583333	0.1	1.697779
27.585000	0.1	1.694799
27.586667	0.1	1.693189
27.588333	0.1	1.692355
27.590000	0.1	1.691699
27.591667	0.1	1.691997
27.593333	0.1	1.694322
27.595000	0.1	1.698136
27.596667	0.1	1.701295
27.598333	0.1	1.701653
27.600000	0.1	1.699388
27.601667	0.1	1.696468
27.603333	0.1	1.694560
27.605000	0.1	1.694024
27.606667	0.1	1.694501
27.608333	0.1	1.696468
27.610000	0.1	1.700103
27.611667	0.1	1.704037
27.613333	0.1	1.706004
27.615000	0.1	1.705229
27.616667	0.1	1.703382
27.618333	0.1	1.701713
27.620000	0.1	1.699507
27.621667	0.1	1.695931
27.623333	0.1	1.691282
27.625000	0.1	1.685798
27.626667	0.1	1.678884
27.628333	0.1	1.670778
27.630000	0.1	1.663625
27.631667	0.1	1.659930
27.633333	0.1	1.660407
27.635000	0.1	1.663268
27.636667	0.1	1.666188
27.638333	0.1	1.668453
27.640000	0.1	1.670957
27.641667	0.1	1.673341
27.643333	0.1	1.673520
27.645000	0.1	1.670480
27.646667	0.1	1.665771
27.648333	0.1	1.662254
27.650000	0.1	1.661539
27.651667	0.1	1.662791
27.653333	0.1	1.663864
27.655000	0.1	1.663327
27.656667	0.1	1.661658
27.658333	0.1	1.660466
27.660000	0.1	1.660347
27.661667	0.1	1.661539
27.663333	0.1	1.663923
27.665000	0.1	1.666486
27.666667	0.1	1.668096
27.668333	0.1	1.668334
27.670000	0.1	1.667798
27.671667	0.1	1.667321
27.673333	0.1	1.666963
27.675000	0.1	1.667023
27.676667	0.1	1.667678
27.678333	0.1	1.668990
27.680000	0.1	1.670241
27.681667	0.1	1.670480
27.683333	0.1	1.669526
27.685000	0.1	1.668692
27.686667	0.1	1.669228
27.688333	0.1	1.670480
27.690000	0.1	1.670838
27.691667	0.1	1.669586
27.693333	0.1	1.667857
27.695000	0.1	1.667142
27.696667	0.1	1.668096
27.698333	0.1	1.670063
27.700000	0.1	1.671553
27.701667	0.1	1.671493
27.703333	0.1	1.670301
27.705000	0.1	1.669705
27.706667	0.1	1.670420
27.708333	0.1	1.672328
27.710000	0.1	1.675010
27.711667	0.1	1.678348
27.713333	0.1	1.682401
27.715000	0.1	1.686573
27.716667	0.1	1.690090
27.718333	0.1	1.692116
27.720000	0.1	1.692414
27.721667	0.1	1.692653
27.723333	0.1	1.695693
27.725000	0.1	1.702905
27.726667	0.1	1.712680
27.728333	0.1	1.721621
27.730000	0.1	1.727820
27.731667	0.1	1.731932
27.733333	0.1	1.735509
27.735000	0.1	1.739323
27.736667	0.1	1.743198
27.738333	0.1	1.747310
27.740000	0.1	1.751483
27.741667	0.1	1.754761
27.743333	0.1	1.756013
27.745000	0.1	1.755178
27.746667	0.1	1.753748
27.748333	0.1	1.754344
27.750000	0.1	1.759112
27.751667	0.1	1.767695
27.753333	0.1	1.776517
27.755000	0.1	1.782000
27.756667	0.1	1.782954
27.758333	0.1	1.781404
27.760000	0.1	1.780689
27.761667	0.1	1.783431
27.763333	0.1	1.789808
27.765000	0.1	1.796961
27.766667	0.1	1.801670
27.768333	0.1	1.803935
27.770000	0.1	1.805723
27.771667	0.1	1.807928
27.773333	0.1	1.809299
27.775000	0.1	1.808941
27.776667	0.1	1.808405
27.778333	0.1	1.810193
27.780000	0.1	1.815319
27.781667	0.1	1.822114
27.783333	0.1	1.827777
27.785000	0.1	1.830518
27.786667	0.1	1.830399
27.788333	0.1	1.829326
27.790000	0.1	1.828849
27.791667	0.1	1.828730
27.793333	0.1	1.827240
27.795000	0.1	1.823247
27.796667	0.1	1.817167
27.798333	0.1	1.810372
27.800000	0.1	1.804054
27.801667	0.1	1.798272
27.803333	0.1	1.792133
27.805000	0.1	1.785636
27.806667	0.1	1.780093
27.808333	0.1	1.777291
27.810000	0.1	1.777947
27.811667	0.1	1.780272
27.813333	0.1	1.781762
27.815000	0.1	1.781046
27.816667	0.1	1.777947
27.818333	0.1	1.773238
27.820000	0.1	1.767576
27.821667	0.1	1.761139
27.823333	0.1	1.754880
27.825000	0.1	1.750112
27.826667	0.1	1.747251
27.828333	0.1	1.745164
27.830000	0.1	1.741886
27.831667	0.1	1.736581
27.833333	0.1	1.730263
27.835000	0.1	1.724720
27.836667	0.1	1.720905
27.838333	0.1	1.717568
27.840000	0.1	1.713693
27.841667	0.1	1.710296
27.843333	0.1	1.709223
27.845000	0.1	1.710713
27.846667	0.1	1.713097
27.848333	0.1	1.713872
27.850000	0.1	1.712263
27.851667	0.1	1.709819
27.853333	0.1	1.708150
27.855000	0.1	1.706958
27.856667	0.1	1.705051
27.858333	0.1	1.702428
27.860000	0.1	1.700282
27.861667	0.1	1.699329
27.863333	0.1	1.699269
27.865000	0.1	1.699746
27.866667	0.1	1.701415
27.868333	0.1	1.705468
27.870000	0.1	1.711607
27.871667	0.1	1.716852
27.873333	0.1	1.717925
27.875000	0.1	1.714766
27.876667	0.1	1.710713
27.878333	0.1	1.709640
27.880000	0.1	1.712561
27.881667	0.1	1.718044
27.883333	0.1	1.724184
27.885000	0.1	1.729548
27.886667	0.1	1.732588
27.888333	0.1	1.732826
27.890000	0.1	1.731455
27.891667	0.1	1.729488
27.893333	0.1	1.727462
27.895000	0.1	1.726091
27.896667	0.1	1.725793
27.898333	0.1	1.726568
27.900000	0.1	1.728892
27.901667	0.1	1.733005
27.903333	0.1	1.738548
27.905000	0.1	1.744330
27.906667	0.1	1.748502
27.908333	0.1	1.750052
27.910000	0.1	1.749635
27.911667	0.1	1.748800
27.913333	0.1	1.748681
27.915000	0.1	1.749158
27.916667	0.1	1.749456
27.918333	0.1	1.749158
27.920000	0.1	1.749396
27.921667	0.1	1.751244
27.923333	0.1	1.753211
27.925000	0.1	1.752496
27.926667	0.1	1.748562
27.928333	0.1	1.743794
27.930000	0.1	1.741052
27.931667	0.1	1.741290
27.933333	0.1	1.743138
27.935000	0.1	1.744747
27.936667	0.1	1.745701
27.938333	0.1	1.746476
27.940000	0.1	1.747251
27.941667	0.1	1.746893
27.943333	0.1	1.745105
27.945000	0.1	1.742482
27.946667	0.1	1.739502
27.948333	0.1	1.736879
27.950000	0.1	1.735449
27.951667	0.1	1.735032
27.953333	0.1	1.734853
27.955000	0.1	1.734555
27.956667	0.1	1.734138
27.958333	0.1	1.734197
27.960000	0.1	1.735330
27.961667	0.1	1.737416
27.963333	0.1	1.739085
27.965000	0.1	1.738668
27.966667	0.1	1.736283
27.968333	0.1	1.733184
27.970000	0.1	1.731157
27.971667	0.1	1.731336
27.973333	0.1	1.733363
27.975000	0.1	1.736164
27.976667	0.1	1.739919
27.978333	0.1	1.744986
27.980000	0.1	1.750529
27.981667	0.1	1.754701
27.983333	0.1	1.757264
27.985000	0.1	1.758695
27.986667	0.1	1.758874
27.988333	0.1	1.756847
27.990000	0.1	1.752675
27.991667	0.1	1.748026
27.993333	0.1	1.745641
27.995000	0.1	1.747310
27.996667	0.1	1.752615
27.998333	0.1	1.759708
28.000000	0.1	1.766920
28.001667	0.1	1.773238
28.003333	0.1	1.777709
28.005000	0.1	1.779974
28.006667	0.1	1.780570
28.008333	0.1	1.781046
28.010000	0.1	1.782477
28.011667	0.1	1.784682
28.013333	0.1	1.786411
28.015000	0.1	1.786828
28.016667	0.1	1.786351
28.018333	0.1	1.786411
28.020000	0.1	1.788020
28.021667	0.1	1.790881
28.023333	0.1	1.793861
28.025000	0.1	1.796603
28.026667	0.1	1.799762
28.028333	0.1	1.804292
28.030000	0.1	1.811087
28.031667	0.1	1.820684
28.033333	0.1	1.832366
28.035000	0.1	1.843929
28.036667	0.1	1.852930
28.038333	0.1	1.858473
28.040000	0.1	1.861334
28.041667	0.1	1.863361
28.043333	0.1	1.866400
28.045000	0.1	1.870751
28.046667	0.1	1.875222
28.048333	0.1	1.878798
28.050000	0.1	1.881123
28.051667	0.1	1.882792
28.053333	0.1	1.884759
28.055000	0.1	1.887441
28.056667	0.1	1.890421
28.058333	0.1	1.893818
28.060000	0.1	1.898229
28.061667	0.1	1.903832
28.063333	0.1	1.909137
28.065000	0.1	1.911938
28.066667	0.1	1.911581
28.068333	0.1	1.909673
28.070000	0.1	1.909077
28.071667	0.1	1.911759
28.073333	0.1	1.916885
28.075000	0.1	1.921833
28.076667	0.1	1.924694
28.078333	0.1	1.925409
28.080000	0.1	1.925290
28.081667	0.1	1.925230
28.083333	0.1	1.925349
28.085000	0.1	1.924634
28.086667	0.1	1.922667
28.088333	0.1	1.919925
28.090000	0.1	1.918018
28.091667	0.1	1.918435
28.093333	0.1	1.921058
28.095000	0.1	1.924515
28.096667	0.1	1.927197
28.098333	0.1	1.928568
28.100000	0.1	1.928568
28.101667	0.1	1.927614
28.103333	0.1	1.926541
28.105000	0.1	1.925528
28.106667	0.1	1.923323
28.108333	0.1	1.919150
28.110000	0.1	1.913428
28.111667	0.1	1.907587
28.113333	0.1	1.903713
28.115000	0.1	1.902938
28.116667	0.1	1.904965
28.118333	0.1	1.908422
28.120000	0.1	1.912475
28.121667	0.1	1.916885
28.123333	0.1	1.920700
28.125000	0.1	1.922667
28.126667	0.1	1.922310
28.128333	0.1	1.919568
28.130000	0.1	1.913667
28.131667	0.1	1.903474
28.133333	0.1	1.888871
28.135000	0.1	1.872420
28.136667	0.1	1.858592
28.138333	0.1	1.851559
28.140000	0.1	1.852930
28.141667	0.1	1.860798
28.143333	0.1	1.870632
28.145000	0.1	1.877427
28.146667	0.1	1.879275
28.148333	0.1	1.877248
28.150000	0.1	1.873672
28.151667	0.1	1.870275
28.153333	0.1	1.867473
28.155000	0.1	1.864791
28.156667	0.1	1.861274
28.158333	0.1	1.856446
28.160000	0.1	1.850724
28.161667	0.1	1.844943
28.163333	0.1	1.838803
28.165000	0.1	1.831532
28.166667	0.1	1.822829
28.168333	0.1	1.813769
28.170000	0.1	1.805842
28.171667	0.1	1.799762
28.173333	0.1	1.795828
28.175000	0.1	1.794458
28.176667	0.1	1.794875
28.178333	0.1	1.794994
28.180000	0.1	1.794160
28.181667	0.1	1.793683
28.183333	0.1	1.795232
28.185000	0.1	1.798928
28.186667	0.1	1.802504
28.188333	0.1	1.803696
28.190000	0.1	1.802325
28.191667	0.1	1.799941
28.193333	0.1	1.797855
28.195000	0.1	1.795709
28.196667	0.1	1.792073
28.198333	0.1	1.785934
28.200000	0.1	1.778364
28.201667	0.1	1.772463
28.203333	0.1	1.770437
28.205000	0.1	1.771987
28.206667	0.1	1.775265
28.208333	0.1	1.777828
28.210000	0.1	1.778245
28.211667	0.1	1.776219
28.213333	0.1	1.772344
28.215000	0.1	1.767516
28.216667	0.1	1.762629
28.218333	0.1	1.758874
28.220000	0.1	1.756907
28.221667	0.1	1.756430
28.223333	0.1	1.756191
28.225000	0.1	1.755238
28.226667	0.1	1.752853
28.228333	0.1	1.749158
28.230000	0.1	1.744688
28.231667	0.1	1.740098
28.233333	0.1	1.735449
28.235000	0.1	1.731038
28.236667	0.1	1.727164
28.238333	0.1	1.723707
28.240000	0.1	1.720131
28.241667	0.1	1.717270
28.243333	0.1	1.717627
28.245000	0.1	1.722515
28.246667	0.1	1.730442
28.248333	0.1	1.738131
28.250000	0.1	1.743138
28.251667	0.1	1.745939
28.253333	0.1	1.747847
28.255000	0.1	1.748264
28.256667	0.1	1.745999
28.258333	0.1	1.741767
28.260000	0.1	1.738787
28.261667	0.1	1.739919
28.263333	0.1	1.745284
28.265000	0.1	1.753152
28.266667	0.1	1.761317
28.268333	0.1	1.767755
28.270000	0.1	1.770437
28.271667	0.1	1.768828
28.273333	0.1	1.765251
28.275000	0.1	1.762271
28.276667	0.1	1.760364
28.278333	0.1	1.758993
28.280000	0.1	1.758039
28.281667	0.1	1.757443
28.283333	0.1	1.756728
28.285000	0.1	1.755953
28.286667	0.1	1.756311
28.288333	0.1	1.759231
28.290000	0.1	1.765132
28.291667	0.1	1.773000
28.293333	0.1	1.781464
28.295000	0.1	1.789987
28.296667	0.1	1.798034
28.298333	0.1	1.805127
28.300000	0.1	1.810908
28.301667	0.1	1.815081
28.303333	0.1	1.817882
28.305000	0.1	1.819968
28.306667	0.1	1.821458
28.308333	0.1	1.821995
28.310000	0.1	1.821816
28.311667	0.1	1.821876
28.313333	0.1	1.823664
28.315000	0.1	1.828015
28.316667	0.1	1.834095
28.318333	0.1	1.840115
28.320000	0.1	1.845002
28.321667	0.1	1.849532
28.323333	0.1	1.855493
28.325000	0.1	1.864016
28.326667	0.1	1.874209
28.328333	0.1	1.884163
28.330000	0.1	1.892924
28.331667	0.1	1.900733
28.333333	0.1	1.908422
28.335000	0.1	1.916230
28.336667	0.1	1.923621
28.338333	0.1	1.929700
28.340000	0.1	1.934052
28.341667	0.1	1.936317
28.343333	0.1	1.936972
28.345000	0.1	1.937747
28.346667	0.1	1.941025
28.348333	0.1	1.947761
28.350000	0.1	1.956403
28.351667	0.1	1.964629
28.353333	0.1	1.970708
28.355000	0.1	1.974166
28.356667	0.1	1.976609
28.358333	0.1	1.980484
28.360000	0.1	1.986623
28.361667	0.1	1.993477
28.363333	0.1	1.999378
28.365000	0.1	2.004027
28.366667	0.1	2.007902
28.368333	0.1	2.011061
28.370000	0.1	2.012372
28.371667	0.1	2.010346
28.373333	0.1	2.004922
28.375000	0.1	1.997948
28.376667	0.1	1.991630
28.378333	0.1	1.987159
28.380000	0.1	1.984477
28.381667	0.1	1.982451
28.383333	0.1	1.978934
28.385000	0.1	1.972139
28.386667	0.1	1.961768
28.388333	0.1	1.949608
28.390000	0.1	1.938284
28.391667	0.1	1.929224
28.393333	0.1	1.921058
28.395000	0.1	1.911759
28.396667	0.1	1.901269
28.398333	0.1	1.892626
28.400000	0.1	1.889229
28.401667	0.1	1.890481
28.403333	0.1	1.891732
28.405000	0.1	1.888216
28.406667	0.1	1.878798
28.408333	0.1	1.865387
28.410000	0.1	1.851857
28.411667	0.1	1.840890
28.413333	0.1	1.832724
28.415000	0.1	1.826584
28.416667	0.1	1.821458
28.418333	0.1	1.816094
28.420000	0.1	1.809895
28.421667	0.1	1.803398
28.423333	0.1	1.796663
28.425000	0.1	1.788616
28.426667	0.1	1.778066
28.428333	0.1	1.765668
28.430000	0.1	1.753569
28.431667	0.1	1.743853
28.433333	0.1	1.736760
28.435000	0.1	1.731098
28.436667	0.1	1.725197
28.438333	0.1	1.717746
28.440000	0.1	1.709163
28.441667	0.1	1.701534
28.443333	0.1	1.696468
28.445000	0.1	1.693487
28.446667	0.1	1.690209
28.448333	0.1	1.684964
28.450000	0.1	1.677990
28.451667	0.1	1.671255
28.453333	0.1	1.666129
28.455000	0.1	1.662433
28.456667	0.1	1.660049
28.458333	0.1	1.659155
28.460000	0.1	1.659155
28.461667	0.1	1.657963
28.463333	0.1	1.654029
28.465000	0.1	1.648069
28.466667	0.1	1.641691
28.468333	0.1	1.635790
28.470000	0.1	1.630902
28.471667	0.1	1.628101
28.473333	0.1	1.627982
28.475000	0.1	1.629770
28.476667	0.1	1.631618
28.478333	0.1	1.632393
28.480000	0.1	1.632214
28.481667	0.1	1.631975
28.483333	0.1	1.632989
28.485000	0.1	1.636028
28.486667	0.1	1.640439
28.488333	0.1	1.644075
28.490000	0.1	1.644492
28.491667	0.1	1.640976
28.493333	0.1	1.635373
28.495000	0.1	1.630783
28.496667	0.1	1.629472
28.498333	0.1	1.631200
28.500000	0.1	1.634300
28.501667	0.1	1.637220
28.503333	0.1	1.639366
28.505000	0.1	1.640439
28.506667	0.1	1.640201
28.508333	0.1	1.638055
28.510000	0.1	1.634777
28.511667	0.1	1.632929
28.513333	0.1	1.634657
28.515000	0.1	1.639724
28.516667	0.1	1.646102
28.518333	0.1	1.651406
28.520000	0.1	1.654863
28.521667	0.1	1.657784
28.523333	0.1	1.662612
28.525000	0.1	1.669884
28.526667	0.1	1.677692
28.528333	0.1	1.683831
28.530000	0.1	1.688421
28.531667	0.1	1.693070
28.533333	0.1	1.698554
28.535000	0.1	1.704097
28.536667	0.1	1.708448
28.538333	0.1	1.711071
28.540000	0.1	1.712382
28.541667	0.1	1.713097
28.543333	0.1	1.713812
28.545000	0.1	1.715064
28.546667	0.1	1.717806
28.548333	0.1	1.722932
28.550000	0.1	1.730561
28.551667	0.1	1.739800
28.553333	0.1	1.749396
28.555000	0.1	1.758695
28.556667	0.1	1.767695
28.558333	0.1	1.777172
28.560000	0.1	1.786828
28.561667	0.1	1.794875
28.563333	0.1	1.800001
28.565000	0.1	1.802921
28.566667	0.1	1.805067
28.568333	0.1	1.807630
28.570000	0.1	1.812339
28.571667	0.1	1.820922
28.573333	0.1	1.833260
28.575000	0.1	1.847327
28.576667	0.1	1.860738
28.578333	0.1	1.872361
28.580000	0.1	1.882434
28.581667	0.1	1.892090
28.583333	0.1	1.902580
28.585000	0.1	1.914442
28.586667	0.1	1.926839
28.588333	0.1	1.939058
28.590000	0.1	1.950741
28.591667	0.1	1.961291
28.593333	0.1	1.969576
28.595000	0.1	1.975656
28.596667	0.1	1.981855
28.598333	0.1	1.990795
28.600000	0.1	2.004087
28.601667	0.1	2.020598
28.603333	0.1	2.037585
28.605000	0.1	2.052963
28.606667	0.1	2.067149
28.608333	0.1	2.081394
28.610000	0.1	2.095342
28.611667	0.1	2.107322
28.613333	0.1	2.116680
28.615000	0.1	2.124965
28.616667	0.1	2.134860
28.618333	0.1	2.148092
28.620000	0.1	2.163708
28.621667	0.1	2.178610
28.623333	0.1	2.190769
28.625000	0.1	2.199948
28.626667	0.1	2.207518
28.628333	0.1	2.215803
28.630000	0.1	2.227008
28.631667	0.1	2.241135
28.633333	0.1	2.256692
28.635000	0.1	2.273083
28.636667	0.1	2.290964
28.638333	0.1	2.310753
28.640000	0.1	2.331793
28.641667	0.1	2.352715
28.643333	0.1	2.372325
28.645000	0.1	2.390146
28.646667	0.1	2.408207
28.648333	0.1	2.429128
28.650000	0.1	2.453745
28.651667	0.1	2.480745
28.653333	0.1	2.507687
28.655000	0.1	2.532661
28.656667	0.1	2.555669
28.658333	0.1	2.578616
28.660000	0.1	2.603054
28.661667	0.1	2.629519
28.663333	0.1	2.657771
28.665000	0.1	2.686620
28.666667	0.1	2.715111
28.668333	0.1	2.743900
28.670000	0.1	2.774000
28.671667	0.1	2.805531
28.673333	0.1	2.838671
28.675000	0.1	2.873838
28.676667	0.1	2.911329
28.678333	0.1	2.951324
28.680000	0.1	2.993226
28.681667	0.1	3.036201
28.683333	0.1	3.079295
28.685000	0.1	3.122330
28.686667	0.1	3.165961
28.688333	0.1	3.210545
28.690000	0.1	3.255785
28.691667	0.1	3.302455
28.693333	0.1	3.352463
28.695000	0.1	3.406942
28.696667	0.1	3.464997
28.698333	0.1	3.524840
28.700000	0.1	3.585100
28.701667	0.1	3.645599
28.703333	0.1	3.706694
28.705000	0.1	3.768862
28.706667	0.1	3.832579
28.708333	0.1	3.898740
28.710000	0.1	3.967762
28.711667	0.1	4.039705
28.713333	0.1	4.114449
28.715000	0.1	4.192055
28.716667	0.1	4.271925
28.718333	0.1	4.353225
28.720000	0.1	4.436851
28.721667	0.1	4.524887
28.723333	0.1	4.618228
28.725000	0.1	4.716099
28.726667	0.1	4.818082
28.728333	0.1	4.924417
28.730000	0.1	5.034685
28.731667	0.1	5.146683
28.733333	0.1	5.257905
28.735000	0.1	5.368054
28.736667	0.1	5.479634
28.738333	0.1	5.595625
28.740000	0.1	5.717993
28.741667	0.1	5.846858
28.743333	0.1	5.980909
28.745000	0.1	6.117761
28.746667	0.1	6.256462
28.748333	0.1	6.398380
28.750000	0.1	6.544769
28.751667	0.1	6.695807
28.753333	0.1	6.851495
28.755000	0.1	7.011652
28.756667	0.1	7.177055
28.758333	0.1	7.349074
28.760000	0.1	7.528127
28.761667	0.1	7.713020
28.763333	0.1	7.902265
28.765000	0.1	8.095503
28.766667	0.1	8.293391
28.768333	0.1	8.496523
28.770000	0.1	8.705736
28.771667	0.1	8.922577
28.773333	0.1	9.148717
28.775000	0.1	9.384990
28.776667	0.1	9.630442
28.778333	0.1	9.882808
28.780000	0.1	10.140360
28.781667	0.1	10.402024
28.783333	0.1	10.667742
28.785000	0.1	10.937572
28.786667	0.1	11.211634
28.788333	0.1	11.490346
28.790000	0.1	11.773468
28.791667	0.1	12.059630
28.793333	0.1	12.347163
28.795000	0.1	12.634636
28.796667	0.1	12.920082
28.798333	0.1	13.201357
28.800000	0.1	13.477207
28.801667	0.1	13.746858
28.803333	0.1	14.009775
28.805000	0.1	14.265479
28.806667	0.1	14.514030
28.808333	0.1	14.754296
28.810000	0.1	14.982224
28.811667	0.1	15.192510
28.813333	0.1	15.382946
28.815000	0.1	15.554906
28.816667	0.1	15.708447
28.818333	0.1	15.840591
28.820000	0.1	15.949667
28.821667	0.1	16.037048
28.823333	0.1	16.104222
28.825000	0.1	16.149939
28.826667	0.1	16.171635
28.828333	0.1	16.166748
28.830000	0.1	16.133190
28.831667	0.1	16.070665
28.833333	0.1	15.981139
28.835000	0.1	15.867175
28.836667	0.1	15.729667
28.838333	0.1	15.568615
28.840000	0.1	15.385152
28.841667	0.1	15.180767
28.843333	0.1	14.956296
28.845000	0.1	14.711619
28.846667	0.1	14.445961
28.848333	0.1	14.159621
28.850000	0.1	13.856114
28.851667	0.1	13.540746
28.853333	0.1	13.217986
28.855000	0.1	12.889088
28.856667	0.1	12.551904
28.858333	0.1	12.203396
28.860000	0.1	11.843384
28.861667	0.1	11.474431
28.863333	0.1	11.100293
28.865000	0.1	10.723472
28.866667	0.1	10.346294
28.868333	0.1	9.971858
28.870000	0.1	9.603561
28.871667	0.1	9.243787
28.873333	0.1	8.892894
28.875000	0.1	8.549452
28.876667	0.1	8.210660
28.878333	0.1	7.874847
28.880000	0.1	7.542611
28.881667	0.1	7.216573
28.883333	0.1	6.900549
28.885000	0.1	6.597817
28.886667	0.1	6.309390
28.888333	0.1	6.033779
28.890000	0.1	5.770147
28.891667	0.1	5.518556
28.893333	0.1	5.279005
28.895000	0.1	5.051554
28.896667	0.1	4.835725
28.898333	0.1	4.629672
28.900000	0.1	4.431010
28.901667	0.1	4.239023
28.903333	0.1	4.055381
28.905000	0.1	3.882766
28.906667	0.1	3.723264
28.908333	0.1	3.576756
28.910000	0.1	3.441036
28.911667	0.1	3.314078
28.913333	0.1	3.195763
28.915000	0.1	3.086984
28.916667	0.1	2.988041
28.918333	0.1	2.898216
28.920000	0.1	2.816141
28.921667	0.1	2.739906
28.923333	0.1	2.667964
28.925000	0.1	2.599836
28.926667	0.1	2.535701
28.928333	0.1	2.474725
28.930000	0.1	2.416074
28.931667	0.1	2.360940
28.933333	0.1	2.312422
28.935000	0.1	2.272189
28.936667	0.1	2.238393
28.938333	0.1	2.208531
28.940000	0.1	2.182484
28.941667	0.1	2.161682
28.943333	0.1	2.145767
28.945000	0.1	2.132416
28.946667	0.1	2.118528
28.948333	0.1	2.101898
28.950000	0.1	2.082408
28.951667	0.1	2.062500
28.953333	0.1	2.045632
28.955000	0.1	2.033413
28.956667	0.1	2.024949
28.958333	0.1	2.017677
28.960000	0.1	2.009571
28.961667	0.1	1.999200
28.963333	0.1	1.986444
28.965000	0.1	1.972914
28.966667	0.1	1.961112
28.968333	0.1	1.953125
28.970000	0.1	1.949132
28.971667	0.1	1.947522
28.973333	0.1	1.946092
28.975000	0.1	1.942515
28.976667	0.1	1.935780
28.978333	0.1	1.927137
28.980000	0.1	1.919448
28.981667	0.1	1.915157
28.983333	0.1	1.913965
28.985000	0.1	1.913846
28.986667	0.1	1.912415
28.988333	0.1	1.908124
28.990000	0.1	1.900673
28.991667	0.1	1.890898
28.993333	0.1	1.880288
28.995000	0.1	1.870096
28.996667	0.1	1.860678
28.998333	0.1	1.851738
29.000000	0.1	1.842916
29.001667	0.1	1.834393
29.003333	0.1	1.827180
29.005000	0.1	1.822353
29.006667	0.1	1.819968
29.008333	0.1	1.818955
29.010000	0.1	1.818299
29.011667	0.1	1.817167
29.013333	0.1	1.814127
[truncated: 248,787 more chars]
