# Supplementary material for: Fade into you: genetic control of pigmentation patterns in red-flesh apple (Malus domestica)
Source: Front Plant Sci. 2025 Jan 13;15:1462545. doi: 10.3389/fpls.2024.1462545 (PMC11770013; doi:10.3389/fpls.2024.1462545)
Supplement: Supplementary file 4 [file DataSheet1.zip › CR C3EXT325NM/CR C3EXT325NM.txt]

URL	chrom://thermo-pfav3ojr/ChromeleonLocal/Instrument Data/Vanquish_MS/Dimitri/VALEMA/Pierre/Echantillons 03-04-24.seq/232.smp/EXT325NM.channel/EXT325NM.chm
Channel	EXT325NM

Injection Information:
Data Vault	ChromeleonLocal
Sequence	Echantillons 03-04-24
Name	CR C3
Number	11
Position	B:B2
Comment	colonne SB-AQ MeOH+5%AA
Processing Method	Quantitative
Instrument Method	VALEMA test separation GRAQ 4
Type	Unknown
Status	Finished
Inject Time	4/4/2024 1:24:49 AM +02:00
Volume (µl)	10.0000
Dilution Factor	1.0000
Weight	1.0000

Chromatogram Data Information:
Time Min. (min)	0.001667
Time Max. (min)	47.000000
Data Points	28200
Detector	UV
Generating Data System	Chromeleon 7.3.2.10759
Exporting Data System	Chromeleon 7.3.2.0
Operator	Administrator
Signal Quantity	Absorbance
Signal Unit	mAU
Signal Min.	-4.608512
Signal Max.	822.987606
Channel	EXT325NM
Driver Name	VDAD.dll
Channel Type	Evaluation
Min. Step (s)	0.1
Max. Step (s)	0.1
Average Step (s)	0.1

Signal Parameter Information:
Signal Info	WVL:325 nm

Chromatogram Data:
Time (min)	Step (s)	Value (mAU)
0.001667	n.a.	0.000000
0.003333	0.1	0.000000
0.005000	0.1	-0.000238
0.006667	0.1	-0.000656
0.008333	0.1	-0.000775
0.010000	0.1	0.000298
0.011667	0.1	0.001967
0.013333	0.1	0.002563
0.015000	0.1	0.001490
0.016667	0.1	-0.000477
0.018333	0.1	-0.002086
0.020000	0.1	-0.002265
0.021667	0.1	-0.000596
0.023333	0.1	0.001669
0.025000	0.1	0.003040
0.026667	0.1	0.003040
0.028333	0.1	0.001729
0.030000	0.1	-0.001371
0.031667	0.1	-0.007153
0.033333	0.1	-0.015557
0.035000	0.1	-0.025153
0.036667	0.1	-0.034094
0.038333	0.1	-0.040770
0.040000	0.1	-0.044465
0.041667	0.1	-0.045657
0.043333	0.1	-0.045717
0.045000	0.1	-0.046372
0.046667	0.1	-0.048280
0.048333	0.1	-0.050664
0.050000	0.1	-0.051796
0.051667	0.1	-0.050724
0.053333	0.1	-0.048757
0.055000	0.1	-0.047922
0.056667	0.1	-0.049055
0.058333	0.1	-0.051141
0.060000	0.1	-0.053048
0.061667	0.1	-0.053525
0.063333	0.1	-0.051618
0.065000	0.1	-0.047028
0.066667	0.1	-0.039995
0.068333	0.1	-0.031173
0.070000	0.1	-0.022471
0.071667	0.1	-0.015318
0.073333	0.1	-0.009418
0.075000	0.1	-0.003219
0.076667	0.1	0.002265
0.078333	0.1	0.003695
0.080000	0.1	-0.000477
0.081667	0.1	-0.008285
0.083333	0.1	-0.017107
0.085000	0.1	-0.024319
0.086667	0.1	-0.027239
0.088333	0.1	-0.025451
0.090000	0.1	-0.020981
0.091667	0.1	-0.015676
0.093333	0.1	-0.010669
0.095000	0.1	-0.006974
0.096667	0.1	-0.005782
0.098333	0.1	-0.007331
0.100000	0.1	-0.009716
0.101667	0.1	-0.010312
0.103333	0.1	-0.007629
0.105000	0.1	-0.002325
0.106667	0.1	0.003338
0.108333	0.1	0.007629
0.110000	0.1	0.010550
0.111667	0.1	0.013351
0.113333	0.1	0.015914
0.115000	0.1	0.016451
0.116667	0.1	0.014186
0.118333	0.1	0.010490
0.120000	0.1	0.007272
0.121667	0.1	0.005007
0.123333	0.1	0.002980
0.125000	0.1	0.001788
0.126667	0.1	0.002682
0.128333	0.1	0.005603
0.130000	0.1	0.008047
0.131667	0.1	0.008345
0.133333	0.1	0.007451
0.135000	0.1	0.006914
0.136667	0.1	0.006735
0.138333	0.1	0.006199
0.140000	0.1	0.004947
0.141667	0.1	0.003219
0.143333	0.1	0.001192
0.145000	0.1	-0.001967
0.146667	0.1	-0.006199
0.148333	0.1	-0.009894
0.150000	0.1	-0.011623
0.151667	0.1	-0.011444
0.153333	0.1	-0.010371
0.155000	0.1	-0.008345
0.156667	0.1	-0.005662
0.158333	0.1	-0.003636
0.160000	0.1	-0.003934
0.161667	0.1	-0.006199
0.163333	0.1	-0.008285
0.165000	0.1	-0.008464
0.166667	0.1	-0.007033
0.168333	0.1	-0.005245
0.170000	0.1	-0.003994
0.171667	0.1	-0.003934
0.173333	0.1	-0.005305
0.175000	0.1	-0.007212
0.176667	0.1	-0.008702
0.178333	0.1	-0.009716
0.180000	0.1	-0.011146
0.181667	0.1	-0.013649
0.183333	0.1	-0.015974
0.185000	0.1	-0.015080
0.186667	0.1	-0.009477
0.188333	0.1	-0.000477
0.190000	0.1	0.008523
0.191667	0.1	0.014186
0.193333	0.1	0.014603
0.195000	0.1	0.011086
0.196667	0.1	0.007570
0.198333	0.1	0.006735
0.200000	0.1	0.007212
0.201667	0.1	0.007093
0.203333	0.1	0.005364
0.205000	0.1	0.001311
0.206667	0.1	-0.004292
0.208333	0.1	-0.009239
0.210000	0.1	-0.012577
0.211667	0.1	-0.015080
0.213333	0.1	-0.017643
0.215000	0.1	-0.020802
0.216667	0.1	-0.024617
0.218333	0.1	-0.027657
0.220000	0.1	-0.028253
0.221667	0.1	-0.026882
0.223333	0.1	-0.024855
0.225000	0.1	-0.021994
0.226667	0.1	-0.017107
0.228333	0.1	-0.010192
0.230000	0.1	-0.003457
0.231667	0.1	0.000656
0.233333	0.1	0.002027
0.235000	0.1	0.002742
0.236667	0.1	0.004709
0.238333	0.1	0.007272
0.240000	0.1	0.008821
0.241667	0.1	0.008464
0.243333	0.1	0.007153
0.245000	0.1	0.006855
0.246667	0.1	0.007868
0.248333	0.1	0.009060
0.250000	0.1	0.009656
0.251667	0.1	0.009835
0.253333	0.1	0.009835
0.255000	0.1	0.009418
0.256667	0.1	0.007868
0.258333	0.1	0.004232
0.260000	0.1	-0.001192
0.261667	0.1	-0.006497
0.263333	0.1	-0.010014
0.265000	0.1	-0.011563
0.266667	0.1	-0.011861
0.268333	0.1	-0.011504
0.270000	0.1	-0.011623
0.271667	0.1	-0.013113
0.273333	0.1	-0.015140
0.275000	0.1	-0.015318
0.276667	0.1	-0.012636
0.278333	0.1	-0.008941
0.280000	0.1	-0.006735
0.281667	0.1	-0.007629
0.283333	0.1	-0.010908
0.285000	0.1	-0.014544
0.286667	0.1	-0.016809
0.288333	0.1	-0.017047
0.290000	0.1	-0.015497
0.291667	0.1	-0.012815
0.293333	0.1	-0.009835
0.295000	0.1	-0.007272
0.296667	0.1	-0.006557
0.298333	0.1	-0.008821
0.300000	0.1	-0.014424
0.301667	0.1	-0.021994
0.303333	0.1	-0.029027
0.305000	0.1	-0.033021
0.306667	0.1	-0.033021
0.308333	0.1	-0.030279
0.310000	0.1	-0.027061
0.311667	0.1	-0.025392
0.313333	0.1	-0.025749
0.315000	0.1	-0.027776
0.316667	0.1	-0.029862
0.318333	0.1	-0.029683
0.320000	0.1	-0.026524
0.321667	0.1	-0.022650
0.323333	0.1	-0.020683
0.325000	0.1	-0.021636
0.326667	0.1	-0.025034
0.328333	0.1	-0.028551
0.330000	0.1	-0.029743
0.331667	0.1	-0.027418
0.333333	0.1	-0.021994
0.335000	0.1	-0.014782
0.336667	0.1	-0.008583
0.338333	0.1	-0.005305
0.340000	0.1	-0.003994
0.341667	0.1	-0.002384
0.343333	0.1	0.000000
0.345000	0.1	0.002384
0.346667	0.1	0.003576
0.348333	0.1	0.002563
0.350000	0.1	-0.001431
0.351667	0.1	-0.008285
0.353333	0.1	-0.016451
0.355000	0.1	-0.022233
0.356667	0.1	-0.021517
0.358333	0.1	-0.014246
0.360000	0.1	-0.005603
0.361667	0.1	-0.001788
0.363333	0.1	-0.004888
0.365000	0.1	-0.012755
0.366667	0.1	-0.020862
0.368333	0.1	-0.025332
0.370000	0.1	-0.025094
0.371667	0.1	-0.021756
0.373333	0.1	-0.017941
0.375000	0.1	-0.015676
0.376667	0.1	-0.014424
0.378333	0.1	-0.012755
0.380000	0.1	-0.010073
0.381667	0.1	-0.007272
0.383333	0.1	-0.004828
0.385000	0.1	-0.002921
0.386667	0.1	-0.002563
0.388333	0.1	-0.005186
0.390000	0.1	-0.009537
0.391667	0.1	-0.011623
0.393333	0.1	-0.008345
0.395000	0.1	-0.002146
0.396667	0.1	0.002205
0.398333	0.1	0.002801
0.400000	0.1	0.001371
0.401667	0.1	-0.000477
0.403333	0.1	-0.002444
0.405000	0.1	-0.004888
0.406667	0.1	-0.007987
0.408333	0.1	-0.011146
0.410000	0.1	-0.013053
0.411667	0.1	-0.013828
0.413333	0.1	-0.014067
0.415000	0.1	-0.013292
0.416667	0.1	-0.010967
0.418333	0.1	-0.007868
0.420000	0.1	-0.005305
0.421667	0.1	-0.003576
0.423333	0.1	-0.003159
0.425000	0.1	-0.005066
0.426667	0.1	-0.009418
0.428333	0.1	-0.014901
0.430000	0.1	-0.019848
0.431667	0.1	-0.022113
0.433333	0.1	-0.020087
0.435000	0.1	-0.014961
0.436667	0.1	-0.009775
0.438333	0.1	-0.005543
0.440000	0.1	-0.001371
0.441667	0.1	0.003040
0.443333	0.1	0.006318
0.445000	0.1	0.007033
0.446667	0.1	0.005841
0.448333	0.1	0.004053
0.450000	0.1	0.001192
0.451667	0.1	-0.004351
0.453333	0.1	-0.013113
0.455000	0.1	-0.022769
0.456667	0.1	-0.029504
0.458333	0.1	-0.031531
0.460000	0.1	-0.030637
0.461667	0.1	-0.028551
0.463333	0.1	-0.025868
0.465000	0.1	-0.023425
0.466667	0.1	-0.021875
0.468333	0.1	-0.020444
0.470000	0.1	-0.017762
0.471667	0.1	-0.013530
0.473333	0.1	-0.009418
0.475000	0.1	-0.008047
0.476667	0.1	-0.010371
0.478333	0.1	-0.014186
0.480000	0.1	-0.015736
0.481667	0.1	-0.013292
0.483333	0.1	-0.008881
0.485000	0.1	-0.006139
0.486667	0.1	-0.007570
0.488333	0.1	-0.012279
0.490000	0.1	-0.017464
0.491667	0.1	-0.020444
0.493333	0.1	-0.019848
0.495000	0.1	-0.016332
0.496667	0.1	-0.012040
0.498333	0.1	-0.008583
0.500000	0.1	-0.006020
0.501667	0.1	-0.004411
0.503333	0.1	-0.004053
0.505000	0.1	-0.004947
0.506667	0.1	-0.006676
0.508333	0.1	-0.009358
0.510000	0.1	-0.012040
0.511667	0.1	-0.012994
0.513333	0.1	-0.011861
0.515000	0.1	-0.010431
0.516667	0.1	-0.010550
0.518333	0.1	-0.013173
0.520000	0.1	-0.017285
0.521667	0.1	-0.020325
0.523333	0.1	-0.020683
0.525000	0.1	-0.019550
0.526667	0.1	-0.019848
0.528333	0.1	-0.023186
0.530000	0.1	-0.028074
0.531667	0.1	-0.032127
0.533333	0.1	-0.034511
0.535000	0.1	-0.035822
0.536667	0.1	-0.036180
0.538333	0.1	-0.036120
0.540000	0.1	-0.036001
0.541667	0.1	-0.035882
0.543333	0.1	-0.035942
0.545000	0.1	-0.035822
0.546667	0.1	-0.033915
0.548333	0.1	-0.028491
0.550000	0.1	-0.019848
0.551667	0.1	-0.010788
0.553333	0.1	-0.004947
0.555000	0.1	-0.003457
0.556667	0.1	-0.004828
0.558333	0.1	-0.007153
0.560000	0.1	-0.010133
0.561667	0.1	-0.014186
0.563333	0.1	-0.019252
0.565000	0.1	-0.023961
0.566667	0.1	-0.026882
0.568333	0.1	-0.028789
0.570000	0.1	-0.031352
0.571667	0.1	-0.034511
0.573333	0.1	-0.036001
0.575000	0.1	-0.033379
0.576667	0.1	-0.026643
0.578333	0.1	-0.018120
0.580000	0.1	-0.010848
0.581667	0.1	-0.007451
0.583333	0.1	-0.009477
0.585000	0.1	-0.015855
0.586667	0.1	-0.024021
0.588333	0.1	-0.031590
0.590000	0.1	-0.037193
0.591667	0.1	-0.041366
0.593333	0.1	-0.045419
0.595000	0.1	-0.049472
0.596667	0.1	-0.052094
0.598333	0.1	-0.051975
0.600000	0.1	-0.048459
0.601667	0.1	-0.042498
0.603333	0.1	-0.035405
0.605000	0.1	-0.028074
0.606667	0.1	-0.020981
0.608333	0.1	-0.015259
0.610000	0.1	-0.012577
0.611667	0.1	-0.013769
0.613333	0.1	-0.018179
0.615000	0.1	-0.023961
0.616667	0.1	-0.029206
0.618333	0.1	-0.032544
0.620000	0.1	-0.033557
0.621667	0.1	-0.032723
0.623333	0.1	-0.030935
0.625000	0.1	-0.028372
0.626667	0.1	-0.025213
0.628333	0.1	-0.021935
0.630000	0.1	-0.019610
0.631667	0.1	-0.018656
0.633333	0.1	-0.018954
0.635000	0.1	-0.019848
0.636667	0.1	-0.020921
0.638333	0.1	-0.022471
0.640000	0.1	-0.025392
0.641667	0.1	-0.029862
0.643333	0.1	-0.034869
0.645000	0.1	-0.038922
0.646667	0.1	-0.041008
0.648333	0.1	-0.041604
0.650000	0.1	-0.042558
0.651667	0.1	-0.044823
0.653333	0.1	-0.046849
0.655000	0.1	-0.046611
0.656667	0.1	-0.045061
0.658333	0.1	-0.043929
0.660000	0.1	-0.042498
0.661667	0.1	-0.038683
0.663333	0.1	-0.032187
0.665000	0.1	-0.024855
0.666667	0.1	-0.018895
0.668333	0.1	-0.013888
0.670000	0.1	-0.008583
0.671667	0.1	-0.003874
0.673333	0.1	-0.002623
0.675000	0.1	-0.006676
0.676667	0.1	-0.015378
0.678333	0.1	-0.026286
0.680000	0.1	-0.036895
0.681667	0.1	-0.045061
0.683333	0.1	-0.048816
0.685000	0.1	-0.046551
0.686667	0.1	-0.039697
0.688333	0.1	-0.032187
0.690000	0.1	-0.027001
0.691667	0.1	-0.024557
0.693333	0.1	-0.024319
0.695000	0.1	-0.025749
0.696667	0.1	-0.028014
0.698333	0.1	-0.030518
0.700000	0.1	-0.033379
0.701667	0.1	-0.036180
0.703333	0.1	-0.037789
0.705000	0.1	-0.037551
0.706667	0.1	-0.035882
0.708333	0.1	-0.032961
0.710000	0.1	-0.027776
0.711667	0.1	-0.019670
0.713333	0.1	-0.010490
0.715000	0.1	-0.004053
0.716667	0.1	-0.003397
0.718333	0.1	-0.007927
0.720000	0.1	-0.014305
0.721667	0.1	-0.019491
0.723333	0.1	-0.022352
0.725000	0.1	-0.023127
0.726667	0.1	-0.023007
0.728333	0.1	-0.023246
0.730000	0.1	-0.024140
0.731667	0.1	-0.025034
0.733333	0.1	-0.025094
0.735000	0.1	-0.024378
0.736667	0.1	-0.023186
0.738333	0.1	-0.021756
0.740000	0.1	-0.021040
0.741667	0.1	-0.022411
0.743333	0.1	-0.024498
0.745000	0.1	-0.024438
0.746667	0.1	-0.021756
0.748333	0.1	-0.018537
0.750000	0.1	-0.016391
0.751667	0.1	-0.015557
0.753333	0.1	-0.015438
0.755000	0.1	-0.015616
0.756667	0.1	-0.016510
0.758333	0.1	-0.019908
0.760000	0.1	-0.026166
0.761667	0.1	-0.032961
0.763333	0.1	-0.036895
0.765000	0.1	-0.036478
0.766667	0.1	-0.032187
0.768333	0.1	-0.025392
0.770000	0.1	-0.018239
0.771667	0.1	-0.013530
0.773333	0.1	-0.013292
0.775000	0.1	-0.016630
0.776667	0.1	-0.020385
0.778333	0.1	-0.022113
0.780000	0.1	-0.022054
0.781667	0.1	-0.021756
0.783333	0.1	-0.022650
0.785000	0.1	-0.025094
0.786667	0.1	-0.028551
0.788333	0.1	-0.031292
0.790000	0.1	-0.031173
0.791667	0.1	-0.027239
0.793333	0.1	-0.020623
0.795000	0.1	-0.014484
0.796667	0.1	-0.010908
0.798333	0.1	-0.010133
0.800000	0.1	-0.011802
0.801667	0.1	-0.015974
0.803333	0.1	-0.022650
0.805000	0.1	-0.031352
0.806667	0.1	-0.040352
0.808333	0.1	-0.047147
0.810000	0.1	-0.049293
0.811667	0.1	-0.044942
0.813333	0.1	-0.035524
0.815000	0.1	-0.025690
0.816667	0.1	-0.019848
0.818333	0.1	-0.019312
0.820000	0.1	-0.021875
0.821667	0.1	-0.024498
0.823333	0.1	-0.025392
0.825000	0.1	-0.024498
0.826667	0.1	-0.022352
0.828333	0.1	-0.020504
0.830000	0.1	-0.020862
0.831667	0.1	-0.023544
0.833333	0.1	-0.026345
0.835000	0.1	-0.026822
0.836667	0.1	-0.024498
0.838333	0.1	-0.021935
0.840000	0.1	-0.021875
0.841667	0.1	-0.024199
0.843333	0.1	-0.027359
0.845000	0.1	-0.030458
0.846667	0.1	-0.032961
0.848333	0.1	-0.034213
0.850000	0.1	-0.034273
0.851667	0.1	-0.034571
0.853333	0.1	-0.036538
0.855000	0.1	-0.039577
0.856667	0.1	-0.041187
0.858333	0.1	-0.040412
0.860000	0.1	-0.038564
0.861667	0.1	-0.037789
0.863333	0.1	-0.037670
0.865000	0.1	-0.036180
0.866667	0.1	-0.032067
0.868333	0.1	-0.026464
0.870000	0.1	-0.021338
0.871667	0.1	-0.018120
0.873333	0.1	-0.016987
0.875000	0.1	-0.017643
0.876667	0.1	-0.019491
0.878333	0.1	-0.022411
0.880000	0.1	-0.025749
0.881667	0.1	-0.028312
0.883333	0.1	-0.029266
0.885000	0.1	-0.028908
0.886667	0.1	-0.028253
0.888333	0.1	-0.028074
0.890000	0.1	-0.028729
0.891667	0.1	-0.030339
0.893333	0.1	-0.032663
0.895000	0.1	-0.034928
0.896667	0.1	-0.035882
0.898333	0.1	-0.035822
0.900000	0.1	-0.036418
0.901667	0.1	-0.038624
0.903333	0.1	-0.040233
0.905000	0.1	-0.038862
0.906667	0.1	-0.035167
0.908333	0.1	-0.031471
0.910000	0.1	-0.028670
0.911667	0.1	-0.026464
0.913333	0.1	-0.024796
0.915000	0.1	-0.024319
0.916667	0.1	-0.025630
0.918333	0.1	-0.028193
0.920000	0.1	-0.030458
0.921667	0.1	-0.031233
0.923333	0.1	-0.030875
0.925000	0.1	-0.029981
0.926667	0.1	-0.028849
0.928333	0.1	-0.027835
0.930000	0.1	-0.028133
0.931667	0.1	-0.030518
0.933333	0.1	-0.033975
0.935000	0.1	-0.036061
0.936667	0.1	-0.035524
0.938333	0.1	-0.033498
0.940000	0.1	-0.031710
0.941667	0.1	-0.030100
0.943333	0.1	-0.028372
0.945000	0.1	-0.027299
0.946667	0.1	-0.028253
0.948333	0.1	-0.031948
0.950000	0.1	-0.037730
0.951667	0.1	-0.043988
0.953333	0.1	-0.048816
0.955000	0.1	-0.050306
0.956667	0.1	-0.046849
0.958333	0.1	-0.039220
0.960000	0.1	-0.029325
0.961667	0.1	-0.019014
0.963333	0.1	-0.009775
0.965000	0.1	-0.002742
0.966667	0.1	0.001729
0.968333	0.1	0.004530
0.970000	0.1	0.006616
0.971667	0.1	0.007987
0.973333	0.1	0.006974
0.975000	0.1	0.001967
0.976667	0.1	-0.006020
0.978333	0.1	-0.014007
0.980000	0.1	-0.019908
0.981667	0.1	-0.024199
0.983333	0.1	-0.029504
0.985000	0.1	-0.037074
0.986667	0.1	-0.045180
0.988333	0.1	-0.050604
0.990000	0.1	-0.051022
0.991667	0.1	-0.046909
0.993333	0.1	-0.041246
0.995000	0.1	-0.036895
0.996667	0.1	-0.034690
0.998333	0.1	-0.033736
1.000000	0.1	-0.032485
1.001667	0.1	-0.030398
1.003333	0.1	-0.027955
1.005000	0.1	-0.026166
1.006667	0.1	-0.026226
1.008333	0.1	-0.027895
1.010000	0.1	-0.030220
1.011667	0.1	-0.032008
1.013333	0.1	-0.032425
1.015000	0.1	-0.032067
1.016667	0.1	-0.032723
1.018333	0.1	-0.035524
1.020000	0.1	-0.039995
1.021667	0.1	-0.044167
1.023333	0.1	-0.045538
1.025000	0.1	-0.043392
1.026667	0.1	-0.039876
1.028333	0.1	-0.037432
1.030000	0.1	-0.036240
1.031667	0.1	-0.034451
1.033333	0.1	-0.031471
1.035000	0.1	-0.028372
1.036667	0.1	-0.026405
1.038333	0.1	-0.025332
1.040000	0.1	-0.024498
1.041667	0.1	-0.023186
1.043333	0.1	-0.020266
1.045000	0.1	-0.015974
1.046667	0.1	-0.012994
1.048333	0.1	-0.013053
1.050000	0.1	-0.014961
1.051667	0.1	-0.016689
1.053333	0.1	-0.018120
1.055000	0.1	-0.020444
1.056667	0.1	-0.023961
1.058333	0.1	-0.027180
1.060000	0.1	-0.028729
1.061667	0.1	-0.029445
1.063333	0.1	-0.031173
1.065000	0.1	-0.034094
1.066667	0.1	-0.036895
1.068333	0.1	-0.038981
1.070000	0.1	-0.041127
1.071667	0.1	-0.043571
1.073333	0.1	-0.045359
1.075000	0.1	-0.045538
1.076667	0.1	-0.044584
1.078333	0.1	-0.044525
1.080000	0.1	-0.047088
1.081667	0.1	-0.052214
1.083333	0.1	-0.057995
1.085000	0.1	-0.061810
1.086667	0.1	-0.062406
1.088333	0.1	-0.060022
1.090000	0.1	-0.055909
1.091667	0.1	-0.051975
1.093333	0.1	-0.049889
1.095000	0.1	-0.049531
1.096667	0.1	-0.049293
1.098333	0.1	-0.048459
1.100000	0.1	-0.047147
1.101667	0.1	-0.045300
1.103333	0.1	-0.042975
1.105000	0.1	-0.040710
1.106667	0.1	-0.038624
1.108333	0.1	-0.036776
1.110000	0.1	-0.035524
1.111667	0.1	-0.035107
1.113333	0.1	-0.035286
1.115000	0.1	-0.035763
1.116667	0.1	-0.036299
1.118333	0.1	-0.036180
1.120000	0.1	-0.035465
1.121667	0.1	-0.035524
1.123333	0.1	-0.037432
1.125000	0.1	-0.039399
1.126667	0.1	-0.039339
1.128333	0.1	-0.037849
1.130000	0.1	-0.036776
1.131667	0.1	-0.036597
1.133333	0.1	-0.036597
1.135000	0.1	-0.035822
1.136667	0.1	-0.033617
1.138333	0.1	-0.031471
1.140000	0.1	-0.031888
1.141667	0.1	-0.034809
1.143333	0.1	-0.037849
1.145000	0.1	-0.038922
1.146667	0.1	-0.037730
1.148333	0.1	-0.036180
1.150000	0.1	-0.036836
1.151667	0.1	-0.040352
1.153333	0.1	-0.044763
1.155000	0.1	-0.047326
1.156667	0.1	-0.046968
1.158333	0.1	-0.045121
1.160000	0.1	-0.044405
1.161667	0.1	-0.045717
1.163333	0.1	-0.047565
1.165000	0.1	-0.048995
1.166667	0.1	-0.050843
1.168333	0.1	-0.053525
1.170000	0.1	-0.056088
1.171667	0.1	-0.057101
1.173333	0.1	-0.056088
1.175000	0.1	-0.053167
1.176667	0.1	-0.048935
1.178333	0.1	-0.043631
1.180000	0.1	-0.038028
1.181667	0.1	-0.033259
1.183333	0.1	-0.029445
1.185000	0.1	-0.025988
1.186667	0.1	-0.023007
1.188333	0.1	-0.021219
1.190000	0.1	-0.020683
1.191667	0.1	-0.020623
1.193333	0.1	-0.020385
1.195000	0.1	-0.018716
1.196667	0.1	-0.014484
1.198333	0.1	-0.008583
1.200000	0.1	-0.004292
1.201667	0.1	-0.004590
1.203333	0.1	-0.008643
1.205000	0.1	-0.012815
1.206667	0.1	-0.014663
1.208333	0.1	-0.015259
1.210000	0.1	-0.017285
1.211667	0.1	-0.021279
1.213333	0.1	-0.025511
1.215000	0.1	-0.027597
1.216667	0.1	-0.026286
1.218333	0.1	-0.021994
1.220000	0.1	-0.016451
1.221667	0.1	-0.011504
1.223333	0.1	-0.009239
1.225000	0.1	-0.010729
1.226667	0.1	-0.014842
1.228333	0.1	-0.019610
1.230000	0.1	-0.023305
1.231667	0.1	-0.024915
1.233333	0.1	-0.024259
1.235000	0.1	-0.022948
1.236667	0.1	-0.023127
1.238333	0.1	-0.026047
1.240000	0.1	-0.030756
1.241667	0.1	-0.034213
1.243333	0.1	-0.033915
1.245000	0.1	-0.030816
1.246667	0.1	-0.028193
1.248333	0.1	-0.027895
1.250000	0.1	-0.029266
1.251667	0.1	-0.030041
1.253333	0.1	-0.028074
1.255000	0.1	-0.022590
1.256667	0.1	-0.014842
1.258333	0.1	-0.007927
1.260000	0.1	-0.004828
1.261667	0.1	-0.006199
1.263333	0.1	-0.011265
1.265000	0.1	-0.017941
1.266667	0.1	-0.023723
1.268333	0.1	-0.028193
1.270000	0.1	-0.031948
1.271667	0.1	-0.033736
1.273333	0.1	-0.032425
1.275000	0.1	-0.029504
1.276667	0.1	-0.027537
1.278333	0.1	-0.027895
1.280000	0.1	-0.030458
1.281667	0.1	-0.033796
1.283333	0.1	-0.036001
1.285000	0.1	-0.035942
1.286667	0.1	-0.033796
1.288333	0.1	-0.029922
1.290000	0.1	-0.025392
1.291667	0.1	-0.022292
1.293333	0.1	-0.021815
1.295000	0.1	-0.022888
1.296667	0.1	-0.023782
1.298333	0.1	-0.023007
1.300000	0.1	-0.019789
1.301667	0.1	-0.015318
1.303333	0.1	-0.011146
1.305000	0.1	-0.007212
1.306667	0.1	-0.003159
1.308333	0.1	0.000119
1.310000	0.1	0.001132
1.311667	0.1	-0.000834
1.313333	0.1	-0.004768
1.315000	0.1	-0.008404
1.316667	0.1	-0.010252
1.318333	0.1	-0.011027
1.320000	0.1	-0.011802
1.321667	0.1	-0.011683
1.323333	0.1	-0.007868
1.325000	0.1	0.001371
1.326667	0.1	0.015140
1.328333	0.1	0.030875
1.330000	0.1	0.046134
1.331667	0.1	0.060141
1.333333	0.1	0.074029
1.335000	0.1	0.089586
1.336667	0.1	0.108004
1.338333	0.1	0.128508
1.340000	0.1	0.147879
1.341667	0.1	0.162601
1.343333	0.1	0.170350
1.345000	0.1	0.170827
1.346667	0.1	0.165224
1.348333	0.1	0.155747
1.350000	0.1	0.144601
1.351667	0.1	0.132442
1.353333	0.1	0.119448
1.355000	0.1	0.106037
1.356667	0.1	0.092566
1.358333	0.1	0.078857
1.360000	0.1	0.065446
1.361667	0.1	0.053585
1.363333	0.1	0.043690
1.365000	0.1	0.035048
1.366667	0.1	0.027001
1.368333	0.1	0.019073
1.370000	0.1	0.010848
1.371667	0.1	0.002623
1.373333	0.1	-0.004113
1.375000	0.1	-0.008166
1.376667	0.1	-0.009954
1.378333	0.1	-0.010908
1.380000	0.1	-0.012815
1.381667	0.1	-0.015855
1.383333	0.1	-0.019073
1.385000	0.1	-0.022709
1.386667	0.1	-0.027955
1.388333	0.1	-0.035048
1.390000	0.1	-0.042558
1.391667	0.1	-0.048220
1.393333	0.1	-0.050604
1.395000	0.1	-0.049710
1.396667	0.1	-0.046432
1.398333	0.1	-0.042796
1.400000	0.1	-0.041723
1.401667	0.1	-0.044167
1.403333	0.1	-0.048041
1.405000	0.1	-0.050783
1.406667	0.1	-0.051737
1.408333	0.1	-0.051498
1.410000	0.1	-0.051558
1.411667	0.1	-0.053227
1.413333	0.1	-0.056267
1.415000	0.1	-0.059009
1.416667	0.1	-0.059187
1.418333	0.1	-0.055492
1.420000	0.1	-0.048876
1.421667	0.1	-0.042140
1.423333	0.1	-0.037372
1.425000	0.1	-0.034511
1.426667	0.1	-0.031471
1.428333	0.1	-0.026643
1.430000	0.1	-0.019789
1.431667	0.1	-0.011384
1.433333	0.1	-0.002265
1.435000	0.1	0.006139
1.436667	0.1	0.013530
1.438333	0.1	0.020921
1.440000	0.1	0.029802
1.441667	0.1	0.039816
1.443333	0.1	0.050128
1.445000	0.1	0.060499
1.446667	0.1	0.071168
1.448333	0.1	0.081122
1.450000	0.1	0.089228
1.451667	0.1	0.095963
1.453333	0.1	0.103056
1.455000	0.1	0.111640
1.456667	0.1	0.120640
1.458333	0.1	0.127435
1.460000	0.1	0.131130
1.461667	0.1	0.133276
1.463333	0.1	0.136018
1.465000	0.1	0.140727
1.466667	0.1	0.147581
1.468333	0.1	0.154555
1.470000	0.1	0.159323
1.471667	0.1	0.161469
1.473333	0.1	0.162423
1.475000	0.1	0.164151
1.476667	0.1	0.168085
1.478333	0.1	0.174165
1.480000	0.1	0.181854
1.481667	0.1	0.189602
1.483333	0.1	0.195622
1.485000	0.1	0.199616
1.486667	0.1	0.202239
1.488333	0.1	0.203729
1.490000	0.1	0.204265
1.491667	0.1	0.204325
1.493333	0.1	0.204086
1.495000	0.1	0.204027
1.496667	0.1	0.205100
1.498333	0.1	0.207424
1.500000	0.1	0.210166
1.501667	0.1	0.213027
1.503333	0.1	0.216782
1.505000	0.1	0.221252
1.506667	0.1	0.225365
1.508333	0.1	0.228465
1.510000	0.1	0.230491
1.511667	0.1	0.231981
1.513333	0.1	0.234306
1.515000	0.1	0.238299
1.516667	0.1	0.243127
1.518333	0.1	0.247300
1.520000	0.1	0.249743
1.521667	0.1	0.251651
1.523333	0.1	0.256121
1.525000	0.1	0.265718
1.526667	0.1	0.280559
1.528333	0.1	0.298738
1.530000	0.1	0.317454
1.531667	0.1	0.333905
1.533333	0.1	0.346005
1.535000	0.1	0.353932
1.536667	0.1	0.359476
1.538333	0.1	0.363946
1.540000	0.1	0.367284
1.541667	0.1	0.370443
1.543333	0.1	0.375569
1.545000	0.1	0.383616
1.546667	0.1	0.392616
1.548333	0.1	0.400007
1.550000	0.1	0.405133
1.551667	0.1	0.408947
1.553333	0.1	0.412762
1.555000	0.1	0.417769
1.556667	0.1	0.424862
1.558333	0.1	0.434041
1.560000	0.1	0.444889
1.561667	0.1	0.456095
1.563333	0.1	0.466228
1.565000	0.1	0.475943
1.566667	0.1	0.488281
1.568333	0.1	0.506759
1.570000	0.1	0.533164
1.571667	0.1	0.565350
1.573333	0.1	0.598371
1.575000	0.1	0.627458
1.576667	0.1	0.651181
1.578333	0.1	0.671864
1.580000	0.1	0.693321
1.581667	0.1	0.717938
1.583333	0.1	0.745416
1.585000	0.1	0.774622
1.586667	0.1	0.804186
1.588333	0.1	0.832319
1.590000	0.1	0.857353
1.591667	0.1	0.879109
1.593333	0.1	0.897765
1.595000	0.1	0.911951
1.596667	0.1	0.920415
1.598333	0.1	0.925839
1.600000	0.1	0.934601
1.601667	0.1	0.954449
1.603333	0.1	0.992477
1.605000	0.1	1.056016
1.606667	0.1	1.153410
1.608333	0.1	1.294732
1.610000	0.1	1.490474
1.611667	0.1	1.748324
1.613333	0.1	2.069891
1.615000	0.1	2.449334
1.616667	0.1	2.874375
1.618333	0.1	3.329635
1.620000	0.1	3.799856
1.621667	0.1	4.269958
1.623333	0.1	4.725337
1.625000	0.1	5.153477
1.626667	0.1	5.545795
1.628333	0.1	5.897999
1.630000	0.1	6.209255
1.631667	0.1	6.482184
1.633333	0.1	6.722987
1.635000	0.1	6.939114
1.636667	0.1	7.134974
1.638333	0.1	7.311166
1.640000	0.1	7.466436
1.641667	0.1	7.599354
1.643333	0.1	7.708014
1.645000	0.1	7.791043
1.646667	0.1	7.848204
1.648333	0.1	7.879496
1.650000	0.1	7.885218
1.651667	0.1	7.865906
1.653333	0.1	7.822395
1.655000	0.1	7.756353
1.656667	0.1	7.670641
1.658333	0.1	7.568479
1.660000	0.1	7.451952
1.661667	0.1	7.322371
1.663333	0.1	7.182599
1.665000	0.1	7.037104
1.666667	0.1	6.888688
1.668333	0.1	6.737650
1.670000	0.1	6.582737
1.671667	0.1	6.422580
1.673333	0.1	6.257356
1.675000	0.1	6.088496
1.676667	0.1	5.916655
1.678333	0.1	5.742193
1.680000	0.1	5.565942
1.681667	0.1	5.389035
1.683333	0.1	5.211234
1.685000	0.1	5.031526
1.686667	0.1	4.849434
1.688333	0.1	4.666150
1.690000	0.1	4.483521
1.691667	0.1	4.302621
1.693333	0.1	4.123509
1.695000	0.1	3.946245
1.696667	0.1	3.770769
1.698333	0.1	3.597021
1.700000	0.1	3.426016
1.701667	0.1	3.259659
1.703333	0.1	3.099680
1.705000	0.1	2.945900
1.706667	0.1	2.796531
1.708333	0.1	2.649903
1.710000	0.1	2.505839
1.711667	0.1	2.364814
1.713333	0.1	2.226949
1.715000	0.1	2.091587
1.716667	0.1	1.958490
1.718333	0.1	1.828253
1.720000	0.1	1.702547
1.721667	0.1	1.583755
1.723333	0.1	1.474083
1.725000	0.1	1.374483
1.726667	0.1	1.282513
1.728333	0.1	1.193583
1.730000	0.1	1.104117
1.731667	0.1	1.013935
1.733333	0.1	0.925481
1.735000	0.1	0.842154
1.736667	0.1	0.766397
1.738333	0.1	0.698865
1.740000	0.1	0.638306
1.741667	0.1	0.581920
1.743333	0.1	0.527978
1.745000	0.1	0.477195
1.746667	0.1	0.431359
1.748333	0.1	0.391603
1.750000	0.1	0.357091
1.751667	0.1	0.325799
1.753333	0.1	0.294685
1.755000	0.1	0.261426
1.756667	0.1	0.225842
1.758333	0.1	0.190556
1.760000	0.1	0.158668
1.761667	0.1	0.132024
1.763333	0.1	0.111103
1.765000	0.1	0.095487
1.766667	0.1	0.083625
1.768333	0.1	0.072420
1.770000	0.1	0.058651
1.771667	0.1	0.041425
1.773333	0.1	0.022411
1.775000	0.1	0.004232
1.776667	0.1	-0.011623
1.778333	0.1	-0.025392
1.780000	0.1	-0.037968
1.781667	0.1	-0.049770
1.783333	0.1	-0.060618
1.785000	0.1	-0.070810
1.786667	0.1	-0.080824
1.788333	0.1	-0.090718
1.790000	0.1	-0.100613
1.791667	0.1	-0.110805
1.793333	0.1	-0.120878
1.795000	0.1	-0.129759
1.796667	0.1	-0.136018
1.798333	0.1	-0.139058
1.800000	0.1	-0.140011
1.801667	0.1	-0.140905
1.803333	0.1	-0.142872
1.805000	0.1	-0.145972
1.806667	0.1	-0.149906
1.808333	0.1	-0.154376
1.810000	0.1	-0.158608
1.811667	0.1	-0.162780
1.813333	0.1	-0.168145
1.815000	0.1	-0.175655
1.816667	0.1	-0.185490
1.818333	0.1	-0.195801
1.820000	0.1	-0.202477
1.821667	0.1	-0.202835
1.823333	0.1	-0.198722
1.825000	0.1	-0.194311
1.826667	0.1	-0.191987
1.828333	0.1	-0.191748
1.830000	0.1	-0.191927
1.831667	0.1	-0.191569
1.833333	0.1	-0.191391
1.835000	0.1	-0.192344
1.836667	0.1	-0.194192
1.838333	0.1	-0.195742
1.840000	0.1	-0.195742
1.841667	0.1	-0.193834
1.843333	0.1	-0.191093
1.845000	0.1	-0.188351
1.846667	0.1	-0.185013
1.848333	0.1	-0.179350
1.850000	0.1	-0.170827
1.851667	0.1	-0.159562
1.853333	0.1	-0.145376
1.855000	0.1	-0.128329
1.856667	0.1	-0.109196
1.858333	0.1	-0.088274
1.860000	0.1	-0.065386
1.861667	0.1	-0.041425
1.863333	0.1	-0.017047
1.865000	0.1	0.008464
1.866667	0.1	0.036359
1.868333	0.1	0.066757
1.870000	0.1	0.098348
1.871667	0.1	0.130057
1.873333	0.1	0.162482
1.875000	0.1	0.196695
1.876667	0.1	0.232041
1.878333	0.1	0.267506
1.880000	0.1	0.303805
1.881667	0.1	0.343442
1.883333	0.1	0.387669
1.885000	0.1	0.434876
1.886667	0.1	0.481606
1.888333	0.1	0.524759
1.890000	0.1	0.561476
1.891667	0.1	0.589132
1.893333	0.1	0.607610
1.895000	0.1	0.619173
1.896667	0.1	0.626862
1.898333	0.1	0.633478
1.900000	0.1	0.640631
1.901667	0.1	0.648379
1.903333	0.1	0.654340
1.905000	0.1	0.655592
1.906667	0.1	0.652194
1.908333	0.1	0.646353
1.910000	0.1	0.639081
1.911667	0.1	0.630081
1.913333	0.1	0.618458
1.915000	0.1	0.602722
1.916667	0.1	0.581503
1.918333	0.1	0.555217
1.920000	0.1	0.526607
1.921667	0.1	0.499308
1.923333	0.1	0.476420
1.925000	0.1	0.459492
1.926667	0.1	0.446677
1.928333	0.1	0.432789
1.930000	0.1	0.413418
1.931667	0.1	0.388324
1.933333	0.1	0.360608
1.935000	0.1	0.334501
1.936667	0.1	0.312626
1.938333	0.1	0.294864
1.940000	0.1	0.278413
1.941667	0.1	0.260592
1.943333	0.1	0.240922
1.945000	0.1	0.221431
1.946667	0.1	0.205457
1.948333	0.1	0.194550
1.950000	0.1	0.185967
1.951667	0.1	0.175476
1.953333	0.1	0.161946
1.955000	0.1	0.148356
1.956667	0.1	0.138998
1.958333	0.1	0.136137
1.960000	0.1	0.138879
1.961667	0.1	0.143051
1.963333	0.1	0.143886
1.965000	0.1	0.139058
1.966667	0.1	0.129521
1.968333	0.1	0.116587
1.970000	0.1	0.101149
1.971667	0.1	0.083983
1.973333	0.1	0.066459
1.975000	0.1	0.050306
1.976667	0.1	0.037313
1.978333	0.1	0.029325
1.980000	0.1	0.026524
1.981667	0.1	0.026941
1.983333	0.1	0.027776
1.985000	0.1	0.026584
1.986667	0.1	0.022292
1.988333	0.1	0.016153
1.990000	0.1	0.009239
1.991667	0.1	0.001013
1.993333	0.1	-0.009239
1.995000	0.1	-0.020146
1.996667	0.1	-0.029862
1.998333	0.1	-0.037432
2.000000	0.1	-0.042737
2.001667	0.1	-0.046074
2.003333	0.1	-0.049055
2.005000	0.1	-0.053883
2.006667	0.1	-0.061035
2.008333	0.1	-0.069559
2.010000	0.1	-0.078559
2.011667	0.1	-0.087142
2.013333	0.1	-0.094533
2.015000	0.1	-0.100672
2.016667	0.1	-0.105858
2.018333	0.1	-0.109851
2.020000	0.1	-0.112355
2.021667	0.1	-0.113785
2.023333	0.1	-0.115156
2.025000	0.1	-0.117540
2.026667	0.1	-0.121057
2.028333	0.1	-0.124991
2.030000	0.1	-0.127554
2.031667	0.1	-0.127256
2.033333	0.1	-0.124574
2.035000	0.1	-0.121772
2.036667	0.1	-0.120759
2.038333	0.1	-0.121713
2.040000	0.1	-0.124156
2.041667	0.1	-0.127018
2.043333	0.1	-0.129998
2.045000	0.1	-0.133753
2.046667	0.1	-0.138462
2.048333	0.1	-0.143826
2.050000	0.1	-0.149608
2.051667	0.1	-0.154853
2.053333	0.1	-0.157833
2.055000	0.1	-0.158370
2.056667	0.1	-0.158787
2.058333	0.1	-0.160933
2.060000	0.1	-0.164568
2.061667	0.1	-0.168085
2.063333	0.1	-0.170290
2.065000	0.1	-0.171006
2.066667	0.1	-0.170827
2.068333	0.1	-0.171542
2.070000	0.1	-0.174046
2.071667	0.1	-0.177622
2.073333	0.1	-0.181079
2.075000	0.1	-0.184357
2.076667	0.1	-0.188530
2.078333	0.1	-0.194073
2.080000	0.1	-0.199795
2.081667	0.1	-0.203550
2.083333	0.1	-0.204444
2.085000	0.1	-0.203490
2.086667	0.1	-0.202000
2.088333	0.1	-0.199974
2.090000	0.1	-0.196517
2.091667	0.1	-0.192344
2.093333	0.1	-0.189602
2.095000	0.1	-0.189841
2.096667	0.1	-0.193238
2.098333	0.1	-0.198841
2.100000	0.1	-0.203908
2.101667	0.1	-0.205696
2.103333	0.1	-0.203848
2.105000	0.1	-0.200391
2.106667	0.1	-0.197530
2.108333	0.1	-0.195384
2.110000	0.1	-0.192165
2.111667	0.1	-0.186801
2.113333	0.1	-0.180185
2.115000	0.1	-0.173211
2.116667	0.1	-0.165343
2.118333	0.1	-0.156283
2.120000	0.1	-0.148535
2.121667	0.1	-0.145376
2.123333	0.1	-0.147939
2.125000	0.1	-0.153303
2.126667	0.1	-0.156999
2.128333	0.1	-0.156760
2.130000	0.1	-0.152826
2.131667	0.1	-0.146866
2.133333	0.1	-0.140965
2.135000	0.1	-0.137210
2.136667	0.1	-0.137448
2.138333	0.1	-0.141621
2.140000	0.1	-0.147343
2.141667	0.1	-0.151396
2.143333	0.1	-0.152409
2.145000	0.1	-0.149846
2.146667	0.1	-0.143886
2.148333	0.1	-0.135720
2.150000	0.1	-0.128150
2.151667	0.1	-0.123799
2.153333	0.1	-0.122905
2.155000	0.1	-0.123441
2.156667	0.1	-0.123382
2.158333	0.1	-0.121772
2.160000	0.1	-0.118375
2.161667	0.1	-0.113070
2.163333	0.1	-0.105977
2.165000	0.1	-0.097871
2.166667	0.1	-0.090659
2.168333	0.1	-0.086427
2.170000	0.1	-0.084996
2.171667	0.1	-0.083506
2.173333	0.1	-0.079691
2.175000	0.1	-0.074148
2.176667	0.1	-0.068963
2.178333	0.1	-0.065863
2.180000	0.1	-0.065029
2.181667	0.1	-0.064850
2.183333	0.1	-0.063837
2.185000	0.1	-0.061870
2.186667	0.1	-0.060201
2.188333	0.1	-0.059307
2.190000	0.1	-0.058591
2.191667	0.1	-0.057340
2.193333	0.1	-0.055611
2.195000	0.1	-0.053763
2.196667	0.1	-0.051081
2.198333	0.1	-0.046015
2.200000	0.1	-0.037611
2.201667	0.1	-0.026941
2.203333	0.1	-0.016630
2.205000	0.1	-0.009477
2.206667	0.1	-0.005782
2.208333	0.1	-0.004232
2.210000	0.1	-0.004768
2.211667	0.1	-0.007451
2.213333	0.1	-0.010490
2.215000	0.1	-0.011504
2.216667	0.1	-0.010133
2.218333	0.1	-0.007451
2.220000	0.1	-0.004232
2.221667	0.1	-0.000298
2.223333	0.1	0.004232
2.225000	0.1	0.008821
2.226667	0.1	0.012159
2.228333	0.1	0.013232
2.230000	0.1	0.012219
2.231667	0.1	0.010610
2.233333	0.1	0.010014
2.235000	0.1	0.010490
2.236667	0.1	0.011146
2.238333	0.1	0.011027
2.240000	0.1	0.009835
2.241667	0.1	0.008404
2.243333	0.1	0.008166
2.245000	0.1	0.009835
2.246667	0.1	0.013649
2.248333	0.1	0.018656
2.250000	0.1	0.023186
2.251667	0.1	0.025630
2.253333	0.1	0.027001
2.255000	0.1	0.029087
2.256667	0.1	0.031948
2.258333	0.1	0.033617
2.260000	0.1	0.033081
2.261667	0.1	0.030935
2.263333	0.1	0.027716
2.265000	0.1	0.023961
2.266667	0.1	0.021160
2.268333	0.1	0.020444
2.270000	0.1	0.021636
2.271667	0.1	0.024498
2.273333	0.1	0.029564
2.275000	0.1	0.036657
2.276667	0.1	0.044286
2.278333	0.1	0.051141
2.280000	0.1	0.056684
2.281667	0.1	0.060260
2.283333	0.1	0.061572
2.285000	0.1	0.061095
2.286667	0.1	0.059962
2.288333	0.1	0.058115
2.290000	0.1	0.054955
2.291667	0.1	0.050724
2.293333	0.1	0.045836
2.295000	0.1	0.041783
2.296667	0.1	0.041306
2.298333	0.1	0.044823
2.300000	0.1	0.048101
2.301667	0.1	0.046670
2.303333	0.1	0.041068
2.305000	0.1	0.035405
2.306667	0.1	0.032008
2.308333	0.1	0.029743
2.310000	0.1	0.027835
2.311667	0.1	0.027478
2.313333	0.1	0.029683
2.315000	0.1	0.033557
2.316667	0.1	0.036836
2.318333	0.1	0.038624
2.320000	0.1	0.040293
2.321667	0.1	0.042558
2.323333	0.1	0.043452
2.325000	0.1	0.040829
2.326667	0.1	0.035465
2.328333	0.1	0.030220
2.330000	0.1	0.026643
2.331667	0.1	0.024855
2.333333	0.1	0.024855
2.335000	0.1	0.026226
2.336667	0.1	0.027955
2.338333	0.1	0.028968
2.340000	0.1	0.029445
2.341667	0.1	0.029922
2.343333	0.1	0.029683
2.345000	0.1	0.027835
2.346667	0.1	0.025034
2.348333	0.1	0.023484
2.350000	0.1	0.025094
2.351667	0.1	0.029624
2.353333	0.1	0.034451
2.355000	0.1	0.035763
2.356667	0.1	0.031471
2.358333	0.1	0.022948
2.360000	0.1	0.014067
2.361667	0.1	0.008345
2.363333	0.1	0.006258
2.365000	0.1	0.006676
2.366667	0.1	0.008404
2.368333	0.1	0.010252
2.370000	0.1	0.010967
2.371667	0.1	0.009656
2.373333	0.1	0.006020
2.375000	0.1	-0.000179
2.376667	0.1	-0.007510
2.378333	0.1	-0.012994
2.380000	0.1	-0.014424
2.381667	0.1	-0.012577
2.383333	0.1	-0.009656
2.385000	0.1	-0.007212
2.386667	0.1	-0.005424
2.388333	0.1	-0.004232
2.390000	0.1	-0.003934
2.391667	0.1	-0.005364
2.393333	0.1	-0.008821
2.395000	0.1	-0.013828
2.396667	0.1	-0.019133
2.398333	0.1	-0.023007
2.400000	0.1	-0.024319
2.401667	0.1	-0.023007
2.403333	0.1	-0.019372
2.405000	0.1	-0.014842
2.406667	0.1	-0.011742
2.408333	0.1	-0.010431
2.410000	0.1	-0.009298
2.411667	0.1	-0.007987
2.413333	0.1	-0.007927
2.415000	0.1	-0.010252
2.416667	0.1	-0.013947
2.418333	0.1	-0.016570
2.420000	0.1	-0.016510
2.421667	0.1	-0.013888
2.423333	0.1	-0.010729
2.425000	0.1	-0.008941
2.426667	0.1	-0.009418
2.428333	0.1	-0.011444
2.430000	0.1	-0.013530
2.431667	0.1	-0.014305
2.433333	0.1	-0.014246
2.435000	0.1	-0.014782
2.436667	0.1	-0.016093
2.438333	0.1	-0.017405
2.440000	0.1	-0.018716
2.441667	0.1	-0.020862
2.443333	0.1	-0.023544
2.445000	0.1	-0.025272
2.446667	0.1	-0.025153
2.448333	0.1	-0.023663
2.450000	0.1	-0.022292
2.451667	0.1	-0.023067
2.453333	0.1	-0.027239
2.455000	0.1	-0.033557
2.456667	0.1	-0.039935
2.458333	0.1	-0.045121
2.460000	0.1	-0.048697
2.461667	0.1	-0.050128
2.463333	0.1	-0.050426
2.465000	0.1	-0.051856
2.466667	0.1	-0.055134
2.468333	0.1	-0.058472
2.470000	0.1	-0.060141
2.471667	0.1	-0.060141
2.473333	0.1	-0.059485
2.475000	0.1	-0.059485
2.476667	0.1	-0.060737
2.478333	0.1	-0.061929
2.480000	0.1	-0.061691
2.481667	0.1	-0.059485
2.483333	0.1	-0.055134
2.485000	0.1	-0.049531
2.486667	0.1	-0.045002
2.488333	0.1	-0.043452
2.490000	0.1	-0.044703
2.491667	0.1	-0.048339
2.493333	0.1	-0.054538
2.495000	0.1	-0.062466
2.496667	0.1	-0.070274
2.498333	0.1	-0.076711
2.500000	0.1	-0.081301
2.501667	0.1	-0.084221
2.503333	0.1	-0.086308
2.505000	0.1	-0.087976
2.506667	0.1	-0.088274
2.508333	0.1	-0.087082
2.510000	0.1	-0.085771
2.511667	0.1	-0.084996
2.513333	0.1	-0.083804
2.515000	0.1	-0.081599
2.516667	0.1	-0.079036
2.518333	0.1	-0.076711
2.520000	0.1	-0.074625
2.521667	0.1	-0.072420
2.523333	0.1	-0.069320
2.525000	0.1	-0.064194
2.526667	0.1	-0.057042
2.528333	0.1	-0.049889
2.530000	0.1	-0.046015
2.531667	0.1	-0.046968
2.533333	0.1	-0.051439
2.535000	0.1	-0.056922
2.536667	0.1	-0.061989
2.538333	0.1	-0.066102
2.540000	0.1	-0.068843
2.541667	0.1	-0.070333
2.543333	0.1	-0.071406
2.545000	0.1	-0.072360
2.546667	0.1	-0.072658
2.548333	0.1	-0.071228
2.550000	0.1	-0.068009
2.551667	0.1	-0.064373
2.553333	0.1	-0.062346
2.555000	0.1	-0.062644
2.556667	0.1	-0.064015
2.558333	0.1	-0.063717
2.560000	0.1	-0.060737
2.561667	0.1	-0.056744
2.563333	0.1	-0.054002
2.565000	0.1	-0.052512
2.566667	0.1	-0.051498
2.568333	0.1	-0.050128
2.570000	0.1	-0.047863
2.571667	0.1	-0.044644
2.573333	0.1	-0.041723
2.575000	0.1	-0.040770
2.576667	0.1	-0.042319
2.578333	0.1	-0.045896
2.580000	0.1	-0.050068
2.581667	0.1	-0.052571
2.583333	0.1	-0.052094
2.585000	0.1	-0.049770
2.586667	0.1	-0.047922
2.588333	0.1	-0.047803
2.590000	0.1	-0.048935
2.591667	0.1	-0.049770
2.593333	0.1	-0.049233
2.595000	0.1	-0.047386
2.596667	0.1	-0.045836
2.598333	0.1	-0.045896
2.600000	0.1	-0.046551
2.601667	0.1	-0.044882
2.603333	0.1	-0.039518
2.605000	0.1	-0.032067
2.606667	0.1	-0.025928
2.608333	0.1	-0.023723
2.610000	0.1	-0.025690
2.611667	0.1	-0.030279
2.613333	0.1	-0.035703
2.615000	0.1	-0.040948
2.616667	0.1	-0.045776
2.618333	0.1	-0.049770
2.620000	0.1	-0.051677
2.621667	0.1	-0.051200
2.623333	0.1	-0.049591
2.625000	0.1	-0.047505
2.626667	0.1	-0.044703
2.628333	0.1	-0.042081
2.630000	0.1	-0.041246
2.631667	0.1	-0.042260
2.633333	0.1	-0.043988
2.635000	0.1	-0.045002
2.636667	0.1	-0.043988
2.638333	0.1	-0.041068
2.640000	0.1	-0.038147
2.641667	0.1	-0.036478
2.643333	0.1	-0.035942
2.645000	0.1	-0.035346
2.646667	0.1	-0.033915
2.648333	0.1	-0.031650
2.650000	0.1	-0.029147
2.651667	0.1	-0.026822
2.653333	0.1	-0.024974
2.655000	0.1	-0.023663
2.656667	0.1	-0.023246
2.658333	0.1	-0.024557
2.660000	0.1	-0.027657
2.661667	0.1	-0.032187
2.663333	0.1	-0.037968
2.665000	0.1	-0.043571
2.666667	0.1	-0.046670
2.668333	0.1	-0.045955
2.670000	0.1	-0.042439
2.671667	0.1	-0.038803
2.673333	0.1	-0.036538
2.675000	0.1	-0.035226
2.676667	0.1	-0.033915
2.678333	0.1	-0.033081
2.680000	0.1	-0.034094
2.681667	0.1	-0.037074
2.683333	0.1	-0.041366
2.685000	0.1	-0.046611
2.686667	0.1	-0.052214
2.688333	0.1	-0.056803
2.690000	0.1	-0.059187
2.691667	0.1	-0.058472
2.693333	0.1	-0.054300
2.695000	0.1	-0.046432
2.696667	0.1	-0.035286
2.698333	0.1	-0.023425
2.700000	0.1	-0.015378
2.701667	0.1	-0.015020
2.703333	0.1	-0.022471
2.705000	0.1	-0.033796
2.706667	0.1	-0.043809
2.708333	0.1	-0.049293
2.710000	0.1	-0.049591
2.711667	0.1	-0.045061
2.713333	0.1	-0.037789
2.715000	0.1	-0.031412
2.716667	0.1	-0.028610
2.718333	0.1	-0.028729
2.720000	0.1	-0.029325
2.721667	0.1	-0.029385
2.723333	0.1	-0.029087
2.725000	0.1	-0.028312
2.726667	0.1	-0.026822
2.728333	0.1	-0.025809
2.730000	0.1	-0.025809
2.731667	0.1	-0.024915
2.733333	0.1	-0.020742
2.735000	0.1	-0.014365
2.736667	0.1	-0.009179
2.738333	0.1	-0.008404
2.740000	0.1	-0.013232
2.741667	0.1	-0.022590
2.743333	0.1	-0.032723
2.745000	0.1	-0.039220
2.746667	0.1	-0.040114
2.748333	0.1	-0.037789
2.750000	0.1	-0.036001
2.751667	0.1	-0.035405
2.753333	0.1	-0.034273
2.755000	0.1	-0.032485
2.756667	0.1	-0.031650
2.758333	0.1	-0.031948
2.760000	0.1	-0.033021
2.761667	0.1	-0.035107
2.763333	0.1	-0.038326
2.765000	0.1	-0.041544
2.766667	0.1	-0.043094
2.768333	0.1	-0.042021
2.770000	0.1	-0.038326
2.771667	0.1	-0.032842
2.773333	0.1	-0.026882
2.775000	0.1	-0.021398
2.776667	0.1	-0.016689
2.778333	0.1	-0.013590
2.780000	0.1	-0.013173
2.781667	0.1	-0.015795
2.783333	0.1	-0.020325
2.785000	0.1	-0.023901
2.786667	0.1	-0.023246
2.788333	0.1	-0.018358
2.790000	0.1	-0.013292
2.791667	0.1	-0.011384
2.793333	0.1	-0.012100
2.795000	0.1	-0.012815
2.796667	0.1	-0.011861
2.798333	0.1	-0.008404
2.800000	0.1	-0.002563
2.801667	0.1	0.003815
2.803333	0.1	0.007689
2.805000	0.1	0.006914
2.806667	0.1	0.002086
2.808333	0.1	-0.004113
2.810000	0.1	-0.008106
2.811667	0.1	-0.008166
2.813333	0.1	-0.006020
2.815000	0.1	-0.005126
2.816667	0.1	-0.006557
2.818333	0.1	-0.008643
2.820000	0.1	-0.008881
2.821667	0.1	-0.005901
2.823333	0.1	-0.000179
2.825000	0.1	0.005782
2.826667	0.1	0.009000
2.828333	0.1	0.008047
2.830000	0.1	0.003576
2.831667	0.1	-0.002861
2.833333	0.1	-0.009656
2.835000	0.1	-0.015199
2.836667	0.1	-0.017762
2.838333	0.1	-0.016868
2.840000	0.1	-0.014126
2.841667	0.1	-0.011384
2.843333	0.1	-0.009298
2.845000	0.1	-0.007987
2.846667	0.1	-0.007510
2.848333	0.1	-0.008106
2.850000	0.1	-0.009716
2.851667	0.1	-0.012219
2.853333	0.1	-0.015259
2.855000	0.1	-0.017226
2.856667	0.1	-0.016093
2.858333	0.1	-0.012457
2.860000	0.1	-0.009120
2.861667	0.1	-0.007927
2.863333	0.1	-0.007987
2.865000	0.1	-0.007629
2.866667	0.1	-0.006199
2.868333	0.1	-0.004768
2.870000	0.1	-0.004351
2.871667	0.1	-0.004649
2.873333	0.1	-0.005007
2.875000	0.1	-0.005305
2.876667	0.1	-0.005543
2.878333	0.1	-0.005782
2.880000	0.1	-0.006378
2.881667	0.1	-0.007689
2.883333	0.1	-0.009894
2.885000	0.1	-0.012577
2.886667	0.1	-0.015020
2.888333	0.1	-0.017405
2.890000	0.1	-0.019968
2.891667	0.1	-0.021994
2.893333	0.1	-0.021815
2.895000	0.1	-0.019431
2.896667	0.1	-0.017345
2.898333	0.1	-0.018060
2.900000	0.1	-0.020862
2.901667	0.1	-0.022709
2.903333	0.1	-0.021398
2.905000	0.1	-0.017166
2.906667	0.1	-0.012100
2.908333	0.1	-0.007808
2.910000	0.1	-0.004530
2.911667	0.1	-0.002682
2.913333	0.1	-0.003338
2.915000	0.1	-0.006914
2.916667	0.1	-0.011861
2.918333	0.1	-0.015318
2.920000	0.1	-0.015616
2.921667	0.1	-0.013351
2.923333	0.1	-0.010431
2.925000	0.1	-0.008285
2.926667	0.1	-0.006795
2.928333	0.1	-0.005841
2.930000	0.1	-0.005126
2.931667	0.1	-0.004292
2.933333	0.1	-0.002503
2.935000	0.1	0.000119
2.936667	0.1	0.002384
2.938333	0.1	0.003278
2.940000	0.1	0.003219
2.941667	0.1	0.003457
2.943333	0.1	0.003755
2.945000	0.1	0.002444
2.946667	0.1	-0.001311
2.948333	0.1	-0.005841
2.950000	0.1	-0.009060
2.951667	0.1	-0.010371
2.953333	0.1	-0.011086
2.955000	0.1	-0.012338
2.956667	0.1	-0.014246
2.958333	0.1	-0.016093
2.960000	0.1	-0.017643
2.961667	0.1	-0.018358
2.963333	0.1	-0.017762
2.965000	0.1	-0.015378
2.966667	0.1	-0.011802
2.968333	0.1	-0.008523
2.970000	0.1	-0.006914
2.971667	0.1	-0.007391
2.973333	0.1	-0.009775
2.975000	0.1	-0.014126
2.976667	0.1	-0.020504
2.978333	0.1	-0.028372
2.980000	0.1	-0.035703
2.981667	0.1	-0.040889
2.983333	0.1	-0.043154
2.985000	0.1	-0.042498
2.986667	0.1	-0.039160
2.988333	0.1	-0.033557
2.990000	0.1	-0.025630
2.991667	0.1	-0.016689
2.993333	0.1	-0.009179
2.995000	0.1	-0.005007
2.996667	0.1	-0.004828
2.998333	0.1	-0.008762
3.000000	0.1	-0.015914
3.001667	0.1	-0.023186
3.003333	0.1	-0.027537
3.005000	0.1	-0.027835
3.006667	0.1	-0.025272
3.008333	0.1	-0.021935
3.010000	0.1	-0.019789
3.011667	0.1	-0.018001
3.013333	0.1	-0.014782
3.015000	0.1	-0.010669
3.016667	0.1	-0.007451
3.018333	0.1	-0.005186
3.020000	0.1	-0.003159
3.021667	0.1	-0.002682
3.023333	0.1	-0.004709
3.025000	0.1	-0.007629
3.026667	0.1	-0.008762
3.028333	0.1	-0.007808
3.030000	0.1	-0.006855
3.031667	0.1	-0.008166
3.033333	0.1	-0.011265
3.035000	0.1	-0.014007
3.036667	0.1	-0.015855
3.038333	0.1	-0.017941
3.040000	0.1	-0.021040
3.041667	0.1	-0.024557
3.043333	0.1	-0.027895
3.045000	0.1	-0.030816
3.046667	0.1	-0.032544
3.048333	0.1	-0.031829
3.050000	0.1	-0.029385
3.051667	0.1	-0.027418
3.053333	0.1	-0.027180
3.055000	0.1	-0.027001
3.056667	0.1	-0.025630
3.058333	0.1	-0.022888
3.060000	0.1	-0.018656
3.061667	0.1	-0.013113
3.063333	0.1	-0.007391
3.065000	0.1	-0.002086
3.066667	0.1	0.002980
3.068333	0.1	0.006557
3.070000	0.1	0.006497
3.071667	0.1	0.001967
3.073333	0.1	-0.005007
3.075000	0.1	-0.011206
3.076667	0.1	-0.014305
3.078333	0.1	-0.014782
3.080000	0.1	-0.014126
3.081667	0.1	-0.013709
3.083333	0.1	-0.013828
3.085000	0.1	-0.013649
3.086667	0.1	-0.012517
3.088333	0.1	-0.011265
3.090000	0.1	-0.010908
3.091667	0.1	-0.011206
3.093333	0.1	-0.010669
3.095000	0.1	-0.008404
3.096667	0.1	-0.005841
3.098333	0.1	-0.004709
3.100000	0.1	-0.004709
3.101667	0.1	-0.005603
3.103333	0.1	-0.008583
3.105000	0.1	-0.015020
3.106667	0.1	-0.024438
3.108333	0.1	-0.034034
3.110000	0.1	-0.040174
3.111667	0.1	-0.040829
3.113333	0.1	-0.036180
3.115000	0.1	-0.028312
3.116667	0.1	-0.020504
3.118333	0.1	-0.015318
3.120000	0.1	-0.013232
3.121667	0.1	-0.013173
3.123333	0.1	-0.014126
3.125000	0.1	-0.015318
3.126667	0.1	-0.016391
3.128333	0.1	-0.016749
3.130000	0.1	-0.015199
3.131667	0.1	-0.011444
3.133333	0.1	-0.007391
3.135000	0.1	-0.005424
3.136667	0.1	-0.006676
3.138333	0.1	-0.009954
3.140000	0.1	-0.012934
3.141667	0.1	-0.014007
3.143333	0.1	-0.013828
3.145000	0.1	-0.014186
3.146667	0.1	-0.015557
3.148333	0.1	-0.016391
3.150000	0.1	-0.015080
3.151667	0.1	-0.011921
3.153333	0.1	-0.008762
3.155000	0.1	-0.007689
3.156667	0.1	-0.009060
3.158333	0.1	-0.011504
3.160000	0.1	-0.013590
3.161667	0.1	-0.015080
3.163333	0.1	-0.015616
3.165000	0.1	-0.015140
3.166667	0.1	-0.014424
3.168333	0.1	-0.014246
3.170000	0.1	-0.014901
3.171667	0.1	-0.016391
3.173333	0.1	-0.019312
3.175000	0.1	-0.023663
3.176667	0.1	-0.027955
3.178333	0.1	-0.029922
3.180000	0.1	-0.028610
3.181667	0.1	-0.024796
3.183333	0.1	-0.020266
3.185000	0.1	-0.016332
3.186667	0.1	-0.012875
3.188333	0.1	-0.008821
3.190000	0.1	-0.003994
3.191667	0.1	-0.000358
3.193333	0.1	0.000417
3.195000	0.1	-0.001669
3.196667	0.1	-0.004947
3.198333	0.1	-0.007808
3.200000	0.1	-0.010312
3.201667	0.1	-0.013590
3.203333	0.1	-0.017643
3.205000	0.1	-0.021338
3.206667	0.1	-0.023663
3.208333	0.1	-0.024796
3.210000	0.1	-0.025690
3.211667	0.1	-0.027299
3.213333	0.1	-0.028968
3.215000	0.1	-0.028253
3.216667	0.1	-0.023901
3.218333	0.1	-0.018418
3.220000	0.1	-0.015497
3.221667	0.1	-0.016630
3.223333	0.1	-0.020504
3.225000	0.1	-0.025153
3.226667	0.1	-0.030041
3.228333	0.1	-0.034690
3.230000	0.1	-0.037670
3.231667	0.1	-0.037789
3.233333	0.1	-0.036001
3.235000	0.1	-0.034392
3.236667	0.1	-0.033796
3.238333	0.1	-0.033319
3.240000	0.1	-0.031829
3.241667	0.1	-0.028789
3.243333	0.1	-0.024915
3.245000	0.1	-0.021517
3.246667	0.1	-0.019550
3.248333	0.1	-0.019193
3.250000	0.1	-0.020325
3.251667	0.1	-0.023127
3.253333	0.1	-0.027478
3.255000	0.1	-0.032604
3.256667	0.1	-0.037313
3.258333	0.1	-0.039577
3.260000	0.1	-0.037909
3.261667	0.1	-0.031650
3.263333	0.1	-0.022590
3.265000	0.1	-0.014067
3.266667	0.1	-0.008225
3.268333	0.1	-0.004590
3.270000	0.1	-0.002205
3.271667	0.1	-0.001013
3.273333	0.1	-0.001669
3.275000	0.1	-0.004172
3.276667	0.1	-0.007987
3.278333	0.1	-0.012636
3.280000	0.1	-0.017524
3.281667	0.1	-0.021756
3.283333	0.1	-0.024796
3.285000	0.1	-0.026822
3.286667	0.1	-0.028431
3.288333	0.1	-0.031054
3.290000	0.1	-0.035226
3.291667	0.1	-0.039756
3.293333	0.1	-0.042915
3.295000	0.1	-0.044048
3.296667	0.1	-0.043809
3.298333	0.1	-0.042558
3.300000	0.1	-0.039339
3.301667	0.1	-0.033915
3.303333	0.1	-0.027478
3.305000	0.1	-0.022411
3.306667	0.1	-0.020921
3.308333	0.1	-0.022650
3.310000	0.1	-0.025153
3.311667	0.1	-0.026643
3.313333	0.1	-0.027418
3.315000	0.1	-0.027955
3.316667	0.1	-0.027657
3.318333	0.1	-0.026345
3.320000	0.1	-0.025034
3.321667	0.1	-0.024855
3.323333	0.1	-0.025392
3.325000	0.1	-0.025451
3.326667	0.1	-0.025511
3.328333	0.1	-0.027001
3.330000	0.1	-0.030339
3.331667	0.1	-0.034153
3.333333	0.1	-0.036597
3.335000	0.1	-0.037313
3.336667	0.1	-0.037551
3.338333	0.1	-0.038087
3.340000	0.1	-0.038147
3.341667	0.1	-0.037670
3.343333	0.1	-0.037313
3.345000	0.1	-0.037372
3.346667	0.1	-0.037134
3.348333	0.1	-0.036180
3.350000	0.1	-0.034988
3.351667	0.1	-0.033796
3.353333	0.1	-0.031769
3.355000	0.1	-0.029266
3.356667	0.1	-0.027955
3.358333	0.1	-0.028312
3.360000	0.1	-0.029027
3.361667	0.1	-0.029325
3.363333	0.1	-0.029624
3.365000	0.1	-0.029981
3.366667	0.1	-0.029981
3.368333	0.1	-0.029683
3.370000	0.1	-0.028789
3.371667	0.1	-0.026762
3.373333	0.1	-0.023723
3.375000	0.1	-0.021398
3.376667	0.1	-0.020683
3.378333	0.1	-0.020683
3.380000	0.1	-0.019968
3.381667	0.1	-0.018597
3.383333	0.1	-0.017226
3.385000	0.1	-0.016212
3.386667	0.1	-0.015616
3.388333	0.1	-0.015557
3.390000	0.1	-0.015914
3.391667	0.1	-0.017464
3.393333	0.1	-0.021219
3.395000	0.1	-0.026464
3.396667	0.1	-0.030637
3.398333	0.1	-0.032723
3.400000	0.1	-0.033259
3.401667	0.1	-0.032604
3.403333	0.1	-0.030577
3.405000	0.1	-0.028372
3.406667	0.1	-0.028372
3.408333	0.1	-0.031233
3.410000	0.1	-0.033975
3.411667	0.1	-0.032783
3.413333	0.1	-0.026822
3.415000	0.1	-0.018537
3.416667	0.1	-0.011146
3.418333	0.1	-0.006437
3.420000	0.1	-0.005126
3.421667	0.1	-0.007212
3.423333	0.1	-0.011742
3.425000	0.1	-0.017226
3.426667	0.1	-0.022292
3.428333	0.1	-0.026464
3.430000	0.1	-0.029325
3.431667	0.1	-0.029922
3.433333	0.1	-0.027835
3.435000	0.1	-0.024736
3.436667	0.1	-0.022888
3.438333	0.1	-0.022590
3.440000	0.1	-0.022650
3.441667	0.1	-0.022113
3.443333	0.1	-0.020206
3.445000	0.1	-0.015974
3.446667	0.1	-0.009716
3.448333	0.1	-0.003636
3.450000	0.1	-0.000656
3.451667	0.1	-0.001907
3.453333	0.1	-0.005126
3.455000	0.1	-0.007212
3.456667	0.1	-0.008047
3.458333	0.1	-0.009298
3.460000	0.1	-0.010788
3.461667	0.1	-0.010669
3.463333	0.1	-0.008464
3.465000	0.1	-0.005901
3.466667	0.1	-0.005007
3.468333	0.1	-0.006795
3.470000	0.1	-0.010669
3.471667	0.1	-0.015438
3.473333	0.1	-0.020325
3.475000	0.1	-0.024080
3.476667	0.1	-0.025451
3.478333	0.1	-0.023305
3.480000	0.1	-0.016570
3.481667	0.1	-0.004947
3.483333	0.1	0.009954
3.485000	0.1	0.025451
3.486667	0.1	0.040770
3.488333	0.1	0.057399
3.490000	0.1	0.076830
3.491667	0.1	0.099540
3.493333	0.1	0.125051
3.495000	0.1	0.152290
3.496667	0.1	0.178754
3.498333	0.1	0.201404
3.500000	0.1	0.220001
3.501667	0.1	0.236750
3.503333	0.1	0.252783
3.505000	0.1	0.267506
3.506667	0.1	0.279427
3.508333	0.1	0.287056
3.510000	0.1	0.289559
3.511667	0.1	0.287116
3.513333	0.1	0.281215
3.515000	0.1	0.273585
3.516667	0.1	0.265419
3.518333	0.1	0.257909
3.520000	0.1	0.251234
3.521667	0.1	0.243485
3.523333	0.1	0.232279
3.525000	0.1	0.217497
3.526667	0.1	0.200331
3.528333	0.1	0.182390
3.530000	0.1	0.166476
3.531667	0.1	0.155330
3.533333	0.1	0.149310
3.535000	0.1	0.146866
3.536667	0.1	0.145972
3.538333	0.1	0.144422
3.540000	0.1	0.141442
3.541667	0.1	0.137866
3.543333	0.1	0.134289
3.545000	0.1	0.129521
3.546667	0.1	0.122845
3.548333	0.1	0.115991
3.550000	0.1	0.111341
3.551667	0.1	0.108957
3.553333	0.1	0.106156
3.555000	0.1	0.099719
3.556667	0.1	0.088871
3.558333	0.1	0.075042
3.560000	0.1	0.061214
3.561667	0.1	0.050426
3.563333	0.1	0.045061
3.565000	0.1	0.044584
3.566667	0.1	0.046134
3.568333	0.1	0.047922
3.570000	0.1	0.051141
3.571667	0.1	0.056624
3.573333	0.1	0.062108
3.575000	0.1	0.064075
3.576667	0.1	0.060856
3.578333	0.1	0.054002
3.580000	0.1	0.046670
3.581667	0.1	0.040591
3.583333	0.1	0.036597
3.585000	0.1	0.035107
3.586667	0.1	0.035405
3.588333	0.1	0.035346
3.590000	0.1	0.033379
3.591667	0.1	0.030041
3.593333	0.1	0.026286
3.595000	0.1	0.022888
3.596667	0.1	0.020325
3.598333	0.1	0.019252
3.600000	0.1	0.020564
3.601667	0.1	0.024378
3.603333	0.1	0.030041
3.605000	0.1	0.036716
3.606667	0.1	0.043452
3.608333	0.1	0.048876
3.610000	0.1	0.051737
3.611667	0.1	0.051916
3.613333	0.1	0.050485
3.615000	0.1	0.048637
3.616667	0.1	0.045955
3.618333	0.1	0.041783
3.620000	0.1	0.037014
3.621667	0.1	0.033975
3.623333	0.1	0.033081
3.625000	0.1	0.032723
3.626667	0.1	0.031352
3.628333	0.1	0.029862
3.630000	0.1	0.030339
3.631667	0.1	0.034630
3.633333	0.1	0.042558
3.635000	0.1	0.051320
3.636667	0.1	0.056744
3.638333	0.1	0.056565
3.640000	0.1	0.051141
3.641667	0.1	0.042856
3.643333	0.1	0.034750
3.645000	0.1	0.029385
3.646667	0.1	0.027239
3.648333	0.1	0.027776
3.650000	0.1	0.030100
3.651667	0.1	0.032783
3.653333	0.1	0.034511
3.655000	0.1	0.034392
3.656667	0.1	0.032067
3.658333	0.1	0.028312
3.660000	0.1	0.024736
3.661667	0.1	0.022411
3.663333	0.1	0.021696
3.665000	0.1	0.022054
3.666667	0.1	0.022948
3.668333	0.1	0.024498
3.670000	0.1	0.026405
3.671667	0.1	0.027239
3.673333	0.1	0.025332
3.675000	0.1	0.020504
3.676667	0.1	0.014961
3.678333	0.1	0.011802
3.680000	0.1	0.012338
3.681667	0.1	0.014484
3.683333	0.1	0.015974
3.685000	0.1	0.016928
3.686667	0.1	0.019550
3.688333	0.1	0.024617
3.690000	0.1	0.030339
3.691667	0.1	0.034094
3.693333	0.1	0.034094
3.695000	0.1	0.030994
3.696667	0.1	0.027299
3.698333	0.1	0.025749
3.700000	0.1	0.027418
3.701667	0.1	0.030935
3.703333	0.1	0.034153
3.705000	0.1	0.036001
3.706667	0.1	0.035703
3.708333	0.1	0.032365
3.710000	0.1	0.026584
3.711667	0.1	0.020623
3.713333	0.1	0.017464
3.715000	0.1	0.018835
3.716667	0.1	0.024259
3.718333	0.1	0.031173
3.720000	0.1	0.037253
3.721667	0.1	0.040472
3.723333	0.1	0.039816
3.725000	0.1	0.035524
3.726667	0.1	0.028849
3.728333	0.1	0.021338
3.730000	0.1	0.014722
3.731667	0.1	0.010312
3.733333	0.1	0.008523
3.735000	0.1	0.008821
3.736667	0.1	0.010610
3.738333	0.1	0.013888
3.740000	0.1	0.018954
3.741667	0.1	0.024736
3.743333	0.1	0.028789
3.745000	0.1	0.028968
3.746667	0.1	0.025332
3.748333	0.1	0.020623
3.750000	0.1	0.017762
3.751667	0.1	0.017643
3.753333	0.1	0.019073
3.755000	0.1	0.020087
3.756667	0.1	0.019848
3.758333	0.1	0.018835
3.760000	0.1	0.017524
3.761667	0.1	0.016510
3.763333	0.1	0.016809
3.765000	0.1	0.019312
3.766667	0.1	0.023544
3.768333	0.1	0.027657
3.770000	0.1	0.029802
3.771667	0.1	0.029325
3.773333	0.1	0.027061
3.775000	0.1	0.024617
3.776667	0.1	0.023663
3.778333	0.1	0.025094
3.780000	0.1	0.029147
3.781667	0.1	0.034809
3.783333	0.1	0.038743
3.785000	0.1	0.037193
3.786667	0.1	0.029385
3.788333	0.1	0.018835
3.790000	0.1	0.010431
3.791667	0.1	0.006258
3.793333	0.1	0.005484
3.795000	0.1	0.007749
3.796667	0.1	0.013471
3.798333	0.1	0.020921
3.800000	0.1	0.026941
3.801667	0.1	0.029087
3.803333	0.1	0.027955
3.805000	0.1	0.025809
3.806667	0.1	0.023246
3.808333	0.1	0.018954
3.810000	0.1	0.012398
3.811667	0.1	0.005424
3.813333	0.1	0.001192
3.815000	0.1	0.000000
3.816667	0.1	-0.000358
3.818333	0.1	-0.001311
3.820000	0.1	-0.001371
3.821667	0.1	0.001729
3.823333	0.1	0.007868
3.825000	0.1	0.015378
3.826667	0.1	0.021935
3.828333	0.1	0.026524
3.830000	0.1	0.029087
3.831667	0.1	0.029564
3.833333	0.1	0.027359
3.835000	0.1	0.023842
3.836667	0.1	0.022411
3.838333	0.1	0.024796
3.840000	0.1	0.029027
3.841667	0.1	0.031471
3.843333	0.1	0.030756
3.845000	0.1	0.028253
3.846667	0.1	0.025809
3.848333	0.1	0.024199
3.850000	0.1	0.023901
3.851667	0.1	0.024617
3.853333	0.1	0.025332
3.855000	0.1	0.024855
3.856667	0.1	0.023067
3.858333	0.1	0.021458
3.860000	0.1	0.021994
3.861667	0.1	0.024617
3.863333	0.1	0.027359
3.865000	0.1	0.028908
3.866667	0.1	0.029147
3.868333	0.1	0.028133
3.870000	0.1	0.025153
3.871667	0.1	0.020742
3.873333	0.1	0.016749
3.875000	0.1	0.015974
3.876667	0.1	0.019372
3.878333	0.1	0.024676
3.880000	0.1	0.027657
3.881667	0.1	0.025928
3.883333	0.1	0.021219
3.885000	0.1	0.017166
3.886667	0.1	0.015616
3.888333	0.1	0.015140
3.890000	0.1	0.013709
3.891667	0.1	0.011206
3.893333	0.1	0.010669
3.895000	0.1	0.014305
3.896667	0.1	0.020564
3.898333	0.1	0.024855
3.900000	0.1	0.024140
3.901667	0.1	0.018775
3.903333	0.1	0.012517
3.905000	0.1	0.010610
3.906667	0.1	0.015736
3.908333	0.1	0.024617
3.910000	0.1	0.030696
3.911667	0.1	0.030220
3.913333	0.1	0.024855
3.915000	0.1	0.018895
3.916667	0.1	0.015140
3.918333	0.1	0.013292
3.920000	0.1	0.012517
3.921667	0.1	0.012696
3.923333	0.1	0.013828
3.925000	0.1	0.015259
3.926667	0.1	0.015974
3.928333	0.1	0.015199
3.930000	0.1	0.013709
3.931667	0.1	0.012994
3.933333	0.1	0.013590
3.935000	0.1	0.014126
3.936667	0.1	0.013769
3.938333	0.1	0.013590
3.940000	0.1	0.014603
3.941667	0.1	0.016868
3.943333	0.1	0.019431
3.945000	0.1	0.021160
3.946667	0.1	0.021636
3.948333	0.1	0.021517
3.950000	0.1	0.022173
3.951667	0.1	0.023842
3.953333	0.1	0.025213
3.955000	0.1	0.024974
3.956667	0.1	0.023365
3.958333	0.1	0.021040
3.960000	0.1	0.018537
3.961667	0.1	0.016510
3.963333	0.1	0.016034
3.965000	0.1	0.018120
3.966667	0.1	0.022411
3.968333	0.1	0.026464
3.970000	0.1	0.028670
3.971667	0.1	0.029564
3.973333	0.1	0.031173
3.975000	0.1	0.034273
3.976667	0.1	0.036836
3.978333	0.1	0.036597
3.980000	0.1	0.033438
3.981667	0.1	0.028253
3.983333	0.1	0.022173
3.985000	0.1	0.015914
3.986667	0.1	0.010073
3.988333	0.1	0.005722
3.990000	0.1	0.004768
3.991667	0.1	0.008225
3.993333	0.1	0.014961
3.995000	0.1	0.021815
3.996667	0.1	0.025272
3.998333	0.1	0.024199
4.000000	0.1	0.020683
4.001667	0.1	0.017405
4.003333	0.1	0.014961
4.005000	0.1	0.012875
4.006667	0.1	0.011206
4.008333	0.1	0.010908
4.010000	0.1	0.011802
4.011667	0.1	0.012636
4.013333	0.1	0.012517
4.015000	0.1	0.011921
4.016667	0.1	0.012517
4.018333	0.1	0.014663
4.020000	0.1	0.016212
4.021667	0.1	0.016093
4.023333	0.1	0.015974
4.025000	0.1	0.016749
4.026667	0.1	0.017881
4.028333	0.1	0.018537
4.030000	0.1	0.018477
4.031667	0.1	0.017643
4.033333	0.1	0.015616
4.035000	0.1	0.012755
4.036667	0.1	0.011504
4.038333	0.1	0.013769
4.040000	0.1	0.018477
4.041667	0.1	0.022531
4.043333	0.1	0.023365
4.045000	0.1	0.020206
4.046667	0.1	0.014424
4.048333	0.1	0.007927
4.050000	0.1	0.002623
4.051667	0.1	0.000536
4.053333	0.1	0.002801
4.055000	0.1	0.007868
4.056667	0.1	0.013351
4.058333	0.1	0.018120
4.060000	0.1	0.022709
4.061667	0.1	0.026405
4.063333	0.1	0.027299
4.065000	0.1	0.024259
4.066667	0.1	0.019372
4.068333	0.1	0.015795
4.070000	0.1	0.014067
4.071667	0.1	0.012338
4.073333	0.1	0.010014
4.075000	0.1	0.007749
4.076667	0.1	0.005603
4.078333	0.1	0.002861
4.080000	0.1	-0.000894
4.081667	0.1	-0.004649
4.083333	0.1	-0.006378
4.085000	0.1	-0.005305
4.086667	0.1	-0.002384
4.088333	0.1	0.000715
4.090000	0.1	0.003099
4.091667	0.1	0.004947
4.093333	0.1	0.007570
4.095000	0.1	0.011861
4.096667	0.1	0.016391
4.098333	0.1	0.019133
4.100000	0.1	0.019550
4.101667	0.1	0.017524
4.103333	0.1	0.012577
4.105000	0.1	0.006020
4.106667	0.1	0.001907
4.108333	0.1	0.002921
4.110000	0.1	0.008464
4.111667	0.1	0.015736
4.113333	0.1	0.022113
4.115000	0.1	0.025749
4.116667	0.1	0.025511
4.118333	0.1	0.021935
4.120000	0.1	0.017285
4.121667	0.1	0.014007
4.123333	0.1	0.012577
4.125000	0.1	0.011086
4.126667	0.1	0.008106
4.128333	0.1	0.004113
4.130000	0.1	0.000656
4.131667	0.1	-0.000238
4.133333	0.1	0.002801
4.135000	0.1	0.009179
4.136667	0.1	0.017166
4.138333	0.1	0.025272
4.140000	0.1	0.032008
4.141667	0.1	0.036478
4.143333	0.1	0.038326
4.145000	0.1	0.037909
4.146667	0.1	0.036120
4.148333	0.1	0.033319
4.150000	0.1	0.028849
4.151667	0.1	0.022531
4.153333	0.1	0.015557
4.155000	0.1	0.009596
4.156667	0.1	0.006616
4.158333	0.1	0.007510
4.160000	0.1	0.011384
4.161667	0.1	0.015736
4.163333	0.1	0.017464
4.165000	0.1	0.014961
4.166667	0.1	0.009418
4.168333	0.1	0.003934
4.170000	0.1	0.000417
4.171667	0.1	-0.001907
4.173333	0.1	-0.004113
4.175000	0.1	-0.006318
4.176667	0.1	-0.008583
4.178333	0.1	-0.011802
4.180000	0.1	-0.016451
4.181667	0.1	-0.021219
4.183333	0.1	-0.024199
4.185000	0.1	-0.024199
4.186667	0.1	-0.020862
4.188333	0.1	-0.014544
4.190000	0.1	-0.006378
4.191667	0.1	0.001431
4.193333	0.1	0.006199
4.195000	0.1	0.008166
4.196667	0.1	0.010073
4.198333	0.1	0.012517
4.200000	0.1	0.013351
4.201667	0.1	0.011623
4.203333	0.1	0.008821
4.205000	0.1	0.005662
4.206667	0.1	0.002027
4.208333	0.1	-0.001132
4.210000	0.1	-0.002384
4.211667	0.1	-0.001073
4.213333	0.1	0.001967
4.215000	0.1	0.004709
4.216667	0.1	0.005543
4.218333	0.1	0.004351
4.220000	0.1	0.002980
4.221667	0.1	0.002563
4.223333	0.1	0.002325
4.225000	0.1	0.001252
4.226667	0.1	0.000000
4.228333	0.1	-0.000298
4.230000	0.1	0.000119
4.231667	0.1	0.000238
4.233333	0.1	-0.000536
4.235000	0.1	-0.001252
4.236667	0.1	-0.001550
4.238333	0.1	-0.002086
4.240000	0.1	-0.003636
4.241667	0.1	-0.005603
4.243333	0.1	-0.006437
4.245000	0.1	-0.005782
4.246667	0.1	-0.004828
4.248333	0.1	-0.005126
4.250000	0.1	-0.006855
4.251667	0.1	-0.008762
4.253333	0.1	-0.009239
4.255000	0.1	-0.008166
4.256667	0.1	-0.006139
4.258333	0.1	-0.004470
4.260000	0.1	-0.004232
4.261667	0.1	-0.005722
4.263333	0.1	-0.008047
4.265000	0.1	-0.009596
4.266667	0.1	-0.009894
4.268333	0.1	-0.010073
4.270000	0.1	-0.011623
4.271667	0.1	-0.013888
4.273333	0.1	-0.014663
4.275000	0.1	-0.012875
4.276667	0.1	-0.009120
4.278333	0.1	-0.003874
4.280000	0.1	0.002801
4.281667	0.1	0.010312
4.283333	0.1	0.016987
4.285000	0.1	0.021160
4.286667	0.1	0.021935
4.288333	0.1	0.019372
4.290000	0.1	0.014961
4.291667	0.1	0.010788
4.293333	0.1	0.008583
4.295000	0.1	0.009120
4.296667	0.1	0.011384
4.298333	0.1	0.013053
4.300000	0.1	0.013530
4.301667	0.1	0.014424
4.303333	0.1	0.017524
4.305000	0.1	0.022233
4.306667	0.1	0.026047
4.308333	0.1	0.027657
4.310000	0.1	0.028074
4.311667	0.1	0.028670
4.313333	0.1	0.029087
4.315000	0.1	0.027597
4.316667	0.1	0.023425
4.318333	0.1	0.018179
4.320000	0.1	0.013828
4.321667	0.1	0.010967
4.323333	0.1	0.009835
4.325000	0.1	0.010669
4.326667	0.1	0.013053
4.328333	0.1	0.015497
4.330000	0.1	0.016510
4.331667	0.1	0.015736
4.333333	0.1	0.013590
4.335000	0.1	0.011086
4.336667	0.1	0.009477
4.338333	0.1	0.009120
4.340000	0.1	0.008762
4.341667	0.1	0.006795
4.343333	0.1	0.003874
4.345000	0.1	0.002265
4.346667	0.1	0.002921
4.348333	0.1	0.004530
4.350000	0.1	0.005364
4.351667	0.1	0.004649
4.353333	0.1	0.002921
4.355000	0.1	0.001192
4.356667	0.1	0.000119
4.358333	0.1	0.000000
4.360000	0.1	0.001192
4.361667	0.1	0.004232
4.363333	0.1	0.009239
4.365000	0.1	0.014424
4.366667	0.1	0.017226
4.368333	0.1	0.016332
4.370000	0.1	0.012457
4.371667	0.1	0.007451
4.373333	0.1	0.003457
4.375000	0.1	0.002563
4.376667	0.1	0.005841
4.378333	0.1	0.012279
4.380000	0.1	0.018895
4.381667	0.1	0.022829
4.383333	0.1	0.022888
4.385000	0.1	0.020623
4.386667	0.1	0.019610
4.388333	0.1	0.022233
4.390000	0.1	0.027120
4.391667	0.1	0.031173
4.393333	0.1	0.032842
4.395000	0.1	0.032246
4.396667	0.1	0.029624
4.398333	0.1	0.025809
4.400000	0.1	0.022531
4.401667	0.1	0.021517
4.403333	0.1	0.022650
4.405000	0.1	0.024378
4.406667	0.1	0.025332
4.408333	0.1	0.025451
4.410000	0.1	0.025988
4.411667	0.1	0.027537
4.413333	0.1	0.028610
4.415000	0.1	0.027359
4.416667	0.1	0.024259
4.418333	0.1	0.021815
4.420000	0.1	0.020921
4.421667	0.1	0.019968
4.423333	0.1	0.017703
4.425000	0.1	0.015557
4.426667	0.1	0.015497
4.428333	0.1	0.017703
4.430000	0.1	0.020027
4.431667	0.1	0.020444
4.433333	0.1	0.018835
4.435000	0.1	0.016272
4.436667	0.1	0.013113
4.438333	0.1	0.009775
4.440000	0.1	0.007570
4.441667	0.1	0.007749
4.443333	0.1	0.009418
4.445000	0.1	0.011086
4.446667	0.1	0.013530
4.448333	0.1	0.017822
4.450000	0.1	0.022471
4.451667	0.1	0.024855
4.453333	0.1	0.024319
4.455000	0.1	0.022769
4.456667	0.1	0.021875
4.458333	0.1	0.021577
4.460000	0.1	0.020683
4.461667	0.1	0.017822
4.463333	0.1	0.013769
4.465000	0.1	0.011384
4.466667	0.1	0.012159
4.468333	0.1	0.014007
4.470000	0.1	0.014007
4.471667	0.1	0.012338
4.473333	0.1	0.011206
4.475000	0.1	0.011683
4.476667	0.1	0.013411
4.478333	0.1	0.015974
4.480000	0.1	0.019372
4.481667	0.1	0.023007
4.483333	0.1	0.025868
4.485000	0.1	0.027239
4.486667	0.1	0.027120
4.488333	0.1	0.025570
4.490000	0.1	0.022888
4.491667	0.1	0.019252
4.493333	0.1	0.014603
4.495000	0.1	0.008166
4.496667	0.1	0.000179
4.498333	0.1	-0.007153
4.500000	0.1	-0.011265
4.501667	0.1	-0.012219
4.503333	0.1	-0.011206
4.505000	0.1	-0.009060
4.506667	0.1	-0.005901
4.508333	0.1	-0.001550
4.510000	0.1	0.004113
4.511667	0.1	0.010252
4.513333	0.1	0.014603
4.515000	0.1	0.016272
4.516667	0.1	0.017047
4.518333	0.1	0.018299
4.520000	0.1	0.018597
4.521667	0.1	0.016510
4.523333	0.1	0.013411
4.525000	0.1	0.011861
4.526667	0.1	0.012159
4.528333	0.1	0.013411
4.530000	0.1	0.015378
4.531667	0.1	0.018239
4.533333	0.1	0.021875
4.535000	0.1	0.024974
4.536667	0.1	0.026166
4.538333	0.1	0.025153
4.540000	0.1	0.023723
4.541667	0.1	0.022709
4.543333	0.1	0.021696
4.545000	0.1	0.020146
4.546667	0.1	0.018954
4.548333	0.1	0.019073
4.550000	0.1	0.019729
4.551667	0.1	0.018716
4.553333	0.1	0.015080
4.555000	0.1	0.010490
4.556667	0.1	0.008583
4.558333	0.1	0.011563
4.560000	0.1	0.017822
4.561667	0.1	0.023246
4.563333	0.1	0.024438
4.565000	0.1	0.021815
4.566667	0.1	0.018537
4.568333	0.1	0.017047
4.570000	0.1	0.018954
4.571667	0.1	0.024498
4.573333	0.1	0.032127
4.575000	0.1	0.038564
4.576667	0.1	0.040412
4.578333	0.1	0.036299
4.580000	0.1	0.028193
4.581667	0.1	0.020325
4.583333	0.1	0.015855
4.585000	0.1	0.014186
4.586667	0.1	0.012875
4.588333	0.1	0.011861
4.590000	0.1	0.012934
4.591667	0.1	0.016570
4.593333	0.1	0.020266
4.595000	0.1	0.021875
4.596667	0.1	0.021815
4.598333	0.1	0.020981
4.600000	0.1	0.019252
4.601667	0.1	0.016332
4.603333	0.1	0.013590
4.605000	0.1	0.013947
4.606667	0.1	0.018239
4.608333	0.1	0.023544
4.610000	0.1	0.026584
4.611667	0.1	0.026941
4.613333	0.1	0.026762
4.615000	0.1	0.027299
4.616667	0.1	0.027657
4.618333	0.1	0.026584
4.620000	0.1	0.024796
4.621667	0.1	0.024199
4.623333	0.1	0.025511
4.625000	0.1	0.027716
4.626667	0.1	0.028908
4.628333	0.1	0.027657
4.630000	0.1	0.023961
4.631667	0.1	0.019550
4.633333	0.1	0.016272
4.635000	0.1	0.014663
4.636667	0.1	0.014842
4.638333	0.1	0.017226
4.640000	0.1	0.021517
4.641667	0.1	0.026047
4.643333	0.1	0.028849
4.645000	0.1	0.029087
4.646667	0.1	0.027716
4.648333	0.1	0.026405
4.650000	0.1	0.026047
4.651667	0.1	0.027001
4.653333	0.1	0.028491
4.655000	0.1	0.029385
4.656667	0.1	0.028491
4.658333	0.1	0.024557
4.660000	0.1	0.018001
4.661667	0.1	0.012279
4.663333	0.1	0.011325
4.665000	0.1	0.015616
4.666667	0.1	0.022411
4.668333	0.1	0.029027
4.670000	0.1	0.034809
4.671667	0.1	0.039339
4.673333	0.1	0.040948
4.675000	0.1	0.037670
4.676667	0.1	0.029445
4.678333	0.1	0.018954
4.680000	0.1	0.010788
4.681667	0.1	0.007868
4.683333	0.1	0.009179
4.685000	0.1	0.011981
4.686667	0.1	0.015438
4.688333	0.1	0.020683
4.690000	0.1	0.028193
4.691667	0.1	0.035942
4.693333	0.1	0.040948
4.695000	0.1	0.041842
4.696667	0.1	0.040114
4.698333	0.1	0.038028
4.700000	0.1	0.035822
4.701667	0.1	0.032604
4.703333	0.1	0.027955
4.705000	0.1	0.022411
4.706667	0.1	0.017881
4.708333	0.1	0.016332
4.710000	0.1	0.018001
4.711667	0.1	0.020444
4.713333	0.1	0.021636
4.715000	0.1	0.021338
4.716667	0.1	0.020504
4.718333	0.1	0.019729
4.720000	0.1	0.019550
4.721667	0.1	0.020266
4.723333	0.1	0.021636
4.725000	0.1	0.022590
4.726667	0.1	0.022531
4.728333	0.1	0.021577
4.730000	0.1	0.020683
4.731667	0.1	0.021577
4.733333	0.1	0.025392
4.735000	0.1	0.031710
4.736667	0.1	0.037789
4.738333	0.1	0.041306
4.740000	0.1	0.041962
4.741667	0.1	0.041544
4.743333	0.1	0.041127
4.745000	0.1	0.039637
4.746667	0.1	0.035763
4.748333	0.1	0.030875
4.750000	0.1	0.027359
4.751667	0.1	0.026464
4.753333	0.1	0.027120
4.755000	0.1	0.028014
4.756667	0.1	0.028849
4.758333	0.1	0.030398
4.760000	0.1	0.032544
4.761667	0.1	0.033557
4.763333	0.1	0.031412
4.765000	0.1	0.025392
4.766667	0.1	0.016749
4.768333	0.1	0.008583
4.770000	0.1	0.003576
4.771667	0.1	0.003099
4.773333	0.1	0.007272
4.775000	0.1	0.015438
4.776667	0.1	0.025332
4.778333	0.1	0.034094
4.780000	0.1	0.039339
4.781667	0.1	0.040710
4.783333	0.1	0.039577
4.785000	0.1	0.037432
4.786667	0.1	0.035286
4.788333	0.1	0.033796
4.790000	0.1	0.033677
4.791667	0.1	0.034511
4.793333	0.1	0.034809
4.795000	0.1	0.034094
4.796667	0.1	0.033617
4.798333	0.1	0.034809
4.800000	0.1	0.037849
4.801667	0.1	0.041604
4.803333	0.1	0.043750
4.805000	0.1	0.041485
4.806667	0.1	0.034273
4.808333	0.1	0.025332
4.810000	0.1	0.018954
4.811667	0.1	0.017405
4.813333	0.1	0.020087
4.815000	0.1	0.024498
4.816667	0.1	0.028491
4.818333	0.1	0.031352
4.820000	0.1	0.032961
4.821667	0.1	0.033081
4.823333	0.1	0.031829
4.825000	0.1	0.030458
4.826667	0.1	0.029922
4.828333	0.1	0.030398
4.830000	0.1	0.031888
4.831667	0.1	0.034571
4.833333	0.1	0.038743
4.835000	0.1	0.043631
4.836667	0.1	0.047326
4.838333	0.1	0.048220
4.840000	0.1	0.046015
4.841667	0.1	0.042379
4.843333	0.1	0.039101
4.845000	0.1	0.037134
4.846667	0.1	0.036597
4.848333	0.1	0.037670
4.850000	0.1	0.040233
4.851667	0.1	0.043869
4.853333	0.1	0.047505
4.855000	0.1	0.049949
4.856667	0.1	0.051081
4.858333	0.1	0.051081
4.860000	0.1	0.049591
4.861667	0.1	0.046790
4.863333	0.1	0.043273
4.865000	0.1	0.039220
4.866667	0.1	0.034332
4.868333	0.1	0.029385
4.870000	0.1	0.026166
4.871667	0.1	0.025630
4.873333	0.1	0.028133
4.875000	0.1	0.033677
4.876667	0.1	0.040114
4.878333	0.1	0.042915
4.880000	0.1	0.040412
4.881667	0.1	0.036120
4.883333	0.1	0.034630
4.885000	0.1	0.036836
4.886667	0.1	0.040710
4.888333	0.1	0.043750
4.890000	0.1	0.044227
4.891667	0.1	0.042021
4.893333	0.1	0.038207
4.895000	0.1	0.034094
4.896667	0.1	0.030756
4.898333	0.1	0.028908
4.900000	0.1	0.030220
4.901667	0.1	0.036180
4.903333	0.1	0.045598
4.905000	0.1	0.055313
4.906667	0.1	0.062525
4.908333	0.1	0.065446
4.910000	0.1	0.062644
4.911667	0.1	0.054121
4.913333	0.1	0.042021
4.915000	0.1	0.031173
4.916667	0.1	0.026643
4.918333	0.1	0.029683
4.920000	0.1	0.037074
4.921667	0.1	0.044346
4.923333	0.1	0.048816
4.925000	0.1	0.049412
4.926667	0.1	0.046670
4.928333	0.1	0.042140
4.930000	0.1	0.037253
4.931667	0.1	0.033796
4.933333	0.1	0.032961
4.935000	0.1	0.034690
4.936667	0.1	0.037253
4.938333	0.1	0.038922
4.940000	0.1	0.038385
4.941667	0.1	0.035226
4.943333	0.1	0.030160
4.945000	0.1	0.024974
4.946667	0.1	0.021756
4.948333	0.1	0.021815
4.950000	0.1	0.024557
4.951667	0.1	0.028312
4.953333	0.1	0.032246
4.955000	0.1	0.036120
4.956667	0.1	0.039637
4.958333	0.1	0.042737
4.960000	0.1	0.045657
4.961667	0.1	0.048518
4.963333	0.1	0.050426
4.965000	0.1	0.050604
4.966667	0.1	0.050068
4.968333	0.1	0.050366
4.970000	0.1	0.051022
4.971667	0.1	0.049412
4.973333	0.1	0.044227
4.975000	0.1	0.037551
4.976667	0.1	0.033736
4.978333	0.1	0.036061
4.980000	0.1	0.043929
4.981667	0.1	0.053406
4.983333	0.1	0.060201
4.985000	0.1	0.061810
4.986667	0.1	0.058949
4.988333	0.1	0.054717
4.990000	0.1	0.052035
4.991667	0.1	0.051320
4.993333	0.1	0.051618
4.995000	0.1	0.052571
4.996667	0.1	0.055194
4.998333	0.1	0.059843
5.000000	0.1	0.065088
5.001667	0.1	0.068665
5.003333	0.1	0.068724
5.005000	0.1	0.064373
5.006667	0.1	0.055969
5.008333	0.1	0.045836
5.010000	0.1	0.038683
5.011667	0.1	0.038862
5.013333	0.1	0.045836
5.015000	0.1	0.054836
5.016667	0.1	0.061512
5.018333	0.1	0.065327
5.020000	0.1	0.067830
5.021667	0.1	0.069201
5.023333	0.1	0.067830
5.025000	0.1	0.063181
5.026667	0.1	0.057161
5.028333	0.1	0.052452
5.030000	0.1	0.049591
5.031667	0.1	0.047147
5.033333	0.1	0.045359
5.035000	0.1	0.046551
5.036667	0.1	0.052035
5.038333	0.1	0.059724
5.040000	0.1	0.066578
5.041667	0.1	0.071645
5.043333	0.1	0.075996
5.045000	0.1	0.079870
5.046667	0.1	0.081718
5.048333	0.1	0.079870
5.050000	0.1	0.074327
5.051667	0.1	0.066638
5.053333	0.1	0.059366
5.055000	0.1	0.055313
5.056667	0.1	0.055671
5.058333	0.1	0.059128
5.060000	0.1	0.063479
5.061667	0.1	0.067949
5.063333	0.1	0.072479
5.065000	0.1	0.076115
5.066667	0.1	0.077367
5.068333	0.1	0.075996
5.070000	0.1	0.073552
5.071667	0.1	0.072062
5.073333	0.1	0.072122
5.075000	0.1	0.073195
5.076667	0.1	0.074685
5.078333	0.1	0.076354
5.080000	0.1	0.077844
5.081667	0.1	0.078321
5.083333	0.1	0.076830
5.085000	0.1	0.073433
5.086667	0.1	0.069141
5.088333	0.1	0.064373
5.090000	0.1	0.059128
5.091667	0.1	0.054359
5.093333	0.1	0.052035
5.095000	0.1	0.052631
5.096667	0.1	0.055134
5.098333	0.1	0.058174
5.100000	0.1	0.060856
5.101667	0.1	0.062823
5.103333	0.1	0.063837
5.105000	0.1	0.064254
5.106667	0.1	0.064731
5.108333	0.1	0.065744
5.110000	0.1	0.067294
5.111667	0.1	0.069618
5.113333	0.1	0.073135
5.115000	0.1	0.076532
5.116667	0.1	0.077188
5.118333	0.1	0.075161
5.120000	0.1	0.074029
5.121667	0.1	0.076473
5.123333	0.1	0.080526
5.125000	0.1	0.082195
5.126667	0.1	0.080168
5.128333	0.1	0.076652
5.130000	0.1	0.074089
5.131667	0.1	0.073552
5.133333	0.1	0.074744
5.135000	0.1	0.075996
5.136667	0.1	0.075936
5.138333	0.1	0.074685
5.140000	0.1	0.072181
5.141667	0.1	0.068247
5.143333	0.1	0.064492
5.145000	0.1	0.063419
5.146667	0.1	0.065386
5.148333	0.1	0.067472
5.150000	0.1	0.066698
5.151667	0.1	0.063121
5.153333	0.1	0.059843
5.155000	0.1	0.059605
5.156667	0.1	0.062168
5.158333	0.1	0.065386
5.160000	0.1	0.067830
5.161667	0.1	0.069976
5.163333	0.1	0.073075
5.165000	0.1	0.076890
5.166667	0.1	0.080287
5.168333	0.1	0.082970
5.170000	0.1	0.086248
5.171667	0.1	0.091493
5.173333	0.1	0.097692
5.175000	0.1	0.102699
5.176667	0.1	0.104904
5.178333	0.1	0.104129
5.180000	0.1	0.101030
5.181667	0.1	0.096381
5.183333	0.1	0.090301
5.185000	0.1	0.083983
5.186667	0.1	0.079751
5.188333	0.1	0.079393
5.190000	0.1	0.082552
5.191667	0.1	0.088096
5.193333	0.1	0.094116
5.195000	0.1	0.098109
5.196667	0.1	0.098467
5.198333	0.1	0.095904
5.200000	0.1	0.091553
5.201667	0.1	0.086784
5.203333	0.1	0.082850
5.205000	0.1	0.080526
5.206667	0.1	0.079215
5.208333	0.1	0.077963
5.210000	0.1	0.076532
5.211667	0.1	0.074387
5.213333	0.1	0.072241
5.215000	0.1	0.071883
5.216667	0.1	0.075698
5.218333	0.1	0.083625
5.220000	0.1	0.091732
5.221667	0.1	0.095665
5.223333	0.1	0.094712
5.225000	0.1	0.091791
5.226667	0.1	0.089645
5.228333	0.1	0.088573
5.230000	0.1	0.086546
5.231667	0.1	0.081897
5.233333	0.1	0.075638
5.235000	0.1	0.070810
5.236667	0.1	0.069916
5.238333	0.1	0.073135
5.240000	0.1	0.077128
5.241667	0.1	0.078976
5.243333	0.1	0.079453
5.245000	0.1	0.081062
5.246667	0.1	0.083983
5.248333	0.1	0.086725
5.250000	0.1	0.088632
5.251667	0.1	0.090301
5.253333	0.1	0.091851
5.255000	0.1	0.092924
5.256667	0.1	0.093400
5.258333	0.1	0.093400
5.260000	0.1	0.093222
5.261667	0.1	0.093699
5.263333	0.1	0.095129
5.265000	0.1	0.096202
5.266667	0.1	0.094891
5.268333	0.1	0.090897
5.270000	0.1	0.085950
5.271667	0.1	0.081956
5.273333	0.1	0.080168
5.275000	0.1	0.080585
5.276667	0.1	0.082672
5.278333	0.1	0.085771
5.280000	0.1	0.088811
5.281667	0.1	0.090957
5.283333	0.1	0.092387
5.285000	0.1	0.094533
5.286667	0.1	0.098407
5.288333	0.1	0.103533
5.290000	0.1	0.108004
5.291667	0.1	0.110924
5.293333	0.1	0.113368
5.295000	0.1	0.117183
5.296667	0.1	0.121534
5.298333	0.1	0.122964
5.300000	0.1	0.119269
5.301667	0.1	0.111580
5.303333	0.1	0.103295
5.305000	0.1	0.097632
5.306667	0.1	0.095665
5.308333	0.1	0.096679
5.310000	0.1	0.099182
5.311667	0.1	0.101984
5.313333	0.1	0.104606
5.315000	0.1	0.105917
5.316667	0.1	0.105262
5.318333	0.1	0.103295
5.320000	0.1	0.101745
5.321667	0.1	0.100851
5.323333	0.1	0.099361
5.325000	0.1	0.097036
5.326667	0.1	0.095606
5.328333	0.1	0.096619
5.330000	0.1	0.098944
5.331667	0.1	0.100672
5.333333	0.1	0.101507
5.335000	0.1	0.102937
5.336667	0.1	0.106514
5.338333	0.1	0.111818
5.340000	0.1	0.115931
5.341667	0.1	0.116169
5.343333	0.1	0.112295
5.345000	0.1	0.106871
5.346667	0.1	0.103176
5.348333	0.1	0.103056
5.350000	0.1	0.106692
5.351667	0.1	0.112891
5.353333	0.1	0.119746
5.355000	0.1	0.125885
5.356667	0.1	0.130594
5.358333	0.1	0.134110
5.360000	0.1	0.135779
5.361667	0.1	0.133634
5.363333	0.1	0.125945
5.365000	0.1	0.113785
5.366667	0.1	0.101209
5.368333	0.1	0.092387
5.370000	0.1	0.089228
5.371667	0.1	0.091374
5.373333	0.1	0.097096
5.375000	0.1	0.103891
5.376667	0.1	0.109255
5.378333	0.1	0.111401
5.380000	0.1	0.110030
5.381667	0.1	0.107825
5.383333	0.1	0.109017
5.385000	0.1	0.114739
5.386667	0.1	0.121295
5.388333	0.1	0.123262
5.390000	0.1	0.118852
5.391667	0.1	0.111401
5.393333	0.1	0.105619
5.395000	0.1	0.104010
5.396667	0.1	0.105500
5.398333	0.1	0.107050
5.400000	0.1	0.106752
5.401667	0.1	0.105500
5.403333	0.1	0.104129
5.405000	0.1	0.102043
5.406667	0.1	0.098884
5.408333	0.1	0.095785
5.410000	0.1	0.093997
5.411667	0.1	0.094712
5.413333	0.1	0.098228
5.415000	0.1	0.104308
5.416667	0.1	0.112176
5.418333	0.1	0.120342
5.420000	0.1	0.126600
5.421667	0.1	0.129700
5.423333	0.1	0.129700
5.425000	0.1	0.127256
5.426667	0.1	0.123978
5.428333	0.1	0.121057
5.430000	0.1	0.117719
5.431667	0.1	0.112116
5.433333	0.1	0.104606
5.435000	0.1	0.098109
5.436667	0.1	0.095129
5.438333	0.1	0.095546
5.440000	0.1	0.097096
5.441667	0.1	0.098467
5.443333	0.1	0.100136
5.445000	0.1	0.103235
5.446667	0.1	0.107408
5.448333	0.1	0.110686
5.450000	0.1	0.112593
5.451667	0.1	0.113785
5.453333	0.1	0.114203
5.455000	0.1	0.113547
5.456667	0.1	0.113130
5.458333	0.1	0.114620
5.460000	0.1	0.117421
5.461667	0.1	0.119388
5.463333	0.1	0.119686
5.465000	0.1	0.118911
5.466667	0.1	0.117540
5.468333	0.1	0.114203
5.470000	0.1	0.107765
5.471667	0.1	0.099361
5.473333	0.1	0.091493
5.475000	0.1	0.086904
5.476667	0.1	0.087261
5.478333	0.1	0.091314
5.480000	0.1	0.095904
5.481667	0.1	0.100136
5.483333	0.1	0.104725
5.485000	0.1	0.109315
5.486667	0.1	0.112236
5.488333	0.1	0.113845
5.490000	0.1	0.116169
5.491667	0.1	0.119865
5.493333	0.1	0.123739
5.495000	0.1	0.125825
5.496667	0.1	0.124753
5.498333	0.1	0.120819
5.500000	0.1	0.115871
5.501667	0.1	0.111938
5.503333	0.1	0.109732
5.505000	0.1	0.109792
5.506667	0.1	0.111640
5.508333	0.1	0.113606
5.510000	0.1	0.114560
5.511667	0.1	0.115395
5.513333	0.1	0.117242
5.515000	0.1	0.119507
5.516667	0.1	0.120103
5.518333	0.1	0.117600
5.520000	0.1	0.113308
5.521667	0.1	0.109494
5.523333	0.1	0.107169
5.525000	0.1	0.105143
5.526667	0.1	0.101209
5.528333	0.1	0.094414
5.530000	0.1	0.086546
5.531667	0.1	0.081003
5.533333	0.1	0.079632
5.535000	0.1	0.082433
5.536667	0.1	0.088990
5.538333	0.1	0.098467
5.540000	0.1	0.108302
5.541667	0.1	0.115573
5.543333	0.1	0.118732
5.545000	0.1	0.118315
5.546667	0.1	0.116229
5.548333	0.1	0.114560
5.550000	0.1	0.114620
5.551667	0.1	0.117302
5.553333	0.1	0.123262
5.555000	0.1	0.131071
5.556667	0.1	0.137508
5.558333	0.1	0.140011
5.560000	0.1	0.138402
5.561667	0.1	0.134408
5.563333	0.1	0.129640
5.565000	0.1	0.125051
5.566667	0.1	0.121951
5.568333	0.1	0.121832
5.570000	0.1	0.124633
5.571667	0.1	0.127852
5.573333	0.1	0.127971
5.575000	0.1	0.123560
5.576667	0.1	0.116289
5.578333	0.1	0.108659
5.580000	0.1	0.102162
5.581667	0.1	0.097334
5.583333	0.1	0.094354
5.585000	0.1	0.093102
5.586667	0.1	0.093341
5.588333	0.1	0.095546
5.590000	0.1	0.100255
5.591667	0.1	0.107348
5.593333	0.1	0.115335
5.595000	0.1	0.121236
5.596667	0.1	0.123322
5.598333	0.1	0.122607
5.600000	0.1	0.121534
5.601667	0.1	0.121653
5.603333	0.1	0.122309
5.605000	0.1	0.122070
5.606667	0.1	0.120103
5.608333	0.1	0.117362
5.610000	0.1	0.115275
5.611667	0.1	0.114739
5.613333	0.1	0.115335
5.615000	0.1	0.116110
5.616667	0.1	0.117242
5.618333	0.1	0.120282
5.620000	0.1	0.125706
5.621667	0.1	0.130951
5.623333	0.1	0.132620
5.625000	0.1	0.130594
5.626667	0.1	0.127852
5.628333	0.1	0.126660
5.630000	0.1	0.127196
5.631667	0.1	0.128746
5.633333	0.1	0.130236
5.635000	0.1	0.130355
5.636667	0.1	0.127792
5.638333	0.1	0.122547
5.640000	0.1	0.117183
5.641667	0.1	0.114858
5.643333	0.1	0.116289
5.645000	0.1	0.119030
5.646667	0.1	0.120163
5.648333	0.1	0.118613
5.650000	0.1	0.115037
5.651667	0.1	0.110924
5.653333	0.1	0.107408
5.655000	0.1	0.104964
5.656667	0.1	0.103772
5.658333	0.1	0.104427
5.660000	0.1	0.106454
5.661667	0.1	0.109136
5.663333	0.1	0.111341
5.665000	0.1	0.112295
5.666667	0.1	0.112057
5.668333	0.1	0.111878
5.670000	0.1	0.113308
5.671667	0.1	0.115812
5.673333	0.1	0.116110
5.675000	0.1	0.111938
5.676667	0.1	0.105560
5.678333	0.1	0.100851
5.680000	0.1	0.099063
5.681667	0.1	0.098825
5.683333	0.1	0.098944
5.685000	0.1	0.099182
5.686667	0.1	0.098407
5.688333	0.1	0.095606
5.690000	0.1	0.091791
5.691667	0.1	0.090301
5.693333	0.1	0.093460
5.695000	0.1	0.099957
5.696667	0.1	0.105858
5.698333	0.1	0.108600
5.700000	0.1	0.109196
5.701667	0.1	0.109494
5.703333	0.1	0.110209
5.705000	0.1	0.110984
5.706667	0.1	0.111461
5.708333	0.1	0.111401
5.710000	0.1	0.111043
5.711667	0.1	0.111938
5.713333	0.1	0.115097
5.715000	0.1	0.119329
5.716667	0.1	0.122190
5.718333	0.1	0.122428
5.720000	0.1	0.120640
5.721667	0.1	0.117838
5.723333	0.1	0.114203
5.725000	0.1	0.110030
5.726667	0.1	0.106573
5.728333	0.1	0.104308
5.730000	0.1	0.102043
5.731667	0.1	0.098646
5.733333	0.1	0.094175
5.735000	0.1	0.089467
5.736667	0.1	0.086546
5.738333	0.1	0.087738
5.740000	0.1	0.093222
5.741667	0.1	0.100553
5.743333	0.1	0.106990
5.745000	0.1	0.111520
5.746667	0.1	0.114322
5.748333	0.1	0.115156
5.750000	0.1	0.113845
5.751667	0.1	0.110388
5.753333	0.1	0.105262
5.755000	0.1	0.099719
5.756667	0.1	0.095487
5.758333	0.1	0.093997
5.760000	0.1	0.095308
5.761667	0.1	0.098526
5.763333	0.1	0.101626
5.765000	0.1	0.103235
5.766667	0.1	0.103652
5.768333	0.1	0.103652
5.770000	0.1	0.102222
5.771667	0.1	0.098228
5.773333	0.1	0.092268
5.775000	0.1	0.086606
5.776667	0.1	0.084043
5.778333	0.1	0.085294
5.780000	0.1	0.088096
5.781667	0.1	0.090301
5.783333	0.1	0.092328
5.785000	0.1	0.095129
5.786667	0.1	0.098288
5.788333	0.1	0.101209
5.790000	0.1	0.103891
5.791667	0.1	0.106275
5.793333	0.1	0.107884
5.795000	0.1	0.107884
5.796667	0.1	0.106156
5.798333	0.1	0.104666
5.800000	0.1	0.105143
5.801667	0.1	0.107229
5.803333	0.1	0.109017
5.805000	0.1	0.108957
5.806667	0.1	0.107050
5.808333	0.1	0.104547
5.810000	0.1	0.102222
5.811667	0.1	0.100374
5.813333	0.1	0.099957
5.815000	0.1	0.101686
5.816667	0.1	0.104547
5.818333	0.1	0.106514
5.820000	0.1	0.106275
5.821667	0.1	0.104189
5.823333	0.1	0.102043
5.825000	0.1	0.101268
5.826667	0.1	0.101566
5.828333	0.1	0.100851
5.830000	0.1	0.098169
5.831667	0.1	0.094771
5.833333	0.1	0.092268
5.835000	0.1	0.090241
5.836667	0.1	0.088632
5.838333	0.1	0.089169
5.840000	0.1	0.093639
5.841667	0.1	0.101566
5.843333	0.1	0.109851
5.845000	0.1	0.114441
5.846667	0.1	0.113130
5.848333	0.1	0.106990
5.850000	0.1	0.097930
5.851667	0.1	0.087500
5.853333	0.1	0.078261
5.855000	0.1	0.073791
5.856667	0.1	0.076294
5.858333	0.1	0.084758
5.860000	0.1	0.095785
5.861667	0.1	0.104904
5.863333	0.1	0.108361
5.865000	0.1	0.104964
5.866667	0.1	0.096858
5.868333	0.1	0.087976
5.870000	0.1	0.082135
5.871667	0.1	0.080764
5.873333	0.1	0.083447
5.875000	0.1	0.088036
5.876667	0.1	0.091612
5.878333	0.1	0.092566
5.880000	0.1	0.092089
5.881667	0.1	0.092864
5.883333	0.1	0.096321
5.885000	0.1	0.101686
5.886667	0.1	0.106156
5.888333	0.1	0.108004
5.890000	0.1	0.107348
5.891667	0.1	0.105739
5.893333	0.1	0.104427
5.895000	0.1	0.103593
5.896667	0.1	0.102222
5.898333	0.1	0.099599
5.900000	0.1	0.095963
5.901667	0.1	0.092864
5.903333	0.1	0.092447
5.905000	0.1	0.094712
5.906667	0.1	0.096560
5.908333	0.1	0.095665
5.910000	0.1	0.093341
5.911667	0.1	0.091672
5.913333	0.1	0.091195
5.915000	0.1	0.090718
5.916667	0.1	0.089347
5.918333	0.1	0.086308
5.920000	0.1	0.081062
5.921667	0.1	0.074685
5.923333	0.1	0.070453
5.925000	0.1	0.070810
5.926667	0.1	0.075042
5.928333	0.1	0.080526
5.930000	0.1	0.085235
5.931667	0.1	0.088036
5.933333	0.1	0.089407
5.935000	0.1	0.091136
5.936667	0.1	0.094235
5.938333	0.1	0.097573
5.940000	0.1	0.099599
5.941667	0.1	0.100255
5.943333	0.1	0.100315
5.945000	0.1	0.100374
5.946667	0.1	0.101089
5.948333	0.1	0.102520
5.950000	0.1	0.104010
5.951667	0.1	0.104249
5.953333	0.1	0.102103
5.955000	0.1	0.097334
5.956667	0.1	0.091374
5.958333	0.1	0.087440
5.960000	0.1	0.087678
5.961667	0.1	0.090718
5.963333	0.1	0.093818
5.965000	0.1	0.096619
5.966667	0.1	0.100195
5.968333	0.1	0.103474
5.970000	0.1	0.103652
5.971667	0.1	0.099361
5.973333	0.1	0.092089
5.975000	0.1	0.084877
5.976667	0.1	0.079691
5.978333	0.1	0.077188
5.980000	0.1	0.078022
5.981667	0.1	0.082433
5.983333	0.1	0.088334
5.985000	0.1	0.092745
5.986667	0.1	0.094056
5.988333	0.1	0.092804
5.990000	0.1	0.091016
5.991667	0.1	0.091255
5.993333	0.1	0.095010
5.995000	0.1	0.101089
5.996667	0.1	0.106573
5.998333	0.1	0.109494
6.000000	0.1	0.110865
6.001667	0.1	0.112236
6.003333	0.1	0.113428
6.005000	0.1	0.111878
6.006667	0.1	0.105023
6.008333	0.1	0.094056
6.010000	0.1	0.083804
6.011667	0.1	0.078559
6.013333	0.1	0.077844
6.015000	0.1	0.078201
6.016667	0.1	0.077605
6.018333	0.1	0.076473
6.020000	0.1	0.075936
6.021667	0.1	0.075996
6.023333	0.1	0.075877
6.025000	0.1	0.074625
6.026667	0.1	0.071526
6.028333	0.1	0.066996
6.030000	0.1	0.063300
6.031667	0.1	0.062883
6.033333	0.1	0.065446
6.035000	0.1	0.069141
6.036667	0.1	0.073195
6.038333	0.1	0.077963
6.040000	0.1	0.082672
6.041667	0.1	0.085056
6.043333	0.1	0.083506
6.045000	0.1	0.077724
6.046667	0.1	0.069499
6.048333	0.1	0.061810
6.050000	0.1	0.056982
6.051667	0.1	0.055730
6.053333	0.1	0.057042
6.055000	0.1	0.059545
6.056667	0.1	0.063002
6.058333	0.1	0.068605
6.060000	0.1	0.077426
6.061667	0.1	0.087917
6.063333	0.1	0.096202
6.065000	0.1	0.099540
6.066667	0.1	0.097990
6.068333	0.1	0.093699
6.070000	0.1	0.089824
6.071667	0.1	0.088394
6.073333	0.1	0.088990
6.075000	0.1	0.089765
6.076667	0.1	0.089824
6.078333	0.1	0.089288
6.080000	0.1	0.088334
6.081667	0.1	0.087440
6.083333	0.1	0.086904
6.085000	0.1	0.087559
6.086667	0.1	0.089943
6.088333	0.1	0.092983
6.090000	0.1	0.095189
6.091667	0.1	0.095963
6.093333	0.1	0.094593
6.095000	0.1	0.091195
6.096667	0.1	0.087738
6.098333	0.1	0.085771
6.100000	0.1	0.084281
6.101667	0.1	0.082791
6.103333	0.1	0.082970
6.105000	0.1	0.086010
6.106667	0.1	0.090480
6.108333	0.1	0.094414
6.110000	0.1	0.097454
6.111667	0.1	0.099957
6.113333	0.1	0.101149
6.115000	0.1	0.099897
6.116667	0.1	0.096500
6.118333	0.1	0.092983
6.120000	0.1	0.091553
6.121667	0.1	0.092268
6.123333	0.1	0.093222
6.125000	0.1	0.093043
6.126667	0.1	0.091791
6.128333	0.1	0.090539
6.130000	0.1	0.089765
6.131667	0.1	0.088990
6.133333	0.1	0.086606
6.135000	0.1	0.082135
6.136667	0.1	0.077188
6.138333	0.1	0.074863
6.140000	0.1	0.077307
6.141667	0.1	0.082910
6.143333	0.1	0.087678
6.145000	0.1	0.088871
6.146667	0.1	0.087082
6.148333	0.1	0.085115
6.150000	0.1	0.084937
6.151667	0.1	0.086963
6.153333	0.1	0.090420
6.155000	0.1	0.094235
6.156667	0.1	0.098050
6.158333	0.1	0.102341
6.160000	0.1	0.106692
6.161667	0.1	0.109851
6.163333	0.1	0.110865
6.165000	0.1	0.110447
6.166667	0.1	0.110447
6.168333	0.1	0.112057
6.170000	0.1	0.114024
6.171667	0.1	0.114143
6.173333	0.1	0.111878
6.175000	0.1	0.108421
6.176667	0.1	0.105262
6.178333	0.1	0.102580
6.180000	0.1	0.099838
6.181667	0.1	0.096917
6.183333	0.1	0.094652
6.185000	0.1	0.093520
6.186667	0.1	0.092924
6.188333	0.1	0.091553
6.190000	0.1	0.088990
6.191667	0.1	0.087142
6.193333	0.1	0.088394
6.195000	0.1	0.092089
6.196667	0.1	0.094712
6.198333	0.1	0.094891
6.200000	0.1	0.094056
6.201667	0.1	0.093400
6.203333	0.1	0.092328
6.205000	0.1	0.089884
6.206667	0.1	0.086606
6.208333	0.1	0.084281
6.210000	0.1	0.085115
6.211667	0.1	0.089645
6.213333	0.1	0.096023
6.215000	0.1	0.101447
6.216667	0.1	0.104666
6.218333	0.1	0.106633
6.220000	0.1	0.108302
6.221667	0.1	0.110269
6.223333	0.1	0.112176
6.225000	0.1	0.112712
6.226667	0.1	0.109911
6.228333	0.1	0.102878
6.230000	0.1	0.092685
6.231667	0.1	0.081956
6.233333	0.1	0.073433
6.235000	0.1	0.068784
6.236667	0.1	0.068367
6.238333	0.1	0.070035
6.240000	0.1	0.070751
6.241667	0.1	0.070035
6.243333	0.1	0.070095
6.245000	0.1	0.072896
6.246667	0.1	0.077963
6.248333	0.1	0.083089
6.250000	0.1	0.085950
6.251667	0.1	0.085950
6.253333	0.1	0.085175
6.255000	0.1	0.086486
6.256667	0.1	0.090837
6.258333	0.1	0.096798
6.260000	0.1	0.102341
6.261667	0.1	0.107348
6.263333	0.1	0.111878
6.265000	0.1	0.114143
6.266667	0.1	0.111699
6.268333	0.1	0.104725
6.270000	0.1	0.096142
6.271667	0.1	0.089169
6.273333	0.1	0.084937
6.275000	0.1	0.082612
6.276667	0.1	0.081718
6.278333	0.1	0.082314
6.280000	0.1	0.084281
6.281667	0.1	0.087082
6.283333	0.1	0.090301
6.285000	0.1	0.094473
6.286667	0.1	0.099123
6.288333	0.1	0.101984
6.290000	0.1	0.101209
6.291667	0.1	0.097871
6.293333	0.1	0.094712
6.295000	0.1	0.093758
6.296667	0.1	0.095367
6.298333	0.1	0.098109
6.300000	0.1	0.100672
6.301667	0.1	0.102878
6.303333	0.1	0.105262
6.305000	0.1	0.107348
6.306667	0.1	0.108242
6.308333	0.1	0.108004
6.310000	0.1	0.107050
6.311667	0.1	0.105679
6.313333	0.1	0.103354
6.315000	0.1	0.100195
6.316667	0.1	0.096858
6.318333	0.1	0.093400
6.320000	0.1	0.089347
6.321667	0.1	0.084758
6.323333	0.1	0.080526
6.325000	0.1	0.077307
6.326667	0.1	0.075459
6.328333	0.1	0.075281
6.330000	0.1	0.077069
6.331667	0.1	0.081420
6.333333	0.1	0.088632
6.335000	0.1	0.097632
6.336667	0.1	0.105202
6.338333	0.1	0.108719
6.340000	0.1	0.108302
6.341667	0.1	0.105202
6.343333	0.1	0.100851
6.345000	0.1	0.096977
6.346667	0.1	0.095129
6.348333	0.1	0.095129
6.350000	0.1	0.096202
6.351667	0.1	0.098705
6.353333	0.1	0.103831
6.355000	0.1	0.111103
6.356667	0.1	0.117958
6.358333	0.1	0.121892
6.360000	0.1	0.123143
6.361667	0.1	0.123918
6.363333	0.1	0.125647
6.365000	0.1	0.128031
6.366667	0.1	0.129759
6.368333	0.1	0.128925
6.370000	0.1	0.124872
6.371667	0.1	0.118792
6.373333	0.1	0.112832
6.375000	0.1	0.108361
6.376667	0.1	0.106037
6.378333	0.1	0.106037
6.380000	0.1	0.107944
6.381667	0.1	0.110328
6.383333	0.1	0.112414
6.385000	0.1	0.114977
6.386667	0.1	0.118315
6.388333	0.1	0.120997
6.390000	0.1	0.121295
6.391667	0.1	0.118673
6.393333	0.1	0.113249
6.395000	0.1	0.106096
6.396667	0.1	0.100017
6.398333	0.1	0.097811
6.400000	0.1	0.099719
6.401667	0.1	0.104249
6.403333	0.1	0.109553
6.405000	0.1	0.114739
6.406667	0.1	0.119329
6.408333	0.1	0.123322
6.410000	0.1	0.126541
6.411667	0.1	0.129104
6.413333	0.1	0.131011
6.415000	0.1	0.131369
6.416667	0.1	0.130117
6.418333	0.1	0.128806
6.420000	0.1	0.128686
6.421667	0.1	0.129104
6.423333	0.1	0.128686
6.425000	0.1	0.126839
6.426667	0.1	0.123918
6.428333	0.1	0.121593
6.430000	0.1	0.121534
6.431667	0.1	0.123501
6.433333	0.1	0.125229
6.435000	0.1	0.125051
6.436667	0.1	0.123322
6.438333	0.1	0.121295
6.440000	0.1	0.119865
6.441667	0.1	0.119448
6.443333	0.1	0.120163
6.445000	0.1	0.122607
6.446667	0.1	0.127673
6.448333	0.1	0.134349
6.450000	0.1	0.140071
6.451667	0.1	0.143409
6.453333	0.1	0.145316
6.455000	0.1	0.147104
6.456667	0.1	0.148833
6.458333	0.1	0.149727
6.460000	0.1	0.148952
6.461667	0.1	0.145674
6.463333	0.1	0.140786
6.465000	0.1	0.136375
6.466667	0.1	0.133216
6.468333	0.1	0.130236
6.470000	0.1	0.126362
6.471667	0.1	0.121236
6.473333	0.1	0.115573
6.475000	0.1	0.110626
6.476667	0.1	0.107527
6.478333	0.1	0.106394
6.480000	0.1	0.106275
6.481667	0.1	0.106573
6.483333	0.1	0.107944
6.485000	0.1	0.111461
6.486667	0.1	0.116706
6.488333	0.1	0.121415
6.490000	0.1	0.123084
6.491667	0.1	0.121117
6.493333	0.1	0.117898
6.495000	0.1	0.116408
6.496667	0.1	0.116825
6.498333	0.1	0.117719
6.500000	0.1	0.118375
6.501667	0.1	0.119030
6.503333	0.1	0.119030
6.505000	0.1	0.117660
6.506667	0.1	0.116348
6.508333	0.1	0.118017
6.510000	0.1	0.122011
6.511667	0.1	0.124872
6.513333	0.1	0.124514
6.515000	0.1	0.122249
6.516667	0.1	0.119865
6.518333	0.1	0.117958
6.520000	0.1	0.116050
6.521667	0.1	0.114262
6.523333	0.1	0.112832
6.525000	0.1	0.112355
6.526667	0.1	0.112772
6.528333	0.1	0.113845
6.530000	0.1	0.114858
6.531667	0.1	0.115454
6.533333	0.1	0.115454
6.535000	0.1	0.115871
6.536667	0.1	0.117302
6.538333	0.1	0.118852
6.540000	0.1	0.119686
6.541667	0.1	0.120759
6.543333	0.1	0.123441
6.545000	0.1	0.127196
6.546667	0.1	0.130236
6.548333	0.1	0.131309
6.550000	0.1	0.130951
6.551667	0.1	0.130296
6.553333	0.1	0.129282
6.555000	0.1	0.127733
6.556667	0.1	0.126958
6.558333	0.1	0.128686
6.560000	0.1	0.132918
6.561667	0.1	0.137568
6.563333	0.1	0.140667
6.565000	0.1	0.141978
6.566667	0.1	0.142753
6.568333	0.1	0.144362
6.570000	0.1	0.147402
6.571667	0.1	0.150919
6.573333	0.1	0.152648
6.575000	0.1	0.150561
6.576667	0.1	0.145257
6.578333	0.1	0.140309
6.580000	0.1	0.138938
6.581667	0.1	0.140905
6.583333	0.1	0.143230
6.585000	0.1	0.144124
6.586667	0.1	0.144303
6.588333	0.1	0.144839
6.590000	0.1	0.145972
6.591667	0.1	0.147343
6.593333	0.1	0.148654
6.595000	0.1	0.150502
6.596667	0.1	0.153959
6.598333	0.1	0.159025
6.600000	0.1	0.163794
6.601667	0.1	0.166297
6.603333	0.1	0.166714
6.605000	0.1	0.167370
6.606667	0.1	0.170410
6.608333	0.1	0.176191
6.610000	0.1	0.182927
6.611667	0.1	0.188112
6.613333	0.1	0.189841
6.615000	0.1	0.187457
6.616667	0.1	0.181317
6.618333	0.1	0.173926
6.620000	0.1	0.168979
6.621667	0.1	0.168979
6.623333	0.1	0.174403
6.625000	0.1	0.184238
6.626667	0.1	0.195503
6.628333	0.1	0.204265
6.630000	0.1	0.208080
6.631667	0.1	0.207841
6.633333	0.1	0.205696
6.635000	0.1	0.203073
6.636667	0.1	0.200629
6.638333	0.1	0.198305
6.640000	0.1	0.195980
6.641667	0.1	0.195086
6.643333	0.1	0.197709
6.645000	0.1	0.203550
6.646667	0.1	0.209510
6.648333	0.1	0.213802
6.650000	0.1	0.217557
6.651667	0.1	0.223219
6.653333	0.1	0.231445
6.655000	0.1	0.239909
6.656667	0.1	0.246108
6.658333	0.1	0.249803
6.660000	0.1	0.253022
6.661667	0.1	0.256598
6.663333	0.1	0.258744
6.665000	0.1	0.257194
6.666667	0.1	0.252485
6.668333	0.1	0.247121
6.670000	0.1	0.242710
6.671667	0.1	0.240028
6.673333	0.1	0.239849
6.675000	0.1	0.243068
6.676667	0.1	0.249565
6.678333	0.1	0.258327
6.680000	0.1	0.268102
6.681667	0.1	0.277162
6.683333	0.1	0.284255
6.685000	0.1	0.288486
6.686667	0.1	0.289083
6.688333	0.1	0.285625
6.690000	0.1	0.279784
6.691667	0.1	0.275016
6.693333	0.1	0.274181
6.695000	0.1	0.276864
6.696667	0.1	0.280619
6.698333	0.1	0.283241
6.700000	0.1	0.284314
6.701667	0.1	0.284791
6.703333	0.1	0.285745
6.705000	0.1	0.287533
6.706667	0.1	0.289559
6.708333	0.1	0.291407
6.710000	0.1	0.293076
6.711667	0.1	0.293911
6.713333	0.1	0.292480
6.715000	0.1	0.287533
6.716667	0.1	0.280261
6.718333	0.1	0.273943
6.720000	0.1	0.271440
6.721667	0.1	0.273943
6.723333	0.1	0.279844
6.725000	0.1	0.286281
6.726667	0.1	0.291288
6.728333	0.1	0.294507
6.730000	0.1	0.295520
6.731667	0.1	0.294566
6.733333	0.1	0.293672
6.735000	0.1	0.295401
6.736667	0.1	0.299513
6.738333	0.1	0.302851
6.740000	0.1	0.302851
6.741667	0.1	0.299752
6.743333	0.1	0.296056
6.745000	0.1	0.294387
6.746667	0.1	0.295341
6.748333	0.1	0.296354
6.750000	0.1	0.295222
6.751667	0.1	0.291824
6.753333	0.1	0.288367
6.755000	0.1	0.286460
6.756667	0.1	0.285387
6.758333	0.1	0.283420
6.760000	0.1	0.280619
6.761667	0.1	0.278294
6.763333	0.1	0.276506
6.765000	0.1	0.274837
6.766667	0.1	0.274062
6.768333	0.1	0.275254
6.770000	0.1	0.278056
6.771667	0.1	0.280857
6.773333	0.1	0.282407
6.775000	0.1	0.281811
6.776667	0.1	0.279427
6.778333	0.1	0.277042
6.780000	0.1	0.276625
6.781667	0.1	0.278592
6.783333	0.1	0.281453
6.785000	0.1	0.284016
6.786667	0.1	0.286818
6.788333	0.1	0.290215
6.790000	0.1	0.293612
6.791667	0.1	0.295639
6.793333	0.1	0.295460
6.795000	0.1	0.293195
6.796667	0.1	0.289202
6.798333	0.1	0.283897
6.800000	0.1	0.278831
6.801667	0.1	0.276744
6.803333	0.1	0.278890
6.805000	0.1	0.283062
6.806667	0.1	0.285804
6.808333	0.1	0.285029
6.810000	0.1	0.281930
6.811667	0.1	0.279009
6.813333	0.1	0.278056
6.815000	0.1	0.278413
6.816667	0.1	0.278711
6.818333	0.1	0.279486
6.820000	0.1	0.280976
6.821667	0.1	0.282168
6.823333	0.1	0.282466
6.825000	0.1	0.282705
6.826667	0.1	0.283897
6.828333	0.1	0.285804
6.830000	0.1	0.287652
6.831667	0.1	0.288248
6.833333	0.1	0.286877
6.835000	0.1	0.283957
6.836667	0.1	0.280797
6.838333	0.1	0.277758
6.840000	0.1	0.274241
6.841667	0.1	0.269711
6.843333	0.1	0.264943
6.845000	0.1	0.261664
6.846667	0.1	0.261843
6.848333	0.1	0.266433
6.850000	0.1	0.273645
6.851667	0.1	0.279963
6.853333	0.1	0.283778
6.855000	0.1	0.285745
6.856667	0.1	0.286818
6.858333	0.1	0.285745
6.860000	0.1	0.281096
6.861667	0.1	0.273883
6.863333	0.1	0.266790
6.865000	0.1	0.261843
6.866667	0.1	0.259519
6.868333	0.1	0.259459
6.870000	0.1	0.261307
6.871667	0.1	0.265062
6.873333	0.1	0.269592
6.875000	0.1	0.272989
6.876667	0.1	0.274062
6.878333	0.1	0.273407
6.880000	0.1	0.272691
6.881667	0.1	0.272870
6.883333	0.1	0.273705
6.885000	0.1	0.275493
6.886667	0.1	0.279188
6.888333	0.1	0.284553
6.890000	0.1	0.290334
6.891667	0.1	0.294805
6.893333	0.1	0.296295
6.895000	0.1	0.294149
6.896667	0.1	0.289738
6.898333	0.1	0.286460
6.900000	0.1	0.287116
6.901667	0.1	0.290990
6.903333	0.1	0.293195
6.905000	0.1	0.290871
6.906667	0.1	0.287354
6.908333	0.1	0.288844
6.910000	0.1	0.296593
6.911667	0.1	0.305295
6.913333	0.1	0.309110
6.915000	0.1	0.305712
6.916667	0.1	0.296652
6.918333	0.1	0.285745
6.920000	0.1	0.276208
6.921667	0.1	0.270069
6.923333	0.1	0.268161
6.925000	0.1	0.270247
6.926667	0.1	0.274718
6.928333	0.1	0.279248
6.930000	0.1	0.283301
6.931667	0.1	0.288606
6.933333	0.1	0.296414
6.935000	0.1	0.305772
6.936667	0.1	0.313699
6.938333	0.1	0.316918
6.940000	0.1	0.315070
6.941667	0.1	0.310898
6.943333	0.1	0.306726
6.945000	0.1	0.302792
6.946667	0.1	0.298738
6.948333	0.1	0.295699
6.950000	0.1	0.295401
6.951667	0.1	0.297427
6.953333	0.1	0.299871
6.955000	0.1	0.301123
6.956667	0.1	0.301123
6.958333	0.1	0.301063
6.960000	0.1	0.301600
6.961667	0.1	0.301361
6.963333	0.1	0.298202
6.965000	0.1	0.292659
6.966667	0.1	0.288367
6.968333	0.1	0.287831
6.970000	0.1	0.289202
6.971667	0.1	0.289202
6.973333	0.1	0.287294
6.975000	0.1	0.285685
6.976667	0.1	0.285506
6.978333	0.1	0.286222
6.980000	0.1	0.287175
6.981667	0.1	0.288725
6.983333	0.1	0.290871
6.985000	0.1	0.293076
6.986667	0.1	0.293970
6.988333	0.1	0.291884
6.990000	0.1	0.286877
6.991667	0.1	0.281572
6.993333	0.1	0.278711
6.995000	0.1	0.278711
6.996667	0.1	0.279963
6.998333	0.1	0.281513
7.000000	0.1	0.283539
7.001667	0.1	0.285625
7.003333	0.1	0.286400
7.005000	0.1	0.285447
7.006667	0.1	0.284374
7.008333	0.1	0.284433
7.010000	0.1	0.285923
7.011667	0.1	0.288725
7.013333	0.1	0.292897
7.015000	0.1	0.298977
7.016667	0.1	0.305951
7.018333	0.1	0.310659
7.020000	0.1	0.311136
7.021667	0.1	0.307322
7.023333	0.1	0.300705
7.025000	0.1	0.293493
7.026667	0.1	0.287890
7.028333	0.1	0.284374
7.030000	0.1	0.281513
7.031667	0.1	0.277519
7.033333	0.1	0.272155
7.035000	0.1	0.266969
7.036667	0.1	0.263155
7.038333	0.1	0.261188
7.040000	0.1	0.261366
7.041667	0.1	0.263929
7.043333	0.1	0.268579
7.045000	0.1	0.273943
7.046667	0.1	0.278592
7.048333	0.1	0.281751
7.050000	0.1	0.283659
7.051667	0.1	0.285327
7.053333	0.1	0.287771
7.055000	0.1	0.291526
7.056667	0.1	0.295877
7.058333	0.1	0.299692
7.060000	0.1	0.302315
7.061667	0.1	0.304043
7.063333	0.1	0.304222
7.065000	0.1	0.301600
7.066667	0.1	0.295937
7.068333	0.1	0.289023
7.070000	0.1	0.283837
7.071667	0.1	0.282705
7.073333	0.1	0.286043
7.075000	0.1	0.292361
7.076667	0.1	0.299215
7.078333	0.1	0.305235
7.080000	0.1	0.310123
7.081667	0.1	0.314057
7.083333	0.1	0.316739
7.085000	0.1	0.317812
7.086667	0.1	0.317752
7.088333	0.1	0.316799
7.090000	0.1	0.314593
7.091667	0.1	0.310719
7.093333	0.1	0.305593
7.095000	0.1	0.301123
7.096667	0.1	0.299096
7.098333	0.1	0.299275
7.100000	0.1	0.299573
7.101667	0.1	0.299156
7.103333	0.1	0.299990
7.105000	0.1	0.304163
7.106667	0.1	0.311375
7.108333	0.1	0.317931
7.110000	0.1	0.319839
7.111667	0.1	0.316203
7.113333	0.1	0.308633
7.115000	0.1	0.299811
7.116667	0.1	0.292659
7.118333	0.1	0.289738
7.120000	0.1	0.291467
7.121667	0.1	0.295877
7.123333	0.1	0.301361
7.125000	0.1	0.306487
7.126667	0.1	0.309527
7.128333	0.1	0.308692
7.130000	0.1	0.303924
7.131667	0.1	0.297844
7.133333	0.1	0.294089
7.135000	0.1	0.294447
7.136667	0.1	0.297666
7.138333	0.1	0.301361
7.140000	0.1	0.303864
7.141667	0.1	0.305235
7.143333	0.1	0.306249
7.145000	0.1	0.307918
7.146667	0.1	0.311017
7.148333	0.1	0.314951
7.150000	0.1	0.318289
7.151667	0.1	0.320017
7.153333	0.1	0.320733
7.155000	0.1	0.321627
7.156667	0.1	0.323117
7.158333	0.1	0.324428
7.160000	0.1	0.324667
7.161667	0.1	0.322640
7.163333	0.1	0.317216
7.165000	0.1	0.308633
7.166667	0.1	0.298917
7.168333	0.1	0.290930
7.170000	0.1	0.287771
7.171667	0.1	0.290155
7.173333	0.1	0.295520
7.175000	0.1	0.299633
7.176667	0.1	0.301063
7.178333	0.1	0.302374
7.180000	0.1	0.306666
7.181667	0.1	0.313818
7.183333	0.1	0.320077
7.185000	0.1	0.321388
7.186667	0.1	0.317633
7.188333	0.1	0.312626
7.190000	0.1	0.309825
7.191667	0.1	0.309587
7.193333	0.1	0.309587
7.195000	0.1	0.308156
7.196667	0.1	0.305533
7.198333	0.1	0.301242
7.200000	0.1	0.294268
7.201667	0.1	0.285387
7.203333	0.1	0.277638
7.205000	0.1	0.273645
7.206667	0.1	0.273764
7.208333	0.1	0.276208
7.210000	0.1	0.279009
7.211667	0.1	0.282109
7.213333	0.1	0.286937
7.215000	0.1	0.294089
7.216667	0.1	0.302255
7.218333	0.1	0.308216
7.220000	0.1	0.309110
7.221667	0.1	0.304341
7.223333	0.1	0.296891
7.225000	0.1	0.290990
7.226667	0.1	0.288844
7.228333	0.1	0.288725
7.230000	0.1	0.287890
7.231667	0.1	0.285387
7.233333	0.1	0.281990
7.235000	0.1	0.279248
7.236667	0.1	0.278234
7.238333	0.1	0.279129
7.240000	0.1	0.281811
7.241667	0.1	0.285804
7.243333	0.1	0.288844
7.245000	0.1	0.288069
7.246667	0.1	0.283539
7.248333	0.1	0.278831
7.250000	0.1	0.277936
7.251667	0.1	0.281692
7.253333	0.1	0.287414
7.255000	0.1	0.291467
7.256667	0.1	0.292122
7.258333	0.1	0.290871
7.260000	0.1	0.289559
7.261667	0.1	0.288963
7.263333	0.1	0.288785
7.265000	0.1	0.287831
7.266667	0.1	0.284433
7.268333	0.1	0.278294
7.270000	0.1	0.271738
7.271667	0.1	0.267506
7.273333	0.1	0.266492
7.275000	0.1	0.268042
7.276667	0.1	0.271320
7.278333	0.1	0.275195
7.280000	0.1	0.276864
7.281667	0.1	0.273585
7.283333	0.1	0.265241
7.285000	0.1	0.254631
7.286667	0.1	0.245333
7.288333	0.1	0.240386
7.290000	0.1	0.240862
7.291667	0.1	0.244200
7.293333	0.1	0.246346
7.295000	0.1	0.245690
7.296667	0.1	0.244200
7.298333	0.1	0.243545
7.300000	0.1	0.242949
7.301667	0.1	0.241041
7.303333	0.1	0.238061
7.305000	0.1	0.235438
7.306667	0.1	0.233412
7.308333	0.1	0.230670
7.310000	0.1	0.226378
7.311667	0.1	0.221491
7.313333	0.1	0.216603
7.315000	0.1	0.212491
7.316667	0.1	0.210285
7.318333	0.1	0.210106
7.320000	0.1	0.210583
7.321667	0.1	0.210583
7.323333	0.1	0.210762
7.325000	0.1	0.212789
7.326667	0.1	0.217855
7.328333	0.1	0.225484
7.330000	0.1	0.233829
7.331667	0.1	0.240803
7.333333	0.1	0.245392
7.335000	0.1	0.247717
7.336667	0.1	0.247955
7.338333	0.1	0.246286
7.340000	0.1	0.242949
7.341667	0.1	0.239074
7.343333	0.1	0.235856
7.345000	0.1	0.233948
7.346667	0.1	0.232577
7.348333	0.1	0.231445
7.350000	0.1	0.232101
7.351667	0.1	0.235319
7.353333	0.1	0.239074
7.355000	0.1	0.240922
7.356667	0.1	0.240982
7.358333	0.1	0.239909
7.360000	0.1	0.237823
7.361667	0.1	0.234365
7.363333	0.1	0.229895
7.365000	0.1	0.225842
7.366667	0.1	0.223935
7.368333	0.1	0.224173
7.370000	0.1	0.224590
7.371667	0.1	0.224054
7.373333	0.1	0.223994
7.375000	0.1	0.226021
7.376667	0.1	0.228763
7.378333	0.1	0.228941
7.380000	0.1	0.224710
7.381667	0.1	0.218034
7.383333	0.1	0.213385
7.385000	0.1	0.213683
7.386667	0.1	0.218511
7.388333	0.1	0.224412
7.390000	0.1	0.227630
7.391667	0.1	0.227153
7.393333	0.1	0.225246
7.395000	0.1	0.224531
7.396667	0.1	0.225663
7.398333	0.1	0.227511
7.400000	0.1	0.228405
7.401667	0.1	0.227392
7.403333	0.1	0.224710
7.405000	0.1	0.221550
7.406667	0.1	0.219047
7.408333	0.1	0.217915
7.410000	0.1	0.218570
7.411667	0.1	0.221133
7.413333	0.1	0.224590
7.415000	0.1	0.225604
7.416667	0.1	0.220776
7.418333	0.1	0.211120
7.420000	0.1	0.202179
7.421667	0.1	0.198245
7.423333	0.1	0.199139
7.425000	0.1	0.202000
7.426667	0.1	0.204861
7.428333	0.1	0.207961
7.430000	0.1	0.212252
7.431667	0.1	0.218034
7.433333	0.1	0.224948
7.435000	0.1	0.232220
7.436667	0.1	0.238359
7.438333	0.1	0.241637
7.440000	0.1	0.240982
7.441667	0.1	0.236034
7.443333	0.1	0.228822
7.445000	0.1	0.222504
7.446667	0.1	0.219047
7.448333	0.1	0.218511
7.450000	0.1	0.220001
7.451667	0.1	0.221968
7.453333	0.1	0.222921
7.455000	0.1	0.222623
7.456667	0.1	0.221193
7.458333	0.1	0.219047
7.460000	0.1	0.216961
7.461667	0.1	0.215471
7.463333	0.1	0.214636
7.465000	0.1	0.214219
7.466667	0.1	0.213861
7.468333	0.1	0.213385
7.470000	0.1	0.213683
7.471667	0.1	0.215530
7.473333	0.1	0.217497
7.475000	0.1	0.216246
7.476667	0.1	0.210404
7.478333	0.1	0.202596
7.480000	0.1	0.196576
7.481667	0.1	0.194252
7.483333	0.1	0.195086
7.485000	0.1	0.196219
7.486667	0.1	0.195503
7.488333	0.1	0.193357
7.490000	0.1	0.191569
7.491667	0.1	0.190616
7.493333	0.1	0.190377
7.495000	0.1	0.191271
7.496667	0.1	0.193715
7.498333	0.1	0.197411
7.500000	0.1	0.201762
7.501667	0.1	0.206769
7.503333	0.1	0.211656
7.505000	0.1	0.215113
7.506667	0.1	0.216067
7.508333	0.1	0.213861
7.510000	0.1	0.208676
7.511667	0.1	0.201285
7.513333	0.1	0.193477
7.515000	0.1	0.188410
7.516667	0.1	0.187814
7.518333	0.1	0.189841
7.520000	0.1	0.191569
7.521667	0.1	0.191808
7.523333	0.1	0.191450
7.525000	0.1	0.191987
7.526667	0.1	0.194132
7.528333	0.1	0.197113
7.530000	0.1	0.200212
7.531667	0.1	0.203550
7.533333	0.1	0.207365
7.535000	0.1	0.210285
7.536667	0.1	0.209868
7.538333	0.1	0.204861
7.540000	0.1	0.196636
7.541667	0.1	0.188768
7.543333	0.1	0.184357
7.545000	0.1	0.183702
7.546667	0.1	0.184655
7.548333	0.1	0.185788
7.550000	0.1	0.187516
7.551667	0.1	0.190556
7.553333	0.1	0.194550
7.555000	0.1	0.197470
7.556667	0.1	0.197947
7.558333	0.1	0.196815
7.560000	0.1	0.195920
7.561667	0.1	0.196099
7.563333	0.1	0.197351
7.565000	0.1	0.198603
7.566667	0.1	0.197887
7.568333	0.1	0.194550
7.570000	0.1	0.191152
7.571667	0.1	0.190914
7.573333	0.1	0.194311
7.575000	0.1	0.198245
7.576667	0.1	0.198603
7.578333	0.1	0.193715
7.580000	0.1	0.185072
7.581667	0.1	0.176549
7.583333	0.1	0.172198
7.585000	0.1	0.173926
7.586667	0.1	0.180304
7.588333	0.1	0.188172
7.590000	0.1	0.194907
7.591667	0.1	0.200152
7.593333	0.1	0.204682
7.595000	0.1	0.208437
7.596667	0.1	0.209749
7.598333	0.1	0.207543
7.600000	0.1	0.202715
7.601667	0.1	0.196576
7.603333	0.1	0.190914
7.605000	0.1	0.188172
7.606667	0.1	0.189424
7.608333	0.1	0.192881
7.610000	0.1	0.195980
7.611667	0.1	0.197768
7.613333	0.1	0.198901
7.615000	0.1	0.199974
7.616667	0.1	0.200510
7.618333	0.1	0.199139
7.620000	0.1	0.195324
7.621667	0.1	0.189841
7.623333	0.1	0.184536
7.625000	0.1	0.181079
7.626667	0.1	0.179887
7.628333	0.1	0.180602
7.630000	0.1	0.183225
7.631667	0.1	0.188410
7.633333	0.1	0.195861
7.635000	0.1	0.202954
7.636667	0.1	0.206292
7.638333	0.1	0.204980
7.640000	0.1	0.201583
7.641667	0.1	0.199199
7.643333	0.1	0.198960
7.645000	0.1	0.200272
7.646667	0.1	0.203133
7.648333	0.1	0.207305
7.650000	0.1	0.211298
7.651667	0.1	0.212967
7.653333	0.1	0.212014
7.655000	0.1	0.210583
7.656667	0.1	0.210106
7.658333	0.1	0.209749
7.660000	0.1	0.208318
7.661667	0.1	0.207007
7.663333	0.1	0.208616
7.665000	0.1	0.213385
7.666667	0.1	0.217974
7.668333	0.1	0.218630
7.670000	0.1	0.214756
7.671667	0.1	0.209153
7.673333	0.1	0.204980
7.675000	0.1	0.203192
7.676667	0.1	0.203133
7.678333	0.1	0.203550
7.680000	0.1	0.203490
7.681667	0.1	0.202835
7.683333	0.1	0.202060
7.685000	0.1	0.200450
7.686667	0.1	0.196338
7.688333	0.1	0.190735
7.690000	0.1	0.186920
7.691667	0.1	0.186920
7.693333	0.1	0.188768
7.695000	0.1	0.189662
7.696667	0.1	0.188410
7.698333	0.1	0.185609
7.700000	0.1	0.182390
7.701667	0.1	0.180423
7.703333	0.1	0.180721
7.705000	0.1	0.182807
7.706667	0.1	0.185013
7.708333	0.1	0.186622
7.710000	0.1	0.188768
7.711667	0.1	0.192642
7.713333	0.1	0.197649
7.715000	0.1	0.201464
7.716667	0.1	0.202179
7.718333	0.1	0.200391
7.720000	0.1	0.198245
7.721667	0.1	0.197351
7.723333	0.1	0.198483
7.725000	0.1	0.200927
7.726667	0.1	0.202596
7.728333	0.1	0.201702
7.730000	0.1	0.198543
7.731667	0.1	0.194550
7.733333	0.1	0.190914
7.735000	0.1	0.187218
7.736667	0.1	0.182927
7.738333	0.1	0.178874
7.740000	0.1	0.177145
7.741667	0.1	0.179172
7.743333	0.1	0.184059
7.745000	0.1	0.188947
7.746667	0.1	0.191271
7.748333	0.1	0.191271
7.750000	0.1	0.190854
7.751667	0.1	0.189960
7.753333	0.1	0.186980
7.755000	0.1	0.182569
7.756667	0.1	0.179410
7.758333	0.1	0.179589
7.760000	0.1	0.182986
7.761667	0.1	0.187695
7.763333	0.1	0.191271
7.765000	0.1	0.192940
7.766667	0.1	0.193179
7.768333	0.1	0.191331
7.770000	0.1	0.186682
7.771667	0.1	0.180721
7.773333	0.1	0.176728
7.775000	0.1	0.176728
7.776667	0.1	0.179827
7.778333	0.1	0.182986
7.780000	0.1	0.184119
7.781667	0.1	0.184178
7.783333	0.1	0.185013
7.785000	0.1	0.186503
7.786667	0.1	0.188112
7.788333	0.1	0.190675
7.790000	0.1	0.195622
7.791667	0.1	0.202298
7.793333	0.1	0.208080
7.795000	0.1	0.210583
7.796667	0.1	0.209272
7.798333	0.1	0.205755
7.800000	0.1	0.201821
7.801667	0.1	0.198185
7.803333	0.1	0.195265
7.805000	0.1	0.193715
7.806667	0.1	0.194311
7.808333	0.1	0.196457
7.810000	0.1	0.198782
7.811667	0.1	0.199914
7.813333	0.1	0.199139
7.815000	0.1	0.195622
7.816667	0.1	0.188589
7.818333	0.1	0.178278
7.820000	0.1	0.166893
7.821667	0.1	0.158191
7.823333	0.1	0.155330
7.825000	0.1	0.158072
7.826667	0.1	0.164151
7.828333	0.1	0.171483
7.830000	0.1	0.178933
7.831667	0.1	0.186324
7.833333	0.1	0.193417
7.835000	0.1	0.198960
7.836667	0.1	0.201643
7.838333	0.1	0.201762
7.840000	0.1	0.200808
7.841667	0.1	0.199676
7.843333	0.1	0.198185
7.845000	0.1	0.195861
7.846667	0.1	0.193775
7.848333	0.1	0.193954
7.850000	0.1	0.196874
7.851667	0.1	0.200570
7.853333	0.1	0.202835
7.855000	0.1	0.202954
7.856667	0.1	0.201881
7.858333	0.1	0.201106
7.860000	0.1	0.201523
7.861667	0.1	0.204027
7.863333	0.1	0.209272
7.865000	0.1	0.216544
7.866667	0.1	0.223160
7.868333	0.1	0.226557
7.870000	0.1	0.226676
7.871667	0.1	0.225604
7.873333	0.1	0.225306
7.875000	0.1	0.226557
7.876667	0.1	0.228763
7.878333	0.1	0.231326
7.880000	0.1	0.234246
7.881667	0.1	0.236630
7.883333	0.1	0.236630
7.885000	0.1	0.234306
7.886667	0.1	0.231981
7.888333	0.1	0.232339
7.890000	0.1	0.235975
7.891667	0.1	0.241160
7.893333	0.1	0.246823
7.895000	0.1	0.252664
7.896667	0.1	0.257969
7.898333	0.1	0.261486
7.900000	0.1	0.262320
7.901667	0.1	0.260353
7.903333	0.1	0.257671
7.905000	0.1	0.257552
7.906667	0.1	0.261009
7.908333	0.1	0.265598
7.910000	0.1	0.267923
7.911667	0.1	0.266790
7.913333	0.1	0.263929
7.915000	0.1	0.261962
7.916667	0.1	0.261843
7.918333	0.1	0.262737
7.920000	0.1	0.263989
7.921667	0.1	0.265777
7.923333	0.1	0.267267
7.925000	0.1	0.267267
7.926667	0.1	0.266492
7.928333	0.1	0.266910
7.930000	0.1	0.269830
7.931667	0.1	0.274897
7.933333	0.1	0.280738
7.935000	0.1	0.287116
7.936667	0.1	0.294089
7.938333	0.1	0.300884
7.940000	0.1	0.306129
7.941667	0.1	0.308752
7.943333	0.1	0.309289
7.945000	0.1	0.308990
7.946667	0.1	0.309110
7.948333	0.1	0.309587
7.950000	0.1	0.309050
7.951667	0.1	0.306666
7.953333	0.1	0.303566
7.955000	0.1	0.302434
7.956667	0.1	0.305653
7.958333	0.1	0.313401
7.960000	0.1	0.322819
7.961667	0.1	0.329196
7.963333	0.1	0.330329
7.965000	0.1	0.328660
7.966667	0.1	0.327826
7.968333	0.1	0.328779
7.970000	0.1	0.329733
7.971667	0.1	0.329316
7.973333	0.1	0.328064
7.975000	0.1	0.327289
7.976667	0.1	0.327587
7.978333	0.1	0.328422
7.980000	0.1	0.328839
7.981667	0.1	0.329256
7.983333	0.1	0.331104
7.985000	0.1	0.334859
7.986667	0.1	0.339210
7.988333	0.1	0.343084
7.990000	0.1	0.346899
7.991667	0.1	0.351608
7.993333	0.1	0.356793
7.995000	0.1	0.360787
7.996667	0.1	0.361919
7.998333	0.1	0.360072
8.000000	0.1	0.356138
8.001667	0.1	0.351429
8.003333	0.1	0.347197
8.005000	0.1	0.343978
8.006667	0.1	0.341892
8.008333	0.1	0.340819
8.010000	0.1	0.339866
8.011667	0.1	0.338793
8.013333	0.1	0.339091
8.015000	0.1	0.342846
8.016667	0.1	0.350416
8.018333	0.1	0.359535
8.020000	0.1	0.367343
8.021667	0.1	0.371277
8.023333	0.1	0.369787
8.025000	0.1	0.362754
8.026667	0.1	0.352025
8.028333	0.1	0.341058
8.030000	0.1	0.333846
8.031667	0.1	0.333071
8.033333	0.1	0.337899
8.035000	0.1	0.345349
8.036667	0.1	0.352681
8.038333	0.1	0.358105
8.040000	0.1	0.360131
8.041667	0.1	0.358343
8.043333	0.1	0.353813
8.045000	0.1	0.348568
8.046667	0.1	0.345051
8.048333	0.1	0.344992
8.050000	0.1	0.348091
8.051667	0.1	0.352681
8.053333	0.1	0.356197
8.055000	0.1	0.357032
8.056667	0.1	0.356019
8.058333	0.1	0.356138
8.060000	0.1	0.359476
8.061667	0.1	0.365615
8.063333	0.1	0.372052
8.065000	0.1	0.376880
8.066667	0.1	0.379920
8.068333	0.1	0.381649
8.070000	0.1	0.382006
8.071667	0.1	0.380814
8.073333	0.1	0.378788
8.075000	0.1	0.377178
8.076667	0.1	0.376284
8.078333	0.1	0.375569
8.080000	0.1	0.374258
8.081667	0.1	0.372171
8.083333	0.1	0.369549
8.085000	0.1	0.366569
8.086667	0.1	0.362575
8.088333	0.1	0.357211
8.090000	0.1	0.351369
8.091667	0.1	0.345886
8.093333	0.1	0.341177
8.095000	0.1	0.337541
8.096667	0.1	0.335574
8.098333	0.1	0.335574
8.100000	0.1	0.336826
8.101667	0.1	0.337839
8.103333	0.1	0.337780
8.105000	0.1	0.337660
8.106667	0.1	0.338912
8.108333	0.1	0.341237
8.110000	0.1	0.343740
8.111667	0.1	0.346959
8.113333	0.1	0.352502
8.115000	0.1	0.360310
8.116667	0.1	0.367820
8.118333	0.1	0.371814
8.120000	0.1	0.371575
8.121667	0.1	0.369191
8.123333	0.1	0.366867
8.125000	0.1	0.365555
8.126667	0.1	0.365436
8.128333	0.1	0.366509
8.130000	0.1	0.368714
8.131667	0.1	0.371754
8.133333	0.1	0.375032
8.135000	0.1	0.377417
8.136667	0.1	0.377297
8.138333	0.1	0.374317
8.140000	0.1	0.369251
8.141667	0.1	0.362575
8.143333	0.1	0.354826
8.145000	0.1	0.348568
8.146667	0.1	0.347137
8.148333	0.1	0.351489
8.150000	0.1	0.358582
8.151667	0.1	0.364780
8.153333	0.1	0.368595
8.155000	0.1	0.371337
8.156667	0.1	0.373960
8.158333	0.1	0.375569
8.160000	0.1	0.374913
8.161667	0.1	0.372827
8.163333	0.1	0.371814
8.165000	0.1	0.372410
8.166667	0.1	0.373244
8.168333	0.1	0.373304
8.170000	0.1	0.372350
8.171667	0.1	0.370026
8.173333	0.1	0.366390
8.175000	0.1	0.362635
8.176667	0.1	0.360966
8.178333	0.1	0.363052
8.180000	0.1	0.368416
8.181667	0.1	0.374019
8.183333	0.1	0.376582
8.185000	0.1	0.375807
8.186667	0.1	0.374258
8.188333	0.1	0.373960
8.190000	0.1	0.374317
8.191667	0.1	0.373840
8.193333	0.1	0.373185
8.195000	0.1	0.373960
8.196667	0.1	0.375986
8.198333	0.1	0.377297
8.200000	0.1	0.376642
8.201667	0.1	0.374019
8.203333	0.1	0.369549
8.205000	0.1	0.363886
8.206667	0.1	0.358582
8.208333	0.1	0.355721
8.210000	0.1	0.355244
8.211667	0.1	0.355542
8.213333	0.1	0.355542
8.215000	0.1	0.355482
8.216667	0.1	0.355899
8.218333	0.1	0.357091
8.220000	0.1	0.360072
8.221667	0.1	0.365734
8.223333	0.1	0.372946
8.225000	0.1	0.378609
8.226667	0.1	0.379503
8.228333	0.1	0.374734
8.230000	0.1	0.365853
8.231667	0.1	0.356555
8.233333	0.1	0.351191
8.235000	0.1	0.352621
8.236667	0.1	0.360012
8.238333	0.1	0.369310
8.240000	0.1	0.377297
8.241667	0.1	0.383198
8.243333	0.1	0.386536
8.245000	0.1	0.386238
8.246667	0.1	0.381827
8.248333	0.1	0.374377
8.250000	0.1	0.365794
8.251667	0.1	0.357270
8.253333	0.1	0.349343
8.255000	0.1	0.343084
8.256667	0.1	0.340104
8.258333	0.1	0.341177
8.260000	0.1	0.345528
8.261667	0.1	0.350833
8.263333	0.1	0.355005
8.265000	0.1	0.357091
8.266667	0.1	0.356674
8.268333	0.1	0.354409
8.270000	0.1	0.352383
8.271667	0.1	0.352383
8.273333	0.1	0.354350
8.275000	0.1	0.357330
8.276667	0.1	0.360906
8.278333	0.1	0.363886
8.280000	0.1	0.364900
8.281667	0.1	0.363886
8.283333	0.1	0.361979
8.285000	0.1	0.359833
8.286667	0.1	0.356615
8.288333	0.1	0.351310
8.290000	0.1	0.344753
8.291667	0.1	0.338733
8.293333	0.1	0.334382
8.295000	0.1	0.332356
8.296667	0.1	0.332057
8.298333	0.1	0.332057
8.300000	0.1	0.331879
8.301667	0.1	0.332713
8.303333	0.1	0.335515
8.305000	0.1	0.340104
8.306667	0.1	0.345707
8.308333	0.1	0.350833
8.310000	0.1	0.354350
8.311667	0.1	0.356317
8.313333	0.1	0.357568
8.315000	0.1	0.358462
8.316667	0.1	0.358641
8.318333	0.1	0.357032
8.320000	0.1	0.352681
8.321667	0.1	0.346303
8.323333	0.1	0.339329
8.325000	0.1	0.332892
8.326667	0.1	0.327647
8.328333	0.1	0.325203
8.330000	0.1	0.327051
8.331667	0.1	0.331700
8.333333	0.1	0.335693
8.335000	0.1	0.337183
8.336667	0.1	0.337183
8.338333	0.1	0.337005
8.340000	0.1	0.336111
8.341667	0.1	0.333667
8.343333	0.1	0.330627
8.345000	0.1	0.329256
8.346667	0.1	0.330508
8.348333	0.1	0.333607
8.350000	0.1	0.337660
8.351667	0.1	0.341892
8.353333	0.1	0.345528
8.355000	0.1	0.347674
8.356667	0.1	0.347316
8.358333	0.1	0.344336
8.360000	0.1	0.340402
8.361667	0.1	0.337183
8.363333	0.1	0.334859
8.365000	0.1	0.333250
8.366667	0.1	0.332594
8.368333	0.1	0.333011
8.370000	0.1	0.334859
8.371667	0.1	0.338018
8.373333	0.1	0.340879
8.375000	0.1	0.341892
8.376667	0.1	0.342250
8.378333	0.1	0.343144
8.380000	0.1	0.344038
8.381667	0.1	0.344455
8.383333	0.1	0.344932
8.385000	0.1	0.345349
8.386667	0.1	0.343740
8.388333	0.1	0.338793
8.390000	0.1	0.332236
8.391667	0.1	0.328004
8.393333	0.1	0.327528
8.395000	0.1	0.328720
8.396667	0.1	0.329256
8.398333	0.1	0.328839
8.400000	0.1	0.328064
8.401667	0.1	0.327706
8.403333	0.1	0.328183
8.405000	0.1	0.329554
8.406667	0.1	0.330746
8.408333	0.1	0.330269
8.410000	0.1	0.327170
8.411667	0.1	0.322223
8.413333	0.1	0.317633
8.415000	0.1	0.314653
8.416667	0.1	0.312686
8.418333	0.1	0.310659
8.420000	0.1	0.307798
8.421667	0.1	0.304222
8.423333	0.1	0.301540
8.425000	0.1	0.302017
8.426667	0.1	0.305057
8.428333	0.1	0.307798
8.430000	0.1	0.307441
8.431667	0.1	0.303745
8.433333	0.1	0.299096
8.435000	0.1	0.296116
8.436667	0.1	0.295699
8.438333	0.1	0.296652
8.440000	0.1	0.298023
8.441667	0.1	0.300050
8.443333	0.1	0.303388
8.445000	0.1	0.307441
8.446667	0.1	0.310898
8.448333	0.1	0.313461
8.450000	0.1	0.316024
8.451667	0.1	0.318468
8.453333	0.1	0.318468
8.455000	0.1	0.314653
8.456667	0.1	0.307918
8.458333	0.1	0.299692
8.460000	0.1	0.290394
8.461667	0.1	0.280261
8.463333	0.1	0.270009
8.465000	0.1	0.260293
8.466667	0.1	0.252247
8.468333	0.1	0.247240
8.470000	0.1	0.246525
8.471667	0.1	0.250399
8.473333	0.1	0.257909
8.475000	0.1	0.266433
8.476667	0.1	0.272393
8.478333	0.1	0.273824
8.480000	0.1	0.271559
8.481667	0.1	0.268340
8.483333	0.1	0.266254
8.485000	0.1	0.265360
8.486667	0.1	0.265002
8.488333	0.1	0.264645
8.490000	0.1	0.264049
8.491667	0.1	0.262797
8.493333	0.1	0.260234
8.495000	0.1	0.256717
8.496667	0.1	0.253320
8.498333	0.1	0.250518
8.500000	0.1	0.248194
8.501667	0.1	0.247657
8.503333	0.1	0.250578
8.505000	0.1	0.256777
8.506667	0.1	0.263870
8.508333	0.1	0.268221
8.510000	0.1	0.267684
8.511667	0.1	0.262976
8.513333	0.1	0.256181
8.515000	0.1	0.249088
8.516667	0.1	0.242651
8.518333	0.1	0.237405
8.520000	0.1	0.233650
8.521667	0.1	0.231564
8.523333	0.1	0.230372
8.525000	0.1	0.228345
8.526667	0.1	0.224590
8.528333	0.1	0.219643
8.530000	0.1	0.214219
8.531667	0.1	0.209391
8.533333	0.1	0.207305
8.535000	0.1	0.210047
8.536667	0.1	0.218093
8.538333	0.1	0.229776
8.540000	0.1	0.242412
8.541667	0.1	0.253201
8.543333	0.1	0.260413
8.545000	0.1	0.263512
8.546667	0.1	0.262916
8.548333	0.1	0.259817
8.550000	0.1	0.255823
8.551667	0.1	0.251770
8.553333	0.1	0.247180
8.555000	0.1	0.241041
8.556667	0.1	0.233233
8.558333	0.1	0.225425
8.560000	0.1	0.219941
8.561667	0.1	0.217736
8.563333	0.1	0.218511
8.565000	0.1	0.221670
8.566667	0.1	0.226855
8.568333	0.1	0.232875
8.570000	0.1	0.237286
8.571667	0.1	0.238180
8.573333	0.1	0.235736
8.575000	0.1	0.232458
8.576667	0.1	0.230968
8.578333	0.1	0.231266
8.580000	0.1	0.230968
8.581667	0.1	0.228107
8.583333	0.1	0.223458
8.585000	0.1	0.219405
8.586667	0.1	0.217736
8.588333	0.1	0.218570
8.590000	0.1	0.221014
8.591667	0.1	0.224113
8.593333	0.1	0.227094
8.595000	0.1	0.229657
8.596667	0.1	0.230908
8.598333	0.1	0.229836
8.600000	0.1	0.226736
8.601667	0.1	0.223517
8.603333	0.1	0.221252
8.605000	0.1	0.220358
8.606667	0.1	0.222206
8.608333	0.1	0.227928
8.610000	0.1	0.236571
8.611667	0.1	0.245392
8.613333	0.1	0.250518
8.615000	0.1	0.248730
8.616667	0.1	0.240564
8.618333	0.1	0.231028
8.620000	0.1	0.225425
8.621667	0.1	0.225604
8.623333	0.1	0.229478
8.625000	0.1	0.234544
8.626667	0.1	0.240266
8.628333	0.1	0.246704
8.630000	0.1	0.251889
8.631667	0.1	0.252426
8.633333	0.1	0.247240
8.635000	0.1	0.238895
8.636667	0.1	0.231862
8.638333	0.1	0.228524
8.640000	0.1	0.227690
8.641667	0.1	0.226796
8.643333	0.1	0.224829
8.645000	0.1	0.222802
8.646667	0.1	0.221729
8.648333	0.1	0.221133
8.650000	0.1	0.220418
8.651667	0.1	0.220656
8.653333	0.1	0.223398
8.655000	0.1	0.228882
8.656667	0.1	0.235200
8.658333	0.1	0.239968
8.660000	0.1	0.241458
8.661667	0.1	0.238836
8.663333	0.1	0.232875
8.665000	0.1	0.226140
8.666667	0.1	0.221670
8.668333	0.1	0.220478
8.670000	0.1	0.221133
8.671667	0.1	0.222147
8.673333	0.1	0.223398
8.675000	0.1	0.225663
8.676667	0.1	0.229657
8.678333	0.1	0.235915
8.680000	0.1	0.243545
8.681667	0.1	0.248730
8.683333	0.1	0.247836
8.685000	0.1	0.241816
8.686667	0.1	0.235379
8.688333	0.1	0.232160
8.690000	0.1	0.232279
8.691667	0.1	0.234067
8.693333	0.1	0.236571
8.695000	0.1	0.239611
8.696667	0.1	0.243187
8.698333	0.1	0.246704
8.700000	0.1	0.248373
8.701667	0.1	0.246227
8.703333	0.1	0.239611
8.705000	0.1	0.229836
8.706667	0.1	0.219643
8.708333	0.1	0.211716
8.710000	0.1	0.207305
8.711667	0.1	0.206411
8.713333	0.1	0.209153
8.715000	0.1	0.214934
8.716667	0.1	0.221312
8.718333	0.1	0.225365
8.720000	0.1	0.225484
8.721667	0.1	0.221789
8.723333	0.1	0.214934
8.725000	0.1	0.206411
8.726667	0.1	0.199437
8.728333	0.1	0.196755
8.730000	0.1	0.197828
8.731667	0.1	0.200212
8.733333	0.1	0.203490
8.735000	0.1	0.208735
8.736667	0.1	0.214696
8.738333	0.1	0.218272
8.740000	0.1	0.218391
8.741667	0.1	0.216901
8.743333	0.1	0.216246
8.745000	0.1	0.217021
8.746667	0.1	0.217557
8.748333	0.1	0.216305
8.750000	0.1	0.213504
8.751667	0.1	0.211418
8.753333	0.1	0.211358
8.755000	0.1	0.211656
8.756667	0.1	0.210822
8.758333	0.1	0.209570
8.760000	0.1	0.208914
8.761667	0.1	0.208259
8.763333	0.1	0.206649
8.765000	0.1	0.203908
8.766667	0.1	0.200808
8.768333	0.1	0.198066
8.770000	0.1	0.195742
8.771667	0.1	0.194192
8.773333	0.1	0.194252
8.775000	0.1	0.196219
8.776667	0.1	0.198960
8.778333	0.1	0.200748
8.780000	0.1	0.199914
8.781667	0.1	0.196099
8.783333	0.1	0.191748
8.785000	0.1	0.190496
8.786667	0.1	0.193417
8.788333	0.1	0.198305
8.790000	0.1	0.203609
8.791667	0.1	0.208974
8.793333	0.1	0.212610
8.795000	0.1	0.211179
8.796667	0.1	0.203669
8.798333	0.1	0.193417
8.800000	0.1	0.185609
8.801667	0.1	0.183105
8.803333	0.1	0.185072
8.805000	0.1	0.188649
8.806667	0.1	0.192106
8.808333	0.1	0.195622
8.810000	0.1	0.199497
8.811667	0.1	0.202835
8.813333	0.1	0.204682
8.815000	0.1	0.204802
8.816667	0.1	0.203490
8.818333	0.1	0.201225
8.820000	0.1	0.198841
8.821667	0.1	0.197947
8.823333	0.1	0.199735
8.825000	0.1	0.203550
8.826667	0.1	0.206411
8.828333	0.1	0.206053
8.830000	0.1	0.203252
8.831667	0.1	0.201046
8.833333	0.1	0.201523
8.835000	0.1	0.203848
8.836667	0.1	0.205517
8.838333	0.1	0.206232
8.840000	0.1	0.207782
8.841667	0.1	0.211477
8.843333	0.1	0.215828
8.845000	0.1	0.218332
8.846667	0.1	0.218093
8.848333	0.1	0.216007
8.850000	0.1	0.212550
8.851667	0.1	0.207365
8.853333	0.1	0.201464
8.855000	0.1	0.197351
8.856667	0.1	0.196159
8.858333	0.1	0.196517
8.860000	0.1	0.196636
8.861667	0.1	0.196695
8.863333	0.1	0.197947
8.865000	0.1	0.200868
8.866667	0.1	0.204921
8.868333	0.1	0.210166
8.870000	0.1	0.217319
8.871667	0.1	0.226676
8.873333	0.1	0.235915
8.875000	0.1	0.240803
8.876667	0.1	0.239491
8.878333	0.1	0.234664
8.880000	0.1	0.230491
8.881667	0.1	0.228763
8.883333	0.1	0.228584
8.885000	0.1	0.228822
8.886667	0.1	0.229716
8.888333	0.1	0.231624
8.890000	0.1	0.233412
8.891667	0.1	0.233829
8.893333	0.1	0.232995
8.895000	0.1	0.231802
8.896667	0.1	0.230193
8.898333	0.1	0.227630
8.900000	0.1	0.223815
8.901667	0.1	0.219524
8.903333	0.1	0.215709
8.905000	0.1	0.212967
8.906667	0.1	0.212491
8.908333	0.1	0.215948
8.910000	0.1	0.222743
8.911667	0.1	0.228941
8.913333	0.1	0.230491
8.915000	0.1	0.226200
8.916667	0.1	0.218630
8.918333	0.1	0.212252
8.920000	0.1	0.210404
8.921667	0.1	0.213206
8.923333	0.1	0.218630
8.925000	0.1	0.223875
8.926667	0.1	0.226915
8.928333	0.1	0.227392
8.930000	0.1	0.226498
8.931667	0.1	0.225782
8.933333	0.1	0.225782
8.935000	0.1	0.225723
8.936667	0.1	0.225008
8.938333	0.1	0.224113
8.940000	0.1	0.223458
8.941667	0.1	0.222862
8.943333	0.1	0.221729
8.945000	0.1	0.220716
8.946667	0.1	0.221193
8.948333	0.1	0.223696
8.950000	0.1	0.227273
8.951667	0.1	0.229299
8.953333	0.1	0.227690
8.955000	0.1	0.222802
8.956667	0.1	0.216782
8.958333	0.1	0.210941
8.960000	0.1	0.206232
8.961667	0.1	0.203788
8.963333	0.1	0.204742
8.965000	0.1	0.208318
8.966667	0.1	0.212610
8.968333	0.1	0.216663
8.970000	0.1	0.220716
8.971667	0.1	0.224113
8.973333	0.1	0.225365
8.975000	0.1	0.223100
8.976667	0.1	0.217974
8.978333	0.1	0.211537
8.980000	0.1	0.205398
8.981667	0.1	0.199974
8.983333	0.1	0.195742
8.985000	0.1	0.193536
8.986667	0.1	0.193656
8.988333	0.1	0.194967
8.990000	0.1	0.196099
8.991667	0.1	0.196993
8.993333	0.1	0.197649
8.995000	0.1	0.197291
8.996667	0.1	0.195444
8.998333	0.1	0.192761
9.000000	0.1	0.190198
9.001667	0.1	0.188470
9.003333	0.1	0.188947
9.005000	0.1	0.192463
9.006667	0.1	0.198603
9.008333	0.1	0.205696
9.010000	0.1	0.212252
9.011667	0.1	0.217080
9.013333	0.1	0.219762
9.015000	0.1	0.220597
9.016667	0.1	0.220835
9.018333	0.1	0.221193
9.020000	0.1	0.220895
9.021667	0.1	0.218570
9.023333	0.1	0.214517
9.025000	0.1	0.210643
9.026667	0.1	0.208020
9.028333	0.1	0.206053
9.030000	0.1	0.203609
9.031667	0.1	0.201285
9.033333	0.1	0.201046
9.035000	0.1	0.203967
9.036667	0.1	0.208855
9.038333	0.1	0.213206
9.040000	0.1	0.215769
9.041667	0.1	0.216842
9.043333	0.1	0.216901
9.045000	0.1	0.216007
9.046667	0.1	0.214398
9.048333	0.1	0.212431
9.050000	0.1	0.210047
9.051667	0.1	0.208259
9.053333	0.1	0.207901
9.055000	0.1	0.207603
9.056667	0.1	0.205636
9.058333	0.1	0.202358
9.060000	0.1	0.199974
9.061667	0.1	0.200212
9.063333	0.1	0.201941
9.065000	0.1	0.202239
9.066667	0.1	0.200272
9.068333	0.1	0.198007
9.070000	0.1	0.198245
9.071667	0.1	0.201583
9.073333	0.1	0.206232
9.075000	0.1	0.210464
9.076667	0.1	0.214875
9.078333	0.1	0.220895
9.080000	0.1	0.228345
9.081667	0.1	0.235260
9.083333	0.1	0.239849
9.085000	0.1	0.241160
9.086667	0.1	0.239432
9.088333	0.1	0.236094
9.090000	0.1	0.232637
9.091667	0.1	0.229538
9.093333	0.1	0.226438
9.095000	0.1	0.223398
9.096667	0.1	0.221610
9.098333	0.1	0.222325
9.100000	0.1	0.225067
9.101667	0.1	0.227511
9.103333	0.1	0.227332
9.105000	0.1	0.224471
9.106667	0.1	0.220895
9.108333	0.1	0.219047
9.110000	0.1	0.219882
9.111667	0.1	0.222027
9.113333	0.1	0.223339
9.115000	0.1	0.223100
9.116667	0.1	0.221670
9.118333	0.1	0.218749
9.120000	0.1	0.213921
9.121667	0.1	0.208676
9.123333	0.1	0.206292
9.125000	0.1	0.208557
9.126667	0.1	0.214219
9.128333	0.1	0.220239
9.130000	0.1	0.224650
9.131667	0.1	0.227034
9.133333	0.1	0.227630
9.135000	0.1	0.227213
9.136667	0.1	0.226557
9.138333	0.1	0.226498
9.140000	0.1	0.227749
9.141667	0.1	0.229538
9.143333	0.1	0.229597
9.145000	0.1	0.227094
9.146667	0.1	0.223994
9.148333	0.1	0.222385
9.150000	0.1	0.221729
9.151667	0.1	0.219584
9.153333	0.1	0.214875
9.155000	0.1	0.210404
9.156667	0.1	0.210822
9.158333	0.1	0.218093
9.160000	0.1	0.229120
9.161667	0.1	0.238299
9.163333	0.1	0.242293
9.165000	0.1	0.241697
9.166667	0.1	0.238717
9.168333	0.1	0.235856
9.170000	0.1	0.234425
9.171667	0.1	0.234127
9.173333	0.1	0.233710
9.175000	0.1	0.232220
9.176667	0.1	0.229716
9.178333	0.1	0.226557
9.180000	0.1	0.223160
9.181667	0.1	0.220597
9.183333	0.1	0.219464
9.185000	0.1	0.218749
9.186667	0.1	0.216484
9.188333	0.1	0.213087
9.190000	0.1	0.211597
9.191667	0.1	0.213921
9.193333	0.1	0.219047
9.195000	0.1	0.223756
9.196667	0.1	0.225246
9.198333	0.1	0.223756
9.200000	0.1	0.221789
9.201667	0.1	0.220358
9.203333	0.1	0.218272
9.205000	0.1	0.214398
9.206667	0.1	0.209153
9.208333	0.1	0.204504
9.210000	0.1	0.202715
9.211667	0.1	0.204861
9.213333	0.1	0.210047
9.215000	0.1	0.216782
9.216667	0.1	0.223994
9.218333	0.1	0.230730
9.220000	0.1	0.236213
9.221667	0.1	0.239670
9.223333	0.1	0.240862
9.225000	0.1	0.240505
9.226667	0.1	0.239909
9.228333	0.1	0.239313
9.230000	0.1	0.238419
9.231667	0.1	0.236630
9.233333	0.1	0.233352
9.235000	0.1	0.228047
9.236667	0.1	0.221372
9.238333	0.1	0.215232
9.240000	0.1	0.212133
9.241667	0.1	0.213265
9.243333	0.1	0.217199
9.245000	0.1	0.220656
9.246667	0.1	0.221193
9.248333	0.1	0.219345
9.250000	0.1	0.216246
9.251667	0.1	0.213087
9.253333	0.1	0.211537
9.255000	0.1	0.212908
9.256667	0.1	0.217617
9.258333	0.1	0.225723
9.260000	0.1	0.235438
9.261667	0.1	0.242591
9.263333	0.1	0.244021
9.265000	0.1	0.240147
9.266667	0.1	0.234425
9.268333	0.1	0.230491
9.270000	0.1	0.229299
9.271667	0.1	0.229538
9.273333	0.1	0.229538
9.275000	0.1	0.229061
9.276667	0.1	0.229180
9.278333	0.1	0.230670
9.280000	0.1	0.232875
9.281667	0.1	0.234425
9.283333	0.1	0.234544
9.285000	0.1	0.234425
9.286667	0.1	0.235379
9.288333	0.1	0.236988
9.290000	0.1	0.237525
9.291667	0.1	0.235736
9.293333	0.1	0.231862
9.295000	0.1	0.227928
9.296667	0.1	0.225782
9.298333	0.1	0.225186
9.300000	0.1	0.225008
9.301667	0.1	0.225186
9.303333	0.1	0.227392
9.305000	0.1	0.233769
9.306667	0.1	0.243664
9.308333	0.1	0.252962
9.310000	0.1	0.258386
9.311667	0.1	0.259995
9.313333	0.1	0.259757
9.315000	0.1	0.259221
9.316667	0.1	0.258446
9.318333	0.1	0.256836
9.320000	0.1	0.253975
9.321667	0.1	0.250340
9.323333	0.1	0.246525
9.325000	0.1	0.243306
9.326667	0.1	0.242531
9.328333	0.1	0.245035
9.330000	0.1	0.249326
9.331667	0.1	0.252366
9.333333	0.1	0.252128
9.335000	0.1	0.248730
9.336667	0.1	0.243008
9.338333	0.1	0.236988
9.340000	0.1	0.233889
9.341667	0.1	0.235081
9.343333	0.1	0.239372
9.345000	0.1	0.244796
9.346667	0.1	0.250399
9.348333	0.1	0.256062
9.350000	0.1	0.261486
9.351667	0.1	0.266731
9.353333	0.1	0.271976
9.355000	0.1	0.277340
9.356667	0.1	0.281811
9.358333	0.1	0.283778
9.360000	0.1	0.283003
9.361667	0.1	0.280857
9.363333	0.1	0.278652
9.365000	0.1	0.276625
9.366667	0.1	0.274241
9.368333	0.1	0.271142
9.370000	0.1	0.267923
9.371667	0.1	0.267029
9.373333	0.1	0.270069
9.375000	0.1	0.275552
9.376667	0.1	0.279963
9.378333	0.1	0.280857
9.380000	0.1	0.277758
9.381667	0.1	0.271976
9.383333	0.1	0.265777
9.385000	0.1	0.261843
9.386667	0.1	0.260830
9.388333	0.1	0.261605
9.390000	0.1	0.262439
9.391667	0.1	0.262618
9.393333	0.1	0.262916
9.395000	0.1	0.264645
9.396667	0.1	0.267982
9.398333	0.1	0.272155
9.400000	0.1	0.276566
9.401667	0.1	0.281096
9.403333	0.1	0.285685
9.405000	0.1	0.289738
9.406667	0.1	0.292480
9.408333	0.1	0.293195
9.410000	0.1	0.292182
9.411667	0.1	0.289798
9.413333	0.1	0.285745
9.415000	0.1	0.280857
9.416667	0.1	0.277698
9.418333	0.1	0.278175
9.420000	0.1	0.280797
9.421667	0.1	0.282705
9.423333	0.1	0.282586
9.425000	0.1	0.281096
9.426667	0.1	0.279963
9.428333	0.1	0.280142
9.430000	0.1	0.281215
9.431667	0.1	0.282943
9.433333	0.1	0.286520
9.435000	0.1	0.292540
9.436667	0.1	0.299037
9.438333	0.1	0.303149
9.440000	0.1	0.303566
9.441667	0.1	0.301063
9.443333	0.1	0.297248
9.445000	0.1	0.293434
9.446667	0.1	0.289977
9.448333	0.1	0.287950
9.450000	0.1	0.288606
9.451667	0.1	0.291348
9.453333	0.1	0.294566
9.455000	0.1	0.296772
9.456667	0.1	0.297248
9.458333	0.1	0.295877
9.460000	0.1	0.293911
9.461667	0.1	0.292957
9.463333	0.1	0.293970
9.465000	0.1	0.296772
9.466667	0.1	0.299633
9.468333	0.1	0.300109
9.470000	0.1	0.298083
9.471667	0.1	0.297248
9.473333	0.1	0.301182
9.475000	0.1	0.308692
9.476667	0.1	0.315487
9.478333	0.1	0.319183
9.480000	0.1	0.319779
9.481667	0.1	0.318170
9.483333	0.1	0.315309
9.485000	0.1	0.313044
9.486667	0.1	0.312984
9.488333	0.1	0.314891
9.490000	0.1	0.316799
9.491667	0.1	0.316381
9.493333	0.1	0.312686
9.495000	0.1	0.306666
9.496667	0.1	0.300705
9.498333	0.1	0.296831
9.500000	0.1	0.295877
9.501667	0.1	0.297308
9.503333	0.1	0.299990
9.505000	0.1	0.303745
9.506667	0.1	0.308931
9.508333	0.1	0.315428
9.510000	0.1	0.321567
9.511667	0.1	0.325799
9.513333	0.1	0.327289
9.515000	0.1	0.326872
9.516667	0.1	0.326097
9.518333	0.1	0.326037
9.520000	0.1	0.326872
9.521667	0.1	0.328958
9.523333	0.1	0.333011
9.525000	0.1	0.339210
9.526667	0.1	0.346184
9.528333	0.1	0.352800
9.530000	0.1	0.358701
9.531667	0.1	0.362933
9.533333	0.1	0.364125
9.535000	0.1	0.363350
9.536667	0.1	0.363052
9.538333	0.1	0.365138
9.540000	0.1	0.370324
9.541667	0.1	0.378191
9.543333	0.1	0.386596
9.545000	0.1	0.392675
9.546667	0.1	0.395179
9.548333	0.1	0.395179
9.550000	0.1	0.395060
9.551667	0.1	0.397086
9.553333	0.1	0.402153
9.555000	0.1	0.409603
9.556667	0.1	0.417590
9.558333	0.1	0.423431
9.560000	0.1	0.425637
9.561667	0.1	0.425160
9.563333	0.1	0.424922
9.565000	0.1	0.427902
9.566667	0.1	0.434756
9.568333	0.1	0.443459
9.570000	0.1	0.450552
9.571667	0.1	0.453830
9.573333	0.1	0.453472
9.575000	0.1	0.450969
9.576667	0.1	0.448227
9.578333	0.1	0.446558
9.580000	0.1	0.446260
9.581667	0.1	0.447989
9.583333	0.1	0.452757
9.585000	0.1	0.460684
9.586667	0.1	0.470638
9.588333	0.1	0.481665
9.590000	0.1	0.492871
9.591667	0.1	0.503480
9.593333	0.1	0.512540
9.595000	0.1	0.518858
9.596667	0.1	0.520885
9.598333	0.1	0.518441
9.600000	0.1	0.513196
9.601667	0.1	0.508189
9.603333	0.1	0.506103
9.605000	0.1	0.508606
9.606667	0.1	0.515997
9.608333	0.1	0.527084
9.610000	0.1	0.539541
9.611667	0.1	0.550687
9.613333	0.1	0.557900
9.615000	0.1	0.559807
9.616667	0.1	0.558019
9.618333	0.1	0.555813
9.620000	0.1	0.555515
9.621667	0.1	0.557601
9.623333	0.1	0.560105
9.625000	0.1	0.561059
9.626667	0.1	0.561237
9.628333	0.1	0.563800
9.630000	0.1	0.570238
9.631667	0.1	0.578702
9.633333	0.1	0.586033
9.635000	0.1	0.590086
9.636667	0.1	0.590980
9.638333	0.1	0.590444
9.640000	0.1	0.590444
9.641667	0.1	0.590920
9.643333	0.1	0.591040
9.645000	0.1	0.591099
9.646667	0.1	0.592053
9.648333	0.1	0.594020
9.650000	0.1	0.595450
9.651667	0.1	0.595748
9.653333	0.1	0.595570
9.655000	0.1	0.595152
9.656667	0.1	0.593364
9.658333	0.1	0.589192
9.660000	0.1	0.583649
9.661667	0.1	0.579298
9.663333	0.1	0.577748
9.665000	0.1	0.577390
9.666667	0.1	0.576437
9.668333	0.1	0.575662
9.670000	0.1	0.577092
9.671667	0.1	0.581205
9.673333	0.1	0.586391
9.675000	0.1	0.590563
9.676667	0.1	0.593007
9.678333	0.1	0.593603
9.680000	0.1	0.591815
9.681667	0.1	0.586569
9.683333	0.1	0.578642
9.685000	0.1	0.572205
9.686667	0.1	0.571609
9.688333	0.1	0.576854
9.690000	0.1	0.583887
9.691667	0.1	0.589788
9.693333	0.1	0.594258
9.695000	0.1	0.596762
9.696667	0.1	0.596166
9.698333	0.1	0.593007
9.700000	0.1	0.590682
9.701667	0.1	0.591755
9.703333	0.1	0.595450
9.705000	0.1	0.599086
9.706667	0.1	0.601649
9.708333	0.1	0.603855
9.710000	0.1	0.605464
9.711667	0.1	0.604510
9.713333	0.1	0.600100
9.715000	0.1	0.594080
9.716667	0.1	0.589430
9.718333	0.1	0.588417
9.720000	0.1	0.591517
9.721667	0.1	0.597417
9.723333	0.1	0.603378
9.725000	0.1	0.606716
9.726667	0.1	0.606895
9.728333	0.1	0.605702
9.730000	0.1	0.604391
9.731667	0.1	0.602484
9.733333	0.1	0.599027
9.735000	0.1	0.595450
9.736667	0.1	0.595093
9.738333	0.1	0.599742
9.740000	0.1	0.606835
9.741667	0.1	0.611901
9.743333	0.1	0.613213
9.745000	0.1	0.611067
9.746667	0.1	0.606954
9.748333	0.1	0.603557
9.750000	0.1	0.603974
9.751667	0.1	0.609696
9.753333	0.1	0.619352
9.755000	0.1	0.629127
9.756667	0.1	0.634968
9.758333	0.1	0.634968
9.760000	0.1	0.630140
9.761667	0.1	0.623286
9.763333	0.1	0.617325
9.765000	0.1	0.614345
9.766667	0.1	0.614345
9.768333	0.1	0.615537
9.770000	0.1	0.616670
9.771667	0.1	0.618219
9.773333	0.1	0.621438
9.775000	0.1	0.626385
9.776667	0.1	0.631154
9.778333	0.1	0.633359
9.780000	0.1	0.632763
9.781667	0.1	0.631273
9.783333	0.1	0.631452
9.785000	0.1	0.634074
9.786667	0.1	0.638247
9.788333	0.1	0.642896
9.790000	0.1	0.647068
9.791667	0.1	0.649691
9.793333	0.1	0.651479
9.795000	0.1	0.654221
9.796667	0.1	0.658691
9.798333	0.1	0.662863
9.800000	0.1	0.663161
9.801667	0.1	0.657499
9.803333	0.1	0.647306
9.805000	0.1	0.636160
9.806667	0.1	0.627697
9.808333	0.1	0.624538
9.810000	0.1	0.626683
9.811667	0.1	0.630915
9.813333	0.1	0.634432
9.815000	0.1	0.637829
9.816667	0.1	0.643253
9.818333	0.1	0.651300
9.820000	0.1	0.660479
9.821667	0.1	0.668585
9.823333	0.1	0.672519
9.825000	0.1	0.669718
9.826667	0.1	0.660479
9.828333	0.1	0.648141
9.830000	0.1	0.637114
9.831667	0.1	0.630915
9.833333	0.1	0.630021
9.835000	0.1	0.631630
9.836667	0.1	0.632405
9.838333	0.1	0.631213
9.840000	0.1	0.628769
9.841667	0.1	0.625551
9.843333	0.1	0.621736
9.845000	0.1	0.617385
9.846667	0.1	0.613749
9.848333	0.1	0.612676
9.850000	0.1	0.614822
9.851667	0.1	0.618458
9.853333	0.1	0.621855
9.855000	0.1	0.625312
9.856667	0.1	0.630021
9.858333	0.1	0.634968
9.860000	0.1	0.638485
9.861667	0.1	0.639319
9.863333	0.1	0.637829
9.865000	0.1	0.635386
9.866667	0.1	0.633955
9.868333	0.1	0.634730
9.870000	0.1	0.636995
9.871667	0.1	0.639081
9.873333	0.1	0.639856
9.875000	0.1	0.640214
9.876667	0.1	0.641763
9.878333	0.1	0.644565
9.880000	0.1	0.645995
9.881667	0.1	0.643849
9.883333	0.1	0.638306
9.885000	0.1	0.631213
9.886667	0.1	0.624299
9.888333	0.1	0.618696
9.890000	0.1	0.615418
9.891667	0.1	0.614345
9.893333	0.1	0.615180
9.895000	0.1	0.617981
9.896667	0.1	0.622749
9.898333	0.1	0.627458
9.900000	0.1	0.629246
9.901667	0.1	0.626802
9.903333	0.1	0.621438
9.905000	0.1	0.615120
9.906667	0.1	0.608146
9.908333	0.1	0.600159
9.910000	0.1	0.590682
9.911667	0.1	0.580668
9.913333	0.1	0.572681
9.915000	0.1	0.568867
9.916667	0.1	0.567973
9.918333	0.1	0.567615
9.920000	0.1	0.567257
9.921667	0.1	0.567496
9.923333	0.1	0.568211
9.925000	0.1	0.568509
9.926667	0.1	0.567317
9.928333	0.1	0.564277
9.930000	0.1	0.561476
9.931667	0.1	0.561535
9.933333	0.1	0.565350
9.935000	0.1	0.570893
9.936667	0.1	0.575066
9.938333	0.1	0.575781
9.940000	0.1	0.573218
9.941667	0.1	0.568509
9.943333	0.1	0.561893
9.945000	0.1	0.553131
9.946667	0.1	0.543773
9.948333	0.1	0.537634
9.950000	0.1	0.536621
9.951667	0.1	0.539422
9.953333	0.1	0.544488
9.955000	0.1	0.551224
9.956667	0.1	0.558257
9.958333	0.1	0.562668
9.960000	0.1	0.561237
9.961667	0.1	0.553548
9.963333	0.1	0.542164
9.965000	0.1	0.530303
9.966667	0.1	0.520051
9.968333	0.1	0.511825
9.970000	0.1	0.505447
9.971667	0.1	0.501394
9.973333	0.1	0.500679
9.975000	0.1	0.503719
9.976667	0.1	0.509024
9.978333	0.1	0.514030
9.980000	0.1	0.517130
9.981667	0.1	0.517190
9.983333	0.1	0.513434
9.985000	0.1	0.507057
9.986667	0.1	0.501633
9.988333	0.1	0.500202
9.990000	0.1	0.502348
9.991667	0.1	0.505388
9.993333	0.1	0.507653
9.995000	0.1	0.509262
9.996667	0.1	0.510991
9.998333	0.1	0.513077
10.000000	0.1	0.514567
10.001667	0.1	0.513673
10.003333	0.1	0.510216
10.005000	0.1	0.505388
10.006667	0.1	0.500202
10.008333	0.1	0.495374
10.010000	0.1	0.491858
10.011667	0.1	0.490546
10.013333	0.1	0.491142
10.015000	0.1	0.491798
10.016667	0.1	0.491202
10.018333	0.1	0.489354
10.020000	0.1	0.486434
10.021667	0.1	0.481963
10.023333	0.1	0.476301
10.025000	0.1	0.471652
10.026667	0.1	0.470340
10.028333	0.1	0.472605
10.030000	0.1	0.477552
10.031667	0.1	0.483692
10.033333	0.1	0.489056
10.035000	0.1	0.491381
10.036667	0.1	0.489533
10.038333	0.1	0.484705
10.040000	0.1	0.480175
10.041667	0.1	0.479341
10.043333	0.1	0.483155
10.045000	0.1	0.488997
10.046667	0.1	0.493050
10.048333	0.1	0.493825
10.050000	0.1	0.491619
10.051667	0.1	0.486374
10.053333	0.1	0.478089
10.055000	0.1	0.468791
10.056667	0.1	0.462055
10.058333	0.1	0.460804
10.060000	0.1	0.464857
10.061667	0.1	0.470877
10.063333	0.1	0.476420
10.065000	0.1	0.481010
10.066667	0.1	0.484884
10.068333	0.1	0.487328
10.070000	0.1	0.487804
10.071667	0.1	0.486076
10.073333	0.1	0.482500
10.075000	0.1	0.478506
10.076667	0.1	0.475764
10.078333	0.1	0.474393
10.080000	0.1	0.472844
10.081667	0.1	0.470817
10.083333	0.1	0.469148
10.085000	0.1	0.468135
10.086667	0.1	0.466526
10.088333	0.1	0.463843
10.090000	0.1	0.460982
10.091667	0.1	0.459135
10.093333	0.1	0.459433
10.095000	0.1	0.461817
10.096667	0.1	0.464737
10.098333	0.1	0.467360
10.100000	0.1	0.470281
10.101667	0.1	0.473976
10.103333	0.1	0.478089
10.105000	0.1	0.482202
10.106667	0.1	0.485599
10.108333	0.1	0.487268
10.110000	0.1	0.486314
10.111667	0.1	0.482619
10.113333	0.1	0.476837
10.115000	0.1	0.470281
10.116667	0.1	0.464201
10.118333	0.1	0.459135
10.120000	0.1	0.454962
10.121667	0.1	0.452042
10.123333	0.1	0.451565
10.125000	0.1	0.454068
10.126667	0.1	0.458479
10.128333	0.1	0.461638
10.130000	0.1	0.461042
10.131667	0.1	0.457346
10.133333	0.1	0.452399
10.135000	0.1	0.446975
10.136667	0.1	0.440419
10.138333	0.1	0.433326
10.140000	0.1	0.429153
10.141667	0.1	0.431895
10.143333	0.1	0.442326
10.145000	0.1	0.456095
10.146667	0.1	0.467122
10.148333	0.1	0.471473
10.150000	0.1	0.469267
10.151667	0.1	0.464320
10.153333	0.1	0.460923
10.155000	0.1	0.461400
10.156667	0.1	0.465572
10.158333	0.1	0.471413
10.160000	0.1	0.476837
10.161667	0.1	0.481069
10.163333	0.1	0.483871
10.165000	0.1	0.484884
10.166667	0.1	0.484705
10.168333	0.1	0.484407
10.170000	0.1	0.483930
10.171667	0.1	0.482678
10.173333	0.1	0.480175
10.175000	0.1	0.476658
10.176667	0.1	0.473857
10.178333	0.1	0.474155
10.180000	0.1	0.477493
10.181667	0.1	0.480533
10.183333	0.1	0.479460
10.185000	0.1	0.474095
10.186667	0.1	0.466824
10.188333	0.1	0.460446
10.190000	0.1	0.456512
10.191667	0.1	0.455081
10.193333	0.1	0.455380
10.195000	0.1	0.456750
10.196667	0.1	0.458360
10.198333	0.1	0.458598
10.200000	0.1	0.456035
10.201667	0.1	0.450730
10.203333	0.1	0.444233
10.205000	0.1	0.439584
10.206667	0.1	0.439703
10.208333	0.1	0.445306
10.210000	0.1	0.454247
10.211667	0.1	0.463605
10.213333	0.1	0.470817
10.215000	0.1	0.473976
10.216667	0.1	0.472248
10.218333	0.1	0.466347
10.220000	0.1	0.458360
10.221667	0.1	0.452101
10.223333	0.1	0.450909
10.225000	0.1	0.455260
10.226667	0.1	0.462592
10.228333	0.1	0.469387
10.230000	0.1	0.473380
10.231667	0.1	0.473797
10.233333	0.1	0.471473
10.235000	0.1	0.468135
10.236667	0.1	0.464976
10.238333	0.1	0.462234
10.240000	0.1	0.460029
10.241667	0.1	0.458479
10.243333	0.1	0.456810
10.245000	0.1	0.454187
10.246667	0.1	0.450790
10.248333	0.1	0.447750
10.250000	0.1	0.446737
10.251667	0.1	0.448883
10.253333	0.1	0.453174
10.255000	0.1	0.457048
10.256667	0.1	0.458539
10.258333	0.1	0.457585
10.260000	0.1	0.456333
10.261667	0.1	0.457168
10.263333	0.1	0.460327
10.265000	0.1	0.463784
10.266667	0.1	0.465989
10.268333	0.1	0.467062
10.270000	0.1	0.467479
10.271667	0.1	0.468016
10.273333	0.1	0.468850
10.275000	0.1	0.469029
10.276667	0.1	0.469148
10.278333	0.1	0.471234
10.280000	0.1	0.475645
10.281667	0.1	0.480533
10.283333	0.1	0.483334
10.285000	0.1	0.482857
10.286667	0.1	0.480235
10.288333	0.1	0.477910
10.290000	0.1	0.477374
10.291667	0.1	0.478864
10.293333	0.1	0.482142
10.295000	0.1	0.486493
10.296667	0.1	0.490129
10.298333	0.1	0.491083
10.300000	0.1	0.488997
10.301667	0.1	0.486493
10.303333	0.1	0.486970
10.305000	0.1	0.490963
10.306667	0.1	0.497103
10.308333	0.1	0.504434
10.310000	0.1	0.512898
10.311667	0.1	0.521779
10.313333	0.1	0.530064
10.315000	0.1	0.536561
10.316667	0.1	0.539720
10.318333	0.1	0.539959
10.320000	0.1	0.539601
10.321667	0.1	0.540912
10.323333	0.1	0.544250
10.325000	0.1	0.549316
10.326667	0.1	0.556409
10.328333	0.1	0.565350
10.330000	0.1	0.574291
10.331667	0.1	0.580549
10.333333	0.1	0.582874
10.335000	0.1	0.582516
10.336667	0.1	0.582457
10.338333	0.1	0.585198
10.340000	0.1	0.591874
10.341667	0.1	0.602365
10.343333	0.1	0.614703
10.345000	0.1	0.626385
10.346667	0.1	0.635624
10.348333	0.1	0.642836
10.350000	0.1	0.649750
10.351667	0.1	0.657976
10.353333	0.1	0.667036
10.355000	0.1	0.676036
10.356667	0.1	0.685394
10.358333	0.1	0.696003
10.360000	0.1	0.708640
10.361667	0.1	0.723660
10.363333	0.1	0.740290
10.365000	0.1	0.755668
10.366667	0.1	0.767469
10.368333	0.1	0.776291
10.370000	0.1	0.785112
10.371667	0.1	0.796676
10.373333	0.1	0.810802
10.375000	0.1	0.825048
10.376667	0.1	0.838459
10.378333	0.1	0.852883
10.380000	0.1	0.869572
10.381667	0.1	0.887394
10.383333	0.1	0.904620
10.385000	0.1	0.920713
10.386667	0.1	0.936806
10.388333	0.1	0.954032
10.390000	0.1	0.972092
10.391667	0.1	0.989199
10.393333	0.1	1.004636
10.395000	0.1	1.019836
10.396667	0.1	1.036942
10.398333	0.1	1.057386
10.400000	0.1	1.080930
10.401667	0.1	1.104891
10.403333	0.1	1.126349
10.405000	0.1	1.145184
10.406667	0.1	1.163781
10.408333	0.1	1.184166
10.410000	0.1	1.206279
10.411667	0.1	1.229286
10.413333	0.1	1.253426
10.415000	0.1	1.279593
10.416667	0.1	1.307666
10.418333	0.1	1.336515
10.420000	0.1	1.366079
10.421667	0.1	1.396358
10.423333	0.1	1.426280
10.425000	0.1	1.453817
10.426667	0.1	1.478195
10.428333	0.1	1.500189
10.430000	0.1	1.523078
10.431667	0.1	1.550436
10.433333	0.1	1.582444
10.435000	0.1	1.614988
10.436667	0.1	1.643598
10.438333	0.1	1.668334
10.440000	0.1	1.692474
10.441667	0.1	1.717985
10.443333	0.1	1.743376
10.445000	0.1	1.765430
10.446667	0.1	1.783073
10.448333	0.1	1.798689
10.450000	0.1	1.815438
10.451667	0.1	1.834810
10.453333	0.1	1.855672
10.455000	0.1	1.875877
10.456667	0.1	1.893997
10.458333	0.1	1.909137
10.460000	0.1	1.921594
10.461667	0.1	1.932740
10.463333	0.1	1.944661
10.465000	0.1	1.958370
10.466667	0.1	1.973629
10.468333	0.1	1.988948
10.470000	0.1	2.002180
10.471667	0.1	2.011716
10.473333	0.1	2.018213
10.475000	0.1	2.024233
10.476667	0.1	2.031088
10.478333	0.1	2.037883
10.480000	0.1	2.041936
10.481667	0.1	2.041996
10.483333	0.1	2.040267
10.485000	0.1	2.040327
10.486667	0.1	2.044082
10.488333	0.1	2.050579
10.490000	0.1	2.057254
10.491667	0.1	2.062619
10.493333	0.1	2.067030
10.495000	0.1	2.071023
10.496667	0.1	2.073586
10.498333	0.1	2.072871
10.500000	0.1	2.068102
10.501667	0.1	2.060413
10.503333	0.1	2.051830
10.505000	0.1	2.044380
10.506667	0.1	2.039611
10.508333	0.1	2.038539
10.510000	0.1	2.041876
10.511667	0.1	2.048731
10.513333	0.1	2.055943
10.515000	0.1	2.059758
10.516667	0.1	2.058029
10.518333	0.1	2.050817
10.520000	0.1	2.039671
10.521667	0.1	2.028048
10.523333	0.1	2.020955
10.525000	0.1	2.021253
10.526667	0.1	2.027571
10.528333	0.1	2.035678
10.530000	0.1	2.041817
10.531667	0.1	2.045453
10.533333	0.1	2.047479
10.535000	0.1	2.048016
10.536667	0.1	2.046168
10.538333	0.1	2.041638
10.540000	0.1	2.035558
10.541667	0.1	2.030015
10.543333	0.1	2.026737
10.545000	0.1	2.025962
10.546667	0.1	2.026916
10.548333	0.1	2.029061
10.550000	0.1	2.032876
10.551667	0.1	2.037466
10.553333	0.1	2.040863
10.555000	0.1	2.042234
10.556667	0.1	2.042055
10.558333	0.1	2.041161
10.560000	0.1	2.041221
10.561667	0.1	2.043486
10.563333	0.1	2.047956
10.565000	0.1	2.053082
10.566667	0.1	2.057135
10.568333	0.1	2.058506
10.570000	0.1	2.056778
10.571667	0.1	2.053976
10.573333	0.1	2.052546
10.575000	0.1	2.053261
10.576667	0.1	2.055109
10.578333	0.1	2.056539
10.580000	0.1	2.056360
10.581667	0.1	2.054751
10.583333	0.1	2.052665
10.585000	0.1	2.051115
10.586667	0.1	2.051652
10.588333	0.1	2.054870
10.590000	0.1	2.059579
10.591667	0.1	2.063573
10.593333	0.1	2.065182
10.595000	0.1	2.063990
10.596667	0.1	2.061725
10.598333	0.1	2.060354
10.600000	0.1	2.059996
10.601667	0.1	2.059400
10.603333	0.1	2.058387
10.605000	0.1	2.058506
10.606667	0.1	2.061963
10.608333	0.1	2.069414
10.610000	0.1	2.078354
10.611667	0.1	2.084375
10.613333	0.1	2.085030
10.615000	0.1	2.081871
10.616667	0.1	2.078235
10.618333	0.1	2.075970
10.620000	0.1	2.074719
10.621667	0.1	2.074301
10.623333	0.1	2.074361
10.625000	0.1	2.073646
10.626667	0.1	2.070606
10.628333	0.1	2.065301
10.630000	0.1	2.060115
10.631667	0.1	2.056956
10.633333	0.1	2.055466
10.635000	0.1	2.054036
10.636667	0.1	2.052546
10.638333	0.1	2.051413
10.640000	0.1	2.048850
10.641667	0.1	2.041757
10.643333	0.1	2.029956
10.645000	0.1	2.016664
10.646667	0.1	2.005339
10.648333	0.1	1.996696
10.650000	0.1	1.989901
10.651667	0.1	1.984477
10.653333	0.1	1.980603
10.655000	0.1	1.977027
10.656667	0.1	1.970768
10.658333	0.1	1.959860
10.660000	0.1	1.947105
10.661667	0.1	1.938105
10.663333	0.1	1.935840
10.665000	0.1	1.937449
10.666667	0.1	1.936853
10.668333	0.1	1.930297
10.670000	0.1	1.918852
10.671667	0.1	1.905322
10.673333	0.1	1.891315
10.675000	0.1	1.877427
10.676667	0.1	1.864672
10.678333	0.1	1.854301
10.680000	0.1	1.846135
10.681667	0.1	1.838505
10.683333	0.1	1.829028
10.685000	0.1	1.816034
10.686667	0.1	1.799643
10.688333	0.1	1.781821
10.690000	0.1	1.763821
10.691667	0.1	1.744807
10.693333	0.1	1.723826
10.695000	0.1	1.702488
10.696667	0.1	1.684308
10.698333	0.1	1.671553
10.700000	0.1	1.662314
10.701667	0.1	1.652479
10.703333	0.1	1.639903
10.705000	0.1	1.624346
10.706667	0.1	1.605153
10.708333	0.1	1.582265
10.710000	0.1	1.557112
10.711667	0.1	1.531720
10.713333	0.1	1.507461
10.715000	0.1	1.485527
10.716667	0.1	1.465917
10.718333	0.1	1.447857
10.720000	0.1	1.430333
10.721667	0.1	1.412094
10.723333	0.1	1.392365
10.725000	0.1	1.371563
10.726667	0.1	1.350284
10.728333	0.1	1.327634
10.730000	0.1	1.302421
10.731667	0.1	1.275063
10.733333	0.1	1.247227
10.735000	0.1	1.221299
10.736667	0.1	1.199484
10.738333	0.1	1.182020
10.740000	0.1	1.167595
10.741667	0.1	1.154184
10.743333	0.1	1.139641
10.745000	0.1	1.122773
10.746667	0.1	1.104236
10.748333	0.1	1.086235
10.750000	0.1	1.069963
10.751667	0.1	1.053631
10.753333	0.1	1.035094
10.755000	0.1	1.013815
10.756667	0.1	0.990927
10.758333	0.1	0.968516
10.760000	0.1	0.947774
10.761667	0.1	0.928819
10.763333	0.1	0.911415
10.765000	0.1	0.895083
10.766667	0.1	0.879228
10.768333	0.1	0.863731
10.770000	0.1	0.849605
10.771667	0.1	0.838578
10.773333	0.1	0.831008
10.775000	0.1	0.824869
10.776667	0.1	0.817120
10.778333	0.1	0.806451
10.780000	0.1	0.793517
10.781667	0.1	0.779629
10.783333	0.1	0.765860
10.785000	0.1	0.752270
10.786667	0.1	0.739157
10.788333	0.1	0.727952
10.790000	0.1	0.719667
10.791667	0.1	0.713289
10.793333	0.1	0.706792
10.795000	0.1	0.699520
10.796667	0.1	0.692725
10.798333	0.1	0.687897
10.800000	0.1	0.685036
10.801667	0.1	0.682473
10.803333	0.1	0.678241
10.805000	0.1	0.671208
10.806667	0.1	0.662208
10.808333	0.1	0.653386
10.810000	0.1	0.646710
10.811667	0.1	0.643194
10.813333	0.1	0.642777
10.815000	0.1	0.644147
10.816667	0.1	0.645459
10.818333	0.1	0.644565
10.820000	0.1	0.640035
10.821667	0.1	0.632644
10.823333	0.1	0.624299
10.825000	0.1	0.617564
10.826667	0.1	0.613928
10.828333	0.1	0.612497
10.830000	0.1	0.611544
10.831667	0.1	0.611544
10.833333	0.1	0.614047
10.835000	0.1	0.618875
10.836667	0.1	0.624001
10.838333	0.1	0.627041
10.840000	0.1	0.626564
10.841667	0.1	0.622928
10.843333	0.1	0.617743
10.845000	0.1	0.612676
10.846667	0.1	0.608921
10.848333	0.1	0.607431
10.850000	0.1	0.608563
10.851667	0.1	0.611067
10.853333	0.1	0.612319
10.855000	0.1	0.610411
10.856667	0.1	0.605702
10.858333	0.1	0.600278
10.860000	0.1	0.596345
10.861667	0.1	0.595272
10.863333	0.1	0.597179
10.865000	0.1	0.602186
10.866667	0.1	0.609458
10.868333	0.1	0.616908
10.870000	0.1	0.621975
10.871667	0.1	0.624001
10.873333	0.1	0.623703
10.875000	0.1	0.622094
10.876667	0.1	0.620306
10.878333	0.1	0.619173
10.880000	0.1	0.618637
10.881667	0.1	0.617921
10.883333	0.1	0.617087
10.885000	0.1	0.617266
10.886667	0.1	0.620246
10.888333	0.1	0.626504
10.890000	0.1	0.634670
10.891667	0.1	0.642896
10.893333	0.1	0.649869
10.895000	0.1	0.655353
10.896667	0.1	0.658989
10.898333	0.1	0.659525
10.900000	0.1	0.656128
10.901667	0.1	0.651121
10.903333	0.1	0.647724
10.905000	0.1	0.647008
10.906667	0.1	0.647128
10.908333	0.1	0.646532
10.910000	0.1	0.646353
10.911667	0.1	0.648916
10.913333	0.1	0.654697
10.915000	0.1	0.661731
10.916667	0.1	0.666976
10.918333	0.1	0.669718
10.920000	0.1	0.670791
10.921667	0.1	0.670373
10.923333	0.1	0.668407
10.925000	0.1	0.666201
10.926667	0.1	0.665247
10.928333	0.1	0.665903
10.930000	0.1	0.666559
10.931667	0.1	0.664532
10.933333	0.1	0.658393
10.935000	0.1	0.650227
10.936667	0.1	0.643969
10.938333	0.1	0.642717
10.940000	0.1	0.646651
10.941667	0.1	0.653625
10.943333	0.1	0.661075
10.945000	0.1	0.667393
10.946667	0.1	0.672221
10.948333	0.1	0.675738
10.950000	0.1	0.677526
10.951667	0.1	0.676394
10.953333	0.1	0.672340
10.955000	0.1	0.667751
10.956667	0.1	0.665605
10.958333	0.1	0.666678
10.960000	0.1	0.669122
10.961667	0.1	0.670672
10.963333	0.1	0.669539
10.965000	0.1	0.665546
10.966667	0.1	0.660539
10.968333	0.1	0.657499
10.970000	0.1	0.659168
10.971667	0.1	0.665069
10.973333	0.1	0.670970
10.975000	0.1	0.672102
10.976667	0.1	0.667095
10.978333	0.1	0.658631
10.980000	0.1	0.650644
10.981667	0.1	0.646055
10.983333	0.1	0.645280
10.985000	0.1	0.646949
10.986667	0.1	0.648916
10.988333	0.1	0.648856
10.990000	0.1	0.645518
10.991667	0.1	0.640869
10.993333	0.1	0.638306
10.995000	0.1	0.638545
10.996667	0.1	0.639081
10.998333	0.1	0.637472
11.000000	0.1	0.633597
11.001667	0.1	0.629962
11.003333	0.1	0.629425
11.005000	0.1	0.632525
11.006667	0.1	0.636399
11.008333	0.1	0.637412
11.010000	0.1	0.634432
11.011667	0.1	0.630319
11.013333	0.1	0.628591
11.015000	0.1	0.630558
11.016667	0.1	0.634730
11.018333	0.1	0.638902
11.020000	0.1	0.641823
11.021667	0.1	0.644028
11.023333	0.1	0.645280
11.025000	0.1	0.643909
11.026667	0.1	0.639617
11.028333	0.1	0.635147
11.030000	0.1	0.634015
11.031667	0.1	0.636995
11.033333	0.1	0.642121
11.035000	0.1	0.646472
11.036667	0.1	0.647843
11.038333	0.1	0.645936
11.040000	0.1	0.642121
11.041667	0.1	0.637651
11.043333	0.1	0.634372
11.045000	0.1	0.633597
11.046667	0.1	0.634968
11.048333	0.1	0.636458
11.050000	0.1	0.636220
11.051667	0.1	0.634015
11.053333	0.1	0.631630
11.055000	0.1	0.630975
11.056667	0.1	0.631511
11.058333	0.1	0.630379
11.060000	0.1	0.626445
11.061667	0.1	0.622690
11.063333	0.1	0.623047
11.065000	0.1	0.628710
11.066667	0.1	0.636876
11.068333	0.1	0.642777
11.070000	0.1	0.643849
11.071667	0.1	0.641346
11.073333	0.1	0.638187
11.075000	0.1	0.636399
11.076667	0.1	0.635982
11.078333	0.1	0.636160
11.080000	0.1	0.637114
11.081667	0.1	0.639379
11.083333	0.1	0.642359
11.085000	0.1	0.644982
11.086667	0.1	0.647068
11.088333	0.1	0.648916
11.090000	0.1	0.650287
11.091667	0.1	0.650466
11.093333	0.1	0.648558
11.095000	0.1	0.643849
11.096667	0.1	0.637710
11.098333	0.1	0.632763
11.100000	0.1	0.630200
11.101667	0.1	0.628710
11.103333	0.1	0.626266
11.105000	0.1	0.621975
11.106667	0.1	0.616372
11.108333	0.1	0.611007
11.110000	0.1	0.607491
11.111667	0.1	0.606656
11.113333	0.1	0.608683
11.115000	0.1	0.613689
11.116667	0.1	0.620782
11.118333	0.1	0.627339
11.120000	0.1	0.630558
11.121667	0.1	0.629008
11.123333	0.1	0.624120
11.125000	0.1	0.618458
11.126667	0.1	0.613213
11.128333	0.1	0.608444
11.130000	0.1	0.604570
11.131667	0.1	0.602901
11.133333	0.1	0.603437
11.135000	0.1	0.604868
11.136667	0.1	0.605941
11.138333	0.1	0.606656
11.140000	0.1	0.607312
11.141667	0.1	0.607133
11.143333	0.1	0.605047
11.145000	0.1	0.601411
11.146667	0.1	0.598371
11.148333	0.1	0.597775
11.150000	0.1	0.600100
11.151667	0.1	0.603795
11.153333	0.1	0.605166
11.155000	0.1	0.601590
11.156667	0.1	0.595212
11.158333	0.1	0.591397
11.160000	0.1	0.593245
11.161667	0.1	0.598490
11.163333	0.1	0.602484
11.165000	0.1	0.602782
11.166667	0.1	0.600517
11.168333	0.1	0.598133
11.170000	0.1	0.596702
11.171667	0.1	0.596106
11.173333	0.1	0.595987
11.175000	0.1	0.595927
11.176667	0.1	0.596106
11.178333	0.1	0.596523
11.180000	0.1	0.596881
11.181667	0.1	0.597358
11.183333	0.1	0.597894
11.185000	0.1	0.597835
11.186667	0.1	0.596285
11.188333	0.1	0.593722
11.190000	0.1	0.592947
11.191667	0.1	0.596404
11.193333	0.1	0.603497
11.195000	0.1	0.610948
11.196667	0.1	0.615418
11.198333	0.1	0.615895
11.200000	0.1	0.613630
11.201667	0.1	0.610530
11.203333	0.1	0.607252
11.205000	0.1	0.603437
11.206667	0.1	0.599444
11.208333	0.1	0.596821
11.210000	0.1	0.596583
11.211667	0.1	0.598192
11.213333	0.1	0.600576
11.215000	0.1	0.603020
11.216667	0.1	0.605285
11.218333	0.1	0.607550
11.220000	0.1	0.609875
11.221667	0.1	0.611007
11.223333	0.1	0.609100
11.225000	0.1	0.603795
11.226667	0.1	0.597835
11.228333	0.1	0.595212
11.230000	0.1	0.597417
11.231667	0.1	0.602663
11.233333	0.1	0.608921
11.235000	0.1	0.615656
11.236667	0.1	0.622332
11.238333	0.1	0.626981
11.240000	0.1	0.627577
11.241667	0.1	0.623763
11.243333	0.1	0.618041
11.245000	0.1	0.613928
11.246667	0.1	0.612974
11.248333	0.1	0.614464
11.250000	0.1	0.616550
11.251667	0.1	0.618100
11.253333	0.1	0.619650
11.255000	0.1	0.622988
11.256667	0.1	0.629246
11.258333	0.1	0.637412
11.260000	0.1	0.644207
11.261667	0.1	0.646651
11.263333	0.1	0.644684
11.265000	0.1	0.641346
11.266667	0.1	0.639856
11.268333	0.1	0.640333
11.270000	0.1	0.641108
11.271667	0.1	0.640988
11.273333	0.1	0.639975
11.275000	0.1	0.637889
11.276667	0.1	0.633717
11.278333	0.1	0.627697
11.280000	0.1	0.622392
11.281667	0.1	0.620902
11.283333	0.1	0.624359
11.285000	0.1	0.630796
11.286667	0.1	0.636756
11.288333	0.1	0.639975
11.290000	0.1	0.640333
11.291667	0.1	0.638723
11.293333	0.1	0.636220
11.295000	0.1	0.633061
11.296667	0.1	0.628889
11.298333	0.1	0.624180
11.300000	0.1	0.620902
11.301667	0.1	0.619888
11.303333	0.1	0.618935
11.305000	0.1	0.615954
11.306667	0.1	0.612021
11.308333	0.1	0.610113
11.310000	0.1	0.611246
11.311667	0.1	0.612736
11.313333	0.1	0.611544
11.315000	0.1	0.607431
11.316667	0.1	0.603437
11.318333	0.1	0.602245
11.320000	0.1	0.604212
11.321667	0.1	0.608206
11.323333	0.1	0.612557
11.325000	0.1	0.616074
11.326667	0.1	0.618875
11.328333	0.1	0.621259
11.330000	0.1	0.621975
11.331667	0.1	0.619948
11.333333	0.1	0.615597
11.335000	0.1	0.610292
11.336667	0.1	0.605345
11.338333	0.1	0.601769
11.340000	0.1	0.600398
11.341667	0.1	0.601530
11.343333	0.1	0.604570
11.345000	0.1	0.607669
11.346667	0.1	0.609815
11.348333	0.1	0.611305
11.350000	0.1	0.612676
11.351667	0.1	0.613213
11.353333	0.1	0.612259
11.355000	0.1	0.609696
11.356667	0.1	0.606418
11.358333	0.1	0.603795
11.360000	0.1	0.602126
11.361667	0.1	0.600457
11.363333	0.1	0.598371
11.365000	0.1	0.596941
11.366667	0.1	0.597417
11.368333	0.1	0.599980
11.370000	0.1	0.603676
11.371667	0.1	0.606418
11.373333	0.1	0.606358
11.375000	0.1	0.603616
11.376667	0.1	0.599802
11.378333	0.1	0.595987
11.380000	0.1	0.592232
11.381667	0.1	0.589013
11.383333	0.1	0.587285
11.385000	0.1	0.587225
11.386667	0.1	0.587702
11.388333	0.1	0.587523
11.390000	0.1	0.584900
11.391667	0.1	0.578821
11.393333	0.1	0.569701
11.395000	0.1	0.559390
11.396667	0.1	0.550032
11.398333	0.1	0.544190
11.400000	0.1	0.543714
11.401667	0.1	0.547946
11.403333	0.1	0.554800
11.405000	0.1	0.561714
11.406667	0.1	0.567496
11.408333	0.1	0.572562
11.410000	0.1	0.577986
11.411667	0.1	0.583530
11.413333	0.1	0.588357
11.415000	0.1	0.592053
11.416667	0.1	0.593424
11.418333	0.1	0.590444
11.420000	0.1	0.583410
11.421667	0.1	0.576198
11.423333	0.1	0.571728
11.425000	0.1	0.569463
11.426667	0.1	0.566721
11.428333	0.1	0.562489
11.430000	0.1	0.558078
11.431667	0.1	0.554681
11.433333	0.1	0.552774
11.435000	0.1	0.552833
11.436667	0.1	0.554860
11.438333	0.1	0.557363
11.440000	0.1	0.558019
11.441667	0.1	0.555813
11.443333	0.1	0.551701
11.445000	0.1	0.547171
11.446667	0.1	0.543475
11.448333	0.1	0.540912
11.450000	0.1	0.538886
11.451667	0.1	0.536621
11.453333	0.1	0.535190
11.455000	0.1	0.535369
11.456667	0.1	0.535786
11.458333	0.1	0.534952
11.460000	0.1	0.532508
11.461667	0.1	0.528872
11.463333	0.1	0.524700
11.465000	0.1	0.520825
11.466667	0.1	0.517309
11.468333	0.1	0.513494
11.470000	0.1	0.509203
11.471667	0.1	0.505269
11.473333	0.1	0.503540
11.475000	0.1	0.504851
11.476667	0.1	0.508130
11.478333	0.1	0.511348
11.480000	0.1	0.513077
11.481667	0.1	0.512838
11.483333	0.1	0.511467
11.485000	0.1	0.509560
11.486667	0.1	0.506461
11.488333	0.1	0.501871
11.490000	0.1	0.496984
11.491667	0.1	0.493765
11.493333	0.1	0.492871
11.495000	0.1	0.492692
11.496667	0.1	0.490844
11.498333	0.1	0.485897
11.500000	0.1	0.478268
11.501667	0.1	0.469387
11.503333	0.1	0.461102
11.505000	0.1	0.456512
11.506667	0.1	0.458062
11.508333	0.1	0.464201
11.510000	0.1	0.469506
11.511667	0.1	0.469685
11.513333	0.1	0.464082
11.515000	0.1	0.454903
11.516667	0.1	0.445128
11.518333	0.1	0.437140
11.520000	0.1	0.432134
11.521667	0.1	0.430346
11.523333	0.1	0.431716
11.525000	0.1	0.436008
11.526667	0.1	0.442684
11.528333	0.1	0.450254
11.530000	0.1	0.456035
11.531667	0.1	0.458062
11.533333	0.1	0.456214
11.535000	0.1	0.451326
11.536667	0.1	0.445068
11.538333	0.1	0.439346
11.540000	0.1	0.434995
11.541667	0.1	0.431836
11.543333	0.1	0.429392
11.545000	0.1	0.427365
11.546667	0.1	0.425518
11.548333	0.1	0.423491
11.550000	0.1	0.421226
11.551667	0.1	0.420034
11.553333	0.1	0.421226
11.555000	0.1	0.424147
11.556667	0.1	0.426769
11.558333	0.1	0.428438
11.560000	0.1	0.429451
11.561667	0.1	0.428975
11.563333	0.1	0.425398
11.565000	0.1	0.419855
11.566667	0.1	0.414789
11.568333	0.1	0.411153
11.570000	0.1	0.408530
11.571667	0.1	0.407159
11.573333	0.1	0.407934
11.575000	0.1	0.410378
11.576667	0.1	0.411332
11.578333	0.1	0.408053
11.580000	0.1	0.401258
11.581667	0.1	0.394940
11.583333	0.1	0.392556
11.585000	0.1	0.393987
11.586667	0.1	0.396729
11.588333	0.1	0.399530
11.590000	0.1	0.401616
11.591667	0.1	0.401616
11.593333	0.1	0.398219
11.595000	0.1	0.392497
11.596667	0.1	0.386775
11.598333	0.1	0.382841
11.600000	0.1	0.381708
11.601667	0.1	0.383377
11.603333	0.1	0.387967
11.605000	0.1	0.395179
11.606667	0.1	0.403345
11.608333	0.1	0.409782
11.610000	0.1	0.412703
11.611667	0.1	0.412226
11.613333	0.1	0.411212
11.615000	0.1	0.411689
11.616667	0.1	0.412703
11.618333	0.1	0.412643
11.620000	0.1	0.411332
11.621667	0.1	0.409663
11.623333	0.1	0.408828
11.625000	0.1	0.409961
11.626667	0.1	0.412524
11.628333	0.1	0.415146
11.630000	0.1	0.416756
11.631667	0.1	0.416040
11.633333	0.1	0.411809
11.635000	0.1	0.404358
11.636667	0.1	0.396073
11.638333	0.1	0.390232
11.640000	0.1	0.388503
11.641667	0.1	0.390291
11.643333	0.1	0.393927
11.645000	0.1	0.398099
11.646667	0.1	0.403047
11.648333	0.1	0.408649
11.650000	0.1	0.413716
11.651667	0.1	0.416935
11.653333	0.1	0.419080
11.655000	0.1	0.421584
11.656667	0.1	0.424683
11.658333	0.1	0.427485
11.660000	0.1	0.429332
11.661667	0.1	0.429809
11.663333	0.1	0.428557
11.665000	0.1	0.425041
11.666667	0.1	0.419319
11.668333	0.1	0.413001
11.670000	0.1	0.407815
11.671667	0.1	0.403583
11.673333	0.1	0.399828
11.675000	0.1	0.397563
11.676667	0.1	0.398040
11.678333	0.1	0.401139
11.680000	0.1	0.405192
11.681667	0.1	0.407457
11.683333	0.1	0.405908
11.685000	0.1	0.400901
11.686667	0.1	0.395477
11.688333	0.1	0.392854
11.690000	0.1	0.394225
11.691667	0.1	0.398695
11.693333	0.1	0.404656
11.695000	0.1	0.410497
11.696667	0.1	0.414491
11.698333	0.1	0.415385
11.700000	0.1	0.412881
11.701667	0.1	0.407636
11.703333	0.1	0.401497
11.705000	0.1	0.396669
11.706667	0.1	0.395119
11.708333	0.1	0.397563
11.710000	0.1	0.402808
11.711667	0.1	0.407517
11.713333	0.1	0.408649
11.715000	0.1	0.406802
11.716667	0.1	0.404716
11.718333	0.1	0.403702
11.720000	0.1	0.402808
11.721667	0.1	0.401139
11.723333	0.1	0.398755
11.725000	0.1	0.396132
11.726667	0.1	0.394046
11.728333	0.1	0.393212
11.730000	0.1	0.393987
11.731667	0.1	0.395894
11.733333	0.1	0.398099
11.735000	0.1	0.398934
11.736667	0.1	0.397146
11.738333	0.1	0.392795
11.740000	0.1	0.387669
11.741667	0.1	0.383317
11.743333	0.1	0.380635
11.745000	0.1	0.379741
11.746667	0.1	0.380576
11.748333	0.1	0.382602
11.750000	0.1	0.384033
11.751667	0.1	0.382483
11.753333	0.1	0.376999
11.755000	0.1	0.368953
11.756667	0.1	0.361085
11.758333	0.1	0.356436
11.760000	0.1	0.356376
11.761667	0.1	0.360191
11.763333	0.1	0.365257
11.765000	0.1	0.369132
11.766667	0.1	0.371099
11.768333	0.1	0.371158
11.770000	0.1	0.368953
11.771667	0.1	0.365675
11.773333	0.1	0.363350
11.775000	0.1	0.361741
11.776667	0.1	0.357986
11.778333	0.1	0.350773
11.780000	0.1	0.343084
11.781667	0.1	0.338912
11.783333	0.1	0.340045
11.785000	0.1	0.345171
11.786667	0.1	0.351965
11.788333	0.1	0.358522
11.790000	0.1	0.364363
11.791667	0.1	0.369787
11.793333	0.1	0.375032
11.795000	0.1	0.379145
11.796667	0.1	0.380695
11.798333	0.1	0.379980
11.800000	0.1	0.378728
11.801667	0.1	0.378907
11.803333	0.1	0.381112
11.805000	0.1	0.382960
11.806667	0.1	0.381291
11.808333	0.1	0.374794
11.810000	0.1	0.365078
11.811667	0.1	0.355542
11.813333	0.1	0.349820
11.815000	0.1	0.349939
11.816667	0.1	0.354648
11.818333	0.1	0.360370
11.820000	0.1	0.364065
11.821667	0.1	0.365853
11.823333	0.1	0.368059
11.825000	0.1	0.371397
11.826667	0.1	0.374675
11.828333	0.1	0.377178
11.830000	0.1	0.379622
11.831667	0.1	0.382423
11.833333	0.1	0.384867
11.835000	0.1	0.385880
11.836667	0.1	0.384808
11.838333	0.1	0.381708
11.840000	0.1	0.377893
11.841667	0.1	0.375450
11.843333	0.1	0.375390
11.845000	0.1	0.377834
11.846667	0.1	0.382066
11.848333	0.1	0.386417
11.850000	0.1	0.388563
11.851667	0.1	0.387132
11.853333	0.1	0.383317
11.855000	0.1	0.379562
11.856667	0.1	0.377297
11.858333	0.1	0.376761
11.860000	0.1	0.377595
11.861667	0.1	0.379622
11.863333	0.1	0.383437
11.865000	0.1	0.389218
11.866667	0.1	0.394702
11.868333	0.1	0.396669
11.870000	0.1	0.394344
11.871667	0.1	0.389934
11.873333	0.1	0.386238
11.875000	0.1	0.385225
11.876667	0.1	0.387847
11.878333	0.1	0.393689
11.880000	0.1	0.401199
11.881667	0.1	0.407994
11.883333	0.1	0.411689
11.885000	0.1	0.412345
11.886667	0.1	0.412405
11.888333	0.1	0.414193
11.890000	0.1	0.416994
11.891667	0.1	0.418365
11.893333	0.1	0.417352
11.895000	0.1	0.415385
11.896667	0.1	0.414372
11.898333	0.1	0.415623
11.900000	0.1	0.418663
11.901667	0.1	0.421405
11.903333	0.1	0.422120
11.905000	0.1	0.420749
11.906667	0.1	0.417888
11.908333	0.1	0.414550
11.910000	0.1	0.413120
11.911667	0.1	0.416398
11.913333	0.1	0.425100
11.915000	0.1	0.436068
11.916667	0.1	0.445306
11.918333	0.1	0.451446
11.920000	0.1	0.455737
11.921667	0.1	0.458956
11.923333	0.1	0.460148
11.925000	0.1	0.458062
11.926667	0.1	0.454247
11.928333	0.1	0.452101
11.930000	0.1	0.453770
11.931667	0.1	0.458181
11.933333	0.1	0.462830
11.935000	0.1	0.465751
11.936667	0.1	0.467122
11.938333	0.1	0.468493
11.940000	0.1	0.471473
11.941667	0.1	0.476182
11.943333	0.1	0.481546
11.945000	0.1	0.485957
11.946667	0.1	0.489354
11.948333	0.1	0.493467
11.950000	0.1	0.499725
11.951667	0.1	0.508130
11.953333	0.1	0.516295
11.955000	0.1	0.520706
11.956667	0.1	0.520289
11.958333	0.1	0.517786
11.960000	0.1	0.516057
11.961667	0.1	0.515580
11.963333	0.1	0.515699
11.965000	0.1	0.516057
11.966667	0.1	0.517190
11.968333	0.1	0.519574
11.970000	0.1	0.522614
11.971667	0.1	0.524938
11.973333	0.1	0.525951
11.975000	0.1	0.526190
11.976667	0.1	0.526726
11.978333	0.1	0.527859
11.980000	0.1	0.529349
11.981667	0.1	0.531614
11.983333	0.1	0.535309
11.985000	0.1	0.539959
11.986667	0.1	0.544429
11.988333	0.1	0.548363
11.990000	0.1	0.552297
11.991667	0.1	0.556111
11.993333	0.1	0.558257
11.995000	0.1	0.557721
11.996667	0.1	0.555515
11.998333	0.1	0.553250
12.000000	0.1	0.551820
12.001667	0.1	0.552177
12.003333	0.1	0.555217
12.005000	0.1	0.559509
12.006667	0.1	0.562549
12.008333	0.1	0.564277
12.010000	0.1	0.566840
12.011667	0.1	0.570059
12.013333	0.1	0.571907
12.015000	0.1	0.572085
12.016667	0.1	0.572562
12.018333	0.1	0.573993
12.020000	0.1	0.574827
12.021667	0.1	0.573695
12.023333	0.1	0.571549
12.025000	0.1	0.570536
12.026667	0.1	0.572205
12.028333	0.1	0.577331
12.030000	0.1	0.585139
12.031667	0.1	0.593305
12.033333	0.1	0.599623
12.035000	0.1	0.603318
12.036667	0.1	0.604570
12.038333	0.1	0.604093
12.040000	0.1	0.603378
12.041667	0.1	0.604510
12.043333	0.1	0.608265
12.045000	0.1	0.613511
12.046667	0.1	0.618339
12.048333	0.1	0.622690
12.050000	0.1	0.627160
12.051667	0.1	0.630677
12.053333	0.1	0.631332
12.055000	0.1	0.629365
12.056667	0.1	0.627041
12.058333	0.1	0.626028
12.060000	0.1	0.626087
12.061667	0.1	0.625908
12.063333	0.1	0.625730
12.065000	0.1	0.627339
12.066667	0.1	0.632227
12.068333	0.1	0.640035
12.070000	0.1	0.649631
12.071667	0.1	0.659466
12.073333	0.1	0.668109
12.075000	0.1	0.673592
12.076667	0.1	0.674188
12.078333	0.1	0.670493
12.080000	0.1	0.666678
12.081667	0.1	0.667155
12.083333	0.1	0.672758
12.085000	0.1	0.682056
12.086667	0.1	0.693202
12.088333	0.1	0.704050
12.090000	0.1	0.712395
12.091667	0.1	0.716627
12.093333	0.1	0.717044
12.095000	0.1	0.715733
12.096667	0.1	0.714541
12.098333	0.1	0.712514
12.100000	0.1	0.707984
12.101667	0.1	0.702560
12.103333	0.1	0.700891
12.105000	0.1	0.705898
12.106667	0.1	0.715852
12.108333	0.1	0.728011
12.110000	0.1	0.740409
12.111667	0.1	0.750899
12.113333	0.1	0.756800
12.115000	0.1	0.756919
12.116667	0.1	0.752866
12.118333	0.1	0.748098
12.120000	0.1	0.745297
12.121667	0.1	0.745475
12.123333	0.1	0.748396
12.125000	0.1	0.753701
12.126667	0.1	0.760078
12.128333	0.1	0.764906
12.130000	0.1	0.765204
12.131667	0.1	0.760973
12.133333	0.1	0.755549
12.135000	0.1	0.752628
12.136667	0.1	0.754178
12.138333	0.1	0.759840
12.140000	0.1	0.768006
12.141667	0.1	0.776470
12.143333	0.1	0.783265
12.145000	0.1	0.787973
12.146667	0.1	0.791609
12.148333	0.1	0.795484
12.150000	0.1	0.800192
12.151667	0.1	0.805914
12.153333	0.1	0.811935
12.155000	0.1	0.817001
12.156667	0.1	0.820279
12.158333	0.1	0.822067
12.160000	0.1	0.823200
12.161667	0.1	0.825346
12.163333	0.1	0.829101
12.165000	0.1	0.833809
12.166667	0.1	0.837922
12.168333	0.1	0.840604
12.170000	0.1	0.843048
12.171667	0.1	0.847399
12.173333	0.1	0.854552
12.175000	0.1	0.863850
12.176667	0.1	0.874519
12.178333	0.1	0.886142
12.180000	0.1	0.896871
12.181667	0.1	0.904620
12.183333	0.1	0.909567
12.185000	0.1	0.913322
12.186667	0.1	0.916481
12.188333	0.1	0.918090
12.190000	0.1	0.917912
12.191667	0.1	0.917614
12.193333	0.1	0.920475
12.195000	0.1	0.928044
12.196667	0.1	0.939012
12.198333	0.1	0.950813
12.200000	0.1	0.961363
12.201667	0.1	0.968993
12.203333	0.1	0.973523
12.205000	0.1	0.977397
12.206667	0.1	0.984132
12.208333	0.1	0.995219
12.210000	0.1	1.008213
12.211667	0.1	1.019239
12.213333	0.1	1.027048
12.215000	0.1	1.033306
12.216667	0.1	1.040042
12.218333	0.1	1.048386
12.220000	0.1	1.057983
12.221667	0.1	1.068413
12.223333	0.1	1.079381
12.225000	0.1	1.090825
12.226667	0.1	1.102507
12.228333	0.1	1.113176
12.230000	0.1	1.121700
12.231667	0.1	1.128137
12.233333	0.1	1.133919
12.235000	0.1	1.140535
12.236667	0.1	1.148284
12.238333	0.1	1.157165
12.240000	0.1	1.167417
12.241667	0.1	1.179338
12.243333	0.1	1.191497
12.245000	0.1	1.201928
12.246667	0.1	1.210272
12.248333	0.1	1.218438
12.250000	0.1	1.228511
12.251667	0.1	1.241744
12.253333	0.1	1.258195
12.255000	0.1	1.276553
12.256667	0.1	1.294732
12.258333	0.1	1.310945
12.260000	0.1	1.325071
12.261667	0.1	1.337588
12.263333	0.1	1.348853
12.265000	0.1	1.359046
12.266667	0.1	1.367450
12.268333	0.1	1.373351
12.270000	0.1	1.377761
12.271667	0.1	1.383305
12.273333	0.1	1.392901
12.275000	0.1	1.407921
12.276667	0.1	1.428366
12.278333	0.1	1.452506
12.280000	0.1	1.477659
12.281667	0.1	1.501143
12.283333	0.1	1.520634
12.285000	0.1	1.534283
12.286667	0.1	1.541257
12.288333	0.1	1.542866
12.290000	0.1	1.542449
12.291667	0.1	1.543820
12.293333	0.1	1.548708
12.295000	0.1	1.556397
12.296667	0.1	1.565218
12.298333	0.1	1.574576
12.300000	0.1	1.584888
12.301667	0.1	1.596570
12.303333	0.1	1.609206
12.305000	0.1	1.621723
12.306667	0.1	1.634479
12.308333	0.1	1.649201
12.310000	0.1	1.667559
12.311667	0.1	1.688421
12.313333	0.1	1.707316
12.315000	0.1	1.719236
12.316667	0.1	1.722515
12.318333	0.1	1.719773
12.320000	0.1	1.716077
12.321667	0.1	1.715839
12.323333	0.1	1.720667
12.325000	0.1	1.728833
12.326667	0.1	1.737297
12.328333	0.1	1.744449
12.330000	0.1	1.750052
12.331667	0.1	1.754820
12.333333	0.1	1.759946
12.335000	0.1	1.765609
12.336667	0.1	1.770854
12.338333	0.1	1.774430
12.340000	0.1	1.775384
12.341667	0.1	1.774550
12.343333	0.1	1.774728
12.345000	0.1	1.779318
12.346667	0.1	1.789451
12.348333	0.1	1.802683
12.350000	0.1	1.815140
12.351667	0.1	1.824081
12.353333	0.1	1.829684
12.355000	0.1	1.834333
12.356667	0.1	1.840174
12.358333	0.1	1.847684
12.360000	0.1	1.856148
12.361667	0.1	1.864493
12.363333	0.1	1.872063
12.365000	0.1	1.878083
12.366667	0.1	1.881898
12.368333	0.1	1.884461
12.370000	0.1	1.888096
12.371667	0.1	1.893878
12.373333	0.1	1.900077
12.375000	0.1	1.903892
12.376667	0.1	1.904547
12.378333	0.1	1.904547
12.380000	0.1	1.906574
12.381667	0.1	1.910567
12.383333	0.1	1.914203
12.385000	0.1	1.915932
12.386667	0.1	1.916289
12.388333	0.1	1.917839
12.390000	0.1	1.922190
12.391667	0.1	1.927972
12.393333	0.1	1.932979
12.395000	0.1	1.937032
12.396667	0.1	1.941025
12.398333	0.1	1.945377
12.400000	0.1	1.949906
12.401667	0.1	1.953781
12.403333	0.1	1.956761
12.405000	0.1	1.959920
12.406667	0.1	1.964450
12.408333	0.1	1.969099
12.410000	0.1	1.971722
12.411667	0.1	1.972616
12.413333	0.1	1.974285
12.415000	0.1	1.978159
12.416667	0.1	1.983285
12.418333	0.1	1.987100
12.420000	0.1	1.987934
12.421667	0.1	1.986504
12.423333	0.1	1.984298
12.425000	0.1	1.981974
12.426667	0.1	1.979768
12.428333	0.1	1.977682
12.430000	0.1	1.975656
12.431667	0.1	1.973629
12.433333	0.1	1.971483
12.435000	0.1	1.970112
12.436667	0.1	1.970232
12.438333	0.1	1.971424
12.440000	0.1	1.973391
12.441667	0.1	1.976073
12.443333	0.1	1.979292
12.445000	0.1	1.982033
12.446667	0.1	1.982570
12.448333	0.1	1.979411
12.450000	0.1	1.972258
12.451667	0.1	1.963258
12.453333	0.1	1.955211
12.455000	0.1	1.949847
12.456667	0.1	1.947463
12.458333	0.1	1.947761
12.460000	0.1	1.950204
12.461667	0.1	1.952946
12.463333	0.1	1.953244
12.465000	0.1	1.950085
12.466667	0.1	1.944602
12.468333	0.1	1.937747
12.470000	0.1	1.928926
12.471667	0.1	1.917720
12.473333	0.1	1.906216
12.475000	0.1	1.897335
12.476667	0.1	1.892090
12.478333	0.1	1.888752
12.480000	0.1	1.884937
12.481667	0.1	1.878917
12.483333	0.1	1.869559
12.485000	0.1	1.856506
12.486667	0.1	1.840651
12.488333	0.1	1.824916
12.490000	0.1	1.812577
12.491667	0.1	1.804710
12.493333	0.1	1.798689
12.495000	0.1	1.790643
12.496667	0.1	1.778901
12.498333	0.1	1.766026
12.500000	0.1	1.755416
12.501667	0.1	1.748026
12.503333	0.1	1.741588
12.505000	0.1	1.733542
12.506667	0.1	1.723528
12.508333	0.1	1.713097
12.510000	0.1	1.704276
12.511667	0.1	1.698256
12.513333	0.1	1.695156
12.515000	0.1	1.693905
12.516667	0.1	1.692712
12.518333	0.1	1.689375
12.520000	0.1	1.681566
12.521667	0.1	1.668155
12.523333	0.1	1.650453
12.525000	0.1	1.631141
12.526667	0.1	1.612663
12.528333	0.1	1.596809
12.530000	0.1	1.584828
12.531667	0.1	1.577437
12.533333	0.1	1.573742
12.535000	0.1	1.571298
12.536667	0.1	1.568377
12.538333	0.1	1.564562
12.540000	0.1	1.559615
12.541667	0.1	1.553595
12.543333	0.1	1.547814
12.545000	0.1	1.543701
12.546667	0.1	1.540601
12.548333	0.1	1.535475
12.550000	0.1	1.526117
12.551667	0.1	1.513779
12.553333	0.1	1.502216
12.555000	0.1	1.493871
12.556667	0.1	1.488030
12.558333	0.1	1.482844
12.560000	0.1	1.478255
12.561667	0.1	1.475155
12.563333	0.1	1.474023
12.565000	0.1	1.474142
12.566667	0.1	1.473606
12.568333	0.1	1.470149
12.570000	0.1	1.462758
12.571667	0.1	1.452267
12.573333	0.1	1.441300
12.575000	0.1	1.432061
12.576667	0.1	1.424968
12.578333	0.1	1.419842
12.580000	0.1	1.417160
12.581667	0.1	1.417101
12.583333	0.1	1.419306
12.585000	0.1	1.423597
12.586667	0.1	1.429498
12.588333	0.1	1.434445
12.590000	0.1	1.435220
12.591667	0.1	1.431406
12.593333	0.1	1.425147
12.595000	0.1	1.418293
12.596667	0.1	1.410782
12.598333	0.1	1.403213
12.600000	0.1	1.397073
12.601667	0.1	1.393139
12.603333	0.1	1.390636
12.605000	0.1	1.388013
12.606667	0.1	1.383722
12.608333	0.1	1.377523
12.610000	0.1	1.370192
12.611667	0.1	1.362860
12.613333	0.1	1.356542
12.615000	0.1	1.351118
12.616667	0.1	1.346231
12.618333	0.1	1.341879
12.620000	0.1	1.337707
12.621667	0.1	1.333714
12.623333	0.1	1.330733
12.625000	0.1	1.328826
12.626667	0.1	1.326442
12.628333	0.1	1.322389
12.630000	0.1	1.317144
12.631667	0.1	1.311123
12.633333	0.1	1.304448
12.635000	0.1	1.297236
12.636667	0.1	1.290560
12.638333	0.1	1.285136
12.640000	0.1	1.279891
12.641667	0.1	1.273036
12.643333	0.1	1.264632
12.645000	0.1	1.256585
12.646667	0.1	1.251340
12.648333	0.1	1.249492
12.650000	0.1	1.248956
12.651667	0.1	1.247346
12.653333	0.1	1.243711
12.655000	0.1	1.238048
12.656667	0.1	1.229823
12.658333	0.1	1.219213
12.660000	0.1	1.207888
12.661667	0.1	1.198709
12.663333	0.1	1.193285
12.665000	0.1	1.189709
12.666667	0.1	1.184464
12.668333	0.1	1.176953
12.670000	0.1	1.168609
12.671667	0.1	1.160503
12.673333	0.1	1.152098
12.675000	0.1	1.143336
12.676667	0.1	1.135469
12.678333	0.1	1.128972
12.680000	0.1	1.123488
12.681667	0.1	1.119495
12.683333	0.1	1.117826
12.685000	0.1	1.117289
12.686667	0.1	1.115918
12.688333	0.1	1.112998
12.690000	0.1	1.107752
12.691667	0.1	1.098871
12.693333	0.1	1.086593
12.695000	0.1	1.073122
12.696667	0.1	1.060605
12.698333	0.1	1.051009
12.700000	0.1	1.046419
12.701667	0.1	1.047134
12.703333	0.1	1.050472
12.705000	0.1	1.052558
12.706667	0.1	1.051545
12.708333	0.1	1.048088
12.710000	0.1	1.043618
12.711667	0.1	1.038313
12.713333	0.1	1.030624
12.715000	0.1	1.019299
12.716667	0.1	1.005471
12.718333	0.1	0.992656
12.720000	0.1	0.983775
12.721667	0.1	0.978470
12.723333	0.1	0.974357
12.725000	0.1	0.969350
12.726667	0.1	0.962675
12.728333	0.1	0.954032
12.730000	0.1	0.944555
12.731667	0.1	0.936389
12.733333	0.1	0.930965
12.735000	0.1	0.927746
12.736667	0.1	0.925064
12.738333	0.1	0.921249
12.740000	0.1	0.915170
12.741667	0.1	0.906766
12.743333	0.1	0.896871
12.745000	0.1	0.887156
12.746667	0.1	0.879705
12.748333	0.1	0.876248
12.750000	0.1	0.875831
12.751667	0.1	0.875652
12.753333	0.1	0.873029
12.755000	0.1	0.867724
12.756667	0.1	0.861049
12.758333	0.1	0.853539
12.760000	0.1	0.844419
12.761667	0.1	0.833273
12.763333	0.1	0.821590
12.765000	0.1	0.812590
12.766667	0.1	0.808120
12.768333	0.1	0.807285
12.770000	0.1	0.807285
12.771667	0.1	0.805855
12.773333	0.1	0.802100
12.775000	0.1	0.795662
12.776667	0.1	0.787079
12.778333	0.1	0.778019
12.780000	0.1	0.769913
12.781667	0.1	0.762284
12.783333	0.1	0.753760
12.785000	0.1	0.744879
12.786667	0.1	0.738204
12.788333	0.1	0.736237
12.790000	0.1	0.738680
12.791667	0.1	0.742495
12.793333	0.1	0.744462
12.795000	0.1	0.741839
12.796667	0.1	0.733495
12.798333	0.1	0.720739
12.800000	0.1	0.706911
12.801667	0.1	0.696003
12.803333	0.1	0.690460
12.805000	0.1	0.690579
12.806667	0.1	0.695109
12.808333	0.1	0.702560
12.810000	0.1	0.711083
12.811667	0.1	0.719130
12.813333	0.1	0.725865
12.815000	0.1	0.730813
12.816667	0.1	0.733018
12.818333	0.1	0.731707
12.820000	0.1	0.727177
12.821667	0.1	0.720203
12.823333	0.1	0.711203
12.825000	0.1	0.700653
12.826667	0.1	0.690043
12.828333	0.1	0.681758
12.830000	0.1	0.676572
12.831667	0.1	0.674009
12.833333	0.1	0.674069
12.835000	0.1	0.676990
12.836667	0.1	0.680983
12.838333	0.1	0.683785
12.840000	0.1	0.684440
12.841667	0.1	0.683248
12.843333	0.1	0.680447
12.845000	0.1	0.677347
12.846667	0.1	0.676036
12.848333	0.1	0.676811
12.850000	0.1	0.678599
12.851667	0.1	0.681400
12.853333	0.1	0.686050
12.855000	0.1	0.692248
12.856667	0.1	0.698507
12.858333	0.1	0.703514
12.860000	0.1	0.706375
12.861667	0.1	0.705957
12.863333	0.1	0.701487
12.865000	0.1	0.693500
12.866667	0.1	0.684083
12.868333	0.1	0.675917
12.870000	0.1	0.670314
12.871667	0.1	0.666440
12.873333	0.1	0.662386
12.875000	0.1	0.656962
12.876667	0.1	0.651419
12.878333	0.1	0.649214
12.880000	0.1	0.653267
12.881667	0.1	0.663817
12.883333	0.1	0.677824
12.885000	0.1	0.689983
12.886667	0.1	0.695646
12.888333	0.1	0.693858
12.890000	0.1	0.687003
12.891667	0.1	0.678003
12.893333	0.1	0.669122
12.895000	0.1	0.661433
12.896667	0.1	0.654936
12.898333	0.1	0.649095
12.900000	0.1	0.643671
12.901667	0.1	0.639916
12.903333	0.1	0.639856
12.905000	0.1	0.643492
12.906667	0.1	0.649214
12.908333	0.1	0.655651
12.910000	0.1	0.662088
12.911667	0.1	0.667632
12.913333	0.1	0.671268
12.915000	0.1	0.672877
12.916667	0.1	0.673294
12.918333	0.1	0.673890
12.920000	0.1	0.674605
12.921667	0.1	0.674903
12.923333	0.1	0.674427
12.925000	0.1	0.673235
12.926667	0.1	0.671089
12.928333	0.1	0.667930
12.930000	0.1	0.664532
12.931667	0.1	0.662804
12.933333	0.1	0.663996
12.935000	0.1	0.665903
12.936667	0.1	0.666440
12.938333	0.1	0.666618
12.940000	0.1	0.668168
12.941667	0.1	0.670135
12.943333	0.1	0.670910
12.945000	0.1	0.670791
12.946667	0.1	0.671089
12.948333	0.1	0.672221
12.950000	0.1	0.673294
12.951667	0.1	0.674367
12.953333	0.1	0.676751
12.955000	0.1	0.680506
12.956667	0.1	0.684321
12.958333	0.1	0.687242
12.960000	0.1	0.689387
12.961667	0.1	0.689745
12.963333	0.1	0.686407
12.965000	0.1	0.679612
12.966667	0.1	0.672519
12.968333	0.1	0.668943
12.970000	0.1	0.669956
12.971667	0.1	0.672758
12.973333	0.1	0.673533
12.975000	0.1	0.670612
12.976667	0.1	0.664592
12.978333	0.1	0.657499
12.980000	0.1	0.652611
12.981667	0.1	0.652373
12.983333	0.1	0.656903
12.985000	0.1	0.662863
12.986667	0.1	0.666142
12.988333	0.1	0.665486
12.990000	0.1	0.662625
12.991667	0.1	0.659287
12.993333	0.1	0.655830
12.995000	0.1	0.652671
12.996667	0.1	0.650883
12.998333	0.1	0.651419
13.000000	0.1	0.653923
13.001667	0.1	0.656903
13.003333	0.1	0.659049
13.005000	0.1	0.659823
13.006667	0.1	0.659049
13.008333	0.1	0.657439
13.010000	0.1	0.656962
13.011667	0.1	0.658870
13.013333	0.1	0.662506
13.015000	0.1	0.666082
13.016667	0.1	0.668347
13.018333	0.1	0.669420
13.020000	0.1	0.669360
13.021667	0.1	0.667751
13.023333	0.1	0.664830
13.025000	0.1	0.662565
13.026667	0.1	0.662446
13.028333	0.1	0.663519
13.030000	0.1	0.664115
13.031667	0.1	0.663757
13.033333	0.1	0.662625
13.035000	0.1	0.660181
13.036667	0.1	0.656247
13.038333	0.1	0.652373
13.040000	0.1	0.651419
13.041667	0.1	0.655413
13.043333	0.1	0.663936
13.045000	0.1	0.674307
13.046667	0.1	0.682890
13.048333	0.1	0.687301
13.050000	0.1	0.688016
13.051667	0.1	0.688076
13.053333	0.1	0.690579
13.055000	0.1	0.696182
13.056667	0.1	0.703216
13.058333	0.1	0.709415
13.060000	0.1	0.714243
13.061667	0.1	0.719130
13.063333	0.1	0.724852
13.065000	0.1	0.730574
13.066667	0.1	0.734925
13.068333	0.1	0.737309
13.070000	0.1	0.737727
13.071667	0.1	0.737011
13.073333	0.1	0.737131
13.075000	0.1	0.739515
13.076667	0.1	0.744641
13.078333	0.1	0.751615
13.080000	0.1	0.758290
13.081667	0.1	0.761807
13.083333	0.1	0.761569
13.085000	0.1	0.760436
13.086667	0.1	0.761628
13.088333	0.1	0.765383
13.090000	0.1	0.769198
13.091667	0.1	0.772059
13.093333	0.1	0.775039
13.095000	0.1	0.779510
13.096667	0.1	0.786364
13.098333	0.1	0.795007
13.100000	0.1	0.803053
13.101667	0.1	0.808775
13.103333	0.1	0.812709
13.105000	0.1	0.816703
13.106667	0.1	0.822067
13.108333	0.1	0.829041
13.110000	0.1	0.837028
13.111667	0.1	0.844955
13.113333	0.1	0.851691
13.115000	0.1	0.857055
13.116667	0.1	0.861764
13.118333	0.1	0.866473
13.120000	0.1	0.870943
13.121667	0.1	0.874937
13.123333	0.1	0.879288
13.125000	0.1	0.885487
13.126667	0.1	0.893593
13.128333	0.1	0.902236
13.130000	0.1	0.909686
13.131667	0.1	0.915170
13.133333	0.1	0.918925
13.135000	0.1	0.920713
13.136667	0.1	0.920475
13.138333	0.1	0.919640
13.140000	0.1	0.920415
13.141667	0.1	0.923753
13.143333	0.1	0.928760
13.145000	0.1	0.933111
13.146667	0.1	0.935674
13.148333	0.1	0.937760
13.150000	0.1	0.942111
13.151667	0.1	0.949144
13.153333	0.1	0.956774
13.155000	0.1	0.962555
13.156667	0.1	0.966191
13.158333	0.1	0.968695
13.160000	0.1	0.970841
13.161667	0.1	0.971496
13.163333	0.1	0.969291
13.165000	0.1	0.964522
13.166667	0.1	0.959814
13.168333	0.1	0.957787
13.170000	0.1	0.959098
13.171667	0.1	0.962615
13.173333	0.1	0.967205
13.175000	0.1	0.972271
13.176667	0.1	0.977039
13.178333	0.1	0.980616
13.180000	0.1	0.983238
13.181667	0.1	0.985980
13.183333	0.1	0.990212
13.185000	0.1	0.995219
13.186667	0.1	0.998437
13.188333	0.1	0.997782
13.190000	0.1	0.995517
13.191667	0.1	0.995994
13.193333	0.1	1.000762
13.195000	0.1	1.007736
13.196667	0.1	1.014531
13.198333	0.1	1.020134
13.200000	0.1	1.024902
13.201667	0.1	1.029432
13.203333	0.1	1.033306
13.205000	0.1	1.035392
13.206667	0.1	1.035810
13.208333	0.1	1.036465
13.210000	0.1	1.038849
13.211667	0.1	1.041770
13.213333	0.1	1.042724
13.215000	0.1	1.040757
13.216667	0.1	1.037717
13.218333	0.1	1.037061
13.220000	0.1	1.041055
13.221667	0.1	1.049995
13.223333	0.1	1.062095
13.225000	0.1	1.075268
13.226667	0.1	1.088083
13.228333	0.1	1.099467
13.230000	0.1	1.108766
13.231667	0.1	1.117349
13.233333	0.1	1.126230
13.235000	0.1	1.134813
13.236667	0.1	1.141965
13.238333	0.1	1.147151
13.240000	0.1	1.150549
13.241667	0.1	1.154244
13.243333	0.1	1.161277
13.245000	0.1	1.173973
13.246667	0.1	1.192153
13.248333	0.1	1.213849
13.250000	0.1	1.236558
13.251667	0.1	1.258969
13.253333	0.1	1.281560
13.255000	0.1	1.305580
13.256667	0.1	1.332462
13.258333	0.1	1.362383
13.260000	0.1	1.394510
13.261667	0.1	1.427651
13.263333	0.1	1.459897
13.265000	0.1	1.488984
13.266667	0.1	1.514793
13.268333	0.1	1.540542
13.270000	0.1	1.570404
13.271667	0.1	1.605153
13.273333	0.1	1.642943
13.275000	0.1	1.683176
13.276667	0.1	1.728118
13.278333	0.1	1.779854
13.280000	0.1	1.837015
13.281667	0.1	1.895964
13.283333	0.1	1.953900
13.285000	0.1	2.011061
13.286667	0.1	2.069473
13.288333	0.1	2.130270
13.290000	0.1	2.192736
13.291667	0.1	2.256990
13.293333	0.1	2.325952
13.295000	0.1	2.402246
13.296667	0.1	2.484918
13.298333	0.1	2.571464
13.300000	0.1	2.661050
13.301667	0.1	2.754331
13.303333	0.1	2.851486
13.305000	0.1	2.951801
13.306667	0.1	3.054142
13.308333	0.1	3.157914
13.310000	0.1	3.264249
13.311667	0.1	3.374756
13.313333	0.1	3.488898
13.315000	0.1	3.604412
13.316667	0.1	3.719807
13.318333	0.1	3.836215
13.320000	0.1	3.956735
13.321667	0.1	4.084349
13.323333	0.1	4.220963
13.325000	0.1	4.366637
13.326667	0.1	4.519820
13.328333	0.1	4.678190
13.330000	0.1	4.839599
13.331667	0.1	5.001962
13.333333	0.1	5.165220
13.335000	0.1	5.332113
13.336667	0.1	5.506516
13.338333	0.1	5.690039
13.340000	0.1	5.880714
13.341667	0.1	6.074489
13.343333	0.1	6.268978
13.345000	0.1	6.466926
13.346667	0.1	6.673873
13.348333	0.1	6.892622
13.350000	0.1	7.121385
13.351667	0.1	7.356465
13.353333	0.1	7.596076
13.355000	0.1	7.840753
13.356667	0.1	8.090258
13.358333	0.1	8.344293
13.360000	0.1	8.604587
13.361667	0.1	8.873761
13.363333	0.1	9.152353
13.365000	0.1	9.438873
13.366667	0.1	9.732187
13.368333	0.1	10.032714
13.370000	0.1	10.341883
13.371667	0.1	10.660232
13.373333	0.1	10.987640
13.375000	0.1	11.324645
13.376667	0.1	11.672497
13.378333	0.1	12.031556
13.380000	0.1	12.401820
13.381667	0.1	12.782574
13.383333	0.1	13.172329
13.385000	0.1	13.569535
13.386667	0.1	13.974012
13.388333	0.1	14.386238
13.390000	0.1	14.806510
13.391667	0.1	15.235425
13.393333	0.1	15.674175
13.395000	0.1	16.124309
13.396667	0.1	16.586126
13.398333	0.1	17.057539
13.400000	0.1	17.535628
13.401667	0.1	18.019141
13.403333	0.1	18.508674
13.405000	0.1	19.004465
13.406667	0.1	19.504667
13.408333	0.1	20.006479
13.410000	0.1	20.508350
13.411667	0.1	21.011175
13.413333	0.1	21.515967
13.415000	0.1	22.021235
13.416667	0.1	22.523464
13.418333	0.1	23.020448
13.420000	0.1	23.513080
13.421667	0.1	24.002673
13.423333	0.1	24.488749
13.425000	0.1	24.969937
13.426667	0.1	25.444986
13.428333	0.1	25.912227
13.430000	0.1	26.370110
13.431667	0.1	26.817204
13.433333	0.1	27.253153
13.435000	0.1	27.678134
13.436667	0.1	28.092326
13.438333	0.1	28.493823
13.440000	0.1	28.880002
13.441667	0.1	29.249133
13.443333	0.1	29.601695
13.445000	0.1	29.939534
13.446667	0.1	30.264618
13.448333	0.1	30.576887
13.450000	0.1	30.874016
13.451667	0.1	31.152846
13.453333	0.1	31.410934
13.455000	0.1	31.646969
13.456667	0.1	31.861903
13.458333	0.1	32.059433
13.460000	0.1	32.243790
13.461667	0.1	32.416882
13.463333	0.1	32.578351
13.465000	0.1	32.727482
13.466667	0.1	32.864155
13.468333	0.1	32.987299
13.470000	0.1	33.094408
13.471667	0.1	33.182742
13.473333	0.1	33.251705
13.475000	0.1	33.303024
13.476667	0.1	33.339681
13.478333	0.1	33.365132
13.480000	0.1	33.382418
13.481667	0.1	33.393564
13.483333	0.1	33.398571
13.485000	0.1	33.395650
13.486667	0.1	33.382179
13.488333	0.1	33.357563
13.490000	0.1	33.322932
13.491667	0.1	33.278884
13.493333	0.1	33.223989
13.495000	0.1	33.157351
13.496667	0.1	33.079865
13.498333	0.1	32.993080
13.500000	0.1	32.898607
13.501667	0.1	32.797994
13.503333	0.1	32.691719
13.505000	0.1	32.579126
13.506667	0.1	32.458665
13.508333	0.1	32.328071
13.510000	0.1	32.184722
13.511667	0.1	32.027545
13.513333	0.1	31.858685
13.515000	0.1	31.681540
13.516667	0.1	31.496050
13.518333	0.1	31.299653
13.520000	0.1	31.091215
13.521667	0.1	30.871810
13.523333	0.1	30.643227
13.525000	0.1	30.406954
13.526667	0.1	30.163767
13.528333	0.1	29.911997
13.530000	0.1	29.648187
13.531667	0.1	29.368879
13.533333	0.1	29.072644
13.535000	0.1	28.761091
13.536667	0.1	28.437557
13.538333	0.1	28.105082
13.540000	0.1	27.764620
13.541667	0.1	27.415635
13.543333	0.1	27.057709
13.545000	0.1	26.690246
13.546667	0.1	26.311638
13.548333	0.1	25.919677
13.550000	0.1	25.513472
13.551667	0.1	25.095107
13.553333	0.1	24.667920
13.555000	0.1	24.233223
13.556667	0.1	23.790540
13.558333	0.1	23.339631
13.560000	0.1	22.880794
13.561667	0.1	22.414030
13.563333	0.1	21.938146
13.565000	0.1	21.451594
13.566667	0.1	20.954789
13.568333	0.1	20.451487
13.570000	0.1	19.945503
13.571667	0.1	19.438328
13.573333	0.1	18.929542
13.575000	0.1	18.418850
13.576667	0.1	17.907442
13.578333	0.1	17.397464
13.580000	0.1	16.889871
13.581667	0.1	16.383947
13.583333	0.1	15.879513
13.585000	0.1	15.377761
13.586667	0.1	14.880122
13.588333	0.1	14.387370
13.590000	0.1	13.900519
13.591667	0.1	13.420761
13.593333	0.1	12.949706
13.595000	0.1	12.488068
13.596667	0.1	12.035609
13.598333	0.1	11.591197
13.600000	0.1	11.153222
13.601667	0.1	10.721625
13.603333	0.1	10.299326
13.605000	0.1	9.888709
13.606667	0.1	9.489537
13.608333	0.1	9.102107
13.610000	0.1	8.727432
13.611667	0.1	8.364618
13.613333	0.1	8.011699
13.615000	0.1	7.668198
13.616667	0.1	7.336200
13.618333	0.1	7.017851
13.620000	0.1	6.712675
13.621667	0.1	6.418229
13.623333	0.1	6.132961
13.625000	0.1	5.857706
13.626667	0.1	5.594373
13.628333	0.1	5.343914
13.630000	0.1	5.106449
13.631667	0.1	4.880965
13.633333	0.1	4.665196
13.635000	0.1	4.457593
13.636667	0.1	4.257977
13.638333	0.1	4.066766
13.640000	0.1	3.885269
13.641667	0.1	3.715277
13.643333	0.1	3.556848
13.645000	0.1	3.409028
13.646667	0.1	3.271282
13.648333	0.1	3.142595
13.650000	0.1	3.020644
13.651667	0.1	2.903462
13.653333	0.1	2.792478
13.655000	0.1	2.690494
13.656667	0.1	2.597034
13.658333	0.1	2.507866
13.660000	0.1	2.419889
13.661667	0.1	2.333045
13.663333	0.1	2.248347
13.665000	0.1	2.166629
13.666667	0.1	2.088785
13.668333	0.1	2.016366
13.670000	0.1	1.950860
13.671667	0.1	1.892626
13.673333	0.1	1.840651
13.675000	0.1	1.793683
13.676667	0.1	1.750708
13.678333	0.1	1.710773
13.680000	0.1	1.672745
13.681667	0.1	1.636028
13.683333	0.1	1.599610
13.685000	0.1	1.562417
13.686667	0.1	1.524389
13.688333	0.1	1.486480
13.690000	0.1	1.449347
13.691667	0.1	1.413524
13.693333	0.1	1.379848
13.695000	0.1	1.349211
13.696667	0.1	1.321793
13.698333	0.1	1.297176
13.700000	0.1	1.275420
13.701667	0.1	1.256287
13.703333	0.1	1.237869
13.705000	0.1	1.218140
13.706667	0.1	1.196027
13.708333	0.1	1.172423
13.710000	0.1	1.149833
13.711667	0.1	1.130521
13.713333	0.1	1.114309
13.715000	0.1	1.099706
13.716667	0.1	1.085997
13.718333	0.1	1.073003
13.720000	0.1	1.060426
13.721667	0.1	1.047671
13.723333	0.1	1.033962
13.725000	0.1	1.018524
13.726667	0.1	1.000822
13.728333	0.1	0.981450
13.730000	0.1	0.963152
13.731667	0.1	0.949502
13.733333	0.1	0.941932
13.735000	0.1	0.938654
13.736667	0.1	0.936151
13.738333	0.1	0.932515
13.740000	0.1	0.927627
13.741667	0.1	0.921428
13.743333	0.1	0.913441
13.745000	0.1	0.903904
13.746667	0.1	0.894427
13.748333	0.1	0.886858
13.750000	0.1	0.881076
13.751667	0.1	0.875473
13.753333	0.1	0.869572
13.755000	0.1	0.864089
13.756667	0.1	0.859022
13.758333	0.1	0.852644
13.760000	0.1	0.842810
13.761667	0.1	0.829399
13.763333	0.1	0.814199
13.765000	0.1	0.799835
13.766667	0.1	0.787199
13.768333	0.1	0.776291
13.770000	0.1	0.767350
13.771667	0.1	0.760675
13.773333	0.1	0.755549
13.775000	0.1	0.750721
13.776667	0.1	0.746012
13.778333	0.1	0.741482
13.780000	0.1	0.736356
13.781667	0.1	0.729501
13.783333	0.1	0.721216
13.785000	0.1	0.713646
13.786667	0.1	0.708938
13.788333	0.1	0.707269
13.790000	0.1	0.707388
13.791667	0.1	0.707388
13.793333	0.1	0.705302
13.795000	0.1	0.699878
13.796667	0.1	0.690877
13.798333	0.1	0.679970
13.800000	0.1	0.670075
13.801667	0.1	0.663877
13.803333	0.1	0.661850
13.805000	0.1	0.662208
13.806667	0.1	0.663221
13.808333	0.1	0.664175
13.810000	0.1	0.664651
13.811667	0.1	0.663936
13.813333	0.1	0.662148
13.815000	0.1	0.660241
13.816667	0.1	0.659108
13.818333	0.1	0.658453
13.820000	0.1	0.656545
13.821667	0.1	0.651956
13.823333	0.1	0.645280
13.825000	0.1	0.638247
13.826667	0.1	0.632346
13.828333	0.1	0.628054
13.830000	0.1	0.625312
13.831667	0.1	0.623465
13.833333	0.1	0.621975
13.835000	0.1	0.621259
13.836667	0.1	0.622332
13.838333	0.1	0.624538
13.840000	0.1	0.625193
13.841667	0.1	0.622869
13.843333	0.1	0.618577
13.845000	0.1	0.613570
13.846667	0.1	0.608325
13.848333	0.1	0.603974
13.850000	0.1	0.602722
13.851667	0.1	0.605226
13.853333	0.1	0.608802
13.855000	0.1	0.609934
13.856667	0.1	0.606954
13.858333	0.1	0.600934
13.860000	0.1	0.594378
13.861667	0.1	0.589073
13.863333	0.1	0.585198
13.865000	0.1	0.582695
13.866667	0.1	0.582337
13.868333	0.1	0.584543
13.870000	0.1	0.588656
13.871667	0.1	0.593483
13.873333	0.1	0.597954
13.875000	0.1	0.600398
13.876667	0.1	0.599623
13.878333	0.1	0.596106
13.880000	0.1	0.592053
13.881667	0.1	0.589371
13.883333	0.1	0.588536
13.885000	0.1	0.588954
13.886667	0.1	0.590086
13.888333	0.1	0.591815
13.890000	0.1	0.594199
13.891667	0.1	0.596404
13.893333	0.1	0.597417
13.895000	0.1	0.596941
13.896667	0.1	0.595212
13.898333	0.1	0.591993
13.900000	0.1	0.586808
13.901667	0.1	0.580967
13.903333	0.1	0.577807
13.905000	0.1	0.580013
13.906667	0.1	0.587404
13.908333	0.1	0.596881
13.910000	0.1	0.604391
13.911667	0.1	0.608325
13.913333	0.1	0.609696
13.915000	0.1	0.610054
13.916667	0.1	0.610054
13.918333	0.1	0.610471
13.920000	0.1	0.613153
13.921667	0.1	0.618696
13.923333	0.1	0.624716
13.925000	0.1	0.627577
13.926667	0.1	0.626206
13.928333	0.1	0.622749
13.930000	0.1	0.620365
13.931667	0.1	0.620008
13.933333	0.1	0.620663
13.935000	0.1	0.621975
13.936667	0.1	0.625491
13.938333	0.1	0.632048
13.940000	0.1	0.640750
13.941667	0.1	0.649571
13.943333	0.1	0.657618
13.945000	0.1	0.664055
13.946667	0.1	0.667512
13.948333	0.1	0.666976
13.950000	0.1	0.663638
13.951667	0.1	0.661433
13.953333	0.1	0.663638
13.955000	0.1	0.670314
13.956667	0.1	0.678897
13.958333	0.1	0.687182
13.960000	0.1	0.694215
13.961667	0.1	0.700116
13.963333	0.1	0.705957
13.965000	0.1	0.712872
13.966667	0.1	0.721335
13.968333	0.1	0.730813
13.970000	0.1	0.740111
13.971667	0.1	0.748336
13.973333	0.1	0.755966
13.975000	0.1	0.763893
13.976667	0.1	0.772178
13.978333	0.1	0.780821
13.980000	0.1	0.789940
13.981667	0.1	0.799477
13.983333	0.1	0.809550
13.985000	0.1	0.820398
13.986667	0.1	0.831962
13.988333	0.1	0.844181
13.990000	0.1	0.856578
13.991667	0.1	0.868976
13.993333	0.1	0.881195
13.995000	0.1	0.893295
13.996667	0.1	0.905991
13.998333	0.1	0.919938
14.000000	0.1	0.934482
14.001667	0.1	0.948727
14.003333	0.1	0.962555
14.005000	0.1	0.977516
14.006667	0.1	0.995576
14.008333	0.1	1.018047
14.010000	0.1	1.043558
14.011667	0.1	1.068235
14.013333	0.1	1.088798
14.015000	0.1	1.105070
14.016667	0.1	1.119495
14.018333	0.1	1.134038
14.020000	0.1	1.149356
14.021667	0.1	1.165807
14.023333	0.1	1.184523
14.025000	0.1	1.207173
14.026667	0.1	1.234472
14.028333	0.1	1.264572
14.030000	0.1	1.294196
14.031667	0.1	1.321852
14.033333	0.1	1.349330
14.035000	0.1	1.378656
14.036667	0.1	1.408279
14.038333	0.1	1.435280
14.040000	0.1	1.459777
14.041667	0.1	1.485407
14.043333	0.1	1.514733
14.045000	0.1	1.547754
14.046667	0.1	1.583338
14.048333	0.1	1.620531
14.050000	0.1	1.658142
14.051667	0.1	1.694918
14.053333	0.1	1.730442
14.055000	0.1	1.765430
14.056667	0.1	1.800180
14.058333	0.1	1.833916
14.060000	0.1	1.865268
14.061667	0.1	1.893401
14.063333	0.1	1.919210
14.065000	0.1	1.944959
14.066667	0.1	1.972497
14.068333	0.1	2.002657
14.070000	0.1	2.035916
14.071667	0.1	2.072632
14.073333	0.1	2.112448
14.075000	0.1	2.153874
14.076667	0.1	2.194345
14.078333	0.1	2.231479
14.080000	0.1	2.264083
14.081667	0.1	2.293468
14.083333	0.1	2.322495
14.085000	0.1	2.353668
14.086667	0.1	2.387107
14.088333	0.1	2.421439
14.090000	0.1	2.456010
14.091667	0.1	2.490878
14.093333	0.1	2.526224
14.095000	0.1	2.560496
14.096667	0.1	2.590537
14.098333	0.1	2.614498
14.100000	0.1	2.633333
14.101667	0.1	2.649248
14.103333	0.1	2.664328
14.105000	0.1	2.680302
14.106667	0.1	2.699733
14.108333	0.1	2.724767
14.110000	0.1	2.755463
14.111667	0.1	2.788663
14.113333	0.1	2.820075
14.115000	0.1	2.846182
14.116667	0.1	2.866268
14.118333	0.1	2.882481
14.120000	0.1	2.897799
14.121667	0.1	2.912283
14.123333	0.1	2.924085
14.125000	0.1	2.933204
14.126667	0.1	2.940893
14.128333	0.1	2.947569
14.130000	0.1	2.952278
14.131667	0.1	2.954960
14.133333	0.1	2.956987
14.135000	0.1	2.960205
14.136667	0.1	2.965629
14.138333	0.1	2.972663
14.140000	0.1	2.979636
14.141667	0.1	2.984762
14.143333	0.1	2.986670
14.145000	0.1	2.984882
14.146667	0.1	2.979338
14.148333	0.1	2.970755
14.150000	0.1	2.960682
14.151667	0.1	2.950251
14.153333	0.1	2.939105
14.155000	0.1	2.927423
14.156667	0.1	2.916634
14.158333	0.1	2.908409
14.160000	0.1	2.902925
14.161667	0.1	2.897442
14.163333	0.1	2.887666
14.165000	0.1	2.871275
14.166667	0.1	2.850592
14.168333	0.1	2.829790
14.170000	0.1	2.811194
14.171667	0.1	2.793849
14.173333	0.1	2.775550
14.175000	0.1	2.755404
14.176667	0.1	2.733648
14.178333	0.1	2.710045
14.180000	0.1	2.683401
14.181667	0.1	2.653361
14.183333	0.1	2.621710
14.185000	0.1	2.591431
14.186667	0.1	2.563775
14.188333	0.1	2.538026
14.190000	0.1	2.513290
14.191667	0.1	2.488852
14.193333	0.1	2.464116
14.195000	0.1	2.438784
14.196667	0.1	2.412260
14.198333	0.1	2.382696
14.200000	0.1	2.349079
14.201667	0.1	2.312124
14.203333	0.1	2.273798
14.205000	0.1	2.235949
14.206667	0.1	2.198637
14.208333	0.1	2.162159
14.210000	0.1	2.127528
14.211667	0.1	2.095759
14.213333	0.1	2.065718
14.215000	0.1	2.035082
14.216667	0.1	2.002120
14.218333	0.1	1.966715
14.220000	0.1	1.929879
14.221667	0.1	1.893163
14.223333	0.1	1.857042
14.225000	0.1	1.821041
14.226667	0.1	1.784742
14.228333	0.1	1.748324
14.230000	0.1	1.711607
14.231667	0.1	1.674414
14.233333	0.1	1.637578
14.235000	0.1	1.602888
14.236667	0.1	1.571417
14.238333	0.1	1.541674
14.240000	0.1	1.511514
14.241667	0.1	1.480401
14.243333	0.1	1.449466
14.245000	0.1	1.419067
14.246667	0.1	1.388490
14.248333	0.1	1.357853
14.250000	0.1	1.329660
14.251667	0.1	1.305938
14.253333	0.1	1.285434
14.255000	0.1	1.264751
14.256667	0.1	1.241624
14.258333	0.1	1.216590
14.260000	0.1	1.191735
14.261667	0.1	1.169264
14.263333	0.1	1.149356
14.265000	0.1	1.129925
14.266667	0.1	1.109302
14.268333	0.1	1.087904
14.270000	0.1	1.067758
14.271667	0.1	1.050174
14.273333	0.1	1.034319
14.275000	0.1	1.019299
14.276667	0.1	1.006007
14.278333	0.1	0.995219
14.280000	0.1	0.985563
14.281667	0.1	0.973880
14.283333	0.1	0.957310
14.285000	0.1	0.936449
14.286667	0.1	0.915408
14.288333	0.1	0.898421
14.290000	0.1	0.887096
14.291667	0.1	0.880837
14.293333	0.1	0.878215
14.295000	0.1	0.877440
14.296667	0.1	0.876069
14.298333	0.1	0.872314
14.300000	0.1	0.865340
14.301667	0.1	0.856102
14.303333	0.1	0.847042
14.305000	0.1	0.840724
14.306667	0.1	0.838339
14.308333	0.1	0.838637
14.310000	0.1	0.838935
14.311667	0.1	0.836909
14.313333	0.1	0.831664
14.315000	0.1	0.823140
14.316667	0.1	0.811577
14.318333	0.1	0.798643
14.320000	0.1	0.787020
14.321667	0.1	0.778735
14.323333	0.1	0.774086
14.325000	0.1	0.772476
14.326667	0.1	0.773966
14.328333	0.1	0.778496
14.330000	0.1	0.784755
14.331667	0.1	0.789404
14.333333	0.1	0.788689
14.335000	0.1	0.781775
14.336667	0.1	0.772417
14.338333	0.1	0.765562
14.340000	0.1	0.763774
14.341667	0.1	0.766039
14.343333	0.1	0.769675
14.345000	0.1	0.773072
14.346667	0.1	0.775933
14.348333	0.1	0.778735
14.350000	0.1	0.781596
14.351667	0.1	0.783622
14.353333	0.1	0.784040
14.355000	0.1	0.783265
14.356667	0.1	0.782788
14.358333	0.1	0.784814
14.360000	0.1	0.789762
14.361667	0.1	0.795603
14.363333	0.1	0.800312
14.365000	0.1	0.803769
14.366667	0.1	0.806510
14.368333	0.1	0.807822
14.370000	0.1	0.807285
14.371667	0.1	0.806749
14.373333	0.1	0.808716
14.375000	0.1	0.813842
14.376667	0.1	0.820458
14.378333	0.1	0.825584
14.380000	0.1	0.826240
14.381667	0.1	0.821650
14.383333	0.1	0.814080
14.385000	0.1	0.808060
14.386667	0.1	0.806689
14.388333	0.1	0.810623
14.390000	0.1	0.819624
14.391667	0.1	0.831962
14.393333	0.1	0.844598
14.395000	0.1	0.854611
14.396667	0.1	0.860214
14.398333	0.1	0.860870
14.400000	0.1	0.859082
14.401667	0.1	0.858843
14.403333	0.1	0.861228
14.405000	0.1	0.863671
14.406667	0.1	0.864029
14.408333	0.1	0.863135
14.410000	0.1	0.863314
14.411667	0.1	0.866234
14.413333	0.1	0.871360
14.415000	0.1	0.876367
14.416667	0.1	0.878990
14.418333	0.1	0.879288
14.420000	0.1	0.879586
14.421667	0.1	0.883102
14.423333	0.1	0.890732
14.425000	0.1	0.900805
14.426667	0.1	0.911176
14.428333	0.1	0.920713
14.430000	0.1	0.928938
14.431667	0.1	0.936270
14.433333	0.1	0.943542
14.435000	0.1	0.951052
14.436667	0.1	0.958204
14.438333	0.1	0.964105
14.440000	0.1	0.968456
14.441667	0.1	0.972152
14.443333	0.1	0.977099
14.445000	0.1	0.983834
14.446667	0.1	0.990570
14.448333	0.1	0.995576
14.450000	0.1	0.999570
14.451667	0.1	1.004815
14.453333	0.1	1.013398
14.455000	0.1	1.026034
14.456667	0.1	1.041591
14.458333	0.1	1.058400
14.460000	0.1	1.075327
14.461667	0.1	1.091242
14.463333	0.1	1.104772
14.465000	0.1	1.115024
14.466667	0.1	1.122892
14.468333	0.1	1.130998
14.470000	0.1	1.142502
14.471667	0.1	1.158834
14.473333	0.1	1.178444
14.475000	0.1	1.197815
14.476667	0.1	1.215398
14.478333	0.1	1.232803
14.480000	0.1	1.253069
14.481667	0.1	1.277268
14.483333	0.1	1.303613
14.485000	0.1	1.329899
14.486667	0.1	1.355887
14.488333	0.1	1.383185
14.490000	0.1	1.413286
14.491667	0.1	1.446664
14.493333	0.1	1.482070
14.495000	0.1	1.516640
14.496667	0.1	1.547515
14.498333	0.1	1.575828
14.500000	0.1	1.606047
14.501667	0.1	1.641572
14.503333	0.1	1.681328
14.505000	0.1	1.722038
14.506667	0.1	1.762569
14.508333	0.1	1.803935
14.510000	0.1	1.846731
14.511667	0.1	1.890540
14.513333	0.1	1.934528
14.515000	0.1	1.979113
14.516667	0.1	2.026975
14.518333	0.1	2.080143
14.520000	0.1	2.138078
14.521667	0.1	2.198815
14.523333	0.1	2.260566
14.525000	0.1	2.322078
14.526667	0.1	2.383053
14.528333	0.1	2.443552
14.530000	0.1	2.504587
14.531667	0.1	2.567709
14.533333	0.1	2.634585
14.535000	0.1	2.705097
14.536667	0.1	2.777994
14.538333	0.1	2.853632
14.540000	0.1	2.933979
14.541667	0.1	3.018856
14.543333	0.1	3.105760
14.545000	0.1	3.192485
14.546667	0.1	3.278911
14.548333	0.1	3.366649
14.550000	0.1	3.457487
14.551667	0.1	3.551662
14.553333	0.1	3.647685
14.555000	0.1	3.743887
14.556667	0.1	3.839970
14.558333	0.1	3.937066
14.560000	0.1	4.036606
14.561667	0.1	4.140020
14.563333	0.1	4.247606
14.565000	0.1	4.358232
14.566667	0.1	4.470170
14.568333	0.1	4.583419
14.570000	0.1	4.699409
14.571667	0.1	4.819811
14.573333	0.1	4.945040
14.575000	0.1	5.073726
14.576667	0.1	5.203307
14.578333	0.1	5.332291
14.580000	0.1	5.460680
14.581667	0.1	5.589068
14.583333	0.1	5.716861
14.585000	0.1	5.842030
14.586667	0.1	5.962491
14.588333	0.1	6.079197
14.590000	0.1	6.195665
14.591667	0.1	6.314218
14.593333	0.1	6.433964
14.595000	0.1	6.553352
14.596667	0.1	6.672383
14.598333	0.1	6.792546
14.600000	0.1	6.914616
14.601667	0.1	7.037342
14.603333	0.1	7.157565
14.605000	0.1	7.272661
14.606667	0.1	7.382155
14.608333	0.1	7.487536
14.610000	0.1	7.590414
14.611667	0.1	7.691563
14.613333	0.1	7.790566
14.615000	0.1	7.886291
14.616667	0.1	7.977009
14.618333	0.1	8.061946
14.620000	0.1	8.141757
14.621667	0.1	8.217752
14.623333	0.1	8.290589
14.625000	0.1	8.360744
14.626667	0.1	8.428276
14.628333	0.1	8.492709
14.630000	0.1	8.553029
14.631667	0.1	8.607924
14.633333	0.1	8.656681
14.635000	0.1	8.700550
14.636667	0.1	8.742631
14.638333	0.1	8.784235
14.640000	0.1	8.822918
14.641667	0.1	8.853734
14.643333	0.1	8.873404
14.645000	0.1	8.883536
14.646667	0.1	8.888960
14.648333	0.1	8.893729
14.650000	0.1	8.898438
14.651667	0.1	8.901060
14.653333	0.1	8.899451
14.655000	0.1	8.893312
14.656667	0.1	8.882583
14.658333	0.1	8.866549
14.660000	0.1	8.844972
14.661667	0.1	8.818627
14.663333	0.1	8.787871
14.665000	0.1	8.752585
14.666667	0.1	8.712054
14.668333	0.1	8.665503
14.670000	0.1	8.613706
14.671667	0.1	8.558929
14.673333	0.1	8.502186
14.675000	0.1	8.442998
14.676667	0.1	8.381367
14.678333	0.1	8.318723
14.680000	0.1	8.255780
14.681667	0.1	8.192003
14.683333	0.1	8.126200
14.685000	0.1	8.057297
14.686667	0.1	7.984937
14.688333	0.1	7.910550
14.690000	0.1	7.835985
14.691667	0.1	7.762492
14.693333	0.1	7.691086
14.695000	0.1	7.621706
14.696667	0.1	7.552088
14.698333	0.1	7.479072
14.700000	0.1	7.401824
14.701667	0.1	7.322789
14.703333	0.1	7.244885
14.705000	0.1	7.170976
14.706667	0.1	7.102430
14.708333	0.1	7.038534
14.710000	0.1	6.975890
14.711667	0.1	6.910563
14.713333	0.1	6.841958
14.715000	0.1	6.773770
14.716667	0.1	6.709934
14.718333	0.1	6.651700
14.720000	0.1	6.598175
14.721667	0.1	6.548405
14.723333	0.1	6.501377
14.725000	0.1	6.456018
14.726667	0.1	6.412745
14.728333	0.1	6.373883
14.730000	0.1	6.341219
14.731667	0.1	6.314278
14.733333	0.1	6.290317
14.735000	0.1	6.266117
14.736667	0.1	6.240070
14.738333	0.1	6.213487
14.740000	0.1	6.189645
14.741667	0.1	6.172121
14.743333	0.1	6.162107
14.745000	0.1	6.158829
14.746667	0.1	6.160081
14.748333	0.1	6.162763
14.750000	0.1	6.164611
14.751667	0.1	6.165982
14.753333	0.1	6.169320
14.755000	0.1	6.177485
14.756667	0.1	6.190658
14.758333	0.1	6.206155
14.760000	0.1	6.220818
14.761667	0.1	6.233216
14.763333	0.1	6.243945
14.765000	0.1	6.254793
14.766667	0.1	6.266654
14.768333	0.1	6.278694
14.770000	0.1	6.290019
14.771667	0.1	6.300867
14.773333	0.1	6.312549
14.775000	0.1	6.325066
14.776667	0.1	6.336809
14.778333	0.1	6.345511
14.780000	0.1	6.349802
14.781667	0.1	6.350935
14.783333	0.1	6.350994
14.785000	0.1	6.351114
14.786667	0.1	6.351233
14.788333	0.1	6.350816
14.790000	0.1	6.349028
14.791667	0.1	6.344259
14.793333	0.1	6.334782
14.795000	0.1	6.320715
14.796667	0.1	6.303490
14.798333	0.1	6.283403
14.800000	0.1	6.259561
14.801667	0.1	6.232381
14.803333	0.1	6.203533
14.805000	0.1	6.175280
14.806667	0.1	6.148994
14.808333	0.1	6.124020
14.810000	0.1	6.097556
14.811667	0.1	6.067098
14.813333	0.1	6.032646
14.815000	0.1	5.995810
14.816667	0.1	5.958259
14.818333	0.1	5.921185
14.820000	0.1	5.885363
14.821667	0.1	5.850077
14.823333	0.1	5.814135
14.825000	0.1	5.776704
14.826667	0.1	5.738259
14.828333	0.1	5.699754
14.830000	0.1	5.661786
14.831667	0.1	5.623639
14.833333	0.1	5.583167
14.835000	0.1	5.538464
14.836667	0.1	5.489409
14.838333	0.1	5.437553
14.840000	0.1	5.384267
14.841667	0.1	5.330503
14.843333	0.1	5.277396
14.845000	0.1	5.225718
14.846667	0.1	5.174935
14.848333	0.1	5.124092
14.850000	0.1	5.072832
14.851667	0.1	5.022168
14.853333	0.1	4.972160
14.855000	0.1	4.921019
14.856667	0.1	4.866600
14.858333	0.1	4.809082
14.860000	0.1	4.750312
14.861667	0.1	4.692018
14.863333	0.1	4.632891
14.865000	0.1	4.569948
14.866667	0.1	4.501999
14.868333	0.1	4.429937
14.870000	0.1	4.355312
14.871667	0.1	4.280687
14.873333	0.1	4.210115
14.875000	0.1	4.145444
14.876667	0.1	4.083991
14.878333	0.1	4.020691
14.880000	0.1	3.951669
14.881667	0.1	3.876925
14.883333	0.1	3.799558
14.885000	0.1	3.722429
14.886667	0.1	3.646553
14.888333	0.1	3.571987
14.890000	0.1	3.497720
14.891667	0.1	3.423035
14.893333	0.1	3.348112
14.895000	0.1	3.273726
14.896667	0.1	3.200889
14.898333	0.1	3.131211
14.900000	0.1	3.064931
14.901667	0.1	2.999962
14.903333	0.1	2.932906
14.905000	0.1	2.861202
14.906667	0.1	2.784848
14.908333	0.1	2.706766
14.910000	0.1	2.630592
14.911667	0.1	2.558351
14.913333	0.1	2.490878
14.915000	0.1	2.428353
14.916667	0.1	2.370715
14.918333	0.1	2.316773
14.920000	0.1	2.265155
14.921667	0.1	2.214611
14.923333	0.1	2.165020
14.925000	0.1	2.118051
14.926667	0.1	2.075493
14.928333	0.1	2.037108
14.930000	0.1	1.999617
14.931667	0.1	1.958490
14.933333	0.1	1.911819
14.935000	0.1	1.862526
14.936667	0.1	1.815856
14.938333	0.1	1.774788
14.940000	0.1	1.739740
14.941667	0.1	1.709819
14.943333	0.1	1.683354
14.945000	0.1	1.657903
14.946667	0.1	1.631737
14.948333	0.1	1.605153
14.950000	0.1	1.578689
14.951667	0.1	1.552641
14.953333	0.1	1.527488
14.955000	0.1	1.503646
14.956667	0.1	1.479983
14.958333	0.1	1.455426
14.960000	0.1	1.431882
14.961667	0.1	1.413107
14.963333	0.1	1.400471
14.965000	0.1	1.392007
14.966667	0.1	1.385391
14.968333	0.1	1.379550
14.970000	0.1	1.372933
14.971667	0.1	1.363516
14.973333	0.1	1.350284
14.975000	0.1	1.334429
14.976667	0.1	1.318932
14.978333	0.1	1.307070
14.980000	0.1	1.301229
14.981667	0.1	1.301825
14.983333	0.1	1.306772
14.985000	0.1	1.312256
14.986667	0.1	1.315177
14.988333	0.1	1.314461
14.990000	0.1	1.310587
14.991667	0.1	1.305223
14.993333	0.1	1.300275
14.995000	0.1	1.297355
14.996667	0.1	1.297653
14.998333	0.1	1.301527
15.000000	0.1	1.307607
15.001667	0.1	1.313388
15.003333	0.1	1.316965
15.005000	0.1	1.318336
15.006667	0.1	1.317918
15.008333	0.1	1.316011
15.010000	0.1	1.313031
15.011667	0.1	1.309991
15.013333	0.1	1.308382
15.015000	0.1	1.309395
15.016667	0.1	1.313269
15.018333	0.1	1.319230
15.020000	0.1	1.326084
15.021667	0.1	1.333475
15.023333	0.1	1.341939
15.025000	0.1	1.351416
15.026667	0.1	1.360178
15.028333	0.1	1.366675
15.030000	0.1	1.371324
15.031667	0.1	1.376093
15.033333	0.1	1.382828
15.035000	0.1	1.392186
15.036667	0.1	1.403213
15.038333	0.1	1.414001
15.040000	0.1	1.422644
15.041667	0.1	1.428604
15.043333	0.1	1.432836
15.045000	0.1	1.436234
15.046667	0.1	1.439691
15.048333	0.1	1.444697
15.050000	0.1	1.452088
15.051667	0.1	1.462221
15.053333	0.1	1.476824
15.055000	0.1	1.497328
15.056667	0.1	1.522303
15.058333	0.1	1.547873
15.060000	0.1	1.570106
15.061667	0.1	1.586497
15.063333	0.1	1.597345
15.065000	0.1	1.605094
15.066667	0.1	1.613438
15.068333	0.1	1.625300
15.070000	0.1	1.641274
15.071667	0.1	1.659095
15.073333	0.1	1.675367
15.075000	0.1	1.688957
15.076667	0.1	1.702070
15.078333	0.1	1.717389
15.080000	0.1	1.736105
15.081667	0.1	1.757383
15.083333	0.1	1.779735
15.085000	0.1	1.802206
15.086667	0.1	1.824379
15.088333	0.1	1.846016
15.090000	0.1	1.867354
15.091667	0.1	1.888752
15.093333	0.1	1.910031
15.095000	0.1	1.931071
15.096667	0.1	1.952827
15.098333	0.1	1.977861
15.100000	0.1	2.007604
15.101667	0.1	2.040804
15.103333	0.1	2.074003
15.105000	0.1	2.104879
15.106667	0.1	2.133489
15.108333	0.1	2.162159
15.110000	0.1	2.193153
15.111667	0.1	2.227426
15.113333	0.1	2.264023
15.115000	0.1	2.300561
15.116667	0.1	2.335012
15.118333	0.1	2.366960
15.120000	0.1	2.398372
15.121667	0.1	2.432764
15.123333	0.1	2.472580
15.125000	0.1	2.517283
15.126667	0.1	2.564728
15.128333	0.1	2.613247
15.130000	0.1	2.661407
15.131667	0.1	2.708316
15.133333	0.1	2.755702
15.135000	0.1	2.805889
15.136667	0.1	2.859593
15.138333	0.1	2.915681
15.140000	0.1	2.972722
15.141667	0.1	3.029645
15.143333	0.1	3.085971
15.145000	0.1	3.142178
15.146667	0.1	3.199518
15.148333	0.1	3.259540
15.150000	0.1	3.322542
15.151667	0.1	3.387213
15.153333	0.1	3.452182
15.155000	0.1	3.517151
15.156667	0.1	3.583372
15.158333	0.1	3.652454
15.160000	0.1	3.724754
15.161667	0.1	3.799737
15.163333	0.1	3.877402
15.165000	0.1	3.956676
15.166667	0.1	4.035652
15.168333	0.1	4.113257
15.170000	0.1	4.190386
15.171667	0.1	4.269183
15.173333	0.1	4.351259
15.175000	0.1	4.436434
15.176667	0.1	4.522860
15.178333	0.1	4.608751
15.180000	0.1	4.692793
15.181667	0.1	4.774809
15.183333	0.1	4.856646
15.185000	0.1	4.941166
15.186667	0.1	5.029857
15.188333	0.1	5.120993
15.190000	0.1	5.210996
15.191667	0.1	5.296946
15.193333	0.1	5.377710
15.195000	0.1	5.454719
15.196667	0.1	5.530417
15.198333	0.1	5.606294
15.200000	0.1	5.681753
15.201667	0.1	5.755127
15.203333	0.1	5.825520
15.205000	0.1	5.893171
15.206667	0.1	5.957663
15.208333	0.1	6.018460
15.210000	0.1	6.076098
15.211667	0.1	6.131173
15.213333	0.1	6.183982
15.215000	0.1	6.234348
15.216667	0.1	6.281317
15.218333	0.1	6.323219
15.220000	0.1	6.359160
15.221667	0.1	6.391049
15.223333	0.1	6.422758
15.225000	0.1	6.456733
15.226667	0.1	6.491602
15.228333	0.1	6.522656
15.230000	0.1	6.545127
15.231667	0.1	6.556571
15.233333	0.1	6.557942
15.235000	0.1	6.552458
15.236667	0.1	6.543816
15.238333	0.1	6.533623
15.240000	0.1	6.522417
15.241667	0.1	6.510199
15.243333	0.1	6.496132
15.245000	0.1	6.478787
15.246667	0.1	6.457508
15.248333	0.1	6.432176
15.250000	0.1	6.402016
15.251667	0.1	6.365657
15.253333	0.1	6.322742
15.255000	0.1	6.274760
15.256667	0.1	6.223441
15.258333	0.1	6.169558
15.260000	0.1	6.113589
15.261667	0.1	6.056130
15.263333	0.1	5.997360
15.265000	0.1	5.937279
15.266667	0.1	5.875230
15.268333	0.1	5.811155
15.270000	0.1	5.745888
15.271667	0.1	5.679369
15.273333	0.1	5.611003
15.275000	0.1	5.541087
15.276667	0.1	5.470038
15.278333	0.1	5.396605
15.280000	0.1	5.319715
15.281667	0.1	5.239487
15.283333	0.1	5.156756
15.285000	0.1	5.072534
15.286667	0.1	4.988849
15.288333	0.1	4.908681
15.290000	0.1	4.833341
15.291667	0.1	4.760802
15.293333	0.1	4.687548
15.295000	0.1	4.611850
15.296667	0.1	4.534662
15.298333	0.1	4.457951
15.300000	0.1	4.384697
15.301667	0.1	4.317701
15.303333	0.1	4.257202
15.305000	0.1	4.200936
15.306667	0.1	4.145980
15.308333	0.1	4.090309
15.310000	0.1	4.033804
15.311667	0.1	3.979087
15.313333	0.1	3.929556
15.315000	0.1	3.886700
15.316667	0.1	3.849864
15.318333	0.1	3.818035
15.320000	0.1	3.790677
15.321667	0.1	3.768027
15.323333	0.1	3.750980
15.325000	0.1	3.739774
15.326667	0.1	3.734231
15.328333	0.1	3.734291
15.330000	0.1	3.740192
15.331667	0.1	3.751695
15.333333	0.1	3.769040
15.335000	0.1	3.792703
15.336667	0.1	3.822327
15.338333	0.1	3.857792
15.340000	0.1	3.900409
15.341667	0.1	3.951848
15.343333	0.1	4.011870
15.345000	0.1	4.079461
15.346667	0.1	4.154444
15.348333	0.1	4.237354
15.350000	0.1	4.327894
15.351667	0.1	4.424393
15.353333	0.1	4.526198
15.355000	0.1	4.635036
15.356667	0.1	4.752815
15.358333	0.1	4.881084
15.360000	0.1	5.021274
15.361667	0.1	5.174399
15.363333	0.1	5.339682
15.365000	0.1	5.513609
15.366667	0.1	5.692900
15.368333	0.1	5.877674
15.370000	0.1	6.071329
15.371667	0.1	6.278754
15.373333	0.1	6.503225
15.375000	0.1	6.745756
15.376667	0.1	7.005930
15.378333	0.1	7.282496
15.380000	0.1	7.573665
15.381667	0.1	7.877887
15.383333	0.1	8.195699
15.385000	0.1	8.529425
15.386667	0.1	8.880675
15.388333	0.1	9.249747
15.390000	0.1	9.636641
15.391667	0.1	10.041834
15.393333	0.1	10.466993
15.395000	0.1	10.916234
15.396667	0.1	11.394501
15.398333	0.1	11.905552
15.400000	0.1	12.449861
15.401667	0.1	13.024987
15.403333	0.1	13.627530
15.405000	0.1	14.256597
15.406667	0.1	14.915944
15.408333	0.1	15.612067
15.410000	0.1	16.350151
15.411667	0.1	17.131389
15.413333	0.1	17.954351
15.415000	0.1	18.818678
15.416667	0.1	19.728304
15.418333	0.1	20.689846
15.420000	0.1	21.708609
15.421667	0.1	22.786619
15.423333	0.1	23.923816
15.425000	0.1	25.120677
15.426667	0.1	26.379468
15.428333	0.1	27.702929
15.430000	0.1	29.093863
15.431667	0.1	30.555310
15.433333	0.1	32.089593
15.435000	0.1	33.698918
15.436667	0.1	35.386803
15.438333	0.1	37.158432
15.440000	0.1	39.018514
15.441667	0.1	40.969493
15.443333	0.1	43.011131
15.445000	0.1	45.142713
15.446667	0.1	47.365132
15.448333	0.1	49.681726
15.450000	0.1	52.096608
15.451667	0.1	54.612878
15.453333	0.1	57.231787
15.455000	0.1	59.954110
15.456667	0.1	62.781218
15.458333	0.1	65.715555
15.460000	0.1	68.760280
15.461667	0.1	71.918969
15.463333	0.1	75.193112
15.465000	0.1	78.581934
15.466667	0.1	82.084839
15.468333	0.1	85.703497
15.470000	0.1	89.441186
15.471667	0.1	93.300229
15.473333	0.1	97.280627
15.475000	0.1	101.382381
15.476667	0.1	105.606562
15.478333	0.1	109.955675
15.480000	0.1	114.433891
15.481667	0.1	119.045563
15.483333	0.1	123.794623
15.485000	0.1	128.686317
15.486667	0.1	133.726664
15.488333	0.1	138.921090
15.490000	0.1	144.272813
15.491667	0.1	149.783620
15.493333	0.1	155.455003
15.495000	0.1	161.289105
15.496667	0.1	167.291234
15.498333	0.1	173.471282
15.500000	0.1	179.840814
15.501667	0.1	186.409961
15.503333	0.1	193.187368
15.505000	0.1	200.181258
15.506667	0.1	207.401348
15.508333	0.1	214.859379
15.510000	0.1	222.570194
15.511667	0.1	230.551555
15.513333	0.1	238.821640
15.515000	0.1	247.395351
15.516667	0.1	256.285325
15.518333	0.1	265.504674
15.520000	0.1	275.066750
15.521667	0.1	284.985202
15.523333	0.1	295.277375
15.525000	0.1	305.963654
15.526667	0.1	317.061384
15.528333	0.1	328.583320
15.530000	0.1	340.540727
15.531667	0.1	352.943143
15.533333	0.1	365.796528
15.535000	0.1	379.101716
15.536667	0.1	392.854774
15.538333	0.1	407.046700
15.540000	0.1	421.662475
15.541667	0.1	436.681595
15.543333	0.1	452.081350
15.545000	0.1	467.837838
15.546667	0.1	483.920007
15.548333	0.1	500.285059
15.550000	0.1	516.882987
15.551667	0.1	533.661874
15.553333	0.1	550.564262
15.555000	0.1	567.522619
15.556667	0.1	584.461247
15.558333	0.1	601.302898
15.560000	0.1	617.973186
15.561667	0.1	634.404876
15.563333	0.1	650.533655
15.565000	0.1	666.287402
15.566667	0.1	681.582730
15.568333	0.1	696.337086
15.570000	0.1	710.480375
15.571667	0.1	723.955317
15.573333	0.1	736.712857
15.575000	0.1	748.707279
15.576667	0.1	759.890661
15.578333	0.1	770.211921
15.580000	0.1	779.627310
15.581667	0.1	788.112807
15.583333	0.1	795.663345
15.585000	0.1	802.282620
15.586667	0.1	807.975340
15.588333	0.1	812.743235
15.590000	0.1	816.584457
15.591667	0.1	819.502462
15.593333	0.1	821.517993
15.595000	0.1	822.666813
15.596667	0.1	822.987606
15.598333	0.1	822.516967
15.600000	0.1	821.290840
15.601667	0.1	819.341768
15.603333	0.1	816.698659
15.605000	0.1	813.391496
15.606667	0.1	809.457291
15.608333	0.1	804.940570
15.610000	0.1	799.885142
15.611667	0.1	794.329273
15.613333	0.1	788.307297
15.615000	0.1	781.856107
15.616667	0.1	775.017129
15.618333	0.1	767.828808
15.620000	0.1	760.316775
15.621667	0.1	752.499506
15.623333	0.1	744.399652
15.625000	0.1	736.046597
15.626667	0.1	727.471455
15.628333	0.1	718.698604
15.630000	0.1	709.741754
15.631667	0.1	700.609547
15.633333	0.1	691.316646
15.635000	0.1	681.887548
15.636667	0.1	672.350626
15.638333	0.1	662.731270
15.640000	0.1	653.047303
15.641667	0.1	643.307426
15.643333	0.1	633.514204
15.645000	0.1	623.670913
15.646667	0.1	613.787390
15.648333	0.1	603.878057
15.650000	0.1	593.955910
15.651667	0.1	584.028458
15.653333	0.1	574.098085
15.655000	0.1	564.163957
15.656667	0.1	554.227266
15.658333	0.1	544.295582
15.660000	0.1	534.381362
15.661667	0.1	524.495514
15.663333	0.1	514.644177
15.665000	0.1	504.830867
15.666667	0.1	495.058685
15.668333	0.1	485.331624
15.670000	0.1	475.656478
15.671667	0.1	466.040162
15.673333	0.1	456.485239
15.675000	0.1	446.991172
15.676667	0.1	437.560942
15.678333	0.1	428.201820
15.680000	0.1	418.921555
15.681667	0.1	409.727061
15.683333	0.1	400.624955
15.685000	0.1	391.617977
15.686667	0.1	382.704519
15.688333	0.1	373.884760
15.690000	0.1	365.163348
15.691667	0.1	356.545946
15.693333	0.1	348.037204
15.695000	0.1	339.641830
15.696667	0.1	331.362386
15.698333	0.1	323.197682
15.700000	0.1	315.145750
15.701667	0.1	307.207841
15.703333	0.1	299.388605
15.705000	0.1	291.691678
15.706667	0.1	284.117954
15.708333	0.1	276.667135
15.710000	0.1	269.340233
15.711667	0.1	262.140707
15.713333	0.1	255.072907
15.715000	0.1	248.139277
15.716667	0.1	241.339936
15.718333	0.1	234.674170
15.720000	0.1	228.143288
15.721667	0.1	221.750630
15.723333	0.1	215.497983
15.725000	0.1	209.382666
15.726667	0.1	203.400266
15.728333	0.1	197.550070
15.730000	0.1	191.834998
15.731667	0.1	186.257075
15.733333	0.1	180.814694
15.735000	0.1	175.504814
15.736667	0.1	170.326899
15.738333	0.1	165.282319
15.740000	0.1	160.371194
15.741667	0.1	155.590901
15.743333	0.1	150.938222
15.745000	0.1	146.411487
15.746667	0.1	142.009922
15.748333	0.1	137.732574
15.750000	0.1	133.578308
15.751667	0.1	129.545458
15.753333	0.1	125.631698
15.755000	0.1	121.834822
15.756667	0.1	118.151851
15.758333	0.1	114.580340
15.760000	0.1	111.118621
15.761667	0.1	107.765025
15.763333	0.1	104.517049
15.765000	0.1	101.372129
15.766667	0.1	98.329312
15.768333	0.1	95.388597
15.770000	0.1	92.548734
15.771667	0.1	89.807039
15.773333	0.1	87.160473
15.775000	0.1	84.606772
15.776667	0.1	82.143073
15.778333	0.1	79.764192
15.780000	0.1	77.464406
15.781667	0.1	75.240259
15.783333	0.1	73.090736
15.785000	0.1	71.015839
15.786667	0.1	69.015090
15.788333	0.1	67.086343
15.790000	0.1	65.226261
15.791667	0.1	63.432459
15.793333	0.1	61.704341
15.795000	0.1	60.040179
15.796667	0.1	58.437649
15.798333	0.1	56.894842
15.800000	0.1	55.410210
15.801667	0.1	53.980771
15.803333	0.1	52.603367
15.805000	0.1	51.274720
15.806667	0.1	49.991909
15.808333	0.1	48.752668
15.810000	0.1	47.556046
15.811667	0.1	46.402815
15.813333	0.1	45.294407
15.815000	0.1	44.230106
15.816667	0.1	43.206337
15.818333	0.1	42.219045
15.820000	0.1	41.265371
15.821667	0.1	40.344181
15.823333	0.1	39.455774
15.825000	0.1	38.600745
15.826667	0.1	37.778559
15.828333	0.1	36.986532
15.830000	0.1	36.220433
15.831667	0.1	35.477700
15.833333	0.1	34.759464
15.835000	0.1	34.068050
15.836667	0.1	33.403160
15.838333	0.1	32.761695
15.840000	0.1	32.139899
15.841667	0.1	31.534793
15.843333	0.1	30.945363
15.845000	0.1	30.372681
15.846667	0.1	29.818358
15.848333	0.1	29.283227
15.850000	0.1	28.767111
15.851667	0.1	28.269829
15.853333	0.1	27.790071
15.855000	0.1	27.325811
15.856667	0.1	26.875855
15.858333	0.1	26.440145
15.860000	0.1	26.017369
15.861667	0.1	25.605382
15.863333	0.1	25.203885
15.865000	0.1	24.813713
15.866667	0.1	24.434747
15.868333	0.1	24.065317
15.870000	0.1	23.703398
15.871667	0.1	23.348094
15.873333	0.1	23.000778
15.875000	0.1	22.664012
15.876667	0.1	22.338749
15.878333	0.1	22.024037
15.880000	0.1	21.718205
15.881667	0.1	21.419407
15.883333	0.1	21.125079
15.885000	0.1	20.834209
15.886667	0.1	20.548404
15.888333	0.1	20.270766
15.890000	0.1	20.003082
15.891667	0.1	19.744695
15.893333	0.1	19.493521
15.895000	0.1	19.248010
15.896667	0.1	19.007147
15.898333	0.1	18.770159
15.900000	0.1	18.537940
15.901667	0.1	18.313290
15.903333	0.1	18.097759
15.905000	0.1	17.889560
15.906667	0.1	17.685951
15.908333	0.1	17.485083
15.910000	0.1	17.285646
15.911667	0.1	17.088474
15.913333	0.1	16.896428
15.915000	0.1	16.711355
15.916667	0.1	16.532124
15.918333	0.1	16.357304
15.920000	0.1	16.186894
15.921667	0.1	16.022027
15.923333	0.1	15.863360
15.925000	0.1	15.710057
15.926667	0.1	15.560747
15.928333	0.1	15.415491
15.930000	0.1	15.276612
15.931667	0.1	15.145422
15.933333	0.1	15.019835
15.935000	0.1	14.896453
15.936667	0.1	14.773906
15.938333	0.1	14.652790
15.940000	0.1	14.535011
15.941667	0.1	14.422179
15.943333	0.1	14.314593
15.945000	0.1	14.212192
15.946667	0.1	14.116228
15.948333	0.1	14.027835
15.950000	0.1	13.945402
15.951667	0.1	13.865770
15.953333	0.1	13.786674
15.955000	0.1	13.707996
15.956667	0.1	13.631702
15.958333	0.1	13.559819
15.960000	0.1	13.492347
15.961667	0.1	13.427378
15.963333	0.1	13.363422
15.965000	0.1	13.300122
15.966667	0.1	13.237894
15.968333	0.1	13.176919
15.970000	0.1	13.117255
15.971667	0.1	13.058306
15.973333	0.1	12.999893
15.975000	0.1	12.943149
15.976667	0.1	12.888730
15.978333	0.1	12.835623
15.980000	0.1	12.782098
15.981667	0.1	12.727679
15.983333	0.1	12.671889
15.985000	0.1	12.614370
15.986667	0.1	12.556732
15.988333	0.1	12.500287
15.990000	0.1	12.442709
15.991667	0.1	12.380124
15.993333	0.1	12.311221
15.995000	0.1	12.238146
15.996667	0.1	12.163878
15.998333	0.1	12.089074
16.000000	0.1	12.011708
16.001667	0.1	11.929394
16.003333	0.1	11.840583
16.005000	0.1	11.744798
16.006667	0.1	11.642874
16.008333	0.1	11.536003
16.010000	0.1	11.426151
16.011667	0.1	11.315764
16.013333	0.1	11.206091
16.015000	0.1	11.096180
16.016667	0.1	10.983408
16.018333	0.1	10.865093
16.020000	0.1	10.740817
16.021667	0.1	10.612488
16.023333	0.1	10.483325
16.025000	0.1	10.355414
16.026667	0.1	10.228634
16.028333	0.1	10.102034
16.030000	0.1	9.975255
16.031667	0.1	9.848118
16.033333	0.1	9.719909
16.035000	0.1	9.589196
16.036667	0.1	9.455443
16.038333	0.1	9.320260
16.040000	0.1	9.186686
16.041667	0.1	9.056807
16.043333	0.1	8.930505
16.045000	0.1	8.806170
16.046667	0.1	8.682192
16.048333	0.1	8.557201
16.050000	0.1	8.431078
16.051667	0.1	8.305848
16.053333	0.1	8.183599
16.055000	0.1	8.064688
16.056667	0.1	7.948876
16.058333	0.1	7.837415
16.060000	0.1	7.732571
16.061667	0.1	7.635236
16.063333	0.1	7.544041
16.065000	0.1	7.456422
16.066667	0.1	7.370174
16.068333	0.1	7.284105
16.070000	0.1	7.198394
16.071667	0.1	7.113874
16.073333	0.1	7.031441
16.075000	0.1	6.951690
16.076667	0.1	6.875217
16.078333	0.1	6.802261
16.080000	0.1	6.731570
16.081667	0.1	6.660939
16.083333	0.1	6.590248
16.085000	0.1	6.522358
16.086667	0.1	6.460369
16.088333	0.1	6.404221
16.090000	0.1	6.351829
16.091667	0.1	6.301284
16.093333	0.1	6.251932
16.095000	0.1	6.203354
16.096667	0.1	6.155551
16.098333	0.1	6.109476
16.100000	0.1	6.067038
16.101667	0.1	6.028057
16.103333	0.1	5.989313
16.105000	0.1	5.947531
16.106667	0.1	5.903483
16.108333	0.1	5.860806
16.110000	0.1	5.821169
16.111667	0.1	5.783558
16.113333	0.1	5.747259
16.115000	0.1	5.712808
16.116667	0.1	5.680383
16.118333	0.1	5.648852
16.120000	0.1	5.617261
16.121667	0.1	5.585432
16.123333	0.1	5.553127
16.125000	0.1	5.521417
16.126667	0.1	5.492688
16.128333	0.1	5.468071
16.130000	0.1	5.445958
16.131667	0.1	5.423963
16.133333	0.1	5.400658
16.135000	0.1	5.375207
16.136667	0.1	5.347431
16.138333	0.1	5.317808
16.140000	0.1	5.287409
16.141667	0.1	5.257666
16.143333	0.1	5.229950
16.145000	0.1	5.205989
16.146667	0.1	5.187452
16.148333	0.1	5.173505
16.150000	0.1	5.160690
16.151667	0.1	5.144954
16.153333	0.1	5.124271
16.155000	0.1	5.099595
16.156667	0.1	5.073667
16.158333	0.1	5.049289
16.160000	0.1	5.028606
16.161667	0.1	5.012393
16.163333	0.1	5.000472
16.165000	0.1	4.992366
16.166667	0.1	4.985988
16.168333	0.1	4.977882
16.170000	0.1	4.965306
16.171667	0.1	4.947603
16.173333	0.1	4.926265
16.175000	0.1	4.904092
16.176667	0.1	4.884899
16.178333	0.1	4.871309
16.180000	0.1	4.863024
16.181667	0.1	4.857779
16.183333	0.1	4.853308
16.185000	0.1	4.849613
16.186667	0.1	4.848540
16.188333	0.1	4.851163
16.190000	0.1	4.855752
16.191667	0.1	4.858375
16.193333	0.1	4.857123
16.195000	0.1	4.854739
16.196667	0.1	4.855156
16.198333	0.1	4.858554
16.200000	0.1	4.861951
16.201667	0.1	4.863560
16.203333	0.1	4.864335
16.205000	0.1	4.865945
16.206667	0.1	4.868627
16.208333	0.1	4.873038
16.210000	0.1	4.880429
16.211667	0.1	4.890859
16.213333	0.1	4.902244
16.215000	0.1	4.911840
16.216667	0.1	4.918039
16.218333	0.1	4.921556
16.220000	0.1	4.924655
16.221667	0.1	4.929304
16.223333	0.1	4.935861
16.225000	0.1	4.944027
16.226667	0.1	4.953146
16.228333	0.1	4.962564
16.230000	0.1	4.971803
16.231667	0.1	4.980684
16.233333	0.1	4.989446
16.235000	0.1	4.999340
16.236667	0.1	5.010903
16.238333	0.1	5.022407
16.240000	0.1	5.032122
16.241667	0.1	5.041182
16.243333	0.1	5.052030
16.245000	0.1	5.064011
16.246667	0.1	5.074084
16.248333	0.1	5.080462
16.250000	0.1	5.083800
16.251667	0.1	5.086184
16.253333	0.1	5.090475
16.255000	0.1	5.097866
16.256667	0.1	5.106986
16.258333	0.1	5.115807
16.260000	0.1	5.122960
16.261667	0.1	5.127609
16.263333	0.1	5.129636
16.265000	0.1	5.128861
16.266667	0.1	5.124927
16.268333	0.1	5.118370
16.270000	0.1	5.110383
16.271667	0.1	5.101383
16.273333	0.1	5.091369
16.275000	0.1	5.080641
16.276667	0.1	5.069375
16.278333	0.1	5.057037
16.280000	0.1	5.043507
16.281667	0.1	5.029202
16.283333	0.1	5.015314
16.285000	0.1	5.003453
16.286667	0.1	4.994452
16.288333	0.1	4.986465
16.290000	0.1	4.976869
16.291667	0.1	4.965067
16.293333	0.1	4.951239
16.295000	0.1	4.935444
16.296667	0.1	4.917383
16.298333	0.1	4.896045
16.300000	0.1	4.870355
16.301667	0.1	4.841209
16.303333	0.1	4.811824
16.305000	0.1	4.785717
16.306667	0.1	4.764080
16.308333	0.1	4.746080
16.310000	0.1	4.729808
16.311667	0.1	4.712463
16.313333	0.1	4.691780
16.315000	0.1	4.666984
16.316667	0.1	4.638970
16.318333	0.1	4.609108
16.320000	0.1	4.578591
16.321667	0.1	4.548610
16.323333	0.1	4.520476
16.325000	0.1	4.494548
16.326667	0.1	4.469872
16.328333	0.1	4.445315
16.330000	0.1	4.421473
16.331667	0.1	4.399121
16.333333	0.1	4.377604
16.335000	0.1	4.355192
16.336667	0.1	4.330755
16.338333	0.1	4.303992
16.340000	0.1	4.275620
16.341667	0.1	4.246891
16.343333	0.1	4.218042
16.345000	0.1	4.188538
16.346667	0.1	4.158736
16.348333	0.1	4.129946
16.350000	0.1	4.102707
16.351667	0.1	4.076481
16.353333	0.1	4.050970
16.355000	0.1	4.025817
16.356667	0.1	3.999949
16.358333	0.1	3.973127
16.360000	0.1	3.946483
16.361667	0.1	3.922463
16.363333	0.1	3.903032
16.365000	0.1	3.887415
16.366667	0.1	3.871858
16.368333	0.1	3.853262
16.370000	0.1	3.831029
16.371667	0.1	3.805876
16.373333	0.1	3.779054
16.375000	0.1	3.752589
16.376667	0.1	3.727854
16.378333	0.1	3.705919
16.380000	0.1	3.687501
16.381667	0.1	3.672481
16.383333	0.1	3.658772
16.385000	0.1	3.643155
16.386667	0.1	3.623724
16.388333	0.1	3.602326
16.390000	0.1	3.582716
16.391667	0.1	3.566981
16.393333	0.1	3.553510
16.395000	0.1	3.539205
16.396667	0.1	3.521919
16.398333	0.1	3.501654
16.400000	0.1	3.479719
16.401667	0.1	3.458560
16.403333	0.1	3.440619
16.405000	0.1	3.426373
16.406667	0.1	3.415048
16.408333	0.1	3.406227
16.410000	0.1	3.399015
16.411667	0.1	3.391385
16.413333	0.1	3.381789
16.415000	0.1	3.369868
16.416667	0.1	3.356219
16.418333	0.1	3.343046
16.420000	0.1	3.332854
16.421667	0.1	3.327251
16.423333	0.1	3.325939
16.425000	0.1	3.327251
16.426667	0.1	3.328562
16.428333	0.1	3.327012
16.430000	0.1	3.321529
16.431667	0.1	3.313542
16.433333	0.1	3.305316
16.435000	0.1	3.297329
16.436667	0.1	3.288508
16.438333	0.1	3.279269
16.440000	0.1	3.271878
16.441667	0.1	3.267825
16.443333	0.1	3.266454
16.445000	0.1	3.265262
16.446667	0.1	3.261447
16.448333	0.1	3.253579
16.450000	0.1	3.243327
16.451667	0.1	3.234029
16.453333	0.1	3.227651
16.455000	0.1	3.223539
16.456667	0.1	3.220856
16.458333	0.1	3.219724
16.460000	0.1	3.220678
16.461667	0.1	3.223360
16.463333	0.1	3.226578
16.465000	0.1	3.229737
16.466667	0.1	3.232837
16.468333	0.1	3.235996
16.470000	0.1	3.239513
16.471667	0.1	3.243268
16.473333	0.1	3.245831
16.475000	0.1	3.244877
16.476667	0.1	3.239989
16.478333	0.1	3.233493
16.480000	0.1	3.228724
16.481667	0.1	3.226936
16.483333	0.1	3.227353
16.485000	0.1	3.229141
16.486667	0.1	3.232241
16.488333	0.1	3.237069
16.490000	0.1	3.243506
16.491667	0.1	3.250361
16.493333	0.1	3.255844
16.495000	0.1	3.259063
16.496667	0.1	3.260136
16.498333	0.1	3.259957
16.500000	0.1	3.259599
16.501667	0.1	3.259778
16.503333	0.1	3.259599
16.505000	0.1	3.257275
16.506667	0.1	3.252268
16.508333	0.1	3.246606
16.510000	0.1	3.243804
16.511667	0.1	3.245413
16.513333	0.1	3.249705
16.515000	0.1	3.254354
16.516667	0.1	3.259480
16.518333	0.1	3.266752
16.520000	0.1	3.277362
16.521667	0.1	3.290534
16.523333	0.1	3.304243
16.525000	0.1	3.315747
16.526667	0.1	3.322959
16.528333	0.1	3.325522
16.530000	0.1	3.324568
16.531667	0.1	3.321767
16.533333	0.1	3.318727
16.535000	0.1	3.316522
16.536667	0.1	3.316522
16.538333	0.1	3.319621
16.540000	0.1	3.325939
16.541667	0.1	3.334463
16.543333	0.1	3.343463
16.545000	0.1	3.352106
16.546667	0.1	3.360927
16.548333	0.1	3.371418
16.550000	0.1	3.383041
16.551667	0.1	3.394008
16.553333	0.1	3.402829
16.555000	0.1	3.409326
16.556667	0.1	3.414870
16.558333	0.1	3.422082
16.560000	0.1	3.432274
16.561667	0.1	3.443957
16.563333	0.1	3.454328
16.565000	0.1	3.461302
16.566667	0.1	3.464461
16.568333	0.1	3.465355
16.570000	0.1	3.466845
16.571667	0.1	3.471375
16.573333	0.1	3.479898
16.575000	0.1	3.491700
16.576667	0.1	3.504932
16.578333	0.1	3.516793
16.580000	0.1	3.525079
16.581667	0.1	3.530026
16.583333	0.1	3.534377
16.585000	0.1	3.541410
16.586667	0.1	3.553450
16.588333	0.1	3.570199
16.590000	0.1	3.589094
16.591667	0.1	3.607333
16.593333	0.1	3.624320
16.595000	0.1	3.640473
16.596667	0.1	3.656030
16.598333	0.1	3.671110
16.600000	0.1	3.686309
16.601667	0.1	3.701747
16.603333	0.1	3.716111
16.605000	0.1	3.727615
16.606667	0.1	3.736317
16.608333	0.1	3.744781
16.610000	0.1	3.755629
16.611667	0.1	3.769100
16.613333	0.1	3.783763
16.615000	0.1	3.797710
16.616667	0.1	3.810048
16.618333	0.1	3.820718
16.620000	0.1	3.831506
16.621667	0.1	3.845096
16.623333	0.1	3.863275
16.625000	0.1	3.886044
16.626667	0.1	3.911138
16.628333	0.1	3.934980
16.630000	0.1	3.954351
16.631667	0.1	3.969014
16.633333	0.1	3.981710
16.635000	0.1	3.995002
16.636667	0.1	4.009307
16.638333	0.1	4.024506
16.640000	0.1	4.040957
16.641667	0.1	4.056871
16.643333	0.1	4.068673
16.645000	0.1	4.075051
16.646667	0.1	4.079223
16.648333	0.1	4.086018
16.650000	0.1	4.098535
16.651667	0.1	4.117489
16.653333	0.1	4.140437
16.655000	0.1	4.163206
16.656667	0.1	4.182279
16.658333	0.1	4.196406
16.660000	0.1	4.206658
16.661667	0.1	4.214645
16.663333	0.1	4.220844
16.665000	0.1	4.225135
16.666667	0.1	4.229188
16.668333	0.1	4.235149
16.670000	0.1	4.243255
16.671667	0.1	4.251540
16.673333	0.1	4.257679
16.675000	0.1	4.261375
16.676667	0.1	4.263401
16.678333	0.1	4.264355
16.680000	0.1	4.265130
16.681667	0.1	4.267037
16.683333	0.1	4.269958
16.685000	0.1	4.272402
16.686667	0.1	4.272878
16.688333	0.1	4.270792
16.690000	0.1	4.266322
16.691667	0.1	4.261375
16.693333	0.1	4.258514
16.695000	0.1	4.258812
16.696667	0.1	4.261017
16.698333	0.1	4.262984
16.700000	0.1	4.263401
16.701667	0.1	4.262209
16.703333	0.1	4.259706
16.705000	0.1	4.255474
16.706667	0.1	4.248321
16.708333	0.1	4.237235
16.710000	0.1	4.223705
16.711667	0.1	4.211664
16.713333	0.1	4.204750
16.715000	0.1	4.203379
16.716667	0.1	4.205227
16.718333	0.1	4.206896
16.720000	0.1	4.205585
16.721667	0.1	4.199803
16.723333	0.1	4.189670
16.725000	0.1	4.177273
16.726667	0.1	4.165352
16.728333	0.1	4.156053
16.730000	0.1	4.150093
16.731667	0.1	4.146636
16.733333	0.1	4.144788
16.735000	0.1	4.143060
16.736667	0.1	4.139960
16.738333	0.1	4.134715
16.740000	0.1	4.127682
16.741667	0.1	4.120708
16.743333	0.1	4.116357
16.745000	0.1	4.115165
16.746667	0.1	4.114449
16.748333	0.1	4.111290
16.750000	0.1	4.105747
16.751667	0.1	4.099608
16.753333	0.1	4.094243
16.755000	0.1	4.089952
16.756667	0.1	4.085422
16.758333	0.1	4.080236
16.760000	0.1	4.076362
16.761667	0.1	4.075945
16.763333	0.1	4.077733
16.765000	0.1	4.078686
16.766667	0.1	4.077316
16.768333	0.1	4.074872
16.770000	0.1	4.074276
16.771667	0.1	4.076600
16.773333	0.1	4.080057
16.775000	0.1	4.081309
16.776667	0.1	4.078686
16.778333	0.1	4.072547
16.780000	0.1	4.064858
16.781667	0.1	4.058421
16.783333	0.1	4.055679
16.785000	0.1	4.057229
16.786667	0.1	4.060865
16.788333	0.1	4.063785
16.790000	0.1	4.063964
16.791667	0.1	4.060686
16.793333	0.1	4.055143
16.795000	0.1	4.050315
16.796667	0.1	4.049063
16.798333	0.1	4.051149
16.800000	0.1	4.052818
16.801667	0.1	4.052043
16.803333	0.1	4.050017
16.805000	0.1	4.049063
16.806667	0.1	4.049957
16.808333	0.1	4.052341
16.810000	0.1	4.055739
16.811667	0.1	4.059911
16.813333	0.1	4.063428
16.815000	0.1	4.064679
16.816667	0.1	4.063547
16.818333	0.1	4.061044
16.820000	0.1	4.058540
16.821667	0.1	4.056394
16.823333	0.1	4.054606
16.825000	0.1	4.053235
16.826667	0.1	4.052401
16.828333	0.1	4.051745
16.830000	0.1	4.050613
16.831667	0.1	4.048467
16.833333	0.1	4.045129
16.835000	0.1	4.041910
16.836667	0.1	4.041076
16.838333	0.1	4.044056
16.840000	0.1	4.050076
16.841667	0.1	4.056096
16.843333	0.1	4.058302
16.845000	0.1	4.054010
16.846667	0.1	4.042983
16.848333	0.1	4.028321
16.850000	0.1	4.015565
16.851667	0.1	4.008770
16.853333	0.1	4.008293
16.855000	0.1	4.010737
16.856667	0.1	4.011929
16.858333	0.1	4.010260
16.860000	0.1	4.006207
16.861667	0.1	4.001439
16.863333	0.1	3.998280
16.865000	0.1	3.998399
16.866667	0.1	4.001320
16.868333	0.1	4.004777
16.870000	0.1	4.006207
16.871667	0.1	4.004538
16.873333	0.1	4.001141
16.875000	0.1	3.997922
16.876667	0.1	3.994227
16.878333	0.1	3.988981
16.880000	0.1	3.983617
16.881667	0.1	3.980398
16.883333	0.1	3.978789
16.885000	0.1	3.976882
16.886667	0.1	3.973902
16.888333	0.1	3.970146
16.890000	0.1	3.965855
16.891667	0.1	3.960788
16.893333	0.1	3.955841
16.895000	0.1	3.952742
16.896667	0.1	3.951788
16.898333	0.1	3.951907
16.900000	0.1	3.952325
16.901667	0.1	3.952980
16.903333	0.1	3.953755
16.905000	0.1	3.954292
16.906667	0.1	3.954470
16.908333	0.1	3.954470
16.910000	0.1	3.953457
16.911667	0.1	3.949523
16.913333	0.1	3.942311
16.915000	0.1	3.934622
16.916667	0.1	3.929496
16.918333	0.1	3.926873
16.920000	0.1	3.924847
16.921667	0.1	3.922999
16.923333	0.1	3.922642
16.925000	0.1	3.924489
16.926667	0.1	3.927529
16.928333	0.1	3.930152
16.930000	0.1	3.931523
16.931667	0.1	3.931761
16.933333	0.1	3.930748
16.935000	0.1	3.928602
16.936667	0.1	3.925443
16.938333	0.1	3.921509
16.940000	0.1	3.917933
16.941667	0.1	3.916383
16.943333	0.1	3.917396
16.945000	0.1	3.918231
16.946667	0.1	3.915489
16.948333	0.1	3.908396
16.950000	0.1	3.899098
16.951667	0.1	3.890276
16.953333	0.1	3.883362
16.955000	0.1	3.879071
16.956667	0.1	3.877759
16.958333	0.1	3.879369
16.960000	0.1	3.883004
16.961667	0.1	3.886938
16.963333	0.1	3.889621
16.965000	0.1	3.890038
16.966667	0.1	3.888190
16.968333	0.1	3.884971
16.970000	0.1	3.881693
16.971667	0.1	3.878832
16.973333	0.1	3.875554
16.975000	0.1	3.870607
16.976667	0.1	3.863037
16.978333	0.1	3.852606
16.980000	0.1	3.840089
16.981667	0.1	3.827870
16.983333	0.1	3.818751
16.985000	0.1	3.813029
16.986667	0.1	3.808320
16.988333	0.1	3.803253
16.990000	0.1	3.798783
16.991667	0.1	3.795684
16.993333	0.1	3.793121
16.995000	0.1	3.788889
16.996667	0.1	3.781140
16.998333	0.1	3.769398
17.000000	0.1	3.755033
17.001667	0.1	3.739834
17.003333	0.1	3.725231
17.005000	0.1	3.712356
17.006667	0.1	3.702641
17.008333	0.1	3.696501
17.010000	0.1	3.693283
17.011667	0.1	3.690958
17.013333	0.1	3.687084
17.015000	0.1	3.679633
17.016667	0.1	3.668845
17.018333	0.1	3.656626
17.020000	0.1	3.644288
17.021667	0.1	3.632248
17.023333	0.1	3.621161
17.025000	0.1	3.611565
17.026667	0.1	3.603399
17.028333	0.1	3.595472
17.030000	0.1	3.585756
17.031667	0.1	3.573001
17.033333	0.1	3.556788
17.035000	0.1	3.538370
17.036667	0.1	3.520370
17.038333	0.1	3.506005
17.040000	0.1	3.497005
17.041667	0.1	3.492356
17.043333	0.1	3.489375
17.045000	0.1	3.486157
17.046667	0.1	3.480971
17.048333	0.1	3.471732
17.050000	0.1	3.458023
17.051667	0.1	3.441990
17.053333	0.1	3.427386
17.055000	0.1	3.416836
17.056667	0.1	3.410161
17.058333	0.1	3.403843
17.060000	0.1	3.393829
17.061667	0.1	3.379047
17.063333	0.1	3.361881
17.065000	0.1	3.345907
17.066667	0.1	3.334165
17.068333	0.1	3.328324
17.070000	0.1	3.327370
17.071667	0.1	3.326714
17.073333	0.1	3.321588
17.075000	0.1	3.310323
17.076667	0.1	3.294647
17.078333	0.1	3.277779
17.080000	0.1	3.263116
17.081667	0.1	3.252208
17.083333	0.1	3.244698
17.085000	0.1	3.238678
17.086667	0.1	3.232062
17.088333	0.1	3.224254
17.090000	0.1	3.216148
17.091667	0.1	3.208518
17.093333	0.1	3.201127
17.095000	0.1	3.193736
17.096667	0.1	3.186822
17.098333	0.1	3.180564
17.100000	0.1	3.174663
17.101667	0.1	3.169358
17.103333	0.1	3.165364
17.105000	0.1	3.163815
17.106667	0.1	3.165901
17.108333	0.1	3.171385
17.110000	0.1	3.177703
17.111667	0.1	3.181577
17.113333	0.1	3.181517
17.115000	0.1	3.179193
17.116667	0.1	3.178716
17.118333	0.1	3.183544
17.120000	0.1	3.194213
17.121667	0.1	3.207326
17.123333	0.1	3.217459
17.125000	0.1	3.220558
17.126667	0.1	3.217459
17.128333	0.1	3.212989
17.130000	0.1	3.211677
17.131667	0.1	3.215492
17.133333	0.1	3.223777
17.135000	0.1	3.234208
17.136667	0.1	3.244043
17.138333	0.1	3.251553
17.140000	0.1	3.256440
17.141667	0.1	3.260732
17.143333	0.1	3.268540
17.145000	0.1	3.283322
17.146667	0.1	3.305078
17.148333	0.1	3.331542
17.150000	0.1	3.360450
17.151667	0.1	3.390551
17.153333	0.1	3.421605
17.155000	0.1	3.453315
17.156667	0.1	3.484845
17.158333	0.1	3.516376
17.160000	0.1	3.549516
17.161667	0.1	3.586352
17.163333	0.1	3.627897
17.165000	0.1	3.672958
17.166667	0.1	3.719211
17.168333	0.1	3.765881
17.170000	0.1	3.813684
17.171667	0.1	3.863335
17.173333	0.1	3.916264
17.175000	0.1	3.974259
17.176667	0.1	4.037619
17.178333	0.1	4.104316
17.180000	0.1	4.171610
17.181667	0.1	4.238606
17.183333	0.1	4.307628
17.185000	0.1	4.382432
17.186667	0.1	4.465759
17.188333	0.1	4.557550
17.190000	0.1	4.655898
17.191667	0.1	4.757822
17.193333	0.1	4.861355
17.195000	0.1	4.967332
17.196667	0.1	5.077124
17.198333	0.1	5.191624
17.200000	0.1	5.312443
17.201667	0.1	5.442441
17.203333	0.1	5.584181
17.205000	0.1	5.737603
17.206667	0.1	5.900324
17.208333	0.1	6.068230
17.210000	0.1	6.236971
17.211667	0.1	6.405175
17.213333	0.1	6.576598
17.215000	0.1	6.757796
17.216667	0.1	6.953657
17.218333	0.1	7.165790
17.220000	0.1	7.392586
17.221667	0.1	7.630408
17.223333	0.1	7.875801
17.225000	0.1	8.128226
17.226667	0.1	8.388281
17.228333	0.1	8.655847
17.230000	0.1	8.931339
17.231667	0.1	9.217203
17.233333	0.1	9.516001
17.235000	0.1	9.828091
17.236667	0.1	10.151625
17.238333	0.1	10.484160
17.240000	0.1	10.824979
17.241667	0.1	11.175812
17.243333	0.1	11.539996
17.245000	0.1	11.919976
17.246667	0.1	12.315512
17.248333	0.1	12.724996
17.250000	0.1	13.147057
17.251667	0.1	13.580204
17.253333	0.1	14.023245
17.255000	0.1	14.476777
17.256667	0.1	14.942885
17.258333	0.1	15.422286
17.260000	0.1	15.912653
17.261667	0.1	16.411127
17.263333	0.1	16.918660
17.265000	0.1	17.440320
17.266667	0.1	17.979683
17.268333	0.1	18.535854
17.270000	0.1	19.106687
17.271667	0.1	19.691528
17.273333	0.1	20.291568
17.275000	0.1	20.907642
17.276667	0.1	21.539153
17.278333	0.1	22.185148
17.280000	0.1	22.845508
17.281667	0.1	23.520888
17.283333	0.1	24.212004
17.285000	0.1	24.919154
17.286667	0.1	25.642754
17.288333	0.1	26.383700
17.290000	0.1	27.143420
17.291667	0.1	27.922930
17.293333	0.1	28.722228
17.295000	0.1	29.540839
17.296667	0.1	30.379953
17.298333	0.1	31.242790
17.300000	0.1	32.131853
17.301667	0.1	33.047857
17.303333	0.1	33.991220
17.305000	0.1	34.962418
17.306667	0.1	35.961570
17.308333	0.1	36.989155
17.310000	0.1	38.046124
17.311667	0.1	39.132240
17.313333	0.1	40.246131
17.315000	0.1	41.387680
17.316667	0.1	42.560461
17.318333	0.1	43.770554
17.320000	0.1	45.020881
17.321667	0.1	46.309116
17.323333	0.1	47.631147
17.325000	0.1	48.984352
17.326667	0.1	50.368252
17.328333	0.1	51.783148
17.330000	0.1	53.231183
17.331667	0.1	54.715398
17.333333	0.1	56.237641
17.335000	0.1	57.796184
17.336667	0.1	59.386376
17.338333	0.1	61.003331
17.340000	0.1	62.645141
17.341667	0.1	64.311449
17.343333	0.1	66.001479
17.345000	0.1	67.713920
17.346667	0.1	69.446806
17.348333	0.1	71.196501
17.350000	0.1	72.957222
17.351667	0.1	74.723665
17.353333	0.1	76.492255
17.355000	0.1	78.260009
17.356667	0.1	80.022936
17.358333	0.1	81.776266
17.360000	0.1	83.514815
17.361667	0.1	85.233455
17.363333	0.1	86.927181
17.365000	0.1	88.590746
17.366667	0.1	90.218013
17.368333	0.1	91.803556
17.370000	0.1	93.342548
17.371667	0.1	94.831592
17.373333	0.1	96.269434
17.375000	0.1	97.656137
17.376667	0.1	98.989612
17.378333	0.1	100.263602
17.380000	0.1	101.468986
17.381667	0.1	102.598375
17.383333	0.1	103.647894
17.385000	0.1	104.616291
17.386667	0.1	105.503446
17.388333	0.1	106.307394
17.390000	0.1	107.025451
17.391667	0.1	107.655532
17.393333	0.1	108.196086
17.395000	0.1	108.644552
17.396667	0.1	108.999080
17.398333	0.1	109.259910
17.400000	0.1	109.428830
17.401667	0.1	109.508044
17.403333	0.1	109.499282
17.405000	0.1	109.402425
17.406667	0.1	109.215683
17.408333	0.1	108.937628
17.410000	0.1	108.569450
17.411667	0.1	108.115441
17.413333	0.1	107.580966
17.415000	0.1	106.969065
17.416667	0.1	106.279976
17.418333	0.1	105.512983
17.420000	0.1	104.669398
17.421667	0.1	103.753573
17.423333	0.1	102.772719
17.425000	0.1	101.732379
17.426667	0.1	100.633091
17.428333	0.1	99.473125
17.430000	0.1	98.252958
17.431667	0.1	96.976524
17.433333	0.1	95.649963
17.435000	0.1	94.280010
17.436667	0.1	92.871493
17.438333	0.1	91.426318
17.440000	0.1	89.944189
17.441667	0.1	88.425224
17.443333	0.1	86.872285
17.445000	0.1	85.291748
17.446667	0.1	83.691423
17.448333	0.1	82.075720
17.450000	0.1	80.444937
17.451667	0.1	78.799431
17.453333	0.1	77.141349
17.455000	0.1	75.474565
17.456667	0.1	73.803310
17.458333	0.1	72.130804
17.460000	0.1	70.458714
17.461667	0.1	68.788950
17.463333	0.1	67.125622
17.465000	0.1	65.473203
17.466667	0.1	63.834254
17.468333	0.1	62.208239
17.470000	0.1	60.593728
17.471667	0.1	58.990899
17.473333	0.1	57.403627
17.475000	0.1	55.837277
17.476667	0.1	54.295662
17.478333	0.1	52.780393
17.480000	0.1	51.291052
17.481667	0.1	49.827102
17.483333	0.1	48.389855
17.485000	0.1	46.982172
17.486667	0.1	45.606258
17.488333	0.1	44.262829
17.490000	0.1	42.951288
17.491667	0.1	41.670385
17.493333	0.1	40.418746
17.495000	0.1	39.195301
17.496667	0.1	37.999334
17.498333	0.1	36.831679
17.500000	0.1	35.694840
17.501667	0.1	34.592154
17.503333	0.1	33.525529
17.505000	0.1	32.495143
17.506667	0.1	31.499030
17.508333	0.1	30.534269
17.510000	0.1	29.598774
17.511667	0.1	28.692068
17.513333	0.1	27.814509
17.515000	0.1	26.965799
17.516667	0.1	26.145460
17.518333	0.1	25.353552
17.520000	0.1	24.590613
17.521667	0.1	23.856820
17.523333	0.1	23.151578
17.525000	0.1	22.473158
17.526667	0.1	21.818520
17.528333	0.1	21.184565
17.530000	0.1	20.569922
17.531667	0.1	19.974769
17.533333	0.1	19.401194
17.535000	0.1	18.851997
17.536667	0.1	18.328370
17.538333	0.1	17.828287
17.540000	0.1	17.346800
17.541667	0.1	16.879440
17.543333	0.1	16.424478
17.545000	0.1	15.982212
17.546667	0.1	15.553833
17.548333	0.1	15.141011
17.550000	0.1	14.745058
17.551667	0.1	14.366389
17.553333	0.1	14.003754
17.555000	0.1	13.655187
17.556667	0.1	13.320208
17.558333	0.1	12.999833
17.560000	0.1	12.694002
17.561667	0.1	12.399853
17.563333	0.1	12.114108
17.565000	0.1	11.836172
17.566667	0.1	11.567057
17.568333	0.1	11.307598
17.570000	0.1	11.058570
17.571667	0.1	10.820747
17.573333	0.1	10.593892
17.575000	0.1	10.376692
17.576667	0.1	10.167957
17.578333	0.1	9.967447
17.580000	0.1	9.775162
17.581667	0.1	9.590448
17.583333	0.1	9.412289
17.585000	0.1	9.239197
17.586667	0.1	9.069562
17.588333	0.1	8.903087
17.590000	0.1	8.742273
17.591667	0.1	8.589626
17.593333	0.1	8.445442
17.595000	0.1	8.307398
17.596667	0.1	8.173228
17.598333	0.1	8.043170
17.600000	0.1	7.919014
17.601667	0.1	7.801772
17.603333	0.1	7.689834
17.605000	0.1	7.580519
17.606667	0.1	7.471621
17.608333	0.1	7.363618
17.610000	0.1	7.258475
17.611667	0.1	7.158459
17.613333	0.1	7.064045
17.615000	0.1	6.974400
17.616667	0.1	6.888628
17.618333	0.1	6.806851
17.620000	0.1	6.729007
17.621667	0.1	6.653130
17.623333	0.1	6.576598
17.625000	0.1	6.498278
17.626667	0.1	6.419301
17.628333	0.1	6.342352
17.630000	0.1	6.269694
17.631667	0.1	6.201625
17.633333	0.1	6.136179
17.635000	0.1	6.072164
17.636667	0.1	6.011129
17.638333	0.1	5.954028
17.640000	0.1	5.898118
17.641667	0.1	5.840659
17.643333	0.1	5.782247
17.645000	0.1	5.725444
17.646667	0.1	5.672217
17.648333	0.1	5.623520
17.650000	0.1	5.578995
17.651667	0.1	5.536676
17.653333	0.1	5.494356
17.655000	0.1	5.451084
17.656667	0.1	5.407870
17.658333	0.1	5.365968
17.660000	0.1	5.325556
17.661667	0.1	5.286098
17.663333	0.1	5.246997
17.665000	0.1	5.207062
17.666667	0.1	5.165518
17.668333	0.1	5.123556
17.670000	0.1	5.084515
17.671667	0.1	5.050779
17.673333	0.1	5.022466
17.675000	0.1	4.998029
17.676667	0.1	4.974485
17.678333	0.1	4.949034
17.680000	0.1	4.921258
17.681667	0.1	4.892350
17.683333	0.1	4.862249
17.685000	0.1	4.830003
17.686667	0.1	4.796088
17.688333	0.1	4.762888
17.690000	0.1	4.733503
17.691667	0.1	4.709780
17.693333	0.1	4.690588
17.695000	0.1	4.672647
17.696667	0.1	4.653931
17.698333	0.1	4.634500
17.700000	0.1	4.615248
17.701667	0.1	4.596770
17.703333	0.1	4.579425
17.705000	0.1	4.563332
17.706667	0.1	4.548490
17.708333	0.1	4.534900
17.710000	0.1	4.522264
17.711667	0.1	4.510165
17.713333	0.1	4.498720
17.715000	0.1	4.488230
17.716667	0.1	4.478157
17.718333	0.1	4.467428
17.720000	0.1	4.455269
17.721667	0.1	4.442513
17.723333	0.1	4.431963
17.725000	0.1	4.425824
17.726667	0.1	4.422069
17.728333	0.1	4.415810
17.730000	0.1	4.403472
17.731667	0.1	4.385829
17.733333	0.1	4.366100
17.735000	0.1	4.347682
17.736667	0.1	4.333258
17.738333	0.1	4.323602
17.740000	0.1	4.315853
17.741667	0.1	4.306376
17.743333	0.1	4.294575
17.745000	0.1	4.282654
17.746667	0.1	4.271984
17.748333	0.1	4.261971
17.750000	0.1	4.251540
17.751667	0.1	4.240215
17.753333	0.1	4.227162
17.755000	0.1	4.212260
17.756667	0.1	4.197240
17.758333	0.1	4.183591
17.760000	0.1	4.169882
17.761667	0.1	4.153431
17.763333	0.1	4.132808
17.765000	0.1	4.108370
17.766667	0.1	4.081846
17.768333	0.1	4.054845
17.770000	0.1	4.028976
17.771667	0.1	4.005313
17.773333	0.1	3.984094
17.775000	0.1	3.964603
17.776667	0.1	3.946126
17.778333	0.1	3.928244
17.780000	0.1	3.909827
17.781667	0.1	3.889203
17.783333	0.1	3.864587
17.785000	0.1	3.835261
17.786667	0.1	3.802955
17.788333	0.1	3.771007
17.790000	0.1	3.741384
17.791667	0.1	3.714264
17.793333	0.1	3.689468
17.795000	0.1	3.667176
17.796667	0.1	3.647268
17.798333	0.1	3.629089
17.800000	0.1	3.611624
17.801667	0.1	3.593862
17.803333	0.1	3.574014
17.805000	0.1	3.550828
17.806667	0.1	3.525019
17.808333	0.1	3.497720
17.810000	0.1	3.470302
17.811667	0.1	3.443957
17.813333	0.1	3.419519
17.815000	0.1	3.397048
17.816667	0.1	3.376663
17.818333	0.1	3.358126
17.820000	0.1	3.340543
17.821667	0.1	3.323317
17.823333	0.1	3.306389
17.825000	0.1	3.290177
17.826667	0.1	3.275216
17.828333	0.1	3.261149
17.830000	0.1	3.247440
17.831667	0.1	3.233552
17.833333	0.1	3.219724
17.835000	0.1	3.206849
17.836667	0.1	3.195346
17.838333	0.1	3.185153
17.840000	0.1	3.177166
17.841667	0.1	3.172040
17.843333	0.1	3.168881
17.845000	0.1	3.165484
17.846667	0.1	3.160536
17.848333	0.1	3.153265
17.850000	0.1	3.143549
17.851667	0.1	3.132165
17.853333	0.1	3.121436
17.855000	0.1	3.113747
17.856667	0.1	3.111243
17.858333	0.1	3.114522
17.860000	0.1	3.121734
17.861667	0.1	3.129304
17.863333	0.1	3.134966
17.865000	0.1	3.137946
17.866667	0.1	3.137887
17.868333	0.1	3.134966
17.870000	0.1	3.131628
17.871667	0.1	3.131688
17.873333	0.1	3.136993
17.875000	0.1	3.146172
17.876667	0.1	3.155470
17.878333	0.1	3.162265
17.880000	0.1	3.167153
17.881667	0.1	3.172815
17.883333	0.1	3.181517
17.885000	0.1	3.192306
17.886667	0.1	3.202498
17.888333	0.1	3.209770
17.890000	0.1	3.213763
17.891667	0.1	3.216922
17.893333	0.1	3.223896
17.895000	0.1	3.237665
17.896667	0.1	3.255606
17.898333	0.1	3.272772
17.900000	0.1	3.287614
17.901667	0.1	3.302336
17.903333	0.1	3.319502
17.905000	0.1	3.339410
17.906667	0.1	3.360450
17.908333	0.1	3.381074
17.910000	0.1	3.400803
17.911667	0.1	3.420234
17.913333	0.1	3.440261
17.915000	0.1	3.460527
17.916667	0.1	3.479719
17.918333	0.1	3.497780
17.920000	0.1	3.516793
17.921667	0.1	3.538549
17.923333	0.1	3.562927
17.925000	0.1	3.588438
17.926667	0.1	3.613889
17.928333	0.1	3.639341
17.930000	0.1	3.665924
17.931667	0.1	3.694058
17.933333	0.1	3.723324
17.935000	0.1	3.753066
17.936667	0.1	3.783465
17.938333	0.1	3.815294
17.940000	0.1	3.849089
17.941667	0.1	3.884137
17.943333	0.1	3.920079
17.945000	0.1	3.957570
17.946667	0.1	3.996134
17.948333	0.1	4.034400
17.950000	0.1	4.070878
17.951667	0.1	4.104793
17.953333	0.1	4.135788
17.955000	0.1	4.165173
17.956667	0.1	4.195690
17.958333	0.1	4.229605
17.960000	0.1	4.266799
17.961667	0.1	4.305601
17.963333	0.1	4.344106
17.965000	0.1	4.381597
17.966667	0.1	4.418016
17.968333	0.1	4.453063
17.970000	0.1	4.486680
17.971667	0.1	4.519344
17.973333	0.1	4.550636
17.975000	0.1	4.578710
17.976667	0.1	4.601956
17.978333	0.1	4.620970
17.980000	0.1	4.638315
17.981667	0.1	4.656077
17.983333	0.1	4.673422
17.985000	0.1	4.688680
17.986667	0.1	4.701436
17.988333	0.1	4.712403
17.990000	0.1	4.722059
17.991667	0.1	4.729986
17.993333	0.1	4.734516
17.995000	0.1	4.733563
17.996667	0.1	4.726172
17.998333	0.1	4.713476
18.000000	0.1	4.697562
18.001667	0.1	4.679740
18.003333	0.1	4.660845
18.005000	0.1	4.641652
18.006667	0.1	4.622579
18.008333	0.1	4.603029
18.010000	0.1	4.581332
18.011667	0.1	4.555106
18.013333	0.1	4.522503
18.015000	0.1	4.483462
18.016667	0.1	4.440546
18.018333	0.1	4.397095
18.020000	0.1	4.354537
18.021667	0.1	4.312277
18.023333	0.1	4.268945
18.025000	0.1	4.222811
18.026667	0.1	4.172445
18.028333	0.1	4.119158
18.030000	0.1	4.065395
18.031667	0.1	4.012108
18.033333	0.1	3.959120
18.035000	0.1	3.906548
18.036667	0.1	3.854692
18.038333	0.1	3.803313
18.040000	0.1	3.752113
18.041667	0.1	3.701091
18.043333	0.1	3.650844
18.045000	0.1	3.601969
18.046667	0.1	3.554225
18.048333	0.1	3.506363
18.050000	0.1	3.457606
18.051667	0.1	3.409088
18.053333	0.1	3.363133
18.055000	0.1	3.321529
18.056667	0.1	3.284514
18.058333	0.1	3.250897
18.060000	0.1	3.218234
18.061667	0.1	3.184140
18.063333	0.1	3.147900
18.065000	0.1	3.110230
18.066667	0.1	3.072620
18.068333	0.1	3.036261
18.070000	0.1	3.001630
18.071667	0.1	2.968729
18.073333	0.1	2.938211
18.075000	0.1	2.910376
18.076667	0.1	2.885401
18.078333	0.1	2.863467
18.080000	0.1	2.844393
18.081667	0.1	2.826989
18.083333	0.1	2.808809
18.085000	0.1	2.788186
18.086667	0.1	2.765536
18.088333	0.1	2.743483
18.090000	0.1	2.723634
18.091667	0.1	2.704621
18.093333	0.1	2.684891
18.095000	0.1	2.665520
18.096667	0.1	2.648831
18.098333	0.1	2.635598
18.100000	0.1	2.624989
18.101667	0.1	2.614677
18.103333	0.1	2.602339
18.105000	0.1	2.587736
18.106667	0.1	2.573073
18.108333	0.1	2.560496
18.110000	0.1	2.550066
18.111667	0.1	2.540469
18.113333	0.1	2.530754
18.115000	0.1	2.520621
18.116667	0.1	2.510131
18.118333	0.1	2.498746
18.120000	0.1	2.486885
18.121667	0.1	2.476335
18.123333	0.1	2.468169
18.125000	0.1	2.461910
18.126667	0.1	2.456010
18.128333	0.1	2.448619
18.130000	0.1	2.438665
18.131667	0.1	2.426863
18.133333	0.1	2.414882
18.135000	0.1	2.403855
18.136667	0.1	2.393663
18.138333	0.1	2.383530
18.140000	0.1	2.372861
18.141667	0.1	2.361834
18.143333	0.1	2.351463
18.145000	0.1	2.342045
18.146667	0.1	2.332747
18.148333	0.1	2.322793
18.150000	0.1	2.312720
18.151667	0.1	2.303541
18.153333	0.1	2.295792
18.155000	0.1	2.289176
18.156667	0.1	2.282441
18.158333	0.1	2.273262
18.160000	0.1	2.260864
18.161667	0.1	2.247393
18.163333	0.1	2.235711
18.165000	0.1	2.226234
18.166667	0.1	2.217353
18.168333	0.1	2.208054
18.170000	0.1	2.199412
18.171667	0.1	2.193570
18.173333	0.1	2.191246
18.175000	0.1	2.190888
18.176667	0.1	2.189338
18.178333	0.1	2.183855
18.180000	0.1	2.173841
18.181667	0.1	2.161265
18.183333	0.1	2.149165
18.185000	0.1	2.140343
18.186667	0.1	2.135992
18.188333	0.1	2.134681
18.190000	0.1	2.134621
18.191667	0.1	2.134144
18.193333	0.1	2.131879
18.195000	0.1	2.127350
18.196667	0.1	2.122104
18.198333	0.1	2.117634
18.200000	0.1	2.113998
18.201667	0.1	2.110779
18.203333	0.1	2.108574
18.205000	0.1	2.107799
18.206667	0.1	2.108574
18.208333	0.1	2.110660
18.210000	0.1	2.112448
18.211667	0.1	2.111256
18.213333	0.1	2.104521
18.215000	0.1	2.092540
18.216667	0.1	2.079606
18.218333	0.1	2.071142
18.220000	0.1	2.068401
18.221667	0.1	2.068877
18.223333	0.1	2.069354
18.225000	0.1	2.067983
18.226667	0.1	2.064288
18.228333	0.1	2.059519
18.230000	0.1	2.055526
18.231667	0.1	2.052844
18.233333	0.1	2.050519
18.235000	0.1	2.047539
18.236667	0.1	2.043724
18.238333	0.1	2.039611
18.240000	0.1	2.036631
18.241667	0.1	2.035082
18.243333	0.1	2.033413
18.245000	0.1	2.028942
18.246667	0.1	2.020836
18.248333	0.1	2.011001
18.250000	0.1	2.002597
18.251667	0.1	1.997471
18.253333	0.1	1.995862
18.255000	0.1	1.996756
18.256667	0.1	1.997888
18.258333	0.1	1.996815
18.260000	0.1	1.992643
18.261667	0.1	1.986623
18.263333	0.1	1.980245
18.265000	0.1	1.974881
18.266667	0.1	1.971543
18.268333	0.1	1.969874
18.270000	0.1	1.967907
18.271667	0.1	1.964033
18.273333	0.1	1.958847
18.275000	0.1	1.954734
18.276667	0.1	1.953840
18.278333	0.1	1.955748
18.280000	0.1	1.956761
18.281667	0.1	1.953185
18.283333	0.1	1.945973
18.285000	0.1	1.939893
18.286667	0.1	1.938880
18.288333	0.1	1.942635
18.290000	0.1	1.947403
18.291667	0.1	1.949310
18.293333	0.1	1.947701
18.295000	0.1	1.944065
18.296667	0.1	1.939774
18.298333	0.1	1.935363
18.300000	0.1	1.930833
18.301667	0.1	1.926124
18.303333	0.1	1.922548
18.305000	0.1	1.921654
18.306667	0.1	1.924515
18.308333	0.1	1.930952
18.310000	0.1	1.939058
18.311667	0.1	1.945555
18.313333	0.1	1.947940
18.315000	0.1	1.946151
18.316667	0.1	1.941800
18.318333	0.1	1.937449
18.320000	0.1	1.934528
18.321667	0.1	1.932025
18.323333	0.1	1.928747
18.325000	0.1	1.925647
18.326667	0.1	1.924634
18.328333	0.1	1.926541
18.330000	0.1	1.931131
18.331667	0.1	1.936436
18.333333	0.1	1.940370
18.335000	0.1	1.941979
18.336667	0.1	1.941979
18.338333	0.1	1.942694
18.340000	0.1	1.945913
18.341667	0.1	1.950443
18.343333	0.1	1.952648
18.345000	0.1	1.950979
18.346667	0.1	1.947105
18.348333	0.1	1.944065
18.350000	0.1	1.944065
18.351667	0.1	1.947343
18.353333	0.1	1.952291
18.355000	0.1	1.955927
18.356667	0.1	1.956701
18.358333	0.1	1.955807
18.360000	0.1	1.955271
18.361667	0.1	1.955629
18.363333	0.1	1.956403
18.365000	0.1	1.957297
18.366667	0.1	1.958013
18.368333	0.1	1.958668
18.370000	0.1	1.960397
18.371667	0.1	1.964510
18.373333	0.1	1.970708
18.375000	0.1	1.977384
18.376667	0.1	1.982749
18.378333	0.1	1.985073
18.380000	0.1	1.983881
18.381667	0.1	1.980662
18.383333	0.1	1.978099
18.385000	0.1	1.977980
18.386667	0.1	1.978994
18.388333	0.1	1.977801
18.390000	0.1	1.972020
18.391667	0.1	1.962602
18.393333	0.1	1.953125
18.395000	0.1	1.947343
18.396667	0.1	1.946390
18.398333	0.1	1.947940
18.400000	0.1	1.948416
18.401667	0.1	1.945973
18.403333	0.1	1.941919
18.405000	0.1	1.939833
18.406667	0.1	1.942098
18.408333	0.1	1.947582
18.410000	0.1	1.952648
18.411667	0.1	1.954377
18.413333	0.1	1.952648
18.415000	0.1	1.949132
18.416667	0.1	1.945794
18.418333	0.1	1.943767
18.420000	0.1	1.943529
18.421667	0.1	1.943529
18.423333	0.1	1.941383
18.425000	0.1	1.936853
18.426667	0.1	1.932860
18.428333	0.1	1.931489
18.430000	0.1	1.932442
18.431667	0.1	1.934588
18.433333	0.1	1.936972
18.435000	0.1	1.938045
18.436667	0.1	1.936376
18.438333	0.1	1.932442
18.440000	0.1	1.928270
18.441667	0.1	1.925528
18.443333	0.1	1.923740
18.445000	0.1	1.921713
18.446667	0.1	1.918614
18.448333	0.1	1.913786
18.450000	0.1	1.907289
18.451667	0.1	1.900315
18.453333	0.1	1.894534
18.455000	0.1	1.891077
18.456667	0.1	1.890242
18.458333	0.1	1.891554
18.460000	0.1	1.893461
18.461667	0.1	1.894474
18.463333	0.1	1.893640
18.465000	0.1	1.891136
18.466667	0.1	1.887441
18.468333	0.1	1.883030
18.470000	0.1	1.879335
18.471667	0.1	1.879037
18.473333	0.1	1.882613
18.475000	0.1	1.886845
18.476667	0.1	1.888037
18.478333	0.1	1.885831
18.480000	0.1	1.882672
18.481667	0.1	1.881003
18.483333	0.1	1.881898
18.485000	0.1	1.885057
18.486667	0.1	1.888335
18.488333	0.1	1.889169
18.490000	0.1	1.885772
18.491667	0.1	1.877904
18.493333	0.1	1.866877
18.495000	0.1	1.855314
18.496667	0.1	1.846790
18.498333	0.1	1.843929
18.500000	0.1	1.846433
18.501667	0.1	1.851201
18.503333	0.1	1.855135
18.505000	0.1	1.857162
18.506667	0.1	1.857638
18.508333	0.1	1.856625
18.510000	0.1	1.853943
18.511667	0.1	1.850247
18.513333	0.1	1.847088
18.515000	0.1	1.845121
18.516667	0.1	1.843512
18.518333	0.1	1.841009
18.520000	0.1	1.837432
18.521667	0.1	1.833856
18.523333	0.1	1.830697
18.525000	0.1	1.827717
18.526667	0.1	1.825750
18.528333	0.1	1.826584
18.530000	0.1	1.830340
18.531667	0.1	1.834452
18.533333	0.1	1.836062
18.535000	0.1	1.834571
18.536667	0.1	1.831293
18.538333	0.1	1.827836
18.540000	0.1	1.824975
18.541667	0.1	1.821876
18.543333	0.1	1.817882
18.545000	0.1	1.814127
18.546667	0.1	1.813114
18.548333	0.1	1.815498
18.550000	0.1	1.818657
18.551667	0.1	1.818776
18.553333	0.1	1.813471
18.555000	0.1	1.803815
18.556667	0.1	1.794160
18.558333	0.1	1.788616
18.560000	0.1	1.787603
18.561667	0.1	1.788855
18.563333	0.1	1.789749
18.565000	0.1	1.789749
18.566667	0.1	1.790822
18.568333	0.1	1.794994
18.570000	0.1	1.802206
18.571667	0.1	1.810074
18.573333	0.1	1.816273
18.575000	0.1	1.819134
18.576667	0.1	1.817823
18.578333	0.1	1.813054
18.580000	0.1	1.806736
18.581667	0.1	1.800299
18.583333	0.1	1.794160
18.585000	0.1	1.787663
18.586667	0.1	1.780570
18.588333	0.1	1.774132
18.590000	0.1	1.772106
18.591667	0.1	1.776874
18.593333	0.1	1.786769
18.595000	0.1	1.797676
18.596667	0.1	1.807094
18.598333	0.1	1.814306
18.600000	0.1	1.818180
18.601667	0.1	1.818121
18.603333	0.1	1.815736
18.605000	0.1	1.812875
18.606667	0.1	1.809597
18.608333	0.1	1.805067
18.610000	0.1	1.799405
18.611667	0.1	1.794040
18.613333	0.1	1.791060
18.615000	0.1	1.791418
18.616667	0.1	1.795173
18.618333	0.1	1.801968
18.620000	0.1	1.810312
18.621667	0.1	1.816809
18.623333	0.1	1.818955
18.625000	0.1	1.817107
18.626667	0.1	1.815260
18.628333	0.1	1.817465
18.630000	0.1	1.824796
18.631667	0.1	1.835644
18.633333	0.1	1.847804
18.635000	0.1	1.858354
18.636667	0.1	1.864195
18.638333	0.1	1.864910
18.640000	0.1	1.863480
18.641667	0.1	1.864791
18.643333	0.1	1.872957
18.645000	0.1	1.888096
18.646667	0.1	1.907885
18.648333	0.1	1.929343
18.650000	0.1	1.950503
18.651667	0.1	1.970351
18.653333	0.1	1.989603
18.655000	0.1	2.009392
18.656667	0.1	2.029777
18.658333	0.1	2.049863
18.660000	0.1	2.069235
18.661667	0.1	2.088547
18.663333	0.1	2.109468
18.665000	0.1	2.133012
18.666667	0.1	2.159715
18.668333	0.1	2.189934
18.670000	0.1	2.224505
18.671667	0.1	2.264798
18.673333	0.1	2.311230
18.675000	0.1	2.361357
18.676667	0.1	2.411366
18.678333	0.1	2.458036
18.680000	0.1	2.501011
18.681667	0.1	2.543032
18.683333	0.1	2.587915
18.685000	0.1	2.637863
18.686667	0.1	2.692759
18.688333	0.1	2.750874
18.690000	0.1	2.811313
18.691667	0.1	2.875269
18.693333	0.1	2.943874
18.695000	0.1	3.016770
18.696667	0.1	3.092647
18.698333	0.1	3.170848
18.700000	0.1	3.251732
18.701667	0.1	3.335834
18.703333	0.1	3.423810
18.705000	0.1	3.517449
18.706667	0.1	3.618539
18.708333	0.1	3.726304
18.710000	0.1	3.837705
18.711667	0.1	3.950358
18.713333	0.1	4.065037
18.715000	0.1	4.184902
18.716667	0.1	4.311681
18.718333	0.1	4.444897
18.720000	0.1	4.582882
18.721667	0.1	4.724562
18.723333	0.1	4.870236
18.725000	0.1	5.021155
18.726667	0.1	5.179048
18.728333	0.1	5.344868
18.730000	0.1	5.517543
18.731667	0.1	5.694390
18.733333	0.1	5.873680
18.735000	0.1	6.055773
18.736667	0.1	6.243825
18.738333	0.1	6.442547
18.740000	0.1	6.654680
18.741667	0.1	6.877065
18.743333	0.1	7.104516
18.745000	0.1	7.334710
18.746667	0.1	7.568956
18.748333	0.1	7.809878
18.750000	0.1	8.059145
18.751667	0.1	8.316517
18.753333	0.1	8.580685
18.755000	0.1	8.851290
18.756667	0.1	9.130002
18.758333	0.1	9.419799
18.760000	0.1	9.722829
18.761667	0.1	10.039569
18.763333	0.1	10.368765
18.765000	0.1	10.708512
18.766667	0.1	11.057020
18.768333	0.1	11.413694
18.770000	0.1	11.779369
18.771667	0.1	12.156308
18.773333	0.1	12.546659
18.775000	0.1	12.950898
18.776667	0.1	13.368727
18.778333	0.1	13.800622
18.780000	0.1	14.247418
18.781667	0.1	14.710487
18.783333	0.1	15.191318
18.785000	0.1	15.689970
18.786667	0.1	16.204477
18.788333	0.1	16.732336
18.790000	0.1	17.273010
18.791667	0.1	17.829240
18.793333	0.1	18.404604
18.795000	0.1	19.001723
18.796667	0.1	19.621254
18.798333	0.1	20.261647
18.800000	0.1	20.919622
18.801667	0.1	21.592141
18.803333	0.1	22.278251
18.805000	0.1	22.978724
18.806667	0.1	23.695888
18.808333	0.1	24.431886
18.810000	0.1	25.186302
18.811667	0.1	25.955440
18.813333	0.1	26.734890
18.815000	0.1	27.520837
18.816667	0.1	28.311075
18.818333	0.1	29.105605
18.820000	0.1	29.905023
18.821667	0.1	30.708255
18.823333	0.1	31.512382
18.825000	0.1	32.313349
18.826667	0.1	33.107044
18.828333	0.1	33.889355
18.830000	0.1	34.656765
18.831667	0.1	35.407009
18.833333	0.1	36.138119
18.835000	0.1	36.846938
18.836667	0.1	37.528994
18.838333	0.1	38.180294
18.840000	0.1	38.798454
18.841667	0.1	39.381089
18.843333	0.1	39.925935
18.845000	0.1	40.432158
18.846667	0.1	40.898683
18.848333	0.1	41.320863
18.850000	0.1	41.692319
18.851667	0.1	42.008283
18.853333	0.1	42.266312
18.855000	0.1	42.466524
18.856667	0.1	42.611423
18.858333	0.1	42.703273
18.860000	0.1	42.741599
18.861667	0.1	42.723599
18.863333	0.1	42.646828
18.865000	0.1	42.511048
18.866667	0.1	42.317810
18.868333	0.1	42.068603
18.870000	0.1	41.764560
18.871667	0.1	41.407826
18.873333	0.1	41.002574
18.875000	0.1	40.553274
18.876667	0.1	40.062490
18.878333	0.1	39.530220
18.880000	0.1	38.956168
18.881667	0.1	38.341525
18.883333	0.1	37.688556
18.885000	0.1	36.999943
18.886667	0.1	36.278608
18.888333	0.1	35.528662
18.890000	0.1	34.755470
18.891667	0.1	33.964994
18.893333	0.1	33.161523
18.895000	0.1	32.346429
18.896667	0.1	31.519296
18.898333	0.1	30.680539
18.900000	0.1	29.832961
18.901667	0.1	28.980853
18.903333	0.1	28.128685
18.905000	0.1	27.280451
18.906667	0.1	26.437999
18.908333	0.1	25.601269
18.910000	0.1	24.770023
18.911667	0.1	23.945869
18.913333	0.1	23.132326
18.915000	0.1	22.333444
18.916667	0.1	21.552206
18.918333	0.1	20.789863
18.920000	0.1	20.045818
18.921667	0.1	19.318701
18.923333	0.1	18.608750
18.925000	0.1	17.917753
18.926667	0.1	17.248036
18.928333	0.1	16.600431
18.930000	0.1	15.973629
18.931667	0.1	15.365303
18.933333	0.1	14.773787
18.935000	0.1	14.200331
18.936667	0.1	13.648928
18.938333	0.1	13.122977
18.940000	0.1	12.622715
18.941667	0.1	12.145818
18.943333	0.1	11.689723
18.945000	0.1	11.253834
18.946667	0.1	10.837675
18.948333	0.1	10.439575
18.950000	0.1	10.058344
18.951667	0.1	9.695113
18.953333	0.1	9.350837
18.955000	0.1	9.023667
18.956667	0.1	8.710564
18.958333	0.1	8.410156
18.960000	0.1	8.121610
18.961667	0.1	7.843674
18.963333	0.1	7.576526
18.965000	0.1	7.321537
18.966667	0.1	7.080257
18.968333	0.1	6.853283
18.970000	0.1	6.639779
18.971667	0.1	6.437719
18.973333	0.1	6.246388
18.975000	0.1	6.066680
18.976667	0.1	5.899072
18.978333	0.1	5.741954
18.980000	0.1	5.593002
18.981667	0.1	5.450070
18.983333	0.1	5.311907
18.985000	0.1	5.178094
18.986667	0.1	5.050242
18.988333	0.1	4.930497
18.990000	0.1	4.819334
18.991667	0.1	4.714549
18.993333	0.1	4.613102
18.995000	0.1	4.513383
18.996667	0.1	4.416228
18.998333	0.1	4.323125
19.000000	0.1	4.234433
19.001667	0.1	4.150033
19.003333	0.1	4.069865
19.005000	0.1	3.992498
19.006667	0.1	3.916025
19.008333	0.1	3.840685
19.010000	0.1	3.769398
19.011667	0.1	3.704250
19.013333	0.1	3.644407
19.015000	0.1	3.588140
19.016667	0.1	3.534854
19.018333	0.1	3.483474
19.020000	0.1	3.431082
19.021667	0.1	3.375948
19.023333	0.1	3.319621
19.025000	0.1	3.264785
19.026667	0.1	3.213465
19.028333	0.1	3.167033
19.030000	0.1	3.126621
19.031667	0.1	3.091574
19.033333	0.1	3.058911
19.035000	0.1	3.024578
19.036667	0.1	2.985895
19.038333	0.1	2.943754
19.040000	0.1	2.901554
19.041667	0.1	2.863586
19.043333	0.1	2.832711
19.045000	0.1	2.809346
19.046667	0.1	2.790809
19.048333	0.1	2.772272
19.050000	0.1	2.749562
19.051667	0.1	2.721667
19.053333	0.1	2.691329
19.055000	0.1	2.663195
19.056667	0.1	2.640367
19.058333	0.1	2.621889
19.060000	0.1	2.604366
19.061667	0.1	2.584934
19.063333	0.1	2.562702
19.065000	0.1	2.537906
19.066667	0.1	2.511740
19.068333	0.1	2.485931
19.070000	0.1	2.462030
19.071667	0.1	2.440989
19.073333	0.1	2.422273
19.075000	0.1	2.404034
19.076667	0.1	2.384961
19.078333	0.1	2.365649
19.080000	0.1	2.347827
19.081667	0.1	2.333403
19.083333	0.1	2.323091
19.085000	0.1	2.315462
19.086667	0.1	2.308250
19.088333	0.1	2.299130
19.090000	0.1	2.286255
19.091667	0.1	2.269268
19.093333	0.1	2.250016
19.095000	0.1	2.231300
19.096667	0.1	2.215862
19.098333	0.1	2.204120
19.100000	0.1	2.193630
19.101667	0.1	2.181590
19.103333	0.1	2.167344
19.105000	0.1	2.151549
19.106667	0.1	2.134502
19.108333	0.1	2.115905
19.110000	0.1	2.096772
19.111667	0.1	2.079547
19.113333	0.1	2.066374
19.115000	0.1	2.057493
19.116667	0.1	2.051771
19.118333	0.1	2.047956
19.120000	0.1	2.044082
19.121667	0.1	2.037525
19.123333	0.1	2.026200
19.125000	0.1	2.010524
19.126667	0.1	1.993179
19.128333	0.1	1.977623
19.130000	0.1	1.965463
19.131667	0.1	1.956403
19.133333	0.1	1.949310
19.135000	0.1	1.942933
19.136667	0.1	1.935959
19.138333	0.1	1.927376
19.140000	0.1	1.917184
19.141667	0.1	1.906455
19.143333	0.1	1.896501
19.145000	0.1	1.888633
19.146667	0.1	1.883805
19.148333	0.1	1.881778
19.150000	0.1	1.880705
19.151667	0.1	1.877129
19.153333	0.1	1.867890
19.155000	0.1	1.853228
19.156667	0.1	1.836956
19.158333	0.1	1.823425
19.160000	0.1	1.814962
19.161667	0.1	1.812220
19.163333	0.1	1.813769
19.165000	0.1	1.816392
19.166667	0.1	1.815915
19.168333	0.1	1.810372
19.170000	0.1	1.800895
19.171667	0.1	1.790226
19.173333	0.1	1.781166
19.175000	0.1	1.775444
19.176667	0.1	1.772940
19.178333	0.1	1.772046
19.180000	0.1	1.770318
19.181667	0.1	1.765251
19.183333	0.1	1.756013
19.185000	0.1	1.743674
19.186667	0.1	1.730979
19.188333	0.1	1.721263
19.190000	0.1	1.715720
19.191667	0.1	1.712918
19.193333	0.1	1.710415
19.195000	0.1	1.706720
19.196667	0.1	1.701951
19.198333	0.1	1.696587
19.200000	0.1	1.690626
19.201667	0.1	1.684725
19.203333	0.1	1.679778
19.205000	0.1	1.675487
19.206667	0.1	1.670778
19.208333	0.1	1.666188
19.210000	0.1	1.663506
19.211667	0.1	1.663208
19.213333	0.1	1.663804
19.215000	0.1	1.662910
19.216667	0.1	1.658857
19.218333	0.1	1.651108
19.220000	0.1	1.641333
19.221667	0.1	1.633108
19.223333	0.1	1.628697
19.225000	0.1	1.627207
19.226667	0.1	1.626074
19.228333	0.1	1.623750
19.230000	0.1	1.620114
19.231667	0.1	1.615822
19.233333	0.1	1.611233
19.235000	0.1	1.606643
19.236667	0.1	1.601935
19.238333	0.1	1.595557
19.240000	0.1	1.585543
19.241667	0.1	1.572788
19.243333	0.1	1.561642
19.245000	0.1	1.556039
19.246667	0.1	1.555204
19.248333	0.1	1.554251
19.250000	0.1	1.548290
19.251667	0.1	1.536012
19.253333	0.1	1.520276
19.255000	0.1	1.506388
19.256667	0.1	1.498103
19.258333	0.1	1.495302
19.260000	0.1	1.495540
19.261667	0.1	1.496673
19.263333	0.1	1.498044
19.265000	0.1	1.499176
19.266667	0.1	1.497924
19.268333	0.1	1.492083
19.270000	0.1	1.481474
19.271667	0.1	1.468897
19.273333	0.1	1.458466
19.275000	0.1	1.453400
19.276667	0.1	1.453519
19.278333	0.1	1.455247
19.280000	0.1	1.454651
19.281667	0.1	1.449943
19.283333	0.1	1.442552
19.285000	0.1	1.435697
19.286667	0.1	1.431763
19.288333	0.1	1.430869
19.290000	0.1	1.432002
19.291667	0.1	1.434028
19.293333	0.1	1.436234
19.295000	0.1	1.437366
19.296667	0.1	1.435876
19.298333	0.1	1.431704
19.300000	0.1	1.425922
19.301667	0.1	1.420021
19.303333	0.1	1.415074
19.305000	0.1	1.410723
19.306667	0.1	1.406372
19.308333	0.1	1.402617
19.310000	0.1	1.400709
19.311667	0.1	1.401067
19.313333	0.1	1.403213
19.315000	0.1	1.406193
19.316667	0.1	1.408696
19.318333	0.1	1.409292
19.320000	0.1	1.407623
19.321667	0.1	1.405060
19.323333	0.1	1.403511
19.325000	0.1	1.403570
19.326667	0.1	1.404107
19.328333	0.1	1.403689
19.330000	0.1	1.402140
19.331667	0.1	1.401007
19.333333	0.1	1.401782
19.335000	0.1	1.404941
19.336667	0.1	1.409888
19.338333	0.1	1.414895
19.340000	0.1	1.418352
19.341667	0.1	1.419127
19.343333	0.1	1.416802
19.345000	0.1	1.411855
19.346667	0.1	1.406014
19.348333	0.1	1.400411
19.350000	0.1	1.394749
19.351667	0.1	1.388788
19.353333	0.1	1.383364
19.355000	0.1	1.379728
19.356667	0.1	1.377940
19.358333	0.1	1.376808
19.360000	0.1	1.375794
19.361667	0.1	1.376033
19.363333	0.1	1.377463
19.365000	0.1	1.378357
19.366667	0.1	1.377225
19.368333	0.1	1.373649
19.370000	0.1	1.367986
19.371667	0.1	1.361907
19.373333	0.1	1.357496
19.375000	0.1	1.356125
19.376667	0.1	1.357257
19.378333	0.1	1.358688
19.380000	0.1	1.357317
19.381667	0.1	1.352191
19.383333	0.1	1.346171
19.385000	0.1	1.343310
19.386667	0.1	1.345456
19.388333	0.1	1.351416
19.390000	0.1	1.358032
19.391667	0.1	1.361609
19.393333	0.1	1.360774
19.395000	0.1	1.356542
19.396667	0.1	1.351237
19.398333	0.1	1.347244
19.400000	0.1	1.345992
19.401667	0.1	1.347601
19.403333	0.1	1.351416
19.405000	0.1	1.355827
19.406667	0.1	1.359284
19.408333	0.1	1.361072
19.410000	0.1	1.362562
19.411667	0.1	1.366019
19.413333	0.1	1.372039
19.415000	0.1	1.378119
19.416667	0.1	1.381517
19.418333	0.1	1.382291
19.420000	0.1	1.382589
19.421667	0.1	1.384020
19.423333	0.1	1.387060
19.425000	0.1	1.392424
19.426667	0.1	1.400590
19.428333	0.1	1.409948
19.430000	0.1	1.417637
19.431667	0.1	1.422942
19.433333	0.1	1.427710
19.435000	0.1	1.433671
19.436667	0.1	1.441658
19.438333	0.1	1.451671
19.440000	0.1	1.462460
19.441667	0.1	1.472116
19.443333	0.1	1.480639
19.445000	0.1	1.489341
19.446667	0.1	1.498580
19.448333	0.1	1.507878
19.450000	0.1	1.516700
19.451667	0.1	1.524508
19.453333	0.1	1.530409
19.455000	0.1	1.534104
19.456667	0.1	1.537442
19.458333	0.1	1.543105
19.460000	0.1	1.552701
19.461667	0.1	1.566410
19.463333	0.1	1.583338
19.465000	0.1	1.601756
19.466667	0.1	1.619935
19.468333	0.1	1.637161
19.470000	0.1	1.654148
19.471667	0.1	1.671970
19.473333	0.1	1.689971
19.475000	0.1	1.705945
19.476667	0.1	1.719236
19.478333	0.1	1.731634
19.480000	0.1	1.745880
19.481667	0.1	1.762688
19.483333	0.1	1.779497
19.485000	0.1	1.793027
19.486667	0.1	1.801908
19.488333	0.1	1.807749
19.490000	0.1	1.814306
19.491667	0.1	1.824498
19.493333	0.1	1.836658
19.495000	0.1	1.846492
19.496667	0.1	1.850963
19.498333	0.1	1.850188
19.500000	0.1	1.847088
19.501667	0.1	1.845121
19.503333	0.1	1.845837
19.505000	0.1	1.848102
19.506667	0.1	1.850188
19.508333	0.1	1.851499
19.510000	0.1	1.851499
19.511667	0.1	1.848996
19.513333	0.1	1.842678
19.515000	0.1	1.832605
19.516667	0.1	1.820028
19.518333	0.1	1.806378
19.520000	0.1	1.793087
19.521667	0.1	1.781166
19.523333	0.1	1.770198
19.525000	0.1	1.758397
19.526667	0.1	1.744926
19.528333	0.1	1.731098
19.530000	0.1	1.718164
19.531667	0.1	1.704991
19.533333	0.1	1.689971
19.535000	0.1	1.672864
19.536667	0.1	1.654923
19.538333	0.1	1.636326
19.540000	0.1	1.615584
19.541667	0.1	1.591146
19.543333	0.1	1.563430
19.545000	0.1	1.534700
19.546667	0.1	1.508117
19.548333	0.1	1.486421
19.550000	0.1	1.469672
19.551667	0.1	1.455724
19.553333	0.1	1.441956
19.555000	0.1	1.427472
19.556667	0.1	1.412332
19.558333	0.1	1.396895
19.560000	0.1	1.381517
19.561667	0.1	1.366675
19.563333	0.1	1.353562
19.565000	0.1	1.343966
19.566667	0.1	1.337826
19.568333	0.1	1.333296
19.570000	0.1	1.328528
19.571667	0.1	1.323402
19.573333	0.1	1.317799
19.575000	0.1	1.310647
19.576667	0.1	1.300395
19.578333	0.1	1.287043
19.580000	0.1	1.272678
19.581667	0.1	1.260221
19.583333	0.1	1.251221
19.585000	0.1	1.246035
19.586667	0.1	1.244485
19.588333	0.1	1.246393
19.590000	0.1	1.250684
19.591667	0.1	1.255274
19.593333	0.1	1.257598
19.595000	0.1	1.257300
19.596667	0.1	1.256764
19.598333	0.1	1.258612
19.600000	0.1	1.263619
19.601667	0.1	1.270652
19.603333	0.1	1.277328
19.605000	0.1	1.281262
19.606667	0.1	1.281142
19.608333	0.1	1.277268
19.610000	0.1	1.270890
19.611667	0.1	1.264751
19.613333	0.1	1.261413
19.615000	0.1	1.261592
19.616667	0.1	1.264453
19.618333	0.1	1.268685
19.620000	0.1	1.272202
19.621667	0.1	1.273215
19.623333	0.1	1.270473
19.625000	0.1	1.263738
19.626667	0.1	1.253605
19.628333	0.1	1.242399
19.630000	0.1	1.233816
19.631667	0.1	1.231432
19.633333	0.1	1.235902
19.635000	0.1	1.244366
19.636667	0.1	1.253069
19.638333	0.1	1.258850
19.640000	0.1	1.260340
19.641667	0.1	1.257777
19.643333	0.1	1.251996
19.645000	0.1	1.243055
19.646667	0.1	1.230955
19.648333	0.1	1.217187
19.650000	0.1	1.204670
19.651667	0.1	1.196086
19.653333	0.1	1.192212
19.655000	0.1	1.190484
19.656667	0.1	1.187027
19.658333	0.1	1.180112
19.660000	0.1	1.171112
19.661667	0.1	1.161635
19.663333	0.1	1.152158
19.665000	0.1	1.143158
19.666667	0.1	1.135647
19.668333	0.1	1.130223
19.670000	0.1	1.126051
19.671667	0.1	1.122296
19.673333	0.1	1.118362
19.675000	0.1	1.113772
19.676667	0.1	1.108348
19.678333	0.1	1.102686
19.680000	0.1	1.096964
19.681667	0.1	1.090348
19.683333	0.1	1.082242
19.685000	0.1	1.074016
19.686667	0.1	1.068354
19.688333	0.1	1.066804
19.690000	0.1	1.068294
19.691667	0.1	1.070142
19.693333	0.1	1.069963
19.695000	0.1	1.067162
19.696667	0.1	1.062453
19.698333	0.1	1.057804
19.700000	0.1	1.055598
19.701667	0.1	1.056492
19.703333	0.1	1.058161
19.705000	0.1	1.057684
19.706667	0.1	1.054645
19.708333	0.1	1.051366
19.710000	0.1	1.050234
19.711667	0.1	1.051247
19.713333	0.1	1.052558
19.715000	0.1	1.052201
19.716667	0.1	1.049280
19.718333	0.1	1.044869
19.720000	0.1	1.042068
19.721667	0.1	1.043379
19.723333	0.1	1.047731
19.725000	0.1	1.051664
19.726667	0.1	1.052678
19.728333	0.1	1.050830
19.730000	0.1	1.047134
19.731667	0.1	1.042843
19.733333	0.1	1.038730
19.735000	0.1	1.035273
19.736667	0.1	1.032829
19.738333	0.1	1.032531
19.740000	0.1	1.034856
19.741667	0.1	1.039386
19.743333	0.1	1.045287
19.745000	0.1	1.052439
19.746667	0.1	1.059830
19.748333	0.1	1.065373
19.750000	0.1	1.067102
19.751667	0.1	1.064420
19.753333	0.1	1.058281
19.755000	0.1	1.050890
19.756667	0.1	1.044810
19.758333	0.1	1.041770
19.760000	0.1	1.040876
19.761667	0.1	1.039505
19.763333	0.1	1.035512
19.765000	0.1	1.029074
19.766667	0.1	1.022160
19.768333	0.1	1.017332
19.770000	0.1	1.016319
19.771667	0.1	1.019418
19.773333	0.1	1.025796
19.775000	0.1	1.032412
19.776667	0.1	1.034916
19.778333	0.1	1.031220
19.780000	0.1	1.023412
19.781667	0.1	1.015663
19.783333	0.1	1.011252
19.785000	0.1	1.011074
19.786667	0.1	1.014710
19.788333	0.1	1.020134
19.790000	0.1	1.024067
19.791667	0.1	1.024306
19.793333	0.1	1.021862
19.795000	0.1	1.019955
19.796667	0.1	1.020789
19.798333	0.1	1.024246
19.800000	0.1	1.028955
19.801667	0.1	1.033127
19.803333	0.1	1.035869
19.805000	0.1	1.037180
19.806667	0.1	1.036704
19.808333	0.1	1.033485
19.810000	0.1	1.026809
19.811667	0.1	1.017332
19.813333	0.1	1.006723
19.815000	0.1	0.996769
19.816667	0.1	0.988960
19.818333	0.1	0.984490
19.820000	0.1	0.983834
19.821667	0.1	0.986040
19.823333	0.1	0.988722
19.825000	0.1	0.989378
19.826667	0.1	0.986815
19.828333	0.1	0.981689
19.830000	0.1	0.975907
19.831667	0.1	0.971496
19.833333	0.1	0.969172
19.835000	0.1	0.968337
19.836667	0.1	0.968874
19.838333	0.1	0.970781
19.840000	0.1	0.972807
19.841667	0.1	0.973642
19.843333	0.1	0.972211
19.845000	0.1	0.968397
19.846667	0.1	0.962973
19.848333	0.1	0.957906
19.850000	0.1	0.955224
19.851667	0.1	0.955403
19.853333	0.1	0.956595
19.855000	0.1	0.955522
19.856667	0.1	0.950635
19.858333	0.1	0.943363
19.860000	0.1	0.936568
19.861667	0.1	0.931680
19.863333	0.1	0.927806
19.865000	0.1	0.923336
19.866667	0.1	0.917137
19.868333	0.1	0.909746
19.870000	0.1	0.902236
19.871667	0.1	0.895321
19.873333	0.1	0.890136
19.875000	0.1	0.888407
19.876667	0.1	0.889540
19.878333	0.1	0.890553
19.880000	0.1	0.889540
19.881667	0.1	0.888050
19.883333	0.1	0.889421
19.885000	0.1	0.895858
19.886667	0.1	0.906766
19.888333	0.1	0.918448
19.890000	0.1	0.925779
19.891667	0.1	0.925541
19.893333	0.1	0.918329
19.895000	0.1	0.907719
19.896667	0.1	0.897825
19.898333	0.1	0.891030
19.900000	0.1	0.887454
19.901667	0.1	0.886858
19.903333	0.1	0.889421
19.905000	0.1	0.895441
19.906667	0.1	0.903845
19.908333	0.1	0.912488
19.910000	0.1	0.919223
19.911667	0.1	0.923157
19.913333	0.1	0.924647
19.915000	0.1	0.924826
19.916667	0.1	0.924528
19.918333	0.1	0.924349
19.920000	0.1	0.924408
19.921667	0.1	0.924766
19.923333	0.1	0.925303
19.925000	0.1	0.925839
19.926667	0.1	0.926018
19.928333	0.1	0.924587
19.930000	0.1	0.919581
19.931667	0.1	0.910997
19.933333	0.1	0.902355
19.935000	0.1	0.898242
19.936667	0.1	0.900507
19.938333	0.1	0.907540
19.940000	0.1	0.916481
19.941667	0.1	0.924289
19.943333	0.1	0.928581
19.945000	0.1	0.928462
19.946667	0.1	0.924766
19.948333	0.1	0.919163
19.950000	0.1	0.912845
19.951667	0.1	0.906885
19.953333	0.1	0.903189
19.955000	0.1	0.903368
19.956667	0.1	0.907183
19.958333	0.1	0.912368
19.960000	0.1	0.916660
19.961667	0.1	0.919044
19.963333	0.1	0.919640
19.965000	0.1	0.919104
19.966667	0.1	0.918865
19.968333	0.1	0.919640
19.970000	0.1	0.921607
19.971667	0.1	0.925124
19.973333	0.1	0.930548
19.975000	0.1	0.937104
19.976667	0.1	0.942767
19.978333	0.1	0.944734
19.980000	0.1	0.940561
19.981667	0.1	0.931025
19.983333	0.1	0.920892
19.985000	0.1	0.914753
19.986667	0.1	0.912607
19.988333	0.1	0.911772
19.990000	0.1	0.910521
19.991667	0.1	0.908554
19.993333	0.1	0.905752
19.995000	0.1	0.902116
19.996667	0.1	0.898898
19.998333	0.1	0.897169
20.000000	0.1	0.896573
20.001667	0.1	0.895262
20.003333	0.1	0.892282
20.005000	0.1	0.888705
20.006667	0.1	0.886262
20.008333	0.1	0.884891
20.010000	0.1	0.882983
20.011667	0.1	0.878930
20.013333	0.1	0.873864
20.015000	0.1	0.870943
20.016667	0.1	0.871658
20.018333	0.1	0.873685
20.020000	0.1	0.872791
20.021667	0.1	0.867188
20.023333	0.1	0.858188
20.025000	0.1	0.848711
20.026667	0.1	0.841677
20.028333	0.1	0.839174
20.030000	0.1	0.841677
20.031667	0.1	0.847101
20.033333	0.1	0.852287
20.035000	0.1	0.856161
20.036667	0.1	0.859261
20.038333	0.1	0.861049
20.040000	0.1	0.859976
20.041667	0.1	0.855029
20.043333	0.1	0.846624
20.045000	0.1	0.836372
20.046667	0.1	0.827134
20.048333	0.1	0.822008
20.050000	0.1	0.823200
20.051667	0.1	0.830650
20.053333	0.1	0.840902
20.055000	0.1	0.848532
20.056667	0.1	0.850320
20.058333	0.1	0.847280
20.060000	0.1	0.842035
20.061667	0.1	0.836849
20.063333	0.1	0.833154
20.065000	0.1	0.831604
20.066667	0.1	0.832021
20.068333	0.1	0.833452
20.070000	0.1	0.835061
20.071667	0.1	0.836134
20.073333	0.1	0.835419
20.075000	0.1	0.832617
20.076667	0.1	0.828743
20.078333	0.1	0.825644
20.080000	0.1	0.824094
20.081667	0.1	0.823796
20.083333	0.1	0.823855
20.085000	0.1	0.823081
20.086667	0.1	0.820398
20.088333	0.1	0.816643
20.090000	0.1	0.814915
20.091667	0.1	0.817537
20.093333	0.1	0.824034
20.095000	0.1	0.831425
20.096667	0.1	0.836670
20.098333	0.1	0.838220
20.100000	0.1	0.837028
20.101667	0.1	0.835180
20.103333	0.1	0.834942
20.105000	0.1	0.838101
20.106667	0.1	0.845850
20.108333	0.1	0.857651
20.110000	0.1	0.871301
20.111667	0.1	0.884235
20.113333	0.1	0.895023
20.115000	0.1	0.903428
20.116667	0.1	0.909746
20.118333	0.1	0.913501
20.120000	0.1	0.913858
20.121667	0.1	0.911236
20.123333	0.1	0.907242
20.125000	0.1	0.902951
20.126667	0.1	0.899553
20.128333	0.1	0.899255
20.130000	0.1	0.903845
20.131667	0.1	0.912190
20.133333	0.1	0.920832
20.135000	0.1	0.927150
20.136667	0.1	0.930727
20.138333	0.1	0.933290
20.140000	0.1	0.936508
20.141667	0.1	0.940621
20.143333	0.1	0.945330
20.145000	0.1	0.950754
20.146667	0.1	0.957906
20.148333	0.1	0.967383
20.150000	0.1	0.979006
20.151667	0.1	0.991225
20.153333	0.1	1.002133
20.155000	0.1	1.011074
20.156667	0.1	1.019359
20.158333	0.1	1.028419
20.160000	0.1	1.037598
20.161667	0.1	1.045704
20.163333	0.1	1.053333
20.165000	0.1	1.062036
20.166667	0.1	1.072168
20.168333	0.1	1.083493
20.170000	0.1	1.095712
20.171667	0.1	1.109004
20.173333	0.1	1.123548
20.175000	0.1	1.138330
20.176667	0.1	1.151502
20.178333	0.1	1.162410
20.180000	0.1	1.172483
20.181667	0.1	1.182973
20.183333	0.1	1.194060
20.185000	0.1	1.205504
20.186667	0.1	1.216233
20.188333	0.1	1.226485
20.190000	0.1	1.238644
20.191667	0.1	1.254916
20.193333	0.1	1.275063
20.195000	0.1	1.296878
20.196667	0.1	1.318395
20.198333	0.1	1.339316
20.200000	0.1	1.359880
20.201667	0.1	1.379311
20.203333	0.1	1.396597
20.205000	0.1	1.411975
20.206667	0.1	1.427889
20.208333	0.1	1.447380
20.210000	0.1	1.471043
20.211667	0.1	1.497209
20.213333	0.1	1.523733
20.215000	0.1	1.549721
20.216667	0.1	1.574397
20.218333	0.1	1.597047
20.220000	0.1	1.617074
20.221667	0.1	1.634717
20.223333	0.1	1.651704
20.225000	0.1	1.669347
20.226667	0.1	1.688004
20.228333	0.1	1.707614
20.230000	0.1	1.728237
20.231667	0.1	1.749337
20.233333	0.1	1.769066
20.235000	0.1	1.784682
20.236667	0.1	1.794517
20.238333	0.1	1.799226
20.240000	0.1	1.801372
20.241667	0.1	1.805484
20.243333	0.1	1.814485
20.245000	0.1	1.826882
20.246667	0.1	1.837790
20.248333	0.1	1.842499
20.250000	0.1	1.838863
20.251667	0.1	1.828551
20.253333	0.1	1.815379
20.255000	0.1	1.801491
20.256667	0.1	1.787007
20.258333	0.1	1.771808
20.260000	0.1	1.757085
20.261667	0.1	1.743853
20.263333	0.1	1.732588
20.265000	0.1	1.722217
20.266667	0.1	1.710057
20.268333	0.1	1.693249
20.270000	0.1	1.671314
20.271667	0.1	1.646042
20.273333	0.1	1.619518
20.275000	0.1	1.592755
20.276667	0.1	1.566231
20.278333	0.1	1.540542
20.280000	0.1	1.516938
20.281667	0.1	1.495540
20.283333	0.1	1.474440
20.285000	0.1	1.451671
20.286667	0.1	1.426995
20.288333	0.1	1.402140
20.290000	0.1	1.379550
20.291667	0.1	1.360476
20.293333	0.1	1.343906
20.295000	0.1	1.327694
20.296667	0.1	1.309753
20.298333	0.1	1.289964
20.300000	0.1	1.270294
20.301667	0.1	1.252890
20.303333	0.1	1.237750
20.305000	0.1	1.223505
20.306667	0.1	1.208603
20.308333	0.1	1.192927
20.310000	0.1	1.178324
20.311667	0.1	1.167059
20.313333	0.1	1.159191
20.315000	0.1	1.151800
20.316667	0.1	1.141489
20.318333	0.1	1.126528
20.320000	0.1	1.108289
20.321667	0.1	1.090646
20.323333	0.1	1.077771
20.325000	0.1	1.071453
20.326667	0.1	1.069725
20.328333	0.1	1.068950
20.330000	0.1	1.066744
20.331667	0.1	1.062334
20.333333	0.1	1.056075
20.335000	0.1	1.048803
20.336667	0.1	1.041591
20.338333	0.1	1.035988
20.340000	0.1	1.034439
20.341667	0.1	1.038015
20.343333	0.1	1.045048
20.345000	0.1	1.052082
20.346667	0.1	1.055181
20.348333	0.1	1.052082
20.350000	0.1	1.044393
20.351667	0.1	1.035929
20.353333	0.1	1.030564
20.355000	0.1	1.030386
20.356667	0.1	1.034558
20.358333	0.1	1.039624
20.360000	0.1	1.042485
20.361667	0.1	1.043201
20.363333	0.1	1.043975
20.365000	0.1	1.045585
20.366667	0.1	1.046240
20.368333	0.1	1.044333
20.370000	0.1	1.041472
20.371667	0.1	1.042008
20.373333	0.1	1.049757
20.375000	0.1	1.064003
20.376667	0.1	1.079857
20.378333	0.1	1.092374
20.380000	0.1	1.100302
20.381667	0.1	1.105487
20.383333	0.1	1.110077
20.385000	0.1	1.114845
20.386667	0.1	1.120150
20.388333	0.1	1.126051
20.390000	0.1	1.131892
20.391667	0.1	1.136959
20.393333	0.1	1.141906
20.395000	0.1	1.148760
20.396667	0.1	1.158238
20.398333	0.1	1.168609
20.400000	0.1	1.176775
20.401667	0.1	1.181364
20.403333	0.1	1.184046
20.405000	0.1	1.187921
20.406667	0.1	1.194835
20.408333	0.1	1.204133
20.410000	0.1	1.213789
20.411667	0.1	1.222313
20.413333	0.1	1.229107
20.415000	0.1	1.234353
20.416667	0.1	1.239061
20.418333	0.1	1.243472
20.420000	0.1	1.246274
20.421667	0.1	1.245380
20.423333	0.1	1.240969
20.425000	0.1	1.235068
20.426667	0.1	1.230002
20.428333	0.1	1.226306
20.430000	0.1	1.223981
20.431667	0.1	1.223326
20.433333	0.1	1.224041
20.435000	0.1	1.225770
20.436667	0.1	1.228213
20.438333	0.1	1.229882
20.440000	0.1	1.228631
20.441667	0.1	1.223505
20.443333	0.1	1.215458
20.445000	0.1	1.206577
20.446667	0.1	1.198053
20.448333	0.1	1.190126
20.450000	0.1	1.183450
20.451667	0.1	1.178682
20.453333	0.1	1.175046
20.455000	0.1	1.171053
20.456667	0.1	1.166105
20.458333	0.1	1.159549
20.460000	0.1	1.150966
20.461667	0.1	1.142025
20.463333	0.1	1.135588
20.465000	0.1	1.132011
20.466667	0.1	1.128316
20.468333	0.1	1.121342
20.470000	0.1	1.110435
20.471667	0.1	1.097322
20.473333	0.1	1.084149
20.475000	0.1	1.072288
20.476667	0.1	1.062274
20.478333	0.1	1.054645
20.480000	0.1	1.049876
20.481667	0.1	1.047731
20.483333	0.1	1.045823
20.485000	0.1	1.040936
20.486667	0.1	1.031935
20.488333	0.1	1.021028
20.490000	0.1	1.011014
20.491667	0.1	1.003206
20.493333	0.1	0.996649
20.495000	0.1	0.989318
20.496667	0.1	0.980079
20.498333	0.1	0.969589
20.500000	0.1	0.960052
20.501667	0.1	0.952959
20.503333	0.1	0.948191
20.505000	0.1	0.944972
20.506667	0.1	0.942588
20.508333	0.1	0.941157
20.510000	0.1	0.941038
20.511667	0.1	0.940919
20.513333	0.1	0.939071
20.515000	0.1	0.936151
20.516667	0.1	0.934660
20.518333	0.1	0.935435
20.520000	0.1	0.936687
20.521667	0.1	0.935912
20.523333	0.1	0.932455
20.525000	0.1	0.927687
20.526667	0.1	0.924110
20.528333	0.1	0.922561
20.530000	0.1	0.921726
20.531667	0.1	0.919879
20.533333	0.1	0.915587
20.535000	0.1	0.909030
20.536667	0.1	0.901878
20.538333	0.1	0.895917
20.540000	0.1	0.892103
20.541667	0.1	0.890732
20.543333	0.1	0.892401
20.545000	0.1	0.896812
20.546667	0.1	0.902116
20.548333	0.1	0.905454
20.550000	0.1	0.905395
20.551667	0.1	0.903189
20.553333	0.1	0.901163
20.555000	0.1	0.900388
20.556667	0.1	0.899911
20.558333	0.1	0.898540
20.560000	0.1	0.896514
20.561667	0.1	0.895083
20.563333	0.1	0.895560
20.565000	0.1	0.898957
20.566667	0.1	0.904620
20.568333	0.1	0.910640
20.570000	0.1	0.914753
20.571667	0.1	0.916004
20.573333	0.1	0.914276
20.575000	0.1	0.911057
20.576667	0.1	0.908673
20.578333	0.1	0.908911
20.580000	0.1	0.913024
20.581667	0.1	0.921369
20.583333	0.1	0.932217
20.585000	0.1	0.942767
20.586667	0.1	0.951052
20.588333	0.1	0.955999
20.590000	0.1	0.956416
20.591667	0.1	0.952363
20.593333	0.1	0.945211
20.595000	0.1	0.936806
20.596667	0.1	0.929177
20.598333	0.1	0.924230
20.600000	0.1	0.923812
20.601667	0.1	0.928760
20.603333	0.1	0.937700
20.605000	0.1	0.947297
20.606667	0.1	0.954807
20.608333	0.1	0.959694
20.610000	0.1	0.963152
20.611667	0.1	0.966847
20.613333	0.1	0.971496
20.615000	0.1	0.976563
20.616667	0.1	0.980914
20.618333	0.1	0.984669
20.620000	0.1	0.989676
20.621667	0.1	0.997603
20.623333	0.1	1.008153
20.625000	0.1	1.019895
20.626667	0.1	1.031339
20.628333	0.1	1.041412
20.630000	0.1	1.050294
20.631667	0.1	1.059294
20.633333	0.1	1.068771
20.635000	0.1	1.077592
20.636667	0.1	1.085341
20.638333	0.1	1.093149
20.640000	0.1	1.101911
20.641667	0.1	1.111806
20.643333	0.1	1.122952
20.645000	0.1	1.134992
20.646667	0.1	1.147330
20.648333	0.1	1.159251
20.650000	0.1	1.170158
20.651667	0.1	1.180530
20.653333	0.1	1.192033
20.655000	0.1	1.206100
20.656667	0.1	1.223087
20.658333	0.1	1.242518
20.660000	0.1	1.262426
20.661667	0.1	1.280189
20.663333	0.1	1.294792
20.665000	0.1	1.308560
20.666667	0.1	1.324177
20.668333	0.1	1.342952
20.670000	0.1	1.364827
20.671667	0.1	1.389027
20.673333	0.1	1.414955
20.675000	0.1	1.441836
20.676667	0.1	1.468480
20.678333	0.1	1.493812
20.680000	0.1	1.518309
20.681667	0.1	1.543701
20.683333	0.1	1.571059
20.685000	0.1	1.599968
20.686667	0.1	1.630068
20.688333	0.1	1.661658
20.690000	0.1	1.695037
20.691667	0.1	1.729667
20.693333	0.1	1.764298
20.695000	0.1	1.798153
20.696667	0.1	1.832605
20.698333	0.1	1.869857
20.700000	0.1	1.910627
20.701667	0.1	1.953483
20.703333	0.1	1.995683
20.705000	0.1	2.035499
20.706667	0.1	2.073884
20.708333	0.1	2.113640
20.710000	0.1	2.156317
20.711667	0.1	2.200544
20.713333	0.1	2.244711
20.715000	0.1	2.289593
20.716667	0.1	2.336621
20.718333	0.1	2.386034
20.720000	0.1	2.437413
20.721667	0.1	2.491236
20.723333	0.1	2.548516
20.725000	0.1	2.609492
20.726667	0.1	2.673745
20.728333	0.1	2.739251
20.730000	0.1	2.803683
20.731667	0.1	2.866328
20.733333	0.1	2.928794
20.735000	0.1	2.993941
20.736667	0.1	3.063560
20.738333	0.1	3.136277
20.740000	0.1	3.209353
20.741667	0.1	3.281832
20.743333	0.1	3.354490
20.745000	0.1	3.427386
20.746667	0.1	3.498852
20.748333	0.1	3.567815
20.750000	0.1	3.634930
20.751667	0.1	3.701389
20.753333	0.1	3.766835
20.755000	0.1	3.829479
20.756667	0.1	3.888369
20.758333	0.1	3.943980
20.760000	0.1	3.997624
20.761667	0.1	4.048586
20.763333	0.1	4.095614
20.765000	0.1	4.139006
20.766667	0.1	4.180312
20.768333	0.1	4.220248
20.770000	0.1	4.258216
20.771667	0.1	4.292429
20.773333	0.1	4.320741
20.775000	0.1	4.341960
20.776667	0.1	4.356861
20.778333	0.1	4.366935
20.780000	0.1	4.373789
20.781667	0.1	4.378557
20.783333	0.1	4.382134
20.785000	0.1	4.385472
20.786667	0.1	4.388750
20.788333	0.1	4.391432
20.790000	0.1	4.391492
20.791667	0.1	4.387558
20.793333	0.1	4.380644
20.795000	0.1	4.373074
20.796667	0.1	4.365742
20.798333	0.1	4.357517
20.800000	0.1	4.346669
20.801667	0.1	4.332364
20.803333	0.1	4.314840
20.805000	0.1	4.295528
20.806667	0.1	4.277170
20.808333	0.1	4.262209
20.810000	0.1	4.251480
20.811667	0.1	4.244924
20.813333	0.1	4.242838
20.815000	0.1	4.245103
20.816667	0.1	4.250527
20.818333	0.1	4.258394
20.820000	0.1	4.267335
20.821667	0.1	4.275620
20.823333	0.1	4.282356
20.825000	0.1	4.289270
20.826667	0.1	4.299045
20.828333	0.1	4.313767
20.830000	0.1	4.333854
20.831667	0.1	4.358888
20.833333	0.1	4.387856
20.835000	0.1	4.418910
20.836667	0.1	4.450321
20.838333	0.1	4.482270
20.840000	0.1	4.515946
20.841667	0.1	4.550517
20.843333	0.1	4.583299
20.845000	0.1	4.612565
20.846667	0.1	4.639387
20.848333	0.1	4.664719
20.850000	0.1	4.687488
20.851667	0.1	4.706979
20.853333	0.1	4.724562
20.855000	0.1	4.742146
20.856667	0.1	4.760206
20.858333	0.1	4.776955
20.860000	0.1	4.790008
20.861667	0.1	4.798234
20.863333	0.1	4.801393
20.865000	0.1	4.798949
20.866667	0.1	4.789889
20.868333	0.1	4.774452
20.870000	0.1	4.754424
20.871667	0.1	4.730583
20.873333	0.1	4.702449
20.875000	0.1	4.669726
20.876667	0.1	4.633010
20.878333	0.1	4.592240
20.880000	0.1	4.546047
20.881667	0.1	4.492939
20.883333	0.1	4.432738
20.885000	0.1	4.366875
20.886667	0.1	4.297495
20.888333	0.1	4.226148
20.890000	0.1	4.153133
20.891667	0.1	4.077077
20.893333	0.1	3.996551
20.895000	0.1	3.913045
20.896667	0.1	3.828824
20.898333	0.1	3.744185
20.900000	0.1	3.658951
20.901667	0.1	3.574670
20.903333	0.1	3.492356
20.905000	0.1	3.410280
20.906667	0.1	3.325701
20.908333	0.1	3.237248
20.910000	0.1	3.146351
20.911667	0.1	3.056467
20.913333	0.1	2.970994
20.915000	0.1	2.891421
20.916667	0.1	2.816856
20.918333	0.1	2.744556
20.920000	0.1	2.671421
20.921667	0.1	2.596736
20.923333	0.1	2.521813
20.925000	0.1	2.448321
20.926667	0.1	2.376735
20.928333	0.1	2.307356
20.930000	0.1	2.241552
20.931667	0.1	2.181411
20.933333	0.1	2.126813
20.935000	0.1	2.074659
20.936667	0.1	2.021730
20.938333	0.1	1.967788
20.940000	0.1	1.915336
20.941667	0.1	1.866818
20.943333	0.1	1.822591
20.945000	0.1	1.781404
20.946667	0.1	1.742303
20.948333	0.1	1.704872
20.950000	0.1	1.668692
20.951667	0.1	1.632691
20.953333	0.1	1.596451
20.955000	0.1	1.561642
20.956667	0.1	1.531065
20.958333	0.1	1.506865
20.960000	0.1	1.489163
20.961667	0.1	1.475096
20.963333	0.1	1.460850
20.965000	0.1	1.444936
20.966667	0.1	1.428843
20.968333	0.1	1.414239
20.970000	0.1	1.401305
20.971667	0.1	1.389206
20.973333	0.1	1.378417
20.975000	0.1	1.369476
20.976667	0.1	1.361549
20.978333	0.1	1.352727
20.980000	0.1	1.341701
20.981667	0.1	1.328826
20.983333	0.1	1.315296
20.985000	0.1	1.303017
20.986667	0.1	1.292944
20.988333	0.1	1.285076
20.990000	0.1	1.279593
20.991667	0.1	1.276016
20.993333	0.1	1.272857
20.995000	0.1	1.268864
20.996667	0.1	1.264751
20.998333	0.1	1.262426
21.000000	0.1	1.261890
21.001667	0.1	1.261652
21.003333	0.1	1.260519
21.005000	0.1	1.257718
21.006667	0.1	1.251698
21.008333	0.1	1.241744
21.010000	0.1	1.230240
21.011667	0.1	1.221001
21.013333	0.1	1.217187
21.015000	0.1	1.219094
21.016667	0.1	1.224935
21.018333	0.1	1.232803
21.020000	0.1	1.241148
21.021667	0.1	1.248539
21.023333	0.1	1.253307
21.025000	0.1	1.253605
21.026667	0.1	1.249611
21.028333	0.1	1.243651
21.030000	0.1	1.239121
21.031667	0.1	1.239121
21.033333	0.1	1.244009
21.035000	0.1	1.252055
21.036667	0.1	1.260877
21.038333	0.1	1.269400
21.040000	0.1	1.277685
21.041667	0.1	1.286447
21.043333	0.1	1.294553
21.045000	0.1	1.299381
21.046667	0.1	1.299143
21.048333	0.1	1.294613
21.050000	0.1	1.289070
21.051667	0.1	1.286626
21.053333	0.1	1.289070
21.055000	0.1	1.295805
21.056667	0.1	1.305938
21.058333	0.1	1.318574
21.060000	0.1	1.332164
21.061667	0.1	1.344800
21.063333	0.1	1.355052
21.065000	0.1	1.362681
21.066667	0.1	1.369178
21.068333	0.1	1.376093
21.070000	0.1	1.383722
21.071667	0.1	1.392186
21.073333	0.1	1.401246
21.075000	0.1	1.410544
21.076667	0.1	1.419962
21.078333	0.1	1.430333
21.080000	0.1	1.442254
21.081667	0.1	1.455009
21.083333	0.1	1.466930
21.085000	0.1	1.477599
21.086667	0.1	1.488388
21.088333	0.1	1.501024
21.090000	0.1	1.515925
21.091667	0.1	1.531720
21.093333	0.1	1.546979
21.095000	0.1	1.561821
21.096667	0.1	1.577377
21.098333	0.1	1.594246
21.100000	0.1	1.611233
21.101667	0.1	1.626372
21.103333	0.1	1.638949
21.105000	0.1	1.650453
21.106667	0.1	1.663029
21.108333	0.1	1.678288
21.110000	0.1	1.696468
21.111667	0.1	1.716673
21.113333	0.1	1.737774
21.115000	0.1	1.758516
21.116667	0.1	1.777351
21.118333	0.1	1.792669
21.120000	0.1	1.803875
21.121667	0.1	1.812220
21.123333	0.1	1.819551
21.125000	0.1	1.826942
21.126667	0.1	1.833379
21.128333	0.1	1.837194
21.130000	0.1	1.838327
21.131667	0.1	1.838148
21.133333	0.1	1.837909
21.135000	0.1	1.838327
21.136667	0.1	1.839519
21.138333	0.1	1.842201
21.140000	0.1	1.846612
21.141667	0.1	1.851440
21.143333	0.1	1.853824
21.145000	0.1	1.850844
21.146667	0.1	1.841247
21.148333	0.1	1.826584
21.150000	0.1	1.810014
21.151667	0.1	1.793623
21.153333	0.1	1.778066
21.155000	0.1	1.764715
21.156667	0.1	1.754642
21.158333	0.1	1.748145
21.160000	0.1	1.744449
21.161667	0.1	1.741231
21.163333	0.1	1.735211
21.165000	0.1	1.724839
21.166667	0.1	1.711726
21.168333	0.1	1.697838
21.170000	0.1	1.683772
21.171667	0.1	1.669109
21.173333	0.1	1.653850
21.175000	0.1	1.638591
21.176667	0.1	1.624346
21.178333	0.1	1.612127
21.180000	0.1	1.602888
21.181667	0.1	1.596570
21.183333	0.1	1.592457
21.185000	0.1	1.588822
21.186667	0.1	1.583755
21.188333	0.1	1.575649
21.190000	0.1	1.564562
21.191667	0.1	1.552820
21.193333	0.1	1.544297
21.195000	0.1	1.541197
21.196667	0.1	1.541615
21.198333	0.1	1.541317
21.200000	0.1	1.538038
21.201667	0.1	1.533151
21.203333	0.1	1.529396
21.205000	0.1	1.528978
21.206667	0.1	1.531720
21.208333	0.1	1.534939
21.210000	0.1	1.536071
21.211667	0.1	1.535833
21.213333	0.1	1.537442
21.215000	0.1	1.543164
21.216667	0.1	1.552105
21.218333	0.1	1.561165
21.220000	0.1	1.568198
21.221667	0.1	1.572788
21.223333	0.1	1.575530
21.225000	0.1	1.577079
21.226667	0.1	1.578093
21.228333	0.1	1.579344
21.230000	0.1	1.581133
21.231667	0.1	1.583159
21.233333	0.1	1.585305
21.235000	0.1	1.587987
21.236667	0.1	1.591683
21.238333	0.1	1.596093
21.240000	0.1	1.599372
21.241667	0.1	1.599431
21.243333	0.1	1.595497
21.245000	0.1	1.589179
21.246667	0.1	1.583159
21.248333	0.1	1.579046
21.250000	0.1	1.576960
21.251667	0.1	1.575291
21.253333	0.1	1.572073
21.255000	0.1	1.566291
21.256667	0.1	1.558781
21.258333	0.1	1.551330
21.260000	0.1	1.545608
21.261667	0.1	1.541138
21.263333	0.1	1.535952
21.265000	0.1	1.529634
21.266667	0.1	1.524210
21.268333	0.1	1.521826
21.270000	0.1	1.522482
21.271667	0.1	1.524389
21.273333	0.1	1.525641
21.275000	0.1	1.524866
21.276667	0.1	1.520872
21.278333	0.1	1.512408
21.280000	0.1	1.498818
21.281667	0.1	1.481354
21.283333	0.1	1.463056
21.285000	0.1	1.447439
21.286667	0.1	1.436353
21.288333	0.1	1.428783
21.290000	0.1	1.422346
21.291667	0.1	1.416028
21.293333	0.1	1.410067
21.295000	0.1	1.403391
21.296667	0.1	1.393795
21.298333	0.1	1.380980
21.300000	0.1	1.367688
21.301667	0.1	1.357913
21.303333	0.1	1.353443
21.305000	0.1	1.352906
21.306667	0.1	1.354098
21.308333	0.1	1.356185
21.310000	0.1	1.358450
21.311667	0.1	1.360118
21.313333	0.1	1.360118
21.315000	0.1	1.357555
21.316667	0.1	1.351476
21.318333	0.1	1.341462
21.320000	0.1	1.328290
21.321667	0.1	1.314581
21.323333	0.1	1.303792
21.325000	0.1	1.297951
21.326667	0.1	1.297057
21.328333	0.1	1.299679
21.330000	0.1	1.304925
21.331667	0.1	1.313150
21.333333	0.1	1.323938
21.335000	0.1	1.334250
21.336667	0.1	1.339912
21.338333	0.1	1.338661
21.340000	0.1	1.330972
21.341667	0.1	1.319826
21.343333	0.1	1.309931
21.345000	0.1	1.305461
21.346667	0.1	1.306892
21.348333	0.1	1.310408
21.350000	0.1	1.311719
21.351667	0.1	1.310587
21.353333	0.1	1.310706
21.355000	0.1	1.314402
21.356667	0.1	1.321018
21.358333	0.1	1.328051
21.360000	0.1	1.333058
21.361667	0.1	1.334965
21.363333	0.1	1.335263
21.365000	0.1	1.336575
21.366667	0.1	1.340211
21.368333	0.1	1.345575
21.370000	0.1	1.351297
21.371667	0.1	1.356363
21.373333	0.1	1.360595
21.375000	0.1	1.363814
21.376667	0.1	1.366139
21.378333	0.1	1.367569
21.380000	0.1	1.368940
21.381667	0.1	1.371503
21.383333	0.1	1.375973
21.385000	0.1	1.380742
21.386667	0.1	1.384199
21.388333	0.1	1.386225
21.390000	0.1	1.388133
21.391667	0.1	1.391172
21.393333	0.1	1.396477
21.395000	0.1	1.403332
21.396667	0.1	1.408696
21.398333	0.1	1.409829
21.400000	0.1	1.407743
21.401667	0.1	1.406193
21.403333	0.1	1.408637
21.405000	0.1	1.415074
21.406667	0.1	1.422703
21.408333	0.1	1.428187
21.410000	0.1	1.429617
21.411667	0.1	1.426756
21.413333	0.1	1.420319
21.415000	0.1	1.412094
21.416667	0.1	1.404286
21.418333	0.1	1.398981
21.420000	0.1	1.396298
21.421667	0.1	1.394928
21.423333	0.1	1.393378
21.425000	0.1	1.391471
21.426667	0.1	1.389384
21.428333	0.1	1.387119
21.430000	0.1	1.384497
21.431667	0.1	1.381695
21.433333	0.1	1.379192
21.435000	0.1	1.377106
21.436667	0.1	1.375437
21.438333	0.1	1.373947
21.440000	0.1	1.372218
21.441667	0.1	1.369834
21.443333	0.1	1.365304
21.445000	0.1	1.356602
21.446667	0.1	1.343012
21.448333	0.1	1.326680
21.450000	0.1	1.311302
21.451667	0.1	1.300275
21.453333	0.1	1.294375
21.455000	0.1	1.291692
21.456667	0.1	1.289070
21.458333	0.1	1.284361
21.460000	0.1	1.276910
21.461667	0.1	1.266778
21.463333	0.1	1.253784
21.465000	0.1	1.238883
21.466667	0.1	1.223087
21.468333	0.1	1.206338
21.470000	0.1	1.188934
21.471667	0.1	1.172423
21.473333	0.1	1.158714
21.475000	0.1	1.148641
21.476667	0.1	1.141489
21.478333	0.1	1.136065
21.480000	0.1	1.131594
21.481667	0.1	1.127541
21.483333	0.1	1.122832
21.485000	0.1	1.116633
21.486667	0.1	1.109302
21.488333	0.1	1.102567
21.490000	0.1	1.097977
21.491667	0.1	1.094878
21.493333	0.1	1.092076
21.495000	0.1	1.088977
21.496667	0.1	1.085043
21.498333	0.1	1.079619
21.500000	0.1	1.072109
21.501667	0.1	1.062512
21.503333	0.1	1.051843
21.505000	0.1	1.041412
21.506667	0.1	1.031578
21.508333	0.1	1.021147
21.510000	0.1	1.009703
21.511667	0.1	1.000047
21.513333	0.1	0.995815
21.515000	0.1	0.997603
21.516667	0.1	1.003087
21.518333	0.1	1.010001
21.520000	0.1	1.017153
21.521667	0.1	1.023471
21.523333	0.1	1.026511
21.525000	0.1	1.024127
21.526667	0.1	1.016617
21.528333	0.1	1.006842
21.530000	0.1	0.997961
21.531667	0.1	0.992596
21.533333	0.1	0.992239
21.535000	0.1	0.995457
21.536667	0.1	0.998676
21.538333	0.1	0.999391
21.540000	0.1	0.996769
21.541667	0.1	0.990212
21.543333	0.1	0.980556
21.545000	0.1	0.971198
21.546667	0.1	0.965297
21.548333	0.1	0.963032
21.550000	0.1	0.962436
21.551667	0.1	0.961542
21.553333	0.1	0.959098
21.555000	0.1	0.954509
21.556667	0.1	0.949264
21.558333	0.1	0.945330
21.560000	0.1	0.942648
21.561667	0.1	0.939369
21.563333	0.1	0.933945
21.565000	0.1	0.927389
21.566667	0.1	0.922501
21.568333	0.1	0.920177
21.570000	0.1	0.917971
21.571667	0.1	0.912786
21.573333	0.1	0.903666
21.575000	0.1	0.893056
21.576667	0.1	0.885129
21.578333	0.1	0.883222
21.580000	0.1	0.887752
21.581667	0.1	0.895977
21.583333	0.1	0.903904
21.585000	0.1	0.908911
21.586667	0.1	0.911057
21.588333	0.1	0.911474
21.590000	0.1	0.911355
21.591667	0.1	0.911474
21.593333	0.1	0.912011
21.595000	0.1	0.911832
21.596667	0.1	0.909686
21.598333	0.1	0.905812
21.600000	0.1	0.901461
21.601667	0.1	0.897586
21.603333	0.1	0.895083
21.605000	0.1	0.894427
21.606667	0.1	0.895083
21.608333	0.1	0.896275
21.610000	0.1	0.897348
21.611667	0.1	0.898123
21.613333	0.1	0.899613
21.615000	0.1	0.902832
21.616667	0.1	0.905871
21.618333	0.1	0.905335
21.620000	0.1	0.899613
21.621667	0.1	0.890553
21.623333	0.1	0.882208
21.625000	0.1	0.878215
21.626667	0.1	0.879526
21.628333	0.1	0.884295
21.630000	0.1	0.889659
21.631667	0.1	0.893891
21.633333	0.1	0.896454
21.635000	0.1	0.898063
21.636667	0.1	0.900030
21.638333	0.1	0.902474
21.640000	0.1	0.903666
21.641667	0.1	0.901163
21.643333	0.1	0.894845
21.645000	0.1	0.887215
21.646667	0.1	0.881970
21.648333	0.1	0.881255
21.650000	0.1	0.883937
21.651667	0.1	0.887394
21.653333	0.1	0.890791
21.655000	0.1	0.895321
21.656667	0.1	0.901222
21.658333	0.1	0.906944
21.660000	0.1	0.910997
21.661667	0.1	0.913262
21.663333	0.1	0.913918
21.665000	0.1	0.913084
21.666667	0.1	0.911951
21.668333	0.1	0.912249
21.670000	0.1	0.914574
21.671667	0.1	0.918150
21.673333	0.1	0.922740
21.675000	0.1	0.928700
21.676667	0.1	0.936091
21.678333	0.1	0.943840
21.680000	0.1	0.950217
21.681667	0.1	0.953853
21.683333	0.1	0.955164
21.685000	0.1	0.956655
21.686667	0.1	0.960767
21.688333	0.1	0.967324
21.690000	0.1	0.973880
21.691667	0.1	0.977874
21.693333	0.1	0.978708
21.695000	0.1	0.977755
21.696667	0.1	0.977278
21.698333	0.1	0.978172
21.700000	0.1	0.979662
21.701667	0.1	0.981510
21.703333	0.1	0.984967
21.705000	0.1	0.990391
21.706667	0.1	0.995815
21.708333	0.1	0.999034
21.710000	0.1	0.999749
21.711667	0.1	0.999034
21.713333	0.1	0.997365
21.715000	0.1	0.994802
21.716667	0.1	0.991404
21.718333	0.1	0.987768
21.720000	0.1	0.984430
21.721667	0.1	0.981391
21.723333	0.1	0.978589
21.725000	0.1	0.976801
21.726667	0.1	0.975907
21.728333	0.1	0.974417
21.730000	0.1	0.971496
21.731667	0.1	0.968456
21.733333	0.1	0.967979
21.735000	0.1	0.971198
21.736667	0.1	0.975967
21.738333	0.1	0.978291
21.740000	0.1	0.976205
21.741667	0.1	0.970542
21.743333	0.1	0.963092
21.745000	0.1	0.955284
21.746667	0.1	0.948250
21.748333	0.1	0.942946
21.750000	0.1	0.939310
21.751667	0.1	0.935793
21.753333	0.1	0.930786
21.755000	0.1	0.924528
21.756667	0.1	0.919342
21.758333	0.1	0.917316
21.760000	0.1	0.917375
21.761667	0.1	0.915468
21.763333	0.1	0.908077
21.765000	0.1	0.895500
21.766667	0.1	0.881553
21.768333	0.1	0.870645
21.770000	0.1	0.864863
21.771667	0.1	0.863373
21.773333	0.1	0.863612
21.775000	0.1	0.863314
21.776667	0.1	0.862360
21.778333	0.1	0.861347
21.780000	0.1	0.859261
21.781667	0.1	0.853539
21.783333	0.1	0.842571
21.785000	0.1	0.828564
21.786667	0.1	0.815749
21.788333	0.1	0.806928
21.790000	0.1	0.801683
21.791667	0.1	0.798225
21.793333	0.1	0.795364
21.795000	0.1	0.791550
21.796667	0.1	0.785828
21.798333	0.1	0.779271
21.800000	0.1	0.774264
21.801667	0.1	0.771582
21.803333	0.1	0.770271
21.805000	0.1	0.768960
21.806667	0.1	0.766516
21.808333	0.1	0.762165
21.810000	0.1	0.756562
21.811667	0.1	0.751257
21.813333	0.1	0.747561
21.815000	0.1	0.745952
21.816667	0.1	0.745952
21.818333	0.1	0.746071
21.820000	0.1	0.744164
21.821667	0.1	0.739038
21.823333	0.1	0.731468
21.825000	0.1	0.724495
21.826667	0.1	0.721395
21.828333	0.1	0.723720
21.830000	0.1	0.730157
21.831667	0.1	0.736833
21.833333	0.1	0.740409
21.835000	0.1	0.740469
21.836667	0.1	0.739336
21.838333	0.1	0.739634
21.840000	0.1	0.741780
21.841667	0.1	0.743389
21.843333	0.1	0.742316
21.845000	0.1	0.739038
21.846667	0.1	0.735223
21.848333	0.1	0.732482
21.850000	0.1	0.732243
21.851667	0.1	0.735521
21.853333	0.1	0.742078
21.855000	0.1	0.749648
21.856667	0.1	0.756264
21.858333	0.1	0.761628
21.860000	0.1	0.765920
21.861667	0.1	0.768960
21.863333	0.1	0.770748
21.865000	0.1	0.771821
21.866667	0.1	0.772774
21.868333	0.1	0.774562
21.870000	0.1	0.778496
21.871667	0.1	0.783801
21.873333	0.1	0.787556
21.875000	0.1	0.787735
21.876667	0.1	0.785887
21.878333	0.1	0.784755
21.880000	0.1	0.785947
21.881667	0.1	0.789344
21.883333	0.1	0.793815
21.885000	0.1	0.798166
21.886667	0.1	0.801504
21.888333	0.1	0.803411
21.890000	0.1	0.804484
21.891667	0.1	0.807107
21.893333	0.1	0.812709
21.895000	0.1	0.819504
21.896667	0.1	0.824273
21.898333	0.1	0.825465
21.900000	0.1	0.823557
21.901667	0.1	0.820100
21.903333	0.1	0.816941
21.905000	0.1	0.815153
21.906667	0.1	0.814438
21.908333	0.1	0.814140
21.910000	0.1	0.814736
21.911667	0.1	0.817537
21.913333	0.1	0.822544
21.915000	0.1	0.828147
21.916667	0.1	0.831842
21.918333	0.1	0.831544
21.920000	0.1	0.827253
21.921667	0.1	0.820935
21.923333	0.1	0.815511
21.925000	0.1	0.812709
21.926667	0.1	0.811935
21.928333	0.1	0.811458
21.930000	0.1	0.810504
21.931667	0.1	0.809610
21.933333	0.1	0.809610
21.935000	0.1	0.810683
21.936667	0.1	0.812173
21.938333	0.1	0.813305
21.940000	0.1	0.813663
21.941667	0.1	0.813782
21.943333	0.1	0.815034
21.945000	0.1	0.817835
21.946667	0.1	0.821590
21.948333	0.1	0.825048
21.950000	0.1	0.827551
21.951667	0.1	0.829816
21.953333	0.1	0.832975
21.955000	0.1	0.837445
21.956667	0.1	0.841796
21.958333	0.1	0.843883
21.960000	0.1	0.844479
21.961667	0.1	0.847042
21.963333	0.1	0.854194
21.965000	0.1	0.864208
21.966667	0.1	0.873089
21.968333	0.1	0.878334
21.970000	0.1	0.880778
21.971667	0.1	0.884116
21.973333	0.1	0.890732
21.975000	0.1	0.899255
21.976667	0.1	0.906408
21.978333	0.1	0.911474
21.980000	0.1	0.916243
21.981667	0.1	0.922799
21.983333	0.1	0.932157
21.985000	0.1	0.944912
21.986667	0.1	0.960589
21.988333	0.1	0.976682
21.990000	0.1	0.988901
21.991667	0.1	0.995517
21.993333	0.1	0.998855
21.995000	0.1	1.003265
21.996667	0.1	1.011312
21.998333	0.1	1.022279
22.000000	0.1	1.033902
22.001667	0.1	1.044989
22.003333	0.1	1.055718
22.005000	0.1	1.066625
22.006667	0.1	1.079202
22.008333	0.1	1.095772
22.010000	0.1	1.116276
22.011667	0.1	1.138151
22.013333	0.1	1.158297
22.015000	0.1	1.175046
22.016667	0.1	1.189768
22.018333	0.1	1.206279
22.020000	0.1	1.226962
22.021667	0.1	1.250386
22.023333	0.1	1.273274
22.025000	0.1	1.293898
22.026667	0.1	1.312912
22.028333	0.1	1.332700
22.030000	0.1	1.356065
22.031667	0.1	1.384378
22.033333	0.1	1.416206
22.035000	0.1	1.447857
22.036667	0.1	1.476228
22.038333	0.1	1.501680
22.040000	0.1	1.526773
22.041667	0.1	1.553297
22.043333	0.1	1.581848
22.045000	0.1	1.613736
22.046667	0.1	1.650751
22.048333	0.1	1.693130
22.050000	0.1	1.739323
22.051667	0.1	1.787007
22.053333	0.1	1.834214
22.055000	0.1	1.879573
22.056667	0.1	1.921952
22.058333	0.1	1.960516
22.060000	0.1	1.995087
22.061667	0.1	2.026737
22.063333	0.1	2.057731
22.065000	0.1	2.089858
22.066667	0.1	2.123475
22.068333	0.1	2.158582
22.070000	0.1	2.195180
22.071667	0.1	2.233029
22.073333	0.1	2.270699
22.075000	0.1	2.305329
22.076667	0.1	2.333701
22.078333	0.1	2.354801
22.080000	0.1	2.370477
22.081667	0.1	2.384424
22.083333	0.1	2.399147
22.085000	0.1	2.414346
22.086667	0.1	2.427995
22.088333	0.1	2.438665
22.090000	0.1	2.445638
22.091667	0.1	2.448797
22.093333	0.1	2.448678
22.095000	0.1	2.447188
22.096667	0.1	2.445340
22.098333	0.1	2.441466
22.100000	0.1	2.432346
22.101667	0.1	2.415717
22.103333	0.1	2.391994
22.105000	0.1	2.364814
22.106667	0.1	2.338767
22.108333	0.1	2.315819
22.110000	0.1	2.294481
22.111667	0.1	2.272070
22.113333	0.1	2.246797
22.115000	0.1	2.218902
22.116667	0.1	2.189756
22.118333	0.1	2.160192
22.120000	0.1	2.129913
22.121667	0.1	2.099037
22.123333	0.1	2.067447
22.125000	0.1	2.034605
22.126667	0.1	1.999617
22.128333	0.1	1.963258
22.130000	0.1	1.928747
22.131667	0.1	1.899123
22.133333	0.1	1.874030
22.135000	0.1	1.850546
22.136667	0.1	1.827836
22.138333	0.1	1.807809
22.140000	0.1	1.792610
22.141667	0.1	1.782656
22.143333	0.1	1.777411
22.145000	0.1	1.775265
22.146667	0.1	1.774430
22.148333	0.1	1.773715
22.150000	0.1	1.773596
22.151667	0.1	1.774848
22.153333	0.1	1.777470
22.155000	0.1	1.780868
22.156667	0.1	1.784623
22.158333	0.1	1.789749
22.160000	0.1	1.798034
22.161667	0.1	1.811743
22.163333	0.1	1.832008
22.165000	0.1	1.857758
22.166667	0.1	1.885951
22.168333	0.1	1.914263
22.170000	0.1	1.943052
22.171667	0.1	1.974762
22.173333	0.1	2.012849
22.175000	0.1	2.058804
22.176667	0.1	2.109826
22.178333	0.1	2.160967
22.180000	0.1	2.210200
22.181667	0.1	2.258778
22.183333	0.1	2.308607
22.185000	0.1	2.360642
22.186667	0.1	2.415717
22.188333	0.1	2.474547
22.190000	0.1	2.538324
22.191667	0.1	2.609492
22.193333	0.1	2.689421
22.195000	0.1	2.776623
22.196667	0.1	2.868056
22.198333	0.1	2.960265
22.200000	0.1	3.050685
22.201667	0.1	3.138840
22.203333	0.1	3.225506
22.205000	0.1	3.310681
22.206667	0.1	3.394485
22.208333	0.1	3.478289
22.210000	0.1	3.562868
22.211667	0.1	3.646553
22.213333	0.1	3.726602
22.215000	0.1	3.802777
22.216667	0.1	3.878355
22.218333	0.1	3.956199
22.220000	0.1	4.035056
22.221667	0.1	4.110158
22.223333	0.1	4.176498
22.225000	0.1	4.231751
22.226667	0.1	4.277587
22.228333	0.1	4.319370
22.230000	0.1	4.361689
22.231667	0.1	4.405678
22.233333	0.1	4.448772
22.235000	0.1	4.487038
22.236667	0.1	4.517019
22.238333	0.1	4.537404
22.240000	0.1	4.549146
22.241667	0.1	4.553318
22.243333	0.1	4.550219
22.245000	0.1	4.539728
22.246667	0.1	4.522383
22.248333	0.1	4.497886
22.250000	0.1	4.464090
22.251667	0.1	4.418493
22.253333	0.1	4.361928
22.255000	0.1	4.298389
22.256667	0.1	4.231990
22.258333	0.1	4.164756
22.260000	0.1	4.095972
22.261667	0.1	4.023254
22.263333	0.1	3.944159
22.265000	0.1	3.857672
22.266667	0.1	3.764749
22.268333	0.1	3.667772
22.270000	0.1	3.569067
22.271667	0.1	3.469229
22.273333	0.1	3.367782
22.275000	0.1	3.265262
22.276667	0.1	3.162682
22.278333	0.1	3.059447
22.280000	0.1	2.955198
22.281667	0.1	2.851665
22.283333	0.1	2.750814
22.285000	0.1	2.652109
22.286667	0.1	2.552211
22.288333	0.1	2.449274
22.290000	0.1	2.344847
22.291667	0.1	2.241671
22.293333	0.1	2.141833
22.295000	0.1	2.047479
22.296667	0.1	1.959741
22.298333	0.1	1.877904
22.300000	0.1	1.800597
22.301667	0.1	1.727343
22.303333	0.1	1.658499
22.305000	0.1	1.594186
22.306667	0.1	1.534164
22.308333	0.1	1.477242
22.310000	0.1	1.422286
22.311667	0.1	1.369119
22.313333	0.1	1.318097
22.315000	0.1	1.270115
22.316667	0.1	1.226127
22.318333	0.1	1.186669
22.320000	0.1	1.151562
22.321667	0.1	1.119554
22.323333	0.1	1.088798
22.325000	0.1	1.058638
22.326667	0.1	1.030386
22.328333	0.1	1.007080
22.330000	0.1	0.990927
22.331667	0.1	0.981271
22.333333	0.1	0.975072
22.335000	0.1	0.968993
22.336667	0.1	0.961483
22.338333	0.1	0.953376
22.340000	0.1	0.946343
22.341667	0.1	0.941634
22.343333	0.1	0.939310
22.345000	0.1	0.938654
22.346667	0.1	0.938296
22.348333	0.1	0.937045
22.350000	0.1	0.935018
22.351667	0.1	0.933230
22.353333	0.1	0.933290
22.355000	0.1	0.937104
22.356667	0.1	0.946224
22.358333	0.1	0.959933
22.360000	0.1	0.975192
22.361667	0.1	0.988364
22.363333	0.1	0.997722
22.365000	0.1	1.004458
22.366667	0.1	1.011014
22.368333	0.1	1.019239
22.370000	0.1	1.030684
22.371667	0.1	1.046002
22.373333	0.1	1.064181
22.375000	0.1	1.082957
22.376667	0.1	1.100659
22.378333	0.1	1.116574
22.380000	0.1	1.131773
22.381667	0.1	1.148164
22.383333	0.1	1.166582
22.385000	0.1	1.185238
22.386667	0.1	1.201809
22.388333	0.1	1.215637
22.390000	0.1	1.228273
22.391667	0.1	1.241922
22.393333	0.1	1.258731
22.395000	0.1	1.279295
22.396667	0.1	1.302004
22.398333	0.1	1.323581
22.400000	0.1	1.342177
22.401667	0.1	1.358807
22.403333	0.1	1.376450
22.405000	0.1	1.397371
22.406667	0.1	1.421750
22.408333	0.1	1.448155
22.410000	0.1	1.474440
22.411667	0.1	1.500309
22.413333	0.1	1.526713
22.415000	0.1	1.553774
22.416667	0.1	1.580358
22.418333	0.1	1.606226
22.420000	0.1	1.633644
22.421667	0.1	1.665592
22.423333	0.1	1.701951
22.425000	0.1	1.740158
22.426667	0.1	1.778960
22.428333	0.1	1.818776
22.430000	0.1	1.860619
22.431667	0.1	1.905441
22.433333	0.1	1.953483
22.435000	0.1	2.003908
22.436667	0.1	2.055884
22.438333	0.1	2.109766
22.440000	0.1	2.166033
22.441667	0.1	2.225280
22.443333	0.1	2.287924
22.445000	0.1	2.354384
22.446667	0.1	2.424419
22.448333	0.1	2.497137
22.450000	0.1	2.571285
22.451667	0.1	2.646685
22.453333	0.1	2.723932
22.455000	0.1	2.804697
22.456667	0.1	2.890945
22.458333	0.1	2.982974
22.460000	0.1	3.079117
22.461667	0.1	3.177881
22.463333	0.1	3.279865
22.465000	0.1	3.387928
22.466667	0.1	3.504873
22.468333	0.1	3.630519
22.470000	0.1	3.761649
22.471667	0.1	3.895223
22.473333	0.1	4.031122
22.475000	0.1	4.171372
22.476667	0.1	4.318118
22.478333	0.1	4.472256
22.480000	0.1	4.632533
22.481667	0.1	4.796326
22.483333	0.1	4.962206
22.485000	0.1	5.132199
22.486667	0.1	5.309761
22.488333	0.1	5.497158
22.490000	0.1	5.695224
22.491667	0.1	5.903662
22.493333	0.1	6.120384
22.495000	0.1	6.342113
22.496667	0.1	6.567419
22.498333	0.1	6.799519
22.500000	0.1	7.043958
22.501667	0.1	7.303298
22.503333	0.1	7.575453
22.505000	0.1	7.857442
22.506667	0.1	8.147538
22.508333	0.1	8.446634
22.510000	0.1	8.757532
22.511667	0.1	9.083927
22.513333	0.1	9.428084
22.515000	0.1	9.789050
22.516667	0.1	10.164321
22.518333	0.1	10.553241
22.520000	0.1	10.957361
22.521667	0.1	11.378587
22.523333	0.1	11.817992
22.525000	0.1	12.276233
22.526667	0.1	12.753428
22.528333	0.1	13.248564
22.530000	0.1	13.760568
22.531667	0.1	14.288426
22.533333	0.1	14.830590
22.535000	0.1	15.385211
22.536667	0.1	15.949906
22.538333	0.1	16.523005
22.540000	0.1	17.104806
22.541667	0.1	17.697216
22.543333	0.1	18.300654
22.545000	0.1	18.912674
22.546667	0.1	19.528271
22.548333	0.1	20.141722
22.550000	0.1	20.748199
22.551667	0.1	21.344782
22.553333	0.1	21.930934
22.555000	0.1	22.507013
22.556667	0.1	23.072423
22.558333	0.1	23.624898
22.560000	0.1	24.160565
22.561667	0.1	24.673463
22.563333	0.1	25.155963
22.565000	0.1	25.602104
22.566667	0.1	26.009263
22.568333	0.1	26.377143
22.570000	0.1	26.704730
22.571667	0.1	26.990475
22.573333	0.1	27.232589
22.575000	0.1	27.428748
22.576667	0.1	27.577223
22.578333	0.1	27.677836
22.580000	0.1	27.730943
22.581667	0.1	27.736367
22.583333	0.1	27.692796
22.585000	0.1	27.598025
22.586667	0.1	27.450504
22.588333	0.1	27.251424
22.590000	0.1	27.003826
22.591667	0.1	26.709975
22.593333	0.1	26.371123
22.595000	0.1	25.988938
22.596667	0.1	25.566281
22.598333	0.1	25.106491
22.600000	0.1	24.612905
22.601667	0.1	24.088921
22.603333	0.1	23.536207
22.605000	0.1	22.953810
22.606667	0.1	22.341432
22.608333	0.1	21.703483
22.610000	0.1	21.047474
22.611667	0.1	20.379723
22.613333	0.1	19.702913
22.615000	0.1	19.018413
22.616667	0.1	18.328191
22.618333	0.1	17.634333
22.620000	0.1	16.938628
22.621667	0.1	16.245605
22.623333	0.1	15.561462
22.625000	0.1	14.890552
22.626667	0.1	14.233471
22.628333	0.1	13.588668
22.630000	0.1	12.954653
22.631667	0.1	12.332738
22.633333	0.1	11.726678
22.635000	0.1	11.139453
22.636667	0.1	10.571659
22.638333	0.1	10.022343
22.640000	0.1	9.491623
22.641667	0.1	8.980990
22.643333	0.1	8.491874
22.645000	0.1	8.024633
22.646667	0.1	7.579387
22.648333	0.1	7.156671
22.650000	0.1	6.757796
22.651667	0.1	6.383539
22.653333	0.1	6.033600
22.655000	0.1	5.707324
22.656667	0.1	5.403996
22.658333	0.1	5.121470
22.660000	0.1	4.855871
22.661667	0.1	4.604399
22.663333	0.1	4.368127
22.665000	0.1	4.150093
22.666667	0.1	3.950894
22.668333	0.1	3.767967
22.670000	0.1	3.597915
22.671667	0.1	3.439665
22.673333	0.1	3.294945
22.675000	0.1	3.166437
22.676667	0.1	3.055215
22.678333	0.1	2.959848
22.680000	0.1	2.876938
22.681667	0.1	2.802313
22.683333	0.1	2.733350
22.685000	0.1	2.670646
22.686667	0.1	2.617002
22.688333	0.1	2.574682
22.690000	0.1	2.543986
22.691667	0.1	2.522946
22.693333	0.1	2.508760
22.695000	0.1	2.499104
22.696667	0.1	2.492905
22.698333	0.1	2.490342
22.700000	0.1	2.492845
22.701667	0.1	2.501846
22.703333	0.1	2.517462
22.705000	0.1	2.538443
22.706667	0.1	2.563656
22.708333	0.1	2.593160
22.710000	0.1	2.627909
22.711667	0.1	2.668798
22.713333	0.1	2.714813
22.715000	0.1	2.763510
22.716667	0.1	2.812684
22.718333	0.1	2.861738
22.720000	0.1	2.911210
22.721667	0.1	2.961517
22.723333	0.1	3.012538
22.725000	0.1	3.063977
22.726667	0.1	3.115118
22.728333	0.1	3.165245
22.730000	0.1	3.214181
22.731667	0.1	3.261864
22.733333	0.1	3.307343
22.735000	0.1	3.349602
22.736667	0.1	3.388941
22.738333	0.1	3.426731
22.740000	0.1	3.463030
22.741667	0.1	3.497243
22.743333	0.1	3.528834
22.745000	0.1	3.557027
22.746667	0.1	3.581941
22.748333	0.1	3.604174
22.750000	0.1	3.622949
22.751667	0.1	3.636003
22.753333	0.1	3.641784
22.755000	0.1	3.640235
22.756667	0.1	3.631830
22.758333	0.1	3.616870
22.760000	0.1	3.596306
22.761667	0.1	3.572285
22.763333	0.1	3.546417
22.765000	0.1	3.517747
22.766667	0.1	3.483117
22.768333	0.1	3.439784
22.770000	0.1	3.387869
22.771667	0.1	3.329992
22.773333	0.1	3.269434
22.775000	0.1	3.208399
22.776667	0.1	3.146887
22.778333	0.1	3.082931
22.780000	0.1	3.014565
22.781667	0.1	2.941966
22.783333	0.1	2.867460
22.785000	0.1	2.793193
22.786667	0.1	2.720297
22.788333	0.1	2.647817
22.790000	0.1	2.573252
22.791667	0.1	2.494574
22.793333	0.1	2.412737
22.795000	0.1	2.330721
22.796667	0.1	2.251744
22.798333	0.1	2.177775
22.800000	0.1	2.107918
22.801667	0.1	2.039313
22.803333	0.1	1.970112
22.805000	0.1	1.901269
22.806667	0.1	1.834095
22.808333	0.1	1.768351
22.810000	0.1	1.702488
22.811667	0.1	1.635969
22.813333	0.1	1.570881
22.815000	0.1	1.510501
22.816667	0.1	1.456142
22.818333	0.1	1.405954
22.820000	0.1	1.357257
22.821667	0.1	1.309455
22.823333	0.1	1.263678
22.825000	0.1	1.219988
22.826667	0.1	1.176953
22.828333	0.1	1.133621
22.830000	0.1	1.091600
22.831667	0.1	1.054049
22.833333	0.1	1.023412
22.835000	0.1	0.999689
22.836667	0.1	0.980437
22.838333	0.1	0.963092
22.840000	0.1	0.946164
22.841667	0.1	0.928998
22.843333	0.1	0.910819
22.845000	0.1	0.891805
22.846667	0.1	0.872612
22.848333	0.1	0.853956
22.850000	0.1	0.835538
22.851667	0.1	0.816226
22.853333	0.1	0.795960
22.855000	0.1	0.776947
22.856667	0.1	0.760973
22.858333	0.1	0.748217
22.860000	0.1	0.738502
22.861667	0.1	0.732839
22.863333	0.1	0.731826
22.865000	0.1	0.733495
22.866667	0.1	0.733793
22.868333	0.1	0.730991
22.870000	0.1	0.726879
22.871667	0.1	0.724137
22.873333	0.1	0.722885
22.875000	0.1	0.720859
22.876667	0.1	0.716925
22.878333	0.1	0.712931
22.880000	0.1	0.711083
22.881667	0.1	0.711143
22.883333	0.1	0.710666
22.885000	0.1	0.708044
22.886667	0.1	0.704050
22.888333	0.1	0.700474
22.890000	0.1	0.698447
22.891667	0.1	0.697911
22.893333	0.1	0.697851
22.895000	0.1	0.697017
22.896667	0.1	0.695467
22.898333	0.1	0.694335
22.900000	0.1	0.694513
22.901667	0.1	0.695944
22.903333	0.1	0.697434
22.905000	0.1	0.697672
22.906667	0.1	0.696719
22.908333	0.1	0.696063
22.910000	0.1	0.697553
22.911667	0.1	0.701726
22.913333	0.1	0.707388
22.915000	0.1	0.712931
22.916667	0.1	0.718236
22.918333	0.1	0.723660
22.920000	0.1	0.729740
22.921667	0.1	0.735998
22.923333	0.1	0.740826
22.925000	0.1	0.742137
22.926667	0.1	0.739336
22.928333	0.1	0.734985
22.930000	0.1	0.733554
22.931667	0.1	0.736952
22.933333	0.1	0.743389
22.935000	0.1	0.750005
22.936667	0.1	0.755668
22.938333	0.1	0.760615
22.940000	0.1	0.765324
22.941667	0.1	0.769734
22.943333	0.1	0.773430
22.945000	0.1	0.776410
22.946667	0.1	0.779152
22.948333	0.1	0.783265
22.950000	0.1	0.791073
22.951667	0.1	0.803649
22.953333	0.1	0.820279
22.955000	0.1	0.838757
22.956667	0.1	0.856161
22.958333	0.1	0.869513
22.960000	0.1	0.876844
22.961667	0.1	0.878692
22.963333	0.1	0.877500
22.965000	0.1	0.876904
22.966667	0.1	0.880063
22.968333	0.1	0.888228
22.970000	0.1	0.900865
22.971667	0.1	0.916004
22.973333	0.1	0.931263
22.975000	0.1	0.945449
22.976667	0.1	0.958979
22.978333	0.1	0.971854
22.980000	0.1	0.984192
22.981667	0.1	0.997365
22.983333	0.1	1.012921
22.985000	0.1	1.030922
22.986667	0.1	1.049936
22.988333	0.1	1.068533
22.990000	0.1	1.086891
22.991667	0.1	1.105249
22.993333	0.1	1.122773
22.995000	0.1	1.138687
22.996667	0.1	1.154184
22.998333	0.1	1.171589
23.000000	0.1	1.193106
23.001667	0.1	1.219153
23.003333	0.1	1.247346
23.005000	0.1	1.274765
23.006667	0.1	1.299799
23.008333	0.1	1.322687
23.010000	0.1	1.345098
23.011667	0.1	1.369059
23.013333	0.1	1.395106
23.015000	0.1	1.422048
23.016667	0.1	1.448631
23.018333	0.1	1.474440
23.020000	0.1	1.499951
23.021667	0.1	1.525581
23.023333	0.1	1.550973
23.025000	0.1	1.574755
23.026667	0.1	1.596093
23.028333	0.1	1.615644
23.030000	0.1	1.635075
23.031667	0.1	1.655460
23.033333	0.1	1.676858
23.035000	0.1	1.698673
23.036667	0.1	1.720071
23.038333	0.1	1.738906
23.040000	0.1	1.752913
23.041667	0.1	1.761973
23.043333	0.1	1.768589
23.045000	0.1	1.775503
23.046667	0.1	1.783252
23.048333	0.1	1.790702
23.050000	0.1	1.796544
23.051667	0.1	1.800895
23.053333	0.1	1.805365
23.055000	0.1	1.811683
23.056667	0.1	1.819432
23.058333	0.1	1.825929
23.060000	0.1	1.827598
23.061667	0.1	1.821518
23.063333	0.1	1.808107
23.065000	0.1	1.790345
23.066667	0.1	1.770437
23.068333	0.1	1.748860
23.070000	0.1	1.725495
23.071667	0.1	1.700640
23.073333	0.1	1.674593
23.075000	0.1	1.647949
23.076667	0.1	1.622498
23.078333	0.1	1.599014
23.080000	0.1	1.576007
23.081667	0.1	1.550257
23.083333	0.1	1.519382
23.085000	0.1	1.483917
23.086667	0.1	1.446784
23.088333	0.1	1.411557
23.090000	0.1	1.380026
23.091667	0.1	1.350939
23.093333	0.1	1.322210
23.095000	0.1	1.292944
23.096667	0.1	1.263499
23.098333	0.1	1.233339
23.100000	0.1	1.201511
23.101667	0.1	1.168668
23.103333	0.1	1.136959
23.105000	0.1	1.108408
23.106667	0.1	1.083970
23.108333	0.1	1.063764
23.110000	0.1	1.047611
23.111667	0.1	1.034379
23.113333	0.1	1.021683
23.115000	0.1	1.006246
23.116667	0.1	0.985503
23.118333	0.1	0.959456
23.120000	0.1	0.931025
23.121667	0.1	0.904083
23.123333	0.1	0.880837
23.125000	0.1	0.861883
23.126667	0.1	0.846684
23.128333	0.1	0.834227
23.130000	0.1	0.823319
23.131667	0.1	0.813603
23.133333	0.1	0.805855
23.135000	0.1	0.800371
23.136667	0.1	0.795424
23.138333	0.1	0.789225
23.140000	0.1	0.781477
23.141667	0.1	0.774026
23.143333	0.1	0.769496
23.145000	0.1	0.769019
23.146667	0.1	0.771821
23.148333	0.1	0.777006
23.150000	0.1	0.783384
23.151667	0.1	0.788868
23.153333	0.1	0.790715
23.155000	0.1	0.787735
23.156667	0.1	0.780463
23.158333	0.1	0.770569
23.160000	0.1	0.760615
23.161667	0.1	0.753045
23.163333	0.1	0.748277
23.165000	0.1	0.744581
23.166667	0.1	0.740767
23.168333	0.1	0.736713
23.170000	0.1	0.733197
23.171667	0.1	0.730991
23.173333	0.1	0.730395
23.175000	0.1	0.730991
23.176667	0.1	0.731349
23.178333	0.1	0.730455
23.180000	0.1	0.729084
23.181667	0.1	0.728667
23.183333	0.1	0.729442
23.185000	0.1	0.729740
23.186667	0.1	0.727654
23.188333	0.1	0.722587
23.190000	0.1	0.716806
23.191667	0.1	0.713170
23.193333	0.1	0.712097
23.195000	0.1	0.712156
23.196667	0.1	0.711560
23.198333	0.1	0.709236
23.200000	0.1	0.706136
23.201667	0.1	0.704229
23.203333	0.1	0.704289
23.205000	0.1	0.705183
23.206667	0.1	0.704706
23.208333	0.1	0.700831
23.210000	0.1	0.692725
23.211667	0.1	0.681460
23.213333	0.1	0.669956
23.215000	0.1	0.661492
23.216667	0.1	0.657022
23.218333	0.1	0.654817
23.220000	0.1	0.651836
23.221667	0.1	0.646651
23.223333	0.1	0.640214
23.225000	0.1	0.634790
23.226667	0.1	0.630796
23.228333	0.1	0.626802
23.230000	0.1	0.622749
23.231667	0.1	0.620425
23.233333	0.1	0.621736
23.235000	0.1	0.627279
23.236667	0.1	0.635386
23.238333	0.1	0.642002
23.240000	0.1	0.642538
23.241667	0.1	0.634909
23.243333	0.1	0.621259
23.245000	0.1	0.605643
23.246667	0.1	0.591755
23.248333	0.1	0.581265
23.250000	0.1	0.574231
23.251667	0.1	0.569701
23.253333	0.1	0.567198
23.255000	0.1	0.567853
23.256667	0.1	0.572741
23.258333	0.1	0.581384
23.260000	0.1	0.590861
23.261667	0.1	0.597477
23.263333	0.1	0.599623
23.265000	0.1	0.598431
23.266667	0.1	0.596046
23.268333	0.1	0.593901
23.270000	0.1	0.591576
23.271667	0.1	0.588179
23.273333	0.1	0.583291
23.275000	0.1	0.577569
23.276667	0.1	0.572383
23.278333	0.1	0.569284
23.280000	0.1	0.568748
23.281667	0.1	0.570536
23.283333	0.1	0.574887
23.285000	0.1	0.582218
23.286667	0.1	0.592709
23.288333	0.1	0.605881
23.290000	0.1	0.620127
23.291667	0.1	0.632644
23.293333	0.1	0.640392
23.295000	0.1	0.642538
23.296667	0.1	0.640929
23.298333	0.1	0.638306
23.300000	0.1	0.636935
23.301667	0.1	0.638187
23.303333	0.1	0.642598
23.305000	0.1	0.649333
23.306667	0.1	0.656605
23.308333	0.1	0.662088
23.310000	0.1	0.664890
23.311667	0.1	0.667155
23.313333	0.1	0.672162
23.315000	0.1	0.680566
23.316667	0.1	0.689745
23.318333	0.1	0.696302
23.320000	0.1	0.698805
23.321667	0.1	0.698030
23.323333	0.1	0.694871
23.325000	0.1	0.689566
23.326667	0.1	0.682712
23.328333	0.1	0.676036
23.330000	0.1	0.671685
23.331667	0.1	0.670731
23.333333	0.1	0.672758
23.335000	0.1	0.676513
23.336667	0.1	0.680625
23.338333	0.1	0.684500
23.340000	0.1	0.688195
23.341667	0.1	0.691354
23.343333	0.1	0.692189
23.345000	0.1	0.688851
23.346667	0.1	0.681460
23.348333	0.1	0.672400
23.350000	0.1	0.665307
23.351667	0.1	0.662386
23.353333	0.1	0.662923
23.355000	0.1	0.664055
23.356667	0.1	0.662923
23.358333	0.1	0.658393
23.360000	0.1	0.652075
23.361667	0.1	0.646591
23.363333	0.1	0.643253
23.365000	0.1	0.641048
23.366667	0.1	0.637949
23.368333	0.1	0.632644
23.370000	0.1	0.625730
23.371667	0.1	0.619173
23.373333	0.1	0.614226
23.375000	0.1	0.610769
23.376667	0.1	0.607550
23.378333	0.1	0.603020
23.380000	0.1	0.597417
23.381667	0.1	0.592411
23.383333	0.1	0.588715
23.385000	0.1	0.585198
23.386667	0.1	0.580907
23.388333	0.1	0.576079
23.390000	0.1	0.572085
23.391667	0.1	0.571311
23.393333	0.1	0.574529
23.395000	0.1	0.579357
23.396667	0.1	0.582874
23.398333	0.1	0.584364
23.400000	0.1	0.584424
23.401667	0.1	0.584364
23.403333	0.1	0.586033
23.405000	0.1	0.590980
23.406667	0.1	0.598490
23.408333	0.1	0.606358
23.410000	0.1	0.612378
23.411667	0.1	0.615418
23.413333	0.1	0.615418
23.415000	0.1	0.613987
23.416667	0.1	0.612974
23.418333	0.1	0.612676
23.420000	0.1	0.612021
23.421667	0.1	0.610411
23.423333	0.1	0.608683
23.425000	0.1	0.608325
23.426667	0.1	0.610471
23.428333	0.1	0.615299
23.430000	0.1	0.622690
23.431667	0.1	0.630081
23.433333	0.1	0.632763
23.435000	0.1	0.628054
23.436667	0.1	0.618219
23.438333	0.1	0.608504
23.440000	0.1	0.602782
23.441667	0.1	0.602186
23.443333	0.1	0.605643
23.445000	0.1	0.610948
23.446667	0.1	0.615716
23.448333	0.1	0.618279
23.450000	0.1	0.617206
23.451667	0.1	0.612319
23.453333	0.1	0.605941
23.455000	0.1	0.601411
23.456667	0.1	0.599921
23.458333	0.1	0.599980
23.460000	0.1	0.599563
23.461667	0.1	0.596821
23.463333	0.1	0.592053
23.465000	0.1	0.588238
23.466667	0.1	0.588179
23.468333	0.1	0.590801
23.470000	0.1	0.593007
23.471667	0.1	0.592887
23.473333	0.1	0.591040
23.475000	0.1	0.588417
23.476667	0.1	0.585914
23.478333	0.1	0.584722
23.480000	0.1	0.585616
23.481667	0.1	0.587523
23.483333	0.1	0.588834
23.485000	0.1	0.588596
23.486667	0.1	0.586748
23.488333	0.1	0.583589
23.490000	0.1	0.579953
23.491667	0.1	0.576496
23.493333	0.1	0.572920
23.495000	0.1	0.568926
23.496667	0.1	0.566125
23.498333	0.1	0.566483
23.500000	0.1	0.570238
23.501667	0.1	0.575721
23.503333	0.1	0.580847
23.505000	0.1	0.584900
23.506667	0.1	0.588834
23.508333	0.1	0.594258
23.510000	0.1	0.600994
23.511667	0.1	0.606656
23.513333	0.1	0.609338
23.515000	0.1	0.608623
23.516667	0.1	0.605941
23.518333	0.1	0.603914
23.520000	0.1	0.604987
23.521667	0.1	0.610411
23.523333	0.1	0.619471
23.525000	0.1	0.629544
23.526667	0.1	0.637353
23.528333	0.1	0.642002
23.530000	0.1	0.644267
23.531667	0.1	0.645816
23.533333	0.1	0.648320
23.535000	0.1	0.653446
23.536667	0.1	0.661016
23.538333	0.1	0.669479
23.540000	0.1	0.678003
23.541667	0.1	0.686824
23.543333	0.1	0.696302
23.545000	0.1	0.706792
23.546667	0.1	0.719428
23.548333	0.1	0.734806
23.550000	0.1	0.752270
23.551667	0.1	0.770986
23.553333	0.1	0.789642
23.555000	0.1	0.806630
23.556667	0.1	0.822067
23.558333	0.1	0.837803
23.560000	0.1	0.855207
23.561667	0.1	0.873923
23.563333	0.1	0.893116
23.565000	0.1	0.912368
23.566667	0.1	0.931561
23.568333	0.1	0.951588
23.570000	0.1	0.974298
23.571667	0.1	1.001239
23.573333	0.1	1.032114
23.575000	0.1	1.064360
23.576667	0.1	1.095116
23.578333	0.1	1.123309
23.580000	0.1	1.150310
23.581667	0.1	1.179218
23.583333	0.1	1.213372
23.585000	0.1	1.254559
23.586667	0.1	1.301289
23.588333	0.1	1.349628
23.590000	0.1	1.396000
23.591667	0.1	1.439512
23.593333	0.1	1.482129
23.595000	0.1	1.527429
23.596667	0.1	1.577914
23.598333	0.1	1.633942
23.600000	0.1	1.694501
23.601667	0.1	1.758099
23.603333	0.1	1.823127
23.605000	0.1	1.888573
23.606667	0.1	1.955569
23.608333	0.1	2.026618
23.610000	0.1	2.102852
23.611667	0.1	2.182424
23.613333	0.1	2.262473
23.615000	0.1	2.342701
23.616667	0.1	2.425790
23.618333	0.1	2.515197
23.620000	0.1	2.612889
23.621667	0.1	2.718687
23.623333	0.1	2.830446
23.625000	0.1	2.945244
23.626667	0.1	3.060460
23.628333	0.1	3.175199
23.630000	0.1	3.290653
23.631667	0.1	3.408492
23.633333	0.1	3.529191
23.635000	0.1	3.653944
23.636667	0.1	3.784895
23.638333	0.1	3.923774
23.640000	0.1	4.069567
23.641667	0.1	4.219055
23.643333	0.1	4.370511
23.645000	0.1	4.524708
23.646667	0.1	4.683614
23.648333	0.1	4.848063
23.650000	0.1	5.018175
23.651667	0.1	5.193532
23.653333	0.1	5.374194
23.655000	0.1	5.561352
23.656667	0.1	5.756319
23.658333	0.1	5.958856
23.660000	0.1	6.168366
23.661667	0.1	6.384075
23.663333	0.1	6.604731
23.665000	0.1	6.829441
23.666667	0.1	7.059873
23.668333	0.1	7.299126
23.670000	0.1	7.549286
23.671667	0.1	7.810891
23.673333	0.1	8.084774
23.675000	0.1	8.372248
23.676667	0.1	8.673251
23.678333	0.1	8.985758
23.680000	0.1	9.307802
23.681667	0.1	9.638608
23.683333	0.1	9.978176
23.685000	0.1	10.327161
23.686667	0.1	10.688008
23.688333	0.1	11.064649
23.690000	0.1	11.459888
23.691667	0.1	11.872590
23.693333	0.1	12.300015
23.695000	0.1	12.740613
23.696667	0.1	13.195098
23.698333	0.1	13.664604
23.700000	0.1	14.149488
23.701667	0.1	14.649809
23.703333	0.1	15.165747
23.705000	0.1	15.696288
23.706667	0.1	16.238452
23.708333	0.1	16.788841
23.710000	0.1	17.344297
23.711667	0.1	17.901898
23.713333	0.1	18.459440
23.715000	0.1	19.016923
23.716667	0.1	19.575299
23.718333	0.1	20.133497
23.720000	0.1	20.687522
23.721667	0.1	21.232547
23.723333	0.1	21.765412
23.725000	0.1	22.285522
23.726667	0.1	22.792043
23.728333	0.1	23.281218
23.730000	0.1	23.747148
23.731667	0.1	24.184467
23.733333	0.1	24.590136
23.735000	0.1	24.963321
23.736667	0.1	25.303485
23.738333	0.1	25.608541
23.740000	0.1	25.875212
23.741667	0.1	26.099862
23.743333	0.1	26.280166
23.745000	0.1	26.414932
23.746667	0.1	26.503207
23.748333	0.1	26.543976
23.750000	0.1	26.537301
23.751667	0.1	26.483776
23.753333	0.1	26.382865
23.755000	0.1	26.232959
23.756667	0.1	26.035251
23.758333	0.1	25.793792
23.760000	0.1	25.512220
23.761667	0.1	25.191189
23.763333	0.1	24.828733
23.765000	0.1	24.423303
23.766667	0.1	23.976685
23.768333	0.1	23.493828
23.770000	0.1	22.981049
23.771667	0.1	22.442819
23.773333	0.1	21.880628
23.775000	0.1	21.294237
23.776667	0.1	20.685138
23.778333	0.1	20.056964
23.780000	0.1	19.414426
23.781667	0.1	18.761517
23.783333	0.1	18.101038
23.785000	0.1	17.434777
23.786667	0.1	16.764582
23.788333	0.1	16.094149
23.790000	0.1	15.428663
23.791667	0.1	14.772654
23.793333	0.1	14.128269
23.795000	0.1	13.495327
23.796667	0.1	12.873174
23.798333	0.1	12.261987
23.800000	0.1	11.663199
23.801667	0.1	11.078478
23.803333	0.1	10.509015
23.805000	0.1	9.955586
23.806667	0.1	9.419501
23.808333	0.1	8.902610
23.810000	0.1	8.406580
23.811667	0.1	7.932425
23.813333	0.1	7.479370
23.815000	0.1	7.045985
23.816667	0.1	6.631792
23.818333	0.1	6.237865
23.820000	0.1	5.865395
23.821667	0.1	5.514145
23.823333	0.1	5.182326
23.825000	0.1	4.867852
23.826667	0.1	4.570067
23.828333	0.1	4.291356
23.830000	0.1	4.034698
23.831667	0.1	3.800094
23.833333	0.1	3.583431
23.835000	0.1	3.378749
23.836667	0.1	3.181637
23.838333	0.1	2.991975
23.840000	0.1	2.812445
23.841667	0.1	2.646029
23.843333	0.1	2.494037
23.845000	0.1	2.356231
23.846667	0.1	2.231360
23.848333	0.1	2.117336
23.850000	0.1	2.011538
23.851667	0.1	1.911581
23.853333	0.1	1.816273
23.855000	0.1	1.726806
23.856667	0.1	1.645208
23.858333	0.1	1.571655
23.860000	0.1	1.504541
23.861667	0.1	1.441717
23.863333	0.1	1.381815
23.865000	0.1	1.325429
23.866667	0.1	1.274467
23.868333	0.1	1.230180
23.870000	0.1	1.191914
23.871667	0.1	1.157641
23.873333	0.1	1.125813
23.875000	0.1	1.096189
23.876667	0.1	1.069367
23.878333	0.1	1.045764
23.880000	0.1	1.025021
23.881667	0.1	1.006186
23.883333	0.1	0.988007
23.885000	0.1	0.969231
23.886667	0.1	0.949919
23.888333	0.1	0.931084
23.890000	0.1	0.913799
23.891667	0.1	0.899136
23.893333	0.1	0.888169
23.895000	0.1	0.880897
23.896667	0.1	0.876069
23.898333	0.1	0.871658
23.900000	0.1	0.865877
23.901667	0.1	0.858188
23.903333	0.1	0.849485
23.905000	0.1	0.841320
23.906667	0.1	0.834107
23.908333	0.1	0.826061
23.910000	0.1	0.814438
23.911667	0.1	0.798941
23.913333	0.1	0.782907
23.915000	0.1	0.770867
23.916667	0.1	0.763774
23.918333	0.1	0.758946
23.920000	0.1	0.753760
23.921667	0.1	0.747681
23.923333	0.1	0.741482
23.925000	0.1	0.735879
23.926667	0.1	0.731111
23.928333	0.1	0.726998
23.930000	0.1	0.722528
23.931667	0.1	0.715852
23.933333	0.1	0.706434
23.935000	0.1	0.696421
23.936667	0.1	0.690281
23.938333	0.1	0.689566
23.940000	0.1	0.690758
23.941667	0.1	0.688493
23.943333	0.1	0.680924
23.945000	0.1	0.670672
23.946667	0.1	0.661373
23.948333	0.1	0.655174
23.950000	0.1	0.651777
23.951667	0.1	0.650466
23.953333	0.1	0.650227
23.955000	0.1	0.649452
23.956667	0.1	0.646293
23.958333	0.1	0.641048
23.960000	0.1	0.636458
23.961667	0.1	0.633955
23.963333	0.1	0.632823
23.965000	0.1	0.630975
23.966667	0.1	0.627399
23.968333	0.1	0.622690
23.970000	0.1	0.618458
23.971667	0.1	0.615358
23.973333	0.1	0.612259
23.975000	0.1	0.607848
23.976667	0.1	0.603139
23.978333	0.1	0.600040
23.980000	0.1	0.599146
23.981667	0.1	0.599265
23.983333	0.1	0.598848
23.985000	0.1	0.596464
23.986667	0.1	0.591874
23.988333	0.1	0.586927
23.990000	0.1	0.584722
23.991667	0.1	0.586450
23.993333	0.1	0.590682
23.995000	0.1	0.594437
23.996667	0.1	0.594497
23.998333	0.1	0.589073
24.000000	0.1	0.579417
24.001667	0.1	0.570178
24.003333	0.1	0.566602
24.005000	0.1	0.569761
24.006667	0.1	0.576139
24.008333	0.1	0.581503
24.010000	0.1	0.584662
24.011667	0.1	0.587106
24.013333	0.1	0.590563
24.015000	0.1	0.595272
24.016667	0.1	0.600696
24.018333	0.1	0.606120
24.020000	0.1	0.610471
24.021667	0.1	0.612438
24.023333	0.1	0.611067
24.025000	0.1	0.606835
24.026667	0.1	0.601888
24.028333	0.1	0.597537
24.030000	0.1	0.593424
24.031667	0.1	0.589788
24.033333	0.1	0.588596
24.035000	0.1	0.591695
24.036667	0.1	0.599146
24.038333	0.1	0.608563
24.040000	0.1	0.616193
24.041667	0.1	0.619769
24.043333	0.1	0.620008
24.045000	0.1	0.620127
24.046667	0.1	0.623643
24.048333	0.1	0.631452
24.050000	0.1	0.641167
24.051667	0.1	0.650108
24.053333	0.1	0.657618
24.055000	0.1	0.663698
24.056667	0.1	0.668883
24.058333	0.1	0.674963
24.060000	0.1	0.683546
24.061667	0.1	0.694454
24.063333	0.1	0.706017
24.065000	0.1	0.717819
24.066667	0.1	0.731111
24.068333	0.1	0.746131
24.070000	0.1	0.760019
24.071667	0.1	0.769019
24.073333	0.1	0.772357
24.075000	0.1	0.772655
24.076667	0.1	0.773490
24.078333	0.1	0.777125
24.080000	0.1	0.783265
24.081667	0.1	0.789881
24.083333	0.1	0.795722
24.085000	0.1	0.802636
24.086667	0.1	0.813723
24.088333	0.1	0.830114
24.090000	0.1	0.849426
24.091667	0.1	0.867605
24.093333	0.1	0.881910
24.095000	0.1	0.892282
24.096667	0.1	0.900209
24.098333	0.1	0.906944
24.100000	0.1	0.913203
24.101667	0.1	0.919998
24.103333	0.1	0.927687
24.105000	0.1	0.935972
24.106667	0.1	0.945270
24.108333	0.1	0.956655
24.110000	0.1	0.969470
24.111667	0.1	0.981391
24.113333	0.1	0.990570
24.115000	0.1	0.997424
24.116667	0.1	1.003861
24.118333	0.1	1.010597
24.120000	0.1	1.016140
24.121667	0.1	1.019478
24.123333	0.1	1.021087
24.125000	0.1	1.021802
24.126667	0.1	1.022279
24.128333	0.1	1.023173
24.130000	0.1	1.024664
24.131667	0.1	1.026273
24.133333	0.1	1.027048
24.135000	0.1	1.026511
24.136667	0.1	1.024962
24.138333	0.1	1.022756
24.140000	0.1	1.020253
24.141667	0.1	1.017153
24.143333	0.1	1.012683
24.145000	0.1	1.006544
24.146667	0.1	0.999093
24.148333	0.1	0.991225
24.150000	0.1	0.984848
24.151667	0.1	0.980794
24.153333	0.1	0.978351
24.155000	0.1	0.976384
24.156667	0.1	0.975132
24.158333	0.1	0.975788
24.160000	0.1	0.977874
24.161667	0.1	0.979066
24.163333	0.1	0.977516
24.165000	0.1	0.973404
24.166667	0.1	0.967681
24.168333	0.1	0.962138
24.170000	0.1	0.959396
24.171667	0.1	0.961483
24.173333	0.1	0.967443
24.175000	0.1	0.974536
24.176667	0.1	0.979662
24.178333	0.1	0.981331
24.180000	0.1	0.980616
24.181667	0.1	0.979126
24.183333	0.1	0.977516
24.185000	0.1	0.975609
24.186667	0.1	0.973582
24.188333	0.1	0.971854
24.190000	0.1	0.971198
24.191667	0.1	0.972867
24.193333	0.1	0.977814
24.195000	0.1	0.985801
24.196667	0.1	0.995159
24.198333	0.1	1.004756
24.200000	0.1	1.015067
24.201667	0.1	1.026988
24.203333	0.1	1.040816
24.205000	0.1	1.056373
24.206667	0.1	1.072466
24.208333	0.1	1.087785
24.210000	0.1	1.101971
24.211667	0.1	1.115501
24.213333	0.1	1.129866
24.215000	0.1	1.146674
24.216667	0.1	1.165092
24.218333	0.1	1.181543
24.220000	0.1	1.193822
24.221667	0.1	1.202762
24.223333	0.1	1.211763
24.225000	0.1	1.223803
24.226667	0.1	1.238823
24.228333	0.1	1.254499
24.230000	0.1	1.269460
24.231667	0.1	1.284599
24.233333	0.1	1.300991
24.235000	0.1	1.318455
24.236667	0.1	1.335919
24.238333	0.1	1.352847
24.240000	0.1	1.368344
24.241667	0.1	1.380503
24.243333	0.1	1.387835
24.245000	0.1	1.391769
24.246667	0.1	1.393855
24.248333	0.1	1.394153
24.250000	0.1	1.392782
24.251667	0.1	1.391053
24.253333	0.1	1.390696
24.255000	0.1	1.393259
24.256667	0.1	1.399279
24.258333	0.1	1.406670
24.260000	0.1	1.411200
24.261667	0.1	1.409948
24.263333	0.1	1.403332
24.265000	0.1	1.393557
24.266667	0.1	1.382411
24.268333	0.1	1.369715
24.270000	0.1	1.354814
24.271667	0.1	1.338184
24.273333	0.1	1.320541
24.275000	0.1	1.302362
24.276667	0.1	1.284182
24.278333	0.1	1.266182
24.280000	0.1	1.247108
24.281667	0.1	1.225293
24.283333	0.1	1.200855
24.285000	0.1	1.175463
24.286667	0.1	1.150608
24.288333	0.1	1.126409
24.290000	0.1	1.101852
24.291667	0.1	1.075804
24.293333	0.1	1.047611
24.295000	0.1	1.018345
24.296667	0.1	0.990033
24.298333	0.1	0.963509
24.300000	0.1	0.937998
24.301667	0.1	0.912309
24.303333	0.1	0.885665
24.305000	0.1	0.859499
24.306667	0.1	0.836670
24.308333	0.1	0.818491
24.310000	0.1	0.801981
24.311667	0.1	0.782967
24.313333	0.1	0.760615
24.315000	0.1	0.737250
24.316667	0.1	0.715196
24.318333	0.1	0.694156
24.320000	0.1	0.672162
24.321667	0.1	0.648499
24.323333	0.1	0.625789
24.325000	0.1	0.608325
24.326667	0.1	0.597477
24.328333	0.1	0.591099
24.330000	0.1	0.586152
24.331667	0.1	0.579536
24.333333	0.1	0.569224
24.335000	0.1	0.555337
24.336667	0.1	0.539720
24.338333	0.1	0.524640
24.340000	0.1	0.511289
24.341667	0.1	0.499249
24.343333	0.1	0.487745
24.345000	0.1	0.476778
24.346667	0.1	0.467300
24.348333	0.1	0.460386
24.350000	0.1	0.456512
24.351667	0.1	0.454068
24.353333	0.1	0.450909
24.355000	0.1	0.447273
24.356667	0.1	0.445604
24.358333	0.1	0.446618
24.360000	0.1	0.448346
24.361667	0.1	0.448227
24.363333	0.1	0.445485
24.365000	0.1	0.441611
24.366667	0.1	0.439048
24.368333	0.1	0.438869
24.370000	0.1	0.439763
24.371667	0.1	0.439525
24.373333	0.1	0.437677
24.375000	0.1	0.435889
24.376667	0.1	0.435531
24.378333	0.1	0.435770
24.380000	0.1	0.434876
24.381667	0.1	0.432313
24.383333	0.1	0.428498
24.385000	0.1	0.424385
24.386667	0.1	0.421405
24.388333	0.1	0.420272
24.390000	0.1	0.420809
24.391667	0.1	0.423074
24.393333	0.1	0.427842
24.395000	0.1	0.435054
24.396667	0.1	0.442684
24.398333	0.1	0.447750
24.400000	0.1	0.449419
24.401667	0.1	0.448644
24.403333	0.1	0.445843
24.405000	0.1	0.441313
24.406667	0.1	0.437856
24.408333	0.1	0.438511
24.410000	0.1	0.443041
24.411667	0.1	0.448167
24.413333	0.1	0.451267
24.415000	0.1	0.452578
24.416667	0.1	0.453591
24.418333	0.1	0.454664
24.420000	0.1	0.454187
24.421667	0.1	0.450671
24.423333	0.1	0.444889
24.425000	0.1	0.439703
24.426667	0.1	0.438154
24.428333	0.1	0.441909
24.430000	0.1	0.449777
24.431667	0.1	0.458121
24.433333	0.1	0.463069
24.435000	0.1	0.463545
24.436667	0.1	0.462234
24.438333	0.1	0.462592
24.440000	0.1	0.465751
24.441667	0.1	0.470042
24.443333	0.1	0.472605
24.445000	0.1	0.472546
24.446667	0.1	0.470877
24.448333	0.1	0.469327
24.450000	0.1	0.467896
24.451667	0.1	0.465632
24.453333	0.1	0.462890
24.455000	0.1	0.461876
24.456667	0.1	0.465095
24.458333	0.1	0.472844
24.460000	0.1	0.483096
24.461667	0.1	0.493586
24.463333	0.1	0.502110
24.465000	0.1	0.505924
24.466667	0.1	0.503778
24.468333	0.1	0.497758
24.470000	0.1	0.492334
24.471667	0.1	0.490069
24.473333	0.1	0.489771
24.475000	0.1	0.488579
24.476667	0.1	0.485361
24.478333	0.1	0.481904
24.480000	0.1	0.480175
24.481667	0.1	0.480294
24.483333	0.1	0.481486
24.485000	0.1	0.483334
24.486667	0.1	0.485778
24.488333	0.1	0.488818
24.490000	0.1	0.492096
24.491667	0.1	0.495374
24.493333	0.1	0.498772
24.495000	0.1	0.502884
24.496667	0.1	0.508368
24.498333	0.1	0.515044
24.500000	0.1	0.521362
24.501667	0.1	0.525475
24.503333	0.1	0.527144
24.505000	0.1	0.527084
24.506667	0.1	0.525892
24.508333	0.1	0.524581
24.510000	0.1	0.525594
24.511667	0.1	0.531018
24.513333	0.1	0.539184
24.515000	0.1	0.545025
24.516667	0.1	0.544012
24.518333	0.1	0.535965
24.520000	0.1	0.524759
24.521667	0.1	0.515223
24.523333	0.1	0.509918
24.525000	0.1	0.508368
24.526667	0.1	0.507593
24.528333	0.1	0.504911
24.530000	0.1	0.501215
24.531667	0.1	0.499547
24.533333	0.1	0.501692
24.535000	0.1	0.506580
24.536667	0.1	0.511408
24.538333	0.1	0.514150
24.540000	0.1	0.515163
24.541667	0.1	0.515282
24.543333	0.1	0.514030
24.545000	0.1	0.510514
24.546667	0.1	0.506103
24.548333	0.1	0.503421
24.550000	0.1	0.504077
24.551667	0.1	0.507414
24.553333	0.1	0.510812
24.555000	0.1	0.511646
24.556667	0.1	0.509083
24.558333	0.1	0.504434
24.560000	0.1	0.500083
24.561667	0.1	0.497937
24.563333	0.1	0.497401
24.565000	0.1	0.495672
24.566667	0.1	0.491321
24.568333	0.1	0.486434
24.570000	0.1	0.483394
24.571667	0.1	0.482380
24.573333	0.1	0.482857
24.575000	0.1	0.483394
24.576667	0.1	0.481546
24.578333	0.1	0.476003
24.580000	0.1	0.468135
24.581667	0.1	0.461042
24.583333	0.1	0.457406
24.585000	0.1	0.457287
24.586667	0.1	0.458360
24.588333	0.1	0.458419
24.590000	0.1	0.456870
24.591667	0.1	0.455320
24.593333	0.1	0.455320
24.595000	0.1	0.457227
24.596667	0.1	0.460446
24.598333	0.1	0.463963
24.600000	0.1	0.466645
24.601667	0.1	0.468016
24.603333	0.1	0.468969
24.605000	0.1	0.470579
24.606667	0.1	0.472128
24.608333	0.1	0.471413
24.610000	0.1	0.467122
24.611667	0.1	0.460565
24.613333	0.1	0.454903
24.615000	0.1	0.453234
24.616667	0.1	0.455916
24.618333	0.1	0.459909
24.620000	0.1	0.461638
24.621667	0.1	0.459909
24.623333	0.1	0.456631
24.625000	0.1	0.454307
24.626667	0.1	0.454009
24.628333	0.1	0.454783
24.630000	0.1	0.455320
24.631667	0.1	0.455618
24.633333	0.1	0.456989
24.635000	0.1	0.461042
24.636667	0.1	0.467718
24.638333	0.1	0.475168
24.640000	0.1	0.480771
24.641667	0.1	0.483036
24.643333	0.1	0.483096
24.645000	0.1	0.482500
24.646667	0.1	0.481665
24.648333	0.1	0.481010
24.650000	0.1	0.480831
24.651667	0.1	0.480950
24.653333	0.1	0.480592
24.655000	0.1	0.479043
24.656667	0.1	0.476301
24.658333	0.1	0.472367
24.660000	0.1	0.467241
24.661667	0.1	0.462055
24.663333	0.1	0.458479
24.665000	0.1	0.457406
24.666667	0.1	0.458539
24.668333	0.1	0.460923
24.670000	0.1	0.464499
24.671667	0.1	0.469804
24.673333	0.1	0.476122
24.675000	0.1	0.481844
24.676667	0.1	0.485897
24.678333	0.1	0.487864
24.680000	0.1	0.488281
24.681667	0.1	0.487506
24.683333	0.1	0.485837
24.685000	0.1	0.484109
24.686667	0.1	0.483036
24.688333	0.1	0.482976
24.690000	0.1	0.484705
24.691667	0.1	0.487983
24.693333	0.1	0.491917
24.695000	0.1	0.496268
24.696667	0.1	0.501752
24.698333	0.1	0.508726
24.700000	0.1	0.515640
24.701667	0.1	0.519753
24.703333	0.1	0.519455
24.705000	0.1	0.515521
24.706667	0.1	0.510037
24.708333	0.1	0.504971
24.710000	0.1	0.501275
24.711667	0.1	0.498593
24.713333	0.1	0.496209
24.715000	0.1	0.493944
24.716667	0.1	0.492334
24.718333	0.1	0.492573
24.720000	0.1	0.495315
24.721667	0.1	0.499725
24.723333	0.1	0.504077
24.725000	0.1	0.507593
24.726667	0.1	0.510156
24.728333	0.1	0.510156
24.730000	0.1	0.505507
24.731667	0.1	0.495791
24.733333	0.1	0.483215
24.735000	0.1	0.470817
24.736667	0.1	0.460148
24.738333	0.1	0.451148
24.740000	0.1	0.443459
24.741667	0.1	0.437081
24.743333	0.1	0.432611
24.745000	0.1	0.430703
24.746667	0.1	0.431955
24.748333	0.1	0.435650
24.750000	0.1	0.440121
24.751667	0.1	0.443578
24.753333	0.1	0.443757
24.755000	0.1	0.439107
24.756667	0.1	0.430882
24.758333	0.1	0.422895
24.760000	0.1	0.418901
24.761667	0.1	0.419676
24.763333	0.1	0.422597
24.765000	0.1	0.424504
24.766667	0.1	0.424445
24.768333	0.1	0.422716
24.770000	0.1	0.419378
24.771667	0.1	0.414670
24.773333	0.1	0.410140
24.775000	0.1	0.407934
24.776667	0.1	0.409067
24.778333	0.1	0.413358
24.780000	0.1	0.419378
24.781667	0.1	0.424027
24.783333	0.1	0.425339
24.785000	0.1	0.425279
24.786667	0.1	0.427187
24.788333	0.1	0.431597
24.790000	0.1	0.436366
24.791667	0.1	0.439763
24.793333	0.1	0.441492
24.795000	0.1	0.441432
24.796667	0.1	0.438988
24.798333	0.1	0.434101
24.800000	0.1	0.428259
24.801667	0.1	0.423789
24.803333	0.1	0.422001
24.805000	0.1	0.423133
24.806667	0.1	0.426769
24.808333	0.1	0.432551
24.810000	0.1	0.440598
24.811667	0.1	0.450373
24.813333	0.1	0.460565
24.815000	0.1	0.469804
24.816667	0.1	0.476420
24.818333	0.1	0.477910
24.820000	0.1	0.473142
24.821667	0.1	0.465214
24.823333	0.1	0.459373
24.825000	0.1	0.459790
24.826667	0.1	0.466764
24.828333	0.1	0.477791
24.830000	0.1	0.489831
24.831667	0.1	0.500143
24.833333	0.1	0.507355
24.835000	0.1	0.512183
24.836667	0.1	0.516236
24.838333	0.1	0.520885
24.840000	0.1	0.526726
24.841667	0.1	0.533462
24.843333	0.1	0.539601
24.845000	0.1	0.544488
24.846667	0.1	0.549078
24.848333	0.1	0.555038
24.850000	0.1	0.563920
24.851667	0.1	0.576735
24.853333	0.1	0.592649
24.855000	0.1	0.608325
24.856667	0.1	0.620425
24.858333	0.1	0.628710
24.860000	0.1	0.637174
24.861667	0.1	0.650227
24.863333	0.1	0.669122
24.865000	0.1	0.692070
24.866667	0.1	0.716031
24.868333	0.1	0.738025
24.870000	0.1	0.756741
24.871667	0.1	0.773668
24.873333	0.1	0.791490
24.875000	0.1	0.811398
24.876667	0.1	0.832617
24.878333	0.1	0.854075
24.880000	0.1	0.875354
24.881667	0.1	0.895917
24.883333	0.1	0.915170
24.885000	0.1	0.933588
24.886667	0.1	0.952661
24.888333	0.1	0.973821
24.890000	0.1	0.998378
24.891667	0.1	1.027167
24.893333	0.1	1.060844
24.895000	0.1	1.098394
24.896667	0.1	1.137078
24.898333	0.1	1.174331
24.900000	0.1	1.209259
24.901667	0.1	1.243115
24.903333	0.1	1.278460
24.905000	0.1	1.317144
24.906667	0.1	1.359105
24.908333	0.1	1.402617
24.910000	0.1	1.445949
24.911667	0.1	1.488865
24.913333	0.1	1.531303
24.915000	0.1	1.572907
24.916667	0.1	1.614034
24.918333	0.1	1.656532
24.920000	0.1	1.702547
24.921667	0.1	1.752377
24.923333	0.1	1.804471
24.925000	0.1	1.855314
24.926667	0.1	1.901031
24.928333	0.1	1.941085
24.930000	0.1	1.978457
24.931667	0.1	2.016962
24.933333	0.1	2.057612
24.935000	0.1	2.098441
24.936667	0.1	2.136946
24.938333	0.1	2.171755
24.940000	0.1	2.202690
24.941667	0.1	2.230466
24.943333	0.1	2.256394
24.945000	0.1	2.281308
24.946667	0.1	2.304256
24.948333	0.1	2.323687
24.950000	0.1	2.340019
24.951667	0.1	2.355158
24.953333	0.1	2.370060
24.955000	0.1	2.383948
24.956667	0.1	2.395451
24.958333	0.1	2.403557
24.960000	0.1	2.407849
24.961667	0.1	2.408624
24.963333	0.1	2.405405
24.965000	0.1	2.397359
24.966667	0.1	2.384603
24.968333	0.1	2.368152
24.970000	0.1	2.348900
24.971667	0.1	2.327979
24.973333	0.1	2.306402
24.975000	0.1	2.283335
24.976667	0.1	2.256572
24.978333	0.1	2.224743
24.980000	0.1	2.188563
24.981667	0.1	2.150059
24.983333	0.1	2.111077
24.985000	0.1	2.072692
24.986667	0.1	2.035082
24.988333	0.1	1.998007
24.990000	0.1	1.960337
24.991667	0.1	1.920223
24.993333	0.1	1.876533
24.995000	0.1	1.829982
24.996667	0.1	1.781523
24.998333	0.1	1.731813
25.000000	0.1	1.682103
25.001667	0.1	1.634598
25.003333	0.1	1.590550
25.005000	0.1	1.548588
25.006667	0.1	1.505852
25.008333	0.1	1.460970
25.010000	0.1	1.415014
25.011667	0.1	1.369715
25.013333	0.1	1.325965
25.015000	0.1	1.284719
25.016667	0.1	1.247466
25.018333	0.1	1.214504
25.020000	0.1	1.183748
25.021667	0.1	1.151204
25.023333	0.1	1.114369
25.025000	0.1	1.074076
25.026667	0.1	1.032353
25.028333	0.1	0.991583
25.030000	0.1	0.955582
25.031667	0.1	0.926971
25.033333	0.1	0.904322
25.035000	0.1	0.883222
25.036667	0.1	0.859976
25.038333	0.1	0.834525
25.040000	0.1	0.809431
25.041667	0.1	0.786841
25.043333	0.1	0.767410
25.045000	0.1	0.750601
25.046667	0.1	0.735045
25.048333	0.1	0.718951
25.050000	0.1	0.700593
25.051667	0.1	0.679612
25.053333	0.1	0.657797
25.055000	0.1	0.638247
25.056667	0.1	0.622869
25.058333	0.1	0.611126
25.060000	0.1	0.601709
25.061667	0.1	0.594020
25.063333	0.1	0.587404
25.065000	0.1	0.580490
25.066667	0.1	0.572026
25.068333	0.1	0.563085
25.070000	0.1	0.556469
25.071667	0.1	0.553966
25.073333	0.1	0.554323
25.075000	0.1	0.554621
25.076667	0.1	0.552595
25.078333	0.1	0.547171
25.080000	0.1	0.538707
25.081667	0.1	0.529468
25.083333	0.1	0.521898
25.085000	0.1	0.516892
25.086667	0.1	0.514448
25.088333	0.1	0.513315
25.090000	0.1	0.511229
25.091667	0.1	0.506997
25.093333	0.1	0.500977
25.095000	0.1	0.494003
25.096667	0.1	0.487506
25.098333	0.1	0.483632
25.100000	0.1	0.483394
25.101667	0.1	0.484407
25.103333	0.1	0.483930
25.105000	0.1	0.482142
25.106667	0.1	0.480652
25.108333	0.1	0.480115
25.110000	0.1	0.480711
25.111667	0.1	0.483394
25.113333	0.1	0.488460
25.115000	0.1	0.493646
25.116667	0.1	0.496268
25.118333	0.1	0.495493
25.120000	0.1	0.492632
25.121667	0.1	0.489414
25.123333	0.1	0.487387
25.125000	0.1	0.486791
25.126667	0.1	0.485778
25.128333	0.1	0.482142
25.130000	0.1	0.475884
25.131667	0.1	0.469685
25.133333	0.1	0.467062
25.135000	0.1	0.469625
25.136667	0.1	0.476539
25.138333	0.1	0.484288
25.140000	0.1	0.488579
25.141667	0.1	0.487924
25.143333	0.1	0.484645
25.145000	0.1	0.481188
25.146667	0.1	0.477433
25.148333	0.1	0.472844
25.150000	0.1	0.468016
25.151667	0.1	0.463784
25.153333	0.1	0.461400
25.155000	0.1	0.462532
25.156667	0.1	0.467718
25.158333	0.1	0.475109
25.160000	0.1	0.482023
25.161667	0.1	0.486672
25.163333	0.1	0.488460
25.165000	0.1	0.488043
25.166667	0.1	0.486434
25.168333	0.1	0.485241
25.170000	0.1	0.485301
25.171667	0.1	0.486314
25.173333	0.1	0.487268
25.175000	0.1	0.487804
25.176667	0.1	0.487685
25.178333	0.1	0.486195
25.180000	0.1	0.483274
25.181667	0.1	0.480652
25.183333	0.1	0.480771
25.185000	0.1	0.484467
25.186667	0.1	0.490427
25.188333	0.1	0.497043
25.190000	0.1	0.503480
25.191667	0.1	0.509501
25.193333	0.1	0.513732
25.195000	0.1	0.514686
25.196667	0.1	0.513732
25.198333	0.1	0.513673
25.200000	0.1	0.515044
25.201667	0.1	0.515759
25.203333	0.1	0.514925
25.205000	0.1	0.513732
25.206667	0.1	0.513494
25.208333	0.1	0.514865
25.210000	0.1	0.518024
25.211667	0.1	0.522554
25.213333	0.1	0.526905
25.215000	0.1	0.530124
25.216667	0.1	0.532329
25.218333	0.1	0.533700
25.220000	0.1	0.534534
25.221667	0.1	0.536323
25.223333	0.1	0.541091
25.225000	0.1	0.549257
25.226667	0.1	0.559986
25.228333	0.1	0.571907
25.230000	0.1	0.582695
25.231667	0.1	0.589311
25.233333	0.1	0.590026
25.235000	0.1	0.585914
25.236667	0.1	0.581443
25.238333	0.1	0.581026
25.240000	0.1	0.586271
25.241667	0.1	0.596106
25.243333	0.1	0.607908
25.245000	0.1	0.618100
25.246667	0.1	0.624299
25.248333	0.1	0.626743
25.250000	0.1	0.628054
25.251667	0.1	0.631392
25.253333	0.1	0.638545
25.255000	0.1	0.649929
25.256667	0.1	0.665247
25.258333	0.1	0.682771
25.260000	0.1	0.700116
25.261667	0.1	0.716209
25.263333	0.1	0.731587
25.265000	0.1	0.747442
25.266667	0.1	0.763476
25.268333	0.1	0.778735
25.270000	0.1	0.792742
25.271667	0.1	0.806689
25.273333	0.1	0.822544
25.275000	0.1	0.842035
25.276667	0.1	0.864208
25.278333	0.1	0.885785
25.280000	0.1	0.903964
25.281667	0.1	0.919044
25.283333	0.1	0.933409
25.285000	0.1	0.948966
25.286667	0.1	0.965953
25.288333	0.1	0.984371
25.290000	0.1	1.004279
25.291667	0.1	1.024127
25.293333	0.1	1.041412
25.295000	0.1	1.055121
25.296667	0.1	1.067042
25.298333	0.1	1.079559
25.300000	0.1	1.094282
25.301667	0.1	1.111686
25.303333	0.1	1.131594
25.305000	0.1	1.154244
25.306667	0.1	1.180410
25.308333	0.1	1.209676
25.310000	0.1	1.239538
25.311667	0.1	1.266778
25.313333	0.1	1.290500
25.315000	0.1	1.311779
25.316667	0.1	1.331270
25.318333	0.1	1.348674
25.320000	0.1	1.364291
25.321667	0.1	1.380861
25.323333	0.1	1.402319
25.325000	0.1	1.430631
25.326667	0.1	1.464009
25.328333	0.1	1.498163
25.330000	0.1	1.529098
25.331667	0.1	1.555324
25.333333	0.1	1.578629
25.335000	0.1	1.602531
25.336667	0.1	1.629949
25.338333	0.1	1.662254
25.340000	0.1	1.698494
25.341667	0.1	1.736701
25.343333	0.1	1.774609
25.345000	0.1	1.810789
25.346667	0.1	1.844704
25.348333	0.1	1.876891
25.350000	0.1	1.908243
25.351667	0.1	1.939833
25.353333	0.1	1.973152
25.355000	0.1	2.009928
25.356667	0.1	2.050698
25.358333	0.1	2.094090
25.360000	0.1	2.136946
25.361667	0.1	2.175987
25.363333	0.1	2.210021
25.365000	0.1	2.240300
25.366667	0.1	2.268851
25.368333	0.1	2.296746
25.370000	0.1	2.324283
25.371667	0.1	2.351046
25.373333	0.1	2.375960
25.375000	0.1	2.398133
25.376667	0.1	2.418220
25.378333	0.1	2.437115
25.380000	0.1	2.454221
25.381667	0.1	2.467752
25.383333	0.1	2.475619
25.385000	0.1	2.477348
25.386667	0.1	2.473951
25.388333	0.1	2.467513
25.390000	0.1	2.459288
25.391667	0.1	2.449453
25.393333	0.1	2.437413
25.395000	0.1	2.422929
25.396667	0.1	2.405942
25.398333	0.1	2.386749
25.400000	0.1	2.365530
25.401667	0.1	2.341330
25.403333	0.1	2.312303
25.405000	0.1	2.277851
25.406667	0.1	2.240896
25.408333	0.1	2.205610
25.410000	0.1	2.173364
25.411667	0.1	2.142251
25.413333	0.1	2.108812
25.415000	0.1	2.070308
25.416667	0.1	2.027094
25.418333	0.1	1.982868
25.420000	0.1	1.941383
25.421667	0.1	1.902998
25.423333	0.1	1.865029
25.425000	0.1	1.824200
25.426667	0.1	1.778543
25.428333	0.1	1.728118
25.430000	0.1	1.675487
25.431667	0.1	1.624763
25.433333	0.1	1.579166
25.435000	0.1	1.539528
25.436667	0.1	1.503587
25.438333	0.1	1.468122
25.440000	0.1	1.431465
25.441667	0.1	1.394093
25.443333	0.1	1.357317
25.445000	0.1	1.322031
25.446667	0.1	1.288652
25.448333	0.1	1.257479
25.450000	0.1	1.229167
25.451667	0.1	1.204014
25.453333	0.1	1.180470
25.455000	0.1	1.156151
25.456667	0.1	1.130402
25.458333	0.1	1.104653
25.460000	0.1	1.080871
25.461667	0.1	1.059353
25.463333	0.1	1.038373
25.465000	0.1	1.015723
25.466667	0.1	0.990927
25.468333	0.1	0.965416
25.470000	0.1	0.941455
25.471667	0.1	0.920951
25.473333	0.1	0.905395
25.475000	0.1	0.894189
25.476667	0.1	0.883699
25.478333	0.1	0.869870
25.480000	0.1	0.852466
25.481667	0.1	0.834644
25.483333	0.1	0.820041
25.485000	0.1	0.809193
25.486667	0.1	0.799894
25.488333	0.1	0.790000
25.490000	0.1	0.778616
25.491667	0.1	0.766099
25.493333	0.1	0.753284
25.495000	0.1	0.741303
25.496667	0.1	0.730932
25.498333	0.1	0.722766
25.500000	0.1	0.716984
25.501667	0.1	0.712872
25.503333	0.1	0.709474
25.505000	0.1	0.705183
25.506667	0.1	0.698686
25.508333	0.1	0.689924
25.510000	0.1	0.680625
25.511667	0.1	0.673294
25.513333	0.1	0.669539
25.515000	0.1	0.670195
25.516667	0.1	0.674486
25.518333	0.1	0.680149
25.520000	0.1	0.685096
25.521667	0.1	0.688613
25.523333	0.1	0.690758
25.525000	0.1	0.691533
25.526667	0.1	0.691235
25.528333	0.1	0.690281
25.530000	0.1	0.688791
25.531667	0.1	0.687063
25.533333	0.1	0.686705
25.535000	0.1	0.689626
25.536667	0.1	0.695586
25.538333	0.1	0.701904
25.540000	0.1	0.705183
25.541667	0.1	0.703931
25.543333	0.1	0.699699
25.545000	0.1	0.695825
25.546667	0.1	0.695527
25.548333	0.1	0.700057
25.550000	0.1	0.707090
25.551667	0.1	0.712097
25.553333	0.1	0.712395
25.555000	0.1	0.708461
25.556667	0.1	0.702798
25.558333	0.1	0.698328
25.560000	0.1	0.697255
25.561667	0.1	0.699461
25.563333	0.1	0.702858
25.565000	0.1	0.704408
25.566667	0.1	0.701249
25.568333	0.1	0.692904
25.570000	0.1	0.681996
25.571667	0.1	0.671685
25.573333	0.1	0.663102
25.575000	0.1	0.656009
25.576667	0.1	0.650525
25.578333	0.1	0.646353
25.580000	0.1	0.642240
25.581667	0.1	0.636339
25.583333	0.1	0.627399
25.585000	0.1	0.615895
25.586667	0.1	0.603616
25.588333	0.1	0.592947
25.590000	0.1	0.585496
25.591667	0.1	0.581086
25.593333	0.1	0.578284
25.595000	0.1	0.575423
25.596667	0.1	0.571370
25.598333	0.1	0.566363
25.600000	0.1	0.561059
25.601667	0.1	0.555337
25.603333	0.1	0.548542
25.605000	0.1	0.540793
25.606667	0.1	0.532985
25.608333	0.1	0.525713
25.610000	0.1	0.518799
25.611667	0.1	0.511944
25.613333	0.1	0.505328
25.615000	0.1	0.499845
25.616667	0.1	0.496089
25.618333	0.1	0.492573
25.620000	0.1	0.486851
25.621667	0.1	0.477791
25.623333	0.1	0.465930
25.625000	0.1	0.452697
25.626667	0.1	0.440419
25.628333	0.1	0.431836
25.630000	0.1	0.427842
25.631667	0.1	0.426888
25.633333	0.1	0.426888
25.635000	0.1	0.426650
25.636667	0.1	0.426173
25.638333	0.1	0.425577
25.640000	0.1	0.424504
25.641667	0.1	0.421524
25.643333	0.1	0.415444
25.645000	0.1	0.406563
25.646667	0.1	0.396192
25.648333	0.1	0.386715
25.650000	0.1	0.381291
25.651667	0.1	0.381887
25.653333	0.1	0.387549
25.655000	0.1	0.394285
25.656667	0.1	0.397921
25.658333	0.1	0.396609
25.660000	0.1	0.391424
25.661667	0.1	0.384629
25.663333	0.1	0.378847
25.665000	0.1	0.376165
25.666667	0.1	0.377357
25.668333	0.1	0.381231
25.670000	0.1	0.385165
25.671667	0.1	0.387430
25.673333	0.1	0.389099
25.675000	0.1	0.391960
25.676667	0.1	0.396609
25.678333	0.1	0.402331
25.680000	0.1	0.407338
25.681667	0.1	0.409246
25.683333	0.1	0.406802
25.685000	0.1	0.401437
25.686667	0.1	0.396550
25.688333	0.1	0.394940
25.690000	0.1	0.396371
25.691667	0.1	0.398159
25.693333	0.1	0.398397
25.695000	0.1	0.397027
25.696667	0.1	0.395298
25.698333	0.1	0.394583
25.700000	0.1	0.396013
25.701667	0.1	0.398994
25.703333	0.1	0.401378
25.705000	0.1	0.401497
25.706667	0.1	0.398934
25.708333	0.1	0.395417
25.710000	0.1	0.393927
25.711667	0.1	0.395834
25.713333	0.1	0.400364
25.715000	0.1	0.405431
25.716667	0.1	0.410020
25.718333	0.1	0.414073
25.720000	0.1	0.417709
25.721667	0.1	0.420153
25.723333	0.1	0.419319
25.725000	0.1	0.413895
25.726667	0.1	0.405133
25.728333	0.1	0.395834
25.730000	0.1	0.387788
25.731667	0.1	0.382006
25.733333	0.1	0.379145
25.735000	0.1	0.378609
25.736667	0.1	0.378668
25.738333	0.1	0.378430
25.740000	0.1	0.378251
25.741667	0.1	0.378966
25.743333	0.1	0.381231
25.745000	0.1	0.385284
25.746667	0.1	0.390887
25.748333	0.1	0.396431
25.750000	0.1	0.399113
25.751667	0.1	0.397623
25.753333	0.1	0.394166
25.755000	0.1	0.392020
25.756667	0.1	0.392199
25.758333	0.1	0.393689
25.760000	0.1	0.394464
25.761667	0.1	0.392795
25.763333	0.1	0.388026
25.765000	0.1	0.380278
25.766667	0.1	0.371277
25.768333	0.1	0.364184
25.770000	0.1	0.361979
25.771667	0.1	0.365198
25.773333	0.1	0.371993
25.775000	0.1	0.379086
25.776667	0.1	0.384271
25.778333	0.1	0.387847
25.780000	0.1	0.391424
25.781667	0.1	0.395417
25.783333	0.1	0.397384
25.785000	0.1	0.394046
25.786667	0.1	0.384033
25.788333	0.1	0.370383
25.790000	0.1	0.358045
25.791667	0.1	0.350893
25.793333	0.1	0.349164
25.795000	0.1	0.350893
25.796667	0.1	0.353336
25.798333	0.1	0.354528
25.800000	0.1	0.353873
25.801667	0.1	0.351250
25.803333	0.1	0.347078
25.805000	0.1	0.341892
25.806667	0.1	0.335991
25.808333	0.1	0.329375
25.810000	0.1	0.322998
25.811667	0.1	0.318408
25.813333	0.1	0.315845
25.815000	0.1	0.314236
25.816667	0.1	0.313103
25.818333	0.1	0.312269
25.820000	0.1	0.311255
25.821667	0.1	0.310004
25.823333	0.1	0.309825
25.825000	0.1	0.312388
25.826667	0.1	0.317693
25.828333	0.1	0.324011
25.830000	0.1	0.328779
25.831667	0.1	0.330687
25.833333	0.1	0.330865
25.835000	0.1	0.331283
25.836667	0.1	0.332236
25.838333	0.1	0.333488
25.840000	0.1	0.333905
25.841667	0.1	0.331283
25.843333	0.1	0.324070
25.845000	0.1	0.313640
25.846667	0.1	0.303805
25.848333	0.1	0.298142
25.850000	0.1	0.297785
25.851667	0.1	0.300705
25.853333	0.1	0.302911
25.855000	0.1	0.302553
25.856667	0.1	0.301123
25.858333	0.1	0.301301
25.860000	0.1	0.304401
25.861667	0.1	0.309408
25.863333	0.1	0.314295
25.865000	0.1	0.317454
25.866667	0.1	0.318170
25.868333	0.1	0.316441
25.870000	0.1	0.313759
25.871667	0.1	0.311673
25.873333	0.1	0.310957
25.875000	0.1	0.311375
25.876667	0.1	0.311792
25.878333	0.1	0.310004
25.880000	0.1	0.305235
25.881667	0.1	0.299037
25.883333	0.1	0.294149
25.885000	0.1	0.292957
25.886667	0.1	0.296593
25.888333	0.1	0.304461
25.890000	0.1	0.313878
25.891667	0.1	0.321507
25.893333	0.1	0.325143
25.895000	0.1	0.324130
25.896667	0.1	0.319421
25.898333	0.1	0.314116
25.900000	0.1	0.312448
25.901667	0.1	0.316620
25.903333	0.1	0.324547
25.905000	0.1	0.332177
25.906667	0.1	0.336885
25.908333	0.1	0.337720
25.910000	0.1	0.334680
25.911667	0.1	0.328720
25.913333	0.1	0.321567
25.915000	0.1	0.315130
25.916667	0.1	0.310123
25.918333	0.1	0.306249
25.920000	0.1	0.303030
25.921667	0.1	0.301242
25.923333	0.1	0.302017
25.925000	0.1	0.305653
25.926667	0.1	0.310600
25.928333	0.1	0.313938
25.930000	0.1	0.313818
25.931667	0.1	0.311017
25.933333	0.1	0.308156
25.935000	0.1	0.308037
25.936667	0.1	0.311375
25.938333	0.1	0.315964
25.940000	0.1	0.318944
25.941667	0.1	0.318646
25.943333	0.1	0.315428
25.945000	0.1	0.311315
25.946667	0.1	0.308275
25.948333	0.1	0.306606
25.950000	0.1	0.305653
25.951667	0.1	0.305116
25.953333	0.1	0.305116
25.955000	0.1	0.306427
25.956667	0.1	0.310063
25.958333	0.1	0.316679
25.960000	0.1	0.324845
25.961667	0.1	0.330865
25.963333	0.1	0.331640
25.965000	0.1	0.326991
25.966667	0.1	0.319123
25.968333	0.1	0.311911
25.970000	0.1	0.308812
25.971667	0.1	0.310540
25.973333	0.1	0.314295
25.975000	0.1	0.316501
25.976667	0.1	0.315666
25.978333	0.1	0.312924
25.980000	0.1	0.310659
25.981667	0.1	0.311375
25.983333	0.1	0.316143
25.985000	0.1	0.323176
25.986667	0.1	0.328541
25.988333	0.1	0.328362
25.990000	0.1	0.321686
25.991667	0.1	0.311673
25.993333	0.1	0.303805
25.995000	0.1	0.302494
25.996667	0.1	0.308275
25.998333	0.1	0.318289
26.000000	0.1	0.328600
26.001667	0.1	0.336230
26.003333	0.1	0.340521
26.005000	0.1	0.341833
26.006667	0.1	0.341058
26.008333	0.1	0.339150
26.010000	0.1	0.337183
26.011667	0.1	0.335753
26.013333	0.1	0.334919
26.015000	0.1	0.334680
26.016667	0.1	0.335753
26.018333	0.1	0.339150
26.020000	0.1	0.344515
26.021667	0.1	0.349581
26.023333	0.1	0.351667
26.025000	0.1	0.349820
26.026667	0.1	0.345528
26.028333	0.1	0.341058
26.030000	0.1	0.337720
26.031667	0.1	0.336111
26.033333	0.1	0.335932
26.035000	0.1	0.336468
26.036667	0.1	0.338137
26.038333	0.1	0.341952
26.040000	0.1	0.346720
26.041667	0.1	0.349462
26.043333	0.1	0.348389
26.045000	0.1	0.343978
26.046667	0.1	0.338674
26.048333	0.1	0.335336
26.050000	0.1	0.334919
26.051667	0.1	0.335634
26.053333	0.1	0.335217
26.055000	0.1	0.332832
26.056667	0.1	0.329077
26.058333	0.1	0.325441
26.060000	0.1	0.323892
26.061667	0.1	0.325978
26.063333	0.1	0.330746
26.065000	0.1	0.335336
26.066667	0.1	0.337541
26.068333	0.1	0.336647
26.070000	0.1	0.334680
26.071667	0.1	0.335157
26.073333	0.1	0.339925
26.075000	0.1	0.347137
26.076667	0.1	0.353098
26.078333	0.1	0.355244
26.080000	0.1	0.353038
26.081667	0.1	0.348032
26.083333	0.1	0.343382
26.085000	0.1	0.342250
26.086667	0.1	0.345588
26.088333	0.1	0.351429
26.090000	0.1	0.356853
26.091667	0.1	0.360429
26.093333	0.1	0.362694
26.095000	0.1	0.365138
26.096667	0.1	0.368595
26.098333	0.1	0.373185
26.100000	0.1	0.378430
26.101667	0.1	0.383377
26.103333	0.1	0.386715
26.105000	0.1	0.388086
26.106667	0.1	0.387847
26.108333	0.1	0.386477
26.110000	0.1	0.384092
26.111667	0.1	0.381529
26.113333	0.1	0.379384
26.115000	0.1	0.377893
26.116667	0.1	0.377655
26.118333	0.1	0.379086
26.120000	0.1	0.380993
26.121667	0.1	0.382841
26.123333	0.1	0.386000
26.125000	0.1	0.392139
26.126667	0.1	0.400543
26.128333	0.1	0.408649
26.130000	0.1	0.414789
26.131667	0.1	0.418901
26.133333	0.1	0.422776
26.135000	0.1	0.428915
26.136667	0.1	0.438392
26.138333	0.1	0.449479
26.140000	0.1	0.458956
26.141667	0.1	0.464559
26.143333	0.1	0.466526
26.145000	0.1	0.467002
26.146667	0.1	0.468612
26.148333	0.1	0.473082
26.150000	0.1	0.479996
26.151667	0.1	0.487268
26.153333	0.1	0.493348
26.155000	0.1	0.498176
26.156667	0.1	0.502527
26.158333	0.1	0.507176
26.160000	0.1	0.513375
26.161667	0.1	0.522673
26.163333	0.1	0.536084
26.165000	0.1	0.553608
26.166667	0.1	0.574112
26.168333	0.1	0.594139
26.170000	0.1	0.609219
26.171667	0.1	0.617385
26.173333	0.1	0.621080
26.175000	0.1	0.624418
26.176667	0.1	0.629902
26.178333	0.1	0.638008
26.180000	0.1	0.648797
26.181667	0.1	0.662208
26.183333	0.1	0.678361
26.185000	0.1	0.697553
26.186667	0.1	0.719726
26.188333	0.1	0.742912
26.190000	0.1	0.764191
26.191667	0.1	0.782132
26.193333	0.1	0.798345
26.195000	0.1	0.816047
26.196667	0.1	0.836849
26.198333	0.1	0.859380
26.200000	0.1	0.881493
26.201667	0.1	0.902355
26.203333	0.1	0.922740
26.205000	0.1	0.943840
26.206667	0.1	0.966072
26.208333	0.1	0.988841
26.210000	0.1	1.011789
26.211667	0.1	1.036406
26.213333	0.1	1.064718
26.215000	0.1	1.096368
26.216667	0.1	1.129448
26.218333	0.1	1.162767
26.220000	0.1	1.196027
26.221667	0.1	1.229584
26.223333	0.1	1.264155
26.225000	0.1	1.300573
26.226667	0.1	1.339614
26.228333	0.1	1.380980
26.230000	0.1	1.423419
26.231667	0.1	1.464903
26.233333	0.1	1.503408
26.235000	0.1	1.537681
26.236667	0.1	1.569092
26.238333	0.1	1.600683
26.240000	0.1	1.633823
26.241667	0.1	1.666069
26.243333	0.1	1.694024
26.245000	0.1	1.717329
26.246667	0.1	1.738787
26.248333	0.1	1.762211
26.250000	0.1	1.788378
26.251667	0.1	1.815677
26.253333	0.1	1.841247
26.255000	0.1	1.862228
26.256667	0.1	1.876533
26.258333	0.1	1.884639
26.260000	0.1	1.889169
26.261667	0.1	1.892984
26.263333	0.1	1.897752
26.265000	0.1	1.903951
26.266667	0.1	1.909793
26.268333	0.1	1.912058
26.270000	0.1	1.908183
26.271667	0.1	1.897276
26.273333	0.1	1.879871
26.275000	0.1	1.858533
26.276667	0.1	1.837373
26.278333	0.1	1.817942
26.280000	0.1	1.797497
26.281667	0.1	1.772106
26.283333	0.1	1.740873
26.285000	0.1	1.706123
26.286667	0.1	1.671016
26.288333	0.1	1.637936
26.290000	0.1	1.606584
26.291667	0.1	1.573682
26.293333	0.1	1.535654
26.295000	0.1	1.491904
26.296667	0.1	1.445353
26.298333	0.1	1.399815
26.300000	0.1	1.357973
26.301667	0.1	1.319647
26.303333	0.1	1.282275
26.305000	0.1	1.243055
26.306667	0.1	1.201451
26.308333	0.1	1.159191
26.310000	0.1	1.119316
26.311667	0.1	1.084149
26.313333	0.1	1.054406
26.315000	0.1	1.028240
26.316667	0.1	1.001597
26.318333	0.1	0.971139
26.320000	0.1	0.936449
26.321667	0.1	0.899673
26.323333	0.1	0.862420
26.325000	0.1	0.825644
26.326667	0.1	0.790834
26.328333	0.1	0.760675
26.330000	0.1	0.736535
26.331667	0.1	0.715852
26.333333	0.1	0.694156
26.335000	0.1	0.668764
26.336667	0.1	0.640929
26.338333	0.1	0.614226
26.340000	0.1	0.592351
26.341667	0.1	0.576615
26.343333	0.1	0.565767
26.345000	0.1	0.556767
26.346667	0.1	0.546157
26.348333	0.1	0.532091
26.350000	0.1	0.515640
26.351667	0.1	0.500321
26.353333	0.1	0.488937
26.355000	0.1	0.480711
26.356667	0.1	0.472009
26.358333	0.1	0.459611
26.360000	0.1	0.443161
26.361667	0.1	0.424981
26.363333	0.1	0.407755
26.365000	0.1	0.393629
26.366667	0.1	0.384390
26.368333	0.1	0.380933
26.370000	0.1	0.382304
26.371667	0.1	0.385642
26.373333	0.1	0.387311
26.375000	0.1	0.385284
26.376667	0.1	0.380754
26.378333	0.1	0.376165
26.380000	0.1	0.372112
26.381667	0.1	0.367522
26.383333	0.1	0.361919
26.385000	0.1	0.355840
26.386667	0.1	0.349760
26.388333	0.1	0.344515
26.390000	0.1	0.341594
26.391667	0.1	0.342250
26.393333	0.1	0.346184
26.395000	0.1	0.351608
26.396667	0.1	0.355542
26.398333	0.1	0.356138
26.400000	0.1	0.353813
26.401667	0.1	0.349760
26.403333	0.1	0.345528
26.405000	0.1	0.343025
26.406667	0.1	0.343144
26.408333	0.1	0.344217
26.410000	0.1	0.344396
26.411667	0.1	0.343144
26.413333	0.1	0.340998
26.415000	0.1	0.338435
26.416667	0.1	0.336409
26.418333	0.1	0.335574
26.420000	0.1	0.335515
26.421667	0.1	0.334978
26.423333	0.1	0.333369
26.425000	0.1	0.331044
26.426667	0.1	0.329554
26.428333	0.1	0.331163
26.430000	0.1	0.336051
26.431667	0.1	0.341177
26.433333	0.1	0.343025
26.435000	0.1	0.340760
26.436667	0.1	0.335693
26.438333	0.1	0.330925
26.440000	0.1	0.330329
26.441667	0.1	0.335753
26.443333	0.1	0.345528
26.445000	0.1	0.355005
26.446667	0.1	0.359893
26.448333	0.1	0.359416
26.450000	0.1	0.356138
26.451667	0.1	0.352085
26.453333	0.1	0.346482
26.455000	0.1	0.338614
26.456667	0.1	0.330687
26.458333	0.1	0.325620
26.460000	0.1	0.323892
26.461667	0.1	0.323594
26.463333	0.1	0.322759
26.465000	0.1	0.321627
26.466667	0.1	0.322223
26.468333	0.1	0.325918
26.470000	0.1	0.331283
26.471667	0.1	0.335813
26.473333	0.1	0.338137
26.475000	0.1	0.339150
26.476667	0.1	0.339985
26.478333	0.1	0.340879
26.480000	0.1	0.340283
26.481667	0.1	0.336647
26.483333	0.1	0.329912
26.485000	0.1	0.322104
26.486667	0.1	0.316083
26.488333	0.1	0.313342
26.490000	0.1	0.312746
26.491667	0.1	0.312448
26.493333	0.1	0.312209
26.495000	0.1	0.312865
26.496667	0.1	0.315130
26.498333	0.1	0.319719
26.500000	0.1	0.325441
26.501667	0.1	0.329793
26.503333	0.1	0.331163
26.505000	0.1	0.331461
26.506667	0.1	0.334203
26.508333	0.1	0.340223
26.510000	0.1	0.346422
26.511667	0.1	0.348389
26.513333	0.1	0.344634
26.515000	0.1	0.337303
26.516667	0.1	0.330567
26.518333	0.1	0.328004
26.520000	0.1	0.330031
26.521667	0.1	0.333488
26.523333	0.1	0.335157
26.525000	0.1	0.334501
26.526667	0.1	0.332713
26.528333	0.1	0.330627
26.530000	0.1	0.328124
26.531667	0.1	0.324845
26.533333	0.1	0.321329
26.535000	0.1	0.319183
26.536667	0.1	0.320017
26.538333	0.1	0.323772
26.540000	0.1	0.329077
26.541667	0.1	0.334084
26.543333	0.1	0.337124
26.545000	0.1	0.337303
26.546667	0.1	0.335276
26.548333	0.1	0.332415
26.550000	0.1	0.329554
26.551667	0.1	0.327110
26.553333	0.1	0.325084
26.555000	0.1	0.323355
26.556667	0.1	0.321984
26.558333	0.1	0.320911
26.560000	0.1	0.319004
26.561667	0.1	0.315130
26.563333	0.1	0.309050
26.565000	0.1	0.302851
26.566667	0.1	0.299692
26.568333	0.1	0.300825
26.570000	0.1	0.304103
26.571667	0.1	0.306010
26.573333	0.1	0.305057
26.575000	0.1	0.301719
26.576667	0.1	0.297189
26.578333	0.1	0.292361
26.580000	0.1	0.289381
26.581667	0.1	0.290930
26.583333	0.1	0.297368
26.585000	0.1	0.305474
26.586667	0.1	0.311553
26.588333	0.1	0.313759
26.590000	0.1	0.312448
26.591667	0.1	0.308573
26.593333	0.1	0.303447
26.595000	0.1	0.298858
26.596667	0.1	0.295937
26.598333	0.1	0.293076
26.600000	0.1	0.289321
26.601667	0.1	0.287175
26.603333	0.1	0.288904
26.605000	0.1	0.293314
26.606667	0.1	0.297368
26.608333	0.1	0.299931
26.610000	0.1	0.301838
26.611667	0.1	0.303686
26.613333	0.1	0.303924
26.615000	0.1	0.300825
26.616667	0.1	0.294864
26.618333	0.1	0.289619
26.620000	0.1	0.289142
26.621667	0.1	0.293553
26.623333	0.1	0.298619
26.625000	0.1	0.300348
26.626667	0.1	0.299454
26.628333	0.1	0.299454
26.630000	0.1	0.302315
26.631667	0.1	0.307202
26.633333	0.1	0.311017
26.635000	0.1	0.310779
26.636667	0.1	0.306427
26.638333	0.1	0.300348
26.640000	0.1	0.296295
26.641667	0.1	0.297427
26.643333	0.1	0.304878
26.645000	0.1	0.315487
26.646667	0.1	0.324667
26.648333	0.1	0.330210
26.650000	0.1	0.333726
26.651667	0.1	0.337124
26.653333	0.1	0.339985
26.655000	0.1	0.340819
26.656667	0.1	0.340343
26.658333	0.1	0.340462
26.660000	0.1	0.341594
26.661667	0.1	0.342369
26.663333	0.1	0.342011
26.665000	0.1	0.341117
26.666667	0.1	0.341058
26.668333	0.1	0.342727
26.670000	0.1	0.346303
26.671667	0.1	0.350952
26.673333	0.1	0.355423
26.675000	0.1	0.359356
26.676667	0.1	0.363767
26.678333	0.1	0.369132
26.680000	0.1	0.374734
26.681667	0.1	0.379205
26.683333	0.1	0.381887
26.685000	0.1	0.382304
26.686667	0.1	0.380874
26.688333	0.1	0.380039
26.690000	0.1	0.382364
26.691667	0.1	0.388324
26.693333	0.1	0.397027
26.695000	0.1	0.407219
26.696667	0.1	0.417054
26.698333	0.1	0.425339
26.700000	0.1	0.431776
26.701667	0.1	0.436962
26.703333	0.1	0.441492
26.705000	0.1	0.446796
26.706667	0.1	0.454187
26.708333	0.1	0.462532
26.710000	0.1	0.469029
26.711667	0.1	0.473022
26.713333	0.1	0.476778
26.715000	0.1	0.482559
26.716667	0.1	0.490665
26.718333	0.1	0.498772
26.720000	0.1	0.505447
26.721667	0.1	0.512302
26.723333	0.1	0.521421
26.725000	0.1	0.533462
26.726667	0.1	0.547230
26.728333	0.1	0.560343
26.730000	0.1	0.571787
26.731667	0.1	0.582933
26.733333	0.1	0.595391
26.735000	0.1	0.609219
26.736667	0.1	0.623763
26.738333	0.1	0.637949
26.740000	0.1	0.651121
26.741667	0.1	0.664234
26.743333	0.1	0.679910
26.745000	0.1	0.699818
26.746667	0.1	0.722826
26.748333	0.1	0.745595
26.750000	0.1	0.766099
26.751667	0.1	0.784755
26.753333	0.1	0.802755
26.755000	0.1	0.820994
26.756667	0.1	0.840008
26.758333	0.1	0.860035
26.760000	0.1	0.881970
26.761667	0.1	0.906825
26.763333	0.1	0.934243
26.765000	0.1	0.961781
26.766667	0.1	0.986874
26.768333	0.1	1.009703
26.770000	0.1	1.032889
26.771667	0.1	1.058638
26.773333	0.1	1.086891
26.775000	0.1	1.115978
26.776667	0.1	1.145065
26.778333	0.1	1.175463
26.780000	0.1	1.209498
26.781667	0.1	1.247525
26.783333	0.1	1.287758
26.785000	0.1	1.328051
26.786667	0.1	1.368105
26.788333	0.1	1.410246
26.790000	0.1	1.456618
26.791667	0.1	1.506865
26.793333	0.1	1.559496
26.795000	0.1	1.612544
26.796667	0.1	1.664400
26.798333	0.1	1.714885
26.800000	0.1	1.765847
26.801667	0.1	1.819968
26.803333	0.1	1.877010
26.805000	0.1	1.934111
26.806667	0.1	1.988769
26.808333	0.1	2.040982
26.810000	0.1	2.093256
26.811667	0.1	2.149224
26.813333	0.1	2.212107
26.815000	0.1	2.281845
26.816667	0.1	2.354384
26.818333	0.1	2.424419
26.820000	0.1	2.488852
26.821667	0.1	2.548576
26.823333	0.1	2.606809
26.825000	0.1	2.667189
26.826667	0.1	2.731621
26.828333	0.1	2.799153
26.830000	0.1	2.866805
26.831667	0.1	2.930582
26.833333	0.1	2.986551
26.835000	0.1	3.032923
26.836667	0.1	3.071428
26.838333	0.1	3.106117
26.840000	0.1	3.139913
26.841667	0.1	3.173471
26.843333	0.1	3.205657
26.845000	0.1	3.235579
26.846667	0.1	3.263951
26.848333	0.1	3.291428
26.850000	0.1	3.315628
26.851667	0.1	3.332079
26.853333	0.1	3.337801
26.855000	0.1	3.333986
26.856667	0.1	3.325522
26.858333	0.1	3.317297
26.860000	0.1	3.309608
26.861667	0.1	3.299296
26.863333	0.1	3.283620
26.865000	0.1	3.261864
26.866667	0.1	3.235281
26.868333	0.1	3.206134
26.870000	0.1	3.176093
26.871667	0.1	3.144264
26.873333	0.1	3.107250
26.875000	0.1	3.062487
26.876667	0.1	3.010988
26.878333	0.1	2.956987
26.880000	0.1	2.904415
26.881667	0.1	2.854407
26.883333	0.1	2.805591
26.885000	0.1	2.755284
26.886667	0.1	2.702356
26.888333	0.1	2.648354
26.890000	0.1	2.596557
26.891667	0.1	2.548993
26.893333	0.1	2.505005
26.895000	0.1	2.461672
26.896667	0.1	2.417326
26.898333	0.1	2.373040
26.900000	0.1	2.330840
26.901667	0.1	2.291143
26.903333	0.1	2.253354
26.905000	0.1	2.217293
26.906667	0.1	2.183616
26.908333	0.1	2.153874
26.910000	0.1	2.128899
26.911667	0.1	2.107203
26.913333	0.1	2.086461
26.915000	0.1	2.066910
26.916667	0.1	2.050817
26.918333	0.1	2.038717
26.920000	0.1	2.028823
26.921667	0.1	2.019286
26.923333	0.1	2.009988
26.925000	0.1	2.001941
26.926667	0.1	1.996637
26.928333	0.1	1.994848
26.930000	0.1	1.996219
26.931667	0.1	1.999498
26.933333	0.1	2.001584
26.935000	0.1	1.998425
26.936667	0.1	1.988530
26.938333	0.1	1.974702
26.940000	0.1	1.961649
26.941667	0.1	1.952589
26.943333	0.1	1.947999
26.945000	0.1	1.946151
26.946667	0.1	1.944006
26.948333	0.1	1.939416
26.950000	0.1	1.931667
26.951667	0.1	1.920223
26.953333	0.1	1.904905
26.955000	0.1	1.886547
26.956667	0.1	1.866639
26.958333	0.1	1.846790
26.960000	0.1	1.827538
26.961667	0.1	1.807153
26.963333	0.1	1.782954
26.965000	0.1	1.753211
26.966667	0.1	1.718402
26.968333	0.1	1.681984
26.970000	0.1	1.647771
26.971667	0.1	1.616240
26.973333	0.1	1.585364
26.975000	0.1	1.553416
26.976667	0.1	1.519621
26.978333	0.1	1.483202
26.980000	0.1	1.444221
26.981667	0.1	1.403689
26.983333	0.1	1.363218
26.985000	0.1	1.324177
26.986667	0.1	1.287222
26.988333	0.1	1.252890
26.990000	0.1	1.221418
26.991667	0.1	1.192689
26.993333	0.1	1.165986
26.995000	0.1	1.140475
26.996667	0.1	1.115322
26.998333	0.1	1.089454
27.000000	0.1	1.061916
27.001667	0.1	1.032233
27.003333	0.1	0.999808
27.005000	0.1	0.964820
27.006667	0.1	0.928819
27.008333	0.1	0.896037
27.010000	0.1	0.871301
27.011667	0.1	0.855744
27.013333	0.1	0.845194
27.015000	0.1	0.834167
27.016667	0.1	0.820577
27.018333	0.1	0.806451
27.020000	0.1	0.793874
27.021667	0.1	0.781775
27.023333	0.1	0.767291
27.025000	0.1	0.749290
27.026667	0.1	0.729382
27.028333	0.1	0.710785
27.030000	0.1	0.696063
27.031667	0.1	0.685930
27.033333	0.1	0.680387
27.035000	0.1	0.678599
27.036667	0.1	0.678659
27.038333	0.1	0.678659
27.040000	0.1	0.678420
27.041667	0.1	0.678539
27.043333	0.1	0.678361
27.045000	0.1	0.676155
27.046667	0.1	0.671208
27.048333	0.1	0.664592
27.050000	0.1	0.658095
27.051667	0.1	0.653684
27.053333	0.1	0.652850
27.055000	0.1	0.655055
27.056667	0.1	0.658810
27.058333	0.1	0.663221
27.060000	0.1	0.668109
27.061667	0.1	0.673473
27.063333	0.1	0.679314
27.065000	0.1	0.684917
27.066667	0.1	0.688493
27.068333	0.1	0.688732
27.070000	0.1	0.687063
27.071667	0.1	0.686646
27.073333	0.1	0.690222
27.075000	0.1	0.697911
27.076667	0.1	0.707746
27.078333	0.1	0.718176
27.080000	0.1	0.729561
27.081667	0.1	0.742078
27.083333	0.1	0.754893
27.085000	0.1	0.766754
27.086667	0.1	0.777841
27.088333	0.1	0.789404
27.090000	0.1	0.802517
27.091667	0.1	0.816107
27.093333	0.1	0.827611
27.095000	0.1	0.835240
27.096667	0.1	0.838876
27.098333	0.1	0.840426
27.100000	0.1	0.843763
27.101667	0.1	0.853002
27.103333	0.1	0.869930
27.105000	0.1	0.892043
27.106667	0.1	0.914216
27.108333	0.1	0.932097
27.110000	0.1	0.945032
27.111667	0.1	0.955999
27.113333	0.1	0.969470
27.115000	0.1	0.987828
27.116667	0.1	1.009941
27.118333	0.1	1.032353
27.120000	0.1	1.052916
27.121667	0.1	1.071274
27.123333	0.1	1.088083
27.125000	0.1	1.103938
27.126667	0.1	1.119673
27.128333	0.1	1.136482
27.130000	0.1	1.155019
27.131667	0.1	1.174390
27.133333	0.1	1.194179
27.135000	0.1	1.215816
27.136667	0.1	1.240194
27.138333	0.1	1.266003
27.140000	0.1	1.290977
27.141667	0.1	1.314163
27.143333	0.1	1.336932
27.145000	0.1	1.362324
27.146667	0.1	1.392424
27.148333	0.1	1.425803
27.150000	0.1	1.459658
27.151667	0.1	1.492441
27.153333	0.1	1.524687
27.155000	0.1	1.557827
27.156667	0.1	1.592875
27.158333	0.1	1.630128
27.160000	0.1	1.668394
27.161667	0.1	1.705706
27.163333	0.1	1.741231
27.165000	0.1	1.776755
27.166667	0.1	1.815498
27.168333	0.1	1.859725
27.170000	0.1	1.909256
27.171667	0.1	1.961291
27.173333	0.1	2.012789
27.175000	0.1	2.062857
27.176667	0.1	2.113044
27.178333	0.1	2.165675
27.180000	0.1	2.223015
27.181667	0.1	2.285779
27.183333	0.1	2.353192
27.185000	0.1	2.424300
27.186667	0.1	2.499521
27.188333	0.1	2.579749
27.190000	0.1	2.664745
27.191667	0.1	2.752602
27.193333	0.1	2.841473
27.195000	0.1	2.931535
27.196667	0.1	3.024697
27.198333	0.1	3.122568
27.200000	0.1	3.226102
27.201667	0.1	3.336787
27.203333	0.1	3.455222
27.205000	0.1	3.580332
27.206667	0.1	3.710389
27.208333	0.1	3.845573
27.210000	0.1	3.986776
27.211667	0.1	4.134298
27.213333	0.1	4.287839
27.215000	0.1	4.447878
27.216667	0.1	4.615486
27.218333	0.1	4.791618
27.220000	0.1	4.975975
27.221667	0.1	5.166710
27.223333	0.1	5.361140
27.225000	0.1	5.557895
27.226667	0.1	5.758942
27.228333	0.1	5.969227
27.230000	0.1	6.192446
27.231667	0.1	6.427169
27.233333	0.1	6.667376
27.235000	0.1	6.908000
27.236667	0.1	7.148207
27.238333	0.1	7.390380
27.240000	0.1	7.637442
27.241667	0.1	7.891477
27.243333	0.1	8.152307
27.245000	0.1	8.417249
27.246667	0.1	8.682371
27.248333	0.1	8.944333
27.250000	0.1	9.200991
27.251667	0.1	9.452224
27.253333	0.1	9.699107
27.255000	0.1	9.943188
27.256667	0.1	10.183991
27.258333	0.1	10.418237
27.260000	0.1	10.642231
27.261667	0.1	10.854185
27.263333	0.1	11.054040
27.265000	0.1	11.242271
27.266667	0.1	11.418045
27.268333	0.1	11.579335
27.270000	0.1	11.725665
27.271667	0.1	11.857987
27.273333	0.1	11.976362
27.275000	0.1	12.078882
27.276667	0.1	12.162627
27.278333	0.1	12.226403
27.280000	0.1	12.271822
27.281667	0.1	12.301267
27.283333	0.1	12.314440
27.285000	0.1	12.308539
27.286667	0.1	12.282432
27.288333	0.1	12.238384
27.290000	0.1	12.181044
27.291667	0.1	12.113631
27.293333	0.1	12.036861
27.295000	0.1	11.949421
27.296667	0.1	11.849702
27.298333	0.1	11.736274
27.300000	0.1	11.609913
27.301667	0.1	11.474252
27.303333	0.1	11.333824
27.305000	0.1	11.191726
27.306667	0.1	11.049033
27.308333	0.1	10.906041
27.310000	0.1	10.762573
27.311667	0.1	10.618091
27.313333	0.1	10.471106
27.315000	0.1	10.320426
27.316667	0.1	10.168017
27.318333	0.1	10.018051
27.320000	0.1	9.874344
27.321667	0.1	9.738744
27.323333	0.1	9.611488
27.325000	0.1	9.492875
27.326667	0.1	9.382904
27.328333	0.1	9.278954
27.330000	0.1	9.176493
27.331667	0.1	9.073020
27.333333	0.1	8.970500
27.335000	0.1	8.872271
27.336667	0.1	8.780242
27.338333	0.1	8.694530
27.340000	0.1	8.614541
27.341667	0.1	8.539618
27.343333	0.1	8.468509
27.345000	0.1	8.398772
27.346667	0.1	8.327127
27.348333	0.1	8.251071
27.350000	0.1	8.170069
27.351667	0.1	8.086622
27.353333	0.1	8.004129
27.355000	0.1	7.924378
27.356667	0.1	7.847190
27.358333	0.1	7.770122
27.360000	0.1	7.689238
27.361667	0.1	7.601381
27.363333	0.1	7.506133
27.365000	0.1	7.404209
27.366667	0.1	7.295788
27.368333	0.1	7.179857
27.370000	0.1	7.055521
27.371667	0.1	6.922543
27.373333	0.1	6.782353
27.375000	0.1	6.637991
27.376667	0.1	6.490589
27.378333	0.1	6.339133
27.380000	0.1	6.182850
27.381667	0.1	6.021321
27.383333	0.1	5.854488
27.385000	0.1	5.683363
27.386667	0.1	5.508781
27.388333	0.1	5.330742
27.390000	0.1	5.149842
27.391667	0.1	4.967928
27.393333	0.1	4.786611
27.395000	0.1	4.606426
27.396667	0.1	4.427552
27.398333	0.1	4.249871
27.400000	0.1	4.072130
27.401667	0.1	3.893733
27.403333	0.1	3.717125
27.405000	0.1	3.546059
27.406667	0.1	3.381551
27.408333	0.1	3.221095
27.410000	0.1	3.062785
27.411667	0.1	2.908409
27.413333	0.1	2.759636
27.415000	0.1	2.615452
27.416667	0.1	2.474308
27.418333	0.1	2.336741
27.420000	0.1	2.205253
27.421667	0.1	2.081752
27.423333	0.1	1.966536
27.425000	0.1	1.858533
27.426667	0.1	1.755953
27.428333	0.1	1.657963
27.430000	0.1	1.565039
27.431667	0.1	1.477480
27.433333	0.1	1.394808
27.435000	0.1	1.316369
27.436667	0.1	1.241982
27.438333	0.1	1.171649
27.440000	0.1	1.105487
27.441667	0.1	1.044154
27.443333	0.1	0.988245
27.445000	0.1	0.937343
27.446667	0.1	0.890493
27.448333	0.1	0.846863
27.450000	0.1	0.805795
27.451667	0.1	0.767410
27.453333	0.1	0.732005
27.455000	0.1	0.699520
27.456667	0.1	0.670254
27.458333	0.1	0.644565
27.460000	0.1	0.621915
27.461667	0.1	0.600815
27.463333	0.1	0.580311
27.465000	0.1	0.560820
27.466667	0.1	0.544012
27.468333	0.1	0.530422
27.470000	0.1	0.518918
27.471667	0.1	0.508010
27.473333	0.1	0.497699
27.475000	0.1	0.488699
27.476667	0.1	0.480056
27.478333	0.1	0.469863
27.480000	0.1	0.458062
27.481667	0.1	0.447691
27.483333	0.1	0.441551
27.485000	0.1	0.439525
27.486667	0.1	0.438511
27.488333	0.1	0.435114
27.490000	0.1	0.428736
27.491667	0.1	0.421584
27.493333	0.1	0.414968
27.495000	0.1	0.408232
27.496667	0.1	0.400305
27.498333	0.1	0.391781
27.500000	0.1	0.384748
27.501667	0.1	0.380814
27.503333	0.1	0.379622
27.505000	0.1	0.379384
27.506667	0.1	0.378609
27.508333	0.1	0.376821
27.510000	0.1	0.374496
27.511667	0.1	0.372112
27.513333	0.1	0.370085
27.515000	0.1	0.368655
27.516667	0.1	0.368357
27.518333	0.1	0.369787
27.520000	0.1	0.372112
27.521667	0.1	0.373185
27.523333	0.1	0.371277
27.525000	0.1	0.366330
27.526667	0.1	0.359535
27.528333	0.1	0.351846
27.530000	0.1	0.344336
27.531667	0.1	0.338197
27.533333	0.1	0.334859
27.535000	0.1	0.334799
27.536667	0.1	0.336468
27.538333	0.1	0.336528
27.540000	0.1	0.332832
27.541667	0.1	0.327349
27.543333	0.1	0.324190
27.545000	0.1	0.325561
27.546667	0.1	0.330865
27.548333	0.1	0.339031
27.550000	0.1	0.349224
27.551667	0.1	0.359774
27.553333	0.1	0.367105
27.555000	0.1	0.368297
27.556667	0.1	0.363827
27.558333	0.1	0.357270
27.560000	0.1	0.351310
27.561667	0.1	0.345945
27.563333	0.1	0.340879
27.565000	0.1	0.337124
27.566667	0.1	0.335336
27.568333	0.1	0.334859
27.570000	0.1	0.333965
27.571667	0.1	0.332236
27.573333	0.1	0.331581
27.575000	0.1	0.333607
27.576667	0.1	0.336289
27.578333	0.1	0.336051
27.580000	0.1	0.331819
27.581667	0.1	0.325978
27.583333	0.1	0.321269
27.585000	0.1	0.318587
27.586667	0.1	0.318229
27.588333	0.1	0.320077
27.590000	0.1	0.323117
27.591667	0.1	0.326157
27.593333	0.1	0.328839
27.595000	0.1	0.331044
27.596667	0.1	0.332177
27.598333	0.1	0.331759
27.600000	0.1	0.330150
27.601667	0.1	0.328124
27.603333	0.1	0.325918
27.605000	0.1	0.323713
27.606667	0.1	0.321567
27.608333	0.1	0.319242
27.610000	0.1	0.315845
27.611667	0.1	0.310302
27.613333	0.1	0.302374
27.615000	0.1	0.292838
27.616667	0.1	0.283241
27.618333	0.1	0.276029
27.620000	0.1	0.273168
27.621667	0.1	0.274003
27.623333	0.1	0.276268
27.625000	0.1	0.278056
27.626667	0.1	0.278950
27.628333	0.1	0.279963
27.630000	0.1	0.282347
27.631667	0.1	0.285268
27.633333	0.1	0.286341
27.635000	0.1	0.284314
27.636667	0.1	0.280201
27.638333	0.1	0.276148
27.640000	0.1	0.273108
27.641667	0.1	0.270307
27.643333	0.1	0.268042
27.645000	0.1	0.267804
27.646667	0.1	0.270188
27.648333	0.1	0.274241
27.650000	0.1	0.277817
27.651667	0.1	0.279784
27.653333	0.1	0.279844
27.655000	0.1	0.278473
27.656667	0.1	0.275910
27.658333	0.1	0.272632
27.660000	0.1	0.269830
27.661667	0.1	0.268519
27.663333	0.1	0.269353
27.665000	0.1	0.272393
27.666667	0.1	0.276625
27.668333	0.1	0.279963
27.670000	0.1	0.281334
27.671667	0.1	0.281632
27.673333	0.1	0.282466
27.675000	0.1	0.286281
27.676667	0.1	0.293851
27.678333	0.1	0.302613
27.680000	0.1	0.309229
27.681667	0.1	0.311792
27.683333	0.1	0.310838
27.685000	0.1	0.307739
27.686667	0.1	0.304043
27.688333	0.1	0.301600
27.690000	0.1	0.301898
27.691667	0.1	0.304520
27.693333	0.1	0.307143
27.695000	0.1	0.307798
27.696667	0.1	0.306129
27.698333	0.1	0.303268
27.700000	0.1	0.301838
27.701667	0.1	0.303626
27.703333	0.1	0.308275
27.705000	0.1	0.313580
27.706667	0.1	0.318348
27.708333	0.1	0.323772
27.710000	0.1	0.331044
27.711667	0.1	0.339389
27.713333	0.1	0.345945
27.715000	0.1	0.347853
27.716667	0.1	0.344574
27.718333	0.1	0.338912
27.720000	0.1	0.336170
27.721667	0.1	0.340104
27.723333	0.1	0.350714
27.725000	0.1	0.364661
27.726667	0.1	0.377715
27.728333	0.1	0.387073
27.730000	0.1	0.392914
27.731667	0.1	0.396729
27.733333	0.1	0.399053
27.735000	0.1	0.399292
27.736667	0.1	0.398636
27.738333	0.1	0.400484
27.740000	0.1	0.406981
27.741667	0.1	0.415921
27.743333	0.1	0.422657
27.745000	0.1	0.425041
27.746667	0.1	0.424862
27.748333	0.1	0.426948
27.750000	0.1	0.435412
27.751667	0.1	0.450075
27.753333	0.1	0.466764
27.755000	0.1	0.481367
27.756667	0.1	0.493348
27.758333	0.1	0.503778
27.760000	0.1	0.513136
27.761667	0.1	0.521243
27.763333	0.1	0.528574
27.765000	0.1	0.535429
27.766667	0.1	0.542223
27.768333	0.1	0.548661
27.770000	0.1	0.554562
27.771667	0.1	0.560045
27.773333	0.1	0.565231
27.775000	0.1	0.569701
27.776667	0.1	0.572920
27.778333	0.1	0.574112
27.780000	0.1	0.572443
27.781667	0.1	0.567019
27.783333	0.1	0.557601
27.785000	0.1	0.546396
27.786667	0.1	0.537872
27.788333	0.1	0.535250
27.790000	0.1	0.537694
27.791667	0.1	0.540078
27.793333	0.1	0.537574
27.795000	0.1	0.530481
27.796667	0.1	0.522792
27.798333	0.1	0.518143
27.800000	0.1	0.516534
27.801667	0.1	0.515223
27.803333	0.1	0.511944
27.805000	0.1	0.506878
27.806667	0.1	0.501335
27.808333	0.1	0.495374
27.810000	0.1	0.487924
27.811667	0.1	0.478268
27.813333	0.1	0.467598
27.815000	0.1	0.458241
27.816667	0.1	0.451088
27.818333	0.1	0.445366
27.820000	0.1	0.440002
27.821667	0.1	0.435054
27.823333	0.1	0.430465
27.825000	0.1	0.425577
27.826667	0.1	0.418782
27.828333	0.1	0.408113
27.830000	0.1	0.393271
27.831667	0.1	0.376880
27.833333	0.1	0.362873
27.835000	0.1	0.353396
27.836667	0.1	0.347912
27.838333	0.1	0.344932
27.840000	0.1	0.343442
27.841667	0.1	0.343025
27.843333	0.1	0.342429
27.845000	0.1	0.340581
27.846667	0.1	0.336945
27.848333	0.1	0.332773
27.850000	0.1	0.330389
27.851667	0.1	0.330627
27.853333	0.1	0.331998
27.855000	0.1	0.332713
27.856667	0.1	0.332356
27.858333	0.1	0.331759
27.860000	0.1	0.331640
27.861667	0.1	0.331938
27.863333	0.1	0.331998
27.865000	0.1	0.331521
27.866667	0.1	0.330508
27.868333	0.1	0.329137
27.870000	0.1	0.326872
27.871667	0.1	0.323355
27.873333	0.1	0.319958
27.875000	0.1	0.319600
27.876667	0.1	0.324249
27.878333	0.1	0.333309
27.880000	0.1	0.343084
27.881667	0.1	0.349998
27.883333	0.1	0.353515
27.885000	0.1	0.355303
27.886667	0.1	0.356972
27.888333	0.1	0.359118
27.890000	0.1	0.362337
27.891667	0.1	0.366271
27.893333	0.1	0.368774
27.895000	0.1	0.368059
27.896667	0.1	0.363648
27.898333	0.1	0.356317
27.900000	0.1	0.348568
27.901667	0.1	0.343859
27.903333	0.1	0.344694
27.905000	0.1	0.350475
27.906667	0.1	0.357330
27.908333	0.1	0.360966
27.910000	0.1	0.360489
27.911667	0.1	0.359774
27.913333	0.1	0.362515
27.915000	0.1	0.367999
27.916667	0.1	0.372410
27.918333	0.1	0.373244
27.920000	0.1	0.371039
27.921667	0.1	0.367761
27.923333	0.1	0.365973
27.925000	0.1	0.366926
27.926667	0.1	0.369966
27.928333	0.1	0.373244
27.930000	0.1	0.375092
27.931667	0.1	0.374258
27.933333	0.1	0.370204
27.935000	0.1	0.364304
27.936667	0.1	0.359118
27.938333	0.1	0.355661
27.940000	0.1	0.352681
27.941667	0.1	0.348926
27.943333	0.1	0.344872
27.945000	0.1	0.341713
27.946667	0.1	0.338972
27.948333	0.1	0.335097
27.950000	0.1	0.330508
27.951667	0.1	0.327826
27.953333	0.1	0.328898
27.955000	0.1	0.331759
27.956667	0.1	0.333250
27.958333	0.1	0.332415
27.960000	0.1	0.330448
27.961667	0.1	0.328600
27.963333	0.1	0.326276
27.965000	0.1	0.322700
27.966667	0.1	0.318348
27.968333	0.1	0.314951
27.970000	0.1	0.312507
27.971667	0.1	0.309706
27.973333	0.1	0.305593
27.975000	0.1	0.301301
27.976667	0.1	0.298738
27.978333	0.1	0.299096
27.980000	0.1	0.301719
27.981667	0.1	0.304163
27.983333	0.1	0.305116
27.985000	0.1	0.305176
27.986667	0.1	0.305831
27.988333	0.1	0.306606
27.990000	0.1	0.306189
27.991667	0.1	0.304937
27.993333	0.1	0.303626
27.995000	0.1	0.301957
27.996667	0.1	0.299692
27.998333	0.1	0.298321
28.000000	0.1	0.299752
28.001667	0.1	0.303626
28.003333	0.1	0.306964
28.005000	0.1	0.307083
28.006667	0.1	0.304341
28.008333	0.1	0.301003
28.010000	0.1	0.298500
28.011667	0.1	0.298023
28.013333	0.1	0.301182
28.015000	0.1	0.309587
28.016667	0.1	0.322342
28.018333	0.1	0.335217
28.020000	0.1	0.344217
28.021667	0.1	0.348151
28.023333	0.1	0.347734
28.025000	0.1	0.343621
28.026667	0.1	0.336468
28.028333	0.1	0.328004
28.030000	0.1	0.321090
28.031667	0.1	0.318885
28.033333	0.1	0.322700
28.035000	0.1	0.330687
28.036667	0.1	0.339031
28.038333	0.1	0.345826
28.040000	0.1	0.352502
28.041667	0.1	0.360012
28.043333	0.1	0.366211
28.045000	0.1	0.367522
28.046667	0.1	0.362396
28.048333	0.1	0.352740
28.050000	0.1	0.342429
28.051667	0.1	0.334620
28.053333	0.1	0.330627
28.055000	0.1	0.330150
28.056667	0.1	0.332415
28.058333	0.1	0.337601
28.060000	0.1	0.346124
28.061667	0.1	0.356197
28.063333	0.1	0.363827
28.065000	0.1	0.365675
28.066667	0.1	0.362515
28.068333	0.1	0.357807
28.070000	0.1	0.353456
28.071667	0.1	0.348389
28.073333	0.1	0.341356
28.075000	0.1	0.333309
28.076667	0.1	0.327110
28.078333	0.1	0.325024
28.080000	0.1	0.326693
28.081667	0.1	0.329375
28.083333	0.1	0.329554
28.085000	0.1	0.326753
28.086667	0.1	0.322938
28.088333	0.1	0.319719
28.090000	0.1	0.316560
28.091667	0.1	0.312030
28.093333	0.1	0.306368
28.095000	0.1	0.301421
28.096667	0.1	0.298679
28.098333	0.1	0.298440
28.100000	0.1	0.299573
28.101667	0.1	0.300527
28.103333	0.1	0.300825
28.105000	0.1	0.301301
28.106667	0.1	0.301540
28.108333	0.1	0.299215
28.110000	0.1	0.293732
28.111667	0.1	0.287235
28.113333	0.1	0.281513
28.115000	0.1	0.276268
28.116667	0.1	0.270724
28.118333	0.1	0.264645
28.120000	0.1	0.258505
28.121667	0.1	0.254571
28.123333	0.1	0.254989
28.125000	0.1	0.258982
28.126667	0.1	0.263631
28.128333	0.1	0.266314
28.130000	0.1	0.266254
28.131667	0.1	0.263631
28.133333	0.1	0.260115
28.135000	0.1	0.257552
28.136667	0.1	0.256836
28.138333	0.1	0.256598
28.140000	0.1	0.254750
28.141667	0.1	0.250936
28.143333	0.1	0.247300
28.145000	0.1	0.246644
28.146667	0.1	0.249982
28.148333	0.1	0.256002
28.150000	0.1	0.261903
28.151667	0.1	0.266194
28.153333	0.1	0.268757
28.155000	0.1	0.269294
28.156667	0.1	0.267863
28.158333	0.1	0.265777
28.160000	0.1	0.263572
28.161667	0.1	0.259757
28.163333	0.1	0.253439
28.165000	0.1	0.246406
28.166667	0.1	0.242114
28.168333	0.1	0.242353
28.170000	0.1	0.245631
28.171667	0.1	0.248551
28.173333	0.1	0.248611
28.175000	0.1	0.246346
28.176667	0.1	0.243545
28.178333	0.1	0.241876
28.180000	0.1	0.242591
28.181667	0.1	0.246048
28.183333	0.1	0.250936
28.185000	0.1	0.254571
28.186667	0.1	0.254869
28.188333	0.1	0.252783
28.190000	0.1	0.251770
28.191667	0.1	0.253499
28.193333	0.1	0.255883
28.195000	0.1	0.256479
28.196667	0.1	0.255048
28.198333	0.1	0.252962
28.200000	0.1	0.251532
28.201667	0.1	0.252247
28.203333	0.1	0.256181
28.205000	0.1	0.262320
28.206667	0.1	0.268340
28.208333	0.1	0.271976
28.210000	0.1	0.272393
28.211667	0.1	0.270307
28.213333	0.1	0.268281
28.215000	0.1	0.268638
28.216667	0.1	0.271738
28.218333	0.1	0.275135
28.220000	0.1	0.276446
28.221667	0.1	0.276089
28.223333	0.1	0.276864
28.225000	0.1	0.280261
28.226667	0.1	0.284374
28.228333	0.1	0.286341
28.230000	0.1	0.285983
28.231667	0.1	0.284970
28.233333	0.1	0.283897
28.235000	0.1	0.283599
28.236667	0.1	0.287056
28.238333	0.1	0.296414
28.240000	0.1	0.308692
28.241667	0.1	0.318289
28.243333	0.1	0.321865
28.245000	0.1	0.319898
28.246667	0.1	0.315785
28.248333	0.1	0.313461
28.250000	0.1	0.314772
28.251667	0.1	0.319302
28.253333	0.1	0.325501
28.255000	0.1	0.331819
28.256667	0.1	0.337303
28.258333	0.1	0.341833
28.260000	0.1	0.345826
28.261667	0.1	0.349998
28.263333	0.1	0.356019
28.265000	0.1	0.364184
28.266667	0.1	0.372708
28.268333	0.1	0.378966
28.270000	0.1	0.381827
28.271667	0.1	0.382125
28.273333	0.1	0.382483
28.275000	0.1	0.385702
28.276667	0.1	0.392914
28.278333	0.1	0.401795
28.280000	0.1	0.409305
28.281667	0.1	0.415146
28.283333	0.1	0.422418
28.285000	0.1	0.433266
28.286667	0.1	0.445664
28.288333	0.1	0.455678
28.290000	0.1	0.461102
28.291667	0.1	0.462532
28.293333	0.1	0.461519
28.295000	0.1	0.460565
28.296667	0.1	0.462413
28.298333	0.1	0.468850
28.300000	0.1	0.479460
28.301667	0.1	0.492513
28.303333	0.1	0.506103
28.305000	0.1	0.519455
28.306667	0.1	0.532568
28.308333	0.1	0.545144
28.310000	0.1	0.555515
28.311667	0.1	0.561297
28.313333	0.1	0.562549
28.315000	0.1	0.561953
28.316667	0.1	0.562906
28.318333	0.1	0.568211
28.320000	0.1	0.579417
28.321667	0.1	0.595868
28.323333	0.1	0.613987
28.325000	0.1	0.629067
28.326667	0.1	0.639081
28.328333	0.1	0.645936
28.330000	0.1	0.653207
28.331667	0.1	0.663459
28.333333	0.1	0.676632
28.335000	0.1	0.691056
28.336667	0.1	0.705123
28.338333	0.1	0.718296
28.340000	0.1	0.731230
28.341667	0.1	0.743926
28.343333	0.1	0.754893
28.345000	0.1	0.763238
28.346667	0.1	0.769675
28.348333	0.1	0.774920
28.350000	0.1	0.778735
28.351667	0.1	0.780523
28.353333	0.1	0.781059
28.355000	0.1	0.782430
28.356667	0.1	0.786424
28.358333	0.1	0.792921
28.360000	0.1	0.800967
28.361667	0.1	0.810027
28.363333	0.1	0.819743
28.365000	0.1	0.828505
28.366667	0.1	0.833511
28.368333	0.1	0.833571
28.370000	0.1	0.830233
28.371667	0.1	0.826955
28.373333	0.1	0.826359
28.375000	0.1	0.828028
28.376667	0.1	0.828803
28.378333	0.1	0.825524
28.380000	0.1	0.817239
28.381667	0.1	0.805736
28.383333	0.1	0.794232
28.385000	0.1	0.785291
28.386667	0.1	0.778079
28.388333	0.1	0.769734
28.390000	0.1	0.758648
28.391667	0.1	0.745595
28.393333	0.1	0.732362
28.395000	0.1	0.720143
28.396667	0.1	0.710011
28.398333	0.1	0.702143
28.400000	0.1	0.694394
28.401667	0.1	0.683844
28.403333	0.1	0.669897
28.405000	0.1	0.654042
28.406667	0.1	0.638485
28.408333	0.1	0.624657
28.410000	0.1	0.612497
28.411667	0.1	0.601769
28.413333	0.1	0.592411
28.415000	0.1	0.584126
28.416667	0.1	0.575125
28.418333	0.1	0.563264
28.420000	0.1	0.547588
28.421667	0.1	0.528634
28.423333	0.1	0.508428
28.425000	0.1	0.489295
28.426667	0.1	0.472784
28.428333	0.1	0.458837
28.430000	0.1	0.446558
28.431667	0.1	0.435174
28.433333	0.1	0.425696
28.435000	0.1	0.419915
28.436667	0.1	0.417233
28.438333	0.1	0.414491
28.440000	0.1	0.408351
28.441667	0.1	0.397861
28.443333	0.1	0.385106
28.445000	0.1	0.372469
28.446667	0.1	0.360727
28.448333	0.1	0.350058
28.450000	0.1	0.340700
28.451667	0.1	0.332892
28.453333	0.1	0.326991
28.455000	0.1	0.322402
28.456667	0.1	0.318050
28.458333	0.1	0.313699
28.460000	0.1	0.309229
28.461667	0.1	0.303566
28.463333	0.1	0.295401
28.465000	0.1	0.285149
28.466667	0.1	0.275612
28.468333	0.1	0.269711
28.470000	0.1	0.268400
28.471667	0.1	0.270247
28.473333	0.1	0.272810
28.475000	0.1	0.274062
28.476667	0.1	0.272512
28.478333	0.1	0.267804
28.480000	0.1	0.261486
28.481667	0.1	0.256181
28.483333	0.1	0.254035
28.485000	0.1	0.255406
28.486667	0.1	0.258684
28.488333	0.1	0.260293
28.490000	0.1	0.257671
28.491667	0.1	0.251472
28.493333	0.1	0.244558
28.495000	0.1	0.239193
28.496667	0.1	0.235975
28.498333	0.1	0.234365
28.500000	0.1	0.234067
28.501667	0.1	0.235677
28.503333	0.1	0.239313
28.505000	0.1	0.243485
28.506667	0.1	0.245869
28.508333	0.1	0.245273
28.510000	0.1	0.242591
28.511667	0.1	0.241041
28.513333	0.1	0.242949
28.515000	0.1	0.247180
28.516667	0.1	0.250220
28.518333	0.1	0.250101
28.520000	0.1	0.247359
28.521667	0.1	0.244260
28.523333	0.1	0.244200
28.525000	0.1	0.250161
28.526667	0.1	0.261307
28.528333	0.1	0.272930
28.530000	0.1	0.280797
28.531667	0.1	0.283837
28.533333	0.1	0.284076
28.535000	0.1	0.285029
28.536667	0.1	0.288963
28.538333	0.1	0.294924
28.540000	0.1	0.299692
28.541667	0.1	0.301063
28.543333	0.1	0.299990
28.545000	0.1	0.299394
28.546667	0.1	0.302434
28.548333	0.1	0.310600
28.550000	0.1	0.321686
28.551667	0.1	0.331461
28.553333	0.1	0.337601
28.555000	0.1	0.341594
28.556667	0.1	0.345945
28.558333	0.1	0.351787
28.560000	0.1	0.358582
28.561667	0.1	0.365257
28.563333	0.1	0.371575
28.565000	0.1	0.377774
28.566667	0.1	0.383794
28.568333	0.1	0.390351
28.570000	0.1	0.399113
28.571667	0.1	0.411093
28.573333	0.1	0.424981
28.575000	0.1	0.437200
28.576667	0.1	0.444174
28.578333	0.1	0.445724
28.580000	0.1	0.446141
28.581667	0.1	0.450969
28.583333	0.1	0.462294
28.585000	0.1	0.477672
28.586667	0.1	0.493705
28.588333	0.1	0.507474
28.590000	0.1	0.516772
28.591667	0.1	0.521004
28.593333	0.1	0.522494
28.595000	0.1	0.525475
28.596667	0.1	0.532687
28.598333	0.1	0.543118
28.600000	0.1	0.552714
28.601667	0.1	0.558496
28.603333	0.1	0.560880
28.605000	0.1	0.563383
28.606667	0.1	0.568926
28.608333	0.1	0.577211
28.610000	0.1	0.585377
28.611667	0.1	0.591934
28.613333	0.1	0.598431
28.615000	0.1	0.607252
28.616667	0.1	0.618339
28.618333	0.1	0.628889
28.620000	0.1	0.636101
28.621667	0.1	0.638902
28.623333	0.1	0.638068
28.625000	0.1	0.636518
28.626667	0.1	0.637472
28.628333	0.1	0.641644
28.630000	0.1	0.647903
28.631667	0.1	0.655949
28.633333	0.1	0.665844
28.635000	0.1	0.676453
28.636667	0.1	0.686050
28.638333	0.1	0.693560
28.640000	0.1	0.699103
28.641667	0.1	0.703037
28.643333	0.1	0.705838
28.645000	0.1	0.708163
28.646667	0.1	0.710785
28.648333	0.1	0.714481
28.650000	0.1	0.719249
28.651667	0.1	0.724018
28.653333	0.1	0.727534
28.655000	0.1	0.730097
28.656667	0.1	0.733256
28.658333	0.1	0.738621
28.660000	0.1	0.746965
28.661667	0.1	0.757933
28.663333	0.1	0.770152
28.665000	0.1	0.781417
28.666667	0.1	0.789404
28.668333	0.1	0.793755
28.670000	0.1	0.795960
28.671667	0.1	0.798404
28.673333	0.1	0.803709
28.675000	0.1	0.812769
28.676667	0.1	0.823796
28.678333	0.1	0.834107
28.680000	0.1	0.842750
28.681667	0.1	0.850320
28.683333	0.1	0.858188
28.685000	0.1	0.866294
28.686667	0.1	0.874043
28.688333	0.1	0.881195
28.690000	0.1	0.888109
28.691667	0.1	0.895321
28.693333	0.1	0.903785
28.695000	0.1	0.914156
28.696667	0.1	0.925779
28.698333	0.1	0.937462
28.700000	0.1	0.948012
28.701667	0.1	0.956476
28.703333	0.1	0.963330
28.705000	0.1	0.970900
28.706667	0.1	0.982881
28.708333	0.1	1.001060
28.710000	0.1	1.023948
28.711667	0.1	1.047909
28.713333	0.1	1.070261
28.715000	0.1	1.090348
28.716667	0.1	1.109004
28.718333	0.1	1.127064
28.720000	0.1	1.145542
28.721667	0.1	1.165211
28.723333	0.1	1.186609
28.725000	0.1	1.210034
28.726667	0.1	1.235604
28.728333	0.1	1.262903
28.730000	0.1	1.291573
28.731667	0.1	1.321495
28.733333	0.1	1.353204
28.735000	0.1	1.388669
28.736667	0.1	1.428843
28.738333	0.1	1.471758
28.740000	0.1	1.514375
28.741667	0.1	1.554608
28.743333	0.1	1.591861
28.745000	0.1	1.627088
28.746667	0.1	1.662612
28.748333	0.1	1.700342
28.750000	0.1	1.741409
28.751667	0.1	1.785815
28.753333	0.1	1.831830
28.755000	0.1	1.877189
28.756667	0.1	1.921594
28.758333	0.1	1.966834
28.760000	0.1	2.014995
28.761667	0.1	2.066195
28.763333	0.1	2.119601
28.765000	0.1	2.174914
28.766667	0.1	2.233505
28.768333	0.1	2.297282
28.770000	0.1	2.367139
28.771667	0.1	2.441764
28.773333	0.1	2.518475
28.775000	0.1	2.595186
28.776667	0.1	2.671421
28.778333	0.1	2.748430
28.780000	0.1	2.827764
28.781667	0.1	2.909124
28.783333	0.1	2.990425
28.785000	0.1	3.069997
28.786667	0.1	3.148616
28.788333	0.1	3.229082
28.790000	0.1	3.314018
28.791667	0.1	3.403843
28.793333	0.1	3.495574
28.795000	0.1	3.585458
28.796667	0.1	3.671050
28.798333	0.1	3.752589
28.800000	0.1	3.832817
28.801667	0.1	3.914833
28.803333	0.1	3.999114
28.805000	0.1	4.082203
28.806667	0.1	4.159272
28.808333	0.1	4.228592
28.810000	0.1	4.292608
28.811667	0.1	4.354775
28.813333	0.1	4.415214
28.815000	0.1	4.471123
28.816667	0.1	4.519463
28.818333	0.1	4.559636
28.820000	0.1	4.592717
28.821667	0.1	4.620195
28.823333	0.1	4.641831
28.825000	0.1	4.655779
28.826667	0.1	4.659951
28.828333	0.1	4.653871
28.830000	0.1	4.638553
28.831667	0.1	4.615963
28.833333	0.1	4.586697
28.835000	0.1	4.549325
28.836667	0.1	4.502237
28.838333	0.1	4.447162
28.840000	0.1	4.388035
28.841667	0.1	4.327178
28.843333	0.1	4.262984
28.845000	0.1	4.192710
28.846667	0.1	4.115403
28.848333	0.1	4.031778
28.850000	0.1	3.943086
28.851667	0.1	3.850341
28.853333	0.1	3.755331
28.855000	0.1	3.658831
28.856667	0.1	3.559888
28.858333	0.1	3.456295
28.860000	0.1	3.347159
28.861667	0.1	3.233612
28.863333	0.1	3.118098
28.865000	0.1	3.002286
28.866667	0.1	2.886594
28.868333	0.1	2.771378
28.870000	0.1	2.657712
28.871667	0.1	2.546847
28.873333	0.1	2.439618
28.875000	0.1	2.335906
28.876667	0.1	2.235174
28.878333	0.1	2.137423
28.880000	0.1	2.043128
28.881667	0.1	1.953006
28.883333	0.1	1.866877
28.885000	0.1	1.783609
28.886667	0.1	1.701057
28.888333	0.1	1.617491
28.890000	0.1	1.533747
28.891667	0.1	1.452684
28.893333	0.1	1.377702
28.895000	0.1	1.310706
28.896667	0.1	1.251400
28.898333	0.1	1.197040
28.900000	0.1	1.144290
28.901667	0.1	1.091123
28.903333	0.1	1.038611
28.905000	0.1	0.989139
28.906667	0.1	0.943899
28.908333	0.1	0.901938
28.910000	0.1	0.862062
28.911667	0.1	0.823557
28.913333	0.1	0.787675
28.915000	0.1	0.756860
28.916667	0.1	0.732482
28.918333	0.1	0.713766
28.920000	0.1	0.697792
28.921667	0.1	0.681341
28.923333	0.1	0.663340
28.925000	0.1	0.645459
28.926667	0.1	0.630379
28.928333	0.1	0.619412
28.930000	0.1	0.611305
28.931667	0.1	0.603437
28.933333	0.1	0.595033
28.935000	0.1	0.587463
28.936667	0.1	0.582159
28.938333	0.1	0.579655
28.940000	0.1	0.579596
28.941667	0.1	0.580728
28.943333	0.1	0.579894
28.945000	0.1	0.574708
28.946667	0.1	0.566185
28.948333	0.1	0.558496
28.950000	0.1	0.554919
28.951667	0.1	0.555396
28.953333	0.1	0.557482
28.955000	0.1	0.558257
28.956667	0.1	0.555992
28.958333	0.1	0.551224
28.960000	0.1	0.546634
28.961667	0.1	0.545323
28.963333	0.1	0.547767
28.965000	0.1	0.551939
28.966667	0.1	0.555813
28.968333	0.1	0.559568
28.970000	0.1	0.564575
28.971667	0.1	0.571489
28.973333	0.1	0.578046
28.975000	0.1	0.580430
28.976667	0.1	0.576556
28.978333	0.1	0.568688
28.980000	0.1	0.561178
28.981667	0.1	0.555754
28.983333	0.1	0.550568
28.985000	0.1	0.542820
28.986667	0.1	0.531495
28.988333	0.1	0.518382
28.990000	0.1	0.506461
28.991667	0.1	0.497580
28.993333	0.1	0.491619
28.995000	0.1	0.486910
28.996667	0.1	0.481308
28.998333	0.1	0.473678
29.000000	0.1	0.464499
29.001667	0.1	0.455141
29.003333	0.1	0.447691
29.005000	0.1	0.443637
29.006667	0.1	0.443578
29.008333	0.1	0.446677
29.010000	0.1	0.450432
29.011667	0.1	0.451028
29.013333	0.1	0.445187
29.015000	0.1	0.432789
29.016667	0.1	0.416756
29.018333	0.1	0.401437
29.020000	0.1	0.389874
29.021667	0.1	0.382483
29.023333	0.1	0.378490
29.025000	0.1	0.376999
29.026667	0.1	0.376344
29.028333	0.1	0.374734
29.030000	0.1	0.371099
29.031667	0.1	0.366211
29.033333	0.1	0.360668
29.035000	0.1	0.353217
29.036667	0.1	0.341713
29.038333	0.1	0.326395
29.040000	0.1	0.310838
29.041667	0.1	0.299275
29.043333	0.1	0.293374
29.045000	0.1	0.291228
29.046667	0.1	0.289798
29.048333	0.1	0.287950
29.050000	0.1	0.286043
29.051667	0.1	0.284255
29.053333	0.1	0.282526
29.055000	0.1	0.281334
29.056667	0.1	0.281155
29.058333	0.1	0.281215
29.060000	0.1	0.280738
29.061667	0.1	0.280201
29.063333	0.1	0.280142
29.065000	0.1	0.279546
29.066667	0.1	0.277579
29.068333	0.1	0.275135
29.070000	0.1	0.273824
29.071667	0.1	0.274479
29.073333	0.1	0.276387
29.075000	0.1	0.278115
29.076667	0.1	0.278473
29.078333	0.1	0.276804
29.080000	0.1	0.272989
29.081667	0.1	0.268221
29.083333	0.1	0.264227
29.085000	0.1	0.261903
29.086667	0.1	0.260711
29.088333	0.1	0.259697
29.090000	0.1	0.259042
29.091667	0.1	0.259697
29.093333	0.1	0.262260
29.095000	0.1	0.265777
29.096667	0.1	0.269234
29.098333	0.1	0.271857
29.100000	0.1	0.271857
29.101667	0.1	0.267088
29.103333	0.1	0.257730
29.105000	0.1	0.246704
29.106667	0.1	0.237286
29.108333	0.1	0.230968
29.110000	0.1	0.227571
29.111667	0.1	0.226557
29.113333	0.1	0.228465
29.115000	0.1	0.234485
29.116667	0.1	0.243783
29.118333	0.1	0.253916
29.120000	0.1	0.262558
29.121667	0.1	0.267982
29.123333	0.1	0.269234
29.125000	0.1	0.267208
29.126667	0.1	0.265062
29.128333	0.1	0.265300
29.130000	0.1	0.266731
29.131667	0.1	0.267446
29.133333	0.1	0.267804
[truncated: 253,996 more chars]
