# Supplementary material for: Fade into you: genetic control of pigmentation patterns in red-flesh apple (Malus domestica)
Source: Front Plant Sci. 2025 Jan 13;15:1462545. doi: 10.3389/fpls.2024.1462545 (PMC11770013; doi:10.3389/fpls.2024.1462545)
Supplement: Supplementary file 4 [file DataSheet1.zip › CR C3UV_VIS_1/CR C3UV_VIS_1.txt]

URL	chrom://thermo-pfav3ojr/ChromeleonLocal/Instrument Data/Vanquish_MS/Dimitri/VALEMA/Pierre/Echantillons 03-04-24.seq/232.smp/UV_VIS_1.channel/UV_VIS_1.chm
Channel	UV_VIS_1

Injection Information:
Data Vault	ChromeleonLocal
Sequence	Echantillons 03-04-24
Name	CR C3
Number	11
Position	B:B2
Comment	colonne SB-AQ MeOH+5%AA
Processing Method	Quantitative
Instrument Method	VALEMA test separation GRAQ 4
Type	Unknown
Status	Finished
Inject Time	4/4/2024 1:24:49 AM +02:00
Volume (µl)	10.0000
Dilution Factor	1.0000
Weight	1.0000

Chromatogram Data Information:
Time Min. (min)	0.001667
Time Max. (min)	47.000000
Data Points	28200
Detector	UV
Generating Data System	Chromeleon 7.3.2.10759
Exporting Data System	Chromeleon 7.3.2.0
Operator	Instrument Controller
Signal Quantity	Absorbance
Signal Unit	mAU
Signal Min.	-0.975290
Signal Max.	406.069556
Channel	UV_VIS_1
Driver Name	VDAD.dll
Channel Type	Evaluation
Min. Step (s)	0.1
Max. Step (s)	0.1
Average Step (s)	0.1

Signal Parameter Information:
Signal Info	WVL:279 nm

Chromatogram Data:
Time (min)	Step (s)	Value (mAU)
0.001667	n.a.	0.000000
0.003333	0.1	-0.000084
0.005000	0.1	-0.000452
0.006667	0.1	-0.001192
0.008333	0.1	-0.002142
0.010000	0.1	-0.002859
0.011667	0.1	-0.002403
0.013333	0.1	-0.000228
0.015000	0.1	0.002380
0.016667	0.1	0.003446
0.018333	0.1	0.003236
0.020000	0.1	0.003856
0.021667	0.1	0.005923
0.023333	0.1	0.007665
0.025000	0.1	0.007222
0.026667	0.1	0.004391
0.028333	0.1	0.000452
0.030000	0.1	-0.003083
0.031667	0.1	-0.005360
0.033333	0.1	-0.005979
0.035000	0.1	-0.004671
0.036667	0.1	-0.001676
0.038333	0.1	0.002016
0.040000	0.1	0.004754
0.041667	0.1	0.005076
0.043333	0.1	0.003059
0.045000	0.1	0.000107
0.046667	0.1	-0.002556
0.048333	0.1	-0.004345
0.050000	0.1	-0.004945
0.051667	0.1	-0.004303
0.053333	0.1	-0.002948
0.055000	0.1	-0.001756
0.056667	0.1	-0.001383
0.058333	0.1	-0.001881
0.060000	0.1	-0.002449
0.061667	0.1	-0.001877
0.063333	0.1	-0.000075
0.065000	0.1	0.001704
0.066667	0.1	0.002398
0.068333	0.1	0.001979
0.070000	0.1	0.001192
0.071667	0.1	0.000871
0.073333	0.1	0.001169
0.075000	0.1	0.001667
0.076667	0.1	0.002016
0.078333	0.1	0.001891
0.080000	0.1	0.000852
0.081667	0.1	-0.001690
0.083333	0.1	-0.005751
0.085000	0.1	-0.009872
0.086667	0.1	-0.012182
0.088333	0.1	-0.011702
0.090000	0.1	-0.008624
0.091667	0.1	-0.004899
0.093333	0.1	-0.003558
0.095000	0.1	-0.005756
0.096667	0.1	-0.009234
0.098333	0.1	-0.010431
0.100000	0.1	-0.007441
0.101667	0.1	-0.000889
0.103333	0.1	0.006594
0.105000	0.1	0.011860
0.106667	0.1	0.013476
0.108333	0.1	0.011921
0.110000	0.1	0.008116
0.111667	0.1	0.003302
0.113333	0.1	-0.000717
0.115000	0.1	-0.002547
0.116667	0.1	-0.001970
0.118333	0.1	0.000745
0.120000	0.1	0.005597
0.121667	0.1	0.012070
0.123333	0.1	0.017900
0.125000	0.1	0.020089
0.126667	0.1	0.017537
0.128333	0.1	0.011656
0.130000	0.1	0.005066
0.131667	0.1	0.000214
0.133333	0.1	-0.002380
0.135000	0.1	-0.004121
0.136667	0.1	-0.005751
0.138333	0.1	-0.006491
0.140000	0.1	-0.006389
0.141667	0.1	-0.006952
0.143333	0.1	-0.008787
0.145000	0.1	-0.010845
0.146667	0.1	-0.011707
0.148333	0.1	-0.010324
0.150000	0.1	-0.006892
0.151667	0.1	-0.003390
0.153333	0.1	-0.001616
0.155000	0.1	-0.001527
0.156667	0.1	-0.002133
0.158333	0.1	-0.002896
0.160000	0.1	-0.004107
0.161667	0.1	-0.006170
0.163333	0.1	-0.009080
0.165000	0.1	-0.012578
0.166667	0.1	-0.016186
0.168333	0.1	-0.019204
0.170000	0.1	-0.021122
0.171667	0.1	-0.021853
0.173333	0.1	-0.021746
0.175000	0.1	-0.021304
0.176667	0.1	-0.020545
0.178333	0.1	-0.019399
0.180000	0.1	-0.018561
0.181667	0.1	-0.018924
0.183333	0.1	-0.020498
0.185000	0.1	-0.022464
0.186667	0.1	-0.024033
0.188333	0.1	-0.024815
0.190000	0.1	-0.024536
0.191667	0.1	-0.022738
0.193333	0.1	-0.019334
0.195000	0.1	-0.015330
0.196667	0.1	-0.012224
0.198333	0.1	-0.010584
0.200000	0.1	-0.009718
0.201667	0.1	-0.009015
0.203333	0.1	-0.009080
0.205000	0.1	-0.010985
0.206667	0.1	-0.014943
0.208333	0.1	-0.020131
0.210000	0.1	-0.025067
0.211667	0.1	-0.028280
0.213333	0.1	-0.029476
0.215000	0.1	-0.029150
0.216667	0.1	-0.027250
0.218333	0.1	-0.024000
0.220000	0.1	-0.020987
0.221667	0.1	-0.019926
0.223333	0.1	-0.021155
0.225000	0.1	-0.023758
0.226667	0.1	-0.026301
0.228333	0.1	-0.027353
0.230000	0.1	-0.026058
0.231667	0.1	-0.022505
0.233333	0.1	-0.018203
0.235000	0.1	-0.015441
0.236667	0.1	-0.015069
0.238333	0.1	-0.015660
0.240000	0.1	-0.015507
0.241667	0.1	-0.014016
0.243333	0.1	-0.011567
0.245000	0.1	-0.009770
0.246667	0.1	-0.010584
0.248333	0.1	-0.013779
0.250000	0.1	-0.016643
0.251667	0.1	-0.016564
0.253333	0.1	-0.013141
0.255000	0.1	-0.008112
0.256667	0.1	-0.003991
0.258333	0.1	-0.002612
0.260000	0.1	-0.004116
0.261667	0.1	-0.007325
0.263333	0.1	-0.011018
0.265000	0.1	-0.014296
0.266667	0.1	-0.016959
0.268333	0.1	-0.020009
0.270000	0.1	-0.023870
0.271667	0.1	-0.026836
0.273333	0.1	-0.027497
0.275000	0.1	-0.027069
0.276667	0.1	-0.027260
0.278333	0.1	-0.027637
0.280000	0.1	-0.026533
0.281667	0.1	-0.023651
0.283333	0.1	-0.020508
0.285000	0.1	-0.018557
0.286667	0.1	-0.018091
0.288333	0.1	-0.019027
0.290000	0.1	-0.021192
0.291667	0.1	-0.024005
0.293333	0.1	-0.027083
0.295000	0.1	-0.030296
0.296667	0.1	-0.033053
0.298333	0.1	-0.034720
0.300000	0.1	-0.035460
0.301667	0.1	-0.036089
0.303333	0.1	-0.036722
0.305000	0.1	-0.036103
0.306667	0.1	-0.033281
0.308333	0.1	-0.029174
0.310000	0.1	-0.025877
0.311667	0.1	-0.025178
0.313333	0.1	-0.027679
0.315000	0.1	-0.032289
0.316667	0.1	-0.036582
0.318333	0.1	-0.038589
0.320000	0.1	-0.037956
0.321667	0.1	-0.035376
0.323333	0.1	-0.032005
0.325000	0.1	-0.028634
0.326667	0.1	-0.024932
0.328333	0.1	-0.020484
0.330000	0.1	-0.015884
0.331667	0.1	-0.011674
0.333333	0.1	-0.007893
0.335000	0.1	-0.005323
0.336667	0.1	-0.005295
0.338333	0.1	-0.008014
0.340000	0.1	-0.012014
0.341667	0.1	-0.015311
0.343333	0.1	-0.016601
0.345000	0.1	-0.015553
0.346667	0.1	-0.012699
0.348333	0.1	-0.009439
0.350000	0.1	-0.007586
0.351667	0.1	-0.008149
0.353333	0.1	-0.010170
0.355000	0.1	-0.011604
0.356667	0.1	-0.011823
0.358333	0.1	-0.012317
0.360000	0.1	-0.014501
0.361667	0.1	-0.017965
0.363333	0.1	-0.021374
0.365000	0.1	-0.024373
0.366667	0.1	-0.027227
0.368333	0.1	-0.029244
0.370000	0.1	-0.029090
0.371667	0.1	-0.026478
0.373333	0.1	-0.022580
0.375000	0.1	-0.018771
0.376667	0.1	-0.015642
0.378333	0.1	-0.013229
0.380000	0.1	-0.011460
0.381667	0.1	-0.010328
0.383333	0.1	-0.010040
0.385000	0.1	-0.011153
0.386667	0.1	-0.014110
0.388333	0.1	-0.018412
0.390000	0.1	-0.022906
0.391667	0.1	-0.026454
0.393333	0.1	-0.028000
0.395000	0.1	-0.027171
0.396667	0.1	-0.025104
0.398333	0.1	-0.023632
0.400000	0.1	-0.024042
0.401667	0.1	-0.026557
0.403333	0.1	-0.030571
0.405000	0.1	-0.035046
0.406667	0.1	-0.038655
0.408333	0.1	-0.040228
0.410000	0.1	-0.039740
0.411667	0.1	-0.038152
0.413333	0.1	-0.036345
0.415000	0.1	-0.034757
0.416667	0.1	-0.034114
0.418333	0.1	-0.034827
0.420000	0.1	-0.035721
0.421667	0.1	-0.034869
0.423333	0.1	-0.031786
0.425000	0.1	-0.028308
0.426667	0.1	-0.026939
0.428333	0.1	-0.027837
0.430000	0.1	-0.028308
0.431667	0.1	-0.026133
0.433333	0.1	-0.021965
0.435000	0.1	-0.017779
0.436667	0.1	-0.014789
0.438333	0.1	-0.013085
0.440000	0.1	-0.012238
0.441667	0.1	-0.011856
0.443333	0.1	-0.011525
0.445000	0.1	-0.010990
0.446667	0.1	-0.010994
0.448333	0.1	-0.012550
0.450000	0.1	-0.015241
0.451667	0.1	-0.017453
0.453333	0.1	-0.017975
0.455000	0.1	-0.017071
0.456667	0.1	-0.015646
0.458333	0.1	-0.013728
0.460000	0.1	-0.010948
0.461667	0.1	-0.008009
0.463333	0.1	-0.006137
0.465000	0.1	-0.005672
0.466667	0.1	-0.006249
0.468333	0.1	-0.007832
0.470000	0.1	-0.010775
0.471667	0.1	-0.015125
0.473333	0.1	-0.020131
0.475000	0.1	-0.024065
0.476667	0.1	-0.025597
0.478333	0.1	-0.025458
0.480000	0.1	-0.025383
0.481667	0.1	-0.026091
0.483333	0.1	-0.026971
0.485000	0.1	-0.026473
0.486667	0.1	-0.023418
0.488333	0.1	-0.018617
0.490000	0.1	-0.014245
0.491667	0.1	-0.011618
0.493333	0.1	-0.010584
0.495000	0.1	-0.010729
0.496667	0.1	-0.011930
0.498333	0.1	-0.013714
0.500000	0.1	-0.015208
0.501667	0.1	-0.016396
0.503333	0.1	-0.018259
0.505000	0.1	-0.021299
0.506667	0.1	-0.025164
0.508333	0.1	-0.029290
0.510000	0.1	-0.032596
0.511667	0.1	-0.033882
0.513333	0.1	-0.033150
0.515000	0.1	-0.031604
0.516667	0.1	-0.030794
0.518333	0.1	-0.031856
0.520000	0.1	-0.034957
0.521667	0.1	-0.039288
0.523333	0.1	-0.043483
0.525000	0.1	-0.045663
0.526667	0.1	-0.043935
0.528333	0.1	-0.038268
0.530000	0.1	-0.031292
0.531667	0.1	-0.026077
0.533333	0.1	-0.023027
0.535000	0.1	-0.020359
0.536667	0.1	-0.017164
0.538333	0.1	-0.014040
0.540000	0.1	-0.011874
0.541667	0.1	-0.011665
0.543333	0.1	-0.014193
0.545000	0.1	-0.018850
0.546667	0.1	-0.023763
0.548333	0.1	-0.027488
0.550000	0.1	-0.029993
0.551667	0.1	-0.031781
0.553333	0.1	-0.032671
0.555000	0.1	-0.032363
0.556667	0.1	-0.031726
0.558333	0.1	-0.031781
0.560000	0.1	-0.032573
0.561667	0.1	-0.033886
0.563333	0.1	-0.035195
0.565000	0.1	-0.035469
0.566667	0.1	-0.034478
0.568333	0.1	-0.032983
0.570000	0.1	-0.031861
0.571667	0.1	-0.031884
0.573333	0.1	-0.033369
0.575000	0.1	-0.035302
0.576667	0.1	-0.035949
0.578333	0.1	-0.034524
0.580000	0.1	-0.031753
0.581667	0.1	-0.028978
0.583333	0.1	-0.026831
0.585000	0.1	-0.025025
0.586667	0.1	-0.023232
0.588333	0.1	-0.021630
0.590000	0.1	-0.020689
0.591667	0.1	-0.020908
0.593333	0.1	-0.022338
0.595000	0.1	-0.024564
0.596667	0.1	-0.027288
0.598333	0.1	-0.030394
0.600000	0.1	-0.033430
0.601667	0.1	-0.035269
0.603333	0.1	-0.035055
0.605000	0.1	-0.033700
0.606667	0.1	-0.033211
0.608333	0.1	-0.034529
0.610000	0.1	-0.037211
0.611667	0.1	-0.040121
0.613333	0.1	-0.041849
0.615000	0.1	-0.042063
0.616667	0.1	-0.041546
0.618333	0.1	-0.040107
0.620000	0.1	-0.037346
0.621667	0.1	-0.034701
0.623333	0.1	-0.033779
0.625000	0.1	-0.034254
0.626667	0.1	-0.034454
0.628333	0.1	-0.033220
0.630000	0.1	-0.031218
0.631667	0.1	-0.030291
0.633333	0.1	-0.031455
0.635000	0.1	-0.034133
0.636667	0.1	-0.036852
0.638333	0.1	-0.038045
0.640000	0.1	-0.036610
0.641667	0.1	-0.032382
0.643333	0.1	-0.025951
0.645000	0.1	-0.018594
0.646667	0.1	-0.012997
0.648333	0.1	-0.012168
0.650000	0.1	-0.016680
0.651667	0.1	-0.024019
0.653333	0.1	-0.030687
0.655000	0.1	-0.034138
0.656667	0.1	-0.033742
0.658333	0.1	-0.030738
0.660000	0.1	-0.026738
0.661667	0.1	-0.022622
0.663333	0.1	-0.019060
0.665000	0.1	-0.016633
0.666667	0.1	-0.015516
0.668333	0.1	-0.016042
0.670000	0.1	-0.018687
0.671667	0.1	-0.023213
0.673333	0.1	-0.028745
0.675000	0.1	-0.034221
0.676667	0.1	-0.038366
0.678333	0.1	-0.040662
0.680000	0.1	-0.041821
0.681667	0.1	-0.042152
0.683333	0.1	-0.040838
0.685000	0.1	-0.037672
0.686667	0.1	-0.033770
0.688333	0.1	-0.030296
0.690000	0.1	-0.027814
0.691667	0.1	-0.026580
0.693333	0.1	-0.026538
0.695000	0.1	-0.027339
0.696667	0.1	-0.028699
0.698333	0.1	-0.030603
0.700000	0.1	-0.033351
0.701667	0.1	-0.037155
0.703333	0.1	-0.041570
0.705000	0.1	-0.045216
0.706667	0.1	-0.046226
0.708333	0.1	-0.043665
0.710000	0.1	-0.038710
0.711667	0.1	-0.033714
0.713333	0.1	-0.030231
0.715000	0.1	-0.028345
0.716667	0.1	-0.027730
0.718333	0.1	-0.028447
0.720000	0.1	-0.030594
0.721667	0.1	-0.032862
0.723333	0.1	-0.032908
0.725000	0.1	-0.030454
0.726667	0.1	-0.027791
0.728333	0.1	-0.026743
0.730000	0.1	-0.027274
0.731667	0.1	-0.028913
0.733333	0.1	-0.031693
0.735000	0.1	-0.035330
0.736667	0.1	-0.038957
0.738333	0.1	-0.042189
0.740000	0.1	-0.045495
0.741667	0.1	-0.048801
0.743333	0.1	-0.050552
0.745000	0.1	-0.049220
0.746667	0.1	-0.045225
0.748333	0.1	-0.040829
0.750000	0.1	-0.038431
0.751667	0.1	-0.039041
0.753333	0.1	-0.042296
0.755000	0.1	-0.047218
0.756667	0.1	-0.052517
0.758333	0.1	-0.057071
0.760000	0.1	-0.060345
0.761667	0.1	-0.061933
0.763333	0.1	-0.061151
0.765000	0.1	-0.057728
0.766667	0.1	-0.052573
0.768333	0.1	-0.047446
0.770000	0.1	-0.044284
0.771667	0.1	-0.044168
0.773333	0.1	-0.045872
0.775000	0.1	-0.046408
0.776667	0.1	-0.044112
0.778333	0.1	-0.039744
0.780000	0.1	-0.034650
0.781667	0.1	-0.029895
0.783333	0.1	-0.026175
0.785000	0.1	-0.023488
0.786667	0.1	-0.022203
0.788333	0.1	-0.023553
0.790000	0.1	-0.028210
0.791667	0.1	-0.035306
0.793333	0.1	-0.042724
0.795000	0.1	-0.047833
0.796667	0.1	-0.048894
0.798333	0.1	-0.046096
0.800000	0.1	-0.041043
0.801667	0.1	-0.035614
0.803333	0.1	-0.031274
0.805000	0.1	-0.029528
0.806667	0.1	-0.032224
0.808333	0.1	-0.039330
0.810000	0.1	-0.047414
0.811667	0.1	-0.052475
0.813333	0.1	-0.053649
0.815000	0.1	-0.053323
0.816667	0.1	-0.053905
0.818333	0.1	-0.054771
0.820000	0.1	-0.053644
0.821667	0.1	-0.050450
0.823333	0.1	-0.047432
0.825000	0.1	-0.046287
0.826667	0.1	-0.046776
0.828333	0.1	-0.047414
0.830000	0.1	-0.047260
0.831667	0.1	-0.047213
0.833333	0.1	-0.048806
0.835000	0.1	-0.052163
0.836667	0.1	-0.055786
0.838333	0.1	-0.057761
0.840000	0.1	-0.057127
0.841667	0.1	-0.054296
0.843333	0.1	-0.050343
0.845000	0.1	-0.046557
0.846667	0.1	-0.044410
0.848333	0.1	-0.044787
0.850000	0.1	-0.047185
0.851667	0.1	-0.050059
0.853333	0.1	-0.051567
0.855000	0.1	-0.050645
0.856667	0.1	-0.048154
0.858333	0.1	-0.046091
0.860000	0.1	-0.045625
0.861667	0.1	-0.046496
0.863333	0.1	-0.047646
0.865000	0.1	-0.048592
0.866667	0.1	-0.050017
0.868333	0.1	-0.052205
0.870000	0.1	-0.053919
0.871667	0.1	-0.053826
0.873333	0.1	-0.051796
0.875000	0.1	-0.048731
0.876667	0.1	-0.046012
0.878333	0.1	-0.044866
0.880000	0.1	-0.045444
0.881667	0.1	-0.046431
0.883333	0.1	-0.045975
0.885000	0.1	-0.043362
0.886667	0.1	-0.039535
0.888333	0.1	-0.036010
0.890000	0.1	-0.033942
0.891667	0.1	-0.033979
0.893333	0.1	-0.036065
0.895000	0.1	-0.039390
0.896667	0.1	-0.042734
0.898333	0.1	-0.044936
0.900000	0.1	-0.045630
0.901667	0.1	-0.045644
0.903333	0.1	-0.046086
0.905000	0.1	-0.046897
0.906667	0.1	-0.047293
0.908333	0.1	-0.047418
0.910000	0.1	-0.048070
0.911667	0.1	-0.048815
0.913333	0.1	-0.048098
0.915000	0.1	-0.045067
0.916667	0.1	-0.039986
0.918333	0.1	-0.033733
0.920000	0.1	-0.027721
0.921667	0.1	-0.023246
0.923333	0.1	-0.020680
0.925000	0.1	-0.019702
0.926667	0.1	-0.019954
0.928333	0.1	-0.020983
0.930000	0.1	-0.022179
0.931667	0.1	-0.023576
0.933333	0.1	-0.026207
0.935000	0.1	-0.030953
0.936667	0.1	-0.037421
0.938333	0.1	-0.043907
0.940000	0.1	-0.048261
0.941667	0.1	-0.048960
0.943333	0.1	-0.045695
0.945000	0.1	-0.040182
0.946667	0.1	-0.036089
0.948333	0.1	-0.036042
0.950000	0.1	-0.039143
0.951667	0.1	-0.042790
0.953333	0.1	-0.045276
0.955000	0.1	-0.045747
0.956667	0.1	-0.044014
0.958333	0.1	-0.041178
0.960000	0.1	-0.038999
0.961667	0.1	-0.038710
0.963333	0.1	-0.040564
0.965000	0.1	-0.044066
0.966667	0.1	-0.048541
0.968333	0.1	-0.052908
0.970000	0.1	-0.055707
0.971667	0.1	-0.056187
0.973333	0.1	-0.054776
0.975000	0.1	-0.052559
0.976667	0.1	-0.050599
0.978333	0.1	-0.049286
0.980000	0.1	-0.048215
0.981667	0.1	-0.046501
0.983333	0.1	-0.043586
0.985000	0.1	-0.040345
0.986667	0.1	-0.038720
0.988333	0.1	-0.039646
0.990000	0.1	-0.041719
0.991667	0.1	-0.042077
0.993333	0.1	-0.039358
0.995000	0.1	-0.035479
0.996667	0.1	-0.033462
0.998333	0.1	-0.034380
1.000000	0.1	-0.037858
1.001667	0.1	-0.043493
1.003333	0.1	-0.049802
1.005000	0.1	-0.053919
1.006667	0.1	-0.054017
1.008333	0.1	-0.050301
1.010000	0.1	-0.043847
1.011667	0.1	-0.036289
1.013333	0.1	-0.029770
1.015000	0.1	-0.026091
1.016667	0.1	-0.026617
1.018333	0.1	-0.031926
1.020000	0.1	-0.040452
1.021667	0.1	-0.048950
1.023333	0.1	-0.055009
1.025000	0.1	-0.058454
1.026667	0.1	-0.060652
1.028333	0.1	-0.062487
1.030000	0.1	-0.063428
1.031667	0.1	-0.062753
1.033333	0.1	-0.060387
1.035000	0.1	-0.056569
1.036667	0.1	-0.051870
1.038333	0.1	-0.047679
1.040000	0.1	-0.045570
1.041667	0.1	-0.045858
1.043333	0.1	-0.047544
1.045000	0.1	-0.049523
1.046667	0.1	-0.050827
1.048333	0.1	-0.050664
1.050000	0.1	-0.049262
1.051667	0.1	-0.047362
1.053333	0.1	-0.045137
1.055000	0.1	-0.042808
1.056667	0.1	-0.041123
1.058333	0.1	-0.040932
1.060000	0.1	-0.043227
1.061667	0.1	-0.048964
1.063333	0.1	-0.057556
1.065000	0.1	-0.065723
1.066667	0.1	-0.069728
1.068333	0.1	-0.068904
1.070000	0.1	-0.065640
1.071667	0.1	-0.062473
1.073333	0.1	-0.060657
1.075000	0.1	-0.060382
1.076667	0.1	-0.060676
1.078333	0.1	-0.059893
1.080000	0.1	-0.057262
1.081667	0.1	-0.053495
1.083333	0.1	-0.050208
1.085000	0.1	-0.048778
1.086667	0.1	-0.049574
1.088333	0.1	-0.052261
1.090000	0.1	-0.056145
1.091667	0.1	-0.060271
1.093333	0.1	-0.063754
1.095000	0.1	-0.065886
1.096667	0.1	-0.065966
1.098333	0.1	-0.063856
1.100000	0.1	-0.060392
1.101667	0.1	-0.056587
1.103333	0.1	-0.053141
1.105000	0.1	-0.050603
1.106667	0.1	-0.049239
1.108333	0.1	-0.048820
1.110000	0.1	-0.048690
1.111667	0.1	-0.048219
1.113333	0.1	-0.047958
1.115000	0.1	-0.049435
1.116667	0.1	-0.052899
1.118333	0.1	-0.056620
1.120000	0.1	-0.058874
1.121667	0.1	-0.059297
1.123333	0.1	-0.058049
1.125000	0.1	-0.055190
1.126667	0.1	-0.051237
1.128333	0.1	-0.047246
1.130000	0.1	-0.044387
1.131667	0.1	-0.044089
1.133333	0.1	-0.047353
1.135000	0.1	-0.053262
1.136667	0.1	-0.059167
1.138333	0.1	-0.062981
1.140000	0.1	-0.064913
1.141667	0.1	-0.066343
1.143333	0.1	-0.067810
1.145000	0.1	-0.068634
1.146667	0.1	-0.068313
1.148333	0.1	-0.067684
1.150000	0.1	-0.067889
1.151667	0.1	-0.068499
1.153333	0.1	-0.068066
1.155000	0.1	-0.066343
1.156667	0.1	-0.064657
1.158333	0.1	-0.064238
1.160000	0.1	-0.065290
1.161667	0.1	-0.066939
1.163333	0.1	-0.067754
1.165000	0.1	-0.066655
1.166667	0.1	-0.063661
1.168333	0.1	-0.059763
1.170000	0.1	-0.056210
1.171667	0.1	-0.053914
1.173333	0.1	-0.053095
1.175000	0.1	-0.053253
1.176667	0.1	-0.053649
1.178333	0.1	-0.053877
1.180000	0.1	-0.053570
1.181667	0.1	-0.052159
1.183333	0.1	-0.049686
1.185000	0.1	-0.047088
1.186667	0.1	-0.044922
1.188333	0.1	-0.042953
1.190000	0.1	-0.041137
1.191667	0.1	-0.040196
1.193333	0.1	-0.041192
1.195000	0.1	-0.044527
1.196667	0.1	-0.048806
1.198333	0.1	-0.051791
1.200000	0.1	-0.052964
1.201667	0.1	-0.053360
1.203333	0.1	-0.053262
1.205000	0.1	-0.052266
1.206667	0.1	-0.050748
1.208333	0.1	-0.049593
1.210000	0.1	-0.049183
1.211667	0.1	-0.049132
1.213333	0.1	-0.049002
1.215000	0.1	-0.049216
1.216667	0.1	-0.050636
1.218333	0.1	-0.053379
1.220000	0.1	-0.056834
1.221667	0.1	-0.060215
1.223333	0.1	-0.062487
1.225000	0.1	-0.062841
1.226667	0.1	-0.061411
1.228333	0.1	-0.058999
1.230000	0.1	-0.056191
1.231667	0.1	-0.053039
1.233333	0.1	-0.049751
1.235000	0.1	-0.046943
1.236667	0.1	-0.044750
1.238333	0.1	-0.042375
1.240000	0.1	-0.038822
1.241667	0.1	-0.034459
1.243333	0.1	-0.031549
1.245000	0.1	-0.032526
1.246667	0.1	-0.038077
1.248333	0.1	-0.047158
1.250000	0.1	-0.057807
1.251667	0.1	-0.067451
1.253333	0.1	-0.073356
1.255000	0.1	-0.073807
1.256667	0.1	-0.069402
1.258333	0.1	-0.063158
1.260000	0.1	-0.058627
1.261667	0.1	-0.057472
1.263333	0.1	-0.058925
1.265000	0.1	-0.061356
1.266667	0.1	-0.063647
1.268333	0.1	-0.064899
1.270000	0.1	-0.064308
1.271667	0.1	-0.061961
1.273333	0.1	-0.058874
1.275000	0.1	-0.056457
1.276667	0.1	-0.055772
1.278333	0.1	-0.056452
1.280000	0.1	-0.056783
1.281667	0.1	-0.055232
1.283333	0.1	-0.051749
1.285000	0.1	-0.047591
1.286667	0.1	-0.044289
1.288333	0.1	-0.042561
1.290000	0.1	-0.042082
1.291667	0.1	-0.042547
1.293333	0.1	-0.044378
1.295000	0.1	-0.047730
1.296667	0.1	-0.051386
1.298333	0.1	-0.053681
1.300000	0.1	-0.053733
1.301667	0.1	-0.051614
1.303333	0.1	-0.048396
1.305000	0.1	-0.045625
1.306667	0.1	-0.043963
1.308333	0.1	-0.043064
1.310000	0.1	-0.043106
1.311667	0.1	-0.044899
1.313333	0.1	-0.048070
1.315000	0.1	-0.051260
1.316667	0.1	-0.054226
1.318333	0.1	-0.057989
1.320000	0.1	-0.063297
1.321667	0.1	-0.069751
1.323333	0.1	-0.076126
1.325000	0.1	-0.081174
1.326667	0.1	-0.084154
1.328333	0.1	-0.085128
1.330000	0.1	-0.084802
1.331667	0.1	-0.083717
1.333333	0.1	-0.081388
1.335000	0.1	-0.076718
1.336667	0.1	-0.069635
1.338333	0.1	-0.061612
1.340000	0.1	-0.054576
1.341667	0.1	-0.050012
1.343333	0.1	-0.048205
1.345000	0.1	-0.047768
1.346667	0.1	-0.047041
1.348333	0.1	-0.045779
1.350000	0.1	-0.044564
1.351667	0.1	-0.043521
1.353333	0.1	-0.042734
1.355000	0.1	-0.043088
1.356667	0.1	-0.045276
1.358333	0.1	-0.048731
1.360000	0.1	-0.052499
1.361667	0.1	-0.056131
1.363333	0.1	-0.058804
1.365000	0.1	-0.059381
1.366667	0.1	-0.058310
1.368333	0.1	-0.057686
1.370000	0.1	-0.059158
1.371667	0.1	-0.062715
1.373333	0.1	-0.067172
1.375000	0.1	-0.071088
1.376667	0.1	-0.073421
1.378333	0.1	-0.073868
1.380000	0.1	-0.072797
1.381667	0.1	-0.070706
1.383333	0.1	-0.067870
1.385000	0.1	-0.065374
1.386667	0.1	-0.065262
1.388333	0.1	-0.067693
1.390000	0.1	-0.069817
1.391667	0.1	-0.069123
1.393333	0.1	-0.066003
1.395000	0.1	-0.062399
1.396667	0.1	-0.059120
1.398333	0.1	-0.054981
1.400000	0.1	-0.048596
1.401667	0.1	-0.040489
1.403333	0.1	-0.032480
1.405000	0.1	-0.025555
1.406667	0.1	-0.019521
1.408333	0.1	-0.013644
1.410000	0.1	-0.006282
1.411667	0.1	0.005173
1.413333	0.1	0.022617
1.415000	0.1	0.045933
1.416667	0.1	0.073905
1.418333	0.1	0.105239
1.420000	0.1	0.138092
1.421667	0.1	0.170590
1.423333	0.1	0.202442
1.425000	0.1	0.235066
1.426667	0.1	0.270214
1.428333	0.1	0.308785
1.430000	0.1	0.350680
1.431667	0.1	0.395048
1.433333	0.1	0.440921
1.435000	0.1	0.488320
1.436667	0.1	0.538048
1.438333	0.1	0.590538
1.440000	0.1	0.645439
1.441667	0.1	0.701868
1.443333	0.1	0.759475
1.445000	0.1	0.819229
1.446667	0.1	0.882070
1.448333	0.1	0.947374
1.450000	0.1	1.013647
1.451667	0.1	1.079668
1.453333	0.1	1.144484
1.455000	0.1	1.207674
1.456667	0.1	1.269928
1.458333	0.1	1.332359
1.460000	0.1	1.395461
1.461667	0.1	1.459648
1.463333	0.1	1.525958
1.465000	0.1	1.594899
1.466667	0.1	1.664958
1.468333	0.1	1.733503
1.470000	0.1	1.799362
1.471667	0.1	1.863255
1.473333	0.1	1.925752
1.475000	0.1	1.986837
1.476667	0.1	2.047541
1.478333	0.1	2.109446
1.480000	0.1	2.172748
1.481667	0.1	2.236352
1.483333	0.1	2.299384
1.485000	0.1	2.361401
1.486667	0.1	2.422212
1.488333	0.1	2.482212
1.490000	0.1	2.542064
1.491667	0.1	2.601766
1.493333	0.1	2.660798
1.495000	0.1	2.719043
1.496667	0.1	2.776608
1.498333	0.1	2.833363
1.500000	0.1	2.889847
1.501667	0.1	2.947520
1.503333	0.1	3.007059
1.505000	0.1	3.067548
1.506667	0.1	3.127744
1.508333	0.1	3.187158
1.510000	0.1	3.245706
1.511667	0.1	3.303154
1.513333	0.1	3.359490
1.515000	0.1	3.415369
1.516667	0.1	3.471659
1.518333	0.1	3.528795
1.520000	0.1	3.586980
1.521667	0.1	3.646608
1.523333	0.1	3.707889
1.525000	0.1	3.770241
1.526667	0.1	3.832919
1.528333	0.1	3.896011
1.530000	0.1	3.959863
1.531667	0.1	4.023742
1.533333	0.1	4.086159
1.535000	0.1	4.146304
1.536667	0.1	4.204460
1.538333	0.1	4.261308
1.540000	0.1	4.317337
1.541667	0.1	4.372532
1.543333	0.1	4.426474
1.545000	0.1	4.479457
1.546667	0.1	4.532654
1.548333	0.1	4.586312
1.550000	0.1	4.639374
1.551667	0.1	4.691109
1.553333	0.1	4.741699
1.555000	0.1	4.791869
1.556667	0.1	4.843138
1.558333	0.1	4.897797
1.560000	0.1	4.957705
1.561667	0.1	5.023107
1.563333	0.1	5.093403
1.565000	0.1	5.168910
1.566667	0.1	5.251439
1.568333	0.1	5.343365
1.570000	0.1	5.446211
1.571667	0.1	5.560098
1.573333	0.1	5.684607
1.575000	0.1	5.819499
1.576667	0.1	5.964399
1.578333	0.1	6.118603
1.580000	0.1	6.281110
1.581667	0.1	6.451360
1.583333	0.1	6.630109
1.585000	0.1	6.817728
1.586667	0.1	7.011136
1.588333	0.1	7.204600
1.590000	0.1	7.394049
1.591667	0.1	7.578200
1.593333	0.1	7.755822
1.595000	0.1	7.924954
1.596667	0.1	8.084117
1.598333	0.1	8.231686
1.600000	0.1	8.365395
1.601667	0.1	8.483790
1.603333	0.1	8.587590
1.605000	0.1	8.680071
1.606667	0.1	8.766456
1.608333	0.1	8.852663
1.610000	0.1	8.943914
1.611667	0.1	9.043156
1.613333	0.1	9.149378
1.615000	0.1	9.256788
1.616667	0.1	9.355578
1.618333	0.1	9.433827
1.620000	0.1	9.479434
1.621667	0.1	9.481455
1.623333	0.1	9.431280
1.625000	0.1	9.323726
1.626667	0.1	9.157811
1.628333	0.1	8.936697
1.630000	0.1	8.666585
1.631667	0.1	8.355607
1.633333	0.1	8.013193
1.635000	0.1	7.649944
1.636667	0.1	7.278086
1.638333	0.1	6.910916
1.640000	0.1	6.560180
1.641667	0.1	6.234278
1.643333	0.1	5.939109
1.645000	0.1	5.679261
1.646667	0.1	5.458267
1.648333	0.1	5.278005
1.650000	0.1	5.138586
1.651667	0.1	5.039172
1.653333	0.1	4.977826
1.655000	0.1	4.951134
1.656667	0.1	4.954757
1.658333	0.1	4.983889
1.660000	0.1	5.033999
1.661667	0.1	5.100840
1.663333	0.1	5.178894
1.665000	0.1	5.262061
1.666667	0.1	5.345973
1.668333	0.1	5.427529
1.670000	0.1	5.504126
1.671667	0.1	5.575097
1.673333	0.1	5.641398
1.675000	0.1	5.702553
1.676667	0.1	5.756021
1.678333	0.1	5.800151
1.680000	0.1	5.835574
1.681667	0.1	5.863169
1.683333	0.1	5.882755
1.685000	0.1	5.893940
1.686667	0.1	5.896450
1.688333	0.1	5.890187
1.690000	0.1	5.875998
1.691667	0.1	5.855635
1.693333	0.1	5.831034
1.695000	0.1	5.803853
1.696667	0.1	5.774717
1.698333	0.1	5.743131
1.700000	0.1	5.708523
1.701667	0.1	5.670860
1.703333	0.1	5.630613
1.705000	0.1	5.588885
1.706667	0.1	5.547050
1.708333	0.1	5.506142
1.710000	0.1	5.467203
1.711667	0.1	5.431254
1.713333	0.1	5.398267
1.715000	0.1	5.367380
1.716667	0.1	5.338113
1.718333	0.1	5.310653
1.720000	0.1	5.284986
1.721667	0.1	5.259896
1.723333	0.1	5.233628
1.725000	0.1	5.205055
1.726667	0.1	5.174149
1.728333	0.1	5.142470
1.730000	0.1	5.112411
1.731667	0.1	5.085417
1.733333	0.1	5.061813
1.735000	0.1	5.041929
1.736667	0.1	5.026073
1.738333	0.1	5.013607
1.740000	0.1	5.002697
1.741667	0.1	4.990930
1.743333	0.1	4.976564
1.745000	0.1	4.959907
1.746667	0.1	4.943288
1.748333	0.1	4.929048
1.750000	0.1	4.917886
1.751667	0.1	4.908852
1.753333	0.1	4.900359
1.755000	0.1	4.891362
1.756667	0.1	4.881336
1.758333	0.1	4.869970
1.760000	0.1	4.857653
1.761667	0.1	4.845876
1.763333	0.1	4.836144
1.765000	0.1	4.828116
1.766667	0.1	4.819678
1.768333	0.1	4.809326
1.770000	0.1	4.797587
1.771667	0.1	4.786015
1.773333	0.1	4.775664
1.775000	0.1	4.766695
1.776667	0.1	4.758770
1.778333	0.1	4.751123
1.780000	0.1	4.742765
1.781667	0.1	4.733307
1.783333	0.1	4.722900
1.785000	0.1	4.711347
1.786667	0.1	4.698634
1.788333	0.1	4.685950
1.790000	0.1	4.674890
1.791667	0.1	4.665712
1.793333	0.1	4.656990
1.795000	0.1	4.646848
1.796667	0.1	4.633917
1.798333	0.1	4.618177
1.800000	0.1	4.601278
1.801667	0.1	4.585241
1.803333	0.1	4.570987
1.805000	0.1	4.558605
1.806667	0.1	4.547760
1.808333	0.1	4.536808
1.810000	0.1	4.523289
1.811667	0.1	4.506446
1.813333	0.1	4.487890
1.815000	0.1	4.469687
1.816667	0.1	4.453184
1.818333	0.1	4.439205
1.820000	0.1	4.427675
1.821667	0.1	4.417156
1.823333	0.1	4.406022
1.825000	0.1	4.393705
1.826667	0.1	4.380369
1.828333	0.1	4.366376
1.830000	0.1	4.352373
1.831667	0.1	4.339018
1.833333	0.1	4.325919
1.835000	0.1	4.311106
1.836667	0.1	4.292671
1.838333	0.1	4.270966
1.840000	0.1	4.248503
1.841667	0.1	4.227743
1.843333	0.1	4.209867
1.845000	0.1	4.194924
1.846667	0.1	4.182020
1.848333	0.1	4.170015
1.850000	0.1	4.158467
1.851667	0.1	4.147324
1.853333	0.1	4.135803
1.855000	0.1	4.122425
1.856667	0.1	4.106234
1.858333	0.1	4.087202
1.860000	0.1	4.066094
1.861667	0.1	4.044315
1.863333	0.1	4.022741
1.865000	0.1	4.000720
1.866667	0.1	3.977199
1.868333	0.1	3.952123
1.870000	0.1	3.926251
1.871667	0.1	3.900528
1.873333	0.1	3.875755
1.875000	0.1	3.851722
1.876667	0.1	3.827135
1.878333	0.1	3.801305
1.880000	0.1	3.774595
1.881667	0.1	3.747069
1.883333	0.1	3.718189
1.885000	0.1	3.687805
1.886667	0.1	3.656629
1.888333	0.1	3.626007
1.890000	0.1	3.597219
1.891667	0.1	3.570002
1.893333	0.1	3.542709
1.895000	0.1	3.514541
1.896667	0.1	3.486276
1.898333	0.1	3.458797
1.900000	0.1	3.431840
1.901667	0.1	3.404226
1.903333	0.1	3.375984
1.905000	0.1	3.349041
1.906667	0.1	3.324719
1.908333	0.1	3.301855
1.910000	0.1	3.277925
1.911667	0.1	3.251047
1.913333	0.1	3.221156
1.915000	0.1	3.190152
1.916667	0.1	3.160778
1.918333	0.1	3.134967
1.920000	0.1	3.112806
1.921667	0.1	3.092722
1.923333	0.1	3.072503
1.925000	0.1	3.050417
1.926667	0.1	3.025974
1.928333	0.1	2.999860
1.930000	0.1	2.973350
1.931667	0.1	2.948423
1.933333	0.1	2.927012
1.935000	0.1	2.909093
1.936667	0.1	2.892413
1.938333	0.1	2.874690
1.940000	0.1	2.856054
1.941667	0.1	2.838564
1.943333	0.1	2.823411
1.945000	0.1	2.809498
1.946667	0.1	2.794666
1.948333	0.1	2.778112
1.950000	0.1	2.761143
1.951667	0.1	2.744603
1.953333	0.1	2.727536
1.955000	0.1	2.709548
1.956667	0.1	2.692239
1.958333	0.1	2.677208
1.960000	0.1	2.664384
1.961667	0.1	2.652570
1.963333	0.1	2.640062
1.965000	0.1	2.625398
1.966667	0.1	2.608732
1.968333	0.1	2.592262
1.970000	0.1	2.578292
1.971667	0.1	2.566963
1.973333	0.1	2.556569
1.975000	0.1	2.545426
1.976667	0.1	2.532424
1.978333	0.1	2.517058
1.980000	0.1	2.500187
1.981667	0.1	2.483726
1.983333	0.1	2.468796
1.985000	0.1	2.454808
1.986667	0.1	2.440833
1.988333	0.1	2.427059
1.990000	0.1	2.414458
1.991667	0.1	2.403944
1.993333	0.1	2.395986
1.995000	0.1	2.390137
1.996667	0.1	2.385015
1.998333	0.1	2.379036
2.000000	0.1	2.371361
2.001667	0.1	2.362458
2.003333	0.1	2.353573
2.005000	0.1	2.345489
2.006667	0.1	2.337745
2.008333	0.1	2.329214
2.010000	0.1	2.319654
2.011667	0.1	2.309773
2.013333	0.1	2.300013
2.015000	0.1	2.290434
2.016667	0.1	2.281624
2.018333	0.1	2.274620
2.020000	0.1	2.269698
2.021667	0.1	2.265889
2.023333	0.1	2.261805
2.025000	0.1	2.256325
2.026667	0.1	2.249130
2.028333	0.1	2.240967
2.030000	0.1	2.233023
2.031667	0.1	2.226504
2.033333	0.1	2.222206
2.035000	0.1	2.219430
2.036667	0.1	2.216157
2.038333	0.1	2.210746
2.040000	0.1	2.203123
2.041667	0.1	2.194969
2.043333	0.1	2.188599
2.045000	0.1	2.184785
2.046667	0.1	2.182126
2.048333	0.1	2.178717
2.050000	0.1	2.173744
2.051667	0.1	2.167514
2.053333	0.1	2.160734
2.055000	0.1	2.154149
2.056667	0.1	2.148845
2.058333	0.1	2.145874
2.060000	0.1	2.145013
2.061667	0.1	2.144580
2.063333	0.1	2.143132
2.065000	0.1	2.140380
2.066667	0.1	2.136249
2.068333	0.1	2.130261
2.070000	0.1	2.122167
2.071667	0.1	2.112119
2.073333	0.1	2.100435
2.075000	0.1	2.087983
2.076667	0.1	2.076039
2.078333	0.1	2.065450
2.080000	0.1	2.056579
2.081667	0.1	2.049371
2.083333	0.1	2.042823
2.085000	0.1	2.035508
2.086667	0.1	2.027182
2.088333	0.1	2.018814
2.090000	0.1	2.010642
2.091667	0.1	2.001384
2.093333	0.1	1.990041
2.095000	0.1	1.977463
2.096667	0.1	1.965095
2.098333	0.1	1.953566
2.100000	0.1	1.942972
2.101667	0.1	1.933058
2.103333	0.1	1.923027
2.105000	0.1	1.912173
2.106667	0.1	1.900312
2.108333	0.1	1.887833
2.110000	0.1	1.875837
2.111667	0.1	1.865649
2.113333	0.1	1.857746
2.115000	0.1	1.851423
2.116667	0.1	1.845369
2.118333	0.1	1.838496
2.120000	0.1	1.830435
2.121667	0.1	1.821397
2.123333	0.1	1.811697
2.125000	0.1	1.800880
2.126667	0.1	1.787329
2.128333	0.1	1.770523
2.130000	0.1	1.753410
2.131667	0.1	1.739967
2.133333	0.1	1.730872
2.135000	0.1	1.723473
2.136667	0.1	1.715259
2.138333	0.1	1.705792
2.140000	0.1	1.695389
2.141667	0.1	1.683985
2.143333	0.1	1.671854
2.145000	0.1	1.659831
2.146667	0.1	1.648902
2.148333	0.1	1.640422
2.150000	0.1	1.635239
2.151667	0.1	1.632478
2.153333	0.1	1.630271
2.155000	0.1	1.626988
2.156667	0.1	1.621502
2.158333	0.1	1.613018
2.160000	0.1	1.601237
2.161667	0.1	1.587016
2.163333	0.1	1.572119
2.165000	0.1	1.557781
2.166667	0.1	1.544766
2.168333	0.1	1.534428
2.170000	0.1	1.527765
2.171667	0.1	1.523779
2.173333	0.1	1.520533
2.175000	0.1	1.516100
2.176667	0.1	1.508123
2.178333	0.1	1.495630
2.180000	0.1	1.481120
2.181667	0.1	1.468379
2.183333	0.1	1.459187
2.185000	0.1	1.453115
2.186667	0.1	1.448798
2.188333	0.1	1.444435
2.190000	0.1	1.438544
2.191667	0.1	1.431103
2.193333	0.1	1.422800
2.195000	0.1	1.413100
2.196667	0.1	1.400923
2.198333	0.1	1.387191
2.200000	0.1	1.374222
2.201667	0.1	1.362856
2.203333	0.1	1.352467
2.205000	0.1	1.343405
2.206667	0.1	1.337221
2.208333	0.1	1.334245
2.210000	0.1	1.332844
2.211667	0.1	1.331037
2.213333	0.1	1.327409
2.215000	0.1	1.320983
2.216667	0.1	1.311796
2.218333	0.1	1.301495
2.220000	0.1	1.292238
2.221667	0.1	1.284666
2.223333	0.1	1.277691
2.225000	0.1	1.270049
2.226667	0.1	1.261123
2.228333	0.1	1.250603
2.230000	0.1	1.238775
2.231667	0.1	1.227367
2.233333	0.1	1.218366
2.235000	0.1	1.211748
2.236667	0.1	1.206016
2.238333	0.1	1.200535
2.240000	0.1	1.195697
2.241667	0.1	1.191776
2.243333	0.1	1.188368
2.245000	0.1	1.184284
2.246667	0.1	1.178342
2.248333	0.1	1.170286
2.250000	0.1	1.160810
2.251667	0.1	1.151240
2.253333	0.1	1.143101
2.255000	0.1	1.137108
2.256667	0.1	1.132688
2.258333	0.1	1.128991
2.260000	0.1	1.125624
2.261667	0.1	1.121983
2.263333	0.1	1.116903
2.265000	0.1	1.109731
2.266667	0.1	1.101349
2.268333	0.1	1.093461
2.270000	0.1	1.087179
2.271667	0.1	1.082588
2.273333	0.1	1.078998
2.275000	0.1	1.075892
2.276667	0.1	1.073629
2.278333	0.1	1.072264
2.280000	0.1	1.070639
2.281667	0.1	1.068022
2.283333	0.1	1.065624
2.285000	0.1	1.065112
2.286667	0.1	1.066532
2.288333	0.1	1.067864
2.290000	0.1	1.065973
2.291667	0.1	1.058909
2.293333	0.1	1.047929
2.295000	0.1	1.036432
2.296667	0.1	1.027053
2.298333	0.1	1.020725
2.300000	0.1	1.017628
2.301667	0.1	1.017489
2.303333	0.1	1.018974
2.305000	0.1	1.019947
2.306667	0.1	1.019328
2.308333	0.1	1.018113
2.310000	0.1	1.018019
2.311667	0.1	1.019989
2.313333	0.1	1.023440
2.315000	0.1	1.025931
2.316667	0.1	1.024934
2.318333	0.1	1.020376
2.320000	0.1	1.014429
2.321667	0.1	1.009107
2.323333	0.1	1.005069
2.325000	0.1	1.002531
2.326667	0.1	1.001805
2.328333	0.1	1.002210
2.330000	0.1	1.002331
2.331667	0.1	1.001940
2.333333	0.1	1.001982
2.335000	0.1	1.002569
2.336667	0.1	1.002769
2.338333	0.1	1.002457
2.340000	0.1	1.002410
2.341667	0.1	1.002774
2.343333	0.1	1.002923
2.345000	0.1	1.002070
2.346667	0.1	0.999407
2.348333	0.1	0.995020
2.350000	0.1	0.990867
2.351667	0.1	0.989619
2.353333	0.1	0.992524
2.355000	0.1	0.998555
2.356667	0.1	1.005051
2.358333	0.1	1.009167
2.360000	0.1	1.009251
2.361667	0.1	1.005419
2.363333	0.1	0.998797
2.365000	0.1	0.990969
2.366667	0.1	0.983882
2.368333	0.1	0.978559
2.370000	0.1	0.974373
2.371667	0.1	0.970010
2.373333	0.1	0.964832
2.375000	0.1	0.959523
2.376667	0.1	0.955123
2.378333	0.1	0.951733
2.380000	0.1	0.949227
2.381667	0.1	0.947965
2.383333	0.1	0.947891
2.385000	0.1	0.948305
2.386667	0.1	0.948417
2.388333	0.1	0.946852
2.390000	0.1	0.941767
2.391667	0.1	0.932747
2.393333	0.1	0.921949
2.395000	0.1	0.912724
2.396667	0.1	0.907476
2.398333	0.1	0.906279
2.400000	0.1	0.907280
2.401667	0.1	0.908715
2.403333	0.1	0.909814
2.405000	0.1	0.910005
2.406667	0.1	0.908817
2.408333	0.1	0.906475
2.410000	0.1	0.903653
2.411667	0.1	0.900510
2.413333	0.1	0.897078
2.415000	0.1	0.894051
2.416667	0.1	0.891853
2.418333	0.1	0.889925
2.420000	0.1	0.887299
2.421667	0.1	0.883280
2.423333	0.1	0.878181
2.425000	0.1	0.873553
2.426667	0.1	0.870768
2.428333	0.1	0.869129
2.430000	0.1	0.866465
2.431667	0.1	0.861678
2.433333	0.1	0.855937
2.435000	0.1	0.851313
2.436667	0.1	0.848714
2.438333	0.1	0.847229
2.440000	0.1	0.845292
2.441667	0.1	0.842125
2.443333	0.1	0.838158
2.445000	0.1	0.834381
2.446667	0.1	0.831392
2.448333	0.1	0.829152
2.450000	0.1	0.827499
2.451667	0.1	0.826009
2.453333	0.1	0.823815
2.455000	0.1	0.820351
2.456667	0.1	0.815792
2.458333	0.1	0.810944
2.460000	0.1	0.806795
2.461667	0.1	0.803820
2.463333	0.1	0.802064
2.465000	0.1	0.801627
2.466667	0.1	0.802306
2.468333	0.1	0.803489
2.470000	0.1	0.804397
2.471667	0.1	0.804127
2.473333	0.1	0.802097
2.475000	0.1	0.798749
2.476667	0.1	0.795298
2.478333	0.1	0.792965
2.480000	0.1	0.792453
2.481667	0.1	0.792826
2.483333	0.1	0.791652
2.485000	0.1	0.787508
2.486667	0.1	0.781412
2.488333	0.1	0.775624
2.490000	0.1	0.771610
2.491667	0.1	0.769435
2.493333	0.1	0.768327
2.495000	0.1	0.767154
2.496667	0.1	0.765123
2.498333	0.1	0.762423
2.500000	0.1	0.759582
2.501667	0.1	0.756495
2.503333	0.1	0.752439
2.505000	0.1	0.747102
2.506667	0.1	0.741147
2.508333	0.1	0.735377
2.510000	0.1	0.729896
2.511667	0.1	0.724271
2.513333	0.1	0.718557
2.515000	0.1	0.714129
2.516667	0.1	0.712951
2.518333	0.1	0.715139
2.520000	0.1	0.718371
2.521667	0.1	0.719917
2.523333	0.1	0.718189
2.525000	0.1	0.713286
2.526667	0.1	0.706646
2.528333	0.1	0.699963
2.530000	0.1	0.694371
2.531667	0.1	0.690231
2.533333	0.1	0.687400
2.535000	0.1	0.685584
2.536667	0.1	0.684429
2.538333	0.1	0.683670
2.540000	0.1	0.683232
2.541667	0.1	0.683484
2.543333	0.1	0.685100
2.545000	0.1	0.687931
2.546667	0.1	0.690185
2.548333	0.1	0.689626
2.550000	0.1	0.685412
2.551667	0.1	0.678860
2.553333	0.1	0.672461
2.555000	0.1	0.667921
2.556667	0.1	0.665211
2.558333	0.1	0.663754
2.560000	0.1	0.663712
2.561667	0.1	0.665099
2.563333	0.1	0.666371
2.565000	0.1	0.665449
2.566667	0.1	0.662101
2.568333	0.1	0.657961
2.570000	0.1	0.654282
2.571667	0.1	0.650743
2.573333	0.1	0.646589
2.575000	0.1	0.642096
2.576667	0.1	0.638352
2.578333	0.1	0.636149
2.580000	0.1	0.635311
2.581667	0.1	0.635181
2.583333	0.1	0.635567
2.585000	0.1	0.636512
2.586667	0.1	0.637257
2.588333	0.1	0.636834
2.590000	0.1	0.635432
2.591667	0.1	0.634398
2.593333	0.1	0.634496
2.595000	0.1	0.634766
2.596667	0.1	0.633751
2.598333	0.1	0.631302
2.600000	0.1	0.628242
2.601667	0.1	0.624824
2.603333	0.1	0.620876
2.605000	0.1	0.616806
2.606667	0.1	0.613327
2.608333	0.1	0.610859
2.610000	0.1	0.609728
2.611667	0.1	0.610170
2.613333	0.1	0.611609
2.615000	0.1	0.612275
2.616667	0.1	0.610515
2.618333	0.1	0.605956
2.620000	0.1	0.599087
2.621667	0.1	0.591516
2.623333	0.1	0.585951
2.625000	0.1	0.583744
2.626667	0.1	0.583725
2.628333	0.1	0.584582
2.630000	0.1	0.586445
2.631667	0.1	0.589564
2.633333	0.1	0.593206
2.635000	0.1	0.596442
2.636667	0.1	0.598817
2.638333	0.1	0.600121
2.640000	0.1	0.600233
2.641667	0.1	0.599031
2.643333	0.1	0.596545
2.645000	0.1	0.593141
2.646667	0.1	0.589197
2.648333	0.1	0.585094
2.650000	0.1	0.581760
2.651667	0.1	0.580340
2.653333	0.1	0.580256
2.655000	0.1	0.578729
2.656667	0.1	0.573527
2.658333	0.1	0.565602
2.660000	0.1	0.558104
2.661667	0.1	0.553546
2.663333	0.1	0.552312
2.665000	0.1	0.553611
2.666667	0.1	0.556335
2.668333	0.1	0.558509
2.670000	0.1	0.557993
2.671667	0.1	0.554645
2.673333	0.1	0.550128
2.675000	0.1	0.545857
2.676667	0.1	0.542374
2.678333	0.1	0.539669
2.680000	0.1	0.537299
2.681667	0.1	0.535119
2.683333	0.1	0.533932
2.685000	0.1	0.534928
2.686667	0.1	0.538640
2.688333	0.1	0.544395
2.690000	0.1	0.550654
2.691667	0.1	0.555627
2.693333	0.1	0.558184
2.695000	0.1	0.558165
2.696667	0.1	0.555958
2.698333	0.1	0.551962
2.700000	0.1	0.546533
2.701667	0.1	0.540814
2.703333	0.1	0.536707
2.705000	0.1	0.535180
2.706667	0.1	0.535613
2.708333	0.1	0.536973
2.710000	0.1	0.538705
2.711667	0.1	0.540488
2.713333	0.1	0.541476
2.715000	0.1	0.540400
2.716667	0.1	0.536870
2.718333	0.1	0.532269
2.720000	0.1	0.528712
2.721667	0.1	0.527236
2.723333	0.1	0.527450
2.725000	0.1	0.528735
2.726667	0.1	0.530840
2.728333	0.1	0.533368
2.730000	0.1	0.535650
2.731667	0.1	0.537131
2.733333	0.1	0.537313
2.735000	0.1	0.536009
2.736667	0.1	0.533969
2.738333	0.1	0.532083
2.740000	0.1	0.529937
2.741667	0.1	0.526528
2.743333	0.1	0.522463
2.745000	0.1	0.519990
2.746667	0.1	0.520819
2.748333	0.1	0.524907
2.750000	0.1	0.531026
2.751667	0.1	0.537303
2.753333	0.1	0.541764
2.755000	0.1	0.543050
2.756667	0.1	0.541024
2.758333	0.1	0.537117
2.760000	0.1	0.533522
2.761667	0.1	0.531701
2.763333	0.1	0.531897
2.765000	0.1	0.533168
2.766667	0.1	0.533671
2.768333	0.1	0.531985
2.770000	0.1	0.528605
2.771667	0.1	0.524991
2.773333	0.1	0.521359
2.775000	0.1	0.517359
2.776667	0.1	0.514011
2.778333	0.1	0.512879
2.780000	0.1	0.514328
2.781667	0.1	0.517387
2.783333	0.1	0.520544
2.785000	0.1	0.522346
2.786667	0.1	0.522076
2.788333	0.1	0.520637
2.790000	0.1	0.519911
2.791667	0.1	0.520619
2.793333	0.1	0.522095
2.795000	0.1	0.524037
2.796667	0.1	0.526761
2.798333	0.1	0.530197
2.800000	0.1	0.533396
2.801667	0.1	0.534803
2.803333	0.1	0.533662
2.805000	0.1	0.530896
2.806667	0.1	0.527883
2.808333	0.1	0.525359
2.810000	0.1	0.523794
2.811667	0.1	0.523506
2.813333	0.1	0.524172
2.815000	0.1	0.524987
2.816667	0.1	0.525322
2.818333	0.1	0.524768
2.820000	0.1	0.523115
2.821667	0.1	0.520768
2.823333	0.1	0.518761
2.825000	0.1	0.517732
2.826667	0.1	0.517345
2.828333	0.1	0.517485
2.830000	0.1	0.519073
2.831667	0.1	0.522821
2.833333	0.1	0.527920
2.835000	0.1	0.532479
2.836667	0.1	0.534737
2.838333	0.1	0.534286
2.840000	0.1	0.532083
2.841667	0.1	0.529075
2.843333	0.1	0.525699
2.845000	0.1	0.522607
2.846667	0.1	0.521089
2.848333	0.1	0.522290
2.850000	0.1	0.525462
2.851667	0.1	0.528321
2.853333	0.1	0.529625
2.855000	0.1	0.529615
2.856667	0.1	0.528847
2.858333	0.1	0.528404
2.860000	0.1	0.529983
2.861667	0.1	0.534314
2.863333	0.1	0.540041
2.865000	0.1	0.544945
2.866667	0.1	0.547534
2.868333	0.1	0.547059
2.870000	0.1	0.543632
2.871667	0.1	0.539296
2.873333	0.1	0.537336
2.875000	0.1	0.539552
2.876667	0.1	0.545103
2.878333	0.1	0.551892
2.880000	0.1	0.558058
2.881667	0.1	0.562188
2.883333	0.1	0.563413
2.885000	0.1	0.562286
2.886667	0.1	0.560419
2.888333	0.1	0.558500
2.890000	0.1	0.556125
2.891667	0.1	0.553103
2.893333	0.1	0.549676
2.895000	0.1	0.546779
2.896667	0.1	0.546020
2.898333	0.1	0.548279
2.900000	0.1	0.552894
2.901667	0.1	0.558533
2.903333	0.1	0.563860
2.905000	0.1	0.567520
2.906667	0.1	0.568856
2.908333	0.1	0.568721
2.910000	0.1	0.568726
2.911667	0.1	0.569699
2.913333	0.1	0.571096
2.915000	0.1	0.571799
2.916667	0.1	0.571432
2.918333	0.1	0.570980
2.920000	0.1	0.571776
2.921667	0.1	0.573937
2.923333	0.1	0.576284
2.925000	0.1	0.577811
2.926667	0.1	0.578789
2.928333	0.1	0.580223
2.930000	0.1	0.582510
2.931667	0.1	0.585453
2.933333	0.1	0.588614
2.935000	0.1	0.591050
2.936667	0.1	0.591772
2.938333	0.1	0.590482
2.940000	0.1	0.587492
2.941667	0.1	0.583301
2.943333	0.1	0.578575
2.945000	0.1	0.574240
2.946667	0.1	0.570999
2.948333	0.1	0.568712
2.950000	0.1	0.566463
2.951667	0.1	0.563827
2.953333	0.1	0.561713
2.955000	0.1	0.561266
2.956667	0.1	0.562649
2.958333	0.1	0.565038
2.960000	0.1	0.566896
2.961667	0.1	0.566924
2.963333	0.1	0.565448
2.965000	0.1	0.564340
2.966667	0.1	0.564787
2.968333	0.1	0.565676
2.970000	0.1	0.565103
2.971667	0.1	0.562523
2.973333	0.1	0.559045
2.975000	0.1	0.556307
2.976667	0.1	0.555157
2.978333	0.1	0.555464
2.980000	0.1	0.557117
2.981667	0.1	0.559981
2.983333	0.1	0.562649
2.985000	0.1	0.562873
2.986667	0.1	0.560009
2.988333	0.1	0.555692
2.990000	0.1	0.551832
2.991667	0.1	0.549196
2.993333	0.1	0.547660
2.995000	0.1	0.547091
2.996667	0.1	0.547972
2.998333	0.1	0.550384
3.000000	0.1	0.552870
3.001667	0.1	0.553741
3.003333	0.1	0.553075
3.005000	0.1	0.552847
3.006667	0.1	0.555012
3.008333	0.1	0.559287
3.010000	0.1	0.563078
3.011667	0.1	0.563907
3.013333	0.1	0.561653
3.015000	0.1	0.558132
3.016667	0.1	0.555357
3.018333	0.1	0.554328
3.020000	0.1	0.554314
3.021667	0.1	0.553350
3.023333	0.1	0.550202
3.025000	0.1	0.545592
3.026667	0.1	0.541261
3.028333	0.1	0.538197
3.030000	0.1	0.536339
3.031667	0.1	0.535650
3.033333	0.1	0.536479
3.035000	0.1	0.539059
3.036667	0.1	0.543124
3.038333	0.1	0.547501
3.040000	0.1	0.550104
3.041667	0.1	0.549308
3.043333	0.1	0.545117
3.045000	0.1	0.538570
3.046667	0.1	0.531133
3.048333	0.1	0.524805
3.050000	0.1	0.521862
3.051667	0.1	0.523520
3.053333	0.1	0.528428
3.055000	0.1	0.533527
3.056667	0.1	0.536386
3.058333	0.1	0.536256
3.060000	0.1	0.533918
3.061667	0.1	0.531403
3.063333	0.1	0.530803
3.065000	0.1	0.532484
3.066667	0.1	0.534765
3.068333	0.1	0.535822
3.070000	0.1	0.535515
3.071667	0.1	0.534477
3.073333	0.1	0.532409
3.075000	0.1	0.528954
3.076667	0.1	0.525541
3.078333	0.1	0.524074
3.080000	0.1	0.524106
3.081667	0.1	0.523147
3.083333	0.1	0.519771
3.085000	0.1	0.515017
3.086667	0.1	0.510667
3.088333	0.1	0.507538
3.090000	0.1	0.505932
3.091667	0.1	0.506211
3.093333	0.1	0.507929
3.095000	0.1	0.509629
3.096667	0.1	0.510565
3.098333	0.1	0.511589
3.100000	0.1	0.513457
3.101667	0.1	0.515128
3.103333	0.1	0.515389
3.105000	0.1	0.515277
3.106667	0.1	0.516260
3.108333	0.1	0.517485
3.110000	0.1	0.516884
3.111667	0.1	0.513666
3.113333	0.1	0.508968
3.115000	0.1	0.504660
3.116667	0.1	0.501694
3.118333	0.1	0.499934
3.120000	0.1	0.499389
3.121667	0.1	0.500218
3.123333	0.1	0.501899
3.125000	0.1	0.504008
3.126667	0.1	0.506644
3.128333	0.1	0.509373
3.130000	0.1	0.511301
3.131667	0.1	0.512186
3.133333	0.1	0.512097
3.135000	0.1	0.510593
3.136667	0.1	0.507226
3.138333	0.1	0.502444
3.140000	0.1	0.497554
3.141667	0.1	0.493741
3.143333	0.1	0.490933
3.145000	0.1	0.488190
3.146667	0.1	0.485484
3.148333	0.1	0.483962
3.150000	0.1	0.483850
3.151667	0.1	0.484060
3.153333	0.1	0.484451
3.155000	0.1	0.485950
3.156667	0.1	0.488041
3.158333	0.1	0.488791
3.160000	0.1	0.487342
3.161667	0.1	0.484614
3.163333	0.1	0.481666
3.165000	0.1	0.479165
3.166667	0.1	0.478025
3.168333	0.1	0.478765
3.170000	0.1	0.480507
3.171667	0.1	0.481829
3.173333	0.1	0.481801
3.175000	0.1	0.479850
3.176667	0.1	0.476032
3.178333	0.1	0.471603
3.180000	0.1	0.468288
3.181667	0.1	0.467035
3.183333	0.1	0.467966
3.185000	0.1	0.470700
3.186667	0.1	0.474234
3.188333	0.1	0.477321
3.190000	0.1	0.479226
3.191667	0.1	0.479915
3.193333	0.1	0.479207
3.195000	0.1	0.476004
3.196667	0.1	0.469065
3.198333	0.1	0.458593
3.200000	0.1	0.446402
3.201667	0.1	0.434816
3.203333	0.1	0.425815
3.205000	0.1	0.421037
3.206667	0.1	0.421642
3.208333	0.1	0.427202
3.210000	0.1	0.435188
3.211667	0.1	0.442425
3.213333	0.1	0.446700
3.215000	0.1	0.447310
3.216667	0.1	0.445000
3.218333	0.1	0.441321
3.220000	0.1	0.437819
3.221667	0.1	0.435165
3.223333	0.1	0.432716
3.225000	0.1	0.429545
3.226667	0.1	0.425829
3.228333	0.1	0.422592
3.230000	0.1	0.420348
3.231667	0.1	0.418690
3.233333	0.1	0.417400
3.235000	0.1	0.416865
3.236667	0.1	0.416692
3.238333	0.1	0.414979
3.240000	0.1	0.410364
3.241667	0.1	0.404296
3.243333	0.1	0.400371
3.245000	0.1	0.400948
3.246667	0.1	0.404865
3.248333	0.1	0.408879
3.250000	0.1	0.411221
3.251667	0.1	0.412441
3.253333	0.1	0.412990
3.255000	0.1	0.411747
3.256667	0.1	0.407528
3.258333	0.1	0.401032
3.260000	0.1	0.394648
3.261667	0.1	0.390178
3.263333	0.1	0.387440
3.265000	0.1	0.385833
3.266667	0.1	0.385805
3.268333	0.1	0.387891
3.270000	0.1	0.391449
3.271667	0.1	0.394685
3.273333	0.1	0.395803
3.275000	0.1	0.394606
3.276667	0.1	0.392227
3.278333	0.1	0.389498
3.280000	0.1	0.386271
3.281667	0.1	0.381875
3.283333	0.1	0.376254
3.285000	0.1	0.370471
3.286667	0.1	0.365474
3.288333	0.1	0.360915
3.290000	0.1	0.355900
3.291667	0.1	0.350643
3.293333	0.1	0.346731
3.295000	0.1	0.345223
3.296667	0.1	0.345120
3.298333	0.1	0.344543
3.300000	0.1	0.342727
3.301667	0.1	0.340068
3.303333	0.1	0.336799
3.305000	0.1	0.333297
3.306667	0.1	0.330792
3.308333	0.1	0.329842
3.310000	0.1	0.329153
3.311667	0.1	0.327379
3.313333	0.1	0.325376
3.315000	0.1	0.325362
3.316667	0.1	0.327760
3.318333	0.1	0.330298
3.320000	0.1	0.330471
3.321667	0.1	0.327956
3.323333	0.1	0.324282
3.325000	0.1	0.320873
3.326667	0.1	0.318200
3.328333	0.1	0.316473
3.330000	0.1	0.316105
3.331667	0.1	0.316985
3.333333	0.1	0.317520
3.335000	0.1	0.315560
3.336667	0.1	0.310694
3.338333	0.1	0.304440
3.340000	0.1	0.298545
3.341667	0.1	0.294289
3.343333	0.1	0.292845
3.345000	0.1	0.294661
3.346667	0.1	0.298596
3.348333	0.1	0.302414
3.350000	0.1	0.304207
3.351667	0.1	0.303388
3.353333	0.1	0.300729
3.355000	0.1	0.297502
3.356667	0.1	0.294680
3.358333	0.1	0.292519
3.360000	0.1	0.290317
3.361667	0.1	0.287052
3.363333	0.1	0.282833
3.365000	0.1	0.279318
3.366667	0.1	0.278438
3.368333	0.1	0.281064
3.370000	0.1	0.286149
3.371667	0.1	0.291429
3.373333	0.1	0.295523
3.375000	0.1	0.298130
3.376667	0.1	0.298633
3.378333	0.1	0.296663
3.380000	0.1	0.293003
3.381667	0.1	0.288337
3.383333	0.1	0.283029
3.385000	0.1	0.278377
3.386667	0.1	0.276044
3.388333	0.1	0.276086
3.390000	0.1	0.276892
3.391667	0.1	0.276682
3.393333	0.1	0.274344
3.395000	0.1	0.269865
3.396667	0.1	0.264123
3.398333	0.1	0.257851
3.400000	0.1	0.251797
3.401667	0.1	0.247201
3.403333	0.1	0.244500
3.405000	0.1	0.242796
3.406667	0.1	0.241222
3.408333	0.1	0.239518
3.410000	0.1	0.238190
3.411667	0.1	0.238083
3.413333	0.1	0.239178
3.415000	0.1	0.241026
3.416667	0.1	0.243653
3.418333	0.1	0.246549
3.420000	0.1	0.248263
3.421667	0.1	0.248281
3.423333	0.1	0.247625
3.425000	0.1	0.247168
3.426667	0.1	0.246945
3.428333	0.1	0.246684
3.430000	0.1	0.246372
3.431667	0.1	0.246316
3.433333	0.1	0.246423
3.435000	0.1	0.245757
3.436667	0.1	0.243466
3.438333	0.1	0.239969
3.440000	0.1	0.237245
3.441667	0.1	0.237422
3.443333	0.1	0.240700
3.445000	0.1	0.244752
3.446667	0.1	0.246582
3.448333	0.1	0.245441
3.450000	0.1	0.243527
3.451667	0.1	0.243727
3.453333	0.1	0.247378
3.455000	0.1	0.253934
3.456667	0.1	0.262400
3.458333	0.1	0.272184
3.460000	0.1	0.282051
3.461667	0.1	0.289832
3.463333	0.1	0.294358
3.465000	0.1	0.296887
3.466667	0.1	0.299714
3.468333	0.1	0.303811
3.470000	0.1	0.308235
3.471667	0.1	0.310987
3.473333	0.1	0.310596
3.475000	0.1	0.307672
3.476667	0.1	0.304305
3.478333	0.1	0.301567
3.480000	0.1	0.298051
3.481667	0.1	0.291322
3.483333	0.1	0.280961
3.485000	0.1	0.269399
3.486667	0.1	0.260063
3.488333	0.1	0.255518
3.490000	0.1	0.256328
3.491667	0.1	0.260673
3.493333	0.1	0.265576
3.495000	0.1	0.268454
3.496667	0.1	0.268440
3.498333	0.1	0.266684
3.500000	0.1	0.264389
3.501667	0.1	0.261688
3.503333	0.1	0.259313
3.505000	0.1	0.259257
3.506667	0.1	0.262242
3.508333	0.1	0.266298
3.510000	0.1	0.269003
3.511667	0.1	0.269497
3.513333	0.1	0.267914
3.515000	0.1	0.264687
3.516667	0.1	0.260938
3.518333	0.1	0.258135
3.520000	0.1	0.256361
3.521667	0.1	0.253753
3.523333	0.1	0.248565
3.525000	0.1	0.241208
3.526667	0.1	0.233501
3.528333	0.1	0.226893
3.530000	0.1	0.221930
3.531667	0.1	0.218824
3.533333	0.1	0.217394
3.535000	0.1	0.215992
3.536667	0.1	0.212481
3.538333	0.1	0.206935
3.540000	0.1	0.201128
3.541667	0.1	0.195792
3.543333	0.1	0.190469
3.545000	0.1	0.185072
3.546667	0.1	0.180095
3.548333	0.1	0.175899
3.550000	0.1	0.172900
3.551667	0.1	0.172211
3.553333	0.1	0.174781
3.555000	0.1	0.179727
3.556667	0.1	0.184546
3.558333	0.1	0.186893
3.560000	0.1	0.185845
3.561667	0.1	0.182339
3.563333	0.1	0.178581
3.565000	0.1	0.176639
3.566667	0.1	0.176728
3.568333	0.1	0.177366
3.570000	0.1	0.177501
3.571667	0.1	0.176909
3.573333	0.1	0.175000
3.575000	0.1	0.171256
3.576667	0.1	0.165896
3.578333	0.1	0.159680
3.580000	0.1	0.154185
3.581667	0.1	0.151782
3.583333	0.1	0.154087
3.585000	0.1	0.160090
3.586667	0.1	0.166614
3.588333	0.1	0.171256
3.590000	0.1	0.174120
3.591667	0.1	0.176267
3.593333	0.1	0.177324
3.595000	0.1	0.175680
3.596667	0.1	0.171135
3.598333	0.1	0.165454
3.600000	0.1	0.160029
3.601667	0.1	0.154991
3.603333	0.1	0.150451
3.605000	0.1	0.147237
3.606667	0.1	0.146343
3.608333	0.1	0.147927
3.610000	0.1	0.151242
3.611667	0.1	0.155172
3.613333	0.1	0.158781
3.615000	0.1	0.161254
3.616667	0.1	0.161431
3.618333	0.1	0.158898
3.620000	0.1	0.155056
3.621667	0.1	0.151778
3.623333	0.1	0.150362
3.625000	0.1	0.151582
3.626667	0.1	0.154800
3.628333	0.1	0.157412
3.630000	0.1	0.156914
3.631667	0.1	0.153515
3.633333	0.1	0.149729
3.635000	0.1	0.147601
3.636667	0.1	0.147177
3.638333	0.1	0.147154
3.640000	0.1	0.146306
3.641667	0.1	0.144569
3.643333	0.1	0.142734
3.645000	0.1	0.141286
3.646667	0.1	0.140257
3.648333	0.1	0.140066
3.650000	0.1	0.141319
3.651667	0.1	0.143568
3.653333	0.1	0.145733
3.655000	0.1	0.147540
3.656667	0.1	0.149058
3.658333	0.1	0.149435
3.660000	0.1	0.147955
3.661667	0.1	0.145240
3.663333	0.1	0.141910
3.665000	0.1	0.137342
3.666667	0.1	0.131438
3.668333	0.1	0.126250
3.670000	0.1	0.124467
3.671667	0.1	0.126832
3.673333	0.1	0.131824
3.675000	0.1	0.137398
3.676667	0.1	0.141980
3.678333	0.1	0.144099
3.680000	0.1	0.142851
3.681667	0.1	0.138911
3.683333	0.1	0.134767
3.685000	0.1	0.133542
3.686667	0.1	0.136485
3.688333	0.1	0.141454
3.690000	0.1	0.144499
3.691667	0.1	0.142846
3.693333	0.1	0.137049
3.695000	0.1	0.130823
3.696667	0.1	0.127791
3.698333	0.1	0.128532
3.700000	0.1	0.131279
3.701667	0.1	0.134055
3.703333	0.1	0.135787
3.705000	0.1	0.136751
3.706667	0.1	0.137682
3.708333	0.1	0.138478
3.710000	0.1	0.138637
3.711667	0.1	0.138306
3.713333	0.1	0.137957
3.715000	0.1	0.137733
3.716667	0.1	0.137934
3.718333	0.1	0.138762
3.720000	0.1	0.139787
3.721667	0.1	0.140951
3.723333	0.1	0.143051
3.725000	0.1	0.146166
3.726667	0.1	0.148723
3.728333	0.1	0.148821
3.730000	0.1	0.146227
3.731667	0.1	0.142576
3.733333	0.1	0.139368
3.735000	0.1	0.136481
3.736667	0.1	0.133426
3.738333	0.1	0.130762
3.740000	0.1	0.129449
3.741667	0.1	0.129687
3.743333	0.1	0.130637
3.745000	0.1	0.131219
3.746667	0.1	0.130963
3.748333	0.1	0.130101
3.750000	0.1	0.129296
3.751667	0.1	0.129268
3.753333	0.1	0.130190
3.755000	0.1	0.131223
3.756667	0.1	0.130911
3.758333	0.1	0.128821
3.760000	0.1	0.126837
3.761667	0.1	0.127377
3.763333	0.1	0.130404
3.765000	0.1	0.133743
3.766667	0.1	0.135875
3.768333	0.1	0.137063
3.770000	0.1	0.138488
3.771667	0.1	0.140765
3.773333	0.1	0.142669
3.775000	0.1	0.142148
3.776667	0.1	0.139009
3.778333	0.1	0.135172
3.780000	0.1	0.132131
3.781667	0.1	0.129188
3.783333	0.1	0.124886
3.785000	0.1	0.119694
3.786667	0.1	0.115642
3.788333	0.1	0.113570
3.790000	0.1	0.113263
3.791667	0.1	0.115731
3.793333	0.1	0.122129
3.795000	0.1	0.130897
3.796667	0.1	0.138413
3.798333	0.1	0.141910
3.800000	0.1	0.141240
3.801667	0.1	0.138497
3.803333	0.1	0.135940
3.805000	0.1	0.134106
3.806667	0.1	0.132001
3.808333	0.1	0.128984
3.810000	0.1	0.125784
3.811667	0.1	0.123791
3.813333	0.1	0.123810
3.815000	0.1	0.126120
3.816667	0.1	0.131214
3.818333	0.1	0.139028
3.820000	0.1	0.147540
3.821667	0.1	0.153794
3.823333	0.1	0.156458
3.825000	0.1	0.156723
3.826667	0.1	0.156751
3.828333	0.1	0.157510
3.830000	0.1	0.158176
3.831667	0.1	0.157305
3.833333	0.1	0.154315
3.835000	0.1	0.149589
3.836667	0.1	0.143754
3.838333	0.1	0.137915
3.840000	0.1	0.133817
3.841667	0.1	0.132397
3.843333	0.1	0.132606
3.845000	0.1	0.132816
3.846667	0.1	0.132616
3.848333	0.1	0.132215
3.850000	0.1	0.131200
3.851667	0.1	0.128993
3.853333	0.1	0.126068
3.855000	0.1	0.123833
3.856667	0.1	0.123414
3.858333	0.1	0.125105
3.860000	0.1	0.128066
3.861667	0.1	0.130241
3.863333	0.1	0.130022
3.865000	0.1	0.127968
3.866667	0.1	0.126106
3.868333	0.1	0.125971
3.870000	0.1	0.127670
3.871667	0.1	0.130292
3.873333	0.1	0.132532
3.875000	0.1	0.133188
3.876667	0.1	0.131987
3.878333	0.1	0.130259
3.880000	0.1	0.130124
3.881667	0.1	0.132229
3.883333	0.1	0.134534
3.885000	0.1	0.133878
3.886667	0.1	0.128956
3.888333	0.1	0.121687
3.890000	0.1	0.115810
3.891667	0.1	0.114250
3.893333	0.1	0.116923
3.895000	0.1	0.120951
3.896667	0.1	0.123349
3.898333	0.1	0.122823
3.900000	0.1	0.119838
3.901667	0.1	0.116387
3.903333	0.1	0.114916
3.905000	0.1	0.116555
3.906667	0.1	0.120169
3.908333	0.1	0.123186
3.910000	0.1	0.123424
3.911667	0.1	0.120304
3.913333	0.1	0.114604
3.915000	0.1	0.107847
3.916667	0.1	0.102096
3.918333	0.1	0.099461
3.920000	0.1	0.101211
3.921667	0.1	0.107009
3.923333	0.1	0.114371
3.925000	0.1	0.119647
3.926667	0.1	0.120783
3.928333	0.1	0.118515
3.930000	0.1	0.114581
3.931667	0.1	0.110087
3.933333	0.1	0.105738
3.935000	0.1	0.102194
3.936667	0.1	0.099875
3.938333	0.1	0.098450
3.940000	0.1	0.097291
3.941667	0.1	0.096508
3.943333	0.1	0.096653
3.945000	0.1	0.097859
3.946667	0.1	0.100159
3.948333	0.1	0.103563
3.950000	0.1	0.107381
3.951667	0.1	0.110264
3.953333	0.1	0.111517
3.955000	0.1	0.111517
3.956667	0.1	0.110324
3.958333	0.1	0.107288
3.960000	0.1	0.102553
3.961667	0.1	0.097416
3.963333	0.1	0.093370
3.965000	0.1	0.091572
3.966667	0.1	0.092285
3.968333	0.1	0.094301
3.970000	0.1	0.096103
3.971667	0.1	0.097249
3.973333	0.1	0.097854
3.975000	0.1	0.097458
3.976667	0.1	0.095321
3.978333	0.1	0.091661
3.980000	0.1	0.087917
3.981667	0.1	0.085621
3.983333	0.1	0.085556
3.985000	0.1	0.087311
3.986667	0.1	0.089579
3.988333	0.1	0.091763
3.990000	0.1	0.094934
3.991667	0.1	0.100085
3.993333	0.1	0.105998
3.995000	0.1	0.109901
3.996667	0.1	0.110073
3.998333	0.1	0.106879
4.000000	0.1	0.101542
4.001667	0.1	0.095144
4.003333	0.1	0.089128
4.005000	0.1	0.085146
4.006667	0.1	0.083828
4.008333	0.1	0.084238
4.010000	0.1	0.084103
4.011667	0.1	0.081332
4.013333	0.1	0.076005
4.015000	0.1	0.070166
4.016667	0.1	0.066236
4.018333	0.1	0.065980
4.020000	0.1	0.069588
4.021667	0.1	0.075377
4.023333	0.1	0.080778
4.025000	0.1	0.083740
4.026667	0.1	0.083596
4.028333	0.1	0.081570
4.030000	0.1	0.079875
4.031667	0.1	0.079544
4.033333	0.1	0.079391
4.035000	0.1	0.077412
4.036667	0.1	0.072750
4.038333	0.1	0.066319
4.040000	0.1	0.060303
4.041667	0.1	0.057132
4.043333	0.1	0.057956
4.045000	0.1	0.061714
4.046667	0.1	0.066222
4.048333	0.1	0.070273
4.050000	0.1	0.073761
4.051667	0.1	0.076219
4.053333	0.1	0.076676
4.055000	0.1	0.074729
4.056667	0.1	0.071116
4.058333	0.1	0.067474
4.060000	0.1	0.065044
4.061667	0.1	0.063153
4.063333	0.1	0.060569
4.065000	0.1	0.058203
4.066667	0.1	0.058240
4.068333	0.1	0.061463
4.070000	0.1	0.066999
4.071667	0.1	0.073179
4.073333	0.1	0.077933
4.075000	0.1	0.080378
4.076667	0.1	0.081747
4.078333	0.1	0.083270
4.080000	0.1	0.084382
4.081667	0.1	0.084327
4.083333	0.1	0.083717
4.085000	0.1	0.083516
4.086667	0.1	0.083791
4.088333	0.1	0.083963
4.090000	0.1	0.083540
4.091667	0.1	0.082138
4.093333	0.1	0.079027
4.095000	0.1	0.074022
4.096667	0.1	0.068522
4.098333	0.1	0.064126
4.100000	0.1	0.061197
4.101667	0.1	0.059893
4.103333	0.1	0.060550
4.105000	0.1	0.062641
4.106667	0.1	0.064755
4.108333	0.1	0.065714
4.110000	0.1	0.065519
4.111667	0.1	0.065393
4.113333	0.1	0.066413
4.115000	0.1	0.068340
4.116667	0.1	0.070375
4.118333	0.1	0.071996
4.120000	0.1	0.072513
4.121667	0.1	0.070836
4.123333	0.1	0.066576
4.125000	0.1	0.060829
4.126667	0.1	0.055390
4.128333	0.1	0.051698
4.130000	0.1	0.050399
4.131667	0.1	0.051558
4.133333	0.1	0.055372
4.135000	0.1	0.061677
4.136667	0.1	0.069030
4.138333	0.1	0.075353
4.140000	0.1	0.079251
4.141667	0.1	0.080219
4.143333	0.1	0.078371
4.145000	0.1	0.074599
4.146667	0.1	0.070198
4.148333	0.1	0.065947
4.150000	0.1	0.062324
4.151667	0.1	0.059893
4.153333	0.1	0.058990
4.155000	0.1	0.059986
4.156667	0.1	0.063311
4.158333	0.1	0.068042
4.160000	0.1	0.071647
4.161667	0.1	0.072583
4.163333	0.1	0.072122
4.165000	0.1	0.072452
4.166667	0.1	0.073775
4.168333	0.1	0.073900
4.170000	0.1	0.070622
4.171667	0.1	0.064289
4.173333	0.1	0.057402
4.175000	0.1	0.052094
4.176667	0.1	0.049379
4.178333	0.1	0.049667
4.180000	0.1	0.052135
4.181667	0.1	0.054636
4.183333	0.1	0.055707
4.185000	0.1	0.056056
4.186667	0.1	0.057342
4.188333	0.1	0.059786
4.190000	0.1	0.061519
4.191667	0.1	0.060764
4.193333	0.1	0.057952
4.195000	0.1	0.054939
4.196667	0.1	0.052839
4.198333	0.1	0.051572
4.200000	0.1	0.050724
4.201667	0.1	0.050287
4.203333	0.1	0.050678
4.205000	0.1	0.052033
4.206667	0.1	0.053989
4.208333	0.1	0.055986
4.210000	0.1	0.057239
4.211667	0.1	0.056797
4.213333	0.1	0.054031
4.215000	0.1	0.049053
4.216667	0.1	0.042943
4.218333	0.1	0.037546
4.220000	0.1	0.034692
4.221667	0.1	0.034864
4.223333	0.1	0.036755
4.225000	0.1	0.038701
4.226667	0.1	0.040191
4.228333	0.1	0.041421
4.230000	0.1	0.042552
4.231667	0.1	0.044070
4.233333	0.1	0.046459
4.235000	0.1	0.049053
4.236667	0.1	0.050021
4.238333	0.1	0.048047
4.240000	0.1	0.044312
4.241667	0.1	0.041863
4.243333	0.1	0.042291
4.245000	0.1	0.044447
4.246667	0.1	0.046464
4.248333	0.1	0.047395
4.250000	0.1	0.047195
4.251667	0.1	0.046291
4.253333	0.1	0.045220
4.255000	0.1	0.044401
4.256667	0.1	0.044042
4.258333	0.1	0.043474
4.260000	0.1	0.041435
4.261667	0.1	0.037933
4.263333	0.1	0.035171
4.265000	0.1	0.035632
4.266667	0.1	0.039241
4.268333	0.1	0.043716
4.270000	0.1	0.047740
4.271667	0.1	0.051674
4.273333	0.1	0.055274
4.275000	0.1	0.057146
4.276667	0.1	0.056508
4.278333	0.1	0.054101
4.280000	0.1	0.051125
4.281667	0.1	0.048103
4.283333	0.1	0.044960
4.285000	0.1	0.041430
4.286667	0.1	0.037174
4.288333	0.1	0.032387
4.290000	0.1	0.028326
4.291667	0.1	0.026645
4.293333	0.1	0.027898
4.295000	0.1	0.031255
4.296667	0.1	0.035949
4.298333	0.1	0.041523
4.300000	0.1	0.046864
4.301667	0.1	0.050380
4.303333	0.1	0.050878
4.305000	0.1	0.048163
4.306667	0.1	0.043423
4.308333	0.1	0.038939
4.310000	0.1	0.036852
4.311667	0.1	0.037793
4.313333	0.1	0.040703
4.315000	0.1	0.044191
4.316667	0.1	0.047325
4.318333	0.1	0.049258
4.320000	0.1	0.049355
4.321667	0.1	0.047684
4.323333	0.1	0.044764
4.325000	0.1	0.041402
4.326667	0.1	0.038492
4.328333	0.1	0.036731
4.330000	0.1	0.036838
4.331667	0.1	0.039400
4.333333	0.1	0.044117
4.335000	0.1	0.049672
4.336667	0.1	0.054399
4.338333	0.1	0.056811
4.340000	0.1	0.056257
4.341667	0.1	0.053663
4.343333	0.1	0.050673
4.345000	0.1	0.047800
4.346667	0.1	0.044475
4.348333	0.1	0.040992
4.350000	0.1	0.038468
4.351667	0.1	0.037150
4.353333	0.1	0.036582
4.355000	0.1	0.037109
4.356667	0.1	0.039758
4.358333	0.1	0.044685
4.360000	0.1	0.050375
4.361667	0.1	0.054701
4.363333	0.1	0.056545
4.365000	0.1	0.056219
4.366667	0.1	0.054510
4.368333	0.1	0.051814
4.370000	0.1	0.048392
4.371667	0.1	0.044820
4.373333	0.1	0.041728
4.375000	0.1	0.039376
4.376667	0.1	0.037430
4.378333	0.1	0.035339
4.380000	0.1	0.033388
4.381667	0.1	0.032713
4.383333	0.1	0.033975
4.385000	0.1	0.036974
4.386667	0.1	0.041137
4.388333	0.1	0.045486
4.390000	0.1	0.048890
4.391667	0.1	0.050622
4.393333	0.1	0.050333
4.395000	0.1	0.048256
4.396667	0.1	0.045756
4.398333	0.1	0.044457
4.400000	0.1	0.045174
4.401667	0.1	0.047954
4.403333	0.1	0.052107
4.405000	0.1	0.056671
4.406667	0.1	0.061174
4.408333	0.1	0.065519
4.410000	0.1	0.069579
4.411667	0.1	0.072927
4.413333	0.1	0.075055
4.415000	0.1	0.076261
4.416667	0.1	0.077458
4.418333	0.1	0.078552
4.420000	0.1	0.078212
4.421667	0.1	0.075786
4.423333	0.1	0.072354
4.425000	0.1	0.069239
4.426667	0.1	0.066459
4.428333	0.1	0.063372
4.430000	0.1	0.059982
4.431667	0.1	0.056969
4.433333	0.1	0.054552
4.435000	0.1	0.051903
4.436667	0.1	0.048634
4.438333	0.1	0.046394
4.440000	0.1	0.047334
4.441667	0.1	0.051400
4.443333	0.1	0.056755
4.445000	0.1	0.062161
4.446667	0.1	0.067395
4.448333	0.1	0.072015
4.450000	0.1	0.074883
4.451667	0.1	0.075195
4.453333	0.1	0.073607
4.455000	0.1	0.071442
4.456667	0.1	0.069211
4.458333	0.1	0.067111
4.460000	0.1	0.066175
4.461667	0.1	0.067404
4.463333	0.1	0.070212
4.465000	0.1	0.072988
4.466667	0.1	0.074725
4.468333	0.1	0.075488
4.470000	0.1	0.075786
4.471667	0.1	0.075758
4.473333	0.1	0.074664
4.475000	0.1	0.072047
4.476667	0.1	0.069551
4.478333	0.1	0.069360
4.480000	0.1	0.071339
4.481667	0.1	0.073360
4.483333	0.1	0.073542
4.485000	0.1	0.071726
4.486667	0.1	0.069304
4.488333	0.1	0.067935
4.490000	0.1	0.068233
4.491667	0.1	0.068936
4.493333	0.1	0.068084
4.495000	0.1	0.065798
4.496667	0.1	0.064098
4.498333	0.1	0.063581
4.500000	0.1	0.062562
4.501667	0.1	0.059893
4.503333	0.1	0.056694
4.505000	0.1	0.055162
4.506667	0.1	0.056797
4.508333	0.1	0.061458
4.510000	0.1	0.067428
4.511667	0.1	0.072760
4.513333	0.1	0.076382
4.515000	0.1	0.077444
4.516667	0.1	0.075037
4.518333	0.1	0.069276
4.520000	0.1	0.061933
4.521667	0.1	0.055251
4.523333	0.1	0.050650
4.525000	0.1	0.048210
4.526667	0.1	0.046846
4.528333	0.1	0.045714
4.530000	0.1	0.045430
4.531667	0.1	0.046911
4.533333	0.1	0.049472
4.535000	0.1	0.050832
4.536667	0.1	0.049421
4.538333	0.1	0.046170
4.540000	0.1	0.043693
4.541667	0.1	0.044126
4.543333	0.1	0.047763
4.545000	0.1	0.052955
4.546667	0.1	0.057467
4.548333	0.1	0.059856
4.550000	0.1	0.059619
4.551667	0.1	0.057141
4.553333	0.1	0.053803
4.555000	0.1	0.051013
4.556667	0.1	0.048969
4.558333	0.1	0.046911
4.560000	0.1	0.044471
4.561667	0.1	0.042301
4.563333	0.1	0.041365
4.565000	0.1	0.042031
4.566667	0.1	0.044061
4.568333	0.1	0.047130
4.570000	0.1	0.050897
4.571667	0.1	0.054780
4.573333	0.1	0.058324
4.575000	0.1	0.061644
4.576667	0.1	0.064550
4.578333	0.1	0.066156
4.580000	0.1	0.066203
4.581667	0.1	0.065272
4.583333	0.1	0.062990
4.585000	0.1	0.058101
4.586667	0.1	0.051158
4.588333	0.1	0.045220
4.590000	0.1	0.042748
4.591667	0.1	0.043358
4.593333	0.1	0.045318
4.595000	0.1	0.047651
4.596667	0.1	0.050152
4.598333	0.1	0.052289
4.600000	0.1	0.052671
4.601667	0.1	0.050194
4.603333	0.1	0.045733
4.605000	0.1	0.041369
4.606667	0.1	0.038636
4.608333	0.1	0.038487
4.610000	0.1	0.041118
4.611667	0.1	0.045463
4.613333	0.1	0.049942
4.615000	0.1	0.052927
4.616667	0.1	0.052880
4.618333	0.1	0.049933
4.620000	0.1	0.046222
4.621667	0.1	0.043157
4.623333	0.1	0.040289
4.625000	0.1	0.037597
4.626667	0.1	0.036308
4.628333	0.1	0.037267
4.630000	0.1	0.039819
4.631667	0.1	0.041984
4.633333	0.1	0.041584
4.635000	0.1	0.038147
4.636667	0.1	0.033509
4.638333	0.1	0.029798
4.640000	0.1	0.027572
4.641667	0.1	0.026771
4.643333	0.1	0.027847
4.645000	0.1	0.030920
4.646667	0.1	0.034901
4.648333	0.1	0.038305
4.650000	0.1	0.040601
4.651667	0.1	0.042296
4.653333	0.1	0.043502
4.655000	0.1	0.043358
4.656667	0.1	0.041542
4.658333	0.1	0.039008
4.660000	0.1	0.036987
4.661667	0.1	0.036308
4.663333	0.1	0.037192
4.665000	0.1	0.038813
4.666667	0.1	0.039772
4.668333	0.1	0.039763
4.670000	0.1	0.039740
4.671667	0.1	0.040093
4.673333	0.1	0.040405
4.675000	0.1	0.041444
4.676667	0.1	0.044769
4.678333	0.1	0.050096
4.680000	0.1	0.055153
4.681667	0.1	0.057654
4.683333	0.1	0.056839
4.685000	0.1	0.053872
4.686667	0.1	0.050487
4.688333	0.1	0.046962
4.690000	0.1	0.042673
4.691667	0.1	0.038603
4.693333	0.1	0.037267
4.695000	0.1	0.040131
4.696667	0.1	0.045900
4.698333	0.1	0.051144
4.700000	0.1	0.052908
4.701667	0.1	0.050976
4.703333	0.1	0.047367
4.705000	0.1	0.044443
4.706667	0.1	0.043469
4.708333	0.1	0.044028
4.710000	0.1	0.044312
4.711667	0.1	0.042645
4.713333	0.1	0.039325
4.715000	0.1	0.036517
4.716667	0.1	0.035935
4.718333	0.1	0.037458
4.720000	0.1	0.040298
4.721667	0.1	0.044266
4.723333	0.1	0.049523
4.725000	0.1	0.055502
4.726667	0.1	0.060471
4.728333	0.1	0.062915
4.730000	0.1	0.063060
4.731667	0.1	0.062254
4.733333	0.1	0.061300
4.735000	0.1	0.060010
4.736667	0.1	0.058399
4.738333	0.1	0.057998
4.740000	0.1	0.060927
4.741667	0.1	0.067181
4.743333	0.1	0.073761
4.745000	0.1	0.076964
4.746667	0.1	0.075484
4.748333	0.1	0.070725
4.750000	0.1	0.064587
4.751667	0.1	0.058622
4.753333	0.1	0.054580
4.755000	0.1	0.054035
4.756667	0.1	0.056694
4.758333	0.1	0.059479
4.760000	0.1	0.058911
4.761667	0.1	0.054832
4.763333	0.1	0.050133
4.765000	0.1	0.047325
4.766667	0.1	0.047125
4.768333	0.1	0.049626
4.770000	0.1	0.054864
4.771667	0.1	0.061789
4.773333	0.1	0.067730
4.775000	0.1	0.069989
4.776667	0.1	0.067549
4.778333	0.1	0.061267
4.780000	0.1	0.053206
4.781667	0.1	0.046226
4.783333	0.1	0.043260
4.785000	0.1	0.045458
4.786667	0.1	0.050799
4.788333	0.1	0.055465
4.790000	0.1	0.056829
4.791667	0.1	0.054822
4.793333	0.1	0.050962
4.795000	0.1	0.047083
4.796667	0.1	0.044694
4.798333	0.1	0.044554
4.800000	0.1	0.046799
4.801667	0.1	0.050762
4.803333	0.1	0.054422
4.805000	0.1	0.055190
4.806667	0.1	0.052131
4.808333	0.1	0.046748
4.810000	0.1	0.041360
4.811667	0.1	0.037812
4.813333	0.1	0.037239
4.815000	0.1	0.039176
4.816667	0.1	0.041565
4.818333	0.1	0.042897
4.820000	0.1	0.043684
4.821667	0.1	0.045267
4.823333	0.1	0.047777
4.825000	0.1	0.049784
4.826667	0.1	0.049858
4.828333	0.1	0.047963
4.830000	0.1	0.045542
4.831667	0.1	0.044042
4.833333	0.1	0.043665
4.835000	0.1	0.043665
4.836667	0.1	0.043707
4.838333	0.1	0.044433
4.840000	0.1	0.046426
4.841667	0.1	0.049584
4.843333	0.1	0.053528
4.845000	0.1	0.057318
4.846667	0.1	0.059335
4.848333	0.1	0.058655
4.850000	0.1	0.055688
4.851667	0.1	0.051497
4.853333	0.1	0.047521
4.855000	0.1	0.044946
4.856667	0.1	0.043488
4.858333	0.1	0.041849
4.860000	0.1	0.039618
4.861667	0.1	0.037975
4.863333	0.1	0.038412
4.865000	0.1	0.041104
4.866667	0.1	0.044671
4.868333	0.1	0.047907
4.870000	0.1	0.050948
4.871667	0.1	0.054440
4.873333	0.1	0.057938
4.875000	0.1	0.059437
4.876667	0.1	0.057407
4.878333	0.1	0.053295
4.880000	0.1	0.050273
4.881667	0.1	0.050170
4.883333	0.1	0.052764
4.885000	0.1	0.056331
4.886667	0.1	0.058543
4.888333	0.1	0.058454
4.890000	0.1	0.057663
4.891667	0.1	0.058846
4.893333	0.1	0.063321
4.895000	0.1	0.070212
4.896667	0.1	0.077924
4.898333	0.1	0.085165
4.900000	0.1	0.089942
4.901667	0.1	0.090110
4.903333	0.1	0.086059
4.905000	0.1	0.081062
4.906667	0.1	0.078427
4.908333	0.1	0.079395
4.910000	0.1	0.083577
4.911667	0.1	0.089882
4.913333	0.1	0.096788
4.915000	0.1	0.102445
4.916667	0.1	0.105323
4.918333	0.1	0.105216
4.920000	0.1	0.103787
4.921667	0.1	0.103447
4.923333	0.1	0.105486
4.925000	0.1	0.109859
4.926667	0.1	0.116723
4.928333	0.1	0.126846
4.930000	0.1	0.139717
4.931667	0.1	0.152546
4.933333	0.1	0.162125
4.935000	0.1	0.167252
4.936667	0.1	0.169436
4.938333	0.1	0.170781
4.940000	0.1	0.171969
4.941667	0.1	0.173473
4.943333	0.1	0.176816
4.945000	0.1	0.182893
4.946667	0.1	0.190614
4.948333	0.1	0.198297
4.950000	0.1	0.205589
4.951667	0.1	0.213762
4.953333	0.1	0.224276
4.955000	0.1	0.236849
4.956667	0.1	0.249161
4.958333	0.1	0.259019
4.960000	0.1	0.266186
4.961667	0.1	0.271876
4.963333	0.1	0.277930
4.965000	0.1	0.286316
4.966667	0.1	0.297502
4.968333	0.1	0.309558
4.970000	0.1	0.320198
4.971667	0.1	0.329316
4.973333	0.1	0.338638
4.975000	0.1	0.349190
4.976667	0.1	0.360464
4.978333	0.1	0.371961
4.980000	0.1	0.383803
4.981667	0.1	0.396147
4.983333	0.1	0.408976
4.985000	0.1	0.422066
4.986667	0.1	0.434984
4.988333	0.1	0.447170
4.990000	0.1	0.458392
4.991667	0.1	0.469396
4.993333	0.1	0.482020
4.995000	0.1	0.497717
4.996667	0.1	0.515529
4.998333	0.1	0.532735
5.000000	0.1	0.547920
5.001667	0.1	0.562058
5.003333	0.1	0.576740
5.005000	0.1	0.592479
5.006667	0.1	0.608503
5.008333	0.1	0.623474
5.010000	0.1	0.636866
5.011667	0.1	0.649365
5.013333	0.1	0.661695
5.015000	0.1	0.673877
5.016667	0.1	0.685509
5.018333	0.1	0.695875
5.020000	0.1	0.704625
5.021667	0.1	0.712806
5.023333	0.1	0.722427
5.025000	0.1	0.734772
5.026667	0.1	0.749063
5.028333	0.1	0.763377
5.030000	0.1	0.776965
5.031667	0.1	0.790209
5.033333	0.1	0.802968
5.035000	0.1	0.814307
5.036667	0.1	0.823122
5.038333	0.1	0.829343
5.040000	0.1	0.834917
5.041667	0.1	0.843271
5.043333	0.1	0.856929
5.045000	0.1	0.874773
5.046667	0.1	0.892347
5.048333	0.1	0.905986
5.050000	0.1	0.915360
5.051667	0.1	0.921702
5.053333	0.1	0.926000
5.055000	0.1	0.929055
5.056667	0.1	0.931681
5.058333	0.1	0.934582
5.060000	0.1	0.938270
5.061667	0.1	0.942782
5.063333	0.1	0.947816
5.065000	0.1	0.953153
5.066667	0.1	0.958438
5.068333	0.1	0.962680
5.070000	0.1	0.964943
5.071667	0.1	0.965330
5.073333	0.1	0.964906
5.075000	0.1	0.965227
5.076667	0.1	0.967695
5.078333	0.1	0.972375
5.080000	0.1	0.977828
5.081667	0.1	0.982503
5.083333	0.1	0.986257
5.085000	0.1	0.990457
5.086667	0.1	0.996329
5.088333	0.1	1.003258
5.090000	0.1	1.009698
5.091667	0.1	1.015468
5.093333	0.1	1.021489
5.095000	0.1	1.027677
5.096667	0.1	1.032911
5.098333	0.1	1.036408
5.100000	0.1	1.037824
5.101667	0.1	1.036772
5.103333	0.1	1.032748
5.105000	0.1	1.025684
5.106667	0.1	1.016920
5.108333	0.1	1.009582
5.110000	0.1	1.007095
5.111667	0.1	1.010778
5.113333	0.1	1.018834
5.115000	0.1	1.027379
5.116667	0.1	1.033302
5.118333	0.1	1.036581
5.120000	0.1	1.039007
5.121667	0.1	1.041503
5.123333	0.1	1.044394
5.125000	0.1	1.048907
5.126667	0.1	1.055310
5.128333	0.1	1.060837
5.130000	0.1	1.062145
5.131667	0.1	1.058895
5.133333	0.1	1.053726
5.135000	0.1	1.049628
5.136667	0.1	1.047938
5.138333	0.1	1.048809
5.140000	0.1	1.052301
5.141667	0.1	1.057815
5.143333	0.1	1.063459
5.145000	0.1	1.067338
5.146667	0.1	1.069088
5.148333	0.1	1.069522
5.150000	0.1	1.069899
5.151667	0.1	1.071878
5.153333	0.1	1.076236
5.155000	0.1	1.081666
5.156667	0.1	1.086635
5.158333	0.1	1.091408
5.160000	0.1	1.096507
5.161667	0.1	1.101037
5.163333	0.1	1.103785
5.165000	0.1	1.104521
5.166667	0.1	1.104474
5.168333	0.1	1.105843
5.170000	0.1	1.109615
5.171667	0.1	1.114146
5.173333	0.1	1.116921
5.175000	0.1	1.116679
5.176667	0.1	1.113820
5.178333	0.1	1.109969
5.180000	0.1	1.106854
5.181667	0.1	1.105121
5.183333	0.1	1.104493
5.185000	0.1	1.105182
5.186667	0.1	1.108400
5.188333	0.1	1.114379
5.190000	0.1	1.121243
5.191667	0.1	1.127240
5.193333	0.1	1.132996
5.195000	0.1	1.140274
5.196667	0.1	1.149019
5.198333	0.1	1.156712
5.200000	0.1	1.160870
5.201667	0.1	1.160987
5.203333	0.1	1.158151
5.205000	0.1	1.154286
5.206667	0.1	1.151054
5.208333	0.1	1.148786
5.210000	0.1	1.147282
5.211667	0.1	1.147203
5.213333	0.1	1.149722
5.215000	0.1	1.154859
5.216667	0.1	1.161098
5.218333	0.1	1.166761
5.220000	0.1	1.170700
5.221667	0.1	1.172083
5.223333	0.1	1.170998
5.225000	0.1	1.168880
5.226667	0.1	1.167231
5.228333	0.1	1.166742
5.230000	0.1	1.168167
5.231667	0.1	1.172042
5.233333	0.1	1.177262
5.235000	0.1	1.181629
5.236667	0.1	1.184065
5.238333	0.1	1.185359
5.240000	0.1	1.186272
5.241667	0.1	1.186249
5.243333	0.1	1.184773
5.245000	0.1	1.182198
5.246667	0.1	1.179180
5.248333	0.1	1.177052
5.250000	0.1	1.177480
5.251667	0.1	1.180908
5.253333	0.1	1.186365
5.255000	0.1	1.192070
5.256667	0.1	1.196102
5.258333	0.1	1.197830
5.260000	0.1	1.198063
5.261667	0.1	1.197425
5.263333	0.1	1.195571
5.265000	0.1	1.192139
5.266667	0.1	1.188014
5.268333	0.1	1.184717
5.270000	0.1	1.182104
5.271667	0.1	1.178454
5.273333	0.1	1.173378
5.275000	0.1	1.168284
5.276667	0.1	1.164349
5.278333	0.1	1.161871
5.280000	0.1	1.161215
5.281667	0.1	1.163203
5.283333	0.1	1.168088
5.285000	0.1	1.174584
5.286667	0.1	1.180517
5.288333	0.1	1.184265
5.290000	0.1	1.185839
5.291667	0.1	1.186663
5.293333	0.1	1.187935
5.295000	0.1	1.189429
5.296667	0.1	1.190174
5.298333	0.1	1.190025
5.300000	0.1	1.189723
5.301667	0.1	1.189439
5.303333	0.1	1.188195
5.305000	0.1	1.184628
5.306667	0.1	1.178733
5.308333	0.1	1.172852
5.310000	0.1	1.169937
5.311667	0.1	1.170966
5.313333	0.1	1.174887
5.315000	0.1	1.180642
5.316667	0.1	1.187744
5.318333	0.1	1.194864
5.320000	0.1	1.199702
5.321667	0.1	1.200563
5.323333	0.1	1.197723
5.325000	0.1	1.193481
5.326667	0.1	1.190188
5.328333	0.1	1.188391
5.330000	0.1	1.187269
5.331667	0.1	1.186165
5.333333	0.1	1.185522
5.335000	0.1	1.186118
5.336667	0.1	1.187306
5.338333	0.1	1.187176
5.340000	0.1	1.184652
5.341667	0.1	1.180479
5.343333	0.1	1.176498
5.345000	0.1	1.174649
5.346667	0.1	1.175990
5.348333	0.1	1.179636
5.350000	0.1	1.182952
5.351667	0.1	1.183669
5.353333	0.1	1.181853
5.355000	0.1	1.179357
5.356667	0.1	1.177504
5.358333	0.1	1.175930
5.360000	0.1	1.173918
5.361667	0.1	1.171916
5.363333	0.1	1.170840
5.365000	0.1	1.170882
5.366667	0.1	1.171716
5.368333	0.1	1.173094
5.370000	0.1	1.174952
5.371667	0.1	1.177434
5.373333	0.1	1.180405
5.375000	0.1	1.182663
5.376667	0.1	1.182696
5.378333	0.1	1.180465
5.380000	0.1	1.177345
5.381667	0.1	1.174593
5.383333	0.1	1.172647
5.385000	0.1	1.170961
5.386667	0.1	1.168652
5.388333	0.1	1.165834
5.390000	0.1	1.163930
5.391667	0.1	1.164321
5.393333	0.1	1.166649
5.395000	0.1	1.168721
5.396667	0.1	1.168367
5.398333	0.1	1.165275
5.400000	0.1	1.161238
5.401667	0.1	1.158239
5.403333	0.1	1.156484
5.405000	0.1	1.155464
5.406667	0.1	1.155753
5.408333	0.1	1.157904
5.410000	0.1	1.160898
5.411667	0.1	1.162882
5.413333	0.1	1.162356
5.415000	0.1	1.158933
5.416667	0.1	1.153932
5.418333	0.1	1.149448
5.420000	0.1	1.146556
5.421667	0.1	1.145196
5.423333	0.1	1.145168
5.425000	0.1	1.146183
5.426667	0.1	1.147403
5.428333	0.1	1.147562
5.430000	0.1	1.145955
5.431667	0.1	1.142882
5.433333	0.1	1.139063
5.435000	0.1	1.134928
5.436667	0.1	1.130360
5.438333	0.1	1.125373
5.440000	0.1	1.120977
5.441667	0.1	1.118695
5.443333	0.1	1.119291
5.445000	0.1	1.121862
5.446667	0.1	1.124395
5.448333	0.1	1.125522
5.450000	0.1	1.125662
5.451667	0.1	1.126286
5.453333	0.1	1.128148
5.455000	0.1	1.130872
5.456667	0.1	1.134020
5.458333	0.1	1.137438
5.460000	0.1	1.140670
5.461667	0.1	1.142612
5.463333	0.1	1.142374
5.465000	0.1	1.140279
5.466667	0.1	1.137117
5.468333	0.1	1.132749
5.470000	0.1	1.126747
5.471667	0.1	1.120437
5.473333	0.1	1.116432
5.475000	0.1	1.115962
5.476667	0.1	1.117890
5.478333	0.1	1.119948
5.480000	0.1	1.120321
5.481667	0.1	1.118770
5.483333	0.1	1.116614
5.485000	0.1	1.115669
5.486667	0.1	1.116707
5.488333	0.1	1.118728
5.490000	0.1	1.119873
5.491667	0.1	1.119161
5.493333	0.1	1.116637
5.495000	0.1	1.112353
5.496667	0.1	1.106416
5.498333	0.1	1.099622
5.500000	0.1	1.093308
5.501667	0.1	1.089005
5.503333	0.1	1.087994
5.505000	0.1	1.090285
5.506667	0.1	1.094118
5.508333	0.1	1.096958
5.510000	0.1	1.097694
5.511667	0.1	1.097233
5.513333	0.1	1.096702
5.515000	0.1	1.096143
5.516667	0.1	1.094998
5.518333	0.1	1.092851
5.520000	0.1	1.089848
5.521667	0.1	1.086714
5.523333	0.1	1.084465
5.525000	0.1	1.083775
5.526667	0.1	1.083962
5.528333	0.1	1.083547
5.530000	0.1	1.082066
5.531667	0.1	1.080041
5.533333	0.1	1.077852
5.535000	0.1	1.075864
5.536667	0.1	1.074648
5.538333	0.1	1.074197
5.540000	0.1	1.073242
5.541667	0.1	1.070597
5.543333	0.1	1.067184
5.545000	0.1	1.065019
5.546667	0.1	1.064730
5.548333	0.1	1.065698
5.550000	0.1	1.067333
5.551667	0.1	1.068902
5.553333	0.1	1.069107
5.555000	0.1	1.067305
5.556667	0.1	1.064632
5.558333	0.1	1.062956
5.560000	0.1	1.062807
5.561667	0.1	1.062686
5.563333	0.1	1.060544
5.565000	0.1	1.055854
5.566667	0.1	1.050238
5.568333	0.1	1.045838
5.570000	0.1	1.043561
5.571667	0.1	1.043128
5.573333	0.1	1.043845
5.575000	0.1	1.044944
5.576667	0.1	1.045559
5.578333	0.1	1.044767
5.580000	0.1	1.042252
5.581667	0.1	1.038383
5.583333	0.1	1.032725
5.585000	0.1	1.024455
5.586667	0.1	1.015053
5.588333	0.1	1.007942
5.590000	0.1	1.004990
5.591667	0.1	1.005195
5.593333	0.1	1.006420
5.595000	0.1	1.007398
5.596667	0.1	1.007947
5.598333	0.1	1.007766
5.600000	0.1	1.005605
5.601667	0.1	1.000469
5.603333	0.1	0.993609
5.605000	0.1	0.987989
5.606667	0.1	0.985418
5.608333	0.1	0.985707
5.610000	0.1	0.988301
5.611667	0.1	0.992650
5.613333	0.1	0.996757
5.615000	0.1	0.997959
5.616667	0.1	0.995593
5.618333	0.1	0.991276
5.620000	0.1	0.986829
5.621667	0.1	0.982573
5.623333	0.1	0.977609
5.625000	0.1	0.971509
5.626667	0.1	0.964990
5.628333	0.1	0.958722
5.630000	0.1	0.952338
5.631667	0.1	0.945600
5.633333	0.1	0.939639
5.635000	0.1	0.935630
5.636667	0.1	0.933674
5.638333	0.1	0.933325
5.640000	0.1	0.933483
5.641667	0.1	0.932361
5.643333	0.1	0.928747
5.645000	0.1	0.923141
5.646667	0.1	0.917520
5.648333	0.1	0.913949
5.650000	0.1	0.912989
5.651667	0.1	0.913362
5.653333	0.1	0.913329
5.655000	0.1	0.911928
5.656667	0.1	0.908859
5.658333	0.1	0.904338
5.660000	0.1	0.899462
5.661667	0.1	0.895690
5.663333	0.1	0.893129
5.665000	0.1	0.890368
5.666667	0.1	0.886782
5.668333	0.1	0.883401
5.670000	0.1	0.880715
5.671667	0.1	0.877404
5.673333	0.1	0.872016
5.675000	0.1	0.864547
5.676667	0.1	0.855876
5.678333	0.1	0.846419
5.680000	0.1	0.836300
5.681667	0.1	0.826567
5.683333	0.1	0.819140
5.685000	0.1	0.815392
5.686667	0.1	0.815308
5.688333	0.1	0.818069
5.690000	0.1	0.822409
5.691667	0.1	0.826265
5.693333	0.1	0.827299
5.695000	0.1	0.824048
5.696667	0.1	0.816318
5.698333	0.1	0.805212
5.700000	0.1	0.793207
5.701667	0.1	0.783079
5.703333	0.1	0.776001
5.705000	0.1	0.771312
5.706667	0.1	0.767810
5.708333	0.1	0.764523
5.710000	0.1	0.760821
5.711667	0.1	0.756537
5.713333	0.1	0.752183
5.715000	0.1	0.748406
5.716667	0.1	0.744849
5.718333	0.1	0.740271
5.720000	0.1	0.733701
5.721667	0.1	0.725226
5.723333	0.1	0.715996
5.725000	0.1	0.706865
5.726667	0.1	0.697779
5.728333	0.1	0.689360
5.730000	0.1	0.683172
5.731667	0.1	0.679865
5.733333	0.1	0.678180
5.735000	0.1	0.675777
5.736667	0.1	0.671120
5.738333	0.1	0.664680
5.740000	0.1	0.657914
5.741667	0.1	0.651567
5.743333	0.1	0.645178
5.745000	0.1	0.637858
5.746667	0.1	0.629821
5.748333	0.1	0.622831
5.750000	0.1	0.618510
5.751667	0.1	0.616917
5.753333	0.1	0.616782
5.755000	0.1	0.616051
5.756667	0.1	0.612908
5.758333	0.1	0.607320
5.760000	0.1	0.600689
5.761667	0.1	0.594580
5.763333	0.1	0.590296
5.765000	0.1	0.588009
5.766667	0.1	0.586146
5.768333	0.1	0.582798
5.770000	0.1	0.577415
5.771667	0.1	0.571050
5.773333	0.1	0.565005
5.775000	0.1	0.559106
5.776667	0.1	0.552009
5.778333	0.1	0.543296
5.780000	0.1	0.533978
5.781667	0.1	0.525522
5.783333	0.1	0.519278
5.785000	0.1	0.515766
5.786667	0.1	0.513787
5.788333	0.1	0.511245
5.790000	0.1	0.506965
5.791667	0.1	0.501215
5.793333	0.1	0.495049
5.795000	0.1	0.489685
5.796667	0.1	0.485848
5.798333	0.1	0.483491
5.800000	0.1	0.482076
5.801667	0.1	0.480977
5.803333	0.1	0.480055
5.805000	0.1	0.479273
5.806667	0.1	0.477675
5.808333	0.1	0.474425
5.810000	0.1	0.470006
5.811667	0.1	0.465317
5.813333	0.1	0.460953
5.815000	0.1	0.457522
5.816667	0.1	0.455561
5.818333	0.1	0.455603
5.820000	0.1	0.458010
5.821667	0.1	0.461796
5.823333	0.1	0.464641
5.825000	0.1	0.464544
5.826667	0.1	0.460977
5.828333	0.1	0.454895
5.830000	0.1	0.447854
5.831667	0.1	0.440846
5.833333	0.1	0.433838
5.835000	0.1	0.426625
5.836667	0.1	0.419728
5.838333	0.1	0.414238
5.840000	0.1	0.410960
5.841667	0.1	0.410057
5.843333	0.1	0.410974
5.845000	0.1	0.412497
5.846667	0.1	0.413652
5.848333	0.1	0.414113
5.850000	0.1	0.413288
5.851667	0.1	0.410494
5.853333	0.1	0.405959
5.855000	0.1	0.400445
5.856667	0.1	0.394485
5.858333	0.1	0.388692
5.860000	0.1	0.384077
5.861667	0.1	0.381088
5.863333	0.1	0.379155
5.865000	0.1	0.377800
5.866667	0.1	0.377102
5.868333	0.1	0.376962
5.870000	0.1	0.377018
5.871667	0.1	0.376934
5.873333	0.1	0.376138
5.875000	0.1	0.373521
5.876667	0.1	0.368543
5.878333	0.1	0.362396
5.880000	0.1	0.357162
5.881667	0.1	0.354038
5.883333	0.1	0.352752
5.885000	0.1	0.352389
5.886667	0.1	0.352352
5.888333	0.1	0.352422
5.890000	0.1	0.352520
5.891667	0.1	0.352915
5.893333	0.1	0.354103
5.895000	0.1	0.356110
5.896667	0.1	0.358527
5.898333	0.1	0.361004
5.900000	0.1	0.363123
5.901667	0.1	0.364073
5.903333	0.1	0.363006
5.905000	0.1	0.359695
5.906667	0.1	0.354564
5.908333	0.1	0.348315
5.910000	0.1	0.341786
5.911667	0.1	0.335658
5.913333	0.1	0.330182
5.915000	0.1	0.325772
5.916667	0.1	0.323462
5.918333	0.1	0.323909
5.920000	0.1	0.325893
5.921667	0.1	0.326550
5.923333	0.1	0.324147
5.925000	0.1	0.319984
5.926667	0.1	0.316701
5.928333	0.1	0.315779
5.930000	0.1	0.316757
5.931667	0.1	0.317837
5.933333	0.1	0.317446
5.935000	0.1	0.315742
5.936667	0.1	0.313953
5.938333	0.1	0.312296
5.940000	0.1	0.309702
5.941667	0.1	0.305432
5.943333	0.1	0.300314
5.945000	0.1	0.296403
5.946667	0.1	0.295280
5.948333	0.1	0.296682
5.950000	0.1	0.299024
5.951667	0.1	0.300915
5.953333	0.1	0.302023
5.955000	0.1	0.303085
5.956667	0.1	0.304631
5.958333	0.1	0.305991
5.960000	0.1	0.306526
5.961667	0.1	0.306661
5.963333	0.1	0.306964
5.965000	0.1	0.307243
5.966667	0.1	0.306708
5.968333	0.1	0.304901
5.970000	0.1	0.302498
5.971667	0.1	0.300384
5.973333	0.1	0.298102
5.975000	0.1	0.294466
5.976667	0.1	0.289320
5.978333	0.1	0.283709
5.980000	0.1	0.279010
5.981667	0.1	0.276011
5.983333	0.1	0.274354
5.985000	0.1	0.273241
5.986667	0.1	0.272226
5.988333	0.1	0.270982
5.990000	0.1	0.269068
5.991667	0.1	0.265925
5.993333	0.1	0.261026
5.995000	0.1	0.254926
5.996667	0.1	0.249743
5.998333	0.1	0.247653
6.000000	0.1	0.249199
6.001667	0.1	0.253082
6.003333	0.1	0.256794
6.005000	0.1	0.257706
6.006667	0.1	0.254875
6.008333	0.1	0.249990
6.010000	0.1	0.246023
6.011667	0.1	0.244626
6.013333	0.1	0.245124
6.015000	0.1	0.245883
6.016667	0.1	0.246195
6.018333	0.1	0.246638
6.020000	0.1	0.247722
6.021667	0.1	0.248281
6.023333	0.1	0.246153
6.025000	0.1	0.241036
6.026667	0.1	0.235098
6.028333	0.1	0.230856
6.030000	0.1	0.229767
6.031667	0.1	0.232020
6.033333	0.1	0.236616
6.035000	0.1	0.241920
6.036667	0.1	0.246200
6.038333	0.1	0.247913
6.040000	0.1	0.246018
6.041667	0.1	0.240258
6.043333	0.1	0.231401
6.045000	0.1	0.221445
6.046667	0.1	0.212998
6.048333	0.1	0.207438
6.050000	0.1	0.203610
6.051667	0.1	0.199121
6.053333	0.1	0.193617
6.055000	0.1	0.189864
6.056667	0.1	0.190786
6.058333	0.1	0.196686
6.060000	0.1	0.205301
6.061667	0.1	0.213063
6.063333	0.1	0.217231
6.065000	0.1	0.217650
6.066667	0.1	0.215909
6.068333	0.1	0.213231
6.070000	0.1	0.210130
6.071667	0.1	0.207219
6.073333	0.1	0.205487
6.075000	0.1	0.205697
6.076667	0.1	0.207177
6.078333	0.1	0.208374
6.080000	0.1	0.208612
6.081667	0.1	0.208314
6.083333	0.1	0.208220
6.085000	0.1	0.208612
6.086667	0.1	0.208868
6.088333	0.1	0.208351
6.090000	0.1	0.207615
6.091667	0.1	0.208304
6.093333	0.1	0.211652
6.095000	0.1	0.216891
6.096667	0.1	0.221143
6.098333	0.1	0.221618
6.100000	0.1	0.218325
6.101667	0.1	0.213929
6.103333	0.1	0.210758
6.105000	0.1	0.208989
6.106667	0.1	0.207643
6.108333	0.1	0.206162
6.110000	0.1	0.205110
6.111667	0.1	0.205389
6.113333	0.1	0.206274
6.115000	0.1	0.205394
6.116667	0.1	0.201478
6.118333	0.1	0.195936
6.120000	0.1	0.191196
6.121667	0.1	0.188500
6.123333	0.1	0.187685
6.125000	0.1	0.187783
6.126667	0.1	0.188067
6.128333	0.1	0.188779
6.130000	0.1	0.189883
6.131667	0.1	0.190241
6.133333	0.1	0.189254
6.135000	0.1	0.187820
6.136667	0.1	0.187587
6.138333	0.1	0.190036
6.140000	0.1	0.195280
6.141667	0.1	0.201352
6.143333	0.1	0.205180
6.145000	0.1	0.205133
6.146667	0.1	0.202921
6.148333	0.1	0.202185
6.150000	0.1	0.204630
6.151667	0.1	0.208360
6.153333	0.1	0.209860
6.155000	0.1	0.206954
6.156667	0.1	0.200276
6.158333	0.1	0.192574
6.160000	0.1	0.186409
6.161667	0.1	0.182544
6.163333	0.1	0.180765
6.165000	0.1	0.180737
6.166667	0.1	0.181110
6.168333	0.1	0.179750
6.170000	0.1	0.176174
6.171667	0.1	0.172518
6.173333	0.1	0.171275
6.175000	0.1	0.172853
6.176667	0.1	0.175815
6.178333	0.1	0.178665
6.180000	0.1	0.180500
6.181667	0.1	0.180639
6.183333	0.1	0.178819
6.185000	0.1	0.175568
6.186667	0.1	0.171890
6.188333	0.1	0.169226
6.190000	0.1	0.169342
6.191667	0.1	0.172830
6.193333	0.1	0.178195
6.195000	0.1	0.183564
6.196667	0.1	0.188253
6.198333	0.1	0.192150
6.200000	0.1	0.194549
6.201667	0.1	0.194558
6.203333	0.1	0.192723
6.205000	0.1	0.191149
6.206667	0.1	0.190954
6.208333	0.1	0.191308
6.210000	0.1	0.191405
6.211667	0.1	0.191340
6.213333	0.1	0.191326
6.215000	0.1	0.191466
6.216667	0.1	0.191634
6.218333	0.1	0.191480
6.220000	0.1	0.190930
6.221667	0.1	0.190181
6.223333	0.1	0.189231
6.225000	0.1	0.187885
6.226667	0.1	0.185953
6.228333	0.1	0.183387
6.230000	0.1	0.181152
6.231667	0.1	0.181291
6.233333	0.1	0.184998
6.235000	0.1	0.191145
6.236667	0.1	0.196919
6.238333	0.1	0.199671
6.240000	0.1	0.198609
6.241667	0.1	0.195070
6.243333	0.1	0.190791
6.245000	0.1	0.186642
6.246667	0.1	0.183647
6.248333	0.1	0.183294
6.250000	0.1	0.185561
6.251667	0.1	0.188304
6.253333	0.1	0.189235
6.255000	0.1	0.187452
6.256667	0.1	0.183480
6.258333	0.1	0.179228
6.260000	0.1	0.177128
6.261667	0.1	0.177901
6.263333	0.1	0.179945
6.265000	0.1	0.181464
6.266667	0.1	0.182018
6.268333	0.1	0.181855
6.270000	0.1	0.180863
6.271667	0.1	0.178861
6.273333	0.1	0.176616
6.275000	0.1	0.175633
6.276667	0.1	0.176174
6.278333	0.1	0.176593
6.280000	0.1	0.175587
6.281667	0.1	0.174139
6.283333	0.1	0.173817
6.285000	0.1	0.174162
6.286667	0.1	0.173193
6.288333	0.1	0.170283
6.290000	0.1	0.167810
6.291667	0.1	0.169366
6.293333	0.1	0.175796
6.295000	0.1	0.184020
6.296667	0.1	0.190223
6.298333	0.1	0.192649
6.300000	0.1	0.191433
6.301667	0.1	0.187336
6.303333	0.1	0.181245
6.305000	0.1	0.174642
6.306667	0.1	0.169594
6.308333	0.1	0.167764
6.310000	0.1	0.169463
6.311667	0.1	0.173580
6.313333	0.1	0.178525
6.315000	0.1	0.183163
6.316667	0.1	0.186693
6.318333	0.1	0.188323
6.320000	0.1	0.187820
6.321667	0.1	0.185906
6.323333	0.1	0.183862
6.325000	0.1	0.182833
6.326667	0.1	0.182893
6.328333	0.1	0.182982
6.330000	0.1	0.182870
6.331667	0.1	0.183368
6.333333	0.1	0.183955
6.335000	0.1	0.182781
6.336667	0.1	0.179685
6.338333	0.1	0.177249
6.340000	0.1	0.178372
6.341667	0.1	0.183149
6.343333	0.1	0.188802
6.345000	0.1	0.192826
6.346667	0.1	0.195624
6.348333	0.1	0.199350
6.350000	0.1	0.204453
6.351667	0.1	0.208407
6.353333	0.1	0.208458
6.355000	0.1	0.204677
6.356667	0.1	0.199820
6.358333	0.1	0.197296
6.360000	0.1	0.198958
6.361667	0.1	0.203713
6.363333	0.1	0.208397
6.365000	0.1	0.210945
6.366667	0.1	0.212025
6.368333	0.1	0.212956
6.370000	0.1	0.213245
6.371667	0.1	0.211485
6.373333	0.1	0.207485
6.375000	0.1	0.202693
6.376667	0.1	0.199219
6.378333	0.1	0.198144
6.380000	0.1	0.198660
6.381667	0.1	0.199443
6.383333	0.1	0.200216
6.385000	0.1	0.201636
6.386667	0.1	0.204225
6.388333	0.1	0.207834
6.390000	0.1	0.211583
6.391667	0.1	0.214013
6.393333	0.1	0.214274
6.395000	0.1	0.213096
6.396667	0.1	0.211713
6.398333	0.1	0.210586
6.400000	0.1	0.209482
6.401667	0.1	0.208188
6.403333	0.1	0.207508
6.405000	0.1	0.209315
6.406667	0.1	0.214549
6.408333	0.1	0.221678
6.410000	0.1	0.227909
6.411667	0.1	0.231368
6.413333	0.1	0.232165
6.415000	0.1	0.231755
6.416667	0.1	0.231746
6.418333	0.1	0.233292
6.420000	0.1	0.236416
6.421667	0.1	0.240090
6.423333	0.1	0.243396
6.425000	0.1	0.245571
6.426667	0.1	0.245683
6.428333	0.1	0.243792
6.430000	0.1	0.241417
6.431667	0.1	0.240481
6.433333	0.1	0.241944
6.435000	0.1	0.245129
6.436667	0.1	0.248225
6.438333	0.1	0.249636
6.440000	0.1	0.249101
6.441667	0.1	0.247359
6.443333	0.1	0.245096
6.445000	0.1	0.242619
6.446667	0.1	0.240300
6.448333	0.1	0.239001
6.450000	0.1	0.239583
6.451667	0.1	0.242139
6.453333	0.1	0.246163
6.455000	0.1	0.250502
6.456667	0.1	0.253380
6.458333	0.1	0.253255
6.460000	0.1	0.249525
6.461667	0.1	0.243019
6.463333	0.1	0.235876
6.465000	0.1	0.230381
6.466667	0.1	0.228290
6.468333	0.1	0.230535
6.470000	0.1	0.236123
6.471667	0.1	0.241771
6.473333	0.1	0.243899
6.475000	0.1	0.241394
6.476667	0.1	0.236365
6.478333	0.1	0.232342
6.480000	0.1	0.231545
6.481667	0.1	0.233445
6.483333	0.1	0.235797
6.485000	0.1	0.236835
6.486667	0.1	0.236463
6.488333	0.1	0.235387
6.490000	0.1	0.233855
6.491667	0.1	0.232072
6.493333	0.1	0.231187
6.495000	0.1	0.232561
6.496667	0.1	0.236314
6.498333	0.1	0.241608
6.500000	0.1	0.247234
6.501667	0.1	0.251457
6.503333	0.1	0.252798
6.505000	0.1	0.251248
6.506667	0.1	0.247690
6.508333	0.1	0.242926
6.510000	0.1	0.238270
6.511667	0.1	0.235313
6.513333	0.1	0.234330
6.515000	0.1	0.234609
6.516667	0.1	0.235080
6.518333	0.1	0.234377
6.520000	0.1	0.232644
6.521667	0.1	0.232118
6.523333	0.1	0.234051
6.525000	0.1	0.236733
6.526667	0.1	0.238293
6.528333	0.1	0.240239
6.530000	0.1	0.245585
6.531667	0.1	0.253618
6.533333	0.1	0.259494
6.535000	0.1	0.258782
6.536667	0.1	0.250861
6.538333	0.1	0.239364
6.540000	0.1	0.229888
6.541667	0.1	0.226190
6.543333	0.1	0.228412
6.545000	0.1	0.234349
6.546667	0.1	0.241394
6.548333	0.1	0.248090
6.550000	0.1	0.254302
6.551667	0.1	0.259988
6.553333	0.1	0.264812
6.555000	0.1	0.268477
6.556667	0.1	0.270815
6.558333	0.1	0.271578
6.560000	0.1	0.270465
6.561667	0.1	0.267881
6.563333	0.1	0.265380
6.565000	0.1	0.264421
6.566667	0.1	0.265348
6.568333	0.1	0.267932
6.570000	0.1	0.271760
6.571667	0.1	0.275797
6.573333	0.1	0.278698
6.575000	0.1	0.279895
6.576667	0.1	0.279592
6.578333	0.1	0.278107
6.580000	0.1	0.275839
6.581667	0.1	0.273609
6.583333	0.1	0.272398
6.585000	0.1	0.272025
6.586667	0.1	0.270945
6.588333	0.1	0.268039
6.590000	0.1	0.264025
6.591667	0.1	0.261040
6.593333	0.1	0.260947
6.595000	0.1	0.263546
6.596667	0.1	0.266838
6.598333	0.1	0.269078
6.600000	0.1	0.270270
6.601667	0.1	0.271806
6.603333	0.1	0.274745
6.605000	0.1	0.278517
6.606667	0.1	0.281427
6.608333	0.1	0.282410
6.610000	0.1	0.282503
6.611667	0.1	0.283844
6.613333	0.1	0.287015
6.615000	0.1	0.289939
6.616667	0.1	0.290074
6.618333	0.1	0.287346
6.620000	0.1	0.284100
6.621667	0.1	0.282745
6.623333	0.1	0.283960
6.625000	0.1	0.286885
6.626667	0.1	0.290317
6.628333	0.1	0.293558
6.630000	0.1	0.296640
6.631667	0.1	0.299709
6.633333	0.1	0.302042
6.635000	0.1	0.302587
6.636667	0.1	0.301576
6.638333	0.1	0.300319
6.640000	0.1	0.299588
6.641667	0.1	0.299420
6.643333	0.1	0.299537
6.645000	0.1	0.299392
6.646667	0.1	0.298084
6.648333	0.1	0.294456
6.650000	0.1	0.288323
6.651667	0.1	0.281595
6.653333	0.1	0.277041
6.655000	0.1	0.276449
6.656667	0.1	0.279900
6.658333	0.1	0.285613
6.660000	0.1	0.290596
6.661667	0.1	0.292528
6.663333	0.1	0.291546
6.665000	0.1	0.289818
6.666667	0.1	0.289655
6.668333	0.1	0.291979
6.670000	0.1	0.295737
6.671667	0.1	0.299201
6.673333	0.1	0.301660
6.675000	0.1	0.303048
6.676667	0.1	0.302987
6.678333	0.1	0.301334
6.680000	0.1	0.298959
6.681667	0.1	0.297367
6.683333	0.1	0.297474
6.685000	0.1	0.299090
6.686667	0.1	0.301516
6.688333	0.1	0.304286
6.690000	0.1	0.307234
6.691667	0.1	0.309409
6.693333	0.1	0.308780
6.695000	0.1	0.304393
6.696667	0.1	0.298233
6.698333	0.1	0.293860
6.700000	0.1	0.293199
6.701667	0.1	0.294987
6.703333	0.1	0.296761
6.705000	0.1	0.297879
6.706667	0.1	0.300012
6.708333	0.1	0.304850
6.710000	0.1	0.311700
6.711667	0.1	0.317893
6.713333	0.1	0.321493
6.715000	0.1	0.322321
6.716667	0.1	0.320543
6.718333	0.1	0.315979
6.720000	0.1	0.309236
6.721667	0.1	0.302116
6.723333	0.1	0.296561
6.725000	0.1	0.293376
6.726667	0.1	0.292212
6.728333	0.1	0.292761
6.730000	0.1	0.295141
6.731667	0.1	0.298973
6.733333	0.1	0.303071
6.735000	0.1	0.305870
6.736667	0.1	0.305632
6.738333	0.1	0.301516
6.740000	0.1	0.295434
6.741667	0.1	0.291425
6.743333	0.1	0.292393
6.745000	0.1	0.297646
6.746667	0.1	0.303648
6.748333	0.1	0.307183
6.750000	0.1	0.307858
6.751667	0.1	0.307309
6.753333	0.1	0.306638
6.755000	0.1	0.305553
6.756667	0.1	0.303551
6.758333	0.1	0.300603
6.760000	0.1	0.296752
6.761667	0.1	0.292286
6.763333	0.1	0.288328
6.765000	0.1	0.286358
6.766667	0.1	0.286852
6.768333	0.1	0.288417
6.770000	0.1	0.289101
6.771667	0.1	0.288878
6.773333	0.1	0.289595
6.775000	0.1	0.292505
6.776667	0.1	0.297204
6.778333	0.1	0.301762
6.780000	0.1	0.303495
6.781667	0.1	0.301208
6.783333	0.1	0.296566
6.785000	0.1	0.292514
6.786667	0.1	0.290624
6.788333	0.1	0.290340
6.790000	0.1	0.290652
6.791667	0.1	0.291541
6.793333	0.1	0.293348
6.795000	0.1	0.295513
6.796667	0.1	0.296780
6.798333	0.1	0.296542
6.800000	0.1	0.295592
6.801667	0.1	0.294689
6.803333	0.1	0.293269
6.805000	0.1	0.290987
6.806667	0.1	0.288961
6.808333	0.1	0.288724
6.810000	0.1	0.290950
6.811667	0.1	0.294982
6.813333	0.1	0.298955
6.815000	0.1	0.301073
6.816667	0.1	0.300980
6.818333	0.1	0.299229
6.820000	0.1	0.296002
6.821667	0.1	0.291686
6.823333	0.1	0.287695
6.825000	0.1	0.285129
6.826667	0.1	0.283811
6.828333	0.1	0.283397
6.830000	0.1	0.284030
6.831667	0.1	0.285236
6.833333	0.1	0.285702
6.835000	0.1	0.284514
6.836667	0.1	0.281790
6.838333	0.1	0.278740
6.840000	0.1	0.277152
6.841667	0.1	0.278139
6.843333	0.1	0.281674
6.845000	0.1	0.287029
6.846667	0.1	0.292836
6.848333	0.1	0.297534
6.850000	0.1	0.300389
6.851667	0.1	0.301413
6.853333	0.1	0.300193
6.855000	0.1	0.295681
6.856667	0.1	0.287867
6.858333	0.1	0.278768
6.860000	0.1	0.271341
6.861667	0.1	0.267602
6.863333	0.1	0.267583
6.865000	0.1	0.269641
6.866667	0.1	0.272053
6.868333	0.1	0.274307
6.870000	0.1	0.276603
6.871667	0.1	0.278484
6.873333	0.1	0.278750
6.875000	0.1	0.277041
6.876667	0.1	0.274582
6.878333	0.1	0.272295
6.880000	0.1	0.269893
6.881667	0.1	0.267825
6.883333	0.1	0.267369
6.885000	0.1	0.268645
6.886667	0.1	0.270596
6.888333	0.1	0.272230
6.890000	0.1	0.273096
6.891667	0.1	0.273129
6.893333	0.1	0.272514
6.895000	0.1	0.272118
6.896667	0.1	0.273176
6.898333	0.1	0.275886
6.900000	0.1	0.278838
6.901667	0.1	0.279918
6.903333	0.1	0.277753
6.905000	0.1	0.272556
6.906667	0.1	0.265879
6.908333	0.1	0.259751
6.910000	0.1	0.255969
6.911667	0.1	0.255695
6.913333	0.1	0.258740
6.915000	0.1	0.263341
6.916667	0.1	0.267467
6.918333	0.1	0.270163
6.920000	0.1	0.271150
6.921667	0.1	0.269720
6.923333	0.1	0.265604
6.925000	0.1	0.260663
6.926667	0.1	0.257818
6.928333	0.1	0.258237
6.930000	0.1	0.260649
6.931667	0.1	0.262940
6.933333	0.1	0.263471
6.935000	0.1	0.261865
6.936667	0.1	0.259336
6.938333	0.1	0.257571
6.940000	0.1	0.257604
6.941667	0.1	0.259797
6.943333	0.1	0.263769
6.945000	0.1	0.268086
6.946667	0.1	0.270512
6.948333	0.1	0.269003
6.950000	0.1	0.263080
6.951667	0.1	0.254805
6.953333	0.1	0.247955
6.955000	0.1	0.245366
6.956667	0.1	0.246759
6.958333	0.1	0.249567
6.960000	0.1	0.251764
6.961667	0.1	0.253073
6.963333	0.1	0.254028
6.965000	0.1	0.254824
6.966667	0.1	0.254815
6.968333	0.1	0.253059
6.970000	0.1	0.249809
6.971667	0.1	0.247206
6.973333	0.1	0.247410
6.975000	0.1	0.250009
6.976667	0.1	0.252617
6.978333	0.1	0.254191
6.980000	0.1	0.255932
6.981667	0.1	0.258805
6.983333	0.1	0.261753
6.985000	0.1	0.263024
6.986667	0.1	0.262349
6.988333	0.1	0.260724
6.990000	0.1	0.258796
6.991667	0.1	0.256277
6.993333	0.1	0.252747
6.995000	0.1	0.248882
6.996667	0.1	0.246060
6.998333	0.1	0.244714
7.000000	0.1	0.243597
7.001667	0.1	0.241115
7.003333	0.1	0.237692
7.005000	0.1	0.235182
7.006667	0.1	0.233813
7.008333	0.1	0.232249
7.010000	0.1	0.230568
7.011667	0.1	0.230931
7.013333	0.1	0.234907
7.015000	0.1	0.241715
7.016667	0.1	0.249348
7.018333	0.1	0.255820
7.020000	0.1	0.259234
7.021667	0.1	0.258586
7.023333	0.1	0.254801
7.025000	0.1	0.249897
7.026667	0.1	0.245939
7.028333	0.1	0.244393
7.030000	0.1	0.245408
7.031667	0.1	0.248039
7.033333	0.1	0.250819
7.035000	0.1	0.251932
7.036667	0.1	0.250335
7.038333	0.1	0.246670
7.040000	0.1	0.242516
7.041667	0.1	0.239844
7.043333	0.1	0.240873
7.045000	0.1	0.246200
7.046667	0.1	0.253189
7.048333	0.1	0.258107
7.050000	0.1	0.259695
7.051667	0.1	0.259117
7.053333	0.1	0.257120
7.055000	0.1	0.253404
7.056667	0.1	0.248053
7.058333	0.1	0.241720
7.060000	0.1	0.235741
7.061667	0.1	0.232570
7.063333	0.1	0.234041
7.065000	0.1	0.239173
7.066667	0.1	0.245068
7.068333	0.1	0.249352
7.070000	0.1	0.251192
7.071667	0.1	0.250945
7.073333	0.1	0.249492
7.075000	0.1	0.247606
7.076667	0.1	0.245492
7.078333	0.1	0.242963
7.080000	0.1	0.240426
7.081667	0.1	0.239047
7.083333	0.1	0.239625
7.085000	0.1	0.241958
7.086667	0.1	0.245138
7.088333	0.1	0.248062
7.090000	0.1	0.249879
7.091667	0.1	0.249948
7.093333	0.1	0.247788
7.095000	0.1	0.243448
7.096667	0.1	0.237832
7.098333	0.1	0.233138
7.100000	0.1	0.232155
7.101667	0.1	0.235769
7.103333	0.1	0.241706
7.105000	0.1	0.246703
7.106667	0.1	0.249161
7.108333	0.1	0.249278
7.110000	0.1	0.247927
7.111667	0.1	0.246391
7.113333	0.1	0.245809
7.115000	0.1	0.245990
7.116667	0.1	0.245930
7.118333	0.1	0.245413
7.120000	0.1	0.245259
7.121667	0.1	0.246600
7.123333	0.1	0.249692
7.125000	0.1	0.252863
7.126667	0.1	0.253688
7.128333	0.1	0.251359
7.130000	0.1	0.247154
7.131667	0.1	0.243261
7.133333	0.1	0.241436
7.135000	0.1	0.241962
7.136667	0.1	0.244281
7.138333	0.1	0.248696
7.140000	0.1	0.255816
7.141667	0.1	0.264221
7.143333	0.1	0.270568
7.145000	0.1	0.272091
7.146667	0.1	0.268011
7.148333	0.1	0.259927
7.150000	0.1	0.251289
7.151667	0.1	0.245068
7.153333	0.1	0.242018
7.155000	0.1	0.241501
7.156667	0.1	0.243001
7.158333	0.1	0.246433
7.160000	0.1	0.251373
7.161667	0.1	0.256132
7.163333	0.1	0.258638
7.165000	0.1	0.258805
7.166667	0.1	0.259019
7.168333	0.1	0.262093
7.170000	0.1	0.268426
7.171667	0.1	0.275350
7.173333	0.1	0.280063
7.175000	0.1	0.282610
7.176667	0.1	0.284873
7.178333	0.1	0.287266
7.180000	0.1	0.288212
7.181667	0.1	0.286703
7.183333	0.1	0.283970
7.185000	0.1	0.282591
7.186667	0.1	0.284258
7.188333	0.1	0.288347
7.190000	0.1	0.292975
7.191667	0.1	0.296757
7.193333	0.1	0.299248
7.195000	0.1	0.300119
7.196667	0.1	0.299122
7.198333	0.1	0.297106
7.200000	0.1	0.296030
7.201667	0.1	0.297423
7.203333	0.1	0.301274
7.205000	0.1	0.306801
7.206667	0.1	0.313520
7.208333	0.1	0.321013
7.210000	0.1	0.328138
7.211667	0.1	0.333199
7.213333	0.1	0.335234
7.215000	0.1	0.334671
7.216667	0.1	0.332328
7.218333	0.1	0.328515
7.220000	0.1	0.324077
7.221667	0.1	0.320878
7.223333	0.1	0.320058
7.225000	0.1	0.321190
7.226667	0.1	0.323397
7.228333	0.1	0.326014
7.230000	0.1	0.328682
7.231667	0.1	0.331071
7.233333	0.1	0.332543
7.235000	0.1	0.332706
7.236667	0.1	0.332617
7.238333	0.1	0.334317
7.240000	0.1	0.338838
7.241667	0.1	0.345185
7.243333	0.1	0.350792
7.245000	0.1	0.353400
7.246667	0.1	0.352864
7.248333	0.1	0.350047
7.250000	0.1	0.344906
7.251667	0.1	0.338149
7.253333	0.1	0.333367
7.255000	0.1	0.334396
7.256667	0.1	0.341516
7.258333	0.1	0.351602
7.260000	0.1	0.360706
7.261667	0.1	0.365837
7.263333	0.1	0.366196
7.265000	0.1	0.363556
7.266667	0.1	0.360552
7.268333	0.1	0.358485
7.270000	0.1	0.356771
7.271667	0.1	0.353879
7.273333	0.1	0.349041
7.275000	0.1	0.343062
7.276667	0.1	0.337148
7.278333	0.1	0.331993
7.280000	0.1	0.328678
7.281667	0.1	0.328678
7.283333	0.1	0.332049
7.285000	0.1	0.336920
7.286667	0.1	0.340999
7.288333	0.1	0.342974
7.290000	0.1	0.342908
7.291667	0.1	0.342112
7.293333	0.1	0.342238
7.295000	0.1	0.343835
7.296667	0.1	0.345903
7.298333	0.1	0.347225
7.300000	0.1	0.347458
7.301667	0.1	0.346797
7.303333	0.1	0.345474
7.305000	0.1	0.343425
7.306667	0.1	0.339937
7.308333	0.1	0.334592
7.310000	0.1	0.328436
7.311667	0.1	0.323174
7.313333	0.1	0.319700
7.315000	0.1	0.318354
7.316667	0.1	0.319351
7.318333	0.1	0.322410
7.320000	0.1	0.326824
7.321667	0.1	0.331923
7.323333	0.1	0.337302
7.325000	0.1	0.342652
7.326667	0.1	0.347188
7.328333	0.1	0.349660
7.330000	0.1	0.349628
7.331667	0.1	0.347826
7.333333	0.1	0.344682
7.335000	0.1	0.340031
7.336667	0.1	0.335146
7.338333	0.1	0.332901
7.340000	0.1	0.334801
7.341667	0.1	0.338987
7.343333	0.1	0.342363
7.345000	0.1	0.344189
7.346667	0.1	0.346359
7.348333	0.1	0.350303
7.350000	0.1	0.354773
7.351667	0.1	0.357251
7.353333	0.1	0.356711
7.355000	0.1	0.353954
7.356667	0.1	0.350154
7.358333	0.1	0.346014
7.360000	0.1	0.341604
7.361667	0.1	0.336762
7.363333	0.1	0.331793
7.365000	0.1	0.327248
7.366667	0.1	0.323104
7.368333	0.1	0.319290
7.370000	0.1	0.316920
7.371667	0.1	0.317576
7.373333	0.1	0.321479
7.375000	0.1	0.326987
7.376667	0.1	0.331723
7.378333	0.1	0.334368
7.380000	0.1	0.335830
7.381667	0.1	0.338024
7.383333	0.1	0.341116
7.385000	0.1	0.342918
7.386667	0.1	0.341590
7.388333	0.1	0.337842
7.390000	0.1	0.334014
7.391667	0.1	0.331718
7.393333	0.1	0.330624
7.395000	0.1	0.329292
7.396667	0.1	0.326717
7.398333	0.1	0.323225
7.400000	0.1	0.320077
7.401667	0.1	0.318303
7.403333	0.1	0.317809
7.405000	0.1	0.317716
7.406667	0.1	0.317665
7.408333	0.1	0.318754
7.410000	0.1	0.322349
7.411667	0.1	0.327630
7.413333	0.1	0.331774
7.415000	0.1	0.333320
7.416667	0.1	0.333893
7.418333	0.1	0.335509
7.420000	0.1	0.337558
7.421667	0.1	0.337423
7.423333	0.1	0.333423
7.425000	0.1	0.326438
7.426667	0.1	0.319211
7.428333	0.1	0.314917
7.430000	0.1	0.315811
7.431667	0.1	0.321497
7.433333	0.1	0.329004
7.435000	0.1	0.334918
7.436667	0.1	0.336845
7.438333	0.1	0.334252
7.440000	0.1	0.329111
7.441667	0.1	0.324720
7.443333	0.1	0.323663
7.445000	0.1	0.326657
7.446667	0.1	0.331788
7.448333	0.1	0.335113
7.450000	0.1	0.333968
7.451667	0.1	0.329623
7.453333	0.1	0.325134
7.455000	0.1	0.321576
7.456667	0.1	0.318261
7.458333	0.1	0.315234
7.460000	0.1	0.313520
7.461667	0.1	0.313856
7.463333	0.1	0.316328
7.465000	0.1	0.320906
7.466667	0.1	0.327020
7.468333	0.1	0.333041
7.470000	0.1	0.337367
7.471667	0.1	0.339686
7.473333	0.1	0.340398
7.475000	0.1	0.339700
7.476667	0.1	0.337823
7.478333	0.1	0.335546
7.480000	0.1	0.333646
7.481667	0.1	0.332347
7.483333	0.1	0.331402
7.485000	0.1	0.330568
7.486667	0.1	0.330471
7.488333	0.1	0.332082
7.490000	0.1	0.334396
7.491667	0.1	0.334512
7.493333	0.1	0.330848
7.495000	0.1	0.324985
7.496667	0.1	0.319639
7.498333	0.1	0.316077
7.500000	0.1	0.314307
7.501667	0.1	0.314326
7.503333	0.1	0.316380
7.505000	0.1	0.320426
7.506667	0.1	0.325004
7.508333	0.1	0.327262
7.510000	0.1	0.325483
7.511667	0.1	0.320980
7.513333	0.1	0.316529
7.515000	0.1	0.314242
7.516667	0.1	0.315355
7.518333	0.1	0.320077
7.520000	0.1	0.327090
7.521667	0.1	0.334051
7.523333	0.1	0.338415
7.525000	0.1	0.338377
7.526667	0.1	0.334331
7.528333	0.1	0.328836
7.530000	0.1	0.324775
7.531667	0.1	0.323905
7.533333	0.1	0.325576
7.535000	0.1	0.326629
7.536667	0.1	0.324482
7.538333	0.1	0.319988
7.540000	0.1	0.316128
7.541667	0.1	0.314801
7.543333	0.1	0.315490
7.545000	0.1	0.316547
7.546667	0.1	0.317036
7.548333	0.1	0.317064
7.550000	0.1	0.316985
7.551667	0.1	0.316622
7.553333	0.1	0.315378
7.555000	0.1	0.313353
7.556667	0.1	0.311527
7.558333	0.1	0.310629
7.560000	0.1	0.311118
7.561667	0.1	0.313418
7.563333	0.1	0.316608
7.565000	0.1	0.318578
7.566667	0.1	0.318275
7.568333	0.1	0.316626
7.570000	0.1	0.315276
7.571667	0.1	0.315057
7.573333	0.1	0.315662
7.575000	0.1	0.316408
7.576667	0.1	0.316859
7.578333	0.1	0.317204
7.580000	0.1	0.317967
7.581667	0.1	0.319374
7.583333	0.1	0.321064
7.585000	0.1	0.322647
7.586667	0.1	0.324561
7.588333	0.1	0.327267
7.590000	0.1	0.329977
7.591667	0.1	0.331495
7.593333	0.1	0.331257
7.595000	0.1	0.329204
7.596667	0.1	0.326140
7.598333	0.1	0.323355
7.600000	0.1	0.321097
7.601667	0.1	0.318768
7.603333	0.1	0.317013
7.605000	0.1	0.317530
7.606667	0.1	0.320808
7.608333	0.1	0.325642
7.610000	0.1	0.330447
7.611667	0.1	0.334098
7.613333	0.1	0.335984
7.615000	0.1	0.336035
7.616667	0.1	0.335178
7.618333	0.1	0.335099
7.620000	0.1	0.336738
7.621667	0.1	0.339341
7.623333	0.1	0.341237
7.625000	0.1	0.341395
7.626667	0.1	0.340124
7.628333	0.1	0.338578
7.630000	0.1	0.337739
7.631667	0.1	0.337819
7.633333	0.1	0.338797
7.635000	0.1	0.341297
7.636667	0.1	0.346266
7.638333	0.1	0.353428
7.640000	0.1	0.360664
7.641667	0.1	0.365619
7.643333	0.1	0.367896
7.645000	0.1	0.369367
7.646667	0.1	0.371919
7.648333	0.1	0.375207
7.650000	0.1	0.377488
7.651667	0.1	0.378327
7.653333	0.1	0.379141
7.655000	0.1	0.380981
7.656667	0.1	0.382955
7.658333	0.1	0.383495
7.660000	0.1	0.382257
7.661667	0.1	0.379682
7.663333	0.1	0.375984
7.665000	0.1	0.372012
7.666667	0.1	0.369516
7.668333	0.1	0.369954
7.670000	0.1	0.373982
7.671667	0.1	0.381167
7.673333	0.1	0.389810
7.675000	0.1	0.397842
7.676667	0.1	0.404059
7.678333	0.1	0.408771
7.680000	0.1	0.413223
7.681667	0.1	0.418336
7.683333	0.1	0.424529
7.685000	0.1	0.431850
7.686667	0.1	0.439459
7.688333	0.1	0.445782
7.690000	0.1	0.449736
7.691667	0.1	0.451817
7.693333	0.1	0.453750
7.695000	0.1	0.456795
7.696667	0.1	0.460614
7.698333	0.1	0.464194
7.700000	0.1	0.467417
7.701667	0.1	0.471128
7.703333	0.1	0.475678
7.705000	0.1	0.479887
7.706667	0.1	0.481983
7.708333	0.1	0.481568
7.710000	0.1	0.480288
7.711667	0.1	0.480069
7.713333	0.1	0.481256
7.715000	0.1	0.482975
7.716667	0.1	0.484483
7.718333	0.1	0.485885
7.720000	0.1	0.488027
7.721667	0.1	0.491538
7.723333	0.1	0.496027
7.725000	0.1	0.500469
7.726667	0.1	0.503729
7.728333	0.1	0.504823
7.730000	0.1	0.503608
7.731667	0.1	0.500963
7.733333	0.1	0.498160
7.735000	0.1	0.495911
7.736667	0.1	0.494267
7.738333	0.1	0.493550
7.740000	0.1	0.494523
7.741667	0.1	0.497247
7.743333	0.1	0.500930
7.745000	0.1	0.504483
7.746667	0.1	0.506467
7.748333	0.1	0.505475
7.750000	0.1	0.501461
7.751667	0.1	0.495836
7.753333	0.1	0.490071
7.755000	0.1	0.484819
7.756667	0.1	0.480227
7.758333	0.1	0.476125
7.760000	0.1	0.472008
7.761667	0.1	0.467892
7.763333	0.1	0.464995
7.765000	0.1	0.464525
7.766667	0.1	0.465997
7.768333	0.1	0.467878
7.770000	0.1	0.469428
7.771667	0.1	0.470611
7.773333	0.1	0.470812
7.775000	0.1	0.468879
7.776667	0.1	0.463892
7.778333	0.1	0.455715
7.780000	0.1	0.446043
7.781667	0.1	0.438024
7.783333	0.1	0.433740
7.785000	0.1	0.433130
7.786667	0.1	0.435188
7.788333	0.1	0.438709
7.790000	0.1	0.442481
7.791667	0.1	0.445796
7.793333	0.1	0.448562
7.795000	0.1	0.451156
7.796667	0.1	0.453764
7.798333	0.1	0.455389
7.800000	0.1	0.454066
7.801667	0.1	0.448502
7.803333	0.1	0.439589
7.805000	0.1	0.429824
7.806667	0.1	0.421130
7.808333	0.1	0.413959
7.810000	0.1	0.408124
7.811667	0.1	0.404022
7.813333	0.1	0.402974
7.815000	0.1	0.405633
7.816667	0.1	0.410434
7.818333	0.1	0.414699
7.820000	0.1	0.416730
7.821667	0.1	0.416501
7.823333	0.1	0.415309
7.825000	0.1	0.414518
7.826667	0.1	0.414508
7.828333	0.1	0.414783
7.830000	0.1	0.414695
7.831667	0.1	0.413731
7.833333	0.1	0.411705
7.835000	0.1	0.409810
7.836667	0.1	0.410615
7.838333	0.1	0.415128
7.840000	0.1	0.421209
7.841667	0.1	0.425824
7.843333	0.1	0.427295
7.845000	0.1	0.425386
7.846667	0.1	0.420730
7.848333	0.1	0.414392
7.850000	0.1	0.407700
7.851667	0.1	0.402238
7.853333	0.1	0.399174
7.855000	0.1	0.398397
7.856667	0.1	0.399183
7.858333	0.1	0.401363
7.860000	0.1	0.405209
7.861667	0.1	0.410536
7.863333	0.1	0.416329
7.865000	0.1	0.421489
7.866667	0.1	0.425377
7.868333	0.1	0.427347
7.870000	0.1	0.427212
7.871667	0.1	0.425931
7.873333	0.1	0.424744
7.875000	0.1	0.424422
7.876667	0.1	0.425489
7.878333	0.1	0.427547
7.880000	0.1	0.428688
7.881667	0.1	0.426974
7.883333	0.1	0.422020
7.885000	0.1	0.415035
7.886667	0.1	0.408334
7.888333	0.1	0.403919
7.890000	0.1	0.401856
7.891667	0.1	0.401507
7.893333	0.1	0.403370
7.895000	0.1	0.408078
7.896667	0.1	0.414951
7.898333	0.1	0.422192
7.900000	0.1	0.427896
7.901667	0.1	0.430983
7.903333	0.1	0.431244
7.905000	0.1	0.428674
7.906667	0.1	0.424059
7.908333	0.1	0.419808
7.910000	0.1	0.418467
7.911667	0.1	0.420641
7.913333	0.1	0.425018
7.915000	0.1	0.429833
7.916667	0.1	0.433875
7.918333	0.1	0.436506
7.920000	0.1	0.437200
7.921667	0.1	0.435589
7.923333	0.1	0.432068
7.925000	0.1	0.428106
7.926667	0.1	0.425414
7.928333	0.1	0.424702
7.930000	0.1	0.425549
7.931667	0.1	0.427379
7.933333	0.1	0.430038
7.935000	0.1	0.433512
7.936667	0.1	0.437321
7.938333	0.1	0.440492
7.940000	0.1	0.442164
7.941667	0.1	0.441535
7.943333	0.1	0.438015
7.945000	0.1	0.432003
7.946667	0.1	0.425121
7.948333	0.1	0.420059
7.950000	0.1	0.419663
7.951667	0.1	0.424837
7.953333	0.1	0.433377
7.955000	0.1	0.441829
7.956667	0.1	0.448357
7.958333	0.1	0.453051
7.960000	0.1	0.456353
7.961667	0.1	0.458374
7.963333	0.1	0.459491
7.965000	0.1	0.460278
7.966667	0.1	0.460884
7.968333	0.1	0.461396
7.970000	0.1	0.462304
7.971667	0.1	0.463715
7.973333	0.1	0.464902
7.975000	0.1	0.464958
7.976667	0.1	0.463654
7.978333	0.1	0.461750
7.980000	0.1	0.460548
7.981667	0.1	0.460744
7.983333	0.1	0.461829
7.985000	0.1	0.462853
7.986667	0.1	0.463445
7.988333	0.1	0.464399
7.990000	0.1	0.466965
7.991667	0.1	0.470509
7.993333	0.1	0.472516
7.995000	0.1	0.471841
7.996667	0.1	0.469568
7.998333	0.1	0.466900
8.000000	0.1	0.464763
8.001667	0.1	0.464548
8.003333	0.1	0.467198
8.005000	0.1	0.471924
8.006667	0.1	0.476590
8.008333	0.1	0.479519
8.010000	0.1	0.480516
8.011667	0.1	0.480204
8.013333	0.1	0.478933
8.015000	0.1	0.476562
8.016667	0.1	0.473191
8.018333	0.1	0.469652
8.020000	0.1	0.467123
8.021667	0.1	0.466146
8.023333	0.1	0.465927
8.025000	0.1	0.464851
8.026667	0.1	0.462108
8.028333	0.1	0.458527
8.030000	0.1	0.455361
8.031667	0.1	0.453200
8.033333	0.1	0.452278
8.035000	0.1	0.452767
8.036667	0.1	0.454406
8.038333	0.1	0.456576
8.040000	0.1	0.458923
8.041667	0.1	0.461512
8.043333	0.1	0.464078
8.045000	0.1	0.465428
8.046667	0.1	0.464441
8.048333	0.1	0.461242
8.050000	0.1	0.456888
8.051667	0.1	0.452581
8.053333	0.1	0.449494
8.055000	0.1	0.448707
8.056667	0.1	0.450825
8.058333	0.1	0.455473
8.060000	0.1	0.461503
8.061667	0.1	0.467659
8.063333	0.1	0.472828
8.065000	0.1	0.475934
8.066667	0.1	0.476087
8.068333	0.1	0.473117
8.070000	0.1	0.468050
8.071667	0.1	0.462960
8.073333	0.1	0.460027
8.075000	0.1	0.459659
8.076667	0.1	0.459920
8.078333	0.1	0.458914
8.080000	0.1	0.456804
8.081667	0.1	0.454979
8.083333	0.1	0.454122
8.085000	0.1	0.453796
8.086667	0.1	0.453722
8.088333	0.1	0.453936
8.090000	0.1	0.453792
8.091667	0.1	0.452856
8.093333	0.1	0.452050
8.095000	0.1	0.452530
8.096667	0.1	0.454062
8.098333	0.1	0.454965
8.100000	0.1	0.453736
8.101667	0.1	0.450658
8.103333	0.1	0.447435
8.105000	0.1	0.445438
8.106667	0.1	0.445126
8.108333	0.1	0.446476
8.110000	0.1	0.448809
8.111667	0.1	0.450280
8.113333	0.1	0.448511
8.115000	0.1	0.442807
8.116667	0.1	0.435612
8.118333	0.1	0.430434
8.120000	0.1	0.428590
8.121667	0.1	0.429065
8.123333	0.1	0.430429
8.125000	0.1	0.431584
8.126667	0.1	0.432245
8.128333	0.1	0.433316
8.130000	0.1	0.435468
8.131667	0.1	0.438034
8.133333	0.1	0.439975
8.135000	0.1	0.440585
8.136667	0.1	0.438984
8.138333	0.1	0.434555
8.140000	0.1	0.428422
8.141667	0.1	0.423193
8.143333	0.1	0.420897
8.145000	0.1	0.421782
8.146667	0.1	0.424101
8.148333	0.1	0.424883
8.150000	0.1	0.422187
8.151667	0.1	0.416338
8.153333	0.1	0.409125
8.155000	0.1	0.403184
8.156667	0.1	0.400851
8.158333	0.1	0.402248
8.160000	0.1	0.405223
8.161667	0.1	0.407598
8.163333	0.1	0.408948
8.165000	0.1	0.409964
8.166667	0.1	0.410727
8.168333	0.1	0.410504
8.170000	0.1	0.408902
8.171667	0.1	0.406215
8.173333	0.1	0.403197
8.175000	0.1	0.401293
8.176667	0.1	0.401596
8.178333	0.1	0.403053
8.180000	0.1	0.403202
8.181667	0.1	0.400804
8.183333	0.1	0.396739
8.185000	0.1	0.392436
8.186667	0.1	0.388138
8.188333	0.1	0.383426
8.190000	0.1	0.378755
8.191667	0.1	0.375439
8.193333	0.1	0.373772
8.195000	0.1	0.372753
8.196667	0.1	0.372604
8.198333	0.1	0.375393
8.200000	0.1	0.382205
8.201667	0.1	0.391551
8.203333	0.1	0.400553
8.205000	0.1	0.406848
8.206667	0.1	0.409400
8.208333	0.1	0.408264
8.210000	0.1	0.404464
8.211667	0.1	0.399631
8.213333	0.1	0.394909
8.215000	0.1	0.390895
8.216667	0.1	0.388026
8.218333	0.1	0.386080
8.220000	0.1	0.384026
8.221667	0.1	0.381325
8.223333	0.1	0.378517
8.225000	0.1	0.376534
8.226667	0.1	0.376361
8.228333	0.1	0.378545
8.230000	0.1	0.382159
8.231667	0.1	0.384990
8.233333	0.1	0.385270
8.235000	0.1	0.383221
8.236667	0.1	0.380860
8.238333	0.1	0.380403
8.240000	0.1	0.382513
8.241667	0.1	0.385912
8.243333	0.1	0.389023
8.245000	0.1	0.391509
8.246667	0.1	0.394038
8.248333	0.1	0.396855
8.250000	0.1	0.399048
8.251667	0.1	0.399654
8.253333	0.1	0.398979
8.255000	0.1	0.397912
8.256667	0.1	0.396767
8.258333	0.1	0.395570
8.260000	0.1	0.394010
8.261667	0.1	0.391053
8.263333	0.1	0.386215
8.265000	0.1	0.380636
8.266667	0.1	0.376273
8.268333	0.1	0.374527
8.270000	0.1	0.375602
8.271667	0.1	0.378881
8.273333	0.1	0.383900
8.275000	0.1	0.390322
8.276667	0.1	0.396650
8.278333	0.1	0.400343
8.280000	0.1	0.400105
8.281667	0.1	0.396851
8.283333	0.1	0.392115
8.285000	0.1	0.387412
8.286667	0.1	0.384687
8.288333	0.1	0.385111
8.290000	0.1	0.387719
8.291667	0.1	0.390424
8.293333	0.1	0.391775
8.295000	0.1	0.391547
8.296667	0.1	0.390820
8.298333	0.1	0.391142
8.300000	0.1	0.392310
8.301667	0.1	0.391966
8.303333	0.1	0.388138
8.305000	0.1	0.381460
8.306667	0.1	0.374923
8.308333	0.1	0.371803
8.310000	0.1	0.373279
8.311667	0.1	0.377693
8.313333	0.1	0.381856
8.315000	0.1	0.382829
8.316667	0.1	0.379630
8.318333	0.1	0.374140
8.320000	0.1	0.369274
8.321667	0.1	0.366252
8.323333	0.1	0.364361
8.325000	0.1	0.363118
8.326667	0.1	0.363053
8.328333	0.1	0.363975
8.330000	0.1	0.364422
8.331667	0.1	0.363686
8.333333	0.1	0.362699
8.335000	0.1	0.362368
8.336667	0.1	0.361977
8.338333	0.1	0.360082
8.340000	0.1	0.356669
8.341667	0.1	0.353176
8.343333	0.1	0.350326
8.345000	0.1	0.347379
8.346667	0.1	0.343933
8.348333	0.1	0.341171
8.350000	0.1	0.340436
8.351667	0.1	0.341465
8.353333	0.1	0.342387
8.355000	0.1	0.341199
8.356667	0.1	0.337330
8.358333	0.1	0.332622
8.360000	0.1	0.330303
8.361667	0.1	0.331737
8.363333	0.1	0.335029
8.365000	0.1	0.337386
8.366667	0.1	0.337656
8.368333	0.1	0.336492
8.370000	0.1	0.335211
8.371667	0.1	0.334778
8.373333	0.1	0.335462
8.375000	0.1	0.336873
8.376667	0.1	0.338228
8.378333	0.1	0.338638
8.380000	0.1	0.337586
8.381667	0.1	0.335108
8.383333	0.1	0.331108
8.385000	0.1	0.325851
8.386667	0.1	0.321465
8.388333	0.1	0.320571
8.390000	0.1	0.323150
8.391667	0.1	0.326731
8.393333	0.1	0.329237
8.395000	0.1	0.330238
8.396667	0.1	0.330033
8.398333	0.1	0.328766
8.400000	0.1	0.326689
8.401667	0.1	0.324980
8.403333	0.1	0.325199
8.405000	0.1	0.327406
8.406667	0.1	0.329739
8.408333	0.1	0.330275
8.410000	0.1	0.328179
8.411667	0.1	0.323234
8.413333	0.1	0.316072
8.415000	0.1	0.308831
8.416667	0.1	0.304049
8.418333	0.1	0.302806
8.420000	0.1	0.304133
8.421667	0.1	0.306126
8.423333	0.1	0.307783
8.425000	0.1	0.309278
8.426667	0.1	0.310815
8.428333	0.1	0.311718
8.430000	0.1	0.311020
8.431667	0.1	0.308948
8.433333	0.1	0.306806
8.435000	0.1	0.305516
8.436667	0.1	0.305148
8.438333	0.1	0.305469
8.440000	0.1	0.306438
8.441667	0.1	0.308095
8.443333	0.1	0.309600
8.445000	0.1	0.309288
8.446667	0.1	0.306750
8.448333	0.1	0.303886
8.450000	0.1	0.302782
8.451667	0.1	0.303406
8.453333	0.1	0.304268
8.455000	0.1	0.304580
8.456667	0.1	0.304962
8.458333	0.1	0.306331
8.460000	0.1	0.308664
8.461667	0.1	0.311038
8.463333	0.1	0.312775
8.465000	0.1	0.313907
8.466667	0.1	0.314284
8.468333	0.1	0.312999
8.470000	0.1	0.309283
8.471667	0.1	0.303444
8.473333	0.1	0.296724
8.475000	0.1	0.291085
8.476667	0.1	0.288482
8.478333	0.1	0.288999
8.480000	0.1	0.290759
8.481667	0.1	0.291783
8.483333	0.1	0.291355
8.485000	0.1	0.290503
8.486667	0.1	0.291304
8.488333	0.1	0.294601
8.490000	0.1	0.298861
8.491667	0.1	0.302182
8.493333	0.1	0.304072
8.495000	0.1	0.304626
8.496667	0.1	0.303611
8.498333	0.1	0.301413
8.500000	0.1	0.299341
8.501667	0.1	0.297949
8.503333	0.1	0.296514
8.505000	0.1	0.294964
8.506667	0.1	0.294717
8.508333	0.1	0.296845
8.510000	0.1	0.300757
8.511667	0.1	0.305274
8.513333	0.1	0.309753
8.515000	0.1	0.313479
8.516667	0.1	0.315453
8.518333	0.1	0.315439
8.520000	0.1	0.314116
8.521667	0.1	0.312086
8.523333	0.1	0.309460
8.525000	0.1	0.306102
8.526667	0.1	0.301911
8.528333	0.1	0.297129
8.530000	0.1	0.292342
8.531667	0.1	0.288282
8.533333	0.1	0.285939
8.535000	0.1	0.286279
8.536667	0.1	0.289422
8.538333	0.1	0.294512
8.540000	0.1	0.300533
8.541667	0.1	0.306875
8.543333	0.1	0.312976
8.545000	0.1	0.317688
8.546667	0.1	0.319830
8.548333	0.1	0.319346
8.550000	0.1	0.317218
8.551667	0.1	0.314456
8.553333	0.1	0.311942
8.555000	0.1	0.310778
8.556667	0.1	0.311355
8.558333	0.1	0.312435
8.560000	0.1	0.312468
8.561667	0.1	0.311472
8.563333	0.1	0.310615
8.565000	0.1	0.310563
8.566667	0.1	0.311090
8.568333	0.1	0.311946
8.570000	0.1	0.313218
8.571667	0.1	0.315108
8.573333	0.1	0.317548
8.575000	0.1	0.319374
8.576667	0.1	0.319122
8.578333	0.1	0.317250
8.580000	0.1	0.315658
8.581667	0.1	0.315388
8.583333	0.1	0.316356
8.585000	0.1	0.317926
8.586667	0.1	0.319248
8.588333	0.1	0.320058
8.590000	0.1	0.321008
8.591667	0.1	0.322922
8.593333	0.1	0.325837
8.595000	0.1	0.329223
8.596667	0.1	0.332873
8.598333	0.1	0.337092
8.600000	0.1	0.341851
8.601667	0.1	0.346107
8.603333	0.1	0.348575
8.605000	0.1	0.349088
8.606667	0.1	0.348417
8.608333	0.1	0.347411
8.610000	0.1	0.346452
8.611667	0.1	0.345130
8.613333	0.1	0.342675
8.615000	0.1	0.338950
8.616667	0.1	0.334252
8.618333	0.1	0.328701
8.620000	0.1	0.322592
8.621667	0.1	0.316962
8.623333	0.1	0.313246
8.625000	0.1	0.312300
8.626667	0.1	0.313618
8.628333	0.1	0.315765
8.630000	0.1	0.317721
8.631667	0.1	0.319472
8.633333	0.1	0.321292
8.635000	0.1	0.322680
8.636667	0.1	0.322489
8.638333	0.1	0.320375
8.640000	0.1	0.317167
8.641667	0.1	0.313926
8.643333	0.1	0.311583
8.645000	0.1	0.310629
8.646667	0.1	0.310484
8.648333	0.1	0.309921
8.650000	0.1	0.308417
8.651667	0.1	0.306764
8.653333	0.1	0.305823
8.655000	0.1	0.304952
8.656667	0.1	0.302549
8.658333	0.1	0.298456
8.660000	0.1	0.294517
8.661667	0.1	0.292482
8.663333	0.1	0.292184
8.665000	0.1	0.292002
8.666667	0.1	0.290740
8.668333	0.1	0.288626
8.670000	0.1	0.286363
8.671667	0.1	0.284021
8.673333	0.1	0.281245
8.675000	0.1	0.278084
8.676667	0.1	0.274694
8.678333	0.1	0.270489
8.680000	0.1	0.264542
8.681667	0.1	0.256640
8.683333	0.1	0.248179
8.685000	0.1	0.242074
8.686667	0.1	0.240318
8.688333	0.1	0.241706
8.690000	0.1	0.242908
8.691667	0.1	0.241878
8.693333	0.1	0.239694
8.695000	0.1	0.238875
8.696667	0.1	0.240556
8.698333	0.1	0.243494
8.700000	0.1	0.245059
8.701667	0.1	0.243504
8.703333	0.1	0.239681
8.705000	0.1	0.236225
8.706667	0.1	0.234763
8.708333	0.1	0.234130
8.710000	0.1	0.232183
8.711667	0.1	0.229040
8.713333	0.1	0.226931
8.715000	0.1	0.227191
8.716667	0.1	0.228756
8.718333	0.1	0.229357
8.720000	0.1	0.227485
8.721667	0.1	0.223257
8.723333	0.1	0.217962
8.725000	0.1	0.212765
8.726667	0.1	0.207894
8.728333	0.1	0.203433
8.730000	0.1	0.200304
8.731667	0.1	0.199578
8.733333	0.1	0.201031
8.735000	0.1	0.203308
8.736667	0.1	0.205375
8.738333	0.1	0.206642
8.740000	0.1	0.206684
8.741667	0.1	0.205417
8.743333	0.1	0.202921
8.745000	0.1	0.199317
8.746667	0.1	0.194884
8.748333	0.1	0.190162
8.750000	0.1	0.186046
8.751667	0.1	0.183228
8.753333	0.1	0.181664
8.755000	0.1	0.181068
8.756667	0.1	0.181543
8.758333	0.1	0.183145
8.760000	0.1	0.185450
8.761667	0.1	0.187894
8.763333	0.1	0.190400
8.765000	0.1	0.193412
8.766667	0.1	0.196779
8.768333	0.1	0.199308
8.770000	0.1	0.200281
8.771667	0.1	0.200565
8.773333	0.1	0.201445
8.775000	0.1	0.203033
8.776667	0.1	0.204244
8.778333	0.1	0.204025
8.780000	0.1	0.202768
8.781667	0.1	0.201883
8.783333	0.1	0.201617
8.785000	0.1	0.200234
8.786667	0.1	0.195946
8.788333	0.1	0.189436
8.790000	0.1	0.183433
8.791667	0.1	0.180053
8.793333	0.1	0.179610
8.795000	0.1	0.181417
8.796667	0.1	0.184663
8.798333	0.1	0.188802
8.800000	0.1	0.193329
8.801667	0.1	0.197594
8.803333	0.1	0.201156
8.805000	0.1	0.203736
8.806667	0.1	0.204970
8.808333	0.1	0.204658
8.810000	0.1	0.203392
8.811667	0.1	0.203024
8.813333	0.1	0.205594
8.815000	0.1	0.211257
8.816667	0.1	0.217841
8.818333	0.1	0.222852
8.820000	0.1	0.225175
8.821667	0.1	0.224635
8.823333	0.1	0.221631
8.825000	0.1	0.217771
8.826667	0.1	0.214870
8.828333	0.1	0.213352
8.830000	0.1	0.212863
8.831667	0.1	0.213208
8.833333	0.1	0.214162
8.835000	0.1	0.215336
8.836667	0.1	0.216821
8.838333	0.1	0.219336
8.840000	0.1	0.223378
8.841667	0.1	0.228263
8.843333	0.1	0.232281
8.845000	0.1	0.234288
8.846667	0.1	0.234358
8.848333	0.1	0.233022
8.850000	0.1	0.231154
8.851667	0.1	0.229771
8.853333	0.1	0.229455
8.855000	0.1	0.230633
8.856667	0.1	0.233878
8.858333	0.1	0.239434
8.860000	0.1	0.246363
8.861667	0.1	0.252719
8.863333	0.1	0.256710
8.865000	0.1	0.257473
8.866667	0.1	0.255369
8.868333	0.1	0.251951
8.870000	0.1	0.249119
8.871667	0.1	0.248495
8.873333	0.1	0.251373
8.875000	0.1	0.258037
8.876667	0.1	0.266652
8.878333	0.1	0.273860
8.880000	0.1	0.276770
8.881667	0.1	0.274563
8.883333	0.1	0.269166
8.885000	0.1	0.264202
8.886667	0.1	0.262456
8.888333	0.1	0.264277
8.890000	0.1	0.268184
8.891667	0.1	0.272701
8.893333	0.1	0.277269
8.895000	0.1	0.281441
8.896667	0.1	0.284323
8.898333	0.1	0.285180
8.900000	0.1	0.283928
8.901667	0.1	0.281073
8.903333	0.1	0.277641
8.905000	0.1	0.275113
8.906667	0.1	0.274261
8.908333	0.1	0.274298
8.910000	0.1	0.274372
8.911667	0.1	0.275397
8.913333	0.1	0.278684
8.915000	0.1	0.283760
8.916667	0.1	0.288617
8.918333	0.1	0.291425
8.920000	0.1	0.292058
8.921667	0.1	0.292202
8.923333	0.1	0.293427
8.925000	0.1	0.295658
8.926667	0.1	0.297427
8.928333	0.1	0.296813
8.930000	0.1	0.292868
8.931667	0.1	0.287136
8.933333	0.1	0.282698
8.935000	0.1	0.281679
8.936667	0.1	0.284314
8.938333	0.1	0.289492
8.940000	0.1	0.294927
8.941667	0.1	0.297828
8.943333	0.1	0.296584
8.945000	0.1	0.292049
8.946667	0.1	0.286885
8.948333	0.1	0.283746
8.950000	0.1	0.283443
8.951667	0.1	0.284826
8.953333	0.1	0.286428
8.955000	0.1	0.287606
8.956667	0.1	0.288282
8.958333	0.1	0.288608
8.960000	0.1	0.288552
8.961667	0.1	0.287574
8.963333	0.1	0.285194
8.965000	0.1	0.281534
8.966667	0.1	0.277432
8.968333	0.1	0.274396
8.970000	0.1	0.273581
8.971667	0.1	0.274293
8.973333	0.1	0.274340
8.975000	0.1	0.272342
8.976667	0.1	0.269162
8.978333	0.1	0.266992
8.980000	0.1	0.267313
8.981667	0.1	0.269869
8.983333	0.1	0.273199
8.985000	0.1	0.275141
8.986667	0.1	0.273078
8.988333	0.1	0.265702
8.990000	0.1	0.254689
8.991667	0.1	0.244034
8.993333	0.1	0.237525
8.995000	0.1	0.236561
8.996667	0.1	0.240626
8.998333	0.1	0.248472
9.000000	0.1	0.257678
9.001667	0.1	0.265357
9.003333	0.1	0.270912
9.005000	0.1	0.275960
9.006667	0.1	0.280938
9.008333	0.1	0.283937
9.010000	0.1	0.282847
9.011667	0.1	0.277655
9.013333	0.1	0.270763
9.015000	0.1	0.265087
9.016667	0.1	0.261469
9.018333	0.1	0.258498
9.020000	0.1	0.254833
9.021667	0.1	0.250801
9.023333	0.1	0.247443
9.025000	0.1	0.244793
9.026667	0.1	0.241916
9.028333	0.1	0.238516
9.030000	0.1	0.235625
9.031667	0.1	0.234433
9.033333	0.1	0.235196
9.035000	0.1	0.237683
9.036667	0.1	0.241562
9.038333	0.1	0.245809
9.040000	0.1	0.249441
9.041667	0.1	0.252612
9.043333	0.1	0.255541
9.045000	0.1	0.257529
9.046667	0.1	0.257664
9.048333	0.1	0.255681
9.050000	0.1	0.252556
9.051667	0.1	0.249832
9.053333	0.1	0.248030
9.055000	0.1	0.246037
9.056667	0.1	0.242647
9.058333	0.1	0.238358
9.060000	0.1	0.234400
9.061667	0.1	0.230647
9.063333	0.1	0.226502
9.065000	0.1	0.222828
9.066667	0.1	0.221524
9.068333	0.1	0.223643
9.070000	0.1	0.228672
9.071667	0.1	0.234898
9.073333	0.1	0.240491
9.075000	0.1	0.244738
9.076667	0.1	0.247913
9.078333	0.1	0.250232
9.080000	0.1	0.251872
9.081667	0.1	0.253222
9.083333	0.1	0.254200
9.085000	0.1	0.254204
9.086667	0.1	0.252873
9.088333	0.1	0.250298
9.090000	0.1	0.247001
9.091667	0.1	0.243778
9.093333	0.1	0.240672
9.095000	0.1	0.236724
9.096667	0.1	0.231699
9.098333	0.1	0.227331
9.100000	0.1	0.225450
9.101667	0.1	0.226055
9.103333	0.1	0.228179
9.105000	0.1	0.231233
9.106667	0.1	0.234814
9.108333	0.1	0.238135
9.110000	0.1	0.239662
9.111667	0.1	0.237916
9.113333	0.1	0.233008
9.115000	0.1	0.226353
9.116667	0.1	0.219448
9.118333	0.1	0.213515
9.120000	0.1	0.209338
9.121667	0.1	0.207233
9.123333	0.1	0.207368
9.125000	0.1	0.209748
9.126667	0.1	0.213902
9.128333	0.1	0.218749
9.130000	0.1	0.222861
9.131667	0.1	0.225292
9.133333	0.1	0.226069
9.135000	0.1	0.225878
9.136667	0.1	0.225529
9.138333	0.1	0.225292
9.140000	0.1	0.224086
9.141667	0.1	0.220542
9.143333	0.1	0.215424
9.145000	0.1	0.211224
9.146667	0.1	0.209105
9.148333	0.1	0.208463
9.150000	0.1	0.208565
9.151667	0.1	0.208770
9.153333	0.1	0.208421
9.155000	0.1	0.207983
9.156667	0.1	0.208649
9.158333	0.1	0.210381
9.160000	0.1	0.211932
9.161667	0.1	0.212975
9.163333	0.1	0.214609
9.165000	0.1	0.217403
9.166667	0.1	0.220085
9.168333	0.1	0.220886
9.170000	0.1	0.218949
9.171667	0.1	0.214423
9.173333	0.1	0.208514
9.175000	0.1	0.203117
9.176667	0.1	0.199159
9.178333	0.1	0.195904
9.180000	0.1	0.192951
9.181667	0.1	0.191410
9.183333	0.1	0.192137
9.185000	0.1	0.194293
9.186667	0.1	0.196476
9.188333	0.1	0.198381
9.190000	0.1	0.200630
9.191667	0.1	0.203117
9.193333	0.1	0.204351
9.195000	0.1	0.203103
9.196667	0.1	0.199638
9.198333	0.1	0.195228
9.200000	0.1	0.190698
9.201667	0.1	0.185831
9.203333	0.1	0.180774
9.205000	0.1	0.177035
9.206667	0.1	0.176104
9.208333	0.1	0.178078
9.210000	0.1	0.181664
9.211667	0.1	0.184909
9.213333	0.1	0.186400
9.215000	0.1	0.186237
9.216667	0.1	0.185613
9.218333	0.1	0.185301
9.220000	0.1	0.185068
9.221667	0.1	0.184611
9.223333	0.1	0.184774
9.225000	0.1	0.187214
9.226667	0.1	0.192057
9.228333	0.1	0.196896
9.230000	0.1	0.199275
9.231667	0.1	0.198958
9.233333	0.1	0.197082
9.235000	0.1	0.194469
9.236667	0.1	0.191368
9.238333	0.1	0.188132
9.240000	0.1	0.185515
9.241667	0.1	0.183545
9.243333	0.1	0.180956
9.245000	0.1	0.177091
9.246667	0.1	0.173519
9.248333	0.1	0.172388
9.250000	0.1	0.173533
9.251667	0.1	0.174046
9.253333	0.1	0.171121
9.255000	0.1	0.165384
9.256667	0.1	0.160304
9.258333	0.1	0.158479
9.260000	0.1	0.160080
9.261667	0.1	0.164080
9.263333	0.1	0.169328
9.265000	0.1	0.174660
9.266667	0.1	0.178753
9.268333	0.1	0.180472
9.270000	0.1	0.179601
9.271667	0.1	0.177170
9.273333	0.1	0.174777
9.275000	0.1	0.173193
9.276667	0.1	0.171862
9.278333	0.1	0.170339
9.280000	0.1	0.169403
9.281667	0.1	0.169715
9.283333	0.1	0.170628
9.285000	0.1	0.171186
9.286667	0.1	0.170874
9.288333	0.1	0.169715
9.290000	0.1	0.169040
9.291667	0.1	0.170707
9.293333	0.1	0.174651
9.295000	0.1	0.178395
9.296667	0.1	0.179494
9.298333	0.1	0.177575
9.300000	0.1	0.174120
9.301667	0.1	0.171554
9.303333	0.1	0.171950
9.305000	0.1	0.175037
9.306667	0.1	0.178423
9.308333	0.1	0.180453
9.310000	0.1	0.181505
9.311667	0.1	0.182437
9.313333	0.1	0.183247
9.315000	0.1	0.183526
9.316667	0.1	0.183471
9.318333	0.1	0.183941
9.320000	0.1	0.185645
9.321667	0.1	0.188458
9.323333	0.1	0.191685
9.325000	0.1	0.194726
9.326667	0.1	0.196872
9.328333	0.1	0.196691
9.330000	0.1	0.193422
9.331667	0.1	0.189026
9.333333	0.1	0.187308
9.335000	0.1	0.190660
9.336667	0.1	0.197724
9.338333	0.1	0.205105
9.340000	0.1	0.210721
9.341667	0.1	0.214414
9.343333	0.1	0.216761
9.345000	0.1	0.218046
9.346667	0.1	0.218158
9.348333	0.1	0.217613
9.350000	0.1	0.217455
9.351667	0.1	0.218279
9.353333	0.1	0.220775
9.355000	0.1	0.225580
9.356667	0.1	0.231829
9.358333	0.1	0.237939
9.360000	0.1	0.243410
9.361667	0.1	0.247774
9.363333	0.1	0.249450
9.365000	0.1	0.247979
9.366667	0.1	0.245608
9.368333	0.1	0.244994
9.370000	0.1	0.246917
9.371667	0.1	0.250540
9.373333	0.1	0.254367
9.375000	0.1	0.257334
9.376667	0.1	0.259406
9.378333	0.1	0.260593
9.380000	0.1	0.260449
9.381667	0.1	0.259704
9.383333	0.1	0.260323
9.385000	0.1	0.262787
9.386667	0.1	0.265297
9.388333	0.1	0.266163
9.390000	0.1	0.265725
9.391667	0.1	0.265278
9.393333	0.1	0.264905
9.395000	0.1	0.263704
9.396667	0.1	0.261194
9.398333	0.1	0.257837
9.400000	0.1	0.255047
9.401667	0.1	0.254549
9.403333	0.1	0.257068
9.405000	0.1	0.261087
9.406667	0.1	0.263490
9.408333	0.1	0.262698
9.410000	0.1	0.260230
9.411667	0.1	0.258270
9.413333	0.1	0.257115
9.415000	0.1	0.256109
9.416667	0.1	0.255336
9.418333	0.1	0.255294
9.420000	0.1	0.256016
9.421667	0.1	0.257185
9.423333	0.1	0.258256
9.425000	0.1	0.258149
9.426667	0.1	0.255778
9.428333	0.1	0.251671
9.430000	0.1	0.248384
9.431667	0.1	0.248379
9.433333	0.1	0.251783
9.435000	0.1	0.256631
9.436667	0.1	0.260547
9.438333	0.1	0.261762
9.440000	0.1	0.259918
9.441667	0.1	0.256286
9.443333	0.1	0.252831
9.445000	0.1	0.251587
9.446667	0.1	0.253981
9.448333	0.1	0.259173
9.450000	0.1	0.264165
9.451667	0.1	0.266461
9.453333	0.1	0.265790
9.455000	0.1	0.263462
9.456667	0.1	0.260919
9.458333	0.1	0.258759
9.460000	0.1	0.257306
9.461667	0.1	0.257604
9.463333	0.1	0.260295
9.465000	0.1	0.264118
9.466667	0.1	0.267243
9.468333	0.1	0.269278
9.470000	0.1	0.270647
9.471667	0.1	0.271257
9.473333	0.1	0.270661
9.475000	0.1	0.268565
9.476667	0.1	0.264933
9.478333	0.1	0.260542
9.480000	0.1	0.256849
9.481667	0.1	0.254721
9.483333	0.1	0.254204
9.485000	0.1	0.255494
9.486667	0.1	0.258856
9.488333	0.1	0.263760
9.490000	0.1	0.268864
9.491667	0.1	0.272617
9.493333	0.1	0.274209
9.495000	0.1	0.274288
9.496667	0.1	0.273921
9.498333	0.1	0.273152
9.500000	0.1	0.271690
9.501667	0.1	0.270382
9.503333	0.1	0.270624
9.505000	0.1	0.272924
9.506667	0.1	0.277106
9.508333	0.1	0.282764
9.510000	0.1	0.288533
9.511667	0.1	0.292207
9.513333	0.1	0.292333
9.515000	0.1	0.289194
9.516667	0.1	0.284384
9.518333	0.1	0.279942
9.520000	0.1	0.277283
9.521667	0.1	0.276458
9.523333	0.1	0.277101
9.525000	0.1	0.279373
9.526667	0.1	0.283201
9.528333	0.1	0.287551
9.530000	0.1	0.291080
9.531667	0.1	0.292729
9.533333	0.1	0.292361
9.535000	0.1	0.291718
9.536667	0.1	0.293208
9.538333	0.1	0.297278
9.540000	0.1	0.301888
9.541667	0.1	0.304868
9.543333	0.1	0.305939
9.545000	0.1	0.306079
9.546667	0.1	0.305767
9.548333	0.1	0.304556
9.550000	0.1	0.302079
9.551667	0.1	0.298866
9.553333	0.1	0.296449
9.555000	0.1	0.296859
9.556667	0.1	0.300808
9.558333	0.1	0.306959
9.560000	0.1	0.313669
9.561667	0.1	0.320342
9.563333	0.1	0.326820
9.565000	0.1	0.331937
9.566667	0.1	0.333474
9.568333	0.1	0.330862
9.570000	0.1	0.326857
9.571667	0.1	0.324869
9.573333	0.1	0.326061
9.575000	0.1	0.329884
9.576667	0.1	0.335425
9.578333	0.1	0.341642
9.580000	0.1	0.347029
9.581667	0.1	0.349917
9.583333	0.1	0.349898
9.585000	0.1	0.348510
9.586667	0.1	0.348189
9.588333	0.1	0.350685
9.590000	0.1	0.355574
9.591667	0.1	0.360752
9.593333	0.1	0.364762
9.595000	0.1	0.367491
9.596667	0.1	0.368766
9.598333	0.1	0.367938
9.600000	0.1	0.365558
9.601667	0.1	0.364440
9.603333	0.1	0.367532
9.605000	0.1	0.374792
9.606667	0.1	0.382764
9.608333	0.1	0.387095
9.610000	0.1	0.385786
9.611667	0.1	0.380077
9.613333	0.1	0.372697
9.615000	0.1	0.366797
9.616667	0.1	0.365134
9.618333	0.1	0.368021
9.620000	0.1	0.373079
9.621667	0.1	0.377698
9.623333	0.1	0.380869
9.625000	0.1	0.382815
9.626667	0.1	0.384166
9.628333	0.1	0.385530
9.630000	0.1	0.387006
9.631667	0.1	0.388287
9.633333	0.1	0.389307
9.635000	0.1	0.390066
9.636667	0.1	0.390019
9.638333	0.1	0.388394
9.640000	0.1	0.384930
9.641667	0.1	0.380385
9.643333	0.1	0.376529
9.645000	0.1	0.374718
9.646667	0.1	0.374527
9.648333	0.1	0.374927
9.650000	0.1	0.376157
9.651667	0.1	0.378797
9.653333	0.1	0.381581
9.655000	0.1	0.382015
9.656667	0.1	0.378937
9.658333	0.1	0.373675
9.660000	0.1	0.369032
9.661667	0.1	0.367314
9.663333	0.1	0.368729
9.665000	0.1	0.371588
9.666667	0.1	0.374066
9.668333	0.1	0.375197
9.670000	0.1	0.374401
9.671667	0.1	0.371318
9.673333	0.1	0.366163
9.675000	0.1	0.359691
9.676667	0.1	0.353185
9.678333	0.1	0.347672
9.680000	0.1	0.343127
9.681667	0.1	0.339472
9.683333	0.1	0.337139
9.685000	0.1	0.336035
9.686667	0.1	0.335649
9.688333	0.1	0.335975
9.690000	0.1	0.337148
9.691667	0.1	0.338801
9.693333	0.1	0.340464
9.695000	0.1	0.342387
9.696667	0.1	0.345400
9.698333	0.1	0.349698
9.700000	0.1	0.354154
9.701667	0.1	0.357111
9.703333	0.1	0.357418
9.705000	0.1	0.355137
9.706667	0.1	0.352175
9.708333	0.1	0.351071
9.710000	0.1	0.352422
9.711667	0.1	0.355085
9.713333	0.1	0.358638
9.715000	0.1	0.363183
9.716667	0.1	0.367365
9.718333	0.1	0.368794
9.720000	0.1	0.365926
9.721667	0.1	0.359244
9.723333	0.1	0.351295
9.725000	0.1	0.345237
9.726667	0.1	0.343248
9.728333	0.1	0.346019
9.730000	0.1	0.351802
9.731667	0.1	0.356850
9.733333	0.1	0.358550
9.735000	0.1	0.356967
9.736667	0.1	0.353153
9.738333	0.1	0.347812
9.740000	0.1	0.341753
9.741667	0.1	0.336687
9.743333	0.1	0.334834
9.745000	0.1	0.336855
9.746667	0.1	0.340319
9.748333	0.1	0.341847
9.750000	0.1	0.340166
9.751667	0.1	0.336370
9.753333	0.1	0.332654
9.755000	0.1	0.330848
9.756667	0.1	0.331514
9.758333	0.1	0.333977
9.760000	0.1	0.336641
9.761667	0.1	0.338075
9.763333	0.1	0.338145
9.765000	0.1	0.337535
9.766667	0.1	0.336817
9.768333	0.1	0.336063
9.770000	0.1	0.334773
9.771667	0.1	0.332468
9.773333	0.1	0.329539
9.775000	0.1	0.327211
9.776667	0.1	0.326694
9.778333	0.1	0.328883
9.780000	0.1	0.333884
9.781667	0.1	0.340184
9.783333	0.1	0.344981
9.785000	0.1	0.346527
9.786667	0.1	0.345376
9.788333	0.1	0.343043
9.790000	0.1	0.340762
9.791667	0.1	0.339206
9.793333	0.1	0.338270
9.795000	0.1	0.337353
9.796667	0.1	0.336342
9.798333	0.1	0.336105
9.800000	0.1	0.337395
9.801667	0.1	0.339490
9.803333	0.1	0.340948
9.805000	0.1	0.341223
9.806667	0.1	0.340571
9.808333	0.1	0.339504
9.810000	0.1	0.338843
9.811667	0.1	0.339337
9.813333	0.1	0.341642
9.815000	0.1	0.346298
9.816667	0.1	0.352464
9.818333	0.1	0.357516
9.820000	0.1	0.358857
9.821667	0.1	0.355877
9.823333	0.1	0.350350
9.825000	0.1	0.345041
9.826667	0.1	0.341223
9.828333	0.1	0.338056
9.830000	0.1	0.334601
9.831667	0.1	0.331206
9.833333	0.1	0.328990
9.835000	0.1	0.328799
9.836667	0.1	0.330452
9.838333	0.1	0.333027
9.840000	0.1	0.335616
9.841667	0.1	0.337930
9.843333	0.1	0.340673
9.845000	0.1	0.344627
9.846667	0.1	0.349251
9.848333	0.1	0.352380
9.850000	0.1	0.351346
9.851667	0.1	0.345409
9.853333	0.1	0.337330
9.855000	0.1	0.331253
9.856667	0.1	0.328897
9.858333	0.1	0.328668
9.860000	0.1	0.328696
9.861667	0.1	0.328920
9.863333	0.1	0.329884
9.865000	0.1	0.331574
9.866667	0.1	0.333204
9.868333	0.1	0.333632
9.870000	0.1	0.332654
9.871667	0.1	0.331267
9.873333	0.1	0.330503
9.875000	0.1	0.331104
9.876667	0.1	0.333171
9.878333	0.1	0.335355
9.880000	0.1	0.335779
9.881667	0.1	0.333837
9.883333	0.1	0.330727
9.885000	0.1	0.328249
9.886667	0.1	0.327392
9.888333	0.1	0.328273
9.890000	0.1	0.330550
9.891667	0.1	0.333423
9.893333	0.1	0.336007
9.895000	0.1	0.337670
9.896667	0.1	0.337418
9.898333	0.1	0.334005
9.900000	0.1	0.327565
9.901667	0.1	0.319956
9.903333	0.1	0.312962
9.905000	0.1	0.307383
9.906667	0.1	0.303620
9.908333	0.1	0.302293
9.910000	0.1	0.303863
9.911667	0.1	0.307569
9.913333	0.1	0.311271
9.915000	0.1	0.313316
9.916667	0.1	0.314210
9.918333	0.1	0.315211
9.920000	0.1	0.316058
9.921667	0.1	0.315318
9.923333	0.1	0.312533
9.925000	0.1	0.308994
9.926667	0.1	0.306508
9.928333	0.1	0.305623
9.930000	0.1	0.305013
9.931667	0.1	0.303201
9.933333	0.1	0.300524
9.935000	0.1	0.298396
9.936667	0.1	0.297665
9.938333	0.1	0.298126
9.940000	0.1	0.298424
9.941667	0.1	0.296864
9.943333	0.1	0.292826
9.945000	0.1	0.287001
9.946667	0.1	0.280938
9.948333	0.1	0.276449
9.950000	0.1	0.274726
9.951667	0.1	0.275983
9.953333	0.1	0.279485
9.955000	0.1	0.283779
9.956667	0.1	0.287457
9.958333	0.1	0.290074
9.960000	0.1	0.292421
9.961667	0.1	0.295388
9.963333	0.1	0.298186
9.965000	0.1	0.298880
9.966667	0.1	0.297101
9.968333	0.1	0.294549
9.970000	0.1	0.292514
9.971667	0.1	0.290601
9.973333	0.1	0.288002
9.975000	0.1	0.284514
9.976667	0.1	0.280486
9.978333	0.1	0.276715
9.980000	0.1	0.274014
9.981667	0.1	0.272808
9.983333	0.1	0.273390
9.985000	0.1	0.275876
9.986667	0.1	0.279699
9.988333	0.1	0.283672
9.990000	0.1	0.286684
9.991667	0.1	0.288603
9.993333	0.1	0.290354
9.995000	0.1	0.292407
9.996667	0.1	0.293534
9.998333	0.1	0.291695
10.000000	0.1	0.286200
10.001667	0.1	0.279238
10.003333	0.1	0.274568
10.005000	0.1	0.274247
10.006667	0.1	0.276905
10.008333	0.1	0.279499
10.010000	0.1	0.280356
10.011667	0.1	0.279858
10.013333	0.1	0.278619
10.015000	0.1	0.276403
10.016667	0.1	0.272943
10.018333	0.1	0.268896
10.020000	0.1	0.265641
10.021667	0.1	0.264351
10.023333	0.1	0.265148
10.025000	0.1	0.267131
10.026667	0.1	0.269166
10.028333	0.1	0.270475
10.030000	0.1	0.270675
10.031667	0.1	0.269772
10.033333	0.1	0.268291
10.035000	0.1	0.266968
10.036667	0.1	0.266186
10.038333	0.1	0.266130
10.040000	0.1	0.266703
10.041667	0.1	0.267299
10.043333	0.1	0.267620
10.045000	0.1	0.267946
10.046667	0.1	0.268323
10.048333	0.1	0.268486
10.050000	0.1	0.268077
10.051667	0.1	0.266726
10.053333	0.1	0.264784
10.055000	0.1	0.263066
10.056667	0.1	0.261497
10.058333	0.1	0.259681
10.060000	0.1	0.258726
10.061667	0.1	0.260384
10.063333	0.1	0.264496
10.065000	0.1	0.268840
10.066667	0.1	0.271234
10.068333	0.1	0.270880
10.070000	0.1	0.268565
10.071667	0.1	0.265962
10.073333	0.1	0.264370
10.075000	0.1	0.263946
10.076667	0.1	0.263988
10.078333	0.1	0.263713
10.080000	0.1	0.262526
10.081667	0.1	0.259983
10.083333	0.1	0.256556
10.085000	0.1	0.253827
10.086667	0.1	0.253469
10.088333	0.1	0.256030
10.090000	0.1	0.260314
10.091667	0.1	0.263387
10.093333	0.1	0.262614
10.095000	0.1	0.258554
10.096667	0.1	0.254642
10.098333	0.1	0.253716
10.100000	0.1	0.256258
10.101667	0.1	0.261273
10.103333	0.1	0.266614
10.105000	0.1	0.269874
10.106667	0.1	0.270559
10.108333	0.1	0.270014
10.110000	0.1	0.269194
10.111667	0.1	0.267867
10.113333	0.1	0.265338
10.115000	0.1	0.261553
10.116667	0.1	0.257688
10.118333	0.1	0.255359
10.120000	0.1	0.254875
10.121667	0.1	0.254982
10.123333	0.1	0.254395
10.125000	0.1	0.252547
10.126667	0.1	0.249660
10.128333	0.1	0.247108
10.130000	0.1	0.246339
10.131667	0.1	0.247103
10.133333	0.1	0.247653
10.135000	0.1	0.246633
10.136667	0.1	0.244821
10.138333	0.1	0.244621
10.140000	0.1	0.247303
10.141667	0.1	0.251853
10.143333	0.1	0.256258
10.145000	0.1	0.258675
10.146667	0.1	0.258558
10.148333	0.1	0.257022
10.150000	0.1	0.255289
10.151667	0.1	0.253925
10.153333	0.1	0.253571
10.155000	0.1	0.255168
10.156667	0.1	0.258889
10.158333	0.1	0.262870
10.160000	0.1	0.264067
10.161667	0.1	0.261273
10.163333	0.1	0.256081
10.165000	0.1	0.251201
10.166667	0.1	0.249124
10.168333	0.1	0.251131
10.170000	0.1	0.256347
10.171667	0.1	0.262344
10.173333	0.1	0.266582
10.175000	0.1	0.267490
10.176667	0.1	0.265311
10.178333	0.1	0.261716
10.180000	0.1	0.257986
10.181667	0.1	0.254461
10.183333	0.1	0.251564
10.185000	0.1	0.249683
10.186667	0.1	0.248654
10.188333	0.1	0.248565
10.190000	0.1	0.249646
10.191667	0.1	0.251755
10.193333	0.1	0.254987
10.195000	0.1	0.259038
10.196667	0.1	0.262172
10.198333	0.1	0.262661
10.200000	0.1	0.260831
10.201667	0.1	0.258433
10.203333	0.1	0.256561
10.205000	0.1	0.254973
10.206667	0.1	0.253189
10.208333	0.1	0.251308
10.210000	0.1	0.249944
10.211667	0.1	0.249860
10.213333	0.1	0.250922
10.215000	0.1	0.251899
10.216667	0.1	0.252151
10.218333	0.1	0.252831
10.220000	0.1	0.255955
10.221667	0.1	0.262256
10.223333	0.1	0.270028
10.225000	0.1	0.276482
10.226667	0.1	0.279699
10.228333	0.1	0.279108
10.230000	0.1	0.275685
10.231667	0.1	0.271569
10.233333	0.1	0.268063
10.235000	0.1	0.265054
10.236667	0.1	0.262624
10.238333	0.1	0.261744
10.240000	0.1	0.263210
10.241667	0.1	0.266624
10.243333	0.1	0.270433
10.245000	0.1	0.273087
10.246667	0.1	0.274312
10.248333	0.1	0.275141
10.250000	0.1	0.276375
10.251667	0.1	0.277180
10.253333	0.1	0.276165
10.255000	0.1	0.273408
10.256667	0.1	0.270526
10.258333	0.1	0.269427
10.260000	0.1	0.270698
10.261667	0.1	0.272910
10.263333	0.1	0.274656
10.265000	0.1	0.276463
10.266667	0.1	0.279127
10.268333	0.1	0.282004
10.270000	0.1	0.284128
10.271667	0.1	0.284933
10.273333	0.1	0.284063
10.275000	0.1	0.282172
10.276667	0.1	0.280607
10.278333	0.1	0.279993
10.280000	0.1	0.280067
10.281667	0.1	0.280077
10.283333	0.1	0.279625
10.285000	0.1	0.279462
10.286667	0.1	0.280789
10.288333	0.1	0.283848
10.290000	0.1	0.287630
10.291667	0.1	0.290852
10.293333	0.1	0.292948
10.295000	0.1	0.294540
10.296667	0.1	0.297171
10.298333	0.1	0.301795
10.300000	0.1	0.307220
10.301667	0.1	0.310815
10.303333	0.1	0.311420
10.305000	0.1	0.310722
10.306667	0.1	0.311071
10.308333	0.1	0.312822
10.310000	0.1	0.313837
10.311667	0.1	0.311760
10.313333	0.1	0.306852
10.315000	0.1	0.301958
10.316667	0.1	0.300016
10.318333	0.1	0.302196
10.320000	0.1	0.307341
10.321667	0.1	0.312561
10.323333	0.1	0.315276
10.325000	0.1	0.315583
10.326667	0.1	0.316338
10.328333	0.1	0.320361
10.330000	0.1	0.327830
10.331667	0.1	0.336743
10.333333	0.1	0.345032
10.335000	0.1	0.351476
10.336667	0.1	0.355914
10.338333	0.1	0.359118
10.340000	0.1	0.361647
10.341667	0.1	0.363449
10.343333	0.1	0.365018
10.345000	0.1	0.367230
10.346667	0.1	0.369977
10.348333	0.1	0.372627
10.350000	0.1	0.375719
10.351667	0.1	0.380813
10.353333	0.1	0.388157
10.355000	0.1	0.395593
10.356667	0.1	0.401172
10.358333	0.1	0.405642
10.360000	0.1	0.411011
10.361667	0.1	0.417982
10.363333	0.1	0.425568
10.365000	0.1	0.432506
10.366667	0.1	0.438718
10.368333	0.1	0.445209
10.370000	0.1	0.452739
10.371667	0.1	0.461158
10.373333	0.1	0.470118
10.375000	0.1	0.480013
10.376667	0.1	0.491324
10.378333	0.1	0.503147
10.380000	0.1	0.513899
10.381667	0.1	0.523399
10.383333	0.1	0.532749
10.385000	0.1	0.542216
10.386667	0.1	0.550551
10.388333	0.1	0.556996
10.390000	0.1	0.562919
10.391667	0.1	0.570575
10.393333	0.1	0.581127
10.395000	0.1	0.594156
10.396667	0.1	0.608182
10.398333	0.1	0.621411
10.400000	0.1	0.632857
10.401667	0.1	0.643032
10.403333	0.1	0.653286
10.405000	0.1	0.664587
10.406667	0.1	0.677402
10.408333	0.1	0.691894
10.410000	0.1	0.707489
10.411667	0.1	0.723195
10.413333	0.1	0.738213
10.415000	0.1	0.752290
10.416667	0.1	0.765757
10.418333	0.1	0.778688
10.420000	0.1	0.790921
10.421667	0.1	0.803000
10.423333	0.1	0.815890
10.425000	0.1	0.829967
10.426667	0.1	0.845091
10.428333	0.1	0.861287
10.430000	0.1	0.878950
10.431667	0.1	0.898349
10.433333	0.1	0.918526
10.435000	0.1	0.937218
10.436667	0.1	0.952818
10.438333	0.1	0.965567
10.440000	0.1	0.976385
10.441667	0.1	0.985679
10.443333	0.1	0.993735
10.445000	0.1	1.001190
10.446667	0.1	1.008529
10.448333	0.1	1.016082
10.450000	0.1	1.025065
10.451667	0.1	1.037256
10.453333	0.1	1.053023
10.455000	0.1	1.070565
10.456667	0.1	1.087519
10.458333	0.1	1.103058
10.460000	0.1	1.117820
10.461667	0.1	1.131757
10.463333	0.1	1.143552
10.465000	0.1	1.152731
10.466667	0.1	1.160977
10.468333	0.1	1.170225
10.470000	0.1	1.179753
10.471667	0.1	1.186840
10.473333	0.1	1.190379
10.475000	0.1	1.192121
10.476667	0.1	1.194356
10.478333	0.1	1.198114
10.480000	0.1	1.203083
10.481667	0.1	1.208186
10.483333	0.1	1.212456
10.485000	0.1	1.215530
10.486667	0.1	1.217462
10.488333	0.1	1.218952
10.490000	0.1	1.221308
10.491667	0.1	1.225290
10.493333	0.1	1.230394
10.495000	0.1	1.235437
10.496667	0.1	1.239777
10.498333	0.1	1.243646
10.500000	0.1	1.246813
10.501667	0.1	1.248159
10.503333	0.1	1.247432
10.505000	0.1	1.245863
10.506667	0.1	1.244750
10.508333	0.1	1.244205
10.510000	0.1	1.243646
10.511667	0.1	1.243497
10.513333	0.1	1.245239
10.515000	0.1	1.249383
10.516667	0.1	1.254887
10.518333	0.1	1.260638
10.520000	0.1	1.266389
10.521667	0.1	1.272545
10.523333	0.1	1.279130
10.525000	0.1	1.284759
10.526667	0.1	1.287367
10.528333	0.1	1.286305
10.530000	0.1	1.282743
10.531667	0.1	1.278101
10.533333	0.1	1.273309
10.535000	0.1	1.269458
10.536667	0.1	1.267921
10.538333	0.1	1.269346
10.540000	0.1	1.272946
10.541667	0.1	1.276839
10.543333	0.1	1.278701
10.545000	0.1	1.277346
10.546667	0.1	1.274366
10.548333	0.1	1.272378
10.550000	0.1	1.272028
10.551667	0.1	1.272615
10.553333	0.1	1.274296
10.555000	0.1	1.278026
10.556667	0.1	1.284070
10.558333	0.1	1.291353
10.560000	0.1	1.298045
10.561667	0.1	1.302748
10.563333	0.1	1.305067
10.565000	0.1	1.305374
10.566667	0.1	1.304466
10.568333	0.1	1.303335
10.570000	0.1	1.302790
10.571667	0.1	1.303148
10.573333	0.1	1.303768
10.575000	0.1	1.303577
10.576667	0.1	1.302483
10.578333	0.1	1.301738
10.580000	0.1	1.302850
10.581667	0.1	1.306129
10.583333	0.1	1.310329
10.585000	0.1	1.313980
10.586667	0.1	1.316620
10.588333	0.1	1.318753
10.590000	0.1	1.321016
10.591667	0.1	1.323223
10.593333	0.1	1.324452
10.595000	0.1	1.324369
10.596667	0.1	1.323889
10.598333	0.1	1.324336
10.600000	0.1	1.326241
10.601667	0.1	1.329477
10.603333	0.1	1.333812
10.605000	0.1	1.338418
10.606667	0.1	1.341766
10.608333	0.1	1.342972
10.610000	0.1	1.342306
10.611667	0.1	1.340401
10.613333	0.1	1.337845
10.615000	0.1	1.335680
10.616667	0.1	1.335461
10.618333	0.1	1.337631
10.620000	0.1	1.340648
10.621667	0.1	1.342762
10.623333	0.1	1.343461
10.625000	0.1	1.343135
10.626667	0.1	1.342595
10.628333	0.1	1.342543
10.630000	0.1	1.342613
10.631667	0.1	1.341933
10.633333	0.1	1.340988
10.635000	0.1	1.341435
10.636667	0.1	1.344094
10.638333	0.1	1.347861
10.640000	0.1	1.350427
10.641667	0.1	1.350264
10.643333	0.1	1.347996
10.645000	0.1	1.345845
10.646667	0.1	1.345305
10.648333	0.1	1.345691
10.650000	0.1	1.345505
10.651667	0.1	1.344341
10.653333	0.1	1.342557
10.655000	0.1	1.340192
10.656667	0.1	1.337095
10.658333	0.1	1.333654
10.660000	0.1	1.330995
10.661667	0.1	1.330199
10.663333	0.1	1.330911
10.665000	0.1	1.330920
10.666667	0.1	1.327768
10.668333	0.1	1.320746
10.670000	0.1	1.310864
10.671667	0.1	1.299637
10.673333	0.1	1.288876
10.675000	0.1	1.280634
10.676667	0.1	1.276024
10.678333	0.1	1.274766
10.680000	0.1	1.275935
10.681667	0.1	1.277435
10.683333	0.1	1.276117
10.685000	0.1	1.270487
10.686667	0.1	1.261928
10.688333	0.1	1.252308
10.690000	0.1	1.241867
10.691667	0.1	1.230240
10.693333	0.1	1.218203
10.695000	0.1	1.207199
10.696667	0.1	1.198198
10.698333	0.1	1.191515
10.700000	0.1	1.187171
10.701667	0.1	1.184950
10.703333	0.1	1.183758
10.705000	0.1	1.181490
10.706667	0.1	1.176596
10.708333	0.1	1.169140
10.710000	0.1	1.159948
10.711667	0.1	1.149871
10.713333	0.1	1.139767
10.715000	0.1	1.129876
10.716667	0.1	1.119673
10.718333	0.1	1.108791
10.720000	0.1	1.097498
10.721667	0.1	1.085969
10.723333	0.1	1.073638
10.725000	0.1	1.060087
10.726667	0.1	1.046318
10.728333	0.1	1.034318
10.730000	0.1	1.025251
10.731667	0.1	1.018113
10.733333	0.1	1.010643
10.735000	0.1	1.001395
10.736667	0.1	0.990746
10.738333	0.1	0.980240
10.740000	0.1	0.971057
10.741667	0.1	0.962797
10.743333	0.1	0.953977
10.745000	0.1	0.944305
10.746667	0.1	0.935327
10.748333	0.1	0.928352
10.750000	0.1	0.922680
10.751667	0.1	0.916095
10.753333	0.1	0.906745
10.755000	0.1	0.894726
10.756667	0.1	0.881902
10.758333	0.1	0.870372
10.760000	0.1	0.861236
10.761667	0.1	0.854135
10.763333	0.1	0.847611
10.765000	0.1	0.840467
10.766667	0.1	0.832812
10.768333	0.1	0.825594
10.770000	0.1	0.819494
10.771667	0.1	0.814176
10.773333	0.1	0.808625
10.775000	0.1	0.802334
10.776667	0.1	0.795666
10.778333	0.1	0.789762
10.780000	0.1	0.785715
10.781667	0.1	0.783047
10.783333	0.1	0.779754
10.785000	0.1	0.774111
10.786667	0.1	0.766129
10.788333	0.1	0.757733
10.790000	0.1	0.751466
10.791667	0.1	0.748280
10.793333	0.1	0.746762
10.795000	0.1	0.744653
10.796667	0.1	0.740914
10.798333	0.1	0.735917
10.800000	0.1	0.729989
10.801667	0.1	0.723144
10.803333	0.1	0.716518
10.805000	0.1	0.712401
10.806667	0.1	0.712024
10.808333	0.1	0.714026
10.810000	0.1	0.715428
10.811667	0.1	0.714171
10.813333	0.1	0.710445
10.815000	0.1	0.705174
10.816667	0.1	0.698338
10.818333	0.1	0.690049
10.820000	0.1	0.681882
10.821667	0.1	0.675963
10.823333	0.1	0.673588
10.825000	0.1	0.674692
10.826667	0.1	0.677509
10.828333	0.1	0.679130
10.830000	0.1	0.678212
10.831667	0.1	0.676150
10.833333	0.1	0.674594
10.835000	0.1	0.673989
10.836667	0.1	0.674548
10.838333	0.1	0.676517
10.840000	0.1	0.679814
10.841667	0.1	0.684308
10.843333	0.1	0.689677
10.845000	0.1	0.695256
10.846667	0.1	0.700611
10.848333	0.1	0.705719
10.850000	0.1	0.709756
10.851667	0.1	0.710269
10.853333	0.1	0.705142
10.855000	0.1	0.695731
10.856667	0.1	0.686729
10.858333	0.1	0.682101
10.860000	0.1	0.681723
10.861667	0.1	0.683162
10.863333	0.1	0.685365
10.865000	0.1	0.688564
10.866667	0.1	0.692368
10.868333	0.1	0.696061
10.870000	0.1	0.699456
10.871667	0.1	0.703004
10.873333	0.1	0.707684
10.875000	0.1	0.714022
10.876667	0.1	0.720993
10.878333	0.1	0.726636
10.880000	0.1	0.730031
10.881667	0.1	0.732439
10.883333	0.1	0.735656
10.885000	0.1	0.739689
10.886667	0.1	0.743056
10.888333	0.1	0.745137
10.890000	0.1	0.747098
10.891667	0.1	0.750171
10.893333	0.1	0.753934
10.895000	0.1	0.756881
10.896667	0.1	0.758772
10.898333	0.1	0.761417
10.900000	0.1	0.766423
10.901667	0.1	0.772942
10.903333	0.1	0.778218
10.905000	0.1	0.780029
10.906667	0.1	0.778632
10.908333	0.1	0.776448
10.910000	0.1	0.776048
10.911667	0.1	0.778236
10.913333	0.1	0.781631
10.915000	0.1	0.784318
10.916667	0.1	0.785808
10.918333	0.1	0.786972
10.920000	0.1	0.788476
10.921667	0.1	0.790260
10.923333	0.1	0.792271
10.925000	0.1	0.794567
10.926667	0.1	0.796509
10.928333	0.1	0.796802
10.930000	0.1	0.795024
10.931667	0.1	0.792802
10.933333	0.1	0.792472
10.935000	0.1	0.794330
10.936667	0.1	0.795978
10.938333	0.1	0.794744
10.940000	0.1	0.790521
10.941667	0.1	0.785971
10.943333	0.1	0.784234
10.945000	0.1	0.785938
10.946667	0.1	0.788444
10.948333	0.1	0.788723
10.950000	0.1	0.786134
10.951667	0.1	0.781948
10.953333	0.1	0.777454
10.955000	0.1	0.773333
10.956667	0.1	0.770022
10.958333	0.1	0.768118
10.960000	0.1	0.768462
10.961667	0.1	0.771671
10.963333	0.1	0.777249
10.965000	0.1	0.783117
10.966667	0.1	0.786707
10.968333	0.1	0.786581
10.970000	0.1	0.783065
10.971667	0.1	0.778148
10.973333	0.1	0.774642
10.975000	0.1	0.774153
10.976667	0.1	0.775866
10.978333	0.1	0.777547
10.980000	0.1	0.777431
10.981667	0.1	0.775182
10.983333	0.1	0.771545
10.985000	0.1	0.767796
10.986667	0.1	0.765380
10.988333	0.1	0.765170
10.990000	0.1	0.766800
10.991667	0.1	0.769007
10.993333	0.1	0.770413
10.995000	0.1	0.770185
10.996667	0.1	0.768220
10.998333	0.1	0.765226
11.000000	0.1	0.762627
11.001667	0.1	0.761738
11.003333	0.1	0.762478
11.005000	0.1	0.763293
11.006667	0.1	0.762623
11.008333	0.1	0.760402
11.010000	0.1	0.757943
11.011667	0.1	0.756304
11.013333	0.1	0.755112
11.015000	0.1	0.753454
11.016667	0.1	0.751656
11.018333	0.1	0.751382
11.020000	0.1	0.753687
11.021667	0.1	0.757826
11.023333	0.1	0.762381
11.025000	0.1	0.766669
11.026667	0.1	0.770991
11.028333	0.1	0.775652
11.030000	0.1	0.779880
11.031667	0.1	0.782264
11.033333	0.1	0.781999
11.035000	0.1	0.779559
11.036667	0.1	0.776467
11.038333	0.1	0.774460
11.040000	0.1	0.775056
11.041667	0.1	0.779093
11.043333	0.1	0.785738
11.045000	0.1	0.792672
11.046667	0.1	0.797724
11.048333	0.1	0.799773
11.050000	0.1	0.799084
11.051667	0.1	0.797207
11.053333	0.1	0.795154
11.055000	0.1	0.792430
11.056667	0.1	0.789068
11.058333	0.1	0.786921
11.060000	0.1	0.788202
11.061667	0.1	0.793277
11.063333	0.1	0.799512
11.065000	0.1	0.803047
11.066667	0.1	0.802646
11.068333	0.1	0.800518
11.070000	0.1	0.799559
11.071667	0.1	0.800919
11.073333	0.1	0.803699
11.075000	0.1	0.806940
11.076667	0.1	0.811322
11.078333	0.1	0.818269
11.080000	0.1	0.827606
11.081667	0.1	0.836533
11.083333	0.1	0.841566
11.085000	0.1	0.841343
11.086667	0.1	0.837520
11.088333	0.1	0.833636
11.090000	0.1	0.832551
11.091667	0.1	0.834502
11.093333	0.1	0.837599
11.095000	0.1	0.839941
11.096667	0.1	0.841464
11.098333	0.1	0.843275
11.100000	0.1	0.845543
11.101667	0.1	0.847252
11.103333	0.1	0.847764
11.105000	0.1	0.847764
11.106667	0.1	0.848467
11.108333	0.1	0.850447
11.110000	0.1	0.853450
11.111667	0.1	0.856724
11.113333	0.1	0.859317
11.115000	0.1	0.860281
11.116667	0.1	0.858973
11.118333	0.1	0.855876
11.120000	0.1	0.852686
11.121667	0.1	0.850740
11.123333	0.1	0.849729
11.125000	0.1	0.848467
11.126667	0.1	0.846894
11.128333	0.1	0.846493
11.130000	0.1	0.847955
11.131667	0.1	0.849543
11.133333	0.1	0.849022
11.135000	0.1	0.846162
11.136667	0.1	0.842554
11.138333	0.1	0.840067
11.140000	0.1	0.839601
11.141667	0.1	0.840682
11.143333	0.1	0.842144
11.145000	0.1	0.843061
11.146667	0.1	0.842744
11.148333	0.1	0.840882
11.150000	0.1	0.838088
11.151667	0.1	0.835489
11.153333	0.1	0.833450
11.155000	0.1	0.831378
11.156667	0.1	0.828765
11.158333	0.1	0.825711
11.160000	0.1	0.822227
11.161667	0.1	0.817678
11.163333	0.1	0.811592
11.165000	0.1	0.804942
11.166667	0.1	0.799457
11.168333	0.1	0.796127
11.170000	0.1	0.795182
11.171667	0.1	0.796444
11.173333	0.1	0.799103
11.175000	0.1	0.801771
11.176667	0.1	0.803098
11.178333	0.1	0.802684
11.180000	0.1	0.801259
11.181667	0.1	0.799615
11.183333	0.1	0.797892
11.185000	0.1	0.795973
11.186667	0.1	0.794018
11.188333	0.1	0.792798
11.190000	0.1	0.793696
11.191667	0.1	0.797701
11.193333	0.1	0.803694
11.195000	0.1	0.808733
11.196667	0.1	0.810842
11.198333	0.1	0.810591
11.200000	0.1	0.809664
11.201667	0.1	0.809198
11.203333	0.1	0.809585
11.205000	0.1	0.810833
11.206667	0.1	0.812872
11.208333	0.1	0.815117
11.210000	0.1	0.816025
11.211667	0.1	0.814167
11.213333	0.1	0.810004
11.215000	0.1	0.805822
11.216667	0.1	0.803694
11.218333	0.1	0.803936
11.220000	0.1	0.805622
11.221667	0.1	0.807890
11.223333	0.1	0.810367
11.225000	0.1	0.813324
11.226667	0.1	0.817915
11.228333	0.1	0.824705
11.230000	0.1	0.831853
11.231667	0.1	0.836370
11.233333	0.1	0.836654
11.235000	0.1	0.832784
11.236667	0.1	0.825776
11.238333	0.1	0.818013
11.240000	0.1	0.813021
11.241667	0.1	0.812956
11.243333	0.1	0.816509
11.245000	0.1	0.820328
11.246667	0.1	0.822493
11.248333	0.1	0.824020
11.250000	0.1	0.827359
11.251667	0.1	0.833208
11.253333	0.1	0.839150
11.255000	0.1	0.842419
11.256667	0.1	0.842870
11.258333	0.1	0.842204
11.260000	0.1	0.841622
11.261667	0.1	0.840789
11.263333	0.1	0.838363
11.265000	0.1	0.833389
11.266667	0.1	0.826772
11.268333	0.1	0.820928
11.270000	0.1	0.817203
11.271667	0.1	0.814558
11.273333	0.1	0.811820
11.275000	0.1	0.809529
11.276667	0.1	0.808854
11.278333	0.1	0.809948
11.280000	0.1	0.811578
11.281667	0.1	0.812183
11.283333	0.1	0.811042
11.285000	0.1	0.808039
11.286667	0.1	0.803340
11.288333	0.1	0.797873
11.290000	0.1	0.792709
11.291667	0.1	0.788067
11.293333	0.1	0.784071
11.295000	0.1	0.781664
11.296667	0.1	0.781850
11.298333	0.1	0.784006
11.300000	0.1	0.785533
11.301667	0.1	0.784276
11.303333	0.1	0.780826
11.305000	0.1	0.777654
11.306667	0.1	0.776630
11.308333	0.1	0.777971
11.310000	0.1	0.780886
11.311667	0.1	0.784341
11.313333	0.1	0.787182
11.315000	0.1	0.788406
11.316667	0.1	0.787601
11.318333	0.1	0.784690
11.320000	0.1	0.779890
11.321667	0.1	0.774236
11.323333	0.1	0.769328
11.325000	0.1	0.766315
11.326667	0.1	0.765231
11.328333	0.1	0.765016
11.330000	0.1	0.764322
11.331667	0.1	0.762744
11.333333	0.1	0.760769
11.335000	0.1	0.758925
11.336667	0.1	0.757570
11.338333	0.1	0.756574
11.340000	0.1	0.754935
11.341667	0.1	0.751545
11.343333	0.1	0.746213
11.345000	0.1	0.739493
11.346667	0.1	0.731940
11.348333	0.1	0.724243
11.350000	0.1	0.717822
11.351667	0.1	0.713947
11.353333	0.1	0.712932
11.355000	0.1	0.715004
11.356667	0.1	0.720313
11.358333	0.1	0.727214
11.360000	0.1	0.732183
11.361667	0.1	0.732723
11.363333	0.1	0.729947
11.365000	0.1	0.727223
11.366667	0.1	0.726613
11.368333	0.1	0.727586
11.370000	0.1	0.729030
11.371667	0.1	0.730879
11.373333	0.1	0.732606
11.375000	0.1	0.732150
11.376667	0.1	0.728406
11.378333	0.1	0.723260
11.380000	0.1	0.719707
11.381667	0.1	0.719139
11.383333	0.1	0.721025
11.385000	0.1	0.723996
11.386667	0.1	0.726716
11.388333	0.1	0.728737
11.390000	0.1	0.730706
11.391667	0.1	0.732956
11.393333	0.1	0.734651
11.395000	0.1	0.735139
11.396667	0.1	0.735056
11.398333	0.1	0.735116
11.400000	0.1	0.734683
11.401667	0.1	0.733002
11.403333	0.1	0.730841
11.405000	0.1	0.729188
11.406667	0.1	0.728150
11.408333	0.1	0.727531
11.410000	0.1	0.727265
11.411667	0.1	0.727465
11.413333	0.1	0.728387
11.415000	0.1	0.730315
11.416667	0.1	0.733510
11.418333	0.1	0.738036
11.420000	0.1	0.743428
11.421667	0.1	0.747982
11.423333	0.1	0.749230
11.425000	0.1	0.746269
11.426667	0.1	0.741216
11.428333	0.1	0.737328
11.430000	0.1	0.736266
11.431667	0.1	0.737924
11.433333	0.1	0.741701
11.435000	0.1	0.746618
11.436667	0.1	0.750958
11.438333	0.1	0.752979
11.440000	0.1	0.752187
11.441667	0.1	0.749161
11.443333	0.1	0.744825
11.445000	0.1	0.740350
11.446667	0.1	0.736779
11.448333	0.1	0.734138
11.450000	0.1	0.731749
11.451667	0.1	0.729337
11.453333	0.1	0.727079
11.455000	0.1	0.724983
11.456667	0.1	0.723111
11.458333	0.1	0.721919
11.460000	0.1	0.722059
11.461667	0.1	0.723833
11.463333	0.1	0.726320
11.465000	0.1	0.727670
11.466667	0.1	0.726636
11.468333	0.1	0.723843
11.470000	0.1	0.722185
11.471667	0.1	0.724732
11.473333	0.1	0.731037
11.475000	0.1	0.736746
11.476667	0.1	0.737826
11.478333	0.1	0.734404
11.480000	0.1	0.729463
11.481667	0.1	0.724830
11.483333	0.1	0.720276
11.485000	0.1	0.715801
11.486667	0.1	0.712764
11.488333	0.1	0.712737
11.490000	0.1	0.716136
11.491667	0.1	0.721584
11.493333	0.1	0.726213
11.495000	0.1	0.727279
11.496667	0.1	0.723996
11.498333	0.1	0.717579
11.500000	0.1	0.710441
11.501667	0.1	0.705528
11.503333	0.1	0.704615
11.505000	0.1	0.707246
11.506667	0.1	0.711903
11.508333	0.1	0.717104
11.510000	0.1	0.721887
11.511667	0.1	0.726148
11.513333	0.1	0.729645
11.515000	0.1	0.731358
11.516667	0.1	0.730795
11.518333	0.1	0.728732
11.520000	0.1	0.726236
11.521667	0.1	0.723335
11.523333	0.1	0.719461
11.525000	0.1	0.715377
11.526667	0.1	0.713007
11.528333	0.1	0.712858
11.530000	0.1	0.713649
11.531667	0.1	0.714436
11.533333	0.1	0.715316
11.535000	0.1	0.716457
11.536667	0.1	0.717272
11.538333	0.1	0.717132
11.540000	0.1	0.716466
11.541667	0.1	0.716201
11.543333	0.1	0.716629
11.545000	0.1	0.717305
11.546667	0.1	0.717640
11.548333	0.1	0.717011
11.550000	0.1	0.714920
11.551667	0.1	0.711540
11.553333	0.1	0.707819
11.555000	0.1	0.704802
11.556667	0.1	0.702920
11.558333	0.1	0.701598
11.560000	0.1	0.699344
11.561667	0.1	0.694739
11.563333	0.1	0.688061
11.565000	0.1	0.681886
11.566667	0.1	0.678985
11.568333	0.1	0.679553
11.570000	0.1	0.681123
11.571667	0.1	0.680881
11.573333	0.1	0.677342
11.575000	0.1	0.670631
11.576667	0.1	0.662538
11.578333	0.1	0.655567
11.580000	0.1	0.650841
11.581667	0.1	0.647358
11.583333	0.1	0.643665
11.585000	0.1	0.639693
11.586667	0.1	0.636559
11.588333	0.1	0.634901
11.590000	0.1	0.634016
11.591667	0.1	0.632559
11.593333	0.1	0.629178
11.595000	0.1	0.622636
11.596667	0.1	0.612708
11.598333	0.1	0.601318
11.600000	0.1	0.591925
11.601667	0.1	0.586766
11.603333	0.1	0.585034
11.605000	0.1	0.583981
11.606667	0.1	0.581229
11.608333	0.1	0.576186
11.610000	0.1	0.569765
11.611667	0.1	0.562971
11.613333	0.1	0.556270
11.615000	0.1	0.550174
11.616667	0.1	0.545159
11.618333	0.1	0.541545
11.620000	0.1	0.539827
11.621667	0.1	0.539804
11.623333	0.1	0.540260
11.625000	0.1	0.540172
11.626667	0.1	0.538682
11.628333	0.1	0.534710
11.630000	0.1	0.527538
11.631667	0.1	0.517895
11.633333	0.1	0.508791
11.635000	0.1	0.504046
11.636667	0.1	0.504772
11.638333	0.1	0.508139
11.640000	0.1	0.510113
11.641667	0.1	0.509266
11.643333	0.1	0.507403
11.645000	0.1	0.506458
11.646667	0.1	0.506057
11.648333	0.1	0.504344
11.650000	0.1	0.500251
11.651667	0.1	0.494621
11.653333	0.1	0.489326
11.655000	0.1	0.485741
11.656667	0.1	0.484069
11.658333	0.1	0.483356
11.660000	0.1	0.481796
11.661667	0.1	0.477647
11.663333	0.1	0.470490
11.665000	0.1	0.461829
11.666667	0.1	0.454425
11.668333	0.1	0.450606
11.670000	0.1	0.450728
11.671667	0.1	0.452995
11.673333	0.1	0.454732
11.675000	0.1	0.454243
11.676667	0.1	0.451524
11.678333	0.1	0.446900
11.680000	0.1	0.440227
11.681667	0.1	0.432301
11.683333	0.1	0.425489
11.685000	0.1	0.421624
11.686667	0.1	0.419919
11.688333	0.1	0.418108
11.690000	0.1	0.415100
11.691667	0.1	0.411947
11.693333	0.1	0.410788
11.695000	0.1	0.412781
11.696667	0.1	0.416921
11.698333	0.1	0.420948
11.700000	0.1	0.422788
11.701667	0.1	0.421503
11.703333	0.1	0.417931
11.705000	0.1	0.413870
11.706667	0.1	0.410103
11.708333	0.1	0.406094
11.710000	0.1	0.401931
11.711667	0.1	0.399528
11.713333	0.1	0.400818
11.715000	0.1	0.404809
11.716667	0.1	0.407966
11.718333	0.1	0.407738
11.720000	0.1	0.404534
11.721667	0.1	0.400385
11.723333	0.1	0.396944
11.725000	0.1	0.394639
11.726667	0.1	0.392888
11.728333	0.1	0.391128
11.730000	0.1	0.389093
11.731667	0.1	0.386140
11.733333	0.1	0.381833
11.735000	0.1	0.377302
11.736667	0.1	0.374699
11.738333	0.1	0.374829
11.740000	0.1	0.376762
11.741667	0.1	0.379342
11.743333	0.1	0.381651
11.745000	0.1	0.382611
11.746667	0.1	0.381051
11.748333	0.1	0.376636
11.750000	0.1	0.370704
11.751667	0.1	0.365078
11.753333	0.1	0.360264
11.755000	0.1	0.356245
11.756667	0.1	0.353968
11.758333	0.1	0.354415
11.760000	0.1	0.357390
11.761667	0.1	0.361847
11.763333	0.1	0.366201
11.765000	0.1	0.368622
11.766667	0.1	0.367966
11.768333	0.1	0.364562
11.770000	0.1	0.360510
11.771667	0.1	0.358662
11.773333	0.1	0.360212
11.775000	0.1	0.363127
11.776667	0.1	0.363733
11.778333	0.1	0.360417
11.780000	0.1	0.354927
11.781667	0.1	0.350182
11.783333	0.1	0.348156
11.785000	0.1	0.348929
11.786667	0.1	0.350620
11.788333	0.1	0.351253
11.790000	0.1	0.350890
11.791667	0.1	0.351020
11.793333	0.1	0.352422
11.795000	0.1	0.354592
11.796667	0.1	0.356990
11.798333	0.1	0.359672
11.800000	0.1	0.362601
11.801667	0.1	0.364752
11.803333	0.1	0.364594
11.805000	0.1	0.362354
11.806667	0.1	0.360408
11.808333	0.1	0.360436
11.810000	0.1	0.362210
11.811667	0.1	0.365013
11.813333	0.1	0.367858
11.815000	0.1	0.369498
11.816667	0.1	0.370042
11.818333	0.1	0.371020
11.820000	0.1	0.372841
11.821667	0.1	0.373828
11.823333	0.1	0.372790
11.825000	0.1	0.370750
11.826667	0.1	0.369097
11.828333	0.1	0.367886
11.830000	0.1	0.366666
11.831667	0.1	0.365409
11.833333	0.1	0.364780
11.835000	0.1	0.366289
11.836667	0.1	0.370913
11.838333	0.1	0.377540
11.840000	0.1	0.384012
11.841667	0.1	0.388860
11.843333	0.1	0.391603
11.845000	0.1	0.392683
11.846667	0.1	0.392920
11.848333	0.1	0.392660
11.850000	0.1	0.391817
11.851667	0.1	0.390201
11.853333	0.1	0.388008
11.855000	0.1	0.386462
11.856667	0.1	0.386932
11.858333	0.1	0.389740
11.860000	0.1	0.394252
11.861667	0.1	0.399235
11.863333	0.1	0.403132
11.865000	0.1	0.404930
11.866667	0.1	0.404869
11.868333	0.1	0.404185
11.870000	0.1	0.404338
11.871667	0.1	0.406536
11.873333	0.1	0.411049
11.875000	0.1	0.416683
11.876667	0.1	0.421586
11.878333	0.1	0.424627
11.880000	0.1	0.426024
11.881667	0.1	0.426667
11.883333	0.1	0.427649
11.885000	0.1	0.430052
11.886667	0.1	0.434220
11.888333	0.1	0.439556
11.890000	0.1	0.445102
11.891667	0.1	0.450122
11.893333	0.1	0.454718
11.895000	0.1	0.459678
11.896667	0.1	0.465307
11.898333	0.1	0.471021
11.900000	0.1	0.476092
11.901667	0.1	0.480120
11.903333	0.1	0.482765
11.905000	0.1	0.483841
11.906667	0.1	0.484297
11.908333	0.1	0.486318
11.910000	0.1	0.491496
11.911667	0.1	0.499510
11.913333	0.1	0.509010
11.915000	0.1	0.519045
11.916667	0.1	0.528917
11.918333	0.1	0.537490
11.920000	0.1	0.543855
11.921667	0.1	0.547958
11.923333	0.1	0.550430
11.925000	0.1	0.552339
11.926667	0.1	0.554197
11.928333	0.1	0.555478
11.930000	0.1	0.556065
11.931667	0.1	0.557154
11.933333	0.1	0.560158
11.935000	0.1	0.565406
11.936667	0.1	0.571702
11.938333	0.1	0.577350
11.940000	0.1	0.582295
11.941667	0.1	0.588181
11.943333	0.1	0.595846
11.945000	0.1	0.604093
11.946667	0.1	0.611623
11.948333	0.1	0.618966
11.950000	0.1	0.626757
11.951667	0.1	0.633700
11.953333	0.1	0.638454
11.955000	0.1	0.641840
11.956667	0.1	0.645560
11.958333	0.1	0.650473
11.960000	0.1	0.656731
11.961667	0.1	0.664270
11.963333	0.1	0.673151
11.965000	0.1	0.683204
11.966667	0.1	0.693249
11.968333	0.1	0.701249
11.970000	0.1	0.705994
11.971667	0.1	0.708373
11.973333	0.1	0.709901
11.975000	0.1	0.710511
11.976667	0.1	0.709803
11.978333	0.1	0.709202
11.980000	0.1	0.711195
11.981667	0.1	0.717216
11.983333	0.1	0.726730
11.985000	0.1	0.737770
11.986667	0.1	0.748611
11.988333	0.1	0.758800
11.990000	0.1	0.768718
11.991667	0.1	0.778707
11.993333	0.1	0.788518
11.995000	0.1	0.797226
11.996667	0.1	0.804011
11.998333	0.1	0.809561
12.000000	0.1	0.815908
12.001667	0.1	0.823834
12.003333	0.1	0.832230
12.005000	0.1	0.840290
12.006667	0.1	0.848551
12.008333	0.1	0.858004
12.010000	0.1	0.868696
12.011667	0.1	0.879131
12.013333	0.1	0.887713
12.015000	0.1	0.894498
12.016667	0.1	0.900691
12.018333	0.1	0.907420
12.020000	0.1	0.915634
12.021667	0.1	0.925884
12.023333	0.1	0.937739
12.025000	0.1	0.949963
12.026667	0.1	0.961307
12.028333	0.1	0.971151
12.030000	0.1	0.979560
12.031667	0.1	0.986774
12.033333	0.1	0.992850
12.035000	0.1	0.998471
12.036667	0.1	1.005698
12.038333	0.1	1.016813
12.040000	0.1	1.032217
12.041667	0.1	1.049913
12.043333	0.1	1.067384
12.045000	0.1	1.083594
12.046667	0.1	1.098732
12.048333	0.1	1.113089
12.050000	0.1	1.127245
12.051667	0.1	1.141964
12.053333	0.1	1.156963
12.055000	0.1	1.170994
12.056667	0.1	1.183259
12.058333	0.1	1.193932
12.060000	0.1	1.203576
12.061667	0.1	1.212428
12.063333	0.1	1.220568
12.065000	0.1	1.228354
12.066667	0.1	1.236121
12.068333	0.1	1.244107
12.070000	0.1	1.252405
12.071667	0.1	1.260359
12.073333	0.1	1.266985
12.075000	0.1	1.272750
12.076667	0.1	1.280014
12.078333	0.1	1.291088
12.080000	0.1	1.306161
12.081667	0.1	1.323191
12.083333	0.1	1.339447
12.085000	0.1	1.353011
12.086667	0.1	1.363484
12.088333	0.1	1.371317
12.090000	0.1	1.376732
12.091667	0.1	1.380057
12.093333	0.1	1.382711
12.095000	0.1	1.386208
12.096667	0.1	1.390660
12.098333	0.1	1.395582
12.100000	0.1	1.400784
12.101667	0.1	1.405822
12.103333	0.1	1.409585
12.105000	0.1	1.410716
12.106667	0.1	1.409142
12.108333	0.1	1.407415
12.110000	0.1	1.408882
12.111667	0.1	1.414376
12.113333	0.1	1.421953
12.115000	0.1	1.429617
12.116667	0.1	1.436858
12.118333	0.1	1.443424
12.120000	0.1	1.448216
12.121667	0.1	1.450139
12.123333	0.1	1.449254
12.125000	0.1	1.446777
12.126667	0.1	1.444258
12.128333	0.1	1.442805
12.130000	0.1	1.442898
12.131667	0.1	1.444654
12.133333	0.1	1.447336
12.135000	0.1	1.449222
12.136667	0.1	1.449371
12.138333	0.1	1.448542
12.140000	0.1	1.447638
12.141667	0.1	1.446628
12.143333	0.1	1.445268
12.145000	0.1	1.443755
12.146667	0.1	1.441864
12.148333	0.1	1.438567
12.150000	0.1	1.433543
12.151667	0.1	1.428155
12.153333	0.1	1.424477
12.155000	0.1	1.423517
12.156667	0.1	1.424351
12.158333	0.1	1.425599
12.160000	0.1	1.427215
12.161667	0.1	1.429417
12.163333	0.1	1.431056
12.165000	0.1	1.431326
12.166667	0.1	1.431368
12.168333	0.1	1.432239
12.170000	0.1	1.432910
12.171667	0.1	1.431699
12.173333	0.1	1.428183
12.175000	0.1	1.423196
12.176667	0.1	1.417776
12.178333	0.1	1.412290
12.180000	0.1	1.406604
12.181667	0.1	1.400718
12.183333	0.1	1.394907
12.185000	0.1	1.389491
12.186667	0.1	1.384960
12.188333	0.1	1.381719
12.190000	0.1	1.379168
12.191667	0.1	1.376062
12.193333	0.1	1.372285
12.195000	0.1	1.369067
12.196667	0.1	1.367484
12.198333	0.1	1.367559
12.200000	0.1	1.368555
12.201667	0.1	1.369338
12.203333	0.1	1.368988
12.205000	0.1	1.367233
12.206667	0.1	1.363861
12.208333	0.1	1.358590
12.210000	0.1	1.351945
12.211667	0.1	1.345659
12.213333	0.1	1.341691
12.215000	0.1	1.340304
12.216667	0.1	1.339559
12.218333	0.1	1.337761
12.220000	0.1	1.335242
12.221667	0.1	1.332969
12.223333	0.1	1.331205
12.225000	0.1	1.330022
12.226667	0.1	1.329407
12.228333	0.1	1.328839
12.230000	0.1	1.327703
12.231667	0.1	1.326026
12.233333	0.1	1.324746
12.235000	0.1	1.325258
12.236667	0.1	1.327903
12.238333	0.1	1.330776
12.240000	0.1	1.331521
12.241667	0.1	1.330515
12.243333	0.1	1.330585
12.245000	0.1	1.333407
12.246667	0.1	1.337943
12.248333	0.1	1.342841
12.250000	0.1	1.348145
12.251667	0.1	1.354315
12.253333	0.1	1.361184
12.255000	0.1	1.367736
12.256667	0.1	1.372718
12.258333	0.1	1.375596
12.260000	0.1	1.376909
12.261667	0.1	1.377948
12.263333	0.1	1.380015
12.265000	0.1	1.384187
12.266667	0.1	1.391880
12.268333	0.1	1.404020
12.270000	0.1	1.419052
12.271667	0.1	1.433739
12.273333	0.1	1.446344
12.275000	0.1	1.457161
12.276667	0.1	1.466712
12.278333	0.1	1.475862
12.280000	0.1	1.486265
12.281667	0.1	1.498209
12.283333	0.1	1.510037
12.285000	0.1	1.520822
12.286667	0.1	1.531658
12.288333	0.1	1.544137
12.290000	0.1	1.558145
12.291667	0.1	1.571206
12.293333	0.1	1.581237
12.295000	0.1	1.589637
12.296667	0.1	1.599854
12.298333	0.1	1.613754
12.300000	0.1	1.630383
12.301667	0.1	1.646825
12.303333	0.1	1.660259
12.305000	0.1	1.670308
12.306667	0.1	1.679189
12.308333	0.1	1.689345
12.310000	0.1	1.701806
12.311667	0.1	1.716651
12.313333	0.1	1.733205
12.315000	0.1	1.750090
12.316667	0.1	1.766267
12.318333	0.1	1.781415
12.320000	0.1	1.795362
12.321667	0.1	1.808568
12.323333	0.1	1.822379
12.325000	0.1	1.837490
12.326667	0.1	1.853467
12.328333	0.1	1.870175
12.330000	0.1	1.888010
12.331667	0.1	1.906739
12.333333	0.1	1.925267
12.335000	0.1	1.942269
12.336667	0.1	1.957361
12.338333	0.1	1.971591
12.340000	0.1	1.985906
12.341667	0.1	2.000048
12.343333	0.1	2.013594
12.345000	0.1	2.026591
12.346667	0.1	2.039284
12.348333	0.1	2.051899
12.350000	0.1	2.064961
12.351667	0.1	2.079755
12.353333	0.1	2.097175
12.355000	0.1	2.115839
12.356667	0.1	2.133576
12.358333	0.1	2.150126
12.360000	0.1	2.166927
12.361667	0.1	2.185721
12.363333	0.1	2.207221
12.365000	0.1	2.230220
12.366667	0.1	2.252613
12.368333	0.1	2.273116
12.370000	0.1	2.291570
12.371667	0.1	2.308288
12.373333	0.1	2.323855
12.375000	0.1	2.339431
12.376667	0.1	2.356484
12.378333	0.1	2.375985
12.380000	0.1	2.398058
12.381667	0.1	2.422491
12.383333	0.1	2.448894
12.385000	0.1	2.475963
12.386667	0.1	2.501300
12.388333	0.1	2.522762
12.390000	0.1	2.539773
12.391667	0.1	2.553659
12.393333	0.1	2.566627
12.395000	0.1	2.580462
12.396667	0.1	2.596607
12.398333	0.1	2.615834
12.400000	0.1	2.637431
12.401667	0.1	2.660388
12.403333	0.1	2.684537
12.405000	0.1	2.709902
12.406667	0.1	2.736100
12.408333	0.1	2.761991
12.410000	0.1	2.786219
12.411667	0.1	2.809269
12.413333	0.1	2.833642
12.415000	0.1	2.860855
12.416667	0.1	2.889703
12.418333	0.1	2.917699
12.420000	0.1	2.942998
12.421667	0.1	2.965285
12.423333	0.1	2.985466
12.425000	0.1	3.005057
12.426667	0.1	3.025574
12.428333	0.1	3.048270
12.430000	0.1	3.073537
12.431667	0.1	3.099986
12.433333	0.1	3.125109
12.435000	0.1	3.147707
12.436667	0.1	3.169202
12.438333	0.1	3.192141
12.440000	0.1	3.217929
12.441667	0.1	3.246479
12.443333	0.1	3.277301
12.445000	0.1	3.309329
12.446667	0.1	3.340258
12.448333	0.1	3.367658
12.450000	0.1	3.390326
12.451667	0.1	3.408836
12.453333	0.1	3.425335
12.455000	0.1	3.442201
12.456667	0.1	3.460348
12.458333	0.1	3.478867
12.460000	0.1	3.496143
12.461667	0.1	3.511654
12.463333	0.1	3.526337
12.465000	0.1	3.541806
12.466667	0.1	3.560227
12.468333	0.1	3.582933
12.470000	0.1	3.607948
12.471667	0.1	3.630840
12.473333	0.1	3.648358
12.475000	0.1	3.659758
12.476667	0.1	3.665620
12.478333	0.1	3.667339
12.480000	0.1	3.667129
12.481667	0.1	3.667362
12.483333	0.1	3.669560
12.485000	0.1	3.673774
12.486667	0.1	3.678873
12.488333	0.1	3.683730
12.490000	0.1	3.687562
12.491667	0.1	3.689402
12.493333	0.1	3.688931
12.495000	0.1	3.687553
12.496667	0.1	3.687553
12.498333	0.1	3.691241
12.500000	0.1	3.699875
12.501667	0.1	3.711684
12.503333	0.1	3.722464
12.505000	0.1	3.729104
12.506667	0.1	3.731148
12.508333	0.1	3.728899
12.510000	0.1	3.723181
12.511667	0.1	3.716634
12.513333	0.1	3.712010
12.515000	0.1	3.709290
12.516667	0.1	3.706063
12.518333	0.1	3.700317
12.520000	0.1	3.692769
12.521667	0.1	3.685877
12.523333	0.1	3.680601
12.525000	0.1	3.675772
12.526667	0.1	3.670561
12.528333	0.1	3.665858
12.530000	0.1	3.663125
12.531667	0.1	3.662417
12.533333	0.1	3.662179
12.535000	0.1	3.661187
12.536667	0.1	3.659390
12.538333	0.1	3.656717
12.540000	0.1	3.652764
12.541667	0.1	3.647720
12.543333	0.1	3.642677
12.545000	0.1	3.638286
12.546667	0.1	3.633532
12.548333	0.1	3.626859
12.550000	0.1	3.618449
12.551667	0.1	3.610398
12.553333	0.1	3.604786
12.555000	0.1	3.602123
12.556667	0.1	3.601606
12.558333	0.1	3.601741
12.560000	0.1	3.600805
12.561667	0.1	3.597685
12.563333	0.1	3.592335
12.565000	0.1	3.585550
12.566667	0.1	3.578379
12.568333	0.1	3.571701
12.570000	0.1	3.566123
12.571667	0.1	3.561783
12.573333	0.1	3.558137
12.575000	0.1	3.554118
12.576667	0.1	3.548837
12.578333	0.1	3.542411
12.580000	0.1	3.535622
12.581667	0.1	3.528693
12.583333	0.1	3.520818
12.585000	0.1	3.511012
12.586667	0.1	3.499649
12.588333	0.1	3.488660
12.590000	0.1	3.479579
12.591667	0.1	3.472371
12.593333	0.1	3.465978
12.595000	0.1	3.459095
12.596667	0.1	3.450587
12.598333	0.1	3.439607
12.600000	0.1	3.425763
12.601667	0.1	3.409721
12.603333	0.1	3.393367
12.605000	0.1	3.378722
12.606667	0.1	3.366671
12.608333	0.1	3.356398
12.610000	0.1	3.346037
12.611667	0.1	3.334251
12.613333	0.1	3.320612
12.615000	0.1	3.304626
12.616667	0.1	3.286004
12.618333	0.1	3.265627
12.620000	0.1	3.245026
12.621667	0.1	3.225105
12.623333	0.1	3.205286
12.625000	0.1	3.184387
12.626667	0.1	3.162031
12.628333	0.1	3.138445
12.630000	0.1	3.113649
12.631667	0.1	3.087795
12.633333	0.1	3.061513
12.635000	0.1	3.035087
12.636667	0.1	3.008069
12.638333	0.1	2.980391
12.640000	0.1	2.953103
12.641667	0.1	2.927599
12.643333	0.1	2.904437
12.645000	0.1	2.883202
12.646667	0.1	2.862816
12.648333	0.1	2.841852
12.650000	0.1	2.819556
12.651667	0.1	2.796054
12.653333	0.1	2.771169
12.655000	0.1	2.744724
12.656667	0.1	2.717511
12.658333	0.1	2.690372
12.660000	0.1	2.663014
12.661667	0.1	2.634255
12.663333	0.1	2.603517
12.665000	0.1	2.572211
12.666667	0.1	2.542729
12.668333	0.1	2.516038
12.670000	0.1	2.491591
12.671667	0.1	2.468675
12.673333	0.1	2.446594
12.675000	0.1	2.424391
12.676667	0.1	2.401001
12.678333	0.1	2.376041
12.680000	0.1	2.350812
12.681667	0.1	2.327468
12.683333	0.1	2.306737
12.685000	0.1	2.287650
12.686667	0.1	2.268888
12.688333	0.1	2.249172
12.690000	0.1	2.227412
12.691667	0.1	2.203677
12.693333	0.1	2.179476
12.695000	0.1	2.156459
12.696667	0.1	2.134400
12.698333	0.1	2.111443
12.700000	0.1	2.086675
12.701667	0.1	2.061003
12.703333	0.1	2.035475
12.705000	0.1	2.010246
12.706667	0.1	1.985580
12.708333	0.1	1.962581
12.710000	0.1	1.942259
12.711667	0.1	1.924541
12.713333	0.1	1.908336
12.715000	0.1	1.892070
12.716667	0.1	1.874734
12.718333	0.1	1.856554
12.720000	0.1	1.838114
12.721667	0.1	1.819530
12.723333	0.1	1.801304
12.725000	0.1	1.784423
12.726667	0.1	1.768963
12.728333	0.1	1.754081
12.730000	0.1	1.739236
12.731667	0.1	1.724185
12.733333	0.1	1.708413
12.735000	0.1	1.691626
12.736667	0.1	1.674467
12.738333	0.1	1.657954
12.740000	0.1	1.642006
12.741667	0.1	1.625456
12.743333	0.1	1.607775
12.745000	0.1	1.590084
12.746667	0.1	1.574415
12.748333	0.1	1.562121
12.750000	0.1	1.552771
12.751667	0.1	1.544692
12.753333	0.1	1.536529
12.755000	0.1	1.527569
12.756667	0.1	1.517073
12.758333	0.1	1.504766
12.760000	0.1	1.492011
12.761667	0.1	1.480910
12.763333	0.1	1.471979
12.765000	0.1	1.463727
12.766667	0.1	1.454679
12.768333	0.1	1.445357
12.770000	0.1	1.437329
12.771667	0.1	1.430553
12.773333	0.1	1.423424
12.775000	0.1	1.414805
12.776667	0.1	1.404644
12.778333	0.1	1.393808
12.780000	0.1	1.384011
12.781667	0.1	1.377300
12.783333	0.1	1.375177
12.785000	0.1	1.377617
12.786667	0.1	1.382581
12.788333	0.1	1.387382
12.790000	0.1	1.390837
12.791667	0.1	1.393124
12.793333	0.1	1.394195
12.795000	0.1	1.393980
12.796667	0.1	1.393342
12.798333	0.1	1.393710
12.800000	0.1	1.396048
12.801667	0.1	1.400295
12.803333	0.1	1.405566
12.805000	0.1	1.410521
12.806667	0.1	1.413766
12.808333	0.1	1.414693
12.810000	0.1	1.413850
12.811667	0.1	1.412663
12.813333	0.1	1.412909
12.815000	0.1	1.415694
12.816667	0.1	1.420840
12.818333	0.1	1.427424
12.820000	0.1	1.434349
12.821667	0.1	1.440789
12.823333	0.1	1.447294
12.825000	0.1	1.455615
12.826667	0.1	1.466605
12.828333	0.1	1.479317
12.830000	0.1	1.492430
12.831667	0.1	1.505334
12.833333	0.1	1.517767
12.835000	0.1	1.529362
12.836667	0.1	1.540049
12.838333	0.1	1.550592
12.840000	0.1	1.562182
12.841667	0.1	1.575099
12.843333	0.1	1.588031
12.845000	0.1	1.599765
12.846667	0.1	1.610937
12.848333	0.1	1.622895
12.850000	0.1	1.636553
12.851667	0.1	1.652692
12.853333	0.1	1.671375
12.855000	0.1	1.691068
12.856667	0.1	1.709973
12.858333	0.1	1.727943
12.860000	0.1	1.746221
12.861667	0.1	1.765788
12.863333	0.1	1.786118
12.865000	0.1	1.805639
12.866667	0.1	1.823572
12.868333	0.1	1.840414
12.870000	0.1	1.856741
12.871667	0.1	1.872727
12.873333	0.1	1.888308
12.875000	0.1	1.903023
12.876667	0.1	1.916406
12.878333	0.1	1.928806
12.880000	0.1	1.941668
12.881667	0.1	1.956699
12.883333	0.1	1.974422
12.885000	0.1	1.993938
12.886667	0.1	2.014199
12.888333	0.1	2.034344
12.890000	0.1	2.053329
12.891667	0.1	2.070363
12.893333	0.1	2.085287
12.895000	0.1	2.098484
12.896667	0.1	2.110903
12.898333	0.1	2.123606
12.900000	0.1	2.137148
12.901667	0.1	2.150997
12.903333	0.1	2.163430
12.905000	0.1	2.172720
12.906667	0.1	2.179025
12.908333	0.1	2.184636
12.910000	0.1	2.191858
12.911667	0.1	2.201116
12.913333	0.1	2.211416
12.915000	0.1	2.221880
12.916667	0.1	2.232394
12.918333	0.1	2.243272
12.920000	0.1	2.254145
12.921667	0.1	2.263477
12.923333	0.1	2.270276
12.925000	0.1	2.275463
12.926667	0.1	2.280027
12.928333	0.1	2.283663
12.930000	0.1	2.286052
12.931667	0.1	2.287421
12.933333	0.1	2.287840
12.935000	0.1	2.287268
12.936667	0.1	2.285889
12.938333	0.1	2.283938
12.940000	0.1	2.282141
12.941667	0.1	2.282145
12.943333	0.1	2.285261
12.945000	0.1	2.291063
12.946667	0.1	2.297685
12.948333	0.1	2.302686
12.950000	0.1	2.304604
12.951667	0.1	2.304250
12.953333	0.1	2.303128
12.955000	0.1	2.301293
12.956667	0.1	2.297997
12.958333	0.1	2.292958
12.960000	0.1	2.286532
12.961667	0.1	2.279109
12.963333	0.1	2.271025
12.965000	0.1	2.263258
12.966667	0.1	2.257065
12.968333	0.1	2.252050
12.970000	0.1	2.246373
12.971667	0.1	2.239058
12.973333	0.1	2.230499
12.975000	0.1	2.221349
12.976667	0.1	2.212464
12.978333	0.1	2.204622
12.980000	0.1	2.197856
12.981667	0.1	2.191705
12.983333	0.1	2.185265
12.985000	0.1	2.177386
12.986667	0.1	2.168217
12.988333	0.1	2.159327
12.990000	0.1	2.151206
12.991667	0.1	2.142647
12.993333	0.1	2.133413
12.995000	0.1	2.124519
12.996667	0.1	2.115415
12.998333	0.1	2.103937
13.000000	0.1	2.089236
13.001667	0.1	2.073077
13.003333	0.1	2.057864
13.005000	0.1	2.044411
13.006667	0.1	2.031904
13.008333	0.1	2.018786
13.010000	0.1	2.003629
13.011667	0.1	1.985915
13.013333	0.1	1.965947
13.015000	0.1	1.944853
13.016667	0.1	1.924383
13.018333	0.1	1.905402
13.020000	0.1	1.887265
13.021667	0.1	1.869057
13.023333	0.1	1.850496
13.025000	0.1	1.831674
13.026667	0.1	1.812680
13.028333	0.1	1.793457
13.030000	0.1	1.773615
13.031667	0.1	1.752134
13.033333	0.1	1.727664
13.035000	0.1	1.699831
13.036667	0.1	1.670043
13.038333	0.1	1.640683
13.040000	0.1	1.613405
13.041667	0.1	1.588087
13.043333	0.1	1.563611
13.045000	0.1	1.539295
13.046667	0.1	1.515057
13.048333	0.1	1.491029
13.050000	0.1	1.467792
13.051667	0.1	1.446214
13.053333	0.1	1.426372
13.055000	0.1	1.407280
13.056667	0.1	1.387349
13.058333	0.1	1.365072
13.060000	0.1	1.340322
13.061667	0.1	1.314804
13.063333	0.1	1.291209
13.065000	0.1	1.271889
13.066667	0.1	1.256783
13.068333	0.1	1.243539
13.070000	0.1	1.230193
13.071667	0.1	1.216293
13.073333	0.1	1.202114
13.075000	0.1	1.188014
13.076667	0.1	1.174062
13.078333	0.1	1.159995
13.080000	0.1	1.146207
13.081667	0.1	1.134081
13.083333	0.1	1.124595
13.085000	0.1	1.117270
13.086667	0.1	1.110816
13.088333	0.1	1.104148
13.090000	0.1	1.096861
13.091667	0.1	1.089023
13.093333	0.1	1.080297
13.095000	0.1	1.069959
13.096667	0.1	1.058374
13.098333	0.1	1.047431
13.100000	0.1	1.039002
13.101667	0.1	1.033414
13.103333	0.1	1.029545
13.105000	0.1	1.025987
13.106667	0.1	1.021684
13.108333	0.1	1.016371
13.110000	0.1	1.011188
13.111667	0.1	1.008073
13.113333	0.1	1.007812
13.115000	0.1	1.008851
13.116667	0.1	1.008781
13.118333	0.1	1.006802
13.120000	0.1	1.004501
13.121667	0.1	1.004417
13.123333	0.1	1.007877
13.125000	0.1	1.013749
13.126667	0.1	1.019379
13.128333	0.1	1.022657
13.130000	0.1	1.023035
13.131667	0.1	1.021093
13.133333	0.1	1.018075
13.135000	0.1	1.015482
13.136667	0.1	1.014424
13.138333	0.1	1.014802
13.140000	0.1	1.015365
13.141667	0.1	1.015253
13.143333	0.1	1.015058
13.145000	0.1	1.015943
13.146667	0.1	1.018322
13.148333	0.1	1.021083
13.150000	0.1	1.022336
13.151667	0.1	1.021568
13.153333	0.1	1.019971
13.155000	0.1	1.018806
13.156667	0.1	1.019463
13.158333	0.1	1.023212
13.160000	0.1	1.029079
13.161667	0.1	1.034387
13.163333	0.1	1.037922
13.165000	0.1	1.040627
13.166667	0.1	1.043710
13.168333	0.1	1.047133
13.170000	0.1	1.050187
13.171667	0.1	1.052842
13.173333	0.1	1.055887
13.175000	0.1	1.059561
13.176667	0.1	1.062844
13.178333	0.1	1.065019
13.180000	0.1	1.067016
13.181667	0.1	1.069992
13.183333	0.1	1.073554
13.185000	0.1	1.076204
13.186667	0.1	1.077279
13.188333	0.1	1.078020
13.190000	0.1	1.080050
13.191667	0.1	1.083072
13.193333	0.1	1.084944
13.195000	0.1	1.084437
13.196667	0.1	1.083515
13.198333	0.1	1.085661
13.200000	0.1	1.091664
13.201667	0.1	1.098942
13.203333	0.1	1.105042
13.205000	0.1	1.109694
13.206667	0.1	1.113499
13.208333	0.1	1.116414
13.210000	0.1	1.118118
13.211667	0.1	1.119031
13.213333	0.1	1.120083
13.215000	0.1	1.122067
13.216667	0.1	1.125489
13.218333	0.1	1.129746
13.220000	0.1	1.132903
13.221667	0.1	1.134174
13.223333	0.1	1.135538
13.225000	0.1	1.139655
13.226667	0.1	1.147464
13.228333	0.1	1.157844
13.230000	0.1	1.168782
13.231667	0.1	1.178654
13.233333	0.1	1.186565
13.235000	0.1	1.192233
13.236667	0.1	1.196023
13.238333	0.1	1.198729
13.240000	0.1	1.201453
13.241667	0.1	1.205192
13.243333	0.1	1.210058
13.245000	0.1	1.215395
13.246667	0.1	1.220964
13.248333	0.1	1.227711
13.250000	0.1	1.237490
13.251667	0.1	1.251292
13.253333	0.1	1.267586
13.255000	0.1	1.283330
13.256667	0.1	1.296392
13.258333	0.1	1.306506
13.260000	0.1	1.314883
13.261667	0.1	1.323856
13.263333	0.1	1.336029
13.265000	0.1	1.352369
13.266667	0.1	1.371414
13.268333	0.1	1.390977
13.270000	0.1	1.409985
13.271667	0.1	1.428458
13.273333	0.1	1.446763
13.275000	0.1	1.465390
13.276667	0.1	1.484524
13.278333	0.1	1.503211
13.280000	0.1	1.520258
13.281667	0.1	1.536594
13.283333	0.1	1.555579
13.285000	0.1	1.580059
13.286667	0.1	1.609563
13.288333	0.1	1.641051
13.290000	0.1	1.672101
13.291667	0.1	1.702383
13.293333	0.1	1.732665
13.295000	0.1	1.763836
13.296667	0.1	1.796861
13.298333	0.1	1.832480
13.300000	0.1	1.870533
13.301667	0.1	1.910110
13.303333	0.1	1.950464
13.305000	0.1	1.991875
13.306667	0.1	2.035811
13.308333	0.1	2.083713
13.310000	0.1	2.135001
13.311667	0.1	2.187435
13.313333	0.1	2.239551
13.315000	0.1	2.291934
13.316667	0.1	2.346146
13.318333	0.1	2.402654
13.320000	0.1	2.460182
13.321667	0.1	2.517770
13.323333	0.1	2.576383
13.325000	0.1	2.637836
13.326667	0.1	2.703387
13.328333	0.1	2.773292
13.330000	0.1	2.846937
13.331667	0.1	2.923878
13.333333	0.1	3.004465
13.335000	0.1	3.088391
13.336667	0.1	3.173351
13.338333	0.1	3.256253
13.340000	0.1	3.336095
13.341667	0.1	3.415113
13.343333	0.1	3.497154
13.345000	0.1	3.584907
13.346667	0.1	3.678463
13.348333	0.1	3.776224
13.350000	0.1	3.876537
13.351667	0.1	3.978601
13.353333	0.1	4.082313
13.355000	0.1	4.187995
13.356667	0.1	4.296978
13.358333	0.1	4.411470
13.360000	0.1	4.532472
13.361667	0.1	4.658755
13.363333	0.1	4.788474
13.365000	0.1	4.921034
13.366667	0.1	5.057226
13.368333	0.1	5.198033
13.370000	0.1	5.343333
13.371667	0.1	5.491623
13.373333	0.1	5.640681
13.375000	0.1	5.789399
13.376667	0.1	5.939715
13.378333	0.1	6.095627
13.380000	0.1	6.259764
13.381667	0.1	6.431928
13.383333	0.1	6.610309
13.385000	0.1	6.793058
13.386667	0.1	6.979490
13.388333	0.1	7.170141
13.390000	0.1	7.365611
13.391667	0.1	7.565483
13.393333	0.1	7.768306
13.395000	0.1	7.972540
13.396667	0.1	8.177417
13.398333	0.1	8.383733
13.400000	0.1	8.594096
13.401667	0.1	8.811373
13.403333	0.1	9.036250
13.405000	0.1	9.266636
13.406667	0.1	9.499607
13.408333	0.1	9.733178
13.410000	0.1	9.966199
13.411667	0.1	10.197801
13.413333	0.1	10.427563
13.415000	0.1	10.655867
13.416667	0.1	10.883859
13.418333	0.1	11.112373
13.420000	0.1	11.340762
13.421667	0.1	11.567506
13.423333	0.1	11.791815
13.425000	0.1	12.013782
13.426667	0.1	12.233388
13.428333	0.1	12.449878
13.430000	0.1	12.662038
13.431667	0.1	12.868955
13.433333	0.1	13.070339
13.435000	0.1	13.266234
13.436667	0.1	13.456452
13.438333	0.1	13.640723
13.440000	0.1	13.818922
13.441667	0.1	13.990598
13.443333	0.1	14.154725
13.445000	0.1	14.310540
13.446667	0.1	14.458378
13.448333	0.1	14.599129
13.450000	0.1	14.733234
13.451667	0.1	14.860504
13.453333	0.1	14.981027
13.455000	0.1	15.095840
13.456667	0.1	15.205881
13.458333	0.1	15.310198
13.460000	0.1	15.405882
13.461667	0.1	15.490255
13.463333	0.1	15.563099
13.465000	0.1	15.626824
13.466667	0.1	15.684655
13.468333	0.1	15.738485
13.470000	0.1	15.788162
13.471667	0.1	15.832381
13.473333	0.1	15.869993
13.475000	0.1	15.900806
13.476667	0.1	15.925323
13.478333	0.1	15.944066
13.480000	0.1	15.957728
13.481667	0.1	15.967530
13.483333	0.1	15.974185
13.485000	0.1	15.976951
13.486667	0.1	15.974571
13.488333	0.1	15.966804
13.490000	0.1	15.954059
13.491667	0.1	15.936163
13.493333	0.1	15.912796
13.495000	0.1	15.884470
13.496667	0.1	15.852214
13.498333	0.1	15.816242
13.500000	0.1	15.775505
13.501667	0.1	15.729442
13.503333	0.1	15.679267
13.505000	0.1	15.626531
13.506667	0.1	15.571523
13.508333	0.1	15.513594
13.510000	0.1	15.452034
13.511667	0.1	15.386189
13.513333	0.1	15.315800
13.515000	0.1	15.241173
13.516667	0.1	15.162076
13.518333	0.1	15.077260
13.520000	0.1	14.985637
13.521667	0.1	14.887420
13.523333	0.1	14.783759
13.525000	0.1	14.675483
13.526667	0.1	14.563208
13.528333	0.1	14.447905
13.530000	0.1	14.329711
13.531667	0.1	14.206921
13.533333	0.1	14.077201
13.535000	0.1	13.939561
13.536667	0.1	13.794443
13.538333	0.1	13.642241
13.540000	0.1	13.483325
13.541667	0.1	13.319273
13.543333	0.1	13.151984
13.545000	0.1	12.981747
13.546667	0.1	12.807539
13.548333	0.1	12.628576
13.550000	0.1	12.444444
13.551667	0.1	12.254566
13.553333	0.1	12.058602
13.555000	0.1	11.857380
13.556667	0.1	11.652601
13.558333	0.1	11.445568
13.560000	0.1	11.236561
13.561667	0.1	11.024717
13.563333	0.1	10.808758
13.565000	0.1	10.588355
13.566667	0.1	10.363851
13.568333	0.1	10.135416
13.570000	0.1	9.903759
13.571667	0.1	9.670514
13.573333	0.1	9.437455
13.575000	0.1	9.205570
13.576667	0.1	8.974462
13.578333	0.1	8.742865
13.580000	0.1	8.510044
13.581667	0.1	8.276501
13.583333	0.1	8.043521
13.585000	0.1	7.812218
13.586667	0.1	7.582949
13.588333	0.1	7.355842
13.590000	0.1	7.131463
13.591667	0.1	6.910264
13.593333	0.1	6.692191
13.595000	0.1	6.477060
13.596667	0.1	6.265142
13.598333	0.1	6.057248
13.600000	0.1	5.853651
13.601667	0.1	5.653631
13.603333	0.1	5.456507
13.605000	0.1	5.262350
13.606667	0.1	5.072053
13.608333	0.1	4.887218
13.610000	0.1	4.709344
13.611667	0.1	4.538717
13.613333	0.1	4.374823
13.615000	0.1	4.217611
13.616667	0.1	4.066750
13.618333	0.1	3.920384
13.620000	0.1	3.776778
13.621667	0.1	3.636740
13.623333	0.1	3.502518
13.625000	0.1	3.374973
13.626667	0.1	3.253836
13.628333	0.1	3.139484
13.630000	0.1	3.031762
13.631667	0.1	2.928721
13.633333	0.1	2.828529
13.635000	0.1	2.731010
13.636667	0.1	2.636635
13.638333	0.1	2.545561
13.640000	0.1	2.458268
13.641667	0.1	2.376158
13.643333	0.1	2.300492
13.645000	0.1	2.230681
13.646667	0.1	2.164715
13.648333	0.1	2.101269
13.650000	0.1	2.040458
13.651667	0.1	1.982967
13.653333	0.1	1.929617
13.655000	0.1	1.880904
13.656667	0.1	1.836047
13.658333	0.1	1.793187
13.660000	0.1	1.750924
13.661667	0.1	1.709517
13.663333	0.1	1.670304
13.665000	0.1	1.633773
13.666667	0.1	1.599179
13.668333	0.1	1.566308
13.670000	0.1	1.535662
13.671667	0.1	1.506982
13.673333	0.1	1.479429
13.675000	0.1	1.452942
13.676667	0.1	1.428216
13.678333	0.1	1.405459
13.680000	0.1	1.383754
13.681667	0.1	1.362092
13.683333	0.1	1.340439
13.685000	0.1	1.319423
13.686667	0.1	1.299912
13.688333	0.1	1.282664
13.690000	0.1	1.268205
13.691667	0.1	1.256838
13.693333	0.1	1.248387
13.695000	0.1	1.241653
13.696667	0.1	1.234114
13.698333	0.1	1.223306
13.700000	0.1	1.209024
13.701667	0.1	1.193285
13.703333	0.1	1.178025
13.705000	0.1	1.163897
13.706667	0.1	1.151497
13.708333	0.1	1.142086
13.710000	0.1	1.136255
13.711667	0.1	1.133648
13.713333	0.1	1.133559
13.715000	0.1	1.134020
13.716667	0.1	1.131855
13.718333	0.1	1.125205
13.720000	0.1	1.115100
13.721667	0.1	1.104441
13.723333	0.1	1.096060
13.725000	0.1	1.091179
13.726667	0.1	1.088833
13.728333	0.1	1.086914
13.730000	0.1	1.083859
13.731667	0.1	1.079096
13.733333	0.1	1.073163
13.735000	0.1	1.067910
13.736667	0.1	1.065233
13.738333	0.1	1.065522
13.740000	0.1	1.067147
13.741667	0.1	1.066993
13.743333	0.1	1.063095
13.745000	0.1	1.056474
13.746667	0.1	1.048977
13.748333	0.1	1.041647
13.750000	0.1	1.035943
13.751667	0.1	1.033340
13.753333	0.1	1.033284
13.755000	0.1	1.034020
13.756667	0.1	1.034290
13.758333	0.1	1.033242
13.760000	0.1	1.031249
13.761667	0.1	1.030257
13.763333	0.1	1.031440
13.765000	0.1	1.033354
13.766667	0.1	1.033223
13.768333	0.1	1.029978
13.770000	0.1	1.025693
13.771667	0.1	1.023430
13.773333	0.1	1.024222
13.775000	0.1	1.026890
13.776667	0.1	1.029638
13.778333	0.1	1.030853
13.780000	0.1	1.029540
13.781667	0.1	1.025847
13.783333	0.1	1.021288
13.785000	0.1	1.017991
13.786667	0.1	1.016944
13.788333	0.1	1.017316
13.790000	0.1	1.017852
13.791667	0.1	1.018322
13.793333	0.1	1.019523
13.795000	0.1	1.021912
13.796667	0.1	1.024976
13.798333	0.1	1.028148
13.800000	0.1	1.031281
13.801667	0.1	1.034527
13.803333	0.1	1.038392
13.805000	0.1	1.043673
13.806667	0.1	1.050360
13.808333	0.1	1.056856
13.810000	0.1	1.061275
13.811667	0.1	1.063356
13.813333	0.1	1.063813
13.815000	0.1	1.062602
13.816667	0.1	1.059296
13.818333	0.1	1.054597
13.820000	0.1	1.050234
13.821667	0.1	1.047556
13.823333	0.1	1.047011
13.825000	0.1	1.048832
13.826667	0.1	1.053326
13.828333	0.1	1.059850
13.830000	0.1	1.066383
13.831667	0.1	1.071081
13.833333	0.1	1.073726
13.835000	0.1	1.074839
13.836667	0.1	1.074183
13.838333	0.1	1.071482
13.840000	0.1	1.068311
13.841667	0.1	1.066844
13.843333	0.1	1.067282
13.845000	0.1	1.068544
13.846667	0.1	1.070197
13.848333	0.1	1.072334
13.850000	0.1	1.074909
13.851667	0.1	1.078062
13.853333	0.1	1.082127
13.855000	0.1	1.086919
13.856667	0.1	1.091319
13.858333	0.1	1.093848
13.860000	0.1	1.093703
13.861667	0.1	1.091510
13.863333	0.1	1.089144
13.865000	0.1	1.088199
13.866667	0.1	1.088823
13.868333	0.1	1.090290
13.870000	0.1	1.092260
13.871667	0.1	1.095310
13.873333	0.1	1.099734
13.875000	0.1	1.104083
13.876667	0.1	1.106523
13.878333	0.1	1.107114
13.880000	0.1	1.107547
13.881667	0.1	1.109587
13.883333	0.1	1.113964
13.885000	0.1	1.119948
13.886667	0.1	1.125778
13.888333	0.1	1.129927
13.890000	0.1	1.132353
13.891667	0.1	1.134230
13.893333	0.1	1.136474
13.895000	0.1	1.138910
13.896667	0.1	1.140810
13.898333	0.1	1.141732
13.900000	0.1	1.141536
13.901667	0.1	1.140069
13.903333	0.1	1.137834
13.905000	0.1	1.136614
13.906667	0.1	1.138188
13.908333	0.1	1.142519
13.910000	0.1	1.147720
13.911667	0.1	1.151278
13.913333	0.1	1.151431
13.915000	0.1	1.148302
13.916667	0.1	1.144139
13.918333	0.1	1.141694
13.920000	0.1	1.141746
13.921667	0.1	1.143091
13.923333	0.1	1.144675
13.925000	0.1	1.146561
13.926667	0.1	1.149434
13.928333	0.1	1.154146
13.930000	0.1	1.161178
13.931667	0.1	1.169951
13.933333	0.1	1.179161
13.935000	0.1	1.187264
13.936667	0.1	1.192731
13.938333	0.1	1.195036
13.940000	0.1	1.195292
13.941667	0.1	1.195036
13.943333	0.1	1.194677
13.945000	0.1	1.193509
13.946667	0.1	1.191357
13.948333	0.1	1.189620
13.950000	0.1	1.189797
13.951667	0.1	1.192056
13.953333	0.1	1.195790
13.955000	0.1	1.200410
13.956667	0.1	1.205662
13.958333	0.1	1.211599
13.960000	0.1	1.218040
13.961667	0.1	1.224666
13.963333	0.1	1.231660
13.965000	0.1	1.239344
13.966667	0.1	1.247111
13.968333	0.1	1.253379
13.970000	0.1	1.257472
13.971667	0.1	1.260890
13.973333	0.1	1.265160
13.975000	0.1	1.269951
13.976667	0.1	1.274971
13.978333	0.1	1.281234
13.980000	0.1	1.289137
13.981667	0.1	1.297612
13.983333	0.1	1.305845
13.985000	0.1	1.314343
13.986667	0.1	1.324117
13.988333	0.1	1.335461
13.990000	0.1	1.347549
13.991667	0.1	1.358883
13.993333	0.1	1.368383
13.995000	0.1	1.376681
13.996667	0.1	1.385603
13.998333	0.1	1.395959
14.000000	0.1	1.406888
14.001667	0.1	1.417147
14.003333	0.1	1.426279
14.005000	0.1	1.435070
14.006667	0.1	1.444942
14.008333	0.1	1.456626
14.010000	0.1	1.469860
14.011667	0.1	1.484407
14.013333	0.1	1.500379
14.015000	0.1	1.517539
14.016667	0.1	1.535430
14.018333	0.1	1.553739
14.020000	0.1	1.572091
14.021667	0.1	1.590294
14.023333	0.1	1.608720
14.025000	0.1	1.627263
14.026667	0.1	1.644641
14.028333	0.1	1.660329
14.030000	0.1	1.676297
14.031667	0.1	1.695002
14.033333	0.1	1.716507
14.035000	0.1	1.739077
14.036667	0.1	1.761164
14.038333	0.1	1.782039
14.040000	0.1	1.801872
14.041667	0.1	1.821150
14.043333	0.1	1.840247
14.045000	0.1	1.860247
14.046667	0.1	1.882524
14.048333	0.1	1.906920
14.050000	0.1	1.932043
14.051667	0.1	1.957016
14.053333	0.1	1.981510
14.055000	0.1	2.005505
14.056667	0.1	2.029925
14.058333	0.1	2.056034
14.060000	0.1	2.083653
14.061667	0.1	2.110968
14.063333	0.1	2.136612
14.065000	0.1	2.161292
14.066667	0.1	2.187039
14.068333	0.1	2.215621
14.070000	0.1	2.247379
14.071667	0.1	2.281438
14.073333	0.1	2.316725
14.075000	0.1	2.351985
14.076667	0.1	2.385248
14.078333	0.1	2.414575
14.080000	0.1	2.439590
14.081667	0.1	2.461658
14.083333	0.1	2.482352
14.085000	0.1	2.502594
14.086667	0.1	2.523260
14.088333	0.1	2.546124
14.090000	0.1	2.573295
14.091667	0.1	2.604844
14.093333	0.1	2.638125
14.095000	0.1	2.670246
14.096667	0.1	2.699820
14.098333	0.1	2.726070
14.100000	0.1	2.747565
14.101667	0.1	2.764002
14.103333	0.1	2.778582
14.105000	0.1	2.795812
14.106667	0.1	2.817381
14.108333	0.1	2.841582
14.110000	0.1	2.865596
14.111667	0.1	2.887384
14.113333	0.1	2.906565
14.115000	0.1	2.923924
14.116667	0.1	2.939398
14.118333	0.1	2.951454
14.120000	0.1	2.959399
14.121667	0.1	2.965457
14.123333	0.1	2.973564
14.125000	0.1	2.986146
14.126667	0.1	3.002272
14.128333	0.1	3.018780
14.130000	0.1	3.032968
14.131667	0.1	3.044270
14.133333	0.1	3.053467
14.135000	0.1	3.061336
14.136667	0.1	3.068382
14.138333	0.1	3.074813
14.140000	0.1	3.080466
14.141667	0.1	3.084964
14.143333	0.1	3.087888
14.145000	0.1	3.089616
14.146667	0.1	3.091497
14.148333	0.1	3.094557
14.150000	0.1	3.098622
14.151667	0.1	3.102664
14.153333	0.1	3.106100
14.155000	0.1	3.109239
14.156667	0.1	3.111498
14.158333	0.1	3.110762
14.160000	0.1	3.106599
14.161667	0.1	3.101835
14.163333	0.1	3.099046
14.165000	0.1	3.097667
14.166667	0.1	3.094985
14.168333	0.1	3.088531
14.170000	0.1	3.077858
14.171667	0.1	3.064666
14.173333	0.1	3.051446
14.175000	0.1	3.039865
14.176667	0.1	3.030091
14.178333	0.1	3.021532
14.180000	0.1	3.013867
14.181667	0.1	3.007241
14.183333	0.1	3.001210
14.185000	0.1	2.994165
14.186667	0.1	2.984502
14.188333	0.1	2.971515
14.190000	0.1	2.955371
14.191667	0.1	2.937200
14.193333	0.1	2.918118
14.195000	0.1	2.898159
14.196667	0.1	2.877214
14.198333	0.1	2.855910
14.200000	0.1	2.834550
14.201667	0.1	2.812180
14.203333	0.1	2.787430
14.205000	0.1	2.760524
14.206667	0.1	2.733921
14.208333	0.1	2.710335
14.210000	0.1	2.690349
14.211667	0.1	2.671853
14.213333	0.1	2.652118
14.215000	0.1	2.630418
14.216667	0.1	2.608020
14.218333	0.1	2.586008
14.220000	0.1	2.563908
14.221667	0.1	2.540313
14.223333	0.1	2.514585
14.225000	0.1	2.487986
14.226667	0.1	2.462496
14.228333	0.1	2.438729
14.230000	0.1	2.415823
14.231667	0.1	2.392791
14.233333	0.1	2.368940
14.235000	0.1	2.343575
14.236667	0.1	2.316432
14.238333	0.1	2.288800
14.240000	0.1	2.263212
14.241667	0.1	2.241498
14.243333	0.1	2.223481
14.245000	0.1	2.207444
14.246667	0.1	2.191509
14.248333	0.1	2.174694
14.250000	0.1	2.156869
14.251667	0.1	2.138037
14.253333	0.1	2.117972
14.255000	0.1	2.096584
14.256667	0.1	2.074838
14.258333	0.1	2.054581
14.260000	0.1	2.036742
14.261667	0.1	2.020854
14.263333	0.1	2.006586
14.265000	0.1	1.993882
14.266667	0.1	1.981966
14.268333	0.1	1.969812
14.270000	0.1	1.957007
14.271667	0.1	1.943759
14.273333	0.1	1.930813
14.275000	0.1	1.919307
14.276667	0.1	1.909807
14.278333	0.1	1.901477
14.280000	0.1	1.892732
14.281667	0.1	1.882678
14.283333	0.1	1.871693
14.285000	0.1	1.861188
14.286667	0.1	1.852987
14.288333	0.1	1.848182
14.290000	0.1	1.846123
14.291667	0.1	1.845150
14.293333	0.1	1.843814
14.295000	0.1	1.841201
14.296667	0.1	1.837355
14.298333	0.1	1.833849
14.300000	0.1	1.832345
14.301667	0.1	1.831832
14.303333	0.1	1.828982
14.305000	0.1	1.821867
14.306667	0.1	1.811991
14.308333	0.1	1.802244
14.310000	0.1	1.794104
14.311667	0.1	1.786989
14.313333	0.1	1.780023
14.315000	0.1	1.773997
14.316667	0.1	1.770882
14.318333	0.1	1.771664
14.320000	0.1	1.775040
14.321667	0.1	1.778407
14.323333	0.1	1.780055
14.325000	0.1	1.780051
14.326667	0.1	1.779045
14.328333	0.1	1.776800
14.330000	0.1	1.772232
14.331667	0.1	1.765140
14.333333	0.1	1.757578
14.335000	0.1	1.753150
14.336667	0.1	1.753848
14.338333	0.1	1.757690
14.340000	0.1	1.760707
14.341667	0.1	1.761015
14.343333	0.1	1.759827
14.345000	0.1	1.759459
14.346667	0.1	1.761271
14.348333	0.1	1.764991
14.350000	0.1	1.769150
14.351667	0.1	1.771883
14.353333	0.1	1.771837
14.355000	0.1	1.769094
14.356667	0.1	1.764619
14.358333	0.1	1.759031
14.360000	0.1	1.752712
14.361667	0.1	1.746765
14.363333	0.1	1.743319
14.365000	0.1	1.744553
14.366667	0.1	1.751296
14.368333	0.1	1.762318
14.370000	0.1	1.774919
14.371667	0.1	1.786631
14.373333	0.1	1.796139
14.375000	0.1	1.802673
14.376667	0.1	1.805956
14.378333	0.1	1.806840
14.380000	0.1	1.807329
14.381667	0.1	1.809667
14.383333	0.1	1.814556
14.385000	0.1	1.820824
14.386667	0.1	1.827376
14.388333	0.1	1.834407
14.390000	0.1	1.842193
14.391667	0.1	1.849756
14.393333	0.1	1.855670
14.395000	0.1	1.860252
14.396667	0.1	1.865667
14.398333	0.1	1.873281
14.400000	0.1	1.882189
14.401667	0.1	1.890990
14.403333	0.1	1.899661
14.405000	0.1	1.909258
14.406667	0.1	1.920629
14.408333	0.1	1.933002
14.410000	0.1	1.944406
14.411667	0.1	1.953556
14.413333	0.1	1.960923
14.415000	0.1	1.968145
14.416667	0.1	1.976616
14.418333	0.1	1.986288
14.420000	0.1	1.995638
14.421667	0.1	2.003019
14.423333	0.1	2.008164
14.425000	0.1	2.012579
14.426667	0.1	2.018604
14.428333	0.1	2.027811
14.430000	0.1	2.039680
14.431667	0.1	2.052006
14.433333	0.1	2.062973
14.435000	0.1	2.072342
14.436667	0.1	2.081045
14.438333	0.1	2.090209
14.440000	0.1	2.100039
14.441667	0.1	2.109548
14.443333	0.1	2.117865
14.445000	0.1	2.125492
14.446667	0.1	2.133413
14.448333	0.1	2.141786
14.450000	0.1	2.150512
14.451667	0.1	2.159984
14.453333	0.1	2.170494
14.455000	0.1	2.181842
14.456667	0.1	2.193060
14.458333	0.1	2.202410
14.460000	0.1	2.208934
14.461667	0.1	2.213768
14.463333	0.1	2.219477
14.465000	0.1	2.228273
14.466667	0.1	2.240110
14.468333	0.1	2.252660
14.470000	0.1	2.263738
14.471667	0.1	2.273126
14.473333	0.1	2.282052
14.475000	0.1	2.291645
14.476667	0.1	2.302038
14.478333	0.1	2.312874
14.480000	0.1	2.324046
14.481667	0.1	2.335212
14.483333	0.1	2.345708
14.485000	0.1	2.356279
14.486667	0.1	2.369457
14.488333	0.1	2.386915
14.490000	0.1	2.407683
14.491667	0.1	2.429690
14.493333	0.1	2.451381
14.495000	0.1	2.471721
14.496667	0.1	2.490520
14.498333	0.1	2.508713
14.500000	0.1	2.527111
14.501667	0.1	2.545482
14.503333	0.1	2.563479
14.505000	0.1	2.582143
14.506667	0.1	2.603647
14.508333	0.1	2.629277
14.510000	0.1	2.658870
14.511667	0.1	2.691420
14.513333	0.1	2.725469
14.515000	0.1	2.760314
14.516667	0.1	2.796366
14.518333	0.1	2.833460
14.520000	0.1	2.869731
14.521667	0.1	2.902909
14.523333	0.1	2.932879
14.525000	0.1	2.962761
14.526667	0.1	2.996665
14.528333	0.1	3.036303
14.530000	0.1	3.081029
14.531667	0.1	3.130510
14.533333	0.1	3.184858
14.535000	0.1	3.242674
14.536667	0.1	3.301357
14.538333	0.1	3.359555
14.540000	0.1	3.417591
14.541667	0.1	3.475612
14.543333	0.1	3.532525
14.545000	0.1	3.587012
14.546667	0.1	3.639893
14.548333	0.1	3.694673
14.550000	0.1	3.754930
14.551667	0.1	3.822041
14.553333	0.1	3.895569
14.555000	0.1	3.974349
14.556667	0.1	4.056930
14.558333	0.1	4.141615
14.560000	0.1	4.226631
14.561667	0.1	4.310962
14.563333	0.1	4.394962
14.565000	0.1	4.479769
14.566667	0.1	4.566903
14.568333	0.1	4.658215
14.570000	0.1	4.754444
14.571667	0.1	4.853806
14.573333	0.1	4.953532
14.575000	0.1	5.052700
14.576667	0.1	5.153050
14.578333	0.1	5.256590
14.580000	0.1	5.362965
14.581667	0.1	5.470184
14.583333	0.1	5.577323
14.585000	0.1	5.685226
14.586667	0.1	5.795080
14.588333	0.1	5.907193
14.590000	0.1	6.021019
14.591667	0.1	6.135744
14.593333	0.1	6.250776
14.595000	0.1	6.365781
14.596667	0.1	6.480673
14.598333	0.1	6.595817
14.600000	0.1	6.711651
14.601667	0.1	6.827782
14.603333	0.1	6.943201
14.605000	0.1	7.057702
14.606667	0.1	7.172129
14.608333	0.1	7.286482
14.610000	0.1	7.399023
14.611667	0.1	7.508174
14.613333	0.1	7.614209
14.615000	0.1	7.718820
14.616667	0.1	7.823529
14.618333	0.1	7.927991
14.620000	0.1	8.030175
14.621667	0.1	8.128705
14.623333	0.1	8.224272
14.625000	0.1	8.318652
14.626667	0.1	8.413061
14.628333	0.1	8.506794
14.630000	0.1	8.597346
14.631667	0.1	8.682786
14.633333	0.1	8.763750
14.635000	0.1	8.842279
14.636667	0.1	8.919314
14.638333	0.1	8.993843
14.640000	0.1	9.063943
14.641667	0.1	9.128596
14.643333	0.1	9.188745
14.645000	0.1	9.246422
14.646667	0.1	9.302786
14.648333	0.1	9.357110
14.650000	0.1	9.407899
14.651667	0.1	9.454540
14.653333	0.1	9.497646
14.655000	0.1	9.538080
14.656667	0.1	9.575491
14.658333	0.1	9.608599
14.660000	0.1	9.636697
14.661667	0.1	9.660232
14.663333	0.1	9.680325
14.665000	0.1	9.697992
14.666667	0.1	9.714179
14.668333	0.1	9.729997
14.670000	0.1	9.745671
14.671667	0.1	9.759911
14.673333	0.1	9.771404
14.675000	0.1	9.780792
14.676667	0.1	9.790650
14.678333	0.1	9.802757
14.680000	0.1	9.815744
14.681667	0.1	9.826329
14.683333	0.1	9.832741
14.685000	0.1	9.836252
14.686667	0.1	9.839707
14.688333	0.1	9.845519
14.690000	0.1	9.854310
14.691667	0.1	9.864960
14.693333	0.1	9.876252
14.695000	0.1	9.888336
14.696667	0.1	9.902795
14.698333	0.1	9.922013
14.700000	0.1	9.948332
14.701667	0.1	9.982637
14.703333	0.1	10.023261
14.705000	0.1	10.066936
14.706667	0.1	10.111220
14.708333	0.1	10.156157
14.710000	0.1	10.204297
14.711667	0.1	10.259543
14.713333	0.1	10.324940
14.715000	0.1	10.400522
14.716667	0.1	10.483707
14.718333	0.1	10.572015
14.720000	0.1	10.664691
14.721667	0.1	10.763006
14.723333	0.1	10.870090
14.725000	0.1	10.988959
14.726667	0.1	11.119996
14.728333	0.1	11.261171
14.730000	0.1	11.410508
14.731667	0.1	11.567203
14.733333	0.1	11.730623
14.735000	0.1	11.901073
14.736667	0.1	12.080865
14.738333	0.1	12.271958
14.740000	0.1	12.473725
14.741667	0.1	12.683780
14.743333	0.1	12.900373
14.745000	0.1	13.123588
14.746667	0.1	13.353992
14.748333	0.1	13.591158
14.750000	0.1	13.834382
14.751667	0.1	14.083381
14.753333	0.1	14.337567
14.755000	0.1	14.595343
14.756667	0.1	14.854637
14.758333	0.1	15.113903
14.760000	0.1	15.372201
14.761667	0.1	15.629046
14.763333	0.1	15.884386
14.765000	0.1	16.137399
14.766667	0.1	16.385936
14.768333	0.1	16.628369
14.770000	0.1	16.864850
14.771667	0.1	17.096046
14.773333	0.1	17.321268
14.775000	0.1	17.538453
14.776667	0.1	17.745206
14.778333	0.1	17.939578
14.780000	0.1	18.121046
14.781667	0.1	18.290645
14.783333	0.1	18.448927
14.785000	0.1	18.595285
14.786667	0.1	18.729363
14.788333	0.1	18.851296
14.790000	0.1	18.960997
14.791667	0.1	19.058576
14.793333	0.1	19.144421
14.795000	0.1	19.218172
14.796667	0.1	19.279295
14.798333	0.1	19.328301
14.800000	0.1	19.366336
14.801667	0.1	19.394425
14.803333	0.1	19.413438
14.805000	0.1	19.423687
14.806667	0.1	19.424087
14.808333	0.1	19.412586
14.810000	0.1	19.388371
14.811667	0.1	19.352925
14.813333	0.1	19.308571
14.815000	0.1	19.256743
14.816667	0.1	19.197301
14.818333	0.1	19.129575
14.820000	0.1	19.054292
14.821667	0.1	18.974016
14.823333	0.1	18.891767
14.825000	0.1	18.808981
14.826667	0.1	18.724771
14.828333	0.1	18.637464
14.830000	0.1	18.546223
14.831667	0.1	18.451232
14.833333	0.1	18.352829
14.835000	0.1	18.250453
14.836667	0.1	18.142932
14.838333	0.1	18.029846
14.840000	0.1	17.911871
14.841667	0.1	17.789914
14.843333	0.1	17.665103
14.845000	0.1	17.538923
14.846667	0.1	17.412053
14.848333	0.1	17.283354
14.850000	0.1	17.150412
14.851667	0.1	17.011194
14.853333	0.1	16.866084
14.855000	0.1	16.717869
14.856667	0.1	16.568946
14.858333	0.1	16.419273
14.860000	0.1	16.266676
14.861667	0.1	16.108584
14.863333	0.1	15.943772
14.865000	0.1	15.772311
14.866667	0.1	15.594237
14.868333	0.1	15.410031
14.870000	0.1	15.222104
14.871667	0.1	15.033111
14.873333	0.1	14.842884
14.875000	0.1	14.649429
14.876667	0.1	14.452147
14.878333	0.1	14.252150
14.880000	0.1	14.050528
14.881667	0.1	13.847784
14.883333	0.1	13.643578
14.885000	0.1	13.436512
14.886667	0.1	13.225353
14.888333	0.1	13.010702
14.890000	0.1	12.794714
14.891667	0.1	12.579267
14.893333	0.1	12.364974
14.895000	0.1	12.151371
14.896667	0.1	11.937767
14.898333	0.1	11.724443
14.900000	0.1	11.512632
14.901667	0.1	11.303467
14.903333	0.1	11.097565
14.905000	0.1	10.895543
14.906667	0.1	10.698591
14.908333	0.1	10.508224
14.910000	0.1	10.325471
14.911667	0.1	10.150298
14.913333	0.1	9.981217
14.915000	0.1	9.816159
14.916667	0.1	9.654644
14.918333	0.1	9.498512
14.920000	0.1	9.350753
14.921667	0.1	9.214375
14.923333	0.1	9.091143
14.925000	0.1	8.980362
14.926667	0.1	8.879625
14.928333	0.1	8.787257
14.930000	0.1	8.703084
14.931667	0.1	8.627102
14.933333	0.1	8.558752
14.935000	0.1	8.497932
14.936667	0.1	8.445769
14.938333	0.1	8.403724
14.940000	0.1	8.372311
14.941667	0.1	8.351095
14.943333	0.1	8.339803
14.945000	0.1	8.338918
14.946667	0.1	8.349242
14.948333	0.1	8.370886
14.950000	0.1	8.402560
14.951667	0.1	8.441955
14.953333	0.1	8.486887
14.955000	0.1	8.536461
14.956667	0.1	8.591493
14.958333	0.1	8.653472
14.960000	0.1	8.723433
14.961667	0.1	8.802288
14.963333	0.1	8.890815
14.965000	0.1	8.988176
14.966667	0.1	9.091776
14.968333	0.1	9.198939
14.970000	0.1	9.307624
14.971667	0.1	9.416481
14.973333	0.1	9.525586
14.975000	0.1	9.636600
14.976667	0.1	9.751464
14.978333	0.1	9.871190
14.980000	0.1	9.995434
14.981667	0.1	10.122210
14.983333	0.1	10.248558
14.985000	0.1	10.372577
14.986667	0.1	10.494390
14.988333	0.1	10.614838
14.990000	0.1	10.734033
14.991667	0.1	10.851193
14.993333	0.1	10.965704
14.995000	0.1	11.078063
14.996667	0.1	11.188812
14.998333	0.1	11.296622
15.000000	0.1	11.398606
15.001667	0.1	11.492609
15.003333	0.1	11.578696
15.005000	0.1	11.658384
15.006667	0.1	11.733044
15.008333	0.1	11.803205
15.010000	0.1	11.868384
15.011667	0.1	11.927201
15.013333	0.1	11.978806
15.015000	0.1	12.023989
15.016667	0.1	12.063985
15.018333	0.1	12.098965
15.020000	0.1	12.128181
15.021667	0.1	12.150751
15.023333	0.1	12.166076
15.025000	0.1	12.173923
15.026667	0.1	12.174700
15.028333	0.1	12.169709
15.030000	0.1	12.160381
15.031667	0.1	12.146831
15.033333	0.1	12.127911
15.035000	0.1	12.102518
15.036667	0.1	12.070192
15.038333	0.1	12.031225
15.040000	0.1	11.986513
15.041667	0.1	11.937199
15.043333	0.1	11.884617
15.045000	0.1	11.829920
15.046667	0.1	11.773366
15.048333	0.1	11.714483
15.050000	0.1	11.652247
15.051667	0.1	11.584680
15.053333	0.1	11.509922
15.055000	0.1	11.427868
15.056667	0.1	11.339467
15.058333	0.1	11.245580
15.060000	0.1	11.147452
15.061667	0.1	11.046780
15.063333	0.1	10.944745
15.065000	0.1	10.841694
15.066667	0.1	10.737279
15.068333	0.1	10.630228
15.070000	0.1	10.519037
15.071667	0.1	10.403884
15.073333	0.1	10.286914
15.075000	0.1	10.170206
15.076667	0.1	10.054447
15.078333	0.1	9.939764
15.080000	0.1	9.826319
15.081667	0.1	9.713904
15.083333	0.1	9.602024
15.085000	0.1	9.490107
15.086667	0.1	9.377445
15.088333	0.1	9.263130
15.090000	0.1	9.146724
15.091667	0.1	9.029191
15.093333	0.1	8.912575
15.095000	0.1	8.798833
15.096667	0.1	8.689216
15.098333	0.1	8.583707
15.100000	0.1	8.481410
15.101667	0.1	8.382271
15.103333	0.1	8.287495
15.105000	0.1	8.198274
15.106667	0.1	8.114949
15.108333	0.1	8.036587
15.110000	0.1	7.960880
15.111667	0.1	7.885215
15.113333	0.1	7.808255
15.115000	0.1	7.730732
15.116667	0.1	7.655234
15.118333	0.1	7.584961
15.120000	0.1	7.522125
15.121667	0.1	7.466692
15.123333	0.1	7.416368
15.125000	0.1	7.368438
15.126667	0.1	7.322156
15.128333	0.1	7.279343
15.130000	0.1	7.242635
15.131667	0.1	7.213191
15.133333	0.1	7.189829
15.135000	0.1	7.170150
15.136667	0.1	7.152343
15.138333	0.1	7.135966
15.140000	0.1	7.121558
15.141667	0.1	7.110396
15.143333	0.1	7.103859
15.145000	0.1	7.102275
15.146667	0.1	7.104976
15.148333	0.1	7.111132
15.150000	0.1	7.120115
15.151667	0.1	7.131491
15.153333	0.1	7.144762
15.155000	0.1	7.159314
15.156667	0.1	7.174890
15.158333	0.1	7.192246
15.160000	0.1	7.212600
15.161667	0.1	7.236293
15.163333	0.1	7.262598
15.165000	0.1	7.290775
15.166667	0.1	7.320479
15.168333	0.1	7.351772
15.170000	0.1	7.385560
15.171667	0.1	7.423251
15.173333	0.1	7.464937
15.175000	0.1	7.508942
15.176667	0.1	7.553785
15.178333	0.1	7.599695
15.180000	0.1	7.647942
15.181667	0.1	7.699039
15.183333	0.1	7.751975
15.185000	0.1	7.804907
15.186667	0.1	7.855860
15.188333	0.1	7.903697
15.190000	0.1	7.949043
15.191667	0.1	7.993537
15.193333	0.1	8.038795
15.195000	0.1	8.086441
15.196667	0.1	8.136970
15.198333	0.1	8.188249
15.200000	0.1	8.237064
15.201667	0.1	8.281935
15.203333	0.1	8.323933
15.205000	0.1	8.365661
15.206667	0.1	8.409219
15.208333	0.1	8.453983
15.210000	0.1	8.496600
15.211667	0.1	8.533583
15.213333	0.1	8.564107
15.215000	0.1	8.590664
15.216667	0.1	8.616787
15.218333	0.1	8.644271
15.220000	0.1	8.672643
15.221667	0.1	8.699610
15.223333	0.1	8.721747
15.225000	0.1	8.736919
15.226667	0.1	8.746414
15.228333	0.1	8.753543
15.230000	0.1	8.760411
15.231667	0.1	8.766847
15.233333	0.1	8.771415
15.235000	0.1	8.772290
15.236667	0.1	8.768076
15.238333	0.1	8.758614
15.240000	0.1	8.744821
15.241667	0.1	8.727903
15.243333	0.1	8.708909
15.245000	0.1	8.688364
15.246667	0.1	8.666064
15.248333	0.1	8.641277
15.250000	0.1	8.613868
15.251667	0.1	8.585025
15.253333	0.1	8.555744
15.255000	0.1	8.525425
15.256667	0.1	8.493047
15.258333	0.1	8.457880
15.260000	0.1	8.418662
15.261667	0.1	8.374411
15.263333	0.1	8.325996
15.265000	0.1	8.275211
15.266667	0.1	8.222861
15.268333	0.1	8.168770
15.270000	0.1	8.113072
15.271667	0.1	8.056611
15.273333	0.1	8.000261
15.275000	0.1	7.944340
15.276667	0.1	7.888600
15.278333	0.1	7.832074
15.280000	0.1	7.773386
15.281667	0.1	7.712380
15.283333	0.1	7.650820
15.285000	0.1	7.590689
15.286667	0.1	7.532723
15.288333	0.1	7.476332
15.290000	0.1	7.420136
15.291667	0.1	7.362827
15.293333	0.1	7.303995
15.295000	0.1	7.244716
15.296667	0.1	7.186825
15.298333	0.1	7.131337
15.300000	0.1	7.078019
15.301667	0.1	7.026508
15.303333	0.1	6.977189
15.305000	0.1	6.930768
15.306667	0.1	6.887335
15.308333	0.1	6.846460
15.310000	0.1	6.808070
15.311667	0.1	6.772545
15.313333	0.1	6.739921
15.315000	0.1	6.709504
15.316667	0.1	6.680381
15.318333	0.1	6.652656
15.320000	0.1	6.627571
15.321667	0.1	6.606211
15.323333	0.1	6.588846
15.325000	0.1	6.575147
15.326667	0.1	6.564204
15.328333	0.1	6.555053
15.330000	0.1	6.547887
15.331667	0.1	6.544194
15.333333	0.1	6.545275
15.335000	0.1	6.551426
15.336667	0.1	6.562360
15.338333	0.1	6.577694
15.340000	0.1	6.597126
15.341667	0.1	6.620293
15.343333	0.1	6.646565
15.345000	0.1	6.675571
15.346667	0.1	6.707711
15.348333	0.1	6.743632
15.350000	0.1	6.783465
15.351667	0.1	6.827065
15.353333	0.1	6.874581
15.355000	0.1	6.926670
15.356667	0.1	6.984617
15.358333	0.1	7.049800
15.360000	0.1	7.121870
15.361667	0.1	7.197689
15.363333	0.1	7.273853
15.365000	0.1	7.350179
15.366667	0.1	7.429784
15.368333	0.1	7.515904
15.370000	0.1	7.609716
15.371667	0.1	7.710764
15.373333	0.1	7.818053
15.375000	0.1	7.930659
15.376667	0.1	8.048406
15.378333	0.1	8.172332
15.380000	0.1	8.304021
15.381667	0.1	8.444013
15.383333	0.1	8.591465
15.385000	0.1	8.745715
15.386667	0.1	8.906871
15.388333	0.1	9.075012
15.390000	0.1	9.250971
15.391667	0.1	9.437124
15.393333	0.1	9.635407
15.395000	0.1	9.845230
15.396667	0.1	10.064282
15.398333	0.1	10.290896
15.400000	0.1	10.525491
15.401667	0.1	10.770648
15.403333	0.1	11.030273
15.405000	0.1	11.307779
15.406667	0.1	11.604927
15.408333	0.1	11.922279
15.410000	0.1	12.259749
15.411667	0.1	12.616413
15.413333	0.1	12.990935
15.415000	0.1	13.382891
15.416667	0.1	13.793656
15.418333	0.1	14.225692
15.420000	0.1	14.681155
15.421667	0.1	15.161601
15.423333	0.1	15.668455
15.425000	0.1	16.203080
15.426667	0.1	16.767122
15.428333	0.1	17.362721
15.430000	0.1	17.991103
15.431667	0.1	18.651760
15.433333	0.1	19.344618
15.435000	0.1	20.071920
15.436667	0.1	20.836992
15.438333	0.1	21.642195
15.440000	0.1	22.488814
15.441667	0.1	23.377822
15.443333	0.1	24.309997
15.445000	0.1	25.285846
15.446667	0.1	26.306119
15.448333	0.1	27.372027
15.450000	0.1	28.484901
15.451667	0.1	29.646498
15.453333	0.1	30.858899
15.455000	0.1	32.123611
15.456667	0.1	33.441638
15.458333	0.1	34.813737
15.460000	0.1	36.240411
15.461667	0.1	37.722299
15.463333	0.1	39.260285
15.465000	0.1	40.855720
15.466667	0.1	42.510638
15.468333	0.1	44.226334
15.470000	0.1	46.002027
15.471667	0.1	47.836383
15.473333	0.1	49.729878
15.475000	0.1	51.685148
15.476667	0.1	53.705331
15.478333	0.1	55.792569
15.480000	0.1	57.948949
15.481667	0.1	60.177809
15.483333	0.1	62.482548
15.485000	0.1	64.864773
15.486667	0.1	67.324336
15.488333	0.1	69.860206
15.490000	0.1	72.470903
15.491667	0.1	75.155892
15.493333	0.1	77.917813
15.495000	0.1	80.762687
15.496667	0.1	83.697382
15.498333	0.1	86.726886
15.500000	0.1	89.853685
15.501667	0.1	93.079228
15.503333	0.1	96.406480
15.505000	0.1	99.840714
15.506667	0.1	103.387646
15.508333	0.1	107.052643
15.510000	0.1	110.841873
15.511667	0.1	114.762187
15.513333	0.1	118.820062
15.515000	0.1	123.022352
15.516667	0.1	127.377510
15.518333	0.1	131.894816
15.520000	0.1	136.583126
15.521667	0.1	141.450665
15.523333	0.1	146.504487
15.525000	0.1	151.749239
15.526667	0.1	157.188522
15.528333	0.1	162.827941
15.530000	0.1	168.674877
15.531667	0.1	174.735468
15.533333	0.1	181.012731
15.535000	0.1	187.507193
15.536667	0.1	194.218075
15.538333	0.1	201.143651
15.540000	0.1	208.279174
15.541667	0.1	215.614489
15.543333	0.1	223.135390
15.545000	0.1	230.826945
15.546667	0.1	238.674381
15.548333	0.1	246.660984
15.550000	0.1	254.765693
15.551667	0.1	262.962161
15.553333	0.1	271.220212
15.555000	0.1	279.508718
15.556667	0.1	287.796273
15.558333	0.1	296.049486
15.560000	0.1	304.232301
15.561667	0.1	312.306499
15.563333	0.1	320.232478
15.565000	0.1	327.971159
15.566667	0.1	335.486653
15.568333	0.1	342.747574
15.570000	0.1	349.724577
15.571667	0.1	356.386425
15.573333	0.1	362.700066
15.575000	0.1	368.635683
15.576667	0.1	374.171134
15.578333	0.1	379.290614
15.580000	0.1	383.980507
15.581667	0.1	388.228377
15.583333	0.1	392.023847
15.585000	0.1	395.358997
15.586667	0.1	398.230050
15.588333	0.1	400.639354
15.590000	0.1	402.594125
15.591667	0.1	404.103767
15.593333	0.1	405.178974
15.595000	0.1	405.830788
15.596667	0.1	406.069556
15.598333	0.1	405.906896
15.600000	0.1	405.358887
15.601667	0.1	404.446414
15.603333	0.1	403.192900
15.605000	0.1	401.620712
15.606667	0.1	399.748637
15.608333	0.1	397.593063
15.610000	0.1	395.170888
15.611667	0.1	392.500847
15.613333	0.1	389.602753
15.615000	0.1	386.495344
15.616667	0.1	383.194783
15.618333	0.1	379.714901
15.620000	0.1	376.068470
15.621667	0.1	372.268912
15.623333	0.1	368.331233
15.625000	0.1	364.271007
15.626667	0.1	360.101979
15.628333	0.1	355.834812
15.630000	0.1	351.478667
15.631667	0.1	347.043490
15.633333	0.1	342.539656
15.635000	0.1	337.976255
15.636667	0.1	333.361272
15.638333	0.1	328.701861
15.640000	0.1	324.003469
15.641667	0.1	319.271107
15.643333	0.1	314.511997
15.645000	0.1	309.734182
15.646667	0.1	304.942541
15.648333	0.1	300.138193
15.650000	0.1	295.321429
15.651667	0.1	290.494864
15.653333	0.1	285.664145
15.655000	0.1	280.835480
15.656667	0.1	276.013287
15.658333	0.1	271.200352
15.660000	0.1	266.398653
15.661667	0.1	261.610141
15.663333	0.1	256.837704
15.665000	0.1	252.084583
15.666667	0.1	247.352747
15.668333	0.1	242.643100
15.670000	0.1	237.957188
15.671667	0.1	233.297344
15.673333	0.1	228.666063
15.675000	0.1	224.066554
15.676667	0.1	219.502598
15.678333	0.1	214.976436
15.680000	0.1	210.487372
15.681667	0.1	206.033546
15.683333	0.1	201.615086
15.685000	0.1	197.234992
15.686667	0.1	192.898251
15.688333	0.1	188.611024
15.690000	0.1	184.378610
15.691667	0.1	180.202648
15.693333	0.1	176.080764
15.695000	0.1	172.009561
15.696667	0.1	167.988343
15.698333	0.1	164.020322
15.700000	0.1	160.110141
15.701667	0.1	156.259989
15.703333	0.1	152.468705
15.705000	0.1	148.734506
15.706667	0.1	145.057407
15.708333	0.1	141.439303
15.710000	0.1	137.882466
15.711667	0.1	134.387948
15.713333	0.1	130.955423
15.715000	0.1	127.585125
15.716667	0.1	124.279223
15.718333	0.1	121.040433
15.720000	0.1	117.869922
15.721667	0.1	114.767137
15.723333	0.1	111.731356
15.725000	0.1	108.762565
15.726667	0.1	105.861067
15.728333	0.1	103.027239
15.730000	0.1	100.260880
15.731667	0.1	97.559583
15.733333	0.1	94.919093
15.735000	0.1	92.336736
15.736667	0.1	89.813746
15.738333	0.1	87.353927
15.740000	0.1	84.961252
15.741667	0.1	82.637421
15.743333	0.1	80.380286
15.745000	0.1	78.185760
15.746667	0.1	76.050833
15.748333	0.1	73.974296
15.750000	0.1	71.956455
15.751667	0.1	69.998219
15.753333	0.1	68.099201
15.755000	0.1	66.257129
15.756667	0.1	64.469646
15.758333	0.1	62.735910
15.760000	0.1	61.056311
15.761667	0.1	59.430776
15.763333	0.1	57.857875
15.765000	0.1	56.336378
15.766667	0.1	54.866239
15.768333	0.1	53.446861
15.770000	0.1	52.075912
15.771667	0.1	50.750724
15.773333	0.1	49.469140
15.775000	0.1	48.229070
15.776667	0.1	47.029778
15.778333	0.1	45.873113
15.780000	0.1	44.760765
15.781667	0.1	43.691206
15.783333	0.1	42.660772
15.785000	0.1	41.666343
15.786667	0.1	40.705791
15.788333	0.1	39.777309
15.790000	0.1	38.880380
15.791667	0.1	38.016443
15.793333	0.1	37.187110
15.795000	0.1	36.392519
15.796667	0.1	35.631107
15.798333	0.1	34.899297
15.800000	0.1	34.192521
15.801667	0.1	33.507976
15.803333	0.1	32.845996
15.805000	0.1	32.208227
15.806667	0.1	31.595174
15.808333	0.1	31.005754
15.810000	0.1	30.438425
15.811667	0.1	29.892363
15.813333	0.1	29.367632
15.815000	0.1	28.864122
15.816667	0.1	28.380547
15.818333	0.1	27.915272
15.820000	0.1	27.468083
15.821667	0.1	27.039791
15.823333	0.1	26.630149
15.825000	0.1	26.237541
15.826667	0.1	25.859824
15.828333	0.1	25.494704
15.830000	0.1	25.140718
15.831667	0.1	24.798396
15.833333	0.1	24.469388
15.835000	0.1	24.154224
15.836667	0.1	23.851623
15.838333	0.1	23.559909
15.840000	0.1	23.278529
15.841667	0.1	23.007900
15.843333	0.1	22.747824
15.845000	0.1	22.496800
15.846667	0.1	22.253878
15.848333	0.1	22.020023
15.850000	0.1	21.796874
15.851667	0.1	21.584812
15.853333	0.1	21.382314
15.855000	0.1	21.186708
15.856667	0.1	20.995671
15.858333	0.1	20.808061
15.860000	0.1	20.623668
15.861667	0.1	20.443518
15.863333	0.1	20.270217
15.865000	0.1	20.105960
15.866667	0.1	19.950145
15.868333	0.1	19.800193
15.870000	0.1	19.653984
15.871667	0.1	19.510770
15.873333	0.1	19.370969
15.875000	0.1	19.235564
15.876667	0.1	19.105347
15.878333	0.1	18.980652
15.880000	0.1	18.861438
15.881667	0.1	18.747472
15.883333	0.1	18.638247
15.885000	0.1	18.532807
15.886667	0.1	18.430250
15.888333	0.1	18.330002
15.890000	0.1	18.231794
15.891667	0.1	18.136483
15.893333	0.1	18.046093
15.895000	0.1	17.961743
15.896667	0.1	17.882241
15.898333	0.1	17.805244
15.900000	0.1	17.729588
15.901667	0.1	17.656144
15.903333	0.1	17.585987
15.905000	0.1	17.519300
15.906667	0.1	17.456654
15.908333	0.1	17.399159
15.910000	0.1	17.346614
15.911667	0.1	17.297012
15.913333	0.1	17.248276
15.915000	0.1	17.199949
15.916667	0.1	17.153439
15.918333	0.1	17.111097
15.920000	0.1	17.074235
15.921667	0.1	17.041466
15.923333	0.1	17.010262
15.925000	0.1	16.980106
15.926667	0.1	16.952991
15.928333	0.1	16.930951
15.930000	0.1	16.913638
15.931667	0.1	16.898219
15.933333	0.1	16.882024
15.935000	0.1	16.865158
15.936667	0.1	16.849912
15.938333	0.1	16.838401
15.940000	0.1	16.831527
15.941667	0.1	16.828985
15.943333	0.1	16.830149
15.945000	0.1	16.835616
15.946667	0.1	16.846852
15.948333	0.1	16.864180
15.950000	0.1	16.885847
15.951667	0.1	16.909321
15.953333	0.1	16.932930
15.955000	0.1	16.956250
15.956667	0.1	16.979622
15.958333	0.1	17.003915
15.960000	0.1	17.030099
15.961667	0.1	17.058980
15.963333	0.1	17.091520
15.965000	0.1	17.128536
15.966667	0.1	17.169486
15.968333	0.1	17.212294
15.970000	0.1	17.255307
15.971667	0.1	17.298860
15.973333	0.1	17.344654
15.975000	0.1	17.393543
15.976667	0.1	17.443672
15.978333	0.1	17.491640
15.980000	0.1	17.535808
15.981667	0.1	17.577489
15.983333	0.1	17.619734
15.985000	0.1	17.665708
15.986667	0.1	17.716647
15.988333	0.1	17.770352
15.990000	0.1	17.823037
15.991667	0.1	17.872723
15.993333	0.1	17.919755
15.995000	0.1	17.964765
15.996667	0.1	18.008049
15.998333	0.1	18.050098
16.000000	0.1	18.091197
16.001667	0.1	18.131076
16.003333	0.1	18.169591
16.005000	0.1	18.207100
16.006667	0.1	18.243860
16.008333	0.1	18.279543
16.010000	0.1	18.313723
16.011667	0.1	18.346640
16.013333	0.1	18.379027
16.015000	0.1	18.411381
16.016667	0.1	18.443712
16.018333	0.1	18.475233
16.020000	0.1	18.504346
16.021667	0.1	18.529780
16.023333	0.1	18.551219
16.025000	0.1	18.568682
16.026667	0.1	18.582800
16.028333	0.1	18.595238
16.030000	0.1	18.607653
16.031667	0.1	18.620729
16.033333	0.1	18.634680
16.035000	0.1	18.649753
16.036667	0.1	18.665483
16.038333	0.1	18.680161
16.040000	0.1	18.691644
16.041667	0.1	18.699146
16.043333	0.1	18.704110
16.045000	0.1	18.708822
16.046667	0.1	18.714485
16.048333	0.1	18.720361
16.050000	0.1	18.724273
16.051667	0.1	18.725144
16.053333	0.1	18.724632
16.055000	0.1	18.724515
16.056667	0.1	18.723984
16.058333	0.1	18.720743
16.060000	0.1	18.713353
16.061667	0.1	18.702033
16.063333	0.1	18.687900
16.065000	0.1	18.671919
16.066667	0.1	18.654619
16.068333	0.1	18.635960
16.070000	0.1	18.614898
16.071667	0.1	18.590027
16.073333	0.1	18.561324
16.075000	0.1	18.530446
16.076667	0.1	18.499019
16.078333	0.1	18.466976
16.080000	0.1	18.432261
16.081667	0.1	18.392666
16.083333	0.1	18.348014
16.085000	0.1	18.299711
16.086667	0.1	18.248917
16.088333	0.1	18.196488
16.090000	0.1	18.143458
16.091667	0.1	18.090224
16.093333	0.1	18.035956
16.095000	0.1	17.979736
16.096667	0.1	17.921710
16.098333	0.1	17.862050
16.100000	0.1	17.799856
16.101667	0.1	17.734673
16.103333	0.1	17.667785
16.105000	0.1	17.601387
16.106667	0.1	17.536804
16.108333	0.1	17.473451
16.110000	0.1	17.409241
16.111667	0.1	17.342465
16.113333	0.1	17.273887
16.115000	0.1	17.205803
16.116667	0.1	17.138813
16.118333	0.1	17.072009
16.120000	0.1	17.005880
16.121667	0.1	16.942425
16.123333	0.1	16.883379
16.125000	0.1	16.829297
16.126667	0.1	16.779294
16.128333	0.1	16.731462
16.130000	0.1	16.684267
16.131667	0.1	16.637812
16.133333	0.1	16.593360
16.135000	0.1	16.551628
16.136667	0.1	16.511651
16.138333	0.1	16.471851
16.140000	0.1	16.432470
16.141667	0.1	16.396265
16.143333	0.1	16.365964
16.145000	0.1	16.341428
16.146667	0.1	16.319728
16.148333	0.1	16.297856
16.150000	0.1	16.275323
16.151667	0.1	16.254154
16.153333	0.1	16.236822
16.155000	0.1	16.224580
16.156667	0.1	16.216836
16.158333	0.1	16.212096
16.160000	0.1	16.209739
16.161667	0.1	16.210242
16.163333	0.1	16.214019
16.165000	0.1	16.221032
16.166667	0.1	16.230848
16.168333	0.1	16.241903
16.170000	0.1	16.252012
16.171667	0.1	16.260915
16.173333	0.1	16.271062
16.175000	0.1	16.284990
16.176667	0.1	16.302653
16.178333	0.1	16.321992
16.180000	0.1	16.341805
16.181667	0.1	16.363161
16.183333	0.1	16.387850
16.185000	0.1	16.416414
16.186667	0.1	16.447976
16.188333	0.1	16.480885
16.190000	0.1	16.512931
16.191667	0.1	16.542603
16.193333	0.1	16.571162
16.195000	0.1	16.602031
16.196667	0.1	16.637095
16.198333	0.1	16.674879
16.200000	0.1	16.712826
16.201667	0.1	16.749403
16.203333	0.1	16.784281
16.205000	0.1	16.818778
16.206667	0.1	16.855709
16.208333	0.1	16.897558
16.210000	0.1	16.944478
16.211667	0.1	16.994006
16.213333	0.1	17.042868
16.215000	0.1	17.088964
16.216667	0.1	17.132494
16.218333	0.1	17.175647
16.220000	0.1	17.219852
16.221667	0.1	17.264104
16.223333	0.1	17.307675
16.225000	0.1	17.352388
16.226667	0.1	17.400458
16.228333	0.1	17.451937
16.230000	0.1	17.505214
16.231667	0.1	17.558238
16.233333	0.1	17.609033
16.235000	0.1	17.656195
16.236667	0.1	17.699371
16.238333	0.1	17.740284
16.240000	0.1	17.783060
16.241667	0.1	17.831428
16.243333	0.1	17.885212
16.245000	0.1	17.940504
16.246667	0.1	17.993259
16.248333	0.1	18.042522
16.250000	0.1	18.090517
16.251667	0.1	18.140120
16.253333	0.1	18.192269
16.255000	0.1	18.245513
16.256667	0.1	18.297900
16.258333	0.1	18.348913
16.260000	0.1	18.399456
16.261667	0.1	18.450553
16.263333	0.1	18.501938
16.265000	0.1	18.551857
16.266667	0.1	18.599043
16.268333	0.1	18.644286
16.270000	0.1	18.689604
16.271667	0.1	18.736729
16.273333	0.1	18.786020
16.275000	0.1	18.836060
16.276667	0.1	18.885178
16.278333	0.1	18.933071
16.280000	0.1	18.980769
16.281667	0.1	19.029928
16.283333	0.1	19.081556
16.285000	0.1	19.134497
16.286667	0.1	19.185785
16.288333	0.1	19.232845
16.290000	0.1	19.275607
16.291667	0.1	19.316850
16.293333	0.1	19.360199
16.295000	0.1	19.407324
16.296667	0.1	19.457112
16.298333	0.1	19.507292
16.300000	0.1	19.556596
16.301667	0.1	19.605807
16.303333	0.1	19.657072
16.305000	0.1	19.711177
16.306667	0.1	19.765804
16.308333	0.1	19.817944
16.310000	0.1	19.867034
16.311667	0.1	19.914969
16.313333	0.1	19.964087
16.315000	0.1	20.015244
16.316667	0.1	20.067571
16.318333	0.1	20.119934
16.320000	0.1	20.172237
16.321667	0.1	20.225197
16.323333	0.1	20.278953
16.325000	0.1	20.332565
16.326667	0.1	20.385575
16.328333	0.1	20.438875
16.330000	0.1	20.492892
16.331667	0.1	20.546797
16.333333	0.1	20.600120
16.335000	0.1	20.653792
16.336667	0.1	20.709462
16.338333	0.1	20.768344
16.340000	0.1	20.829737
16.341667	0.1	20.890255
16.343333	0.1	20.946329
16.345000	0.1	20.998293
16.346667	0.1	21.050395
16.348333	0.1	21.106494
16.350000	0.1	21.166955
16.351667	0.1	21.229363
16.353333	0.1	21.291110
16.355000	0.1	21.351362
16.356667	0.1	21.411115
16.358333	0.1	21.472010
16.360000	0.1	21.535400
16.361667	0.1	21.601617
16.363333	0.1	21.669557
16.365000	0.1	21.737441
16.366667	0.1	21.804054
16.368333	0.1	21.869517
16.370000	0.1	21.934817
16.371667	0.1	22.000452
16.373333	0.1	22.066059
16.375000	0.1	22.131410
16.376667	0.1	22.197403
16.378333	0.1	22.266023
16.380000	0.1	22.338796
16.381667	0.1	22.415184
16.383333	0.1	22.492535
16.385000	0.1	22.567832
16.386667	0.1	22.640051
16.388333	0.1	22.710967
16.390000	0.1	22.783331
16.391667	0.1	22.858158
16.393333	0.1	22.934112
16.395000	0.1	23.009325
16.396667	0.1	23.083212
16.398333	0.1	23.157098
16.400000	0.1	23.232983
16.401667	0.1	23.311456
16.403333	0.1	23.391736
16.405000	0.1	23.473213
16.406667	0.1	23.555141
16.408333	0.1	23.635868
16.410000	0.1	23.714192
16.411667	0.1	23.791059
16.413333	0.1	23.868782
16.415000	0.1	23.948657
16.416667	0.1	24.030232
16.418333	0.1	24.112747
16.420000	0.1	24.195621
16.421667	0.1	24.277917
16.423333	0.1	24.358938
16.425000	0.1	24.439045
16.426667	0.1	24.519260
16.428333	0.1	24.600788
16.430000	0.1	24.685054
16.431667	0.1	24.772617
16.433333	0.1	24.862229
16.435000	0.1	24.951929
16.436667	0.1	25.040428
16.438333	0.1	25.127409
16.440000	0.1	25.213212
16.441667	0.1	25.298558
16.443333	0.1	25.384608
16.445000	0.1	25.472892
16.446667	0.1	25.564362
16.448333	0.1	25.658445
16.450000	0.1	25.752960
16.451667	0.1	25.845235
16.453333	0.1	25.933846
16.455000	0.1	26.019923
16.456667	0.1	26.106797
16.458333	0.1	26.197541
16.460000	0.1	26.292596
16.461667	0.1	26.389943
16.463333	0.1	26.486674
16.465000	0.1	26.580743
16.466667	0.1	26.672147
16.468333	0.1	26.762136
16.470000	0.1	26.851646
16.471667	0.1	26.941127
16.473333	0.1	27.030995
16.475000	0.1	27.121832
16.476667	0.1	27.214419
16.478333	0.1	27.308874
16.480000	0.1	27.404209
16.481667	0.1	27.499786
16.483333	0.1	27.596015
16.485000	0.1	27.692919
16.486667	0.1	27.789818
16.488333	0.1	27.886620
16.490000	0.1	27.983752
16.491667	0.1	28.081373
16.493333	0.1	28.179800
16.495000	0.1	28.279773
16.496667	0.1	28.381911
16.498333	0.1	28.486303
16.500000	0.1	28.592637
16.501667	0.1	28.700349
16.503333	0.1	28.808876
16.505000	0.1	28.917943
16.506667	0.1	29.027364
16.508333	0.1	29.136743
16.510000	0.1	29.245671
16.511667	0.1	29.354082
16.513333	0.1	29.462529
16.515000	0.1	29.572216
16.516667	0.1	29.684263
16.518333	0.1	29.798551
16.520000	0.1	29.913955
16.521667	0.1	30.029938
16.523333	0.1	30.146674
16.525000	0.1	30.264021
16.526667	0.1	30.381996
16.528333	0.1	30.501988
16.530000	0.1	30.625812
16.531667	0.1	30.753706
16.533333	0.1	30.884375
16.535000	0.1	31.016469
16.536667	0.1	31.148726
16.538333	0.1	31.279777
16.540000	0.1	31.409841
16.541667	0.1	31.541777
16.543333	0.1	31.678202
16.545000	0.1	31.818948
16.546667	0.1	31.962344
16.548333	0.1	32.106540
16.550000	0.1	32.249405
16.551667	0.1	32.389616
16.553333	0.1	32.528825
16.555000	0.1	32.671518
16.556667	0.1	32.821773
16.558333	0.1	32.980344
16.560000	0.1	33.144411
16.561667	0.1	33.309241
16.563333	0.1	33.470723
16.565000	0.1	33.627343
16.566667	0.1	33.780686
16.568333	0.1	33.934452
16.570000	0.1	34.092385
16.571667	0.1	34.256405
16.573333	0.1	34.426199
16.575000	0.1	34.599789
16.576667	0.1	34.775096
16.578333	0.1	34.951856
16.580000	0.1	35.131462
16.581667	0.1	35.314467
16.583333	0.1	35.499209
16.585000	0.1	35.683522
16.586667	0.1	35.866783
16.588333	0.1	36.049732
16.590000	0.1	36.233654
16.591667	0.1	36.420682
16.593333	0.1	36.613271
16.595000	0.1	36.812541
16.596667	0.1	37.017819
16.598333	0.1	37.227329
16.600000	0.1	37.438558
16.601667	0.1	37.649032
16.603333	0.1	37.858239
16.605000	0.1	38.068383
16.606667	0.1	38.282145
16.608333	0.1	38.500354
16.610000	0.1	38.722483
16.611667	0.1	38.948352
16.613333	0.1	39.178212
16.615000	0.1	39.411336
16.616667	0.1	39.645913
16.618333	0.1	39.880811
16.620000	0.1	40.116566
16.621667	0.1	40.354827
16.623333	0.1	40.597296
16.625000	0.1	40.844735
16.626667	0.1	41.096574
16.628333	0.1	41.351225
16.630000	0.1	41.606929
16.631667	0.1	41.863071
16.633333	0.1	42.120363
16.635000	0.1	42.379298
16.636667	0.1	42.638914
16.638333	0.1	42.896923
16.640000	0.1	43.150983
16.641667	0.1	43.399860
16.643333	0.1	43.643587
16.645000	0.1	43.883184
16.646667	0.1	44.120108
16.648333	0.1	44.354787
16.650000	0.1	44.585071
16.651667	0.1	44.807163
16.653333	0.1	45.018424
16.655000	0.1	45.218701
16.656667	0.1	45.409510
16.658333	0.1	45.592370
16.660000	0.1	45.767585
16.661667	0.1	45.934347
16.663333	0.1	46.091853
16.665000	0.1	46.239765
16.666667	0.1	46.377811
16.668333	0.1	46.505118
16.670000	0.1	46.620155
16.671667	0.1	46.721627
16.673333	0.1	46.808953
16.675000	0.1	46.882313
16.676667	0.1	46.943412
16.678333	0.1	46.994877
16.680000	0.1	47.037257
16.681667	0.1	47.067977
16.683333	0.1	47.084382
16.685000	0.1	47.086529
16.686667	0.1	47.077378
16.688333	0.1	47.061131
16.690000	0.1	47.040479
16.691667	0.1	47.015166
16.693333	0.1	46.983087
16.695000	0.1	46.942080
16.696667	0.1	46.891053
16.698333	0.1	46.830219
16.700000	0.1	46.761618
16.701667	0.1	46.688975
16.703333	0.1	46.615629
16.705000	0.1	46.542925
16.706667	0.1	46.471106
16.708333	0.1	46.400027
16.710000	0.1	46.328250
16.711667	0.1	46.253139
16.713333	0.1	46.172938
16.715000	0.1	46.088495
16.716667	0.1	46.003140
16.718333	0.1	45.921449
16.720000	0.1	45.847474
16.721667	0.1	45.782654
16.723333	0.1	45.725326
16.725000	0.1	45.672441
16.726667	0.1	45.621377
16.728333	0.1	45.570862
16.730000	0.1	45.521264
16.731667	0.1	45.474288
16.733333	0.1	45.432355
16.735000	0.1	45.397431
16.736667	0.1	45.369915
16.738333	0.1	45.348932
16.740000	0.1	45.333328
16.741667	0.1	45.322375
16.743333	0.1	45.315772
16.745000	0.1	45.313090
16.746667	0.1	45.314096
16.748333	0.1	45.319363
16.750000	0.1	45.329887
16.751667	0.1	45.345966
16.753333	0.1	45.366613
16.755000	0.1	45.390148
16.756667	0.1	45.415219
16.758333	0.1	45.441212
16.760000	0.1	45.467983
16.761667	0.1	45.495513
16.763333	0.1	45.524733
16.765000	0.1	45.558466
16.766667	0.1	45.599509
16.768333	0.1	45.647216
16.770000	0.1	45.697405
16.771667	0.1	45.745759
16.773333	0.1	45.791105
16.775000	0.1	45.835627
16.776667	0.1	45.882668
16.778333	0.1	45.934585
16.780000	0.1	45.991424
16.781667	0.1	46.050814
16.783333	0.1	46.109781
16.785000	0.1	46.167197
16.786667	0.1	46.224371
16.788333	0.1	46.283156
16.790000	0.1	46.344162
16.791667	0.1	46.406626
16.793333	0.1	46.468843
16.795000	0.1	46.529193
16.796667	0.1	46.587572
16.798333	0.1	46.645901
16.800000	0.1	46.706870
16.801667	0.1	46.772007
16.803333	0.1	46.840874
16.805000	0.1	46.911431
16.806667	0.1	46.981070
16.808333	0.1	47.047543
16.810000	0.1	47.109691
16.811667	0.1	47.168247
16.813333	0.1	47.225854
16.815000	0.1	47.285729
16.816667	0.1	47.349813
16.818333	0.1	47.417856
16.820000	0.1	47.487808
16.821667	0.1	47.557172
16.823333	0.1	47.624302
16.825000	0.1	47.688633
16.826667	0.1	47.750566
16.828333	0.1	47.811344
16.830000	0.1	47.872532
16.831667	0.1	47.935462
16.833333	0.1	48.001157
16.835000	0.1	48.070154
16.836667	0.1	48.141764
16.838333	0.1	48.213927
16.840000	0.1	48.284410
16.841667	0.1	48.352089
16.843333	0.1	48.417039
16.845000	0.1	48.479950
16.846667	0.1	48.541632
16.848333	0.1	48.602466
16.850000	0.1	48.662424
16.851667	0.1	48.722047
16.853333	0.1	48.782565
16.855000	0.1	48.844679
16.856667	0.1	48.908331
16.858333	0.1	48.973761
16.860000	0.1	49.041226
16.861667	0.1	49.109925
16.863333	0.1	49.178316
16.865000	0.1	49.245469
16.866667	0.1	49.311416
16.868333	0.1	49.375948
16.870000	0.1	49.438546
16.871667	0.1	49.500107
16.873333	0.1	49.562180
16.875000	0.1	49.624629
16.876667	0.1	49.686432
16.878333	0.1	49.747271
16.880000	0.1	49.806517
16.881667	0.1	49.862848
16.883333	0.1	49.916096
16.885000	0.1	49.968096
16.886667	0.1	50.021769
16.888333	0.1	50.079166
16.890000	0.1	50.139744
16.891667	0.1	50.201132
16.893333	0.1	50.261859
16.895000	0.1	50.322074
16.896667	0.1	50.381823
16.898333	0.1	50.440254
16.900000	0.1	50.496254
16.901667	0.1	50.549135
16.903333	0.1	50.598844
16.905000	0.1	50.646197
16.906667	0.1	50.693145
16.908333	0.1	50.742328
16.910000	0.1	50.795805
16.911667	0.1	50.853575
16.913333	0.1	50.912919
16.915000	0.1	50.969543
16.916667	0.1	51.020160
16.918333	0.1	51.064775
16.920000	0.1	51.106350
16.921667	0.1	51.147742
16.923333	0.1	51.189577
16.925000	0.1	51.231100
16.926667	0.1	51.272148
16.928333	0.1	51.313825
16.930000	0.1	51.357169
16.931667	0.1	51.401788
16.933333	0.1	51.446478
16.935000	0.1	51.489975
16.936667	0.1	51.530572
16.938333	0.1	51.566418
16.940000	0.1	51.597171
16.941667	0.1	51.624561
16.943333	0.1	51.650452
16.945000	0.1	51.675327
16.946667	0.1	51.699234
16.948333	0.1	51.722750
16.950000	0.1	51.746336
16.951667	0.1	51.769861
16.953333	0.1	51.792967
16.955000	0.1	51.814802
16.956667	0.1	51.833508
16.958333	0.1	51.847505
16.960000	0.1	51.856916
16.961667	0.1	51.863384
16.963333	0.1	51.869061
16.965000	0.1	51.875664
16.966667	0.1	51.883776
16.968333	0.1	51.892661
16.970000	0.1	51.900675
16.971667	0.1	51.906207
16.973333	0.1	51.908344
16.975000	0.1	51.907138
16.976667	0.1	51.903892
16.978333	0.1	51.900391
16.980000	0.1	51.897555
16.981667	0.1	51.895962
16.983333	0.1	51.896055
16.985000	0.1	51.896353
16.986667	0.1	51.893941
16.988333	0.1	51.887217
16.990000	0.1	51.877024
16.991667	0.1	51.865601
16.993333	0.1	51.854858
16.995000	0.1	51.845219
16.996667	0.1	51.835836
16.998333	0.1	51.825838
17.000000	0.1	51.814914
17.001667	0.1	51.802830
17.003333	0.1	51.788981
17.005000	0.1	51.772515
17.006667	0.1	51.753279
17.008333	0.1	51.732794
17.010000	0.1	51.713362
17.011667	0.1	51.696147
17.013333	0.1	51.680631
17.015000	0.1	51.665166
17.016667	0.1	51.647588
17.018333	0.1	51.626484
17.020000	0.1	51.602540
17.021667	0.1	51.578232
17.023333	0.1	51.555815
17.025000	0.1	51.535852
17.026667	0.1	51.517943
17.028333	0.1	51.502157
17.030000	0.1	51.488560
17.031667	0.1	51.476066
17.033333	0.1	51.463028
17.035000	0.1	51.448401
17.036667	0.1	51.431921
17.038333	0.1	51.414077
17.040000	0.1	51.396224
17.041667	0.1	51.379399
17.043333	0.1	51.362678
17.045000	0.1	51.344042
17.046667	0.1	51.323636
17.048333	0.1	51.304386
17.050000	0.1	51.288521
17.051667	0.1	51.275096
17.053333	0.1	51.261783
17.055000	0.1	51.246956
17.056667	0.1	51.229843
17.058333	0.1	51.210853
17.060000	0.1	51.192162
17.061667	0.1	51.176450
17.063333	0.1	51.164548
17.065000	0.1	51.154606
17.066667	0.1	51.143486
17.068333	0.1	51.128315
17.070000	0.1	51.108170
17.071667	0.1	51.085549
17.073333	0.1	51.064952
17.075000	0.1	51.049008
17.076667	0.1	51.036775
17.078333	0.1	51.025860
17.080000	0.1	51.014447
17.081667	0.1	51.001394
17.083333	0.1	50.986339
17.085000	0.1	50.969790
17.086667	0.1	50.952989
17.088333	0.1	50.937701
17.090000	0.1	50.925226
17.091667	0.1	50.915335
17.093333	0.1	50.906674
17.095000	0.1	50.898478
17.096667	0.1	50.891032
17.098333	0.1	50.884150
17.100000	0.1	50.876862
17.101667	0.1	50.869025
17.103333	0.1	50.861547
17.105000	0.1	50.854259
17.106667	0.1	50.845370
17.108333	0.1	50.833984
17.110000	0.1	50.821556
17.111667	0.1	50.810422
17.113333	0.1	50.802473
17.115000	0.1	50.798506
17.116667	0.1	50.797178
17.118333	0.1	50.795525
17.120000	0.1	50.791404
17.121667	0.1	50.785039
17.123333	0.1	50.778557
17.125000	0.1	50.774473
17.126667	0.1	50.773658
17.128333	0.1	50.774659
17.130000	0.1	50.775758
17.131667	0.1	50.776382
17.133333	0.1	50.776536
17.135000	0.1	50.777192
17.136667	0.1	50.780200
17.138333	0.1	50.785951
17.140000	0.1	50.792806
17.141667	0.1	50.799502
17.143333	0.1	50.806562
17.145000	0.1	50.814753
17.146667	0.1	50.823428
17.148333	0.1	50.831442
17.150000	0.1	50.838855
17.151667	0.1	50.846562
17.153333	0.1	50.854767
17.155000	0.1	50.862981
17.156667	0.1	50.871158
17.158333	0.1	50.880071
17.160000	0.1	50.890301
17.161667	0.1	50.901468
17.163333	0.1	50.912686
17.165000	0.1	50.923624
17.166667	0.1	50.935024
17.168333	0.1	50.948532
17.170000	0.1	50.966512
17.171667	0.1	50.990488
17.173333	0.1	51.019690
17.175000	0.1	51.052002
17.176667	0.1	51.085181
17.178333	0.1	51.117651
17.180000	0.1	51.149651
17.181667	0.1	51.183025
17.183333	0.1	51.219468
17.185000	0.1	51.259510
17.186667	0.1	51.302798
17.188333	0.1	51.347991
17.190000	0.1	51.392918
17.191667	0.1	51.436480
17.193333	0.1	51.479852
17.195000	0.1	51.525203
17.196667	0.1	51.574484
17.198333	0.1	51.629157
17.200000	0.1	51.689330
17.201667	0.1	51.753647
17.203333	0.1	51.820790
17.205000	0.1	51.890407
17.206667	0.1	51.963255
17.208333	0.1	52.041006
17.210000	0.1	52.124881
17.211667	0.1	52.214754
17.213333	0.1	52.310275
17.215000	0.1	52.411901
17.216667	0.1	52.520004
17.218333	0.1	52.633840
17.220000	0.1	52.752383
17.221667	0.1	52.875951
17.223333	0.1	53.005838
17.225000	0.1	53.141904
17.226667	0.1	53.282552
17.228333	0.1	53.427294
17.230000	0.1	53.577838
17.231667	0.1	53.736437
17.233333	0.1	53.903824
17.235000	0.1	54.079155
17.236667	0.1	54.261438
17.238333	0.1	54.450533
17.240000	0.1	54.647708
17.241667	0.1	54.855021
17.243333	0.1	55.073276
17.245000	0.1	55.301446
17.246667	0.1	55.538160
17.248333	0.1	55.782953
17.250000	0.1	56.036688
17.251667	0.1	56.300643
17.253333	0.1	56.574922
17.255000	0.1	56.858514
17.256667	0.1	57.150233
17.258333	0.1	57.448824
17.260000	0.1	57.753800
17.261667	0.1	58.066351
17.263333	0.1	58.388813
17.265000	0.1	58.723278
17.266667	0.1	59.071039
17.268333	0.1	59.432923
17.270000	0.1	59.808940
17.271667	0.1	60.197339
17.273333	0.1	60.595386
17.275000	0.1	61.001377
17.276667	0.1	61.415825
17.278333	0.1	61.840853
17.280000	0.1	62.278500
17.281667	0.1	62.729847
17.283333	0.1	63.195559
17.285000	0.1	63.675949
17.286667	0.1	64.170137
17.288333	0.1	64.676711
17.290000	0.1	65.195840
17.291667	0.1	65.729762
17.293333	0.1	66.281026
17.295000	0.1	66.851252
17.296667	0.1	67.441040
17.298333	0.1	68.049380
17.300000	0.1	68.673045
17.301667	0.1	69.309035
17.303333	0.1	69.958456
17.305000	0.1	70.625590
17.306667	0.1	71.313344
17.308333	0.1	72.022034
17.310000	0.1	72.751804
17.311667	0.1	73.503964
17.313333	0.1	74.279383
17.315000	0.1	75.077084
17.316667	0.1	75.895642
17.318333	0.1	76.734717
17.320000	0.1	77.595008
17.321667	0.1	78.478120
17.323333	0.1	79.385475
17.325000	0.1	80.317333
17.326667	0.1	81.273709
17.328333	0.1	82.254591
17.330000	0.1	83.259144
17.331667	0.1	84.286258
17.333333	0.1	85.335304
17.335000	0.1	86.406148
17.336667	0.1	87.499213
17.338333	0.1	88.614700
17.340000	0.1	89.751789
17.341667	0.1	90.909246
17.343333	0.1	92.085134
17.345000	0.1	93.275281
17.346667	0.1	94.474019
17.348333	0.1	95.677022
17.350000	0.1	96.883271
17.351667	0.1	98.094703
17.353333	0.1	99.313874
17.355000	0.1	100.540836
17.356667	0.1	101.772202
17.358333	0.1	103.002284
17.360000	0.1	104.223844
17.361667	0.1	105.429138
17.363333	0.1	106.613240
17.365000	0.1	107.776453
17.366667	0.1	108.921379
17.368333	0.1	110.047595
17.370000	0.1	111.150546
17.371667	0.1	112.224459
17.373333	0.1	113.263996
17.375000	0.1	114.264172
17.376667	0.1	115.221278
17.378333	0.1	116.134016
17.380000	0.1	117.002959
17.381667	0.1	117.828669
17.383333	0.1	118.609322
17.385000	0.1	119.340187
17.386667	0.1	120.015564
17.388333	0.1	120.631117
17.390000	0.1	121.185407
17.391667	0.1	121.679930
17.393333	0.1	122.117242
17.395000	0.1	122.498446
17.396667	0.1	122.822295
17.398333	0.1	123.086050
17.400000	0.1	123.286802
17.401667	0.1	123.422616
17.403333	0.1	123.493164
17.405000	0.1	123.499944
17.406667	0.1	123.446128
17.408333	0.1	123.335179
17.410000	0.1	123.168533
17.411667	0.1	122.945183
17.413333	0.1	122.664035
17.415000	0.1	122.325751
17.416667	0.1	121.932249
17.418333	0.1	121.485475
17.420000	0.1	120.987184
17.421667	0.1	120.439590
17.423333	0.1	119.845281
17.425000	0.1	119.206291
17.426667	0.1	118.523822
17.428333	0.1	117.799556
17.430000	0.1	117.036896
17.431667	0.1	116.239819
17.433333	0.1	115.410704
17.435000	0.1	114.549790
17.436667	0.1	113.656321
17.438333	0.1	112.730265
17.440000	0.1	111.774020
17.441667	0.1	110.792555
17.443333	0.1	109.791285
17.445000	0.1	108.773853
17.446667	0.1	107.741798
17.448333	0.1	106.696407
17.450000	0.1	105.639999
17.451667	0.1	104.574859
17.453333	0.1	103.502129
17.455000	0.1	102.422312
17.456667	0.1	101.336157
17.458333	0.1	100.245257
17.460000	0.1	99.152122
17.461667	0.1	98.059685
17.463333	0.1	96.970638
17.465000	0.1	95.886914
17.466667	0.1	94.809742
17.468333	0.1	93.741124
17.470000	0.1	92.684520
17.471667	0.1	91.642756
17.473333	0.1	90.616252
17.475000	0.1	89.603816
17.476667	0.1	88.604121
17.478333	0.1	87.616853
17.480000	0.1	86.643193
17.481667	0.1	85.685300
17.483333	0.1	84.746019
17.485000	0.1	83.828629
17.486667	0.1	82.934727
17.488333	0.1	82.062492
17.490000	0.1	81.208446
17.491667	0.1	80.370503
17.493333	0.1	79.549165
17.495000	0.1	78.746718
17.496667	0.1	77.965953
17.498333	0.1	77.209733
17.500000	0.1	76.480252
17.501667	0.1	75.776721
17.503333	0.1	75.094858
17.505000	0.1	74.430262
17.506667	0.1	73.781838
17.508333	0.1	73.151863
17.510000	0.1	72.543449
17.511667	0.1	71.957633
17.513333	0.1	71.393000
17.515000	0.1	70.847501
17.516667	0.1	70.319497
17.518333	0.1	69.808364
17.520000	0.1	69.314968
17.521667	0.1	68.840501
17.523333	0.1	68.384912
17.525000	0.1	67.946706
17.526667	0.1	67.523918
17.528333	0.1	67.115426
17.530000	0.1	66.721253
17.531667	0.1	66.342368
17.533333	0.1	65.979664
17.535000	0.1	65.632169
17.536667	0.1	65.296851
17.538333	0.1	64.970721
17.540000	0.1	64.653340
17.541667	0.1	64.347414
17.543333	0.1	64.056139
17.545000	0.1	63.780174
17.546667	0.1	63.517699
17.548333	0.1	63.266493
17.550000	0.1	63.025188
17.551667	0.1	62.793018
17.553333	0.1	62.569296
17.555000	0.1	62.353523
17.556667	0.1	62.145363
17.558333	0.1	61.944402
17.560000	0.1	61.750636
17.561667	0.1	61.565102
17.563333	0.1	61.389580
17.565000	0.1	61.225812
17.566667	0.1	61.074412
17.568333	0.1	60.934103
17.570000	0.1	60.802479
17.571667	0.1	60.677198
17.573333	0.1	60.557085
17.575000	0.1	60.442458
17.576667	0.1	60.333782
17.578333	0.1	60.230675
17.580000	0.1	60.132220
17.581667	0.1	60.037719
17.583333	0.1	59.947660
17.585000	0.1	59.864004
17.586667	0.1	59.788814
17.588333	0.1	59.722220
17.590000	0.1	59.661311
17.591667	0.1	59.601651
17.593333	0.1	59.540933
17.595000	0.1	59.481133
17.596667	0.1	59.426925
17.598333	0.1	59.381845
17.600000	0.1	59.345732
17.601667	0.1	59.315637
17.603333	0.1	59.288093
17.605000	0.1	59.260177
17.606667	0.1	59.230230
17.608333	0.1	59.199440
17.610000	0.1	59.171743
17.611667	0.1	59.150015
17.613333	0.1	59.133321
17.615000	0.1	59.118844
17.616667	0.1	59.104408
17.618333	0.1	59.089568
17.620000	0.1	59.076408
17.621667	0.1	59.067649
17.623333	0.1	59.063444
17.625000	0.1	59.061856
17.626667	0.1	59.061330
17.628333	0.1	59.061199
17.630000	0.1	59.060887
17.631667	0.1	59.059607
17.633333	0.1	59.057237
17.635000	0.1	59.055197
17.636667	0.1	59.055346
17.638333	0.1	59.058196
17.640000	0.1	59.062834
17.641667	0.1	59.068282
17.643333	0.1	59.074080
17.645000	0.1	59.079602
17.646667	0.1	59.083542
17.648333	0.1	59.084715
17.650000	0.1	59.083193
17.651667	0.1	59.080282
17.653333	0.1	59.077418
17.655000	0.1	59.075314
17.656667	0.1	59.073870
17.658333	0.1	59.072478
17.660000	0.1	59.070396
17.661667	0.1	59.067272
17.663333	0.1	59.063546
17.665000	0.1	59.060454
17.666667	0.1	59.059197
17.668333	0.1	59.059290
17.670000	0.1	59.058103
17.671667	0.1	59.052873
17.673333	0.1	59.042475
17.675000	0.1	59.027481
17.676667	0.1	59.010214
17.678333	0.1	58.993623
17.680000	0.1	58.978638
17.681667	0.1	58.964421
17.683333	0.1	58.951145
17.685000	0.1	58.940188
17.686667	0.1	58.931615
17.688333	0.1	58.923494
17.690000	0.1	58.913725
17.691667	0.1	58.901091
17.693333	0.1	58.884663
17.695000	0.1	58.863936
17.696667	0.1	58.839894
17.698333	0.1	58.815214
17.700000	0.1	58.792871
17.701667	0.1	58.773509
17.703333	0.1	58.754562
17.705000	0.1	58.733355
17.706667	0.1	58.709956
17.708333	0.1	58.685918
17.710000	0.1	58.663050
17.711667	0.1	58.643296
17.713333	0.1	58.626463
17.715000	0.1	58.609610
17.716667	0.1	58.590337
17.718333	0.1	58.568725
17.720000	0.1	58.546918
17.721667	0.1	58.527030
17.723333	0.1	58.507756
17.725000	0.1	58.484958
17.726667	0.1	58.456478
17.728333	0.1	58.424259
17.730000	0.1	58.391807
17.731667	0.1	58.361292
17.733333	0.1	58.333259
17.735000	0.1	58.307643
17.736667	0.1	58.283727
17.738333	0.1	58.260365
17.740000	0.1	58.237431
17.741667	0.1	58.215754
17.743333	0.1	58.195074
17.745000	0.1	58.173575
17.746667	0.1	58.149924
17.748333	0.1	58.124741
17.750000	0.1	58.099669
17.751667	0.1	58.076042
17.753333	0.1	58.054696
17.755000	0.1	58.035669
17.756667	0.1	58.017625
17.758333	0.1	57.998877
17.760000	0.1	57.979091
17.761667	0.1	57.958774
17.763333	0.1	57.937712
17.765000	0.1	57.914746
17.766667	0.1	57.889000
17.768333	0.1	57.861195
17.770000	0.1	57.833307
17.771667	0.1	57.806908
17.773333	0.1	57.782382
17.775000	0.1	57.759574
17.776667	0.1	57.738167
17.778333	0.1	57.717525
17.780000	0.1	57.697133
17.781667	0.1	57.676453
17.783333	0.1	57.654898
17.785000	0.1	57.632974
17.786667	0.1	57.611847
17.788333	0.1	57.591735
17.790000	0.1	57.572261
17.791667	0.1	57.553412
17.793333	0.1	57.535730
17.795000	0.1	57.519772
17.796667	0.1	57.505118
17.798333	0.1	57.490668
17.800000	0.1	57.475898
17.801667	0.1	57.461425
17.803333	0.1	57.448410
17.805000	0.1	57.436735
17.806667	0.1	57.424316
17.808333	0.1	57.409448
17.810000	0.1	57.392903
17.811667	0.1	57.377047
17.813333	0.1	57.363352
17.815000	0.1	57.351366
17.816667	0.1	57.340679
17.818333	0.1	57.332180
17.820000	0.1	57.326616
17.821667	0.1	57.324008
17.823333	0.1	57.324092
17.825000	0.1	57.325778
17.826667	0.1	57.327165
17.828333	0.1	57.326336
17.830000	0.1	57.322402
17.831667	0.1	57.316655
17.833333	0.1	57.312413
17.835000	0.1	57.312879
17.836667	0.1	57.318802
17.838333	0.1	57.328078
17.840000	0.1	57.337754
17.841667	0.1	57.346043
17.843333	0.1	57.353056
17.845000	0.1	57.360660
17.846667	0.1	57.371333
17.848333	0.1	57.385783
17.850000	0.1	57.401699
17.851667	0.1	57.415874
17.853333	0.1	57.427068
17.855000	0.1	57.436102
17.856667	0.1	57.444936
17.858333	0.1	57.455925
17.860000	0.1	57.470016
17.861667	0.1	57.485551
17.863333	0.1	57.500275
17.865000	0.1	57.514287
17.866667	0.1	57.529737
17.868333	0.1	57.548354
17.870000	0.1	57.569938
17.871667	0.1	57.591978
17.873333	0.1	57.611391
17.875000	0.1	57.627563
17.876667	0.1	57.643070
17.878333	0.1	57.661142
17.880000	0.1	57.682954
17.881667	0.1	57.707042
17.883333	0.1	57.730707
17.885000	0.1	57.751983
17.886667	0.1	57.771099
17.888333	0.1	57.790694
17.890000	0.1	57.813400
17.891667	0.1	57.838871
17.893333	0.1	57.863868
17.895000	0.1	57.884869
17.896667	0.1	57.900548
17.898333	0.1	57.912711
17.900000	0.1	57.924707
17.901667	0.1	57.938327
17.903333	0.1	57.952520
17.905000	0.1	57.964926
17.906667	0.1	57.974039
17.908333	0.1	57.980525
17.910000	0.1	57.986639
17.911667	0.1	57.994360
17.913333	0.1	58.003697
17.915000	0.1	58.012675
17.916667	0.1	58.019245
17.918333	0.1	58.023101
17.920000	0.1	58.025699
17.921667	0.1	58.028377
17.923333	0.1	58.030412
17.925000	0.1	58.030365
17.926667	0.1	58.028586
17.928333	0.1	58.026630
17.930000	0.1	58.025080
17.931667	0.1	58.023143
17.933333	0.1	58.019636
17.935000	0.1	58.013634
17.936667	0.1	58.004139
17.938333	0.1	57.990225
17.940000	0.1	57.972251
17.941667	0.1	57.952395
17.943333	0.1	57.932809
17.945000	0.1	57.913605
17.946667	0.1	57.893670
17.948333	0.1	57.872683
17.950000	0.1	57.851365
17.951667	0.1	57.830224
17.953333	0.1	57.808897
17.955000	0.1	57.786391
17.956667	0.1	57.762093
17.958333	0.1	57.736225
17.960000	0.1	57.708672
17.961667	0.1	57.678651
17.963333	0.1	57.646195
17.965000	0.1	57.612858
17.966667	0.1	57.580220
17.968333	0.1	57.548289
17.970000	0.1	57.515963
17.971667	0.1	57.482068
17.973333	0.1	57.445476
17.975000	0.1	57.405983
17.976667	0.1	57.365224
17.978333	0.1	57.325275
17.980000	0.1	57.286373
17.981667	0.1	57.246387
17.983333	0.1	57.202503
17.985000	0.1	57.153264
17.986667	0.1	57.099653
17.988333	0.1	57.044299
17.990000	0.1	56.989361
17.991667	0.1	56.935339
17.993333	0.1	56.881458
17.995000	0.1	56.827390
17.996667	0.1	56.774239
17.998333	0.1	56.723128
18.000000	0.1	56.673209
18.001667	0.1	56.621335
18.003333	0.1	56.564505
18.005000	0.1	56.503317
18.006667	0.1	56.441226
18.008333	0.1	56.380741
18.010000	0.1	56.322599
18.011667	0.1	56.266617
18.013333	0.1	56.211157
18.015000	0.1	56.153275
18.016667	0.1	56.090895
18.018333	0.1	56.024925
18.020000	0.1	55.958438
18.021667	0.1	55.893697
18.023333	0.1	55.831005
18.025000	0.1	55.769878
18.026667	0.1	55.710129
18.028333	0.1	55.652196
18.030000	0.1	55.596731
18.031667	0.1	55.543939
18.033333	0.1	55.493400
18.035000	0.1	55.444269
18.036667	0.1	55.395658
18.038333	0.1	55.347052
18.040000	0.1	55.298456
18.041667	0.1	55.249943
18.043333	0.1	55.200928
18.045000	0.1	55.150162
18.046667	0.1	55.096662
18.048333	0.1	55.041104
18.050000	0.1	54.986058
18.051667	0.1	54.934644
18.053333	0.1	54.888860
18.055000	0.1	54.848734
18.056667	0.1	54.812911
18.058333	0.1	54.779402
18.060000	0.1	54.746363
18.061667	0.1	54.713222
18.063333	0.1	54.680025
18.065000	0.1	54.645799
18.066667	0.1	54.609175
18.068333	0.1	54.569845
18.070000	0.1	54.528164
18.071667	0.1	54.484815
18.073333	0.1	54.441546
18.075000	0.1	54.400428
18.076667	0.1	54.361816
18.078333	0.1	54.323874
18.080000	0.1	54.284725
18.081667	0.1	54.243943
18.083333	0.1	54.201353
18.085000	0.1	54.156333
18.086667	0.1	54.109599
18.088333	0.1	54.063369
18.090000	0.1	54.019019
18.091667	0.1	53.976509
18.093333	0.1	53.935368
18.095000	0.1	53.894562
18.096667	0.1	53.852559
18.098333	0.1	53.807786
18.100000	0.1	53.758877
18.101667	0.1	53.705843
18.103333	0.1	53.650709
18.105000	0.1	53.596352
18.106667	0.1	53.545185
18.108333	0.1	53.497716
18.110000	0.1	53.451527
18.111667	0.1	53.402837
18.113333	0.1	53.349412
18.115000	0.1	53.291409
18.116667	0.1	53.230580
18.118333	0.1	53.169243
18.120000	0.1	53.108693
18.121667	0.1	53.048437
18.123333	0.1	52.987346
18.125000	0.1	52.925032
18.126667	0.1	52.861734
18.128333	0.1	52.797962
18.130000	0.1	52.734474
18.131667	0.1	52.671805
18.133333	0.1	52.609933
18.135000	0.1	52.548097
18.136667	0.1	52.484628
18.138333	0.1	52.418481
18.140000	0.1	52.351151
18.141667	0.1	52.285506
18.143333	0.1	52.222833
18.145000	0.1	52.161436
18.146667	0.1	52.098176
18.148333	0.1	52.030808
18.150000	0.1	51.958938
18.151667	0.1	51.884116
18.153333	0.1	51.808967
18.155000	0.1	51.735397
18.156667	0.1	51.663909
18.158333	0.1	51.594419
18.160000	0.1	51.526721
18.161667	0.1	51.460308
18.163333	0.1	51.394100
18.165000	0.1	51.326896
18.166667	0.1	51.258444
18.168333	0.1	51.189638
18.170000	0.1	51.121428
18.171667	0.1	51.053856
18.173333	0.1	50.986349
18.175000	0.1	50.918362
18.176667	0.1	50.849561
18.178333	0.1	50.779851
18.180000	0.1	50.709466
18.181667	0.1	50.638523
18.183333	0.1	50.566928
18.185000	0.1	50.495379
18.186667	0.1	50.425171
18.188333	0.1	50.356765
18.190000	0.1	50.289612
18.191667	0.1	50.223125
18.193333	0.1	50.157197
18.195000	0.1	50.092130
18.196667	0.1	50.027790
18.198333	0.1	49.963207
18.200000	0.1	49.897712
18.201667	0.1	49.831593
18.203333	0.1	49.765250
18.205000	0.1	49.699196
18.206667	0.1	49.634441
18.208333	0.1	49.571251
18.210000	0.1	49.508489
18.211667	0.1	49.444987
18.213333	0.1	49.380790
18.215000	0.1	49.317437
18.216667	0.1	49.256799
18.218333	0.1	49.198517
18.220000	0.1	49.139471
18.221667	0.1	49.077049
18.223333	0.1	49.012569
18.225000	0.1	48.950384
18.226667	0.1	48.893648
18.228333	0.1	48.842146
18.230000	0.1	48.793415
18.231667	0.1	48.744236
18.233333	0.1	48.692152
18.235000	0.1	48.637432
18.236667	0.1	48.582540
18.238333	0.1	48.529017
18.240000	0.1	48.476746
18.241667	0.1	48.425091
18.243333	0.1	48.372727
18.245000	0.1	48.318538
18.246667	0.1	48.263460
18.248333	0.1	48.210272
18.250000	0.1	48.161405
18.251667	0.1	48.117186
18.253333	0.1	48.075961
18.255000	0.1	48.035276
18.256667	0.1	47.993399
18.258333	0.1	47.950698
18.260000	0.1	47.909538
18.261667	0.1	47.872206
18.263333	0.1	47.838264
18.265000	0.1	47.804345
18.266667	0.1	47.767269
18.268333	0.1	47.726710
18.270000	0.1	47.684475
18.271667	0.1	47.642645
18.273333	0.1	47.602928
18.275000	0.1	47.565913
18.276667	0.1	47.530169
18.278333	0.1	47.493596
18.280000	0.1	47.456250
18.281667	0.1	47.420766
18.283333	0.1	47.389297
18.285000	0.1	47.360943
18.286667	0.1	47.333175
18.288333	0.1	47.304663
18.290000	0.1	47.275750
18.291667	0.1	47.247340
18.293333	0.1	47.220169
18.295000	0.1	47.194599
18.296667	0.1	47.170189
18.298333	0.1	47.145383
18.300000	0.1	47.118482
18.301667	0.1	47.089057
18.303333	0.1	47.058561
18.305000	0.1	47.029350
18.306667	0.1	47.002938
18.308333	0.1	46.979585
18.310000	0.1	46.958709
18.311667	0.1	46.939151
18.313333	0.1	46.920013
18.315000	0.1	46.901703
18.316667	0.1	46.885051
18.318333	0.1	46.869502
18.320000	0.1	46.853288
18.321667	0.1	46.835505
18.323333	0.1	46.817414
18.325000	0.1	46.801250
18.326667	0.1	46.787960
18.328333	0.1	46.776617
18.330000	0.1	46.765660
18.331667	0.1	46.754596
18.333333	0.1	46.744547
18.335000	0.1	46.736901
18.336667	0.1	46.731546
18.338333	0.1	46.726679
18.340000	0.1	46.719750
18.341667	0.1	46.709012
18.343333	0.1	46.694959
18.345000	0.1	46.679834
18.346667	0.1	46.665683
18.348333	0.1	46.653124
18.350000	0.1	46.641720
18.351667	0.1	46.631023
18.353333	0.1	46.621114
18.355000	0.1	46.612700
18.356667	0.1	46.606939
18.358333	0.1	46.604308
18.360000	0.1	46.602883
18.361667	0.1	46.598828
18.363333	0.1	46.589272
18.365000	0.1	46.574133
18.366667	0.1	46.555596
18.368333	0.1	46.536657
18.370000	0.1	46.519409
18.371667	0.1	46.503875
18.373333	0.1	46.488252
18.375000	0.1	46.470412
18.376667	0.1	46.448982
18.378333	0.1	46.423753
18.380000	0.1	46.396102
18.381667	0.1	46.368628
18.383333	0.1	46.343687
18.385000	0.1	46.322341
18.386667	0.1	46.304273
18.388333	0.1	46.288017
18.390000	0.1	46.271510
18.391667	0.1	46.252529
18.393333	0.1	46.229181
18.395000	0.1	46.200999
18.396667	0.1	46.169623
18.398333	0.1	46.137874
18.400000	0.1	46.108128
18.401667	0.1	46.081240
18.403333	0.1	46.055825
18.405000	0.1	46.028141
18.406667	0.1	45.995023
18.408333	0.1	45.957076
18.410000	0.1	45.917546
18.411667	0.1	45.879213
18.413333	0.1	45.842975
18.415000	0.1	45.808153
18.416667	0.1	45.773527
18.418333	0.1	45.737899
18.420000	0.1	45.700115
18.421667	0.1	45.659780
18.423333	0.1	45.618285
18.425000	0.1	45.578228
18.426667	0.1	45.541232
18.428333	0.1	45.506340
18.430000	0.1	45.470703
18.431667	0.1	45.431550
18.433333	0.1	45.387968
18.435000	0.1	45.341477
18.436667	0.1	45.294864
18.438333	0.1	45.250468
18.440000	0.1	45.208838
18.441667	0.1	45.168493
18.443333	0.1	45.127478
18.445000	0.1	45.084916
18.446667	0.1	45.041032
18.448333	0.1	44.996385
18.450000	0.1	44.950959
18.451667	0.1	44.904137
18.453333	0.1	44.855145
18.455000	0.1	44.803456
18.456667	0.1	44.749621
18.458333	0.1	44.695330
18.460000	0.1	44.641979
18.461667	0.1	44.589834
18.463333	0.1	44.538192
18.465000	0.1	44.485824
18.466667	0.1	44.431677
18.468333	0.1	44.375784
18.470000	0.1	44.319308
18.471667	0.1	44.263238
18.473333	0.1	44.207545
18.475000	0.1	44.151852
18.476667	0.1	44.096070
18.478333	0.1	44.040140
18.480000	0.1	43.983646
18.481667	0.1	43.925801
18.483333	0.1	43.865955
18.485000	0.1	43.804231
18.486667	0.1	43.741441
18.488333	0.1	43.678228
18.490000	0.1	43.614432
18.491667	0.1	43.549757
18.493333	0.1	43.484424
18.495000	0.1	43.418612
18.496667	0.1	43.352163
18.498333	0.1	43.285298
18.500000	0.1	43.219104
18.501667	0.1	43.154792
18.503333	0.1	43.092631
18.505000	0.1	43.031490
18.506667	0.1	42.969445
18.508333	0.1	42.905705
18.510000	0.1	42.841472
18.511667	0.1	42.778216
18.513333	0.1	42.716172
18.515000	0.1	42.654518
18.516667	0.1	42.591933
18.518333	0.1	42.527746
18.520000	0.1	42.462871
18.521667	0.1	42.398842
18.523333	0.1	42.336332
18.525000	0.1	42.275265
18.526667	0.1	42.215223
18.528333	0.1	42.155068
18.530000	0.1	42.092823
18.531667	0.1	42.026616
18.533333	0.1	41.956469
18.535000	0.1	41.884645
18.536667	0.1	41.813962
18.538333	0.1	41.746302
18.540000	0.1	41.682306
18.541667	0.1	41.621490
18.543333	0.1	41.562514
18.545000	0.1	41.503958
18.546667	0.1	41.445307
18.548333	0.1	41.386657
18.550000	0.1	41.328082
18.551667	0.1	41.270074
18.553333	0.1	41.213231
18.555000	0.1	41.157203
18.556667	0.1	41.101193
18.558333	0.1	41.045211
18.560000	0.1	40.990519
18.561667	0.1	40.938766
18.563333	0.1	40.890072
18.565000	0.1	40.842029
18.566667	0.1	40.791300
18.568333	0.1	40.736496
18.570000	0.1	40.679285
18.571667	0.1	40.622889
18.573333	0.1	40.569697
18.575000	0.1	40.519666
18.576667	0.1	40.470646
18.578333	0.1	40.420513
18.580000	0.1	40.368498
18.581667	0.1	40.314049
18.583333	0.1	40.256372
18.585000	0.1	40.195878
18.586667	0.1	40.135304
18.588333	0.1	40.079006
18.590000	0.1	40.029995
18.591667	0.1	39.986754
18.593333	0.1	39.944127
18.595000	0.1	39.897901
18.596667	0.1	39.847652
18.598333	0.1	39.795134
18.600000	0.1	39.741313
18.601667	0.1	39.685783
18.603333	0.1	39.627967
18.605000	0.1	39.568357
18.606667	0.1	39.508967
18.608333	0.1	39.451993
18.610000	0.1	39.397883
18.611667	0.1	39.344714
18.613333	0.1	39.289654
18.615000	0.1	39.231065
18.616667	0.1	39.169001
18.618333	0.1	39.104465
18.620000	0.1	39.038989
18.621667	0.1	38.974416
18.623333	0.1	38.912310
18.625000	0.1	38.853264
18.626667	0.1	38.796435
18.628333	0.1	38.739974
18.630000	0.1	38.682804
18.631667	0.1	38.625724
18.633333	0.1	38.569998
18.635000	0.1	38.515688
18.636667	0.1	38.462207
18.638333	0.1	38.409238
18.640000	0.1	38.356734
18.641667	0.1	38.304497
18.643333	0.1	38.251481
18.645000	0.1	38.195956
18.646667	0.1	38.137324
18.648333	0.1	38.077300
18.650000	0.1	38.018511
18.651667	0.1	37.963027
18.653333	0.1	37.911800
18.655000	0.1	37.864083
18.656667	0.1	37.818090
18.658333	0.1	37.772660
18.660000	0.1	37.727570
18.661667	0.1	37.682643
18.663333	0.1	37.637372
18.665000	0.1	37.591807
18.666667	0.1	37.547243
18.668333	0.1	37.504779
18.670000	0.1	37.463983
18.671667	0.1	37.424280
18.673333	0.1	37.386734
18.675000	0.1	37.353165
18.676667	0.1	37.324289
18.678333	0.1	37.299530
18.680000	0.1	37.277355
18.681667	0.1	37.255441
18.683333	0.1	37.232288
18.685000	0.1	37.208335
18.686667	0.1	37.184786
18.688333	0.1	37.163352
18.690000	0.1	37.146583
18.691667	0.1	37.135757
18.693333	0.1	37.129344
18.695000	0.1	37.124609
18.696667	0.1	37.119207
18.698333	0.1	37.112962
18.700000	0.1	37.109056
18.701667	0.1	37.111384
18.703333	0.1	37.120455
18.705000	0.1	37.133261
18.706667	0.1	37.146541
18.708333	0.1	37.159105
18.710000	0.1	37.171585
18.711667	0.1	37.185471
18.713333	0.1	37.202500
18.715000	0.1	37.224237
18.716667	0.1	37.251343
18.718333	0.1	37.283241
18.720000	0.1	37.318626
18.721667	0.1	37.356559
18.723333	0.1	37.397379
18.725000	0.1	37.442269
18.726667	0.1	37.491825
18.728333	0.1	37.545678
18.730000	0.1	37.603709
18.731667	0.1	37.666294
18.733333	0.1	37.733167
18.735000	0.1	37.803720
18.736667	0.1	37.877802
18.738333	0.1	37.955386
18.740000	0.1	38.036611
18.741667	0.1	38.121529
18.743333	0.1	38.209655
18.745000	0.1	38.300823
18.746667	0.1	38.395710
18.748333	0.1	38.494878
18.750000	0.1	38.598338
18.751667	0.1	38.706423
18.753333	0.1	38.820202
18.755000	0.1	38.940562
18.756667	0.1	39.067669
18.758333	0.1	39.201495
18.760000	0.1	39.341794
18.761667	0.1	39.488012
18.763333	0.1	39.640032
18.765000	0.1	39.798617
18.766667	0.1	39.964719
18.768333	0.1	40.138499
18.770000	0.1	40.319203
18.771667	0.1	40.505775
18.773333	0.1	40.697311
18.775000	0.1	40.894290
18.776667	0.1	41.099829
18.778333	0.1	41.318350
18.780000	0.1	41.552740
18.781667	0.1	41.803508
18.783333	0.1	42.069331
18.785000	0.1	42.346856
18.786667	0.1	42.631771
18.788333	0.1	42.922343
18.790000	0.1	43.220981
18.791667	0.1	43.531787
18.793333	0.1	43.857340
18.795000	0.1	44.197524
18.796667	0.1	44.550635
18.798333	0.1	44.914917
18.800000	0.1	45.288904
18.801667	0.1	45.672064
18.803333	0.1	46.065901
18.805000	0.1	46.473811
18.806667	0.1	46.898471
18.808333	0.1	47.339001
18.810000	0.1	47.792038
18.811667	0.1	48.254971
18.813333	0.1	48.726494
18.815000	0.1	49.205362
18.816667	0.1	49.689636
18.818333	0.1	50.176727
18.820000	0.1	50.664838
18.821667	0.1	51.154024
18.823333	0.1	51.644603
18.825000	0.1	52.135778
18.826667	0.1	52.626543
18.828333	0.1	53.116032
18.830000	0.1	53.602466
18.831667	0.1	54.082801
18.833333	0.1	54.553384
18.835000	0.1	55.010407
18.836667	0.1	55.450541
18.838333	0.1	55.871974
18.840000	0.1	56.274422
18.841667	0.1	56.657312
18.843333	0.1	57.018041
18.845000	0.1	57.352963
18.846667	0.1	57.659694
18.848333	0.1	57.937214
18.850000	0.1	58.184494
18.851667	0.1	58.400421
18.853333	0.1	58.584809
18.855000	0.1	58.738398
18.856667	0.1	58.861235
18.858333	0.1	58.951816
18.860000	0.1	59.008566
18.861667	0.1	59.031094
18.863333	0.1	59.018866
18.865000	0.1	58.969492
18.866667	0.1	58.879894
18.868333	0.1	58.749081
18.870000	0.1	58.579049
18.871667	0.1	58.373362
18.873333	0.1	58.135507
18.875000	0.1	57.867602
18.876667	0.1	57.570287
18.878333	0.1	57.243528
18.880000	0.1	56.886938
18.881667	0.1	56.500463
18.883333	0.1	56.085587
18.885000	0.1	55.645267
18.886667	0.1	55.182870
18.888333	0.1	54.700654
18.890000	0.1	54.198662
18.891667	0.1	53.676106
18.893333	0.1	53.133681
18.895000	0.1	52.573811
18.896667	0.1	51.999772
18.898333	0.1	51.415479
18.900000	0.1	50.824764
18.901667	0.1	50.229351
18.903333	0.1	49.627917
18.905000	0.1	49.017952
18.906667	0.1	48.399014
18.908333	0.1	47.774049
18.910000	0.1	47.147935
18.911667	0.1	46.524820
18.913333	0.1	45.906846
18.915000	0.1	45.294794
18.916667	0.1	44.689248
18.918333	0.1	44.090678
18.920000	0.1	43.498706
18.921667	0.1	42.912215
18.923333	0.1	42.330790
18.925000	0.1	41.755647
18.926667	0.1	41.189077
18.928333	0.1	40.633567
18.930000	0.1	40.091644
18.931667	0.1	39.565824
18.933333	0.1	39.057750
18.935000	0.1	38.567497
18.936667	0.1	38.093692
18.938333	0.1	37.634042
18.940000	0.1	37.186034
18.941667	0.1	36.747609
18.943333	0.1	36.318363
18.945000	0.1	35.900320
18.946667	0.1	35.496773
18.948333	0.1	35.110251
18.950000	0.1	34.741033
18.951667	0.1	34.387056
18.953333	0.1	34.045996
18.955000	0.1	33.717072
18.956667	0.1	33.400464
18.958333	0.1	33.096205
18.960000	0.1	32.804138
18.961667	0.1	32.524266
18.963333	0.1	32.256632
18.965000	0.1	32.000369
18.966667	0.1	31.753499
18.968333	0.1	31.514270
18.970000	0.1	31.282287
18.971667	0.1	31.058593
18.973333	0.1	30.845227
18.975000	0.1	30.643949
18.976667	0.1	30.454756
18.978333	0.1	30.275593
18.980000	0.1	30.103764
18.981667	0.1	29.937476
18.983333	0.1	29.776096
18.985000	0.1	29.619774
18.986667	0.1	29.469649
18.988333	0.1	29.327073
18.990000	0.1	29.191785
18.991667	0.1	29.061781
18.993333	0.1	28.935298
18.995000	0.1	28.812005
18.996667	0.1	28.692232
18.998333	0.1	28.575724
19.000000	0.1	28.461707
19.001667	0.1	28.349757
19.003333	0.1	28.240159
19.005000	0.1	28.133956
19.006667	0.1	28.032013
19.008333	0.1	27.933749
19.010000	0.1	27.838210
19.011667	0.1	27.745613
19.013333	0.1	27.656313
19.015000	0.1	27.569695
19.016667	0.1	27.484894
19.018333	0.1	27.401280
19.020000	0.1	27.318611
19.021667	0.1	27.237511
19.023333	0.1	27.159299
19.025000	0.1	27.084965
19.026667	0.1	27.014357
19.028333	0.1	26.945905
19.030000	0.1	26.877117
19.031667	0.1	26.806467
19.033333	0.1	26.734779
19.035000	0.1	26.664282
19.036667	0.1	26.596868
19.038333	0.1	26.533334
19.040000	0.1	26.473212
19.041667	0.1	26.414888
19.043333	0.1	26.356485
19.045000	0.1	26.297043
19.046667	0.1	26.236563
19.048333	0.1	26.175622
19.050000	0.1	26.115403
19.051667	0.1	26.057120
19.053333	0.1	26.000557
19.055000	0.1	25.943592
19.056667	0.1	25.884048
19.058333	0.1	25.821966
19.060000	0.1	25.759698
19.061667	0.1	25.699683
19.063333	0.1	25.642687
19.065000	0.1	25.588158
19.066667	0.1	25.535300
19.068333	0.1	25.483393
19.070000	0.1	25.431840
19.071667	0.1	25.380231
19.073333	0.1	25.328347
19.075000	0.1	25.276304
19.076667	0.1	25.224723
19.078333	0.1	25.174748
19.080000	0.1	25.127395
19.081667	0.1	25.082175
19.083333	0.1	25.037001
19.085000	0.1	24.989480
19.086667	0.1	24.938467
19.088333	0.1	24.885107
19.090000	0.1	24.832184
19.091667	0.1	24.781968
19.093333	0.1	24.735099
19.095000	0.1	24.690838
19.096667	0.1	24.648057
19.098333	0.1	24.605840
19.100000	0.1	24.562953
19.101667	0.1	24.518045
19.103333	0.1	24.471185
19.105000	0.1	24.424470
19.106667	0.1	24.380456
19.108333	0.1	24.340018
19.110000	0.1	24.302271
19.111667	0.1	24.265749
19.113333	0.1	24.228883
19.115000	0.1	24.190601
19.116667	0.1	24.151052
19.118333	0.1	24.111220
19.120000	0.1	24.072099
19.121667	0.1	24.034414
19.123333	0.1	23.998688
19.125000	0.1	23.965105
19.126667	0.1	23.932974
19.128333	0.1	23.900918
19.130000	0.1	23.868033
19.131667	0.1	23.834421
19.133333	0.1	23.800316
19.135000	0.1	23.765657
19.136667	0.1	23.730723
19.138333	0.1	23.696697
19.140000	0.1	23.665205
19.141667	0.1	23.637190
19.143333	0.1	23.612571
19.145000	0.1	23.590266
19.146667	0.1	23.568058
19.148333	0.1	23.543942
19.150000	0.1	23.518717
19.151667	0.1	23.495629
19.153333	0.1	23.476491
19.155000	0.1	23.459261
19.156667	0.1	23.440281
19.158333	0.1	23.417841
19.160000	0.1	23.392565
19.161667	0.1	23.365165
19.163333	0.1	23.335461
19.165000	0.1	23.303963
19.166667	0.1	23.272992
19.168333	0.1	23.245667
19.170000	0.1	23.224596
19.171667	0.1	23.210105
19.173333	0.1	23.198891
19.175000	0.1	23.185974
19.176667	0.1	23.167725
19.178333	0.1	23.142723
19.180000	0.1	23.111650
19.181667	0.1	23.077042
19.183333	0.1	23.042206
19.185000	0.1	23.010201
19.186667	0.1	22.982908
19.188333	0.1	22.960277
19.190000	0.1	22.940943
19.191667	0.1	22.922778
19.193333	0.1	22.902302
19.195000	0.1	22.875792
19.196667	0.1	22.842009
19.198333	0.1	22.802567
19.200000	0.1	22.759810
19.201667	0.1	22.715433
19.203333	0.1	22.670487
19.205000	0.1	22.625378
19.206667	0.1	22.580321
19.208333	0.1	22.535762
19.210000	0.1	22.491333
19.211667	0.1	22.445582
19.213333	0.1	22.397661
19.215000	0.1	22.347583
19.216667	0.1	22.295485
19.218333	0.1	22.242093
19.220000	0.1	22.188858
19.221667	0.1	22.136802
19.223333	0.1	22.085202
19.225000	0.1	22.031660
19.226667	0.1	21.973909
19.228333	0.1	21.911836
19.230000	0.1	21.847957
19.231667	0.1	21.785311
19.233333	0.1	21.724175
19.235000	0.1	21.662028
19.236667	0.1	21.597059
19.238333	0.1	21.530022
19.240000	0.1	21.463162
19.241667	0.1	21.398286
19.243333	0.1	21.335413
19.245000	0.1	21.273666
19.246667	0.1	21.212762
19.248333	0.1	21.151942
19.250000	0.1	21.089748
19.251667	0.1	21.026325
19.253333	0.1	20.963568
19.255000	0.1	20.902641
19.256667	0.1	20.842985
19.258333	0.1	20.783260
19.260000	0.1	20.722263
19.261667	0.1	20.659757
19.263333	0.1	20.597219
19.265000	0.1	20.537092
19.266667	0.1	20.480589
19.268333	0.1	20.426456
19.270000	0.1	20.371885
19.271667	0.1	20.314958
19.273333	0.1	20.256382
19.275000	0.1	20.198012
19.276667	0.1	20.140684
19.278333	0.1	20.084311
19.280000	0.1	20.029014
19.281667	0.1	19.975621
19.283333	0.1	19.924976
19.285000	0.1	19.876878
19.286667	0.1	19.830093
19.288333	0.1	19.783089
19.290000	0.1	19.734884
19.291667	0.1	19.686054
19.293333	0.1	19.638701
19.295000	0.1	19.594408
19.296667	0.1	19.552233
19.298333	0.1	19.509443
19.300000	0.1	19.464502
19.301667	0.1	19.418062
19.303333	0.1	19.371118
19.305000	0.1	19.324389
19.306667	0.1	19.279006
19.308333	0.1	19.235746
19.310000	0.1	19.194279
19.311667	0.1	19.153883
19.313333	0.1	19.114097
19.315000	0.1	19.074818
19.316667	0.1	19.036001
19.318333	0.1	18.997262
19.320000	0.1	18.958598
19.321667	0.1	18.921024
19.323333	0.1	18.885629
19.325000	0.1	18.852418
19.326667	0.1	18.820488
19.328333	0.1	18.788688
19.330000	0.1	18.755840
19.331667	0.1	18.721018
19.333333	0.1	18.684682
19.335000	0.1	18.648393
19.336667	0.1	18.612309
19.338333	0.1	18.575070
19.340000	0.1	18.536630
19.341667	0.1	18.499419
19.343333	0.1	18.466152
19.345000	0.1	18.436713
19.346667	0.1	18.408122
19.348333	0.1	18.377802
19.350000	0.1	18.345825
19.351667	0.1	18.313997
19.353333	0.1	18.283622
19.355000	0.1	18.254328
19.356667	0.1	18.225135
19.358333	0.1	18.195608
19.360000	0.1	18.165191
19.361667	0.1	18.133274
19.363333	0.1	18.101004
19.365000	0.1	18.070946
19.366667	0.1	18.043956
19.368333	0.1	18.018642
19.370000	0.1	17.994102
19.371667	0.1	17.970307
19.373333	0.1	17.945613
19.375000	0.1	17.917189
19.376667	0.1	17.884551
19.378333	0.1	17.850562
19.380000	0.1	17.818809
19.381667	0.1	17.790948
19.383333	0.1	17.765770
19.385000	0.1	17.740456
19.386667	0.1	17.713150
19.388333	0.1	17.683995
19.390000	0.1	17.654090
19.391667	0.1	17.623948
19.393333	0.1	17.593196
19.395000	0.1	17.561810
19.396667	0.1	17.530904
19.398333	0.1	17.502070
19.400000	0.1	17.476073
19.401667	0.1	17.452207
19.403333	0.1	17.428892
19.405000	0.1	17.404915
19.406667	0.1	17.380407
19.408333	0.1	17.356430
19.410000	0.1	17.333422
19.411667	0.1	17.310330
19.413333	0.1	17.285286
19.415000	0.1	17.257482
19.416667	0.1	17.228280
19.418333	0.1	17.200029
19.420000	0.1	17.174208
19.421667	0.1	17.150771
19.423333	0.1	17.128135
19.425000	0.1	17.103902
19.426667	0.1	17.076535
19.428333	0.1	17.046416
19.430000	0.1	17.015412
19.431667	0.1	16.985754
19.433333	0.1	16.958895
19.435000	0.1	16.934704
19.436667	0.1	16.911696
19.438333	0.1	16.887998
19.440000	0.1	16.862541
19.441667	0.1	16.836002
19.443333	0.1	16.810019
19.445000	0.1	16.785329
19.446667	0.1	16.761641
19.448333	0.1	16.738414
19.450000	0.1	16.715177
19.451667	0.1	16.691764
19.453333	0.1	16.668742
19.455000	0.1	16.647331
19.456667	0.1	16.628224
19.458333	0.1	16.610189
19.460000	0.1	16.590818
19.461667	0.1	16.568848
19.463333	0.1	16.545057
19.465000	0.1	16.521183
19.466667	0.1	16.498305
19.468333	0.1	16.475879
19.470000	0.1	16.452284
19.471667	0.1	16.426775
19.473333	0.1	16.400656
19.475000	0.1	16.376385
19.476667	0.1	16.355934
19.478333	0.1	16.339761
19.480000	0.1	16.326052
19.481667	0.1	16.310955
19.483333	0.1	16.291384
19.485000	0.1	16.267393
19.486667	0.1	16.241320
19.488333	0.1	16.215914
19.490000	0.1	16.192510
19.491667	0.1	16.169725
19.493333	0.1	16.145036
19.495000	0.1	16.118074
19.496667	0.1	16.091201
19.498333	0.1	16.066441
19.500000	0.1	16.043205
19.501667	0.1	16.019363
19.503333	0.1	15.993319
19.505000	0.1	15.964792
19.506667	0.1	15.934589
19.508333	0.1	15.903600
19.510000	0.1	15.872396
19.511667	0.1	15.842025
19.513333	0.1	15.813843
19.515000	0.1	15.787687
19.516667	0.1	15.761470
19.518333	0.1	15.733163
19.520000	0.1	15.702331
19.521667	0.1	15.669456
19.523333	0.1	15.634489
19.525000	0.1	15.596882
19.526667	0.1	15.556877
19.528333	0.1	15.515680
19.530000	0.1	15.474460
19.531667	0.1	15.433799
19.533333	0.1	15.394203
19.535000	0.1	15.356350
19.536667	0.1	15.319907
19.538333	0.1	15.283274
19.540000	0.1	15.245224
19.541667	0.1	15.206086
19.543333	0.1	15.167380
19.545000	0.1	15.131077
19.546667	0.1	15.098141
19.548333	0.1	15.066937
19.550000	0.1	15.034778
19.551667	0.1	15.001176
19.553333	0.1	14.968012
19.555000	0.1	14.937152
19.556667	0.1	14.909254
19.558333	0.1	14.884030
19.560000	0.1	14.860751
19.561667	0.1	14.838926
19.563333	0.1	14.818478
19.565000	0.1	14.799209
19.566667	0.1	14.780322
19.568333	0.1	14.760811
19.570000	0.1	14.740336
19.571667	0.1	14.719162
19.573333	0.1	14.697746
19.575000	0.1	14.676177
19.576667	0.1	14.653783
19.578333	0.1	14.630086
19.580000	0.1	14.605974
19.581667	0.1	14.583007
19.583333	0.1	14.562267
19.585000	0.1	14.544232
19.586667	0.1	14.528921
19.588333	0.1	14.515906
19.590000	0.1	14.504390
19.591667	0.1	14.493382
19.593333	0.1	14.482564
19.595000	0.1	14.472930
19.596667	0.1	14.465414
19.598333	0.1	14.458993
19.600000	0.1	14.451551
19.601667	0.1	14.442527
19.603333	0.1	14.432836
19.605000	0.1	14.422573
19.606667	0.1	14.410885
19.608333	0.1	14.397907
19.610000	0.1	14.384538
19.611667	0.1	14.370498
19.613333	0.1	14.354652
19.615000	0.1	14.337031
19.616667	0.1	14.319047
19.618333	0.1	14.302097
19.620000	0.1	14.286530
19.621667	0.1	14.271475
19.623333	0.1	14.255429
19.625000	0.1	14.237529
19.626667	0.1	14.218711
19.628333	0.1	14.200886
19.630000	0.1	14.184676
19.631667	0.1	14.168615
19.633333	0.1	14.150064
19.635000	0.1	14.126473
19.636667	0.1	14.097416
19.638333	0.1	14.065737
19.640000	0.1	14.034766
19.641667	0.1	14.004856
19.643333	0.1	13.974300
19.645000	0.1	13.942202
19.646667	0.1	13.909349
19.648333	0.1	13.877163
19.650000	0.1	13.846131
19.651667	0.1	13.815481
19.653333	0.1	13.784277
19.655000	0.1	13.752072
19.656667	0.1	13.718582
19.658333	0.1	13.683615
19.660000	0.1	13.647382
19.661667	0.1	13.610404
19.663333	0.1	13.573049
19.665000	0.1	13.535852
19.666667	0.1	13.500466
19.668333	0.1	13.469341
19.670000	0.1	13.443478
19.671667	0.1	13.421020
19.673333	0.1	13.398463
19.675000	0.1	13.372544
19.676667	0.1	13.341792
19.678333	0.1	13.307203
19.680000	0.1	13.270946
19.681667	0.1	13.234820
19.683333	0.1	13.200273
19.685000	0.1	13.168002
19.686667	0.1	13.137059
19.688333	0.1	13.105739
19.690000	0.1	13.073590
19.691667	0.1	13.041766
19.693333	0.1	13.011820
19.695000	0.1	12.985002
19.696667	0.1	12.962036
19.698333	0.1	12.942497
19.700000	0.1	12.924466
19.701667	0.1	12.904983
19.703333	0.1	12.881574
19.705000	0.1	12.854841
19.706667	0.1	12.829029
19.708333	0.1	12.808149
19.710000	0.1	12.791976
19.711667	0.1	12.777238
19.713333	0.1	12.761327
19.715000	0.1	12.743631
19.716667	0.1	12.724809
19.718333	0.1	12.705629
19.720000	0.1	12.686388
19.721667	0.1	12.667277
19.723333	0.1	12.648590
19.725000	0.1	12.630261
19.726667	0.1	12.612268
19.728333	0.1	12.595048
19.730000	0.1	12.578671
19.731667	0.1	12.562634
19.733333	0.1	12.546419
19.735000	0.1	12.529981
19.736667	0.1	12.514004
19.738333	0.1	12.499471
19.740000	0.1	12.486870
19.741667	0.1	12.475802
19.743333	0.1	12.465403
19.745000	0.1	12.454884
19.746667	0.1	12.443499
19.748333	0.1	12.431205
19.750000	0.1	12.419773
19.751667	0.1	12.411606
19.753333	0.1	12.407270
19.755000	0.1	12.404881
19.756667	0.1	12.401571
19.758333	0.1	12.395359
19.760000	0.1	12.386143
19.761667	0.1	12.375242
19.763333	0.1	12.364369
19.765000	0.1	12.355503
19.766667	0.1	12.350581
19.768333	0.1	12.349654
19.770000	0.1	12.350357
19.771667	0.1	12.350152
19.773333	0.1	12.348127
19.775000	0.1	12.344667
19.776667	0.1	12.340681
19.778333	0.1	12.337253
19.780000	0.1	12.335307
19.781667	0.1	12.334972
19.783333	0.1	12.335395
19.785000	0.1	12.335465
19.786667	0.1	12.334492
19.788333	0.1	12.332834
19.790000	0.1	12.331698
19.791667	0.1	12.331451
19.793333	0.1	12.330692
19.795000	0.1	12.327144
19.796667	0.1	12.319414
19.798333	0.1	12.308508
19.800000	0.1	12.297207
19.801667	0.1	12.287842
19.803333	0.1	12.281169
19.805000	0.1	12.276135
19.806667	0.1	12.270333
19.808333	0.1	12.261635
19.810000	0.1	12.249928
19.811667	0.1	12.236713
19.813333	0.1	12.222822
19.815000	0.1	12.206719
19.816667	0.1	12.185648
19.818333	0.1	12.158668
19.820000	0.1	12.128218
19.821667	0.1	12.098420
19.823333	0.1	12.072134
19.825000	0.1	12.049261
19.826667	0.1	12.026923
19.828333	0.1	12.001223
19.830000	0.1	11.970000
19.831667	0.1	11.934494
19.833333	0.1	11.898158
19.835000	0.1	11.864034
19.836667	0.1	11.832910
19.838333	0.1	11.803075
19.840000	0.1	11.771973
19.841667	0.1	11.738143
19.843333	0.1	11.701873
19.845000	0.1	11.664606
19.846667	0.1	11.628014
19.848333	0.1	11.593020
19.850000	0.1	11.559012
19.851667	0.1	11.524232
19.853333	0.1	11.487305
19.855000	0.1	11.448334
19.856667	0.1	11.408562
19.858333	0.1	11.369344
19.860000	0.1	11.331434
19.861667	0.1	11.294922
19.863333	0.1	11.259848
19.865000	0.1	11.226460
19.866667	0.1	11.195242
19.868333	0.1	11.166912
19.870000	0.1	11.141561
19.871667	0.1	11.118110
19.873333	0.1	11.094655
19.875000	0.1	11.069151
19.876667	0.1	11.041085
19.878333	0.1	11.012414
19.880000	0.1	10.985960
19.881667	0.1	10.963269
19.883333	0.1	10.943948
19.885000	0.1	10.926663
19.886667	0.1	10.909843
19.888333	0.1	10.891394
19.890000	0.1	10.870113
19.891667	0.1	10.847040
19.893333	0.1	10.824101
19.895000	0.1	10.802490
19.896667	0.1	10.782168
19.898333	0.1	10.762038
19.900000	0.1	10.741288
19.901667	0.1	10.720762
19.903333	0.1	10.702293
19.905000	0.1	10.686945
19.906667	0.1	10.673921
19.908333	0.1	10.660621
19.910000	0.1	10.644877
19.911667	0.1	10.627476
19.913333	0.1	10.611261
19.915000	0.1	10.598181
19.916667	0.1	10.588053
19.918333	0.1	10.579308
19.920000	0.1	10.570302
19.921667	0.1	10.559894
19.923333	0.1	10.547480
19.925000	0.1	10.533375
19.926667	0.1	10.519037
19.928333	0.1	10.506515
19.930000	0.1	10.497351
19.931667	0.1	10.491377
19.933333	0.1	10.486338
19.935000	0.1	10.479139
19.936667	0.1	10.468313
19.938333	0.1	10.455581
19.940000	0.1	10.444010
19.941667	0.1	10.435171
19.943333	0.1	10.428689
19.945000	0.1	10.423400
19.946667	0.1	10.418040
19.948333	0.1	10.411339
19.950000	0.1	10.402803
19.951667	0.1	10.393895
19.953333	0.1	10.386962
19.955000	0.1	10.382505
19.956667	0.1	10.378198
19.958333	0.1	10.370696
19.960000	0.1	10.358603
19.961667	0.1	10.343371
19.963333	0.1	10.327571
19.965000	0.1	10.313541
19.966667	0.1	10.303161
19.968333	0.1	10.297610
19.970000	0.1	10.296353
19.971667	0.1	10.296344
19.973333	0.1	10.293769
19.975000	0.1	10.286961
19.976667	0.1	10.277024
19.978333	0.1	10.266365
19.980000	0.1	10.256819
19.981667	0.1	10.248544
19.983333	0.1	10.240595
19.985000	0.1	10.232404
19.986667	0.1	10.224744
19.988333	0.1	10.218709
19.990000	0.1	10.213507
19.991667	0.1	10.206420
19.993333	0.1	10.195356
19.995000	0.1	10.180650
19.996667	0.1	10.164222
19.998333	0.1	10.147803
20.000000	0.1	10.132459
20.001667	0.1	10.119127
20.003333	0.1	10.108505
20.005000	0.1	10.100212
20.006667	0.1	10.092570
20.008333	0.1	10.083672
20.010000	0.1	10.072635
20.011667	0.1	10.059858
20.013333	0.1	10.046628
20.015000	0.1	10.034028
20.016667	0.1	10.021799
20.018333	0.1	10.008602
20.020000	0.1	9.993529
20.021667	0.1	9.977175
20.023333	0.1	9.961240
20.025000	0.1	9.946851
20.026667	0.1	9.933100
20.028333	0.1	9.917673
20.030000	0.1	9.898916
20.031667	0.1	9.877016
20.033333	0.1	9.853579
20.035000	0.1	9.830343
20.036667	0.1	9.808536
20.038333	0.1	9.789006
20.040000	0.1	9.771683
20.041667	0.1	9.754887
20.043333	0.1	9.736391
20.045000	0.1	9.715278
20.046667	0.1	9.692465
20.048333	0.1	9.669680
20.050000	0.1	9.647892
20.051667	0.1	9.626537
20.053333	0.1	9.605042
20.055000	0.1	9.584790
20.056667	0.1	9.568306
20.058333	0.1	9.556436
20.060000	0.1	9.547174
20.061667	0.1	9.536929
20.063333	0.1	9.522974
20.065000	0.1	9.505306
20.066667	0.1	9.486517
20.068333	0.1	9.469893
20.070000	0.1	9.457166
20.071667	0.1	9.446866
20.073333	0.1	9.435471
20.075000	0.1	9.421064
20.076667	0.1	9.404728
20.078333	0.1	9.388388
20.080000	0.1	9.373240
20.081667	0.1	9.360258
20.083333	0.1	9.350227
20.085000	0.1	9.343182
20.086667	0.1	9.338912
20.088333	0.1	9.337431
20.090000	0.1	9.338344
20.091667	0.1	9.340453
20.093333	0.1	9.342078
20.095000	0.1	9.341715
20.096667	0.1	9.338632
20.098333	0.1	9.332867
20.100000	0.1	9.325477
20.101667	0.1	9.318721
20.103333	0.1	9.314641
20.105000	0.1	9.313715
20.106667	0.1	9.315312
20.108333	0.1	9.318362
20.110000	0.1	9.321347
20.111667	0.1	9.323023
20.113333	0.1	9.323396
20.115000	0.1	9.323498
20.116667	0.1	9.323838
20.118333	0.1	9.323894
20.120000	0.1	9.324043
20.121667	0.1	9.326409
20.123333	0.1	9.332495
20.125000	0.1	9.341245
20.126667	0.1	9.350036
20.128333	0.1	9.356691
20.130000	0.1	9.360579
20.131667	0.1	9.362884
20.133333	0.1	9.366148
20.135000	0.1	9.373236
20.136667	0.1	9.385468
20.138333	0.1	9.400998
20.140000	0.1	9.415830
20.141667	0.1	9.427322
20.143333	0.1	9.436188
20.145000	0.1	9.444836
20.146667	0.1	9.454712
20.148333	0.1	9.465660
20.150000	0.1	9.477097
20.151667	0.1	9.489292
20.153333	0.1	9.503588
20.155000	0.1	9.521637
20.156667	0.1	9.544333
20.158333	0.1	9.571053
20.160000	0.1	9.599612
20.161667	0.1	9.626849
20.163333	0.1	9.650579
20.165000	0.1	9.671724
20.166667	0.1	9.693224
20.168333	0.1	9.717112
20.170000	0.1	9.743730
20.171667	0.1	9.772507
20.173333	0.1	9.802422
20.175000	0.1	9.832764
20.176667	0.1	9.864401
20.178333	0.1	9.899107
20.180000	0.1	9.937072
20.181667	0.1	9.976495
20.183333	0.1	10.015857
20.185000	0.1	10.055867
20.186667	0.1	10.098573
20.188333	0.1	10.145283
20.190000	0.1	10.196152
20.191667	0.1	10.250257
20.193333	0.1	10.305969
20.195000	0.1	10.362491
20.196667	0.1	10.420592
20.198333	0.1	10.481202
20.200000	0.1	10.544001
20.201667	0.1	10.607410
20.203333	0.1	10.669683
20.205000	0.1	10.730275
20.206667	0.1	10.790271
20.208333	0.1	10.851775
20.210000	0.1	10.916591
20.211667	0.1	10.984847
20.213333	0.1	11.055348
20.215000	0.1	11.127195
20.216667	0.1	11.199582
20.218333	0.1	11.271136
20.220000	0.1	11.340608
20.221667	0.1	11.406532
20.223333	0.1	11.467105
20.225000	0.1	11.522113
20.226667	0.1	11.573182
20.228333	0.1	11.622026
20.230000	0.1	11.669751
20.231667	0.1	11.716159
20.233333	0.1	11.759265
20.235000	0.1	11.796653
20.236667	0.1	11.827052
20.238333	0.1	11.850772
20.240000	0.1	11.868910
20.241667	0.1	11.881837
20.243333	0.1	11.888607
20.245000	0.1	11.887923
20.246667	0.1	11.879378
20.248333	0.1	11.863210
20.250000	0.1	11.839126
20.251667	0.1	11.806511
20.253333	0.1	11.765780
20.255000	0.1	11.718404
20.256667	0.1	11.666035
20.258333	0.1	11.610105
20.260000	0.1	11.551110
20.261667	0.1	11.488176
20.263333	0.1	11.420404
20.265000	0.1	11.348045
20.266667	0.1	11.271918
20.268333	0.1	11.192230
20.270000	0.1	11.108136
20.271667	0.1	11.018682
20.273333	0.1	10.924018
20.275000	0.1	10.825442
20.276667	0.1	10.725018
20.278333	0.1	10.624714
20.280000	0.1	10.524862
20.281667	0.1	10.424359
20.283333	0.1	10.323091
20.285000	0.1	10.222700
20.286667	0.1	10.124538
20.288333	0.1	10.028314
20.290000	0.1	9.932769
20.291667	0.1	9.837006
20.293333	0.1	9.741457
20.295000	0.1	9.648069
20.296667	0.1	9.559067
20.298333	0.1	9.475402
20.300000	0.1	9.396360
20.301667	0.1	9.320234
20.303333	0.1	9.245607
20.305000	0.1	9.172577
20.306667	0.1	9.102430
20.308333	0.1	9.036632
20.310000	0.1	8.976185
20.311667	0.1	8.921223
20.313333	0.1	8.870135
20.315000	0.1	8.820225
20.316667	0.1	8.770656
20.318333	0.1	8.723419
20.320000	0.1	8.680862
20.321667	0.1	8.643814
20.323333	0.1	8.611535
20.325000	0.1	8.582175
20.326667	0.1	8.553760
20.328333	0.1	8.525671
20.330000	0.1	8.498603
20.331667	0.1	8.472977
20.333333	0.1	8.448106
20.335000	0.1	8.423217
20.336667	0.1	8.398760
20.338333	0.1	8.376539
20.340000	0.1	8.358369
20.341667	0.1	8.344562
20.343333	0.1	8.333726
20.345000	0.1	8.323910
20.346667	0.1	8.313735
20.348333	0.1	8.302750
20.350000	0.1	8.291374
20.351667	0.1	8.280943
20.353333	0.1	8.272761
20.355000	0.1	8.266424
20.356667	0.1	8.259946
20.358333	0.1	8.252203
20.360000	0.1	8.244510
20.361667	0.1	8.239085
20.363333	0.1	8.236533
20.365000	0.1	8.235844
20.366667	0.1	8.235974
20.368333	0.1	8.235918
20.370000	0.1	8.234195
20.371667	0.1	8.229828
20.373333	0.1	8.223322
20.375000	0.1	8.216011
20.376667	0.1	8.209348
20.378333	0.1	8.204556
20.380000	0.1	8.202107
20.381667	0.1	8.202116
20.383333	0.1	8.204877
20.385000	0.1	8.209804
20.386667	0.1	8.215001
20.388333	0.1	8.219406
20.390000	0.1	8.223895
20.391667	0.1	8.229380
20.393333	0.1	8.235364
20.395000	0.1	8.240649
20.396667	0.1	8.244775
20.398333	0.1	8.249185
20.400000	0.1	8.256454
20.401667	0.1	8.267220
20.403333	0.1	8.278890
20.405000	0.1	8.287965
20.406667	0.1	8.292818
20.408333	0.1	8.294433
20.410000	0.1	8.295081
20.411667	0.1	8.296482
20.413333	0.1	8.299514
20.415000	0.1	8.304045
20.416667	0.1	8.308506
20.418333	0.1	8.311295
20.420000	0.1	8.312641
20.421667	0.1	8.314000
20.423333	0.1	8.316524
20.425000	0.1	8.320506
20.426667	0.1	8.325144
20.428333	0.1	8.328860
20.430000	0.1	8.330992
20.431667	0.1	8.332781
20.433333	0.1	8.335877
20.435000	0.1	8.340492
20.436667	0.1	8.345842
20.438333	0.1	8.351277
20.440000	0.1	8.355919
20.441667	0.1	8.358466
20.443333	0.1	8.358010
20.445000	0.1	8.354448
20.446667	0.1	8.348553
20.448333	0.1	8.342084
20.450000	0.1	8.337558
20.451667	0.1	8.337074
20.453333	0.1	8.340674
20.455000	0.1	8.346220
20.456667	0.1	8.350755
20.458333	0.1	8.352371
20.460000	0.1	8.351044
20.461667	0.1	8.347584
20.463333	0.1	8.342210
20.465000	0.1	8.334615
20.466667	0.1	8.325037
20.468333	0.1	8.314461
20.470000	0.1	8.303635
20.471667	0.1	8.292962
20.473333	0.1	8.283164
20.475000	0.1	8.274764
20.476667	0.1	8.267816
20.478333	0.1	8.262605
20.480000	0.1	8.258773
20.481667	0.1	8.254261
20.483333	0.1	8.247094
20.485000	0.1	8.236920
20.486667	0.1	8.224230
20.488333	0.1	8.210149
20.490000	0.1	8.196235
20.491667	0.1	8.183233
20.493333	0.1	8.171210
20.495000	0.1	8.160784
20.496667	0.1	8.152942
20.498333	0.1	8.147731
20.500000	0.1	8.143927
20.501667	0.1	8.139955
20.503333	0.1	8.134716
20.505000	0.1	8.127848
20.506667	0.1	8.119824
20.508333	0.1	8.111242
20.510000	0.1	8.102409
20.511667	0.1	8.094260
20.513333	0.1	8.088490
20.515000	0.1	8.086120
20.516667	0.1	8.086567
20.518333	0.1	8.088117
20.520000	0.1	8.088960
20.521667	0.1	8.088248
20.523333	0.1	8.086925
20.525000	0.1	8.086781
20.526667	0.1	8.088383
20.528333	0.1	8.090949
20.530000	0.1	8.093636
20.531667	0.1	8.095955
20.533333	0.1	8.098008
20.535000	0.1	8.100374
20.536667	0.1	8.102776
20.538333	0.1	8.103796
20.540000	0.1	8.103554
20.541667	0.1	8.104690
20.543333	0.1	8.109245
20.545000	0.1	8.116663
20.546667	0.1	8.125207
20.548333	0.1	8.133878
20.550000	0.1	8.142963
20.551667	0.1	8.153054
20.553333	0.1	8.164216
20.555000	0.1	8.176276
20.556667	0.1	8.188728
20.558333	0.1	8.199974
20.560000	0.1	8.208081
20.561667	0.1	8.213106
20.563333	0.1	8.217772
20.565000	0.1	8.225120
20.566667	0.1	8.236002
20.568333	0.1	8.249423
20.570000	0.1	8.264389
20.571667	0.1	8.280603
20.573333	0.1	8.297735
20.575000	0.1	8.315141
20.576667	0.1	8.332976
20.578333	0.1	8.352650
20.580000	0.1	8.375174
20.581667	0.1	8.399319
20.583333	0.1	8.422215
20.585000	0.1	8.442034
20.586667	0.1	8.459184
20.588333	0.1	8.475352
20.590000	0.1	8.492214
20.591667	0.1	8.510435
20.593333	0.1	8.529313
20.595000	0.1	8.547348
20.596667	0.1	8.563427
20.598333	0.1	8.577700
20.600000	0.1	8.591074
20.601667	0.1	8.603833
20.603333	0.1	8.615428
20.605000	0.1	8.626101
20.606667	0.1	8.637635
20.608333	0.1	8.651754
20.610000	0.1	8.668504
20.611667	0.1	8.686013
20.613333	0.1	8.701500
20.615000	0.1	8.712984
20.616667	0.1	8.720509
20.618333	0.1	8.725310
20.620000	0.1	8.727615
20.621667	0.1	8.726632
20.623333	0.1	8.722949
20.625000	0.1	8.718902
20.626667	0.1	8.716378
20.628333	0.1	8.715517
20.630000	0.1	8.714958
20.631667	0.1	8.712844
20.633333	0.1	8.707838
20.635000	0.1	8.699214
20.636667	0.1	8.686949
20.638333	0.1	8.672355
20.640000	0.1	8.657346
20.641667	0.1	8.643018
20.643333	0.1	8.629682
20.645000	0.1	8.617034
20.646667	0.1	8.603861
20.648333	0.1	8.589476
20.650000	0.1	8.575418
20.651667	0.1	8.564144
20.653333	0.1	8.556047
20.655000	0.1	8.548591
20.656667	0.1	8.538943
20.658333	0.1	8.527082
20.660000	0.1	8.515534
20.661667	0.1	8.506756
20.663333	0.1	8.501261
20.665000	0.1	8.497294
20.666667	0.1	8.492409
20.668333	0.1	8.485722
20.670000	0.1	8.478807
20.671667	0.1	8.474831
20.673333	0.1	8.476186
20.675000	0.1	8.482588
20.676667	0.1	8.491762
20.678333	0.1	8.500949
20.680000	0.1	8.508018
20.681667	0.1	8.512419
20.683333	0.1	8.515459
20.685000	0.1	8.519329
20.686667	0.1	8.525704
20.688333	0.1	8.534971
20.690000	0.1	8.546212
20.691667	0.1	8.557951
20.693333	0.1	8.569169
20.695000	0.1	8.580061
20.696667	0.1	8.592075
20.698333	0.1	8.606762
20.700000	0.1	8.624289
20.701667	0.1	8.643363
20.703333	0.1	8.662534
20.705000	0.1	8.681626
20.706667	0.1	8.701584
20.708333	0.1	8.723037
20.710000	0.1	8.746069
20.711667	0.1	8.770735
20.713333	0.1	8.797115
20.715000	0.1	8.825003
20.716667	0.1	8.853874
20.718333	0.1	8.883234
20.720000	0.1	8.912729
20.721667	0.1	8.941912
20.723333	0.1	8.970639
20.725000	0.1	8.999272
20.726667	0.1	9.028171
20.728333	0.1	9.057438
20.730000	0.1	9.087557
20.731667	0.1	9.119646
20.733333	0.1	9.153853
20.735000	0.1	9.188093
20.736667	0.1	9.220382
20.738333	0.1	9.251726
20.740000	0.1	9.284909
20.741667	0.1	9.321221
20.743333	0.1	9.359503
20.745000	0.1	9.397226
20.746667	0.1	9.431909
20.748333	0.1	9.463141
20.750000	0.1	9.493097
20.751667	0.1	9.524133
20.753333	0.1	9.556762
20.755000	0.1	9.590448
20.756667	0.1	9.624804
20.758333	0.1	9.659403
20.760000	0.1	9.692744
20.761667	0.1	9.722319
20.763333	0.1	9.746789
20.765000	0.1	9.767716
20.766667	0.1	9.788121
20.768333	0.1	9.809677
20.770000	0.1	9.832056
20.771667	0.1	9.854883
20.773333	0.1	9.878743
20.775000	0.1	9.903661
20.776667	0.1	9.927331
20.778333	0.1	9.945896
20.780000	0.1	9.957049
20.781667	0.1	9.961678
20.783333	0.1	9.962521
20.785000	0.1	9.962572
20.786667	0.1	9.964006
20.788333	0.1	9.966861
20.790000	0.1	9.969063
20.791667	0.1	9.968327
20.793333	0.1	9.963876
20.795000	0.1	9.956867
20.796667	0.1	9.949747
20.798333	0.1	9.944821
20.800000	0.1	9.942660
20.801667	0.1	9.942027
20.803333	0.1	9.941263
20.805000	0.1	9.939256
20.806667	0.1	9.935577
20.808333	0.1	9.930409
20.810000	0.1	9.924388
20.811667	0.1	9.918422
20.813333	0.1	9.913747
20.815000	0.1	9.911661
20.816667	0.1	9.912876
20.818333	0.1	9.917514
20.820000	0.1	9.925417
20.821667	0.1	9.936201
20.823333	0.1	9.948500
20.825000	0.1	9.960216
20.826667	0.1	9.970511
20.828333	0.1	9.979769
20.830000	0.1	9.988216
20.831667	0.1	9.996654
20.833333	0.1	10.007070
20.835000	0.1	10.020807
20.836667	0.1	10.037203
20.838333	0.1	10.054666
20.840000	0.1	10.072431
20.841667	0.1	10.090866
20.843333	0.1	10.110391
20.845000	0.1	10.130438
20.846667	0.1	10.149605
20.848333	0.1	10.166438
20.850000	0.1	10.180203
20.851667	0.1	10.191305
20.853333	0.1	10.201097
20.855000	0.1	10.210746
20.856667	0.1	10.220292
20.858333	0.1	10.229456
20.860000	0.1	10.239212
20.861667	0.1	10.251184
20.863333	0.1	10.265084
20.865000	0.1	10.277820
20.866667	0.1	10.285699
20.868333	0.1	10.287073
20.870000	0.1	10.283184
20.871667	0.1	10.276753
20.873333	0.1	10.269624
20.875000	0.1	10.261843
20.876667	0.1	10.252260
20.878333	0.1	10.239328
20.880000	0.1	10.222038
20.881667	0.1	10.200986
20.883333	0.1	10.178527
20.885000	0.1	10.157009
20.886667	0.1	10.136706
20.888333	0.1	10.115523
20.890000	0.1	10.090717
20.891667	0.1	10.061120
20.893333	0.1	10.028169
20.895000	0.1	9.995284
20.896667	0.1	9.965817
20.898333	0.1	9.940923
20.900000	0.1	9.919042
20.901667	0.1	9.897253
20.903333	0.1	9.873128
20.905000	0.1	9.845314
20.906667	0.1	9.813304
20.908333	0.1	9.778161
20.910000	0.1	9.742924
20.911667	0.1	9.710351
20.913333	0.1	9.680688
20.915000	0.1	9.652204
20.916667	0.1	9.623459
20.918333	0.1	9.594513
20.920000	0.1	9.566341
20.921667	0.1	9.539765
20.923333	0.1	9.514987
20.925000	0.1	9.491504
20.926667	0.1	9.468314
20.928333	0.1	9.445399
20.930000	0.1	9.424002
20.931667	0.1	9.403899
20.933333	0.1	9.382823
20.935000	0.1	9.359615
20.936667	0.1	9.335773
20.938333	0.1	9.313836
20.940000	0.1	9.295256
20.941667	0.1	9.279642
20.943333	0.1	9.266157
20.945000	0.1	9.255046
20.946667	0.1	9.246930
20.948333	0.1	9.241188
20.950000	0.1	9.235884
20.951667	0.1	9.229304
20.953333	0.1	9.221607
20.955000	0.1	9.214808
20.956667	0.1	9.211162
20.958333	0.1	9.211292
20.960000	0.1	9.213872
20.961667	0.1	9.216466
20.963333	0.1	9.217178
20.965000	0.1	9.216410
20.966667	0.1	9.215847
20.968333	0.1	9.215907
20.970000	0.1	9.215926
20.971667	0.1	9.216052
20.973333	0.1	9.217574
20.975000	0.1	9.221383
20.976667	0.1	9.226920
20.978333	0.1	9.233006
20.980000	0.1	9.238794
20.981667	0.1	9.243893
20.983333	0.1	9.248541
20.985000	0.1	9.252946
20.986667	0.1	9.256583
20.988333	0.1	9.259037
20.990000	0.1	9.261388
20.991667	0.1	9.265994
20.993333	0.1	9.273984
20.995000	0.1	9.283735
20.996667	0.1	9.293333
20.998333	0.1	9.303382
21.000000	0.1	9.315852
21.001667	0.1	9.331452
21.003333	0.1	9.349016
21.005000	0.1	9.366712
21.006667	0.1	9.383308
21.008333	0.1	9.398460
21.010000	0.1	9.411904
21.011667	0.1	9.423634
21.013333	0.1	9.434740
21.015000	0.1	9.446419
21.016667	0.1	9.458875
21.018333	0.1	9.472091
21.020000	0.1	9.486475
21.021667	0.1	9.502321
21.023333	0.1	9.519430
21.025000	0.1	9.537665
21.026667	0.1	9.557162
21.028333	0.1	9.577679
21.030000	0.1	9.597847
21.031667	0.1	9.615342
21.033333	0.1	9.629144
21.035000	0.1	9.641233
21.036667	0.1	9.655203
21.038333	0.1	9.673531
21.040000	0.1	9.695729
21.041667	0.1	9.718812
21.043333	0.1	9.740619
21.045000	0.1	9.761965
21.046667	0.1	9.784717
21.048333	0.1	9.809327
21.050000	0.1	9.834939
21.051667	0.1	9.860792
21.053333	0.1	9.887200
21.055000	0.1	9.915284
21.056667	0.1	9.946022
21.058333	0.1	9.979256
21.060000	0.1	10.013497
21.061667	0.1	10.046959
21.063333	0.1	10.078694
21.065000	0.1	10.109111
21.066667	0.1	10.139360
21.068333	0.1	10.170070
21.070000	0.1	10.201973
21.071667	0.1	10.236702
21.073333	0.1	10.275543
21.075000	0.1	10.318439
21.076667	0.1	10.364107
21.078333	0.1	10.410706
21.080000	0.1	10.457360
21.081667	0.1	10.504536
21.083333	0.1	10.552770
21.085000	0.1	10.602558
21.086667	0.1	10.654526
21.088333	0.1	10.707807
21.090000	0.1	10.759947
21.091667	0.1	10.809610
21.093333	0.1	10.857526
21.095000	0.1	10.905336
21.096667	0.1	10.954873
21.098333	0.1	11.007246
21.100000	0.1	11.061803
21.101667	0.1	11.117281
21.103333	0.1	11.173338
21.105000	0.1	11.229832
21.106667	0.1	11.285809
21.108333	0.1	11.340189
21.110000	0.1	11.392664
21.111667	0.1	11.443449
21.113333	0.1	11.492134
21.115000	0.1	11.537625
21.116667	0.1	11.579501
21.118333	0.1	11.618878
21.120000	0.1	11.657216
21.121667	0.1	11.694627
21.123333	0.1	11.729817
21.125000	0.1	11.761459
21.126667	0.1	11.789291
21.128333	0.1	11.814339
21.130000	0.1	11.837562
21.131667	0.1	11.857706
21.133333	0.1	11.871741
21.135000	0.1	11.878065
21.136667	0.1	11.878349
21.138333	0.1	11.876216
21.140000	0.1	11.874167
21.141667	0.1	11.871909
21.143333	0.1	11.867024
21.145000	0.1	11.856970
21.146667	0.1	11.841059
21.148333	0.1	11.820672
21.150000	0.1	11.797533
21.151667	0.1	11.772341
21.153333	0.1	11.744667
21.155000	0.1	11.713775
21.156667	0.1	11.679735
21.158333	0.1	11.643716
21.160000	0.1	11.607041
21.161667	0.1	11.570160
21.163333	0.1	11.532498
21.165000	0.1	11.492777
21.166667	0.1	11.449722
21.168333	0.1	11.403030
21.170000	0.1	11.353842
21.171667	0.1	11.304226
21.173333	0.1	11.256244
21.175000	0.1	11.211149
21.176667	0.1	11.169035
21.178333	0.1	11.129091
21.180000	0.1	11.090818
21.181667	0.1	11.055353
21.183333	0.1	11.025094
21.185000	0.1	11.000996
21.186667	0.1	10.981197
21.188333	0.1	10.963259
21.190000	0.1	10.946374
21.191667	0.1	10.930761
21.193333	0.1	10.916214
21.195000	0.1	10.902188
21.196667	0.1	10.888577
21.198333	0.1	10.875515
21.200000	0.1	10.863463
21.201667	0.1	10.853466
21.203333	0.1	10.846332
21.205000	0.1	10.842364
21.206667	0.1	10.842043
21.208333	0.1	10.845512
21.210000	0.1	10.851636
21.211667	0.1	10.859072
21.213333	0.1	10.867519
21.215000	0.1	10.876893
21.216667	0.1	10.886472
21.218333	0.1	10.895599
21.220000	0.1	10.904670
21.221667	0.1	10.915068
21.223333	0.1	10.927692
21.225000	0.1	10.941662
21.226667	0.1	10.955133
21.228333	0.1	10.966775
21.230000	0.1	10.976070
21.231667	0.1	10.983092
21.233333	0.1	10.988619
21.235000	0.1	10.993611
21.236667	0.1	10.998040
21.238333	0.1	11.000815
21.240000	0.1	11.001560
21.241667	0.1	11.001788
21.243333	0.1	11.003125
21.245000	0.1	11.005285
21.246667	0.1	11.006230
21.248333	0.1	11.003539
21.250000	0.1	10.995944
21.251667	0.1	10.984065
21.253333	0.1	10.969643
21.255000	0.1	10.954146
21.256667	0.1	10.937601
21.258333	0.1	10.918598
21.260000	0.1	10.896209
21.261667	0.1	10.871268
21.263333	0.1	10.845303
21.265000	0.1	10.819081
21.266667	0.1	10.792571
21.268333	0.1	10.765181
21.270000	0.1	10.735863
21.271667	0.1	10.703783
21.273333	0.1	10.668547
21.275000	0.1	10.629650
21.276667	0.1	10.587121
21.278333	0.1	10.542637
21.280000	0.1	10.498734
21.281667	0.1	10.456620
21.283333	0.1	10.415772
21.285000	0.1	10.375623
21.286667	0.1	10.336395
21.288333	0.1	10.298258
21.290000	0.1	10.260316
21.291667	0.1	10.221121
21.293333	0.1	10.179859
21.295000	0.1	10.136659
21.296667	0.1	10.092729
21.298333	0.1	10.050312
21.300000	0.1	10.011108
21.301667	0.1	9.974949
21.303333	0.1	9.940253
21.305000	0.1	9.905179
21.306667	0.1	9.869155
21.308333	0.1	9.833882
21.310000	0.1	9.802086
21.311667	0.1	9.774636
21.313333	0.1	9.748996
21.315000	0.1	9.721280
21.316667	0.1	9.690099
21.318333	0.1	9.658053
21.320000	0.1	9.629168
21.321667	0.1	9.605214
21.323333	0.1	9.584688
21.325000	0.1	9.564715
21.326667	0.1	9.543397
21.328333	0.1	9.520864
21.330000	0.1	9.498377
21.331667	0.1	9.476724
21.333333	0.1	9.455532
21.335000	0.1	9.433925
21.336667	0.1	9.411387
21.338333	0.1	9.388030
21.340000	0.1	9.365063
21.341667	0.1	9.345077
21.343333	0.1	9.330288
21.345000	0.1	9.320653
21.346667	0.1	9.314641
21.348333	0.1	9.310483
21.350000	0.1	9.305719
21.351667	0.1	9.298180
21.353333	0.1	9.288033
21.355000	0.1	9.277104
21.356667	0.1	9.266487
21.358333	0.1	9.256359
21.360000	0.1	9.247283
21.361667	0.1	9.239879
21.363333	0.1	9.233886
21.365000	0.1	9.228527
21.366667	0.1	9.222608
21.368333	0.1	9.214571
21.370000	0.1	9.203609
21.371667	0.1	9.190254
21.373333	0.1	9.175520
21.375000	0.1	9.160331
21.376667	0.1	9.145909
21.378333	0.1	9.133979
21.380000	0.1	9.125760
21.381667	0.1	9.120433
21.383333	0.1	9.115119
21.385000	0.1	9.107506
21.386667	0.1	9.098360
21.388333	0.1	9.090644
21.390000	0.1	9.086449
21.391667	0.1	9.084987
21.393333	0.1	9.083534
21.395000	0.1	9.080037
21.396667	0.1	9.074002
21.398333	0.1	9.065364
21.400000	0.1	9.054714
21.401667	0.1	9.043738
21.403333	0.1	9.033536
21.405000	0.1	9.023473
21.406667	0.1	9.012171
21.408333	0.1	8.998779
21.410000	0.1	8.984301
21.411667	0.1	8.971924
21.413333	0.1	8.963984
21.415000	0.1	8.958871
21.416667	0.1	8.952469
21.418333	0.1	8.941852
21.420000	0.1	8.927360
21.421667	0.1	8.911858
21.423333	0.1	8.897809
21.425000	0.1	8.885087
21.426667	0.1	8.871821
21.428333	0.1	8.856640
21.430000	0.1	8.839648
21.431667	0.1	8.822251
21.433333	0.1	8.806242
21.435000	0.1	8.792374
21.436667	0.1	8.779936
21.438333	0.1	8.767392
21.440000	0.1	8.752686
21.441667	0.1	8.733897
21.443333	0.1	8.711163
21.445000	0.1	8.687298
21.446667	0.1	8.664918
21.448333	0.1	8.644154
21.450000	0.1	8.623456
21.451667	0.1	8.601169
21.453333	0.1	8.576564
21.455000	0.1	8.550496
21.456667	0.1	8.525029
21.458333	0.1	8.501606
21.460000	0.1	8.479883
21.461667	0.1	8.458667
21.463333	0.1	8.437131
21.465000	0.1	8.414844
21.466667	0.1	8.391403
21.468333	0.1	8.366322
21.470000	0.1	8.339612
21.471667	0.1	8.312357
21.473333	0.1	8.285879
21.475000	0.1	8.260352
21.476667	0.1	8.235066
21.478333	0.1	8.209525
21.480000	0.1	8.183601
21.481667	0.1	8.156975
21.483333	0.1	8.129315
21.485000	0.1	8.101380
21.486667	0.1	8.075074
21.488333	0.1	8.051437
21.490000	0.1	8.029589
21.491667	0.1	8.008443
21.493333	0.1	7.987819
21.495000	0.1	7.967940
21.496667	0.1	7.949458
21.498333	0.1	7.933010
21.500000	0.1	7.917844
21.501667	0.1	7.902207
21.503333	0.1	7.884833
21.505000	0.1	7.865303
21.506667	0.1	7.843715
21.508333	0.1	7.820590
21.510000	0.1	7.797251
21.511667	0.1	7.775663
21.513333	0.1	7.757153
21.515000	0.1	7.741037
21.516667	0.1	7.725139
21.518333	0.1	7.707835
21.520000	0.1	7.689223
21.521667	0.1	7.670377
21.523333	0.1	7.652421
21.525000	0.1	7.636780
21.526667	0.1	7.624766
21.528333	0.1	7.615937
21.530000	0.1	7.607662
21.531667	0.1	7.596603
21.533333	0.1	7.580910
21.535000	0.1	7.561711
21.536667	0.1	7.542381
21.538333	0.1	7.526018
21.540000	0.1	7.513855
21.541667	0.1	7.505156
21.543333	0.1	7.497543
21.545000	0.1	7.488346
21.546667	0.1	7.476672
21.548333	0.1	7.463368
21.550000	0.1	7.449328
21.551667	0.1	7.435172
21.553333	0.1	7.421975
21.555000	0.1	7.410306
21.556667	0.1	7.398999
21.558333	0.1	7.386361
21.560000	0.1	7.372182
21.561667	0.1	7.358096
21.563333	0.1	7.346389
21.565000	0.1	7.337853
21.566667	0.1	7.330440
21.568333	0.1	7.320996
21.570000	0.1	7.308270
21.571667	0.1	7.293704
21.573333	0.1	7.280177
21.575000	0.1	7.270542
21.576667	0.1	7.265685
21.578333	0.1	7.263464
21.580000	0.1	7.260339
21.581667	0.1	7.253890
21.583333	0.1	7.243790
21.585000	0.1	7.231771
21.586667	0.1	7.220642
21.588333	0.1	7.212339
21.590000	0.1	7.206528
21.591667	0.1	7.201363
21.593333	0.1	7.195091
21.595000	0.1	7.186881
21.596667	0.1	7.177559
21.598333	0.1	7.169778
21.600000	0.1	7.165866
21.601667	0.1	7.165084
21.603333	0.1	7.164031
21.605000	0.1	7.160204
21.606667	0.1	7.154080
21.608333	0.1	7.147752
21.610000	0.1	7.142774
21.611667	0.1	7.138732
21.613333	0.1	7.133833
21.615000	0.1	7.127910
21.616667	0.1	7.123179
21.618333	0.1	7.121270
21.620000	0.1	7.121544
21.621667	0.1	7.122280
21.623333	0.1	7.122355
21.625000	0.1	7.121456
21.626667	0.1	7.119514
21.628333	0.1	7.117419
21.630000	0.1	7.117526
21.631667	0.1	7.121442
21.633333	0.1	7.128436
21.635000	0.1	7.136413
21.636667	0.1	7.143007
21.638333	0.1	7.146490
21.640000	0.1	7.146979
21.641667	0.1	7.146508
21.643333	0.1	7.148106
21.645000	0.1	7.154276
21.646667	0.1	7.165172
21.648333	0.1	7.178485
21.650000	0.1	7.191226
21.651667	0.1	7.201480
21.653333	0.1	7.208898
21.655000	0.1	7.214160
21.656667	0.1	7.218639
21.658333	0.1	7.224465
21.660000	0.1	7.233922
21.661667	0.1	7.248251
21.663333	0.1	7.266551
21.665000	0.1	7.286058
21.666667	0.1	7.304158
21.668333	0.1	7.320312
21.670000	0.1	7.336210
21.671667	0.1	7.354310
21.673333	0.1	7.375777
21.675000	0.1	7.399749
21.676667	0.1	7.424639
21.678333	0.1	7.449947
21.680000	0.1	7.476318
21.681667	0.1	7.504080
21.683333	0.1	7.533170
21.685000	0.1	7.563755
21.686667	0.1	7.595317
21.688333	0.1	7.626605
21.690000	0.1	7.657348
21.691667	0.1	7.688538
21.693333	0.1	7.721004
21.695000	0.1	7.754075
21.696667	0.1	7.785987
21.698333	0.1	7.815924
21.700000	0.1	7.844553
21.701667	0.1	7.872055
21.703333	0.1	7.897266
21.705000	0.1	7.918491
21.706667	0.1	7.934300
21.708333	0.1	7.944745
21.710000	0.1	7.952242
21.711667	0.1	7.960368
21.713333	0.1	7.971749
21.715000	0.1	7.985826
21.716667	0.1	7.998138
21.718333	0.1	8.003572
21.720000	0.1	8.000452
21.721667	0.1	7.990436
21.723333	0.1	7.975297
21.725000	0.1	7.955078
21.726667	0.1	7.929308
21.728333	0.1	7.898901
21.730000	0.1	7.865746
21.731667	0.1	7.830695
21.733333	0.1	7.792911
21.735000	0.1	7.750890
21.736667	0.1	7.703891
21.738333	0.1	7.652873
21.740000	0.1	7.599597
21.741667	0.1	7.544835
21.743333	0.1	7.487945
21.745000	0.1	7.427926
21.746667	0.1	7.364359
21.748333	0.1	7.297848
21.750000	0.1	7.229922
21.751667	0.1	7.161829
21.753333	0.1	7.093810
21.755000	0.1	7.025683
21.756667	0.1	6.956710
21.758333	0.1	6.885249
21.760000	0.1	6.810292
21.761667	0.1	6.732750
21.763333	0.1	6.654751
21.765000	0.1	6.578416
21.766667	0.1	6.504646
21.768333	0.1	6.432454
21.770000	0.1	6.360454
21.771667	0.1	6.289002
21.773333	0.1	6.219852
21.775000	0.1	6.154147
21.776667	0.1	6.091762
21.778333	0.1	6.031734
21.780000	0.1	5.972465
21.781667	0.1	5.912627
21.783333	0.1	5.852645
21.785000	0.1	5.794181
21.786667	0.1	5.738884
21.788333	0.1	5.687592
21.790000	0.1	5.639642
21.791667	0.1	5.593561
21.793333	0.1	5.548792
21.795000	0.1	5.506030
21.796667	0.1	5.466212
21.798333	0.1	5.429420
21.800000	0.1	5.394411
21.801667	0.1	5.359454
21.803333	0.1	5.324292
21.805000	0.1	5.290913
21.806667	0.1	5.262080
21.808333	0.1	5.239295
21.810000	0.1	5.221344
21.811667	0.1	5.204477
21.813333	0.1	5.184915
21.815000	0.1	5.161357
21.816667	0.1	5.135154
21.818333	0.1	5.109240
21.820000	0.1	5.086767
21.821667	0.1	5.069226
21.823333	0.1	5.055433
21.825000	0.1	5.042991
21.826667	0.1	5.030017
21.828333	0.1	5.015279
21.830000	0.1	4.998632
21.831667	0.1	4.982040
21.833333	0.1	4.968718
21.835000	0.1	4.960261
21.836667	0.1	4.954883
21.838333	0.1	4.948750
21.840000	0.1	4.939181
21.841667	0.1	4.926245
21.843333	0.1	4.911697
21.845000	0.1	4.897169
21.846667	0.1	4.883436
21.848333	0.1	4.870514
21.850000	0.1	4.858766
21.851667	0.1	4.849737
21.853333	0.1	4.844596
21.855000	0.1	4.842454
21.856667	0.1	4.840791
21.858333	0.1	4.836922
21.860000	0.1	4.829573
21.861667	0.1	4.819413
21.863333	0.1	4.808283
21.865000	0.1	4.798644
21.866667	0.1	4.792758
21.868333	0.1	4.790644
21.870000	0.1	4.789731
21.871667	0.1	4.787478
21.873333	0.1	4.783352
21.875000	0.1	4.778099
21.876667	0.1	4.772251
21.878333	0.1	4.765955
21.880000	0.1	4.759138
21.881667	0.1	4.751184
21.883333	0.1	4.741466
21.885000	0.1	4.730341
21.886667	0.1	4.718900
21.888333	0.1	4.708054
21.890000	0.1	4.698122
21.891667	0.1	4.688841
21.893333	0.1	4.679742
21.895000	0.1	4.671174
21.896667	0.1	4.664483
21.898333	0.1	4.660767
21.900000	0.1	4.659779
21.901667	0.1	4.659765
21.903333	0.1	4.658317
21.905000	0.1	4.654247
21.906667	0.1	4.648427
21.908333	0.1	4.642410
21.910000	0.1	4.637148
21.911667	0.1	4.632617
21.913333	0.1	4.627588
21.915000	0.1	4.620948
21.916667	0.1	4.613297
21.918333	0.1	4.605874
21.920000	0.1	4.599257
21.921667	0.1	4.593497
21.923333	0.1	4.587965
21.925000	0.1	4.581078
21.926667	0.1	4.571732
21.928333	0.1	4.561101
21.930000	0.1	4.551979
21.931667	0.1	4.546302
21.933333	0.1	4.543657
21.935000	0.1	4.541688
21.936667	0.1	4.537716
21.938333	0.1	4.530502
21.940000	0.1	4.521227
21.941667	0.1	4.513464
21.943333	0.1	4.510563
21.945000	0.1	4.511639
21.946667	0.1	4.512072
21.948333	0.1	4.508467
21.950000	0.1	4.500896
21.951667	0.1	4.491592
21.953333	0.1	4.483904
21.955000	0.1	4.480495
21.956667	0.1	4.480793
21.958333	0.1	4.481175
21.960000	0.1	4.477822
21.961667	0.1	4.469380
21.963333	0.1	4.457533
21.965000	0.1	4.445310
21.966667	0.1	4.435238
21.968333	0.1	4.428620
21.970000	0.1	4.425589
21.971667	0.1	4.425705
21.973333	0.1	4.427903
21.975000	0.1	4.429868
21.976667	0.1	4.429445
21.978333	0.1	4.426702
21.980000	0.1	4.423540
21.981667	0.1	4.421487
21.983333	0.1	4.420425
21.985000	0.1	4.418986
21.986667	0.1	4.416010
21.988333	0.1	4.412034
21.990000	0.1	4.408918
21.991667	0.1	4.407549
21.993333	0.1	4.407158
21.995000	0.1	4.406469
21.996667	0.1	4.404201
21.998333	0.1	4.399484
22.000000	0.1	4.392629
22.001667	0.1	4.385295
22.003333	0.1	4.379777
22.005000	0.1	4.377482
22.006667	0.1	4.378352
22.008333	0.1	4.381607
22.010000	0.1	4.386092
22.011667	0.1	4.390827
22.013333	0.1	4.395740
22.015000	0.1	4.400858
22.016667	0.1	4.405603
22.018333	0.1	4.409570
22.020000	0.1	4.413160
22.021667	0.1	4.417165
22.023333	0.1	4.422059
22.025000	0.1	4.427643
22.026667	0.1	4.433682
22.028333	0.1	4.440467
22.030000	0.1	4.448276
22.031667	0.1	4.457217
22.033333	0.1	4.467363
22.035000	0.1	4.477873
22.036667	0.1	4.487149
22.038333	0.1	4.494116
22.040000	0.1	4.499205
22.041667	0.1	4.504556
22.043333	0.1	4.512537
22.045000	0.1	4.523676
22.046667	0.1	4.536686
22.048333	0.1	4.549925
22.050000	0.1	4.562731
22.051667	0.1	4.576007
22.053333	0.1	4.591309
22.055000	0.1	4.608873
22.056667	0.1	4.626638
22.058333	0.1	4.641782
22.060000	0.1	4.653335
22.061667	0.1	4.662867
22.063333	0.1	4.672944
22.065000	0.1	4.685419
22.066667	0.1	4.700553
22.068333	0.1	4.717004
22.070000	0.1	4.732655
22.071667	0.1	4.745862
22.073333	0.1	4.756353
22.075000	0.1	4.764902
22.076667	0.1	4.772549
22.078333	0.1	4.780274
22.080000	0.1	4.788223
22.081667	0.1	4.795361
22.083333	0.1	4.800926
22.085000	0.1	4.805177
22.086667	0.1	4.808218
22.088333	0.1	4.809108
22.090000	0.1	4.806770
22.091667	0.1	4.801014
22.093333	0.1	4.792348
22.095000	0.1	4.781242
22.096667	0.1	4.767971
22.098333	0.1	4.752981
22.100000	0.1	4.737228
22.101667	0.1	4.722090
22.103333	0.1	4.708753
22.105000	0.1	4.696907
22.106667	0.1	4.684469
22.108333	0.1	4.669670
22.110000	0.1	4.652748
22.111667	0.1	4.634997
22.113333	0.1	4.616915
22.115000	0.1	4.597972
22.116667	0.1	4.577031
22.118333	0.1	4.552775
22.120000	0.1	4.525362
22.121667	0.1	4.497552
22.123333	0.1	4.472658
22.125000	0.1	4.451321
22.126667	0.1	4.431177
22.128333	0.1	4.409296
22.130000	0.1	4.384979
22.131667	0.1	4.360429
22.133333	0.1	4.338576
22.135000	0.1	4.320564
22.136667	0.1	4.305402
22.138333	0.1	4.291176
22.140000	0.1	4.276750
22.141667	0.1	4.262668
22.143333	0.1	4.250091
22.145000	0.1	4.239222
22.146667	0.1	4.229513
22.148333	0.1	4.220675
22.150000	0.1	4.212842
22.151667	0.1	4.205932
22.153333	0.1	4.199455
22.155000	0.1	4.193452
22.156667	0.1	4.188847
22.158333	0.1	4.185941
22.160000	0.1	4.183389
22.161667	0.1	4.179468
22.163333	0.1	4.173610
22.165000	0.1	4.166299
22.166667	0.1	4.158416
22.168333	0.1	4.151524
22.170000	0.1	4.148241
22.171667	0.1	4.151035
22.173333	0.1	4.160269
22.175000	0.1	4.174225
22.176667	0.1	4.190663
22.178333	0.1	4.207357
22.180000	0.1	4.222267
22.181667	0.1	4.234225
22.183333	0.1	4.242621
22.185000	0.1	4.247483
22.186667	0.1	4.250887
22.188333	0.1	4.256861
22.190000	0.1	4.268577
22.191667	0.1	4.285597
22.193333	0.1	4.304666
22.195000	0.1	4.323223
22.196667	0.1	4.341286
22.198333	0.1	4.359819
22.200000	0.1	4.378869
22.201667	0.1	4.398096
22.203333	0.1	4.417547
22.205000	0.1	4.437212
22.206667	0.1	4.456383
22.208333	0.1	4.473622
22.210000	0.1	4.488020
22.211667	0.1	4.500635
22.213333	0.1	4.513916
22.215000	0.1	4.529688
22.216667	0.1	4.547630
22.218333	0.1	4.565399
22.220000	0.1	4.580161
22.221667	0.1	4.590722
22.223333	0.1	4.598475
22.225000	0.1	4.605837
22.226667	0.1	4.614014
22.228333	0.1	4.623248
22.230000	0.1	4.633642
22.231667	0.1	4.643714
22.233333	0.1	4.650149
22.235000	0.1	4.651258
22.236667	0.1	4.648543
22.238333	0.1	4.644375
22.240000	0.1	4.640506
22.241667	0.1	4.637800
22.243333	0.1	4.635463
22.245000	0.1	4.631304
22.246667	0.1	4.623653
22.248333	0.1	4.612734
22.250000	0.1	4.600580
22.251667	0.1	4.589478
22.253333	0.1	4.579704
22.255000	0.1	4.568906
22.256667	0.1	4.554377
22.258333	0.1	4.535140
22.260000	0.1	4.511997
22.261667	0.1	4.486837
22.263333	0.1	4.462111
22.265000	0.1	4.439550
22.266667	0.1	4.418651
22.268333	0.1	4.396955
22.270000	0.1	4.372303
22.271667	0.1	4.344843
22.273333	0.1	4.316512
22.275000	0.1	4.288564
22.276667	0.1	4.260768
22.278333	0.1	4.233373
22.280000	0.1	4.207706
22.281667	0.1	4.184563
22.283333	0.1	4.163445
22.285000	0.1	4.143091
22.286667	0.1	4.122807
22.288333	0.1	4.103351
22.290000	0.1	4.085735
22.291667	0.1	4.069423
22.293333	0.1	4.051910
22.295000	0.1	4.030522
22.296667	0.1	4.005558
22.298333	0.1	3.980836
22.300000	0.1	3.960505
22.301667	0.1	3.945800
22.303333	0.1	3.934796
22.305000	0.1	3.924458
22.306667	0.1	3.912672
22.308333	0.1	3.899396
22.310000	0.1	3.886791
22.311667	0.1	3.877752
22.313333	0.1	3.873608
22.315000	0.1	3.872891
22.316667	0.1	3.872579
22.318333	0.1	3.870786
22.320000	0.1	3.867638
22.321667	0.1	3.864206
22.323333	0.1	3.862404
22.325000	0.1	3.864588
22.326667	0.1	3.871745
22.328333	0.1	3.882875
22.330000	0.1	3.896179
22.331667	0.1	3.909701
22.333333	0.1	3.921692
22.335000	0.1	3.932025
22.336667	0.1	3.942456
22.338333	0.1	3.954587
22.340000	0.1	3.968561
22.341667	0.1	3.983644
22.343333	0.1	3.999118
22.345000	0.1	4.014759
22.346667	0.1	4.030610
22.348333	0.1	4.046988
22.350000	0.1	4.064818
22.351667	0.1	4.085307
22.353333	0.1	4.108972
22.355000	0.1	4.135123
22.356667	0.1	4.162146
22.358333	0.1	4.189149
22.360000	0.1	4.217299
22.361667	0.1	4.248396
22.363333	0.1	4.282622
22.365000	0.1	4.318375
22.366667	0.1	4.353863
22.368333	0.1	4.388308
22.370000	0.1	4.421668
22.371667	0.1	4.454325
22.373333	0.1	4.487797
22.375000	0.1	4.524966
22.376667	0.1	4.568184
22.378333	0.1	4.617753
22.380000	0.1	4.672920
22.381667	0.1	4.732432
22.383333	0.1	4.793503
22.385000	0.1	4.852777
22.386667	0.1	4.909202
22.388333	0.1	4.965374
22.390000	0.1	5.025542
22.391667	0.1	5.092043
22.393333	0.1	5.163923
22.395000	0.1	5.238578
22.396667	0.1	5.313801
22.398333	0.1	5.388777
22.400000	0.1	5.464274
22.401667	0.1	5.542394
22.403333	0.1	5.625654
22.405000	0.1	5.715727
22.406667	0.1	5.812841
22.408333	0.1	5.916217
22.410000	0.1	6.024907
22.411667	0.1	6.138124
22.413333	0.1	6.255033
22.415000	0.1	6.374675
22.416667	0.1	6.496175
22.418333	0.1	6.619194
22.420000	0.1	6.744564
22.421667	0.1	6.874278
22.423333	0.1	7.010670
22.425000	0.1	7.155212
22.426667	0.1	7.308223
22.428333	0.1	7.469812
22.430000	0.1	7.640566
22.431667	0.1	7.820637
22.433333	0.1	8.008908
22.435000	0.1	8.204500
22.436667	0.1	8.408399
22.438333	0.1	8.622562
22.440000	0.1	8.847527
22.441667	0.1	9.081829
22.443333	0.1	9.324383
22.445000	0.1	9.575691
22.446667	0.1	9.836545
22.448333	0.1	10.108016
22.450000	0.1	10.392242
22.451667	0.1	10.691425
22.453333	0.1	11.006701
22.455000	0.1	11.337791
22.456667	0.1	11.682818
22.458333	0.1	12.039463
22.460000	0.1	12.406614
22.461667	0.1	12.784712
22.463333	0.1	13.175607
22.465000	0.1	13.582138
22.466667	0.1	14.006849
22.468333	0.1	14.451202
22.470000	0.1	14.916137
22.471667	0.1	15.402366
22.473333	0.1	15.909444
22.475000	0.1	16.436046
22.476667	0.1	16.981596
22.478333	0.1	17.546276
22.480000	0.1	18.130029
22.481667	0.1	18.732804
22.483333	0.1	19.356124
22.485000	0.1	20.003277
22.486667	0.1	20.676679
22.488333	0.1	21.375949
22.490000	0.1	22.099828
22.491667	0.1	22.848630
22.493333	0.1	23.623589
22.495000	0.1	24.426170
22.496667	0.1	25.259433
22.498333	0.1	26.127384
22.500000	0.1	27.032555
22.501667	0.1	27.976260
22.503333	0.1	28.960086
22.505000	0.1	29.986082
22.506667	0.1	31.056544
22.508333	0.1	32.173507
22.510000	0.1	33.338219
22.511667	0.1	34.551839
22.513333	0.1	35.816357
22.515000	0.1	37.134113
22.516667	0.1	38.506864
22.518333	0.1	39.936421
22.520000	0.1	41.425340
22.521667	0.1	42.975890
22.523333	0.1	44.589122
22.525000	0.1	46.265000
22.526667	0.1	48.002987
22.528333	0.1	49.802936
22.530000	0.1	51.665059
22.531667	0.1	53.588203
22.533333	0.1	55.568740
22.535000	0.1	57.601831
22.536667	0.1	59.683309
22.538333	0.1	61.809789
22.540000	0.1	63.977838
22.541667	0.1	66.182688
22.543333	0.1	68.416665
22.545000	0.1	70.669572
22.546667	0.1	72.931037
22.548333	0.1	75.191655
22.550000	0.1	77.442606
22.551667	0.1	79.675405
22.553333	0.1	81.880898
22.555000	0.1	84.047727
22.556667	0.1	86.162374
22.558333	0.1	88.211252
22.560000	0.1	90.182456
22.561667	0.1	92.065074
22.563333	0.1	93.848039
22.565000	0.1	95.520290
22.566667	0.1	97.070383
22.568333	0.1	98.486375
22.570000	0.1	99.757025
22.571667	0.1	100.872498
22.573333	0.1	101.824543
22.575000	0.1	102.606923
22.576667	0.1	103.214802
22.578333	0.1	103.643350
22.580000	0.1	103.888018
22.581667	0.1	103.945672
22.583333	0.1	103.814714
22.585000	0.1	103.495019
22.586667	0.1	102.988756
22.588333	0.1	102.300150
22.590000	0.1	101.434016
22.591667	0.1	100.395014
22.593333	0.1	99.187973
22.595000	0.1	97.818966
22.596667	0.1	96.296249
22.598333	0.1	94.629182
22.600000	0.1	92.826635
22.601667	0.1	90.897568
22.603333	0.1	88.852276
22.605000	0.1	86.702420
22.606667	0.1	84.460783
22.608333	0.1	82.140220
22.610000	0.1	79.751774
22.611667	0.1	77.304435
22.613333	0.1	74.807322
22.615000	0.1	72.271712
22.616667	0.1	69.711278
22.618333	0.1	67.140390
22.620000	0.1	64.571537
22.621667	0.1	62.014014
22.623333	0.1	59.475047
22.625000	0.1	56.962129
22.626667	0.1	54.483693
22.628333	0.1	52.047945
22.630000	0.1	49.662269
22.631667	0.1	47.333101
22.633333	0.1	45.064725
22.635000	0.1	42.859428
22.636667	0.1	40.720264
22.638333	0.1	38.652527
22.640000	0.1	36.661774
22.641667	0.1	34.751748
22.643333	0.1	32.924344
22.645000	0.1	31.179944
22.646667	0.1	29.517887
22.648333	0.1	27.937884
22.650000	0.1	26.440639
22.651667	0.1	25.026766
22.653333	0.1	23.695366
22.655000	0.1	22.443719
22.656667	0.1	21.268418
22.658333	0.1	20.166710
22.660000	0.1	19.136434
22.661667	0.1	18.175454
22.663333	0.1	17.282334
22.665000	0.1	16.456917
22.666667	0.1	15.698271
22.668333	0.1	15.002908
22.670000	0.1	14.365972
22.671667	0.1	13.783108
22.673333	0.1	13.250927
22.675000	0.1	12.766933
22.676667	0.1	12.329444
22.678333	0.1	11.936864
22.680000	0.1	11.586994
22.681667	0.1	11.277902
22.683333	0.1	11.009136
22.685000	0.1	10.780855
22.686667	0.1	10.591093
22.688333	0.1	10.435125
22.690000	0.1	10.308246
22.691667	0.1	10.208054
22.693333	0.1	10.133907
22.695000	0.1	10.085534
22.696667	0.1	10.061949
22.698333	0.1	10.061087
22.700000	0.1	10.080645
22.701667	0.1	10.119360
22.703333	0.1	10.177102
22.705000	0.1	10.253708
22.706667	0.1	10.347874
22.708333	0.1	10.456904
22.710000	0.1	10.577887
22.711667	0.1	10.709232
22.713333	0.1	10.850411
22.715000	0.1	11.000517
22.716667	0.1	11.158017
22.718333	0.1	11.321586
22.720000	0.1	11.490183
22.721667	0.1	11.662873
22.723333	0.1	11.839266
22.725000	0.1	12.019384
22.726667	0.1	12.202393
22.728333	0.1	12.385915
22.730000	0.1	12.566987
22.731667	0.1	12.743399
22.733333	0.1	12.913770
22.735000	0.1	13.076635
22.736667	0.1	13.230280
22.738333	0.1	13.373382
22.740000	0.1	13.505202
22.741667	0.1	13.625510
22.743333	0.1	13.733935
22.745000	0.1	13.829446
22.746667	0.1	13.910346
22.748333	0.1	13.974295
22.750000	0.1	14.019287
22.751667	0.1	14.045364
22.753333	0.1	14.054263
22.755000	0.1	14.047502
22.756667	0.1	14.025583
22.758333	0.1	13.988107
22.760000	0.1	13.933405
22.761667	0.1	13.858695
22.763333	0.1	13.761488
22.765000	0.1	13.641072
22.766667	0.1	13.498901
22.768333	0.1	13.338542
22.770000	0.1	13.164715
22.771667	0.1	12.980546
22.773333	0.1	12.785676
22.775000	0.1	12.578131
22.776667	0.1	12.357323
22.778333	0.1	12.124521
22.780000	0.1	11.881068
22.781667	0.1	11.627874
22.783333	0.1	11.366564
22.785000	0.1	11.099284
22.786667	0.1	10.827770
22.788333	0.1	10.553468
22.790000	0.1	10.277662
22.791667	0.1	10.001347
22.793333	0.1	9.724945
22.795000	0.1	9.448207
22.796667	0.1	9.170654
22.798333	0.1	8.892603
22.800000	0.1	8.616229
22.801667	0.1	8.345195
22.803333	0.1	8.082758
22.805000	0.1	7.829964
22.806667	0.1	7.585846
22.808333	0.1	7.349318
22.810000	0.1	7.120580
22.811667	0.1	6.900444
22.813333	0.1	6.688815
22.815000	0.1	6.484878
22.816667	0.1	6.288425
22.818333	0.1	6.099585
22.820000	0.1	5.917908
22.821667	0.1	5.743308
22.823333	0.1	5.577086
22.825000	0.1	5.420344
22.826667	0.1	5.272445
22.828333	0.1	5.132188
22.830000	0.1	4.999717
22.831667	0.1	4.876088
22.833333	0.1	4.761601
22.835000	0.1	4.655356
22.836667	0.1	4.556011
22.838333	0.1	4.462716
22.840000	0.1	4.375642
22.841667	0.1	4.295767
22.843333	0.1	4.223897
22.845000	0.1	4.159678
22.846667	0.1	4.101563
22.848333	0.1	4.047649
22.850000	0.1	3.996301
22.851667	0.1	3.946498
22.853333	0.1	3.898293
22.855000	0.1	3.852663
22.856667	0.1	3.810613
22.858333	0.1	3.772662
22.860000	0.1	3.738943
22.861667	0.1	3.708866
22.863333	0.1	3.680824
22.865000	0.1	3.653113
22.866667	0.1	3.625294
22.868333	0.1	3.598612
22.870000	0.1	3.574844
22.871667	0.1	3.554998
22.873333	0.1	3.538611
22.875000	0.1	3.524004
22.876667	0.1	3.509712
22.878333	0.1	3.495836
22.880000	0.1	3.483333
22.881667	0.1	3.472362
22.883333	0.1	3.462029
22.885000	0.1	3.451756
22.886667	0.1	3.442019
22.888333	0.1	3.433307
22.890000	0.1	3.425498
22.891667	0.1	3.418722
22.893333	0.1	3.413679
22.895000	0.1	3.410894
22.896667	0.1	3.409991
22.898333	0.1	3.409241
22.900000	0.1	3.406494
22.901667	0.1	3.401074
22.903333	0.1	3.394494
22.905000	0.1	3.389441
22.906667	0.1	3.387961
22.908333	0.1	3.389944
22.910000	0.1	3.393120
22.911667	0.1	3.394918
22.913333	0.1	3.394685
22.915000	0.1	3.394480
22.916667	0.1	3.397083
22.918333	0.1	3.402564
22.920000	0.1	3.408329
22.921667	0.1	3.413134
22.923333	0.1	3.418652
22.925000	0.1	3.426545
22.926667	0.1	3.436110
22.928333	0.1	3.445507
22.930000	0.1	3.453917
22.931667	0.1	3.461940
22.933333	0.1	3.471305
22.935000	0.1	3.484022
22.936667	0.1	3.500516
22.938333	0.1	3.518816
22.940000	0.1	3.535985
22.941667	0.1	3.550276
22.943333	0.1	3.562048
22.945000	0.1	3.572819
22.946667	0.1	3.583729
22.948333	0.1	3.595334
22.950000	0.1	3.608437
22.951667	0.1	3.623920
22.953333	0.1	3.642258
22.955000	0.1	3.663474
22.956667	0.1	3.686622
22.958333	0.1	3.710040
22.960000	0.1	3.733095
22.961667	0.1	3.757058
22.963333	0.1	3.783987
22.965000	0.1	3.814213
22.966667	0.1	3.845063
22.968333	0.1	3.873650
22.970000	0.1	3.900370
22.971667	0.1	3.927941
22.973333	0.1	3.958298
22.975000	0.1	3.991919
22.976667	0.1	4.028454
22.978333	0.1	4.066820
22.980000	0.1	4.105680
22.981667	0.1	4.144805
22.983333	0.1	4.185587
22.985000	0.1	4.229988
22.986667	0.1	4.278682
22.988333	0.1	4.330399
22.990000	0.1	4.383544
22.991667	0.1	4.437543
22.993333	0.1	4.492393
22.995000	0.1	4.548528
22.996667	0.1	4.606810
22.998333	0.1	4.667379
23.000000	0.1	4.729033
23.001667	0.1	4.791175
23.003333	0.1	4.856023
23.005000	0.1	4.927125
23.006667	0.1	5.006031
23.008333	0.1	5.091345
23.010000	0.1	5.180114
23.011667	0.1	5.269307
23.013333	0.1	5.356781
23.015000	0.1	5.442430
23.016667	0.1	5.528443
23.018333	0.1	5.616816
23.020000	0.1	5.707145
23.021667	0.1	5.798647
23.023333	0.1	5.892022
23.025000	0.1	5.987682
23.026667	0.1	6.084768
23.028333	0.1	6.182264
23.030000	0.1	6.279028
23.031667	0.1	6.373283
23.033333	0.1	6.463411
23.035000	0.1	6.548711
23.036667	0.1	6.629615
23.038333	0.1	6.707455
23.040000	0.1	6.783446
23.041667	0.1	6.857556
23.043333	0.1	6.928346
23.045000	0.1	6.993930
23.046667	0.1	7.053032
23.048333	0.1	7.104967
23.050000	0.1	7.149675
23.051667	0.1	7.187901
23.053333	0.1	7.219859
23.055000	0.1	7.244181
23.056667	0.1	7.258961
23.058333	0.1	7.263185
23.060000	0.1	7.257559
23.061667	0.1	7.243990
23.063333	0.1	7.224125
23.065000	0.1	7.198695
23.066667	0.1	7.166676
23.068333	0.1	7.125074
23.070000	0.1	7.071821
23.071667	0.1	7.008719
23.073333	0.1	6.939685
23.075000	0.1	6.866995
23.076667	0.1	6.790184
23.078333	0.1	6.707562
23.080000	0.1	6.618067
23.081667	0.1	6.521656
23.083333	0.1	6.418945
23.085000	0.1	6.311359
23.086667	0.1	6.201044
23.088333	0.1	6.089774
23.090000	0.1	5.977969
23.091667	0.1	5.865255
23.093333	0.1	5.751876
23.095000	0.1	5.638958
23.096667	0.1	5.527474
23.098333	0.1	5.417233
23.100000	0.1	5.307277
23.101667	0.1	5.197190
23.103333	0.1	5.087764
23.105000	0.1	4.980448
23.106667	0.1	4.876265
23.108333	0.1	4.775287
23.110000	0.1	4.677009
23.111667	0.1	4.581329
23.113333	0.1	4.489366
23.115000	0.1	4.402660
23.116667	0.1	4.321546
23.118333	0.1	4.244838
23.120000	0.1	4.170737
23.121667	0.1	4.098099
23.123333	0.1	4.026755
23.125000	0.1	3.957166
23.126667	0.1	3.890665
23.128333	0.1	3.829007
23.130000	0.1	3.772466
23.131667	0.1	3.719446
23.133333	0.1	3.668601
23.135000	0.1	3.620065
23.136667	0.1	3.574877
23.138333	0.1	3.534560
23.140000	0.1	3.500660
23.141667	0.1	3.473205
23.143333	0.1	3.449419
23.145000	0.1	3.425055
23.146667	0.1	3.397963
23.148333	0.1	3.369590
23.150000	0.1	3.342661
23.151667	0.1	3.318740
23.153333	0.1	3.298176
23.155000	0.1	3.281008
23.156667	0.1	3.266823
23.158333	0.1	3.254381
23.160000	0.1	3.242013
23.161667	0.1	3.228504
23.163333	0.1	3.213990
23.165000	0.1	3.200010
23.166667	0.1	3.188578
23.168333	0.1	3.181100
23.170000	0.1	3.177086
23.171667	0.1	3.173542
23.173333	0.1	3.167102
23.175000	0.1	3.156927
23.176667	0.1	3.144750
23.178333	0.1	3.132951
23.180000	0.1	3.123353
23.181667	0.1	3.116792
23.183333	0.1	3.112555
23.185000	0.1	3.109053
23.186667	0.1	3.105938
23.188333	0.1	3.104489
23.190000	0.1	3.105360
23.191667	0.1	3.107283
23.193333	0.1	3.108219
23.195000	0.1	3.106748
23.196667	0.1	3.102375
23.198333	0.1	3.095912
23.200000	0.1	3.088978
23.201667	0.1	3.082617
23.203333	0.1	3.076922
23.205000	0.1	3.071660
23.206667	0.1	3.067078
23.208333	0.1	3.063940
23.210000	0.1	3.062594
23.211667	0.1	3.062529
23.213333	0.1	3.063008
23.215000	0.1	3.063497
23.216667	0.1	3.063227
23.218333	0.1	3.061476
23.220000	0.1	3.058836
23.221667	0.1	3.057038
23.223333	0.1	3.057113
23.225000	0.1	3.058244
23.226667	0.1	3.058510
23.228333	0.1	3.056675
23.230000	0.1	3.053164
23.231667	0.1	3.049532
23.233333	0.1	3.047795
23.235000	0.1	3.049402
23.236667	0.1	3.053695
23.238333	0.1	3.058594
23.240000	0.1	3.063297
23.241667	0.1	3.068773
23.243333	0.1	3.075739
23.245000	0.1	3.083530
23.246667	0.1	3.090873
23.248333	0.1	3.096992
23.250000	0.1	3.101821
23.251667	0.1	3.105737
23.253333	0.1	3.109500
23.255000	0.1	3.113570
23.256667	0.1	3.116908
23.258333	0.1	3.117714
23.260000	0.1	3.115954
23.261667	0.1	3.113574
23.263333	0.1	3.112154
23.265000	0.1	3.112257
23.266667	0.1	3.114552
23.268333	0.1	3.119921
23.270000	0.1	3.128289
23.271667	0.1	3.138408
23.273333	0.1	3.148862
23.275000	0.1	3.158301
23.276667	0.1	3.164965
23.278333	0.1	3.167791
23.280000	0.1	3.168527
23.281667	0.1	3.170581
23.283333	0.1	3.175028
23.285000	0.1	3.179461
23.286667	0.1	3.181170
23.288333	0.1	3.180197
23.290000	0.1	3.178474
23.291667	0.1	3.177356
23.293333	0.1	3.177067
23.295000	0.1	3.177025
23.296667	0.1	3.176136
23.298333	0.1	3.173882
23.300000	0.1	3.171116
23.301667	0.1	3.169118
23.303333	0.1	3.168094
23.305000	0.1	3.167382
23.306667	0.1	3.166413
23.308333	0.1	3.164681
23.310000	0.1	3.162180
23.311667	0.1	3.159745
23.313333	0.1	3.157146
23.315000	0.1	3.152494
23.316667	0.1	3.144736
23.318333	0.1	3.135186
23.320000	0.1	3.125966
23.321667	0.1	3.117663
23.323333	0.1	3.109896
23.325000	0.1	3.103353
23.326667	0.1	3.099237
23.328333	0.1	3.097174
23.330000	0.1	3.094599
23.331667	0.1	3.088564
23.333333	0.1	3.078217
23.335000	0.1	3.065141
23.336667	0.1	3.052084
23.338333	0.1	3.041634
23.340000	0.1	3.035162
23.341667	0.1	3.032177
23.343333	0.1	3.030635
23.345000	0.1	3.028517
23.346667	0.1	3.025620
23.348333	0.1	3.023394
23.350000	0.1	3.022626
23.351667	0.1	3.022165
23.353333	0.1	3.020479
23.355000	0.1	3.017699
23.356667	0.1	3.015208
23.358333	0.1	3.013704
23.360000	0.1	3.012405
23.361667	0.1	3.009853
23.363333	0.1	3.005327
23.365000	0.1	2.999636
23.366667	0.1	2.994570
23.368333	0.1	2.992037
23.370000	0.1	2.992926
23.371667	0.1	2.995641
23.373333	0.1	2.996847
23.375000	0.1	2.994919
23.376667	0.1	2.991688
23.378333	0.1	2.989825
23.380000	0.1	2.989974
23.381667	0.1	2.991441
23.383333	0.1	2.994356
23.385000	0.1	3.000093
23.386667	0.1	3.009527
23.388333	0.1	3.021471
23.390000	0.1	3.033103
23.391667	0.1	3.041751
23.393333	0.1	3.046743
23.395000	0.1	3.050077
23.396667	0.1	3.054412
23.398333	0.1	3.060605
23.400000	0.1	3.068624
23.401667	0.1	3.078738
23.403333	0.1	3.089919
23.405000	0.1	3.099055
23.406667	0.1	3.103674
23.408333	0.1	3.104494
23.410000	0.1	3.104447
23.411667	0.1	3.106571
23.413333	0.1	3.112769
23.415000	0.1	3.122725
23.416667	0.1	3.133835
23.418333	0.1	3.142911
23.420000	0.1	3.148275
23.421667	0.1	3.151372
23.423333	0.1	3.156103
23.425000	0.1	3.164839
23.426667	0.1	3.175535
23.428333	0.1	3.183754
23.430000	0.1	3.186562
23.431667	0.1	3.184467
23.433333	0.1	3.180648
23.435000	0.1	3.178408
23.436667	0.1	3.178837
23.438333	0.1	3.180746
23.440000	0.1	3.182366
23.441667	0.1	3.182325
23.443333	0.1	3.179866
23.445000	0.1	3.174795
23.446667	0.1	3.167172
23.448333	0.1	3.157663
23.450000	0.1	3.148052
23.451667	0.1	3.139991
23.453333	0.1	3.133160
23.455000	0.1	3.126035
23.456667	0.1	3.117905
23.458333	0.1	3.109141
23.460000	0.1	3.100382
23.461667	0.1	3.092410
23.463333	0.1	3.085495
23.465000	0.1	3.078701
23.466667	0.1	3.070682
23.468333	0.1	3.060894
23.470000	0.1	3.049937
23.471667	0.1	3.039022
23.473333	0.1	3.028563
23.475000	0.1	3.017830
23.476667	0.1	3.006747
23.478333	0.1	2.996763
23.480000	0.1	2.989271
23.481667	0.1	2.983953
23.483333	0.1	2.979226
23.485000	0.1	2.973848
23.486667	0.1	2.967790
23.488333	0.1	2.962053
23.490000	0.1	2.957592
23.491667	0.1	2.953983
23.493333	0.1	2.949703
23.495000	0.1	2.943682
23.496667	0.1	2.936069
23.498333	0.1	2.927771
23.500000	0.1	2.920018
23.501667	0.1	2.914323
23.503333	0.1	2.912260
23.505000	0.1	2.914299
23.506667	0.1	2.918756
23.508333	0.1	2.923342
23.510000	0.1	2.927720
23.511667	0.1	2.933112
23.513333	0.1	2.940153
23.515000	0.1	2.948833
23.516667	0.1	2.959729
23.518333	0.1	2.973294
23.520000	0.1	2.988339
23.521667	0.1	3.002887
23.523333	0.1	3.015934
23.525000	0.1	3.028107
23.526667	0.1	3.041411
23.528333	0.1	3.058119
23.530000	0.1	3.078966
23.531667	0.1	3.102566
23.533333	0.1	3.127092
23.535000	0.1	3.151624
23.536667	0.1	3.176136
23.538333	0.1	3.201957
23.540000	0.1	3.231666
23.541667	0.1	3.267205
23.543333	0.1	3.307774
23.545000	0.1	3.350177
23.546667	0.1	3.391597
23.548333	0.1	3.431784
23.550000	0.1	3.472790
23.551667	0.1	3.517359
23.553333	0.1	3.567245
23.555000	0.1	3.622011
23.556667	0.1	3.679679
23.558333	0.1	3.738622
23.560000	0.1	3.798604
23.561667	0.1	3.860164
23.563333	0.1	3.923853
23.565000	0.1	3.990675
23.566667	0.1	4.062383
23.568333	0.1	4.140316
23.570000	0.1	4.224642
23.571667	0.1	4.314757
23.573333	0.1	4.409784
23.575000	0.1	4.509045
23.576667	0.1	4.612426
23.578333	0.1	4.720828
23.580000	0.1	4.836619
23.581667	0.1	4.962129
23.583333	0.1	5.096844
23.585000	0.1	5.237712
23.586667	0.1	5.382709
23.588333	0.1	5.532573
23.590000	0.1	5.689287
23.591667	0.1	5.854308
23.593333	0.1	6.027794
23.595000	0.1	6.208960
23.596667	0.1	6.396980
23.598333	0.1	6.591775
23.600000	0.1	6.794366
23.601667	0.1	7.006773
23.603333	0.1	7.231352
23.605000	0.1	7.470129
23.606667	0.1	7.723668
23.608333	0.1	7.989774
23.610000	0.1	8.264566
23.611667	0.1	8.545825
23.613333	0.1	8.835276
23.615000	0.1	9.137490
23.616667	0.1	9.456188
23.618333	0.1	9.791125
23.620000	0.1	10.138922
23.621667	0.1	10.496802
23.623333	0.1	10.865275
23.625000	0.1	11.247476
23.626667	0.1	11.646617
23.628333	0.1	12.063459
23.630000	0.1	12.495364
23.631667	0.1	12.938632
23.633333	0.1	13.392330
23.635000	0.1	13.859258
23.636667	0.1	14.343313
23.638333	0.1	14.846507
23.640000	0.1	15.368378
23.641667	0.1	15.907940
23.643333	0.1	16.465648
23.645000	0.1	17.042467
23.646667	0.1	17.637936
23.648333	0.1	18.250849
23.650000	0.1	18.881275
23.651667	0.1	19.530901
23.653333	0.1	20.201649
23.655000	0.1	20.894618
23.656667	0.1	21.610134
23.658333	0.1	22.348017
23.660000	0.1	23.108399
23.661667	0.1	23.893244
23.663333	0.1	24.705776
23.665000	0.1	25.548749
23.666667	0.1	26.424103
23.668333	0.1	27.332609
23.670000	0.1	28.273370
23.671667	0.1	29.245224
23.673333	0.1	30.248696
23.675000	0.1	31.286366
23.676667	0.1	32.362542
23.678333	0.1	33.482160
23.680000	0.1	34.648683
23.681667	0.1	35.863598
23.683333	0.1	37.127608
23.685000	0.1	38.441280
23.686667	0.1	39.805197
23.688333	0.1	41.219723
23.690000	0.1	42.685489
23.691667	0.1	44.204691
23.693333	0.1	45.780577
23.695000	0.1	47.414890
23.696667	0.1	49.106255
23.698333	0.1	50.851037
23.700000	0.1	52.645742
23.701667	0.1	54.488904
23.703333	0.1	56.380453
23.705000	0.1	58.319084
23.706667	0.1	60.300827
23.708333	0.1	62.319641
23.710000	0.1	64.368774
23.711667	0.1	66.442145
23.713333	0.1	68.534487
23.715000	0.1	70.639816
23.716667	0.1	72.749965
23.718333	0.1	74.854428
23.720000	0.1	76.941927
23.721667	0.1	79.001905
23.723333	0.1	81.023756
23.725000	0.1	82.996301
23.726667	0.1	84.908614
23.728333	0.1	86.749238
23.730000	0.1	88.505582
23.731667	0.1	90.165548
23.733333	0.1	91.717858
23.735000	0.1	93.151378
23.736667	0.1	94.455835
23.738333	0.1	95.622493
23.740000	0.1	96.644182
23.741667	0.1	97.515616
23.743333	0.1	98.232566
23.745000	0.1	98.789735
23.746667	0.1	99.179852
23.748333	0.1	99.395379
23.750000	0.1	99.431104
23.751667	0.1	99.285315
23.753333	0.1	98.959534
23.755000	0.1	98.457472
23.756667	0.1	97.782915
23.758333	0.1	96.938037
23.760000	0.1	95.924409
23.761667	0.1	94.745485
23.763333	0.1	93.407286
23.765000	0.1	91.917766
23.766667	0.1	90.287188
23.768333	0.1	88.528036
23.770000	0.1	86.652185
23.771667	0.1	84.668761
23.773333	0.1	82.585681
23.775000	0.1	80.411783
23.776667	0.1	78.157783
23.778333	0.1	75.836750
23.780000	0.1	73.462394
23.781667	0.1	71.046189
23.783333	0.1	68.597631
23.785000	0.1	66.126445
23.786667	0.1	63.642841
23.788333	0.1	61.156685
23.790000	0.1	58.677369
23.791667	0.1	56.213681
23.793333	0.1	53.773685
23.795000	0.1	51.364992
23.796667	0.1	48.995363
23.798333	0.1	46.672719
23.800000	0.1	44.403803
23.801667	0.1	42.193304
23.803333	0.1	40.044691
23.805000	0.1	37.961747
23.806667	0.1	35.948339
23.808333	0.1	34.006396
23.810000	0.1	32.135882
23.811667	0.1	30.337279
23.813333	0.1	28.612511
23.815000	0.1	26.963707
23.816667	0.1	25.392640
23.818333	0.1	23.900410
23.820000	0.1	22.486174
23.821667	0.1	21.147113
23.823333	0.1	19.880636
23.825000	0.1	18.685958
23.826667	0.1	17.562429
23.828333	0.1	16.507413
23.830000	0.1	15.517296
23.831667	0.1	14.589331
23.833333	0.1	13.721846
23.835000	0.1	12.913169
23.836667	0.1	12.160596
23.838333	0.1	11.461000
23.840000	0.1	10.812045
23.841667	0.1	10.211752
23.843333	0.1	9.657382
23.845000	0.1	9.145383
23.846667	0.1	8.671773
23.848333	0.1	8.232729
23.850000	0.1	7.825647
23.851667	0.1	7.449770
23.853333	0.1	7.104981
23.855000	0.1	6.789733
23.856667	0.1	6.500934
23.858333	0.1	6.235549
23.860000	0.1	5.991417
23.861667	0.1	5.767336
23.863333	0.1	5.563060
23.865000	0.1	5.377964
23.866667	0.1	5.209581
23.868333	0.1	5.054870
23.870000	0.1	4.912578
23.871667	0.1	4.783333
23.873333	0.1	4.667584
23.875000	0.1	4.563737
23.876667	0.1	4.468411
23.878333	0.1	4.378227
23.880000	0.1	4.291665
23.881667	0.1	4.209983
23.883333	0.1	4.136278
23.885000	0.1	4.072939
23.886667	0.1	4.019141
23.888333	0.1	3.971145
23.890000	0.1	3.925185
23.891667	0.1	3.879517
23.893333	0.1	3.834274
23.895000	0.1	3.790706
23.896667	0.1	3.750357
23.898333	0.1	3.713965
23.900000	0.1	3.681225
23.901667	0.1	3.651637
23.903333	0.1	3.624964
23.905000	0.1	3.600726
23.906667	0.1	3.577783
23.908333	0.1	3.554942
23.910000	0.1	3.532274
23.911667	0.1	3.511054
23.913333	0.1	3.491924
23.915000	0.1	3.473577
23.916667	0.1	3.453861
23.918333	0.1	3.431314
23.920000	0.1	3.405944
23.921667	0.1	3.379784
23.923333	0.1	3.355788
23.925000	0.1	3.335476
23.926667	0.1	3.317948
23.928333	0.1	3.300942
23.930000	0.1	3.283145
23.931667	0.1	3.265347
23.933333	0.1	3.248802
23.935000	0.1	3.233301
23.936667	0.1	3.217529
23.938333	0.1	3.200341
23.940000	0.1	3.181491
23.941667	0.1	3.161798
23.943333	0.1	3.142618
23.945000	0.1	3.125099
23.946667	0.1	3.109896
23.948333	0.1	3.097034
23.950000	0.1	3.085681
23.951667	0.1	3.074654
23.953333	0.1	3.063269
23.955000	0.1	3.051348
23.956667	0.1	3.038975
23.958333	0.1	3.026291
23.960000	0.1	3.012903
23.961667	0.1	2.998221
23.963333	0.1	2.982896
23.965000	0.1	2.969303
23.966667	0.1	2.959822
23.968333	0.1	2.954667
23.970000	0.1	2.951627
23.971667	0.1	2.947566
23.973333	0.1	2.940674
23.975000	0.1	2.931682
23.976667	0.1	2.922495
23.978333	0.1	2.913876
23.980000	0.1	2.904721
23.981667	0.1	2.893433
23.983333	0.1	2.879947
23.985000	0.1	2.866294
23.986667	0.1	2.854969
23.988333	0.1	2.846713
23.990000	0.1	2.839915
23.991667	0.1	2.832403
23.993333	0.1	2.823267
23.995000	0.1	2.813279
23.996667	0.1	2.804296
23.998333	0.1	2.797642
24.000000	0.1	2.793125
24.001667	0.1	2.789786
24.003333	0.1	2.786932
24.005000	0.1	2.783886
24.006667	0.1	2.779667
24.008333	0.1	2.773842
24.010000	0.1	2.767001
24.011667	0.1	2.759648
24.013333	0.1	2.751988
24.015000	0.1	2.744989
24.016667	0.1	2.739863
24.018333	0.1	2.736584
24.020000	0.1	2.734321
24.021667	0.1	2.732826
24.023333	0.1	2.732254
24.025000	0.1	2.731923
24.026667	0.1	2.730866
24.028333	0.1	2.728896
24.030000	0.1	2.725921
24.031667	0.1	2.721315
24.033333	0.1	2.715127
24.035000	0.1	2.708728
24.036667	0.1	2.703671
24.038333	0.1	2.700356
24.040000	0.1	2.698330
24.041667	0.1	2.697594
24.043333	0.1	2.698977
24.045000	0.1	2.703303
24.046667	0.1	2.709748
24.048333	0.1	2.715318
24.050000	0.1	2.717371
24.051667	0.1	2.716323
24.053333	0.1	2.714950
24.055000	0.1	2.715355
24.056667	0.1	2.717217
24.058333	0.1	2.718768
24.060000	0.1	2.718689
24.061667	0.1	2.716668
24.063333	0.1	2.713124
24.065000	0.1	2.709106
24.066667	0.1	2.706163
24.068333	0.1	2.705301
24.070000	0.1	2.705907
24.071667	0.1	2.706507
24.073333	0.1	2.706409
24.075000	0.1	2.705855
24.076667	0.1	2.705599
24.078333	0.1	2.707075
24.080000	0.1	2.711960
24.081667	0.1	2.720528
24.083333	0.1	2.730624
24.085000	0.1	2.739187
24.086667	0.1	2.744817
24.088333	0.1	2.748496
24.090000	0.1	2.752081
24.091667	0.1	2.756706
24.093333	0.1	2.762284
24.095000	0.1	2.767993
24.096667	0.1	2.773083
24.098333	0.1	2.777451
24.100000	0.1	2.781497
24.101667	0.1	2.785567
24.103333	0.1	2.789455
24.105000	0.1	2.792659
24.106667	0.1	2.794806
24.108333	0.1	2.795719
24.110000	0.1	2.795723
24.111667	0.1	2.795747
24.113333	0.1	2.796547
24.115000	0.1	2.798061
24.116667	0.1	2.799677
24.118333	0.1	2.800711
24.120000	0.1	2.800543
24.121667	0.1	2.798894
24.123333	0.1	2.796408
24.125000	0.1	2.794825
24.126667	0.1	2.795719
24.128333	0.1	2.798764
24.130000	0.1	2.801837
24.131667	0.1	2.803118
24.133333	0.1	2.802871
24.135000	0.1	2.803104
24.136667	0.1	2.805255
24.138333	0.1	2.808566
24.140000	0.1	2.811225
24.141667	0.1	2.812343
24.143333	0.1	2.812259
24.145000	0.1	2.811630
24.146667	0.1	2.810871
24.148333	0.1	2.809791
24.150000	0.1	2.807472
24.151667	0.1	2.803300
24.153333	0.1	2.797903
24.155000	0.1	2.792664
24.156667	0.1	2.788892
24.158333	0.1	2.787430
24.160000	0.1	2.788217
24.161667	0.1	2.790219
24.163333	0.1	2.792105
24.165000	0.1	2.793130
24.166667	0.1	2.793460
24.168333	0.1	2.793786
24.170000	0.1	2.794792
24.171667	0.1	2.796790
24.173333	0.1	2.799411
24.175000	0.1	2.801837
24.176667	0.1	2.803332
24.178333	0.1	2.803644
24.180000	0.1	2.803127
24.181667	0.1	2.802550
24.183333	0.1	2.802778
24.185000	0.1	2.804501
24.186667	0.1	2.808189
24.188333	0.1	2.814028
24.190000	0.1	2.821507
24.191667	0.1	2.829079
24.193333	0.1	2.834746
24.195000	0.1	2.837554
24.196667	0.1	2.838294
24.198333	0.1	2.838741
24.200000	0.1	2.840920
24.201667	0.1	2.846709
24.203333	0.1	2.856585
24.205000	0.1	2.868744
24.206667	0.1	2.880245
24.208333	0.1	2.889386
24.210000	0.1	2.896599
24.211667	0.1	2.902928
24.213333	0.1	2.908595
24.215000	0.1	2.913480
24.216667	0.1	2.917806
24.218333	0.1	2.922374
24.220000	0.1	2.929075
24.221667	0.1	2.940362
24.223333	0.1	2.956889
24.225000	0.1	2.976349
24.226667	0.1	2.995413
24.228333	0.1	3.011571
24.230000	0.1	3.023236
24.231667	0.1	3.030193
24.233333	0.1	3.034123
24.235000	0.1	3.037490
24.236667	0.1	3.041942
24.238333	0.1	3.047735
24.240000	0.1	3.054021
24.241667	0.1	3.059474
24.243333	0.1	3.063143
24.245000	0.1	3.065122
24.246667	0.1	3.066515
24.248333	0.1	3.068503
24.250000	0.1	3.071227
24.251667	0.1	3.074007
24.253333	0.1	3.076382
24.255000	0.1	3.077863
24.256667	0.1	3.077770
24.258333	0.1	3.076042
24.260000	0.1	3.073234
24.261667	0.1	3.069709
24.263333	0.1	3.065453
24.265000	0.1	3.059935
24.266667	0.1	3.051553
24.268333	0.1	3.038268
24.270000	0.1	3.019902
24.271667	0.1	2.999422
24.273333	0.1	2.980852
24.275000	0.1	2.965624
24.276667	0.1	2.951529
24.278333	0.1	2.935692
24.280000	0.1	2.917843
24.281667	0.1	2.899850
24.283333	0.1	2.883119
24.285000	0.1	2.867295
24.286667	0.1	2.850848
24.288333	0.1	2.832459
24.290000	0.1	2.812482
24.291667	0.1	2.792762
24.293333	0.1	2.774480
24.295000	0.1	2.756845
24.296667	0.1	2.738545
24.298333	0.1	2.720002
24.300000	0.1	2.703136
24.301667	0.1	2.689091
24.303333	0.1	2.677063
24.305000	0.1	2.665087
24.306667	0.1	2.651387
24.308333	0.1	2.635159
24.310000	0.1	2.616826
24.311667	0.1	2.598194
24.313333	0.1	2.581733
24.315000	0.1	2.568578
24.316667	0.1	2.557323
24.318333	0.1	2.545817
24.320000	0.1	2.533556
24.321667	0.1	2.521160
24.323333	0.1	2.509039
24.325000	0.1	2.497719
24.326667	0.1	2.487889
24.328333	0.1	2.479521
24.330000	0.1	2.472163
24.331667	0.1	2.465551
24.333333	0.1	2.459455
24.335000	0.1	2.453574
24.336667	0.1	2.447325
24.338333	0.1	2.439548
24.340000	0.1	2.429760
24.341667	0.1	2.419613
24.343333	0.1	2.411883
24.345000	0.1	2.407986
24.346667	0.1	2.407013
24.348333	0.1	2.406947
24.350000	0.1	2.406347
24.351667	0.1	2.405117
24.353333	0.1	2.403576
24.355000	0.1	2.400875
24.356667	0.1	2.395432
24.358333	0.1	2.387189
24.360000	0.1	2.378291
24.361667	0.1	2.371548
24.363333	0.1	2.368693
24.365000	0.1	2.369354
24.366667	0.1	2.371217
24.368333	0.1	2.371892
24.370000	0.1	2.370127
24.371667	0.1	2.366086
24.373333	0.1	2.361778
24.375000	0.1	2.360102
24.376667	0.1	2.362225
24.378333	0.1	2.366761
24.380000	0.1	2.371399
24.381667	0.1	2.374751
24.383333	0.1	2.376796
24.385000	0.1	2.377420
24.386667	0.1	2.375529
24.388333	0.1	2.370174
24.390000	0.1	2.361857
24.391667	0.1	2.352581
24.393333	0.1	2.345326
24.395000	0.1	2.342770
24.396667	0.1	2.345475
24.398333	0.1	2.351659
24.400000	0.1	2.358565
24.401667	0.1	2.363841
24.403333	0.1	2.366509
24.405000	0.1	2.367035
24.406667	0.1	2.366789
24.408333	0.1	2.367203
24.410000	0.1	2.368810
24.411667	0.1	2.371049
24.413333	0.1	2.373257
24.415000	0.1	2.375282
24.416667	0.1	2.377224
24.418333	0.1	2.379110
24.420000	0.1	2.380637
24.421667	0.1	2.380856
24.423333	0.1	2.379217
24.425000	0.1	2.377126
24.426667	0.1	2.376805
24.428333	0.1	2.378398
24.430000	0.1	2.380116
24.431667	0.1	2.380875
24.433333	0.1	2.381126
24.435000	0.1	2.381857
24.436667	0.1	2.383832
24.438333	0.1	2.386989
24.440000	0.1	2.390076
24.441667	0.1	2.391506
24.443333	0.1	2.390752
24.445000	0.1	2.389154
24.446667	0.1	2.388796
24.448333	0.1	2.390090
24.450000	0.1	2.391026
24.451667	0.1	2.389280
24.453333	0.1	2.384731
24.455000	0.1	2.379557
24.456667	0.1	2.376228
24.458333	0.1	2.376144
24.460000	0.1	2.379464
24.461667	0.1	2.384991
24.463333	0.1	2.391189
24.465000	0.1	2.397192
24.466667	0.1	2.402333
24.468333	0.1	2.405928
24.470000	0.1	2.408163
24.471667	0.1	2.410230
24.473333	0.1	2.413262
24.475000	0.1	2.417364
24.476667	0.1	2.422035
24.478333	0.1	2.427534
24.480000	0.1	2.434738
24.481667	0.1	2.443315
24.483333	0.1	2.451334
24.485000	0.1	2.456931
24.486667	0.1	2.459725
24.488333	0.1	2.460601
24.490000	0.1	2.460596
24.491667	0.1	2.460117
24.493333	0.1	2.458943
24.495000	0.1	2.456619
24.496667	0.1	2.453011
24.498333	0.1	2.448703
24.500000	0.1	2.445010
24.501667	0.1	2.443227
24.503333	0.1	2.443660
24.505000	0.1	2.445704
24.506667	0.1	2.448470
24.508333	0.1	2.451334
24.510000	0.1	2.453942
24.511667	0.1	2.455642
24.513333	0.1	2.455879
24.515000	0.1	2.455330
24.516667	0.1	2.455306
24.518333	0.1	2.456349
24.520000	0.1	2.458650
24.521667	0.1	2.462673
24.523333	0.1	2.467623
24.525000	0.1	2.470543
24.526667	0.1	2.468284
24.528333	0.1	2.460671
24.530000	0.1	2.451465
24.531667	0.1	2.445774
24.533333	0.1	2.445895
24.535000	0.1	2.449891
24.536667	0.1	2.453886
24.538333	0.1	2.455097
24.540000	0.1	2.453160
24.541667	0.1	2.449690
24.543333	0.1	2.446920
24.545000	0.1	2.446286
24.546667	0.1	2.447339
24.548333	0.1	2.448084
24.550000	0.1	2.446990
24.551667	0.1	2.444340
24.553333	0.1	2.441495
24.555000	0.1	2.439497
24.556667	0.1	2.438743
24.558333	0.1	2.438636
24.560000	0.1	2.437187
24.561667	0.1	2.432354
24.563333	0.1	2.424801
24.565000	0.1	2.418580
24.566667	0.1	2.417546
24.568333	0.1	2.421658
24.570000	0.1	2.427348
24.571667	0.1	2.430491
24.573333	0.1	2.429243
24.575000	0.1	2.425318
24.576667	0.1	2.422016
24.578333	0.1	2.421350
24.580000	0.1	2.423706
24.581667	0.1	2.428023
24.583333	0.1	2.431660
24.585000	0.1	2.432051
24.586667	0.1	2.428605
24.588333	0.1	2.422594
24.590000	0.1	2.416177
24.591667	0.1	2.411385
24.593333	0.1	2.408824
24.595000	0.1	2.407627
24.596667	0.1	2.406947
24.598333	0.1	2.406705
24.600000	0.1	2.407106
24.601667	0.1	2.408274
24.603333	0.1	2.409876
24.605000	0.1	2.410798
24.606667	0.1	2.410198
24.608333	0.1	2.408791
24.610000	0.1	2.408135
24.611667	0.1	2.408680
24.613333	0.1	2.410021
24.615000	0.1	2.412121
24.616667	0.1	2.415152
24.618333	0.1	2.418947
24.620000	0.1	2.423204
24.621667	0.1	2.427488
24.623333	0.1	2.431418
24.625000	0.1	2.435036
24.626667	0.1	2.438482
24.628333	0.1	2.441895
24.630000	0.1	2.445648
24.631667	0.1	2.449937
24.633333	0.1	2.454510
24.635000	0.1	2.458822
24.636667	0.1	2.462142
24.638333	0.1	2.464075
24.640000	0.1	2.465299
24.641667	0.1	2.467330
24.643333	0.1	2.471264
24.645000	0.1	2.476750
24.646667	0.1	2.482561
24.648333	0.1	2.488061
24.650000	0.1	2.493565
24.651667	0.1	2.499628
24.653333	0.1	2.506622
24.655000	0.1	2.514301
24.656667	0.1	2.521332
24.658333	0.1	2.526063
24.660000	0.1	2.527889
24.661667	0.1	2.527661
24.663333	0.1	2.527004
24.665000	0.1	2.527251
24.666667	0.1	2.528918
24.668333	0.1	2.532052
24.670000	0.1	2.536732
24.671667	0.1	2.542953
24.673333	0.1	2.550213
24.675000	0.1	2.557449
24.676667	0.1	2.563628
24.678333	0.1	2.568429
24.680000	0.1	2.572695
24.681667	0.1	2.578287
24.683333	0.1	2.586334
24.685000	0.1	2.595843
24.686667	0.1	2.604630
24.688333	0.1	2.611168
24.690000	0.1	2.615317
24.691667	0.1	2.617403
24.693333	0.1	2.617692
24.695000	0.1	2.617165
24.696667	0.1	2.617636
24.698333	0.1	2.620537
24.700000	0.1	2.625496
24.701667	0.1	2.630274
24.703333	0.1	2.632742
24.705000	0.1	2.632462
24.706667	0.1	2.630227
24.708333	0.1	2.627121
24.710000	0.1	2.624346
24.711667	0.1	2.622898
24.713333	0.1	2.622535
24.715000	0.1	2.621617
24.716667	0.1	2.618264
24.718333	0.1	2.612048
24.720000	0.1	2.604811
24.721667	0.1	2.599405
24.723333	0.1	2.597016
24.725000	0.1	2.596304
24.726667	0.1	2.595074
24.728333	0.1	2.591899
24.730000	0.1	2.586376
24.731667	0.1	2.579219
24.733333	0.1	2.572248
24.735000	0.1	2.567298
24.736667	0.1	2.564359
24.738333	0.1	2.561426
24.740000	0.1	2.556257
24.741667	0.1	2.548392
24.743333	0.1	2.539759
24.745000	0.1	2.532927
24.746667	0.1	2.528597
24.748333	0.1	2.525495
24.750000	0.1	2.522385
24.751667	0.1	2.519335
24.753333	0.1	2.516815
24.755000	0.1	2.514413
24.756667	0.1	2.510902
24.758333	0.1	2.505248
24.760000	0.1	2.497258
24.761667	0.1	2.487660
24.763333	0.1	2.477751
24.765000	0.1	2.469122
24.766667	0.1	2.463041
24.768333	0.1	2.459772
24.770000	0.1	2.458985
24.771667	0.1	2.459865
24.773333	0.1	2.460559
24.775000	0.1	2.459227
24.776667	0.1	2.455614
24.778333	0.1	2.450556
24.780000	0.1	2.444321
24.781667	0.1	2.436796
24.783333	0.1	2.428996
24.785000	0.1	2.422989
24.786667	0.1	2.420396
24.788333	0.1	2.421229
24.790000	0.1	2.423781
24.791667	0.1	2.425555
24.793333	0.1	2.424736
24.795000	0.1	2.421583
24.796667	0.1	2.418282
24.798333	0.1	2.416605
24.800000	0.1	2.416442
24.801667	0.1	2.416838
24.803333	0.1	2.416917
24.805000	0.1	2.415706
24.806667	0.1	2.412586
24.808333	0.1	2.408330
24.810000	0.1	2.404423
24.811667	0.1	2.401397
24.813333	0.1	2.398896
24.815000	0.1	2.396838
24.816667	0.1	2.395455
24.818333	0.1	2.394654
24.820000	0.1	2.394086
24.821667	0.1	2.393317
24.823333	0.1	2.392032
24.825000	0.1	2.390421
24.826667	0.1	2.389275
24.828333	0.1	2.389001
24.830000	0.1	2.388624
24.831667	0.1	2.386770
24.833333	0.1	2.383906
24.835000	0.1	2.382463
24.836667	0.1	2.383981
24.838333	0.1	2.386635
24.840000	0.1	2.386738
24.841667	0.1	2.382356
24.843333	0.1	2.375008
24.845000	0.1	2.368083
24.846667	0.1	2.363855
24.848333	0.1	2.362425
24.850000	0.1	2.363157
24.851667	0.1	2.365438
24.853333	0.1	2.368637
24.855000	0.1	2.371995
24.856667	0.1	2.374388
24.858333	0.1	2.374826
24.860000	0.1	2.373690
24.861667	0.1	2.372689
24.863333	0.1	2.373285
24.865000	0.1	2.374859
24.866667	0.1	2.375427
24.868333	0.1	2.374691
24.870000	0.1	2.375050
24.871667	0.1	2.379487
24.873333	0.1	2.389145
24.875000	0.1	2.402933
24.876667	0.1	2.418659
24.878333	0.1	2.434342
24.880000	0.1	2.448764
24.881667	0.1	2.460820
24.883333	0.1	2.469728
24.885000	0.1	2.476373
24.886667	0.1	2.482994
24.888333	0.1	2.491469
24.890000	0.1	2.502394
24.891667	0.1	2.515139
24.893333	0.1	2.528247
24.895000	0.1	2.540546
24.896667	0.1	2.552066
24.898333	0.1	2.563815
24.900000	0.1	2.576732
24.901667	0.1	2.591163
24.903333	0.1	2.607116
24.905000	0.1	2.624206
24.906667	0.1	2.641343
24.908333	0.1	2.657189
24.910000	0.1	2.671261
24.911667	0.1	2.684779
24.913333	0.1	2.700179
24.915000	0.1	2.719201
24.916667	0.1	2.741828
24.918333	0.1	2.766275
24.920000	0.1	2.789418
24.921667	0.1	2.808650
24.923333	0.1	2.823710
24.925000	0.1	2.836413
24.926667	0.1	2.849703
24.928333	0.1	2.866169
24.930000	0.1	2.885894
24.931667	0.1	2.906178
24.933333	0.1	2.924004
24.935000	0.1	2.938653
24.936667	0.1	2.951697
24.938333	0.1	2.964968
24.940000	0.1	2.979292
24.941667	0.1	2.994090
24.943333	0.1	3.007241
24.945000	0.1	3.016246
24.946667	0.1	3.020656
24.948333	0.1	3.023106
24.950000	0.1	3.027092
24.951667	0.1	3.033760
24.953333	0.1	3.041653
24.955000	0.1	3.048703
24.956667	0.1	3.053648
24.958333	0.1	3.056019
24.960000	0.1	3.055711
24.961667	0.1	3.052605
24.963333	0.1	3.046636
24.965000	0.1	3.038542
24.966667	0.1	3.030286
24.968333	0.1	3.023497
24.970000	0.1	3.017341
24.971667	0.1	3.009033
24.973333	0.1	2.996298
24.975000	0.1	2.979068
24.976667	0.1	2.959776
24.978333	0.1	2.941927
24.980000	0.1	2.927547
24.981667	0.1	2.916078
24.983333	0.1	2.905470
24.985000	0.1	2.893619
24.986667	0.1	2.878993
24.988333	0.1	2.860827
24.990000	0.1	2.839705
24.991667	0.1	2.817563
24.993333	0.1	2.796473
24.995000	0.1	2.777162
24.996667	0.1	2.758875
24.998333	0.1	2.740594
25.000000	0.1	2.721702
25.001667	0.1	2.701660
25.003333	0.1	2.680565
25.005000	0.1	2.659988
25.006667	0.1	2.642027
25.008333	0.1	2.627065
25.010000	0.1	2.612825
25.011667	0.1	2.596430
25.013333	0.1	2.577091
25.015000	0.1	2.556257
25.016667	0.1	2.535600
25.018333	0.1	2.515679
25.020000	0.1	2.496629
25.021667	0.1	2.479204
25.023333	0.1	2.464382
25.025000	0.1	2.452512
25.026667	0.1	2.443413
25.028333	0.1	2.436717
25.030000	0.1	2.431269
25.031667	0.1	2.424773
25.033333	0.1	2.415227
25.035000	0.1	2.402747
25.036667	0.1	2.389397
25.038333	0.1	2.377308
25.040000	0.1	2.366952
25.041667	0.1	2.356926
25.043333	0.1	2.345811
25.045000	0.1	2.333908
25.046667	0.1	2.322779
25.048333	0.1	2.313526
25.050000	0.1	2.306546
25.051667	0.1	2.302290
25.053333	0.1	2.300767
25.055000	0.1	2.300539
25.056667	0.1	2.299561
25.058333	0.1	2.296637
25.060000	0.1	2.291561
25.061667	0.1	2.284716
25.063333	0.1	2.277172
25.065000	0.1	2.270779
25.066667	0.1	2.267556
25.068333	0.1	2.268413
25.070000	0.1	2.272106
25.071667	0.1	2.275473
25.073333	0.1	2.275496
25.075000	0.1	2.271696
25.076667	0.1	2.266052
25.078333	0.1	2.260585
25.080000	0.1	2.256553
25.081667	0.1	2.255309
25.083333	0.1	2.257414
25.085000	0.1	2.261321
25.086667	0.1	2.264162
25.088333	0.1	2.263230
25.090000	0.1	2.257470
25.091667	0.1	2.248720
25.093333	0.1	2.240683
25.095000	0.1	2.236278
25.096667	0.1	2.236427
25.098333	0.1	2.240418
25.100000	0.1	2.246127
25.101667	0.1	2.250345
25.103333	0.1	2.250327
25.105000	0.1	2.245763
25.106667	0.1	2.239244
25.108333	0.1	2.234085
25.110000	0.1	2.231766
25.111667	0.1	2.231775
25.113333	0.1	2.233284
25.115000	0.1	2.236431
25.116667	0.1	2.242029
25.118333	0.1	2.249698
25.120000	0.1	2.257260
25.121667	0.1	2.262564
25.123333	0.1	2.265116
25.125000	0.1	2.265382
25.126667	0.1	2.263649
25.128333	0.1	2.260362
25.130000	0.1	2.256976
25.131667	0.1	2.254904
25.133333	0.1	2.253652
25.135000	0.1	2.252236
25.136667	0.1	2.251370
25.138333	0.1	2.251919
25.140000	0.1	2.253014
25.141667	0.1	2.253465
25.143333	0.1	2.252958
25.145000	0.1	2.251640
25.146667	0.1	2.250099
25.148333	0.1	2.249386
25.150000	0.1	2.250262
25.151667	0.1	2.252725
25.153333	0.1	2.256408
25.155000	0.1	2.260841
25.156667	0.1	2.264795
25.158333	0.1	2.266425
25.160000	0.1	2.265172
25.161667	0.1	2.262928
25.163333	0.1	2.262355
25.165000	0.1	2.264311
25.166667	0.1	2.267156
25.168333	0.1	2.268460
25.170000	0.1	2.267058
25.171667	0.1	2.263868
25.173333	0.1	2.261153
25.175000	0.1	2.261000
25.176667	0.1	2.264073
25.178333	0.1	2.269377
25.180000	0.1	2.275007
25.181667	0.1	2.279459
25.183333	0.1	2.282094
25.185000	0.1	2.282765
25.186667	0.1	2.281913
25.188333	0.1	2.281219
25.190000	0.1	2.282541
25.191667	0.1	2.285792
25.193333	0.1	2.289419
25.195000	0.1	2.292776
25.196667	0.1	2.296199
25.198333	0.1	2.299598
25.200000	0.1	2.302518
25.201667	0.1	2.304865
25.203333	0.1	2.306374
25.205000	0.1	2.306197
25.206667	0.1	2.304502
25.208333	0.1	2.303328
25.210000	0.1	2.304260
25.211667	0.1	2.306504
25.213333	0.1	2.308004
25.215000	0.1	2.307575
25.216667	0.1	2.306453
25.218333	0.1	2.307543
25.220000	0.1	2.312488
25.221667	0.1	2.320241
25.223333	0.1	2.328581
25.225000	0.1	2.336199
25.226667	0.1	2.343478
25.228333	0.1	2.351468
25.230000	0.1	2.360088
25.231667	0.1	2.368037
25.233333	0.1	2.374342
25.235000	0.1	2.379105
25.236667	0.1	2.383562
25.238333	0.1	2.389504
25.240000	0.1	2.397355
25.241667	0.1	2.405290
25.243333	0.1	2.411706
25.245000	0.1	2.417536
25.246667	0.1	2.424950
25.248333	0.1	2.435073
25.250000	0.1	2.447865
25.251667	0.1	2.462361
25.253333	0.1	2.476689
25.255000	0.1	2.489546
25.256667	0.1	2.501193
25.258333	0.1	2.512480
25.260000	0.1	2.524075
25.261667	0.1	2.536355
25.263333	0.1	2.549146
25.265000	0.1	2.562283
25.266667	0.1	2.576234
25.268333	0.1	2.591657
25.270000	0.1	2.608891
25.271667	0.1	2.627727
25.273333	0.1	2.647452
25.275000	0.1	2.667648
25.276667	0.1	2.688356
25.278333	0.1	2.708570
25.280000	0.1	2.726284
25.281667	0.1	2.741311
25.283333	0.1	2.756175
25.285000	0.1	2.773008
25.286667	0.1	2.791323
25.288333	0.1	2.809945
25.290000	0.1	2.829251
25.291667	0.1	2.849838
25.293333	0.1	2.870481
25.295000	0.1	2.889140
25.296667	0.1	2.904963
25.298333	0.1	2.918607
25.300000	0.1	2.931734
25.301667	0.1	2.946211
25.303333	0.1	2.962942
25.305000	0.1	2.981736
25.306667	0.1	3.001699
25.308333	0.1	3.021164
25.310000	0.1	3.038445
25.311667	0.1	3.053029
25.313333	0.1	3.065821
25.315000	0.1	3.078785
25.316667	0.1	3.093556
25.318333	0.1	3.109658
25.320000	0.1	3.125062
25.321667	0.1	3.138683
25.323333	0.1	3.151279
25.325000	0.1	3.163870
25.326667	0.1	3.176075
25.328333	0.1	3.186287
25.330000	0.1	3.193892
25.331667	0.1	3.201328
25.333333	0.1	3.212765
25.335000	0.1	3.230548
25.336667	0.1	3.253552
25.338333	0.1	3.278479
25.340000	0.1	3.301576
25.341667	0.1	3.320160
25.343333	0.1	3.334098
25.345000	0.1	3.345590
25.346667	0.1	3.357017
25.348333	0.1	3.370051
25.350000	0.1	3.386214
25.351667	0.1	3.406364
25.353333	0.1	3.429558
25.355000	0.1	3.453782
25.356667	0.1	3.477694
25.358333	0.1	3.500548
25.360000	0.1	3.521256
25.361667	0.1	3.539925
25.363333	0.1	3.559124
25.365000	0.1	3.581536
25.366667	0.1	3.606896
25.368333	0.1	3.631744
25.370000	0.1	3.652154
25.371667	0.1	3.667115
25.373333	0.1	3.678589
25.375000	0.1	3.688694
25.376667	0.1	3.698133
25.378333	0.1	3.706436
25.380000	0.1	3.712429
25.381667	0.1	3.715181
25.383333	0.1	3.714436
25.385000	0.1	3.710291
25.386667	0.1	3.703921
25.388333	0.1	3.697793
25.390000	0.1	3.693597
25.391667	0.1	3.690785
25.393333	0.1	3.686948
25.395000	0.1	3.678873
25.396667	0.1	3.664126
25.398333	0.1	3.642342
25.400000	0.1	3.615525
25.401667	0.1	3.587371
25.403333	0.1	3.561284
25.405000	0.1	3.538504
25.406667	0.1	3.517824
25.408333	0.1	3.496697
25.410000	0.1	3.472865
25.411667	0.1	3.445568
25.413333	0.1	3.415709
25.415000	0.1	3.384990
25.416667	0.1	3.354698
25.418333	0.1	3.324738
25.420000	0.1	3.294074
25.421667	0.1	3.262777
25.423333	0.1	3.232104
25.425000	0.1	3.202325
25.426667	0.1	3.172383
25.428333	0.1	3.141621
25.430000	0.1	3.110468
25.431667	0.1	3.079567
25.433333	0.1	3.048782
25.435000	0.1	3.017522
25.436667	0.1	2.985653
25.438333	0.1	2.953592
25.440000	0.1	2.922225
25.441667	0.1	2.893256
25.443333	0.1	2.868446
25.445000	0.1	2.847835
25.446667	0.1	2.829293
25.448333	0.1	2.809996
25.450000	0.1	2.788198
25.451667	0.1	2.763732
25.453333	0.1	2.737669
25.455000	0.1	2.711900
25.456667	0.1	2.688915
25.458333	0.1	2.671047
25.460000	0.1	2.658512
25.461667	0.1	2.648286
25.463333	0.1	2.636495
25.465000	0.1	2.621487
25.466667	0.1	2.603983
25.468333	0.1	2.585528
25.470000	0.1	2.567670
25.471667	0.1	2.551349
25.473333	0.1	2.536364
25.475000	0.1	2.521966
25.476667	0.1	2.508000
25.478333	0.1	2.495344
25.480000	0.1	2.485099
25.481667	0.1	2.477495
25.483333	0.1	2.471306
25.485000	0.1	2.464228
25.486667	0.1	2.454543
25.488333	0.1	2.442515
25.490000	0.1	2.429779
25.491667	0.1	2.418170
25.493333	0.1	2.408833
25.495000	0.1	2.401206
25.496667	0.1	2.393448
25.498333	0.1	2.384512
25.500000	0.1	2.375026
25.501667	0.1	2.366127
25.503333	0.1	2.358709
25.505000	0.1	2.353215
25.506667	0.1	2.349401
25.508333	0.1	2.346584
25.510000	0.1	2.344116
25.511667	0.1	2.341489
25.513333	0.1	2.338332
25.515000	0.1	2.334290
25.516667	0.1	2.329047
25.518333	0.1	2.322742
25.520000	0.1	2.316278
25.521667	0.1	2.311110
25.523333	0.1	2.308344
25.525000	0.1	2.307668
25.526667	0.1	2.307454
25.528333	0.1	2.306034
25.530000	0.1	2.302984
25.531667	0.1	2.299682
25.533333	0.1	2.298253
25.535000	0.1	2.298909
25.536667	0.1	2.299212
25.538333	0.1	2.296455
25.540000	0.1	2.290136
25.541667	0.1	2.282341
25.543333	0.1	2.276162
25.545000	0.1	2.273214
25.546667	0.1	2.272855
25.548333	0.1	2.273535
25.550000	0.1	2.273908
25.551667	0.1	2.272897
25.553333	0.1	2.270071
25.555000	0.1	2.265875
25.556667	0.1	2.261428
25.558333	0.1	2.257973
25.560000	0.1	2.256176
25.561667	0.1	2.255319
25.563333	0.1	2.253810
25.565000	0.1	2.250811
25.566667	0.1	2.246769
25.568333	0.1	2.242159
25.570000	0.1	2.236804
25.571667	0.1	2.230937
25.573333	0.1	2.225921
25.575000	0.1	2.222750
25.576667	0.1	2.220473
25.578333	0.1	2.217242
25.580000	0.1	2.212101
25.581667	0.1	2.205530
25.583333	0.1	2.199048
25.585000	0.1	2.193898
25.586667	0.1	2.190028
25.588333	0.1	2.186270
25.590000	0.1	2.181232
25.591667	0.1	2.174797
25.593333	0.1	2.168724
25.595000	0.1	2.165209
25.596667	0.1	2.164869
25.598333	0.1	2.165888
25.600000	0.1	2.165516
25.601667	0.1	2.162713
25.603333	0.1	2.158610
25.605000	0.1	2.154512
25.606667	0.1	2.150894
25.608333	0.1	2.148105
25.610000	0.1	2.146447
25.611667	0.1	2.145716
25.613333	0.1	2.145576
25.615000	0.1	2.145916
25.616667	0.1	2.146335
25.618333	0.1	2.145888
25.620000	0.1	2.143583
25.621667	0.1	2.139444
25.623333	0.1	2.134927
25.625000	0.1	2.131853
25.626667	0.1	2.130871
25.628333	0.1	2.130880
25.630000	0.1	2.130046
25.631667	0.1	2.127327
25.633333	0.1	2.122759
25.635000	0.1	2.116999
25.636667	0.1	2.110950
25.638333	0.1	2.105436
25.640000	0.1	2.101250
25.641667	0.1	2.098773
25.643333	0.1	2.097725
25.645000	0.1	2.097893
25.646667	0.1	2.099276
25.648333	0.1	2.101478
25.650000	0.1	2.104170
25.651667	0.1	2.107378
25.653333	0.1	2.110493
25.655000	0.1	2.112011
25.656667	0.1	2.110838
25.658333	0.1	2.107248
25.660000	0.1	2.102791
25.661667	0.1	2.099024
25.663333	0.1	2.096016
25.665000	0.1	2.093050
25.666667	0.1	2.090605
25.668333	0.1	2.089725
25.670000	0.1	2.090442
25.671667	0.1	2.092519
25.673333	0.1	2.095643
25.675000	0.1	2.098135
25.676667	0.1	2.097934
25.678333	0.1	2.094884
25.680000	0.1	2.090558
25.681667	0.1	2.086461
25.683333	0.1	2.083713
25.685000	0.1	2.083420
25.686667	0.1	2.086051
25.688333	0.1	2.091057
25.690000	0.1	2.097148
25.691667	0.1	2.102563
25.693333	0.1	2.105990
25.695000	0.1	2.107080
25.696667	0.1	2.105795
25.698333	0.1	2.101907
25.700000	0.1	2.095415
25.701667	0.1	2.087140
25.703333	0.1	2.079029
25.705000	0.1	2.073748
25.706667	0.1	2.072733
25.708333	0.1	2.074884
25.710000	0.1	2.077832
25.711667	0.1	2.079885
25.713333	0.1	2.080901
25.715000	0.1	2.081846
25.716667	0.1	2.084007
25.718333	0.1	2.088067
25.720000	0.1	2.092738
25.721667	0.1	2.095280
25.723333	0.1	2.094535
25.725000	0.1	2.091881
25.726667	0.1	2.089376
25.728333	0.1	2.088454
25.730000	0.1	2.089483
25.731667	0.1	2.091513
25.733333	0.1	2.092598
25.735000	0.1	2.091043
25.736667	0.1	2.087364
25.738333	0.1	2.084314
25.740000	0.1	2.083895
25.741667	0.1	2.085473
25.743333	0.1	2.087546
25.745000	0.1	2.089865
25.746667	0.1	2.092458
25.748333	0.1	2.094521
25.750000	0.1	2.095439
25.751667	0.1	2.095425
25.753333	0.1	2.095257
25.755000	0.1	2.095881
25.756667	0.1	2.097101
25.758333	0.1	2.097064
25.760000	0.1	2.094274
25.761667	0.1	2.089324
25.763333	0.1	2.083848
25.765000	0.1	2.079196
25.766667	0.1	2.076449
25.768333	0.1	2.076193
25.770000	0.1	2.077776
25.771667	0.1	2.079676
25.773333	0.1	2.080495
25.775000	0.1	2.079513
25.776667	0.1	2.076956
25.778333	0.1	2.073664
25.780000	0.1	2.070367
25.781667	0.1	2.067490
25.783333	0.1	2.065250
25.785000	0.1	2.063373
25.786667	0.1	2.061413
25.788333	0.1	2.059666
25.790000	0.1	2.058656
25.791667	0.1	2.057902
25.793333	0.1	2.056560
25.795000	0.1	2.055056
25.796667	0.1	2.054921
25.798333	0.1	2.056840
25.800000	0.1	2.059722
25.801667	0.1	2.061632
25.803333	0.1	2.061212
25.805000	0.1	2.058502
25.806667	0.1	2.054735
25.808333	0.1	2.051070
25.810000	0.1	2.047648
25.811667	0.1	2.043918
25.813333	0.1	2.039624
25.815000	0.1	2.035708
25.816667	0.1	2.034353
25.818333	0.1	2.036900
25.820000	0.1	2.041538
25.821667	0.1	2.044691
25.823333	0.1	2.044560
25.825000	0.1	2.041981
25.826667	0.1	2.038502
25.828333	0.1	2.035322
25.830000	0.1	2.033864
25.831667	0.1	2.035648
25.833333	0.1	2.040653
25.835000	0.1	2.046600
25.836667	0.1	2.050321
25.838333	0.1	2.049608
25.840000	0.1	2.043960
25.841667	0.1	2.034595
25.843333	0.1	2.024174
25.845000	0.1	2.015536
25.846667	0.1	2.010553
25.848333	0.1	2.009929
25.850000	0.1	2.012467
25.851667	0.1	2.015713
25.853333	0.1	2.018292
25.855000	0.1	2.020299
25.856667	0.1	2.022050
25.858333	0.1	2.023904
25.860000	0.1	2.026646
25.861667	0.1	2.031131
25.863333	0.1	2.037114
25.865000	0.1	2.042861
25.866667	0.1	2.046092
25.868333	0.1	2.045361
25.870000	0.1	2.041301
25.871667	0.1	2.036393
25.873333	0.1	2.032453
25.875000	0.1	2.028937
25.876667	0.1	2.024872
25.878333	0.1	2.020919
25.880000	0.1	2.018488
25.881667	0.1	2.018181
25.883333	0.1	2.019680
25.885000	0.1	2.022167
25.886667	0.1	2.024448
25.888333	0.1	2.025678
25.890000	0.1	2.026069
25.891667	0.1	2.026558
25.893333	0.1	2.028407
25.895000	0.1	2.032421
25.896667	0.1	2.037380
25.898333	0.1	2.040439
25.900000	0.1	2.039769
25.901667	0.1	2.036137
25.903333	0.1	2.031741
25.905000	0.1	2.028653
25.906667	0.1	2.027852
25.908333	0.1	2.028630
25.910000	0.1	2.029194
25.911667	0.1	2.028225
25.913333	0.1	2.025985
25.915000	0.1	2.023894
25.916667	0.1	2.022702
25.918333	0.1	2.022022
25.920000	0.1	2.021743
25.921667	0.1	2.022251
25.923333	0.1	2.023606
25.925000	0.1	2.025804
25.926667	0.1	2.029040
25.928333	0.1	2.032919
25.930000	0.1	2.036113
25.931667	0.1	2.037394
25.933333	0.1	2.036905
25.935000	0.1	2.035899
25.936667	0.1	2.035261
25.938333	0.1	2.035182
25.940000	0.1	2.035685
25.941667	0.1	2.036951
25.943333	0.1	2.039289
25.945000	0.1	2.042335
25.946667	0.1	2.044244
25.948333	0.1	2.043024
25.950000	0.1	2.038688
25.951667	0.1	2.033445
25.953333	0.1	2.030022
25.955000	0.1	2.030213
25.956667	0.1	2.034274
25.958333	0.1	2.040677
25.960000	0.1	2.046656
25.961667	0.1	2.050092
25.963333	0.1	2.050819
25.965000	0.1	2.049878
25.966667	0.1	2.048151
25.968333	0.1	2.046232
25.970000	0.1	2.045250
25.971667	0.1	2.046456
25.973333	0.1	2.049636
25.975000	0.1	2.053133
25.976667	0.1	2.055154
25.978333	0.1	2.054861
25.980000	0.1	2.052700
25.981667	0.1	2.049538
25.983333	0.1	2.046130
25.985000	0.1	2.043252
25.986667	0.1	2.040965
25.988333	0.1	2.038563
25.990000	0.1	2.036290
25.991667	0.1	2.035503
25.993333	0.1	2.037282
25.995000	0.1	2.041920
25.996667	0.1	2.048933
25.998333	0.1	2.057110
26.000000	0.1	2.065054
26.001667	0.1	2.071611
26.003333	0.1	2.076081
26.005000	0.1	2.078451
26.006667	0.1	2.078633
26.008333	0.1	2.075532
26.010000	0.1	2.068444
26.011667	0.1	2.059070
26.013333	0.1	2.050661
26.015000	0.1	2.045804
26.016667	0.1	2.045571
26.018333	0.1	2.049226
26.020000	0.1	2.054069
26.021667	0.1	2.056994
26.023333	0.1	2.057222
26.025000	0.1	2.056281
26.026667	0.1	2.055247
26.028333	0.1	2.053897
26.030000	0.1	2.052672
26.031667	0.1	2.053017
26.033333	0.1	2.055587
26.035000	0.1	2.059704
26.036667	0.1	2.063997
26.038333	0.1	2.067168
26.040000	0.1	2.068756
26.041667	0.1	2.068914
26.043333	0.1	2.067769
26.045000	0.1	2.065944
26.046667	0.1	2.064472
26.048333	0.1	2.063657
26.050000	0.1	2.063047
26.051667	0.1	2.062130
26.053333	0.1	2.060765
26.055000	0.1	2.059303
26.056667	0.1	2.058228
26.058333	0.1	2.057976
26.060000	0.1	2.058968
26.061667	0.1	2.061105
26.063333	0.1	2.063625
26.065000	0.1	2.066013
26.066667	0.1	2.068440
26.068333	0.1	2.070982
26.070000	0.1	2.073124
26.071667	0.1	2.074358
26.073333	0.1	2.074759
26.075000	0.1	2.074954
26.076667	0.1	2.075704
26.078333	0.1	2.077217
26.080000	0.1	2.078959
26.081667	0.1	2.080114
26.083333	0.1	2.080034
26.085000	0.1	2.078437
26.086667	0.1	2.075955
26.088333	0.1	2.074023
26.090000	0.1	2.073641
26.091667	0.1	2.075271
26.093333	0.1	2.079112
26.095000	0.1	2.083988
26.096667	0.1	2.087918
26.098333	0.1	2.090409
26.100000	0.1	2.092533
26.101667	0.1	2.095462
26.103333	0.1	2.099173
26.105000	0.1	2.101869
26.106667	0.1	2.101739
26.108333	0.1	2.099196
26.110000	0.1	2.096440
26.111667	0.1	2.095960
26.113333	0.1	2.099201
26.115000	0.1	2.105171
26.116667	0.1	2.110670
26.118333	0.1	2.113162
26.120000	0.1	2.112896
26.121667	0.1	2.111895
26.123333	0.1	2.111886
26.125000	0.1	2.112975
26.126667	0.1	2.114037
26.128333	0.1	2.114712
26.130000	0.1	2.116151
26.131667	0.1	2.119280
26.133333	0.1	2.123504
26.135000	0.1	2.127769
26.136667	0.1	2.131755
26.138333	0.1	2.135164
26.140000	0.1	2.137218
26.141667	0.1	2.137818
26.143333	0.1	2.138577
26.145000	0.1	2.141972
26.146667	0.1	2.148990
26.148333	0.1	2.158014
26.150000	0.1	2.166345
26.151667	0.1	2.172450
26.153333	0.1	2.176519
26.155000	0.1	2.179360
26.156667	0.1	2.181730
26.158333	0.1	2.184818
26.160000	0.1	2.189968
26.161667	0.1	2.197404
26.163333	0.1	2.205865
26.165000	0.1	2.213381
26.166667	0.1	2.218466
26.168333	0.1	2.221265
26.170000	0.1	2.223793
26.171667	0.1	2.228813
26.173333	0.1	2.237945
26.175000	0.1	2.250620
26.176667	0.1	2.265056
26.178333	0.1	2.280027
26.180000	0.1	2.295398
26.181667	0.1	2.310839
26.183333	0.1	2.324726
26.185000	0.1	2.335203
26.186667	0.1	2.341918
26.188333	0.1	2.346346
26.190000	0.1	2.350761
26.191667	0.1	2.356931
26.193333	0.1	2.365313
26.195000	0.1	2.375543
26.196667	0.1	2.387557
26.198333	0.1	2.401434
26.200000	0.1	2.416619
26.201667	0.1	2.432372
26.203333	0.1	2.448601
26.205000	0.1	2.465243
26.206667	0.1	2.481816
26.208333	0.1	2.498366
26.210000	0.1	2.515903
26.211667	0.1	2.535395
26.213333	0.1	2.556941
26.215000	0.1	2.580248
26.216667	0.1	2.605147
26.218333	0.1	2.630744
26.220000	0.1	2.655201
26.221667	0.1	2.677692
26.223333	0.1	2.699625
26.225000	0.1	2.723192
26.226667	0.1	2.749101
26.228333	0.1	2.775723
26.230000	0.1	2.800822
26.231667	0.1	2.823980
26.233333	0.1	2.846713
26.235000	0.1	2.870420
26.236667	0.1	2.894783
26.238333	0.1	2.918360
26.240000	0.1	2.940320
26.241667	0.1	2.960954
26.243333	0.1	2.980712
26.245000	0.1	2.999748
26.246667	0.1	3.018235
26.248333	0.1	3.036400
26.250000	0.1	3.054603
26.251667	0.1	3.073188
26.253333	0.1	3.091679
26.255000	0.1	3.108778
26.256667	0.1	3.123111
26.258333	0.1	3.133705
26.260000	0.1	3.141039
26.261667	0.1	3.146860
26.263333	0.1	3.152173
26.265000	0.1	3.156359
26.266667	0.1	3.157994
26.268333	0.1	3.155917
26.270000	0.1	3.150180
26.271667	0.1	3.141710
26.273333	0.1	3.131386
26.275000	0.1	3.120163
26.276667	0.1	3.108731
26.278333	0.1	3.096177
26.280000	0.1	3.080443
26.281667	0.1	3.060587
26.283333	0.1	3.037732
26.285000	0.1	3.013820
26.286667	0.1	2.990039
26.288333	0.1	2.966411
26.290000	0.1	2.942341
26.291667	0.1	2.917177
26.293333	0.1	2.890900
26.295000	0.1	2.864362
26.296667	0.1	2.838485
26.298333	0.1	2.813418
26.300000	0.1	2.788538
26.301667	0.1	2.762782
26.303333	0.1	2.735336
26.305000	0.1	2.706596
26.306667	0.1	2.678274
26.308333	0.1	2.651610
26.310000	0.1	2.625971
26.311667	0.1	2.600336
26.313333	0.1	2.574967
26.315000	0.1	2.550324
26.316667	0.1	2.525938
26.318333	0.1	2.501155
26.320000	0.1	2.475958
26.321667	0.1	2.451176
26.323333	0.1	2.428251
26.325000	0.1	2.408512
26.326667	0.1	2.392232
26.328333	0.1	2.378044
26.330000	0.1	2.363487
26.331667	0.1	2.346500
26.333333	0.1	2.326635
26.335000	0.1	2.305424
26.336667	0.1	2.285568
26.338333	0.1	2.269261
26.340000	0.1	2.256599
26.341667	0.1	2.245652
26.343333	0.1	2.234159
26.345000	0.1	2.220888
26.346667	0.1	2.206159
26.348333	0.1	2.191593
26.350000	0.1	2.178312
26.351667	0.1	2.165940
26.353333	0.1	2.154065
26.355000	0.1	2.143146
26.356667	0.1	2.133399
26.358333	0.1	2.124491
26.360000	0.1	2.116598
26.361667	0.1	2.110368
26.363333	0.1	2.105460
26.365000	0.1	2.100077
26.366667	0.1	2.092761
26.368333	0.1	2.083997
26.370000	0.1	2.075173
26.371667	0.1	2.066540
26.373333	0.1	2.057632
26.375000	0.1	2.048877
26.376667	0.1	2.041478
26.378333	0.1	2.035857
26.380000	0.1	2.031424
26.381667	0.1	2.027727
26.383333	0.1	2.024872
26.385000	0.1	2.023005
26.386667	0.1	2.022125
26.388333	0.1	2.022460
26.390000	0.1	2.023908
26.391667	0.1	2.025128
26.393333	0.1	2.024276
26.395000	0.1	2.020830
26.396667	0.1	2.016244
26.398333	0.1	2.012276
26.400000	0.1	2.009296
26.401667	0.1	2.006530
26.403333	0.1	2.002656
26.405000	0.1	1.996616
26.406667	0.1	1.989384
26.408333	0.1	1.984048
26.410000	0.1	1.983130
26.411667	0.1	1.986721
26.413333	0.1	1.993435
26.415000	0.1	2.001198
26.416667	0.1	2.006884
26.418333	0.1	2.007652
26.420000	0.1	2.003582
26.421667	0.1	1.997072
26.423333	0.1	1.990055
26.425000	0.1	1.983447
26.426667	0.1	1.977799
26.428333	0.1	1.973300
26.430000	0.1	1.970301
26.431667	0.1	1.969403
26.433333	0.1	1.970422
26.435000	0.1	1.972006
26.436667	0.1	1.972513
26.438333	0.1	1.971321
26.440000	0.1	1.969100
26.441667	0.1	1.966483
26.443333	0.1	1.963470
26.445000	0.1	1.961091
26.446667	0.1	1.961794
26.448333	0.1	1.966641
26.450000	0.1	1.973594
26.451667	0.1	1.979764
26.453333	0.1	1.983829
26.455000	0.1	1.985943
26.456667	0.1	1.986758
26.458333	0.1	1.986506
26.460000	0.1	1.985021
26.461667	0.1	1.983042
26.463333	0.1	1.981650
26.465000	0.1	1.980509
26.466667	0.1	1.978208
26.468333	0.1	1.974097
26.470000	0.1	1.969249
26.471667	0.1	1.965524
26.473333	0.1	1.963582
26.475000	0.1	1.962502
26.476667	0.1	1.961328
26.478333	0.1	1.959829
26.480000	0.1	1.957905
26.481667	0.1	1.955405
26.483333	0.1	1.953109
26.485000	0.1	1.952583
26.486667	0.1	1.954562
26.488333	0.1	1.958320
26.490000	0.1	1.962367
26.491667	0.1	1.965100
26.493333	0.1	1.965333
26.495000	0.1	1.963284
26.496667	0.1	1.960476
26.498333	0.1	1.958543
26.500000	0.1	1.958031
26.501667	0.1	1.958124
26.503333	0.1	1.957724
26.505000	0.1	1.956113
26.506667	0.1	1.952816
26.508333	0.1	1.947777
26.510000	0.1	1.941836
26.511667	0.1	1.936737
26.513333	0.1	1.934501
26.515000	0.1	1.936466
26.516667	0.1	1.942450
26.518333	0.1	1.950427
26.520000	0.1	1.957775
26.521667	0.1	1.963531
26.523333	0.1	1.968574
26.525000	0.1	1.973049
26.526667	0.1	1.974818
26.528333	0.1	1.971438
26.530000	0.1	1.963167
26.531667	0.1	1.953333
26.533333	0.1	1.946320
26.535000	0.1	1.944862
26.536667	0.1	1.948331
26.538333	0.1	1.953947
26.540000	0.1	1.958939
26.541667	0.1	1.961407
26.543333	0.1	1.960946
26.545000	0.1	1.958506
26.546667	0.1	1.955079
26.548333	0.1	1.950646
26.550000	0.1	1.945146
26.551667	0.1	1.940001
26.553333	0.1	1.937430
26.555000	0.1	1.938497
26.556667	0.1	1.942543
26.558333	0.1	1.947978
26.560000	0.1	1.953607
26.561667	0.1	1.959046
26.563333	0.1	1.963987
26.565000	0.1	1.967927
26.566667	0.1	1.970232
26.568333	0.1	1.970408
26.570000	0.1	1.969170
26.571667	0.1	1.968299
26.573333	0.1	1.968117
26.575000	0.1	1.966986
26.576667	0.1	1.964155
26.578333	0.1	1.960830
26.580000	0.1	1.958231
26.581667	0.1	1.956276
26.583333	0.1	1.954241
26.585000	0.1	1.951880
26.586667	0.1	1.949668
26.588333	0.1	1.948089
26.590000	0.1	1.947191
26.591667	0.1	1.946935
26.593333	0.1	1.947195
26.595000	0.1	1.947535
26.596667	0.1	1.947535
26.598333	0.1	1.946855
26.600000	0.1	1.945100
26.601667	0.1	1.942175
26.603333	0.1	1.938739
26.605000	0.1	1.936206
26.606667	0.1	1.935987
26.608333	0.1	1.938613
26.610000	0.1	1.943093
26.611667	0.1	1.947107
26.613333	0.1	1.949342
26.615000	0.1	1.950697
26.616667	0.1	1.952089
26.618333	0.1	1.952699
26.620000	0.1	1.951479
26.621667	0.1	1.949100
26.623333	0.1	1.947358
26.625000	0.1	1.947940
26.626667	0.1	1.952020
26.628333	0.1	1.959181
26.630000	0.1	1.966814
26.631667	0.1	1.971675
26.633333	0.1	1.971619
26.635000	0.1	1.966157
26.636667	0.1	1.956974
26.638333	0.1	1.947628
26.640000	0.1	1.941621
26.641667	0.1	1.940359
26.643333	0.1	1.942641
26.645000	0.1	1.945789
26.646667	0.1	1.947884
26.648333	0.1	1.949151
26.650000	0.1	1.950408
26.651667	0.1	1.951060
26.653333	0.1	1.950199
26.655000	0.1	1.948685
26.656667	0.1	1.948476
26.658333	0.1	1.950506
26.660000	0.1	1.954208
26.661667	0.1	1.958245
26.663333	0.1	1.961566
26.665000	0.1	1.963689
26.666667	0.1	1.964183
26.668333	0.1	1.963172
26.670000	0.1	1.961906
26.671667	0.1	1.961668
26.673333	0.1	1.963358
26.675000	0.1	1.967591
26.676667	0.1	1.973575
26.678333	0.1	1.979163
26.680000	0.1	1.982623
26.681667	0.1	1.983740
26.683333	0.1	1.984043
26.685000	0.1	1.985286
26.686667	0.1	1.987698
26.688333	0.1	1.991270
26.690000	0.1	1.996914
26.691667	0.1	2.005082
26.693333	0.1	2.015093
26.695000	0.1	2.025780
26.696667	0.1	2.035941
26.698333	0.1	2.044365
26.700000	0.1	2.050209
26.701667	0.1	2.053576
26.703333	0.1	2.055396
26.705000	0.1	2.056793
26.706667	0.1	2.058567
26.708333	0.1	2.060886
26.710000	0.1	2.063392
26.711667	0.1	2.065999
26.713333	0.1	2.069217
26.715000	0.1	2.073213
26.716667	0.1	2.077548
26.718333	0.1	2.082116
26.720000	0.1	2.087690
26.721667	0.1	2.095304
26.723333	0.1	2.105115
26.725000	0.1	2.116258
26.726667	0.1	2.128156
26.728333	0.1	2.141017
26.730000	0.1	2.154694
26.731667	0.1	2.167886
26.733333	0.1	2.179323
26.735000	0.1	2.188762
26.736667	0.1	2.196645
26.738333	0.1	2.204110
26.740000	0.1	2.213069
26.741667	0.1	2.225223
26.743333	0.1	2.241102
26.745000	0.1	2.259840
26.746667	0.1	2.279468
26.748333	0.1	2.298024
26.750000	0.1	2.314718
26.751667	0.1	2.329387
26.753333	0.1	2.341727
26.755000	0.1	2.352279
26.756667	0.1	2.363008
26.758333	0.1	2.375594
26.760000	0.1	2.390146
26.761667	0.1	2.405853
26.763333	0.1	2.422072
26.765000	0.1	2.438817
26.766667	0.1	2.456675
26.768333	0.1	2.476275
26.770000	0.1	2.497179
26.771667	0.1	2.517984
26.773333	0.1	2.537738
26.775000	0.1	2.556890
26.776667	0.1	2.577514
26.778333	0.1	2.602036
26.780000	0.1	2.630916
26.781667	0.1	2.662279
26.783333	0.1	2.693990
26.785000	0.1	2.725138
26.786667	0.1	2.755406
26.788333	0.1	2.784501
26.790000	0.1	2.813009
26.791667	0.1	2.842490
26.793333	0.1	2.874266
26.795000	0.1	2.908823
26.796667	0.1	2.946402
26.798333	0.1	2.987348
26.800000	0.1	3.031157
26.801667	0.1	3.075800
26.803333	0.1	3.119102
26.805000	0.1	3.160415
26.806667	0.1	3.200672
26.808333	0.1	3.241338
26.810000	0.1	3.283499
26.811667	0.1	3.327457
26.813333	0.1	3.372636
26.815000	0.1	3.418289
26.816667	0.1	3.464581
26.818333	0.1	3.512073
26.820000	0.1	3.560395
26.821667	0.1	3.608461
26.823333	0.1	3.656135
26.825000	0.1	3.704783
26.826667	0.1	3.755195
26.828333	0.1	3.805747
26.830000	0.1	3.853864
26.831667	0.1	3.898637
26.833333	0.1	3.941008
26.835000	0.1	3.982107
26.836667	0.1	4.022494
26.838333	0.1	4.061861
26.840000	0.1	4.098867
26.841667	0.1	4.132506
26.843333	0.1	4.163361
26.845000	0.1	4.192367
26.846667	0.1	4.219236
26.848333	0.1	4.242584
26.850000	0.1	4.261062
26.851667	0.1	4.274538
26.853333	0.1	4.284233
26.855000	0.1	4.291302
26.856667	0.1	4.295558
26.858333	0.1	4.296033
26.860000	0.1	4.292424
26.861667	0.1	4.285309
26.863333	0.1	4.275101
26.865000	0.1	4.261471
26.866667	0.1	4.243986
26.868333	0.1	4.222356
26.870000	0.1	4.196274
26.871667	0.1	4.166295
26.873333	0.1	4.134448
26.875000	0.1	4.102541
26.876667	0.1	4.070657
26.878333	0.1	4.037973
26.880000	0.1	4.004268
26.881667	0.1	3.969567
26.883333	0.1	3.933148
26.885000	0.1	3.894297
26.886667	0.1	3.853482
26.888333	0.1	3.811507
26.890000	0.1	3.768448
26.891667	0.1	3.723972
26.893333	0.1	3.678743
26.895000	0.1	3.635138
26.896667	0.1	3.595590
26.898333	0.1	3.560684
26.900000	0.1	3.529536
26.901667	0.1	3.500730
26.903333	0.1	3.472632
26.905000	0.1	3.444562
26.906667	0.1	3.417563
26.908333	0.1	3.392948
26.910000	0.1	3.370689
26.911667	0.1	3.349800
26.913333	0.1	3.329408
26.915000	0.1	3.309371
26.916667	0.1	3.290349
26.918333	0.1	3.272956
26.920000	0.1	3.256630
26.921667	0.1	3.240374
26.923333	0.1	3.224718
26.925000	0.1	3.211391
26.926667	0.1	3.201128
26.928333	0.1	3.193128
26.930000	0.1	3.186096
26.931667	0.1	3.178720
26.933333	0.1	3.170627
26.935000	0.1	3.163228
26.936667	0.1	3.158376
26.938333	0.1	3.156266
26.940000	0.1	3.154925
26.941667	0.1	3.151027
26.943333	0.1	3.142003
26.945000	0.1	3.128480
26.946667	0.1	3.114096
26.948333	0.1	3.101877
26.950000	0.1	3.091465
26.951667	0.1	3.080638
26.953333	0.1	3.067874
26.955000	0.1	3.052983
26.956667	0.1	3.036945
26.958333	0.1	3.020964
26.960000	0.1	3.005150
26.961667	0.1	2.988777
26.963333	0.1	2.971059
26.965000	0.1	2.951692
26.966667	0.1	2.931082
26.968333	0.1	2.909433
26.970000	0.1	2.886071
26.971667	0.1	2.860380
26.973333	0.1	2.832962
26.975000	0.1	2.805507
26.976667	0.1	2.779318
26.978333	0.1	2.754200
26.980000	0.1	2.729315
26.981667	0.1	2.704435
26.983333	0.1	2.679457
26.985000	0.1	2.653943
26.986667	0.1	2.627731
26.988333	0.1	2.601258
26.990000	0.1	2.575014
26.991667	0.1	2.549225
26.993333	0.1	2.524480
26.995000	0.1	2.501886
26.996667	0.1	2.481821
26.998333	0.1	2.463111
27.000000	0.1	2.444186
27.001667	0.1	2.424624
27.003333	0.1	2.405359
27.005000	0.1	2.387464
27.006667	0.1	2.371180
27.008333	0.1	2.355604
27.010000	0.1	2.339240
27.011667	0.1	2.321601
27.013333	0.1	2.303924
27.015000	0.1	2.287999
27.016667	0.1	2.274788
27.018333	0.1	2.263850
27.020000	0.1	2.253884
27.021667	0.1	2.243756
27.023333	0.1	2.232962
27.025000	0.1	2.221833
27.026667	0.1	2.211230
27.028333	0.1	2.201730
27.030000	0.1	2.193158
27.031667	0.1	2.184664
27.033333	0.1	2.175295
27.035000	0.1	2.165139
27.036667	0.1	2.156221
27.038333	0.1	2.150973
27.040000	0.1	2.149609
27.041667	0.1	2.149874
27.043333	0.1	2.149483
27.045000	0.1	2.148356
27.046667	0.1	2.148291
27.048333	0.1	2.150889
27.050000	0.1	2.156282
27.051667	0.1	2.163039
27.053333	0.1	2.168706
27.055000	0.1	2.171383
27.056667	0.1	2.171122
27.058333	0.1	2.169507
27.060000	0.1	2.168398
27.061667	0.1	2.168952
27.063333	0.1	2.171169
27.065000	0.1	2.174354
27.066667	0.1	2.177707
27.068333	0.1	2.180571
27.070000	0.1	2.183621
27.071667	0.1	2.189516
27.073333	0.1	2.199868
27.075000	0.1	2.212110
27.076667	0.1	2.221563
27.078333	0.1	2.225847
27.080000	0.1	2.226327
27.081667	0.1	2.226261
27.083333	0.1	2.228976
27.085000	0.1	2.236846
27.086667	0.1	2.249856
27.088333	0.1	2.264855
27.090000	0.1	2.277885
27.091667	0.1	2.287314
27.093333	0.1	2.293950
27.095000	0.1	2.299054
27.096667	0.1	2.303771
27.098333	0.1	2.309857
27.100000	0.1	2.319054
27.101667	0.1	2.331720
27.103333	0.1	2.346835
27.105000	0.1	2.362872
27.106667	0.1	2.378835
27.108333	0.1	2.394603
27.110000	0.1	2.410016
27.111667	0.1	2.423865
27.113333	0.1	2.434673
27.115000	0.1	2.442296
27.116667	0.1	2.447916
27.118333	0.1	2.453215
27.120000	0.1	2.459926
27.121667	0.1	2.469211
27.123333	0.1	2.481029
27.125000	0.1	2.494548
27.126667	0.1	2.509337
27.128333	0.1	2.525733
27.130000	0.1	2.544099
27.131667	0.1	2.564196
27.133333	0.1	2.585296
27.135000	0.1	2.606893
27.136667	0.1	2.628732
27.138333	0.1	2.649887
27.140000	0.1	2.668975
27.141667	0.1	2.685818
27.143333	0.1	2.701986
27.145000	0.1	2.719495
27.146667	0.1	2.739504
27.148333	0.1	2.761586
27.150000	0.1	2.784431
27.151667	0.1	2.807486
27.153333	0.1	2.831342
27.155000	0.1	2.857195
27.156667	0.1	2.886038
27.158333	0.1	2.917261
27.160000	0.1	2.948153
27.161667	0.1	2.975930
27.163333	0.1	3.000437
27.165000	0.1	3.024335
27.166667	0.1	3.050738
27.168333	0.1	3.081239
27.170000	0.1	3.115470
27.171667	0.1	3.151903
27.173333	0.1	3.189556
27.175000	0.1	3.228942
27.176667	0.1	3.270740
27.178333	0.1	3.314312
27.180000	0.1	3.358983
27.181667	0.1	3.405642
27.183333	0.1	3.455472
27.185000	0.1	3.508176
27.186667	0.1	3.562346
27.188333	0.1	3.616167
27.190000	0.1	3.668107
27.191667	0.1	3.718622
27.193333	0.1	3.770818
27.195000	0.1	3.828625
27.196667	0.1	3.894009
27.198333	0.1	3.965702
27.200000	0.1	4.040627
27.201667	0.1	4.116269
27.203333	0.1	4.192125
27.205000	0.1	4.269849
27.206667	0.1	4.351907
27.208333	0.1	4.439210
27.210000	0.1	4.530610
27.211667	0.1	4.624603
27.213333	0.1	4.720604
27.215000	0.1	4.819324
27.216667	0.1	4.922892
27.218333	0.1	5.033636
27.220000	0.1	5.152100
27.221667	0.1	5.276850
27.223333	0.1	5.406444
27.225000	0.1	5.540997
27.226667	0.1	5.681440
27.228333	0.1	5.827909
27.230000	0.1	5.979263
27.231667	0.1	6.133919
27.233333	0.1	6.290446
27.235000	0.1	6.448003
27.236667	0.1	6.606663
27.238333	0.1	6.766887
27.240000	0.1	6.928933
27.241667	0.1	7.093055
27.243333	0.1	7.259594
27.245000	0.1	7.428215
27.246667	0.1	7.597813
27.248333	0.1	7.767654
27.250000	0.1	7.937369
27.251667	0.1	8.105882
27.253333	0.1	8.271835
27.255000	0.1	8.434616
27.256667	0.1	8.593882
27.258333	0.1	8.748369
27.260000	0.1	8.896212
27.261667	0.1	9.036413
27.263333	0.1	9.168666
27.265000	0.1	9.292322
27.266667	0.1	9.406270
27.268333	0.1	9.509581
27.270000	0.1	9.602113
27.271667	0.1	9.683697
27.273333	0.1	9.753467
27.275000	0.1	9.810803
27.276667	0.1	9.855595
27.278333	0.1	9.888266
27.280000	0.1	9.910120
27.281667	0.1	9.922087
27.283333	0.1	9.923349
27.285000	0.1	9.912536
27.286667	0.1	9.889472
27.288333	0.1	9.854767
27.290000	0.1	9.808461
27.291667	0.1	9.749648
27.293333	0.1	9.677685
27.295000	0.1	9.593843
27.296667	0.1	9.501278
27.298333	0.1	9.403001
27.300000	0.1	9.300844
27.301667	0.1	9.195711
27.303333	0.1	9.087389
27.305000	0.1	8.974900
27.306667	0.1	8.857888
27.308333	0.1	8.736863
27.310000	0.1	8.612126
27.311667	0.1	8.483855
27.313333	0.1	8.353619
27.315000	0.1	8.223890
27.316667	0.1	8.095619
27.318333	0.1	7.968023
27.320000	0.1	7.840875
27.321667	0.1	7.715733
27.323333	0.1	7.594931
27.325000	0.1	7.479806
27.326667	0.1	7.369984
27.328333	0.1	7.264004
27.330000	0.1	7.160492
27.331667	0.1	7.058894
27.333333	0.1	6.959201
27.335000	0.1	6.861794
27.336667	0.1	6.767074
27.338333	0.1	6.674747
27.340000	0.1	6.584828
27.341667	0.1	6.499155
27.343333	0.1	6.419667
27.345000	0.1	6.345394
27.346667	0.1	6.273417
27.348333	0.1	6.202296
27.350000	0.1	6.133243
27.351667	0.1	6.068144
27.353333	0.1	6.006993
27.355000	0.1	5.947240
27.356667	0.1	5.885731
27.358333	0.1	5.821027
27.360000	0.1	5.753557
27.361667	0.1	5.684723
27.363333	0.1	5.616383
27.365000	0.1	5.549788
27.366667	0.1	5.483930
27.368333	0.1	5.415794
27.370000	0.1	5.343235
27.371667	0.1	5.266867
27.373333	0.1	5.188501
27.375000	0.1	5.108477
27.376667	0.1	5.025491
27.378333	0.1	4.939111
27.380000	0.1	4.851571
27.381667	0.1	4.765801
27.383333	0.1	4.682024
27.385000	0.1	4.598191
27.386667	0.1	4.512984
27.388333	0.1	4.426409
27.390000	0.1	4.338650
27.391667	0.1	4.249639
27.393333	0.1	4.158705
27.395000	0.1	4.064906
27.396667	0.1	3.968282
27.398333	0.1	3.870572
27.400000	0.1	3.774478
27.401667	0.1	3.681974
27.403333	0.1	3.593452
27.405000	0.1	3.508353
27.406667	0.1	3.426084
27.408333	0.1	3.346079
27.410000	0.1	3.267620
27.411667	0.1	3.190436
27.413333	0.1	3.114990
27.415000	0.1	3.042021
27.416667	0.1	2.972391
27.418333	0.1	2.906406
27.420000	0.1	2.843058
27.421667	0.1	2.780608
27.423333	0.1	2.718009
27.425000	0.1	2.656057
27.426667	0.1	2.597184
27.428333	0.1	2.543763
27.430000	0.1	2.497407
27.431667	0.1	2.458622
27.433333	0.1	2.425606
27.435000	0.1	2.395133
27.436667	0.1	2.365191
27.438333	0.1	2.335086
27.440000	0.1	2.304078
27.441667	0.1	2.271738
27.443333	0.1	2.238732
27.445000	0.1	2.206685
27.446667	0.1	2.177148
27.448333	0.1	2.150699
27.450000	0.1	2.127388
27.451667	0.1	2.107536
27.453333	0.1	2.091024
27.455000	0.1	2.077026
27.456667	0.1	2.065147
27.458333	0.1	2.055708
27.460000	0.1	2.048267
27.461667	0.1	2.040998
27.463333	0.1	2.032430
27.465000	0.1	2.023173
27.466667	0.1	2.015084
27.468333	0.1	2.008672
27.470000	0.1	2.002046
27.471667	0.1	1.993077
27.473333	0.1	1.981994
27.475000	0.1	1.971019
27.476667	0.1	1.962651
27.478333	0.1	1.958278
27.480000	0.1	1.957226
27.481667	0.1	1.957808
27.483333	0.1	1.959102
27.485000	0.1	1.960616
27.486667	0.1	1.961715
27.488333	0.1	1.961924
27.490000	0.1	1.960136
27.491667	0.1	1.954637
27.493333	0.1	1.945337
27.495000	0.1	1.934618
27.496667	0.1	1.925561
27.498333	0.1	1.919903
27.500000	0.1	1.917635
27.501667	0.1	1.917924
27.503333	0.1	1.919656
27.505000	0.1	1.921547
27.506667	0.1	1.922743
27.508333	0.1	1.922837
27.510000	0.1	1.921505
27.511667	0.1	1.919083
27.513333	0.1	1.917081
27.515000	0.1	1.916923
27.516667	0.1	1.917938
27.518333	0.1	1.918012
27.520000	0.1	1.916606
27.521667	0.1	1.915726
27.523333	0.1	1.917295
27.525000	0.1	1.920527
27.526667	0.1	1.922701
27.528333	0.1	1.922026
27.530000	0.1	1.919474
27.531667	0.1	1.917514
27.533333	0.1	1.917300
27.535000	0.1	1.918254
27.536667	0.1	1.919665
27.538333	0.1	1.921384
27.540000	0.1	1.923083
27.541667	0.1	1.923623
27.543333	0.1	1.921915
27.545000	0.1	1.918250
27.546667	0.1	1.913994
27.548333	0.1	1.910720
27.550000	0.1	1.909710
27.551667	0.1	1.910822
27.553333	0.1	1.912648
27.555000	0.1	1.914008
27.556667	0.1	1.914124
27.558333	0.1	1.911758
27.560000	0.1	1.906184
27.561667	0.1	1.898697
27.563333	0.1	1.891376
27.565000	0.1	1.885104
27.566667	0.1	1.880140
27.568333	0.1	1.877411
27.570000	0.1	1.877719
27.571667	0.1	1.880331
27.573333	0.1	1.883116
27.575000	0.1	1.883861
27.576667	0.1	1.881411
27.578333	0.1	1.876564
27.580000	0.1	1.872052
27.581667	0.1	1.870571
27.583333	0.1	1.872554
27.585000	0.1	1.876131
27.586667	0.1	1.879092
27.588333	0.1	1.880419
27.590000	0.1	1.880429
27.591667	0.1	1.879930
27.593333	0.1	1.879586
27.595000	0.1	1.879577
27.596667	0.1	1.879330
27.598333	0.1	1.877630
27.600000	0.1	1.873784
27.601667	0.1	1.868750
27.603333	0.1	1.864606
27.605000	0.1	1.862990
27.606667	0.1	1.864103
27.608333	0.1	1.867078
27.610000	0.1	1.870729
27.611667	0.1	1.874114
27.613333	0.1	1.876750
27.615000	0.1	1.878017
27.616667	0.1	1.876834
27.618333	0.1	1.872885
27.620000	0.1	1.867400
27.621667	0.1	1.861858
27.623333	0.1	1.857062
27.625000	0.1	1.853947
27.626667	0.1	1.853365
27.628333	0.1	1.854664
27.630000	0.1	1.856145
27.631667	0.1	1.856801
27.633333	0.1	1.856457
27.635000	0.1	1.854720
27.636667	0.1	1.851027
27.638333	0.1	1.845337
27.640000	0.1	1.838603
27.641667	0.1	1.833043
27.643333	0.1	1.831343
27.645000	0.1	1.834654
27.646667	0.1	1.841462
27.648333	0.1	1.848801
27.650000	0.1	1.853802
27.651667	0.1	1.854538
27.653333	0.1	1.851651
27.655000	0.1	1.848200
27.656667	0.1	1.846156
27.658333	0.1	1.844810
27.660000	0.1	1.843111
27.661667	0.1	1.840908
27.663333	0.1	1.838109
27.665000	0.1	1.834780
27.666667	0.1	1.831902
27.668333	0.1	1.830789
27.670000	0.1	1.831516
27.671667	0.1	1.832861
27.673333	0.1	1.833863
27.675000	0.1	1.834552
27.676667	0.1	1.835353
27.678333	0.1	1.836284
27.680000	0.1	1.837290
27.681667	0.1	1.838491
27.683333	0.1	1.838976
27.685000	0.1	1.836866
27.686667	0.1	1.831986
27.688333	0.1	1.826910
27.690000	0.1	1.824694
27.691667	0.1	1.826766
27.693333	0.1	1.832587
27.695000	0.1	1.840033
27.696667	0.1	1.846608
27.698333	0.1	1.851143
27.700000	0.1	1.853895
27.701667	0.1	1.855404
27.703333	0.1	1.856252
27.705000	0.1	1.856978
27.706667	0.1	1.857574
27.708333	0.1	1.857984
27.710000	0.1	1.859171
27.711667	0.1	1.862720
27.713333	0.1	1.869104
27.715000	0.1	1.876662
27.716667	0.1	1.882617
27.718333	0.1	1.885332
27.720000	0.1	1.885314
27.721667	0.1	1.883847
27.723333	0.1	1.881719
27.725000	0.1	1.879726
27.726667	0.1	1.879469
27.728333	0.1	1.882734
27.730000	0.1	1.889556
27.731667	0.1	1.897225
27.733333	0.1	1.902184
27.735000	0.1	1.903395
27.736667	0.1	1.903297
27.738333	0.1	1.904899
27.740000	0.1	1.908820
27.741667	0.1	1.913998
27.743333	0.1	1.919745
27.745000	0.1	1.925491
27.746667	0.1	1.930180
27.748333	0.1	1.933314
27.750000	0.1	1.935493
27.751667	0.1	1.937519
27.753333	0.1	1.939791
27.755000	0.1	1.942799
27.756667	0.1	1.947498
27.758333	0.1	1.954138
27.760000	0.1	1.961002
27.761667	0.1	1.965584
27.763333	0.1	1.967005
27.765000	0.1	1.966339
27.766667	0.1	1.964993
27.768333	0.1	1.963759
27.770000	0.1	1.963037
27.771667	0.1	1.963372
27.773333	0.1	1.965407
27.775000	0.1	1.968942
27.776667	0.1	1.972131
27.778333	0.1	1.972783
27.780000	0.1	1.970669
27.781667	0.1	1.967521
27.783333	0.1	1.964900
27.785000	0.1	1.963242
27.786667	0.1	1.962106
27.788333	0.1	1.960616
27.790000	0.1	1.958567
27.791667	0.1	1.957230
27.793333	0.1	1.958259
27.795000	0.1	1.961468
27.796667	0.1	1.964523
27.798333	0.1	1.965370
27.800000	0.1	1.964411
27.801667	0.1	1.963722
27.803333	0.1	1.964308
27.805000	0.1	1.965049
27.806667	0.1	1.964425
27.808333	0.1	1.961789
27.810000	0.1	1.956807
27.811667	0.1	1.949342
27.813333	0.1	1.940397
27.815000	0.1	1.932154
27.816667	0.1	1.926236
27.818333	0.1	1.922389
27.820000	0.1	1.919516
27.821667	0.1	1.917421
27.823333	0.1	1.916522
27.825000	0.1	1.916308
27.826667	0.1	1.915451
27.828333	0.1	1.912965
27.830000	0.1	1.908378
27.831667	0.1	1.901817
27.833333	0.1	1.894492
27.835000	0.1	1.888024
27.836667	0.1	1.883390
27.838333	0.1	1.881146
27.840000	0.1	1.881616
27.841667	0.1	1.884117
27.843333	0.1	1.887111
27.845000	0.1	1.889723
27.846667	0.1	1.892522
27.848333	0.1	1.895898
27.850000	0.1	1.898496
27.851667	0.1	1.898464
27.853333	0.1	1.895516
27.855000	0.1	1.890888
27.856667	0.1	1.886152
27.858333	0.1	1.882287
27.860000	0.1	1.879111
27.861667	0.1	1.875893
27.863333	0.1	1.872727
27.865000	0.1	1.870603
27.866667	0.1	1.869961
27.868333	0.1	1.869937
27.870000	0.1	1.869788
27.871667	0.1	1.869900
27.873333	0.1	1.871181
27.875000	0.1	1.874305
27.876667	0.1	1.879158
27.878333	0.1	1.884676
27.880000	0.1	1.889858
27.881667	0.1	1.894403
27.883333	0.1	1.898031
27.885000	0.1	1.900005
27.886667	0.1	1.899628
27.888333	0.1	1.898129
27.890000	0.1	1.898864
27.891667	0.1	1.903907
27.893333	0.1	1.911782
27.895000	0.1	1.918948
27.896667	0.1	1.922604
27.898333	0.1	1.922464
27.900000	0.1	1.920410
27.901667	0.1	1.918762
27.903333	0.1	1.919116
27.905000	0.1	1.921467
27.906667	0.1	1.924513
27.908333	0.1	1.927516
27.910000	0.1	1.930762
27.911667	0.1	1.934180
27.913333	0.1	1.936895
27.915000	0.1	1.938031
27.916667	0.1	1.937454
27.918333	0.1	1.935610
27.920000	0.1	1.933035
27.921667	0.1	1.930366
27.923333	0.1	1.928564
27.925000	0.1	1.928881
27.926667	0.1	1.932140
27.928333	0.1	1.937882
27.930000	0.1	1.944294
27.931667	0.1	1.949230
27.933333	0.1	1.951423
27.935000	0.1	1.950478
27.936667	0.1	1.946678
27.938333	0.1	1.941565
27.940000	0.1	1.937742
27.941667	0.1	1.936783
27.943333	0.1	1.937649
27.945000	0.1	1.938147
27.946667	0.1	1.937221
27.948333	0.1	1.935018
27.950000	0.1	1.932238
27.951667	0.1	1.929975
27.953333	0.1	1.929016
27.955000	0.1	1.929398
27.956667	0.1	1.930860
27.958333	0.1	1.932909
27.960000	0.1	1.934976
27.961667	0.1	1.936769
27.963333	0.1	1.938138
27.965000	0.1	1.939274
27.966667	0.1	1.940480
27.968333	0.1	1.941305
27.970000	0.1	1.941225
27.971667	0.1	1.940834
27.973333	0.1	1.941314
27.975000	0.1	1.943223
27.976667	0.1	1.945798
27.978333	0.1	1.947563
27.980000	0.1	1.947992
27.981667	0.1	1.947735
27.983333	0.1	1.947638
27.985000	0.1	1.949118
27.986667	0.1	1.954082
27.988333	0.1	1.962529
27.990000	0.1	1.971507
27.991667	0.1	1.977878
27.993333	0.1	1.980653
27.995000	0.1	1.980211
27.996667	0.1	1.977785
27.998333	0.1	1.975889
28.000000	0.1	1.976923
28.001667	0.1	1.981184
28.003333	0.1	1.987098
28.005000	0.1	1.992779
28.006667	0.1	1.996788
28.008333	0.1	1.998423
28.010000	0.1	1.998255
28.011667	0.1	1.997962
28.013333	0.1	1.999107
28.015000	0.1	2.002404
28.016667	0.1	2.007945
28.018333	0.1	2.015447
28.020000	0.1	2.024164
28.021667	0.1	2.033357
28.023333	0.1	2.042758
28.025000	0.1	2.052165
28.026667	0.1	2.060784
28.028333	0.1	2.066884
28.030000	0.1	2.068821
28.031667	0.1	2.067168
28.033333	0.1	2.064561
28.035000	0.1	2.063490
28.036667	0.1	2.065599
28.038333	0.1	2.071904
28.040000	0.1	2.081813
28.041667	0.1	2.092686
28.043333	0.1	2.101623
28.045000	0.1	2.107369
28.046667	0.1	2.110964
28.048333	0.1	2.114768
28.050000	0.1	2.120286
28.051667	0.1	2.127513
28.053333	0.1	2.136198
28.055000	0.1	2.145767
28.056667	0.1	2.154321
28.058333	0.1	2.159546
28.060000	0.1	2.161292
28.061667	0.1	2.162168
28.063333	0.1	2.165069
28.065000	0.1	2.170666
28.066667	0.1	2.177563
28.068333	0.1	2.183919
28.070000	0.1	2.188329
28.071667	0.1	2.190107
28.073333	0.1	2.189656
28.075000	0.1	2.188133
28.076667	0.1	2.186522
28.078333	0.1	2.185050
28.080000	0.1	2.183509
28.081667	0.1	2.182568
28.083333	0.1	2.184110
28.085000	0.1	2.188897
28.086667	0.1	2.194811
28.088333	0.1	2.198666
28.090000	0.1	2.199183
28.091667	0.1	2.198298
28.093333	0.1	2.199309
28.095000	0.1	2.203127
28.096667	0.1	2.207365
28.098333	0.1	2.208860
28.100000	0.1	2.206448
28.101667	0.1	2.201726
28.103333	0.1	2.197311
28.105000	0.1	2.194648
28.106667	0.1	2.193917
28.108333	0.1	2.194913
28.110000	0.1	2.197283
28.111667	0.1	2.200385
28.113333	0.1	2.203253
28.115000	0.1	2.204971
28.116667	0.1	2.205158
28.118333	0.1	2.204417
28.120000	0.1	2.204143
28.121667	0.1	2.205237
28.123333	0.1	2.207323
28.125000	0.1	2.209134
28.126667	0.1	2.209386
28.128333	0.1	2.207225
28.130000	0.1	2.202187
28.131667	0.1	2.194489
28.133333	0.1	2.185027
28.135000	0.1	2.174913
28.136667	0.1	2.165860
28.138333	0.1	2.159970
28.140000	0.1	2.158065
28.141667	0.1	2.158834
28.143333	0.1	2.160058
28.145000	0.1	2.159933
28.146667	0.1	2.157292
28.148333	0.1	2.151900
28.150000	0.1	2.144836
28.151667	0.1	2.137665
28.153333	0.1	2.131141
28.155000	0.1	2.125194
28.156667	0.1	2.119862
28.158333	0.1	2.115634
28.160000	0.1	2.112542
28.161667	0.1	2.109581
28.163333	0.1	2.105441
28.165000	0.1	2.099392
28.166667	0.1	2.091601
28.168333	0.1	2.082968
28.170000	0.1	2.074586
28.171667	0.1	2.067392
28.173333	0.1	2.062130
28.175000	0.1	2.059294
28.176667	0.1	2.058707
28.178333	0.1	2.059159
28.180000	0.1	2.058945
28.181667	0.1	2.056924
28.183333	0.1	2.052952
28.185000	0.1	2.047522
28.186667	0.1	2.041152
28.188333	0.1	2.033887
28.190000	0.1	2.025203
28.191667	0.1	2.014916
28.193333	0.1	2.004830
28.195000	0.1	1.998218
28.196667	0.1	1.996537
28.198333	0.1	1.997715
28.200000	0.1	1.997990
28.201667	0.1	1.994413
28.203333	0.1	1.986073
28.205000	0.1	1.974278
28.206667	0.1	1.962017
28.208333	0.1	1.952355
28.210000	0.1	1.947037
28.211667	0.1	1.946045
28.213333	0.1	1.947898
28.215000	0.1	1.950748
28.216667	0.1	1.953300
28.218333	0.1	1.954404
28.220000	0.1	1.953295
28.221667	0.1	1.950921
28.223333	0.1	1.949035
28.225000	0.1	1.948206
28.226667	0.1	1.947689
28.228333	0.1	1.946436
28.230000	0.1	1.943898
28.231667	0.1	1.940127
28.233333	0.1	1.935465
28.235000	0.1	1.930562
28.236667	0.1	1.926026
28.238333	0.1	1.921924
28.240000	0.1	1.918161
28.241667	0.1	1.915325
28.243333	0.1	1.914799
28.245000	0.1	1.917854
28.246667	0.1	1.924289
28.248333	0.1	1.931656
28.250000	0.1	1.936289
28.251667	0.1	1.936024
28.253333	0.1	1.931814
28.255000	0.1	1.926725
28.256667	0.1	1.923195
28.258333	0.1	1.921938
28.260000	0.1	1.923195
28.261667	0.1	1.926832
28.263333	0.1	1.931051
28.265000	0.1	1.933430
28.266667	0.1	1.933323
28.268333	0.1	1.932546
28.270000	0.1	1.933984
28.271667	0.1	1.939395
28.273333	0.1	1.947861
28.275000	0.1	1.956215
28.276667	0.1	1.961552
28.278333	0.1	1.963871
28.280000	0.1	1.965552
28.281667	0.1	1.968332
28.283333	0.1	1.971913
28.285000	0.1	1.975112
28.286667	0.1	1.977044
28.288333	0.1	1.977119
28.290000	0.1	1.975177
28.291667	0.1	1.972294
28.293333	0.1	1.970548
28.295000	0.1	1.971694
28.296667	0.1	1.976052
28.298333	0.1	1.982292
28.300000	0.1	1.988192
28.301667	0.1	1.991708
28.303333	0.1	1.992402
28.305000	0.1	1.992038
28.306667	0.1	1.992420
28.308333	0.1	1.993561
28.310000	0.1	1.994725
28.311667	0.1	1.995941
28.313333	0.1	1.997990
28.315000	0.1	2.001799
28.316667	0.1	2.007787
28.318333	0.1	2.014996
28.320000	0.1	2.021003
28.321667	0.1	2.023894
28.323333	0.1	2.024267
28.325000	0.1	2.024532
28.326667	0.1	2.026684
28.328333	0.1	2.031261
28.330000	0.1	2.037906
28.331667	0.1	2.045911
28.333333	0.1	2.054293
28.335000	0.1	2.062116
28.336667	0.1	2.069264
28.338333	0.1	2.076705
28.340000	0.1	2.085543
28.341667	0.1	2.095448
28.343333	0.1	2.104393
28.345000	0.1	2.110256
28.346667	0.1	2.112328
28.348333	0.1	2.111625
28.350000	0.1	2.110112
28.351667	0.1	2.109627
28.353333	0.1	2.111159
28.355000	0.1	2.114377
28.356667	0.1	2.117883
28.358333	0.1	2.120757
28.360000	0.1	2.123285
28.361667	0.1	2.125520
28.363333	0.1	2.126349
28.365000	0.1	2.125283
28.366667	0.1	2.124184
28.368333	0.1	2.125725
28.370000	0.1	2.130601
28.371667	0.1	2.137255
28.373333	0.1	2.143099
28.375000	0.1	2.145506
28.376667	0.1	2.143197
28.378333	0.1	2.137418
28.380000	0.1	2.131229
28.381667	0.1	2.127793
28.383333	0.1	2.128449
28.385000	0.1	2.131565
28.386667	0.1	2.134126
28.388333	0.1	2.134158
28.390000	0.1	2.130857
28.391667	0.1	2.123965
28.393333	0.1	2.114139
28.395000	0.1	2.102754
28.396667	0.1	2.091005
28.398333	0.1	2.079611
28.400000	0.1	2.068668
28.401667	0.1	2.057748
28.403333	0.1	2.047033
28.405000	0.1	2.037864
28.406667	0.1	2.031210
28.408333	0.1	2.025687
28.410000	0.1	2.018441
28.411667	0.1	2.008425
28.413333	0.1	1.997384
28.415000	0.1	1.987880
28.416667	0.1	1.981333
28.418333	0.1	1.977109
28.420000	0.1	1.972839
28.421667	0.1	1.966106
28.423333	0.1	1.956429
28.425000	0.1	1.945645
28.426667	0.1	1.936113
28.428333	0.1	1.929104
28.430000	0.1	1.924369
28.431667	0.1	1.920266
28.433333	0.1	1.914985
28.435000	0.1	1.908187
28.436667	0.1	1.901095
28.438333	0.1	1.895358
28.440000	0.1	1.891940
28.441667	0.1	1.890361
28.443333	0.1	1.888894
28.445000	0.1	1.886240
28.446667	0.1	1.882464
28.448333	0.1	1.877667
28.450000	0.1	1.871362
28.451667	0.1	1.863674
28.453333	0.1	1.855888
28.455000	0.1	1.849355
28.456667	0.1	1.844927
28.458333	0.1	1.843018
28.460000	0.1	1.842901
28.461667	0.1	1.843274
28.463333	0.1	1.844047
28.465000	0.1	1.845639
28.466667	0.1	1.847227
28.468333	0.1	1.847250
28.470000	0.1	1.845132
28.471667	0.1	1.841574
28.473333	0.1	1.837341
28.475000	0.1	1.832880
28.476667	0.1	1.829178
28.478333	0.1	1.827125
28.480000	0.1	1.826282
28.481667	0.1	1.825574
28.483333	0.1	1.824149
28.485000	0.1	1.821332
28.486667	0.1	1.817257
28.488333	0.1	1.813490
28.490000	0.1	1.812233
28.491667	0.1	1.814291
28.493333	0.1	1.817863
28.495000	0.1	1.820526
28.496667	0.1	1.822296
28.498333	0.1	1.825178
28.500000	0.1	1.830054
28.501667	0.1	1.835437
28.503333	0.1	1.839125
28.505000	0.1	1.840000
28.506667	0.1	1.838701
28.508333	0.1	1.836759
28.510000	0.1	1.834682
28.511667	0.1	1.831548
28.513333	0.1	1.826924
28.515000	0.1	1.822142
28.516667	0.1	1.819707
28.518333	0.1	1.821634
28.520000	0.1	1.827767
28.521667	0.1	1.835655
28.523333	0.1	1.842096
28.525000	0.1	1.845253
28.526667	0.1	1.845881
28.528333	0.1	1.846105
28.530000	0.1	1.847581
28.531667	0.1	1.851483
28.533333	0.1	1.858515
28.535000	0.1	1.867735
28.536667	0.1	1.876564
28.538333	0.1	1.882585
28.540000	0.1	1.885239
28.541667	0.1	1.886236
28.543333	0.1	1.888140
28.545000	0.1	1.892257
28.546667	0.1	1.897709
28.548333	0.1	1.902664
28.550000	0.1	1.905994
28.551667	0.1	1.907684
28.553333	0.1	1.908559
28.555000	0.1	1.910068
28.556667	0.1	1.913509
28.558333	0.1	1.919428
28.560000	0.1	1.927982
28.561667	0.1	1.938674
28.563333	0.1	1.950096
28.565000	0.1	1.960797
28.566667	0.1	1.970096
28.568333	0.1	1.978390
28.570000	0.1	1.986469
28.571667	0.1	1.994162
28.573333	0.1	2.000504
28.575000	0.1	2.005356
28.576667	0.1	2.010176
28.578333	0.1	2.016705
28.580000	0.1	2.025110
28.581667	0.1	2.034320
28.583333	0.1	2.043806
28.585000	0.1	2.053762
28.586667	0.1	2.064318
28.588333	0.1	2.075313
28.590000	0.1	2.086442
28.591667	0.1	2.097324
28.593333	0.1	2.107206
28.595000	0.1	2.115229
28.596667	0.1	2.121632
28.598333	0.1	2.128375
28.600000	0.1	2.138065
28.601667	0.1	2.152128
28.603333	0.1	2.169968
28.605000	0.1	2.189209
28.606667	0.1	2.206368
28.608333	0.1	2.219020
28.610000	0.1	2.227868
28.611667	0.1	2.235477
28.613333	0.1	2.243822
28.615000	0.1	2.253675
28.616667	0.1	2.264590
28.618333	0.1	2.275198
28.620000	0.1	2.284814
28.621667	0.1	2.294891
28.623333	0.1	2.307589
28.625000	0.1	2.323287
28.626667	0.1	2.340544
28.628333	0.1	2.358067
28.630000	0.1	2.375888
28.631667	0.1	2.395199
28.633333	0.1	2.417178
28.635000	0.1	2.441169
28.636667	0.1	2.464531
28.638333	0.1	2.485262
28.640000	0.1	2.503842
28.641667	0.1	2.521984
28.643333	0.1	2.541197
28.645000	0.1	2.562655
28.646667	0.1	2.586870
28.648333	0.1	2.612802
28.650000	0.1	2.637845
28.651667	0.1	2.659736
28.653333	0.1	2.679103
28.655000	0.1	2.699280
28.656667	0.1	2.723038
28.658333	0.1	2.750624
28.660000	0.1	2.781083
28.661667	0.1	2.813572
28.663333	0.1	2.847142
28.665000	0.1	2.880925
28.666667	0.1	2.914518
28.668333	0.1	2.948344
28.670000	0.1	2.983711
28.671667	0.1	3.021532
28.673333	0.1	3.061160
28.675000	0.1	3.101598
28.676667	0.1	3.143409
28.678333	0.1	3.188513
28.680000	0.1	3.237911
28.681667	0.1	3.289972
28.683333	0.1	3.341851
28.685000	0.1	3.392440
28.686667	0.1	3.443053
28.688333	0.1	3.495798
28.690000	0.1	3.551836
28.691667	0.1	3.610696
28.693333	0.1	3.671004
28.695000	0.1	3.731777
28.696667	0.1	3.793431
28.698333	0.1	3.857878
28.700000	0.1	3.926856
28.701667	0.1	4.000166
28.703333	0.1	4.076315
28.705000	0.1	4.154416
28.706667	0.1	4.234570
28.708333	0.1	4.316978
28.710000	0.1	4.402008
28.711667	0.1	4.490558
28.713333	0.1	4.583281
28.715000	0.1	4.679598
28.716667	0.1	4.777787
28.718333	0.1	4.876368
28.720000	0.1	4.975214
28.721667	0.1	5.075126
28.723333	0.1	5.177693
28.725000	0.1	5.285027
28.726667	0.1	5.398118
28.728333	0.1	5.515758
28.730000	0.1	5.635740
28.731667	0.1	5.756570
28.733333	0.1	5.878508
28.735000	0.1	6.003650
28.736667	0.1	6.134682
28.738333	0.1	6.272784
28.740000	0.1	6.416719
28.741667	0.1	6.564427
28.743333	0.1	6.714766
28.745000	0.1	6.867731
28.746667	0.1	7.024170
28.748333	0.1	7.185056
28.750000	0.1	7.350598
28.751667	0.1	7.520672
28.753333	0.1	7.696068
28.755000	0.1	7.878630
28.756667	0.1	8.069603
28.758333	0.1	8.267872
28.760000	0.1	8.470411
28.761667	0.1	8.675009
28.763333	0.1	8.882498
28.765000	0.1	9.096018
28.766667	0.1	9.317962
28.768333	0.1	9.548804
28.770000	0.1	9.788540
28.771667	0.1	10.037227
28.773333	0.1	10.294528
28.775000	0.1	10.560178
28.776667	0.1	10.834206
28.778333	0.1	11.115917
28.780000	0.1	11.403267
28.781667	0.1	11.694194
28.783333	0.1	11.988715
28.785000	0.1	12.288988
28.786667	0.1	12.597428
28.788333	0.1	12.914878
28.790000	0.1	13.239481
28.791667	0.1	13.567414
28.793333	0.1	13.895077
28.795000	0.1	14.220420
28.796667	0.1	14.543245
28.798333	0.1	14.864411
28.800000	0.1	15.183366
28.801667	0.1	15.496905
28.803333	0.1	15.801038
28.805000	0.1	16.092723
28.806667	0.1	16.369885
28.808333	0.1	16.631139
28.810000	0.1	16.875966
28.811667	0.1	17.104773
28.813333	0.1	17.317738
28.815000	0.1	17.513381
28.816667	0.1	17.688898
28.818333	0.1	17.841542
28.820000	0.1	17.969003
28.821667	0.1	18.069404
28.823333	0.1	18.141656
28.825000	0.1	18.185158
28.826667	0.1	18.199724
28.828333	0.1	18.185671
28.830000	0.1	18.143607
28.831667	0.1	18.074531
28.833333	0.1	17.979280
28.835000	0.1	17.857710
28.836667	0.1	17.709448
28.838333	0.1	17.534830
28.840000	0.1	17.334321
28.841667	0.1	17.107837
28.843333	0.1	16.855425
28.845000	0.1	16.578278
28.846667	0.1	16.278583
28.848333	0.1	15.958701
28.850000	0.1	15.620780
28.851667	0.1	15.266784
28.853333	0.1	14.898465
28.855000	0.1	14.517428
28.856667	0.1	14.125537
28.858333	0.1	13.724808
28.860000	0.1	13.317238
28.861667	0.1	12.905053
28.863333	0.1	12.490656
28.865000	0.1	12.075459
28.866667	0.1	11.659516
28.868333	0.1	11.243019
28.870000	0.1	10.827351
28.871667	0.1	10.414608
28.873333	0.1	10.007005
28.875000	0.1	9.606467
28.876667	0.1	9.214571
28.878333	0.1	8.833157
28.880000	0.1	8.463701
28.881667	0.1	8.106255
28.883333	0.1	7.760585
28.885000	0.1	7.426878
28.886667	0.1	7.104757
28.888333	0.1	6.793416
28.890000	0.1	6.492860
28.891667	0.1	6.203870
28.893333	0.1	5.927179
28.895000	0.1	5.663219
28.896667	0.1	5.412367
28.898333	0.1	5.174805
28.900000	0.1	4.950659
28.901667	0.1	4.740614
28.903333	0.1	4.545311
28.905000	0.1	4.363731
28.906667	0.1	4.193257
28.908333	0.1	4.031793
28.910000	0.1	3.879154
28.911667	0.1	3.736196
28.913333	0.1	3.603259
28.915000	0.1	3.479691
28.916667	0.1	3.364566
28.918333	0.1	3.257236
28.920000	0.1	3.156634
28.921667	0.1	3.061183
28.923333	0.1	2.970709
28.925000	0.1	2.887263
28.926667	0.1	2.813176
28.928333	0.1	2.748887
28.930000	0.1	2.692626
28.931667	0.1	2.642018
28.933333	0.1	2.596150
28.935000	0.1	2.555731
28.936667	0.1	2.520774
28.938333	0.1	2.489039
28.940000	0.1	2.457951
28.941667	0.1	2.427143
28.943333	0.1	2.397951
28.945000	0.1	2.371548
28.946667	0.1	2.348376
28.948333	0.1	2.328479
28.950000	0.1	2.311538
28.951667	0.1	2.297037
28.953333	0.1	2.284297
28.955000	0.1	2.272478
28.956667	0.1	2.261056
28.958333	0.1	2.249992
28.960000	0.1	2.239370
28.961667	0.1	2.229596
28.963333	0.1	2.221433
28.965000	0.1	2.214927
28.966667	0.1	2.208543
28.968333	0.1	2.200291
28.970000	0.1	2.189837
28.971667	0.1	2.178638
28.973333	0.1	2.168175
28.975000	0.1	2.159551
28.976667	0.1	2.154075
28.978333	0.1	2.152417
28.980000	0.1	2.153288
28.981667	0.1	2.154005
28.983333	0.1	2.152077
28.985000	0.1	2.146405
28.986667	0.1	2.137315
28.988333	0.1	2.126005
28.990000	0.1	2.113930
28.991667	0.1	2.102549
28.993333	0.1	2.093143
28.995000	0.1	2.086372
28.996667	0.1	2.082032
28.998333	0.1	2.078759
29.000000	0.1	2.074065
[truncated: 248,944 more chars]
