# Supplementary material for: Fade into you: genetic control of pigmentation patterns in red-flesh apple (Malus domestica)
Source: Front Plant Sci. 2025 Jan 13;15:1462545. doi: 10.3389/fpls.2024.1462545 (PMC11770013; doi:10.3389/fpls.2024.1462545)
Supplement: Supplementary file 4 [file DataSheet1.zip › CR C3UV_VIS_2/CR C3UV_VIS_2.txt]

URL	chrom://thermo-pfav3ojr/ChromeleonLocal/Instrument Data/Vanquish_MS/Dimitri/VALEMA/Pierre/Echantillons 03-04-24.seq/232.smp/UV_VIS_2.channel/UV_VIS_2.chm
Channel	UV_VIS_2

Injection Information:
Data Vault	ChromeleonLocal
Sequence	Echantillons 03-04-24
Name	CR C3
Number	11
Position	B:B2
Comment	colonne SB-AQ MeOH+5%AA
Processing Method	Quantitative
Instrument Method	VALEMA test separation GRAQ 4
Type	Unknown
Status	Finished
Inject Time	4/4/2024 1:24:49 AM +02:00
Volume (µl)	10.0000
Dilution Factor	1.0000
Weight	1.0000

Chromatogram Data Information:
Time Min. (min)	0.001667
Time Max. (min)	47.000000
Data Points	28200
Detector	UV
Generating Data System	Chromeleon 7.3.2.10759
Exporting Data System	Chromeleon 7.3.2.0
Operator	Instrument Controller
Signal Quantity	Absorbance
Signal Unit	mAU
Signal Min.	-3.493475
Signal Max.	733.401594
Channel	UV_VIS_2
Driver Name	VDAD.dll
Channel Type	Evaluation
Min. Step (s)	0.1
Max. Step (s)	0.1
Average Step (s)	0.1

Signal Parameter Information:
Signal Info	WVL:312 nm

Chromatogram Data:
Time (min)	Step (s)	Value (mAU)
0.001667	n.a.	0.000000
0.003333	0.1	0.000023
0.005000	0.1	0.000224
0.006667	0.1	0.000959
0.008333	0.1	0.002598
0.010000	0.1	0.005192
0.011667	0.1	0.008480
0.013333	0.1	0.011739
0.015000	0.1	0.013690
0.016667	0.1	0.013076
0.018333	0.1	0.009676
0.020000	0.1	0.004438
0.021667	0.1	-0.000922
0.023333	0.1	-0.004494
0.025000	0.1	-0.005551
0.026667	0.1	-0.004922
0.028333	0.1	-0.003888
0.030000	0.1	-0.003809
0.031667	0.1	-0.006328
0.033333	0.1	-0.012317
0.035000	0.1	-0.020834
0.036667	0.1	-0.029788
0.038333	0.1	-0.037453
0.040000	0.1	-0.042738
0.041667	0.1	-0.044825
0.043333	0.1	-0.043581
0.045000	0.1	-0.040117
0.046667	0.1	-0.036163
0.048333	0.1	-0.033015
0.050000	0.1	-0.031157
0.051667	0.1	-0.030422
0.053333	0.1	-0.029998
0.055000	0.1	-0.028657
0.056667	0.1	-0.026086
0.058333	0.1	-0.023651
0.060000	0.1	-0.022794
0.061667	0.1	-0.023339
0.063333	0.1	-0.024061
0.065000	0.1	-0.023972
0.066667	0.1	-0.022547
0.068333	0.1	-0.019744
0.070000	0.1	-0.015935
0.071667	0.1	-0.011432
0.073333	0.1	-0.006724
0.075000	0.1	-0.002761
0.076667	0.1	-0.000200
0.078333	0.1	0.001057
0.080000	0.1	0.001546
0.081667	0.1	0.001574
0.083333	0.1	0.000554
0.085000	0.1	-0.002123
0.086667	0.1	-0.005770
0.088333	0.1	-0.008908
0.090000	0.1	-0.010668
0.091667	0.1	-0.011232
0.093333	0.1	-0.011316
0.095000	0.1	-0.011423
0.096667	0.1	-0.011865
0.098333	0.1	-0.013025
0.100000	0.1	-0.014631
0.101667	0.1	-0.015586
0.103333	0.1	-0.015018
0.105000	0.1	-0.012601
0.106667	0.1	-0.008279
0.108333	0.1	-0.002673
0.110000	0.1	0.002929
0.111667	0.1	0.007474
0.113333	0.1	0.010827
0.115000	0.1	0.013118
0.116667	0.1	0.014021
0.118333	0.1	0.013341
0.120000	0.1	0.011553
0.121667	0.1	0.009527
0.123333	0.1	0.008070
0.125000	0.1	0.007306
0.126667	0.1	0.006538
0.128333	0.1	0.005257
0.130000	0.1	0.004289
0.131667	0.1	0.004647
0.133333	0.1	0.005364
0.135000	0.1	0.004242
0.136667	0.1	0.001062
0.138333	0.1	-0.001928
0.140000	0.1	-0.002920
0.141667	0.1	-0.002193
0.143333	0.1	-0.000969
0.145000	0.1	-0.000237
0.146667	0.1	-0.000787
0.148333	0.1	-0.002962
0.150000	0.1	-0.006203
0.151667	0.1	-0.009718
0.153333	0.1	-0.013411
0.155000	0.1	-0.017360
0.156667	0.1	-0.020578
0.158333	0.1	-0.021136
0.160000	0.1	-0.018170
0.161667	0.1	-0.012945
0.163333	0.1	-0.007567
0.165000	0.1	-0.003362
0.166667	0.1	-0.000596
0.168333	0.1	0.000568
0.170000	0.1	-0.000172
0.171667	0.1	-0.002319
0.173333	0.1	-0.004792
0.175000	0.1	-0.007153
0.176667	0.1	-0.009551
0.178333	0.1	-0.012196
0.180000	0.1	-0.015325
0.181667	0.1	-0.018277
0.183333	0.1	-0.018938
0.185000	0.1	-0.015823
0.186667	0.1	-0.009807
0.188333	0.1	-0.003111
0.190000	0.1	0.002566
0.191667	0.1	0.006850
0.193333	0.1	0.010096
0.195000	0.1	0.012671
0.196667	0.1	0.015022
0.198333	0.1	0.017900
0.200000	0.1	0.021691
0.201667	0.1	0.025569
0.203333	0.1	0.027693
0.205000	0.1	0.026049
0.206667	0.1	0.019949
0.208333	0.1	0.011488
0.210000	0.1	0.003967
0.211667	0.1	-0.001215
0.213333	0.1	-0.004792
0.215000	0.1	-0.007548
0.216667	0.1	-0.009211
0.218333	0.1	-0.008768
0.220000	0.1	-0.005872
0.221667	0.1	-0.002026
0.223333	0.1	0.000591
0.225000	0.1	0.001322
0.226667	0.1	0.001327
0.228333	0.1	0.001914
0.230000	0.1	0.003036
0.231667	0.1	0.003716
0.233333	0.1	0.003465
0.235000	0.1	0.002342
0.236667	0.1	0.000182
0.238333	0.1	-0.003362
0.240000	0.1	-0.007809
0.241667	0.1	-0.011348
0.243333	0.1	-0.012219
0.245000	0.1	-0.010370
0.246667	0.1	-0.007097
0.248333	0.1	-0.003809
0.250000	0.1	-0.001322
0.251667	0.1	0.000107
0.253333	0.1	0.000498
0.255000	0.1	0.000084
0.256667	0.1	-0.000959
0.258333	0.1	-0.002696
0.260000	0.1	-0.004987
0.261667	0.1	-0.007227
0.263333	0.1	-0.008759
0.265000	0.1	-0.009132
0.266667	0.1	-0.008210
0.268333	0.1	-0.006477
0.270000	0.1	-0.005141
0.271667	0.1	-0.005523
0.273333	0.1	-0.007991
0.275000	0.1	-0.011944
0.276667	0.1	-0.016647
0.278333	0.1	-0.021141
0.280000	0.1	-0.024145
0.281667	0.1	-0.024610
0.283333	0.1	-0.022138
0.285000	0.1	-0.017351
0.286667	0.1	-0.012158
0.288333	0.1	-0.008950
0.290000	0.1	-0.009034
0.291667	0.1	-0.012158
0.293333	0.1	-0.017299
0.295000	0.1	-0.022785
0.296667	0.1	-0.026128
0.298333	0.1	-0.025551
0.300000	0.1	-0.021486
0.301667	0.1	-0.016293
0.303333	0.1	-0.012335
0.305000	0.1	-0.010002
0.306667	0.1	-0.008158
0.308333	0.1	-0.005742
0.310000	0.1	-0.002161
0.311667	0.1	0.002421
0.313333	0.1	0.006505
0.315000	0.1	0.007907
0.316667	0.1	0.005402
0.318333	0.1	-0.000680
0.320000	0.1	-0.009001
0.321667	0.1	-0.017867
0.323333	0.1	-0.025630
0.325000	0.1	-0.030757
0.326667	0.1	-0.031716
0.328333	0.1	-0.028047
0.330000	0.1	-0.021406
0.331667	0.1	-0.014440
0.333333	0.1	-0.009080
0.335000	0.1	-0.006352
0.336667	0.1	-0.006510
0.338333	0.1	-0.008917
0.340000	0.1	-0.012075
0.341667	0.1	-0.014072
0.343333	0.1	-0.013835
0.345000	0.1	-0.011637
0.346667	0.1	-0.008200
0.348333	0.1	-0.004377
0.350000	0.1	-0.001695
0.351667	0.1	-0.001220
0.353333	0.1	-0.002109
0.355000	0.1	-0.002808
0.356667	0.1	-0.002761
0.358333	0.1	-0.002100
0.360000	0.1	-0.001420
0.361667	0.1	-0.001816
0.363333	0.1	-0.003753
0.365000	0.1	-0.006845
0.366667	0.1	-0.010664
0.368333	0.1	-0.014426
0.370000	0.1	-0.016904
0.371667	0.1	-0.017080
0.373333	0.1	-0.014408
0.375000	0.1	-0.009453
0.376667	0.1	-0.004619
0.378333	0.1	-0.002873
0.380000	0.1	-0.005048
0.381667	0.1	-0.009048
0.383333	0.1	-0.011977
0.385000	0.1	-0.012661
0.386667	0.1	-0.012037
0.388333	0.1	-0.011488
0.390000	0.1	-0.011669
0.391667	0.1	-0.012675
0.393333	0.1	-0.014068
0.395000	0.1	-0.014654
0.396667	0.1	-0.013504
0.398333	0.1	-0.011208
0.400000	0.1	-0.009523
0.401667	0.1	-0.009947
0.403333	0.1	-0.012456
0.405000	0.1	-0.015460
0.406667	0.1	-0.017500
0.408333	0.1	-0.018687
0.410000	0.1	-0.020051
0.411667	0.1	-0.021625
0.413333	0.1	-0.021909
0.415000	0.1	-0.019688
0.416667	0.1	-0.015725
0.418333	0.1	-0.012075
0.420000	0.1	-0.010375
0.421667	0.1	-0.010729
0.423333	0.1	-0.011888
0.425000	0.1	-0.012657
0.426667	0.1	-0.012703
0.428333	0.1	-0.011818
0.430000	0.1	-0.009863
0.431667	0.1	-0.007427
0.433333	0.1	-0.005285
0.435000	0.1	-0.003409
0.436667	0.1	-0.001560
0.438333	0.1	-0.000289
0.440000	0.1	-0.000382
0.441667	0.1	-0.001984
0.443333	0.1	-0.004675
0.445000	0.1	-0.007255
0.446667	0.1	-0.008130
0.448333	0.1	-0.006869
0.450000	0.1	-0.004573
0.451667	0.1	-0.002976
0.453333	0.1	-0.003325
0.455000	0.1	-0.005481
0.456667	0.1	-0.007930
0.458333	0.1	-0.008880
0.460000	0.1	-0.007460
0.461667	0.1	-0.004116
0.463333	0.1	-0.000079
0.465000	0.1	0.003371
0.466667	0.1	0.005388
0.468333	0.1	0.006137
0.470000	0.1	0.006566
0.471667	0.1	0.007176
0.473333	0.1	0.007832
0.475000	0.1	0.008694
0.476667	0.1	0.009886
0.478333	0.1	0.010952
0.480000	0.1	0.011660
0.481667	0.1	0.012000
0.483333	0.1	0.011376
0.485000	0.1	0.009346
0.486667	0.1	0.006799
0.488333	0.1	0.005094
0.490000	0.1	0.004424
0.491667	0.1	0.003851
0.493333	0.1	0.002645
0.495000	0.1	0.000647
0.496667	0.1	-0.002095
0.498333	0.1	-0.004922
0.500000	0.1	-0.006557
0.501667	0.1	-0.006328
0.503333	0.1	-0.004508
0.505000	0.1	-0.001625
0.506667	0.1	0.001788
0.508333	0.1	0.004652
0.510000	0.1	0.004773
0.511667	0.1	0.000186
0.513333	0.1	-0.008289
0.515000	0.1	-0.016969
0.516667	0.1	-0.022007
0.518333	0.1	-0.021765
0.520000	0.1	-0.017714
0.521667	0.1	-0.013374
0.523333	0.1	-0.011930
0.525000	0.1	-0.014114
0.526667	0.1	-0.017849
0.528333	0.1	-0.020061
0.530000	0.1	-0.019358
0.531667	0.1	-0.017006
0.533333	0.1	-0.015101
0.535000	0.1	-0.014501
0.536667	0.1	-0.014943
0.538333	0.1	-0.016228
0.540000	0.1	-0.018445
0.541667	0.1	-0.020964
0.543333	0.1	-0.021919
0.545000	0.1	-0.019884
0.546667	0.1	-0.015479
0.548333	0.1	-0.010780
0.550000	0.1	-0.007846
0.551667	0.1	-0.007488
0.553333	0.1	-0.009094
0.555000	0.1	-0.011665
0.556667	0.1	-0.014501
0.558333	0.1	-0.016983
0.560000	0.1	-0.018426
0.561667	0.1	-0.018612
0.563333	0.1	-0.018235
0.565000	0.1	-0.018389
0.566667	0.1	-0.019222
0.568333	0.1	-0.019283
0.570000	0.1	-0.016661
0.571667	0.1	-0.011167
0.573333	0.1	-0.004959
0.575000	0.1	-0.000801
0.576667	0.1	-0.000354
0.578333	0.1	-0.003846
0.580000	0.1	-0.009919
0.581667	0.1	-0.016061
0.583333	0.1	-0.020657
0.585000	0.1	-0.023744
0.586667	0.1	-0.025430
0.588333	0.1	-0.025337
0.590000	0.1	-0.023535
0.591667	0.1	-0.020801
0.593333	0.1	-0.018328
0.595000	0.1	-0.017621
0.596667	0.1	-0.019497
0.598333	0.1	-0.022799
0.600000	0.1	-0.025448
0.601667	0.1	-0.026557
0.603333	0.1	-0.026384
0.605000	0.1	-0.025495
0.606667	0.1	-0.024326
0.608333	0.1	-0.022757
0.610000	0.1	-0.021039
0.611667	0.1	-0.020727
0.613333	0.1	-0.023041
0.615000	0.1	-0.027078
0.616667	0.1	-0.030794
0.618333	0.1	-0.032722
0.620000	0.1	-0.032065
0.621667	0.1	-0.028308
0.623333	0.1	-0.021989
0.625000	0.1	-0.014906
0.626667	0.1	-0.008908
0.628333	0.1	-0.005485
0.630000	0.1	-0.005914
0.631667	0.1	-0.010380
0.633333	0.1	-0.017122
0.635000	0.1	-0.023399
0.636667	0.1	-0.027479
0.638333	0.1	-0.029593
0.640000	0.1	-0.031358
0.641667	0.1	-0.034212
0.643333	0.1	-0.038077
0.645000	0.1	-0.041286
0.646667	0.1	-0.041816
0.648333	0.1	-0.038855
0.650000	0.1	-0.033556
0.651667	0.1	-0.028363
0.653333	0.1	-0.024880
0.655000	0.1	-0.022482
0.656667	0.1	-0.019786
0.658333	0.1	-0.016810
0.660000	0.1	-0.014650
0.661667	0.1	-0.013728
0.663333	0.1	-0.013541
0.665000	0.1	-0.013527
0.666667	0.1	-0.013560
0.668333	0.1	-0.013742
0.670000	0.1	-0.014044
0.671667	0.1	-0.014282
0.673333	0.1	-0.014426
0.675000	0.1	-0.014985
0.676667	0.1	-0.016512
0.678333	0.1	-0.018920
0.680000	0.1	-0.021639
0.681667	0.1	-0.023874
0.683333	0.1	-0.024820
0.685000	0.1	-0.024252
0.686667	0.1	-0.022873
0.688333	0.1	-0.022142
0.690000	0.1	-0.023255
0.691667	0.1	-0.025635
0.693333	0.1	-0.027250
0.695000	0.1	-0.026627
0.696667	0.1	-0.023842
0.698333	0.1	-0.020065
0.700000	0.1	-0.016736
0.701667	0.1	-0.014873
0.703333	0.1	-0.014678
0.705000	0.1	-0.015809
0.706667	0.1	-0.017914
0.708333	0.1	-0.020559
0.710000	0.1	-0.022883
0.711667	0.1	-0.023809
0.713333	0.1	-0.023125
0.715000	0.1	-0.021541
0.716667	0.1	-0.019781
0.718333	0.1	-0.018412
0.720000	0.1	-0.017718
0.721667	0.1	-0.017262
0.723333	0.1	-0.016275
0.725000	0.1	-0.014552
0.726667	0.1	-0.012564
0.728333	0.1	-0.010817
0.730000	0.1	-0.009253
0.731667	0.1	-0.007674
0.733333	0.1	-0.006752
0.735000	0.1	-0.007772
0.736667	0.1	-0.011311
0.738333	0.1	-0.016722
0.740000	0.1	-0.022468
0.741667	0.1	-0.026859
0.743333	0.1	-0.028778
0.745000	0.1	-0.028014
0.746667	0.1	-0.025430
0.748333	0.1	-0.022533
0.750000	0.1	-0.020429
0.751667	0.1	-0.019474
0.753333	0.1	-0.019623
0.755000	0.1	-0.020843
0.756667	0.1	-0.023460
0.758333	0.1	-0.027553
0.760000	0.1	-0.032024
0.761667	0.1	-0.034822
0.763333	0.1	-0.034440
0.765000	0.1	-0.030985
0.766667	0.1	-0.025923
0.768333	0.1	-0.020764
0.770000	0.1	-0.016377
0.771667	0.1	-0.013430
0.773333	0.1	-0.011995
0.775000	0.1	-0.010747
0.776667	0.1	-0.008726
0.778333	0.1	-0.007297
0.780000	0.1	-0.008377
0.781667	0.1	-0.012107
0.783333	0.1	-0.016997
0.785000	0.1	-0.021369
0.786667	0.1	-0.024084
0.788333	0.1	-0.024326
0.790000	0.1	-0.021742
0.791667	0.1	-0.017467
0.793333	0.1	-0.013579
0.795000	0.1	-0.011157
0.796667	0.1	-0.009974
0.798333	0.1	-0.009774
0.800000	0.1	-0.011013
0.801667	0.1	-0.014193
0.803333	0.1	-0.018901
0.805000	0.1	-0.023842
0.806667	0.1	-0.027423
0.808333	0.1	-0.028838
0.810000	0.1	-0.028801
0.811667	0.1	-0.028578
0.813333	0.1	-0.028838
0.815000	0.1	-0.029593
0.816667	0.1	-0.030459
0.818333	0.1	-0.031302
0.820000	0.1	-0.032652
0.821667	0.1	-0.034673
0.823333	0.1	-0.036452
0.825000	0.1	-0.036941
0.826667	0.1	-0.035735
0.828333	0.1	-0.033136
0.830000	0.1	-0.030543
0.831667	0.1	-0.029695
0.833333	0.1	-0.030841
0.835000	0.1	-0.032806
0.836667	0.1	-0.034329
0.838333	0.1	-0.034743
0.840000	0.1	-0.034492
0.841667	0.1	-0.034701
0.843333	0.1	-0.035930
0.845000	0.1	-0.038235
0.846667	0.1	-0.041197
0.848333	0.1	-0.043390
0.850000	0.1	-0.043688
0.851667	0.1	-0.042524
0.853333	0.1	-0.040508
0.855000	0.1	-0.037453
0.856667	0.1	-0.033174
0.858333	0.1	-0.027809
0.860000	0.1	-0.021905
0.861667	0.1	-0.016824
0.863333	0.1	-0.014226
0.865000	0.1	-0.015069
0.866667	0.1	-0.019260
0.868333	0.1	-0.025453
0.870000	0.1	-0.031204
0.871667	0.1	-0.034142
0.873333	0.1	-0.033383
0.875000	0.1	-0.030547
0.876667	0.1	-0.028932
0.878333	0.1	-0.030547
0.880000	0.1	-0.034850
0.881667	0.1	-0.040056
0.883333	0.1	-0.043944
0.885000	0.1	-0.044820
0.886667	0.1	-0.042776
0.888333	0.1	-0.039409
0.890000	0.1	-0.036433
0.891667	0.1	-0.034436
0.893333	0.1	-0.032820
0.895000	0.1	-0.030831
0.896667	0.1	-0.028019
0.898333	0.1	-0.024047
0.900000	0.1	-0.019064
0.901667	0.1	-0.014291
0.903333	0.1	-0.011493
0.905000	0.1	-0.011474
0.906667	0.1	-0.013267
0.908333	0.1	-0.015358
0.910000	0.1	-0.017206
0.911667	0.1	-0.019111
0.913333	0.1	-0.021295
0.915000	0.1	-0.023469
0.916667	0.1	-0.025323
0.918333	0.1	-0.027455
0.920000	0.1	-0.030962
0.921667	0.1	-0.035637
0.923333	0.1	-0.039516
0.925000	0.1	-0.040703
0.926667	0.1	-0.038650
0.928333	0.1	-0.034110
0.930000	0.1	-0.028792
0.931667	0.1	-0.024396
0.933333	0.1	-0.021788
0.935000	0.1	-0.021188
0.936667	0.1	-0.021784
0.938333	0.1	-0.021886
0.940000	0.1	-0.020601
0.941667	0.1	-0.018366
0.943333	0.1	-0.016424
0.945000	0.1	-0.016415
0.946667	0.1	-0.018999
0.948333	0.1	-0.022855
0.950000	0.1	-0.025677
0.951667	0.1	-0.025695
0.953333	0.1	-0.022603
0.955000	0.1	-0.018114
0.956667	0.1	-0.014957
0.958333	0.1	-0.014286
0.960000	0.1	-0.015134
0.961667	0.1	-0.016578
0.963333	0.1	-0.018263
0.965000	0.1	-0.019288
0.966667	0.1	-0.018855
0.968333	0.1	-0.017351
0.970000	0.1	-0.015413
0.971667	0.1	-0.013299
0.973333	0.1	-0.011711
0.975000	0.1	-0.011413
0.976667	0.1	-0.012284
0.978333	0.1	-0.013746
0.980000	0.1	-0.015544
0.981667	0.1	-0.017672
0.983333	0.1	-0.020168
0.985000	0.1	-0.022771
0.986667	0.1	-0.024801
0.988333	0.1	-0.025867
0.990000	0.1	-0.026464
0.991667	0.1	-0.027413
0.993333	0.1	-0.029192
0.995000	0.1	-0.031493
0.996667	0.1	-0.033220
0.998333	0.1	-0.033476
1.000000	0.1	-0.032377
1.001667	0.1	-0.030389
1.003333	0.1	-0.028238
1.005000	0.1	-0.027250
1.006667	0.1	-0.028219
1.008333	0.1	-0.030077
1.010000	0.1	-0.030436
1.011667	0.1	-0.027763
1.013333	0.1	-0.022990
1.015000	0.1	-0.018352
1.016667	0.1	-0.015241
1.018333	0.1	-0.014016
1.020000	0.1	-0.014706
1.021667	0.1	-0.016824
1.023333	0.1	-0.019236
1.025000	0.1	-0.020927
1.026667	0.1	-0.021905
1.028333	0.1	-0.022873
1.030000	0.1	-0.024005
1.031667	0.1	-0.024876
1.033333	0.1	-0.025225
1.035000	0.1	-0.025081
1.036667	0.1	-0.024433
1.038333	0.1	-0.023171
1.040000	0.1	-0.021439
1.041667	0.1	-0.019800
1.043333	0.1	-0.019162
1.045000	0.1	-0.020270
1.046667	0.1	-0.022668
1.048333	0.1	-0.024266
1.050000	0.1	-0.023171
1.051667	0.1	-0.019837
1.053333	0.1	-0.016601
1.055000	0.1	-0.015390
1.056667	0.1	-0.016326
1.058333	0.1	-0.018431
1.060000	0.1	-0.020745
1.061667	0.1	-0.022780
1.063333	0.1	-0.024997
1.065000	0.1	-0.028489
1.066667	0.1	-0.033309
1.068333	0.1	-0.037751
1.070000	0.1	-0.039809
1.071667	0.1	-0.039008
1.073333	0.1	-0.036033
1.075000	0.1	-0.031688
1.076667	0.1	-0.027316
1.078333	0.1	-0.024536
1.080000	0.1	-0.023758
1.081667	0.1	-0.024224
1.083333	0.1	-0.025197
1.085000	0.1	-0.026305
1.086667	0.1	-0.026957
1.088333	0.1	-0.026529
1.090000	0.1	-0.025579
1.091667	0.1	-0.025714
1.093333	0.1	-0.027921
1.095000	0.1	-0.031437
1.096667	0.1	-0.033840
1.098333	0.1	-0.032601
1.100000	0.1	-0.027684
1.101667	0.1	-0.022086
1.103333	0.1	-0.018580
1.105000	0.1	-0.017439
1.106667	0.1	-0.018287
1.108333	0.1	-0.021174
1.110000	0.1	-0.025402
1.111667	0.1	-0.029602
1.113333	0.1	-0.032857
1.115000	0.1	-0.034436
1.116667	0.1	-0.033602
1.118333	0.1	-0.031018
1.120000	0.1	-0.028964
1.121667	0.1	-0.028913
1.123333	0.1	-0.030207
1.125000	0.1	-0.031819
1.126667	0.1	-0.033476
1.128333	0.1	-0.034650
1.130000	0.1	-0.034454
1.131667	0.1	-0.033011
1.133333	0.1	-0.031292
1.135000	0.1	-0.029877
1.136667	0.1	-0.029146
1.138333	0.1	-0.029984
1.140000	0.1	-0.033276
1.141667	0.1	-0.038808
1.143333	0.1	-0.044894
1.145000	0.1	-0.048876
1.146667	0.1	-0.048634
1.148333	0.1	-0.044522
1.150000	0.1	-0.039167
1.151667	0.1	-0.035223
1.153333	0.1	-0.034017
1.155000	0.1	-0.035511
1.156667	0.1	-0.038333
1.158333	0.1	-0.040443
1.160000	0.1	-0.041090
1.161667	0.1	-0.041528
1.163333	0.1	-0.043157
1.165000	0.1	-0.045430
1.166667	0.1	-0.045975
1.168333	0.1	-0.042776
1.170000	0.1	-0.036103
1.171667	0.1	-0.028517
1.173333	0.1	-0.022920
1.175000	0.1	-0.020363
1.176667	0.1	-0.020172
1.178333	0.1	-0.021872
1.180000	0.1	-0.025709
1.181667	0.1	-0.031185
1.183333	0.1	-0.036545
1.185000	0.1	-0.039809
1.186667	0.1	-0.039726
1.188333	0.1	-0.036568
1.190000	0.1	-0.032191
1.191667	0.1	-0.028647
1.193333	0.1	-0.027101
1.195000	0.1	-0.027744
1.196667	0.1	-0.029621
1.198333	0.1	-0.031218
1.200000	0.1	-0.031623
1.201667	0.1	-0.031018
1.203333	0.1	-0.030352
1.205000	0.1	-0.030743
1.206667	0.1	-0.032731
1.208333	0.1	-0.035842
1.210000	0.1	-0.039036
1.211667	0.1	-0.041453
1.213333	0.1	-0.042329
1.215000	0.1	-0.041183
1.216667	0.1	-0.038533
1.218333	0.1	-0.035614
1.220000	0.1	-0.033379
1.221667	0.1	-0.031986
1.223333	0.1	-0.031106
1.225000	0.1	-0.030133
1.226667	0.1	-0.028173
1.228333	0.1	-0.024624
1.230000	0.1	-0.020321
1.231667	0.1	-0.017355
1.233333	0.1	-0.016987
1.235000	0.1	-0.018389
1.236667	0.1	-0.020070
1.238333	0.1	-0.021565
1.240000	0.1	-0.022976
1.241667	0.1	-0.023772
1.243333	0.1	-0.023898
1.245000	0.1	-0.024578
1.246667	0.1	-0.026170
1.248333	0.1	-0.027292
1.250000	0.1	-0.026692
1.251667	0.1	-0.024531
1.253333	0.1	-0.022147
1.255000	0.1	-0.020689
1.256667	0.1	-0.020056
1.258333	0.1	-0.019888
1.260000	0.1	-0.021006
1.261667	0.1	-0.024312
1.263333	0.1	-0.028554
1.265000	0.1	-0.030827
1.266667	0.1	-0.029583
1.268333	0.1	-0.025788
1.270000	0.1	-0.021448
1.271667	0.1	-0.018086
1.273333	0.1	-0.016154
1.275000	0.1	-0.015446
1.276667	0.1	-0.015870
1.278333	0.1	-0.017583
1.280000	0.1	-0.020415
1.281667	0.1	-0.023302
1.283333	0.1	-0.024796
1.285000	0.1	-0.024447
1.286667	0.1	-0.023218
1.288333	0.1	-0.021905
1.290000	0.1	-0.020349
1.291667	0.1	-0.018845
1.293333	0.1	-0.018394
1.295000	0.1	-0.018808
1.296667	0.1	-0.018920
1.298333	0.1	-0.019055
1.300000	0.1	-0.021160
1.301667	0.1	-0.026384
1.303333	0.1	-0.033854
1.305000	0.1	-0.041253
1.306667	0.1	-0.046212
1.308333	0.1	-0.048038
1.310000	0.1	-0.047758
1.311667	0.1	-0.046776
1.313333	0.1	-0.046357
1.315000	0.1	-0.047507
1.316667	0.1	-0.050296
1.318333	0.1	-0.053146
1.320000	0.1	-0.053463
1.321667	0.1	-0.049835
1.323333	0.1	-0.042864
1.325000	0.1	-0.033439
1.326667	0.1	-0.021472
1.328333	0.1	-0.006086
1.330000	0.1	0.013406
1.331667	0.1	0.036252
1.333333	0.1	0.059865
1.335000	0.1	0.081044
1.336667	0.1	0.097826
1.338333	0.1	0.110408
1.340000	0.1	0.120280
1.341667	0.1	0.128080
1.343333	0.1	0.132876
1.345000	0.1	0.134008
1.346667	0.1	0.132280
1.348333	0.1	0.128448
1.350000	0.1	0.121868
1.351667	0.1	0.111326
1.353333	0.1	0.096890
1.355000	0.1	0.080708
1.356667	0.1	0.065700
1.358333	0.1	0.053607
1.360000	0.1	0.044303
1.361667	0.1	0.036536
1.363333	0.1	0.029141
1.365000	0.1	0.021541
1.366667	0.1	0.013676
1.368333	0.1	0.006012
1.370000	0.1	-0.000945
1.371667	0.1	-0.006971
1.373333	0.1	-0.011581
1.375000	0.1	-0.014179
1.376667	0.1	-0.015297
1.378333	0.1	-0.016619
1.380000	0.1	-0.019376
1.381667	0.1	-0.023455
1.383333	0.1	-0.027907
1.385000	0.1	-0.032024
1.386667	0.1	-0.035944
1.388333	0.1	-0.040201
1.390000	0.1	-0.044722
1.391667	0.1	-0.048410
1.393333	0.1	-0.050347
1.395000	0.1	-0.051335
1.396667	0.1	-0.053165
1.398333	0.1	-0.056596
1.400000	0.1	-0.060815
1.401667	0.1	-0.064694
1.403333	0.1	-0.068066
1.405000	0.1	-0.071838
1.406667	0.1	-0.076932
1.408333	0.1	-0.082916
1.410000	0.1	-0.087754
1.411667	0.1	-0.089412
1.413333	0.1	-0.087111
1.415000	0.1	-0.081253
1.416667	0.1	-0.073235
1.418333	0.1	-0.065160
1.420000	0.1	-0.058832
1.421667	0.1	-0.054529
1.423333	0.1	-0.050617
1.425000	0.1	-0.044615
1.426667	0.1	-0.034850
1.428333	0.1	-0.022021
1.430000	0.1	-0.009178
1.431667	0.1	0.001229
1.433333	0.1	0.009988
1.435000	0.1	0.019474
1.436667	0.1	0.030627
1.438333	0.1	0.042724
1.440000	0.1	0.054785
1.441667	0.1	0.066492
1.443333	0.1	0.078427
1.445000	0.1	0.091363
1.446667	0.1	0.105347
1.448333	0.1	0.119973
1.450000	0.1	0.135321
1.451667	0.1	0.151526
1.453333	0.1	0.167619
1.455000	0.1	0.182111
1.456667	0.1	0.194446
1.458333	0.1	0.204840
1.460000	0.1	0.213222
1.461667	0.1	0.219936
1.463333	0.1	0.227303
1.465000	0.1	0.238037
1.466667	0.1	0.251881
1.468333	0.1	0.266177
1.470000	0.1	0.279006
1.471667	0.1	0.289474
1.473333	0.1	0.296826
1.475000	0.1	0.301404
1.476667	0.1	0.305357
1.478333	0.1	0.311472
1.480000	0.1	0.321534
1.481667	0.1	0.335146
1.483333	0.1	0.349549
1.485000	0.1	0.361269
1.486667	0.1	0.368650
1.488333	0.1	0.373046
1.490000	0.1	0.377223
1.491667	0.1	0.382969
1.493333	0.1	0.390597
1.495000	0.1	0.399780
1.496667	0.1	0.409936
1.498333	0.1	0.420036
1.500000	0.1	0.428651
1.501667	0.1	0.434518
1.503333	0.1	0.437484
1.505000	0.1	0.439533
1.506667	0.1	0.444246
1.508333	0.1	0.453680
1.510000	0.1	0.466118
1.511667	0.1	0.478220
1.513333	0.1	0.488977
1.515000	0.1	0.499953
1.516667	0.1	0.512502
1.518333	0.1	0.526803
1.520000	0.1	0.542337
1.521667	0.1	0.557960
1.523333	0.1	0.572852
1.525000	0.1	0.587516
1.526667	0.1	0.603204
1.528333	0.1	0.620978
1.530000	0.1	0.641118
1.531667	0.1	0.662738
1.533333	0.1	0.683819
1.535000	0.1	0.702124
1.536667	0.1	0.716941
1.538333	0.1	0.729784
1.540000	0.1	0.742511
1.541667	0.1	0.754856
1.543333	0.1	0.765040
1.545000	0.1	0.772155
1.546667	0.1	0.776388
1.548333	0.1	0.778255
1.550000	0.1	0.779233
1.551667	0.1	0.781845
1.553333	0.1	0.787727
1.555000	0.1	0.796290
1.556667	0.1	0.805915
1.558333	0.1	0.815820
1.560000	0.1	0.826027
1.561667	0.1	0.836523
1.563333	0.1	0.847783
1.565000	0.1	0.860733
1.566667	0.1	0.875345
1.568333	0.1	0.890507
1.570000	0.1	0.905478
1.571667	0.1	0.921120
1.573333	0.1	0.939248
1.575000	0.1	0.960235
1.576667	0.1	0.982122
1.578333	0.1	1.002392
1.580000	0.1	1.019067
1.581667	0.1	1.030476
1.583333	0.1	1.035593
1.585000	0.1	1.034695
1.586667	0.1	1.029330
1.588333	0.1	1.021037
1.590000	0.1	1.009791
1.591667	0.1	0.994736
1.593333	0.1	0.975700
1.595000	0.1	0.952645
1.596667	0.1	0.924869
1.598333	0.1	0.892524
1.600000	0.1	0.858684
1.601667	0.1	0.830032
1.603333	0.1	0.815596
1.605000	0.1	0.824919
1.606667	0.1	0.867872
1.608333	0.1	0.954224
1.610000	0.1	1.091175
1.611667	0.1	1.281984
1.613333	0.1	1.526228
1.615000	0.1	1.818594
1.616667	0.1	2.147923
1.618333	0.1	2.499386
1.620000	0.1	2.857158
1.621667	0.1	3.205757
1.623333	0.1	3.532157
1.625000	0.1	3.827903
1.626667	0.1	4.089074
1.628333	0.1	4.315516
1.630000	0.1	4.510572
1.631667	0.1	4.679579
1.633333	0.1	4.827264
1.635000	0.1	4.956895
1.636667	0.1	5.071452
1.638333	0.1	5.174447
1.640000	0.1	5.269265
1.641667	0.1	5.358364
1.643333	0.1	5.443506
1.645000	0.1	5.525560
1.646667	0.1	5.602948
1.648333	0.1	5.671382
1.650000	0.1	5.726055
1.651667	0.1	5.764025
1.653333	0.1	5.784919
1.655000	0.1	5.790289
1.656667	0.1	5.782042
1.658333	0.1	5.760901
1.660000	0.1	5.727038
1.661667	0.1	5.681710
1.663333	0.1	5.626818
1.665000	0.1	5.563777
1.666667	0.1	5.493513
1.668333	0.1	5.416428
1.670000	0.1	5.332907
1.671667	0.1	5.244063
1.673333	0.1	5.150489
1.675000	0.1	5.050795
1.676667	0.1	4.943013
1.678333	0.1	4.827222
1.680000	0.1	4.705670
1.681667	0.1	4.580719
1.683333	0.1	4.453603
1.685000	0.1	4.324405
1.686667	0.1	4.192665
1.688333	0.1	4.058569
1.690000	0.1	3.923727
1.691667	0.1	3.790138
1.693333	0.1	3.658491
1.695000	0.1	3.528218
1.696667	0.1	3.398401
1.698333	0.1	3.268174
1.700000	0.1	3.137463
1.701667	0.1	3.007418
1.703333	0.1	2.879146
1.705000	0.1	2.752803
1.706667	0.1	2.628467
1.708333	0.1	2.506371
1.710000	0.1	2.386160
1.711667	0.1	2.268068
1.713333	0.1	2.154149
1.715000	0.1	2.046474
1.716667	0.1	1.944709
1.718333	0.1	1.846747
1.720000	0.1	1.750956
1.721667	0.1	1.657028
1.723333	0.1	1.565400
1.725000	0.1	1.476961
1.726667	0.1	1.392588
1.728333	0.1	1.312420
1.730000	0.1	1.235912
1.731667	0.1	1.162468
1.733333	0.1	1.092223
1.735000	0.1	1.026550
1.736667	0.1	0.967523
1.738333	0.1	0.916398
1.740000	0.1	0.872519
1.741667	0.1	0.833366
1.743333	0.1	0.795531
1.745000	0.1	0.756155
1.746667	0.1	0.714948
1.748333	0.1	0.674240
1.750000	0.1	0.636424
1.751667	0.1	0.602710
1.753333	0.1	0.573858
1.755000	0.1	0.550090
1.756667	0.1	0.530789
1.758333	0.1	0.514537
1.760000	0.1	0.498886
1.761667	0.1	0.481354
1.763333	0.1	0.461270
1.765000	0.1	0.439920
1.766667	0.1	0.419440
1.768333	0.1	0.401544
1.770000	0.1	0.386909
1.771667	0.1	0.375304
1.773333	0.1	0.366075
1.775000	0.1	0.358848
1.776667	0.1	0.353511
1.778333	0.1	0.349269
1.780000	0.1	0.344701
1.781667	0.1	0.338741
1.783333	0.1	0.331136
1.785000	0.1	0.322671
1.786667	0.1	0.315304
1.788333	0.1	0.310671
1.790000	0.1	0.308179
1.791667	0.1	0.305776
1.793333	0.1	0.302084
1.795000	0.1	0.296887
1.796667	0.1	0.290633
1.798333	0.1	0.284174
1.800000	0.1	0.278330
1.801667	0.1	0.273264
1.803333	0.1	0.268109
1.805000	0.1	0.261250
1.806667	0.1	0.251443
1.808333	0.1	0.239294
1.810000	0.1	0.227266
1.811667	0.1	0.218302
1.813333	0.1	0.213995
1.815000	0.1	0.213371
1.816667	0.1	0.213915
1.818333	0.1	0.213468
1.820000	0.1	0.211066
1.821667	0.1	0.207741
1.823333	0.1	0.206162
1.825000	0.1	0.207797
1.826667	0.1	0.211303
1.828333	0.1	0.213981
1.830000	0.1	0.213603
1.831667	0.1	0.209459
1.833333	0.1	0.202819
1.835000	0.1	0.196430
1.836667	0.1	0.192784
1.838333	0.1	0.192365
1.840000	0.1	0.193850
1.841667	0.1	0.195922
1.843333	0.1	0.198544
1.845000	0.1	0.202777
1.846667	0.1	0.209077
1.848333	0.1	0.216411
1.850000	0.1	0.223303
1.851667	0.1	0.228998
1.853333	0.1	0.233753
1.855000	0.1	0.238572
1.856667	0.1	0.244649
1.858333	0.1	0.253464
1.860000	0.1	0.266642
1.861667	0.1	0.284445
1.863333	0.1	0.304990
1.865000	0.1	0.326182
1.866667	0.1	0.347714
1.868333	0.1	0.371020
1.870000	0.1	0.398057
1.871667	0.1	0.429871
1.873333	0.1	0.465885
1.875000	0.1	0.504311
1.876667	0.1	0.543036
1.878333	0.1	0.580573
1.880000	0.1	0.616312
1.881667	0.1	0.650007
1.883333	0.1	0.681658
1.885000	0.1	0.711256
1.886667	0.1	0.738306
1.888333	0.1	0.762474
1.890000	0.1	0.784430
1.891667	0.1	0.805045
1.893333	0.1	0.823881
1.895000	0.1	0.839145
1.896667	0.1	0.849217
1.898333	0.1	0.853711
1.900000	0.1	0.853492
1.901667	0.1	0.850190
1.903333	0.1	0.845278
1.905000	0.1	0.839294
1.906667	0.1	0.831485
1.908333	0.1	0.820309
1.910000	0.1	0.804816
1.911667	0.1	0.785631
1.913333	0.1	0.765068
1.915000	0.1	0.746273
1.916667	0.1	0.731004
1.918333	0.1	0.717887
1.920000	0.1	0.703875
1.921667	0.1	0.687046
1.923333	0.1	0.667623
1.925000	0.1	0.647083
1.926667	0.1	0.626585
1.928333	0.1	0.605970
1.930000	0.1	0.584493
1.931667	0.1	0.562272
1.933333	0.1	0.540502
1.935000	0.1	0.520614
1.936667	0.1	0.503077
1.938333	0.1	0.487156
1.940000	0.1	0.471692
1.941667	0.1	0.455985
1.943333	0.1	0.440590
1.945000	0.1	0.427216
1.946667	0.1	0.417051
1.948333	0.1	0.408902
1.950000	0.1	0.399849
1.951667	0.1	0.387882
1.953333	0.1	0.373260
1.955000	0.1	0.357619
1.956667	0.1	0.342610
1.958333	0.1	0.329539
1.960000	0.1	0.319211
1.961667	0.1	0.311136
1.963333	0.1	0.303444
1.965000	0.1	0.294619
1.966667	0.1	0.284971
1.968333	0.1	0.276030
1.970000	0.1	0.268905
1.971667	0.1	0.263010
1.973333	0.1	0.256659
1.975000	0.1	0.248742
1.976667	0.1	0.238987
1.978333	0.1	0.227597
1.980000	0.1	0.215801
1.981667	0.1	0.205324
1.983333	0.1	0.196598
1.985000	0.1	0.188476
1.986667	0.1	0.179727
1.988333	0.1	0.170316
1.990000	0.1	0.161552
1.991667	0.1	0.155326
1.993333	0.1	0.152863
1.995000	0.1	0.153445
1.996667	0.1	0.154274
1.998333	0.1	0.152476
2.000000	0.1	0.147992
2.001667	0.1	0.143424
2.003333	0.1	0.140555
2.005000	0.1	0.138795
2.006667	0.1	0.136364
2.008333	0.1	0.131642
2.010000	0.1	0.124513
2.011667	0.1	0.116597
2.013333	0.1	0.109654
2.015000	0.1	0.104350
2.016667	0.1	0.100508
2.018333	0.1	0.097854
2.020000	0.1	0.096159
2.021667	0.1	0.095335
2.023333	0.1	0.095489
2.025000	0.1	0.096532
2.026667	0.1	0.097817
2.028333	0.1	0.097784
2.030000	0.1	0.094506
2.031667	0.1	0.088005
2.033333	0.1	0.080713
2.035000	0.1	0.074962
2.036667	0.1	0.071214
2.038333	0.1	0.068559
2.040000	0.1	0.066184
2.041667	0.1	0.064597
2.043333	0.1	0.065118
2.045000	0.1	0.068056
2.046667	0.1	0.071945
2.048333	0.1	0.074636
2.050000	0.1	0.074818
2.051667	0.1	0.072247
2.053333	0.1	0.067195
2.055000	0.1	0.060401
2.056667	0.1	0.053016
2.058333	0.1	0.046473
2.060000	0.1	0.041733
2.061667	0.1	0.038403
2.063333	0.1	0.035712
2.065000	0.1	0.033849
2.066667	0.1	0.033425
2.068333	0.1	0.034263
2.070000	0.1	0.035241
2.071667	0.1	0.035046
2.073333	0.1	0.033239
2.075000	0.1	0.030482
2.076667	0.1	0.027516
2.078333	0.1	0.024685
2.080000	0.1	0.022929
2.081667	0.1	0.023497
2.083333	0.1	0.026063
2.085000	0.1	0.028908
2.086667	0.1	0.030855
2.088333	0.1	0.031469
2.090000	0.1	0.030203
2.091667	0.1	0.026934
2.093333	0.1	0.022557
2.095000	0.1	0.018128
2.096667	0.1	0.013993
2.098333	0.1	0.009979
2.100000	0.1	0.006384
2.101667	0.1	0.004116
2.103333	0.1	0.003842
2.105000	0.1	0.005504
2.106667	0.1	0.008363
2.108333	0.1	0.011153
2.110000	0.1	0.012727
2.111667	0.1	0.013001
2.113333	0.1	0.013164
2.115000	0.1	0.014314
2.116667	0.1	0.015828
2.118333	0.1	0.015991
2.120000	0.1	0.014384
2.121667	0.1	0.012931
2.123333	0.1	0.014175
2.125000	0.1	0.018673
2.126667	0.1	0.024564
2.128333	0.1	0.029448
2.130000	0.1	0.031763
2.131667	0.1	0.030338
2.133333	0.1	0.024866
2.135000	0.1	0.017248
2.136667	0.1	0.010552
2.138333	0.1	0.006836
2.140000	0.1	0.006603
2.141667	0.1	0.009425
2.143333	0.1	0.014417
2.145000	0.1	0.020461
2.146667	0.1	0.026482
2.148333	0.1	0.031060
2.150000	0.1	0.032573
2.151667	0.1	0.031162
2.153333	0.1	0.029518
2.155000	0.1	0.030156
2.156667	0.1	0.032675
2.158333	0.1	0.034864
2.160000	0.1	0.035898
2.161667	0.1	0.037202
2.163333	0.1	0.040131
2.165000	0.1	0.044527
2.166667	0.1	0.049528
2.168333	0.1	0.053868
2.170000	0.1	0.055819
2.171667	0.1	0.054506
2.173333	0.1	0.051339
2.175000	0.1	0.049165
2.176667	0.1	0.049588
2.178333	0.1	0.052135
2.180000	0.1	0.055977
2.181667	0.1	0.060904
2.183333	0.1	0.066520
2.185000	0.1	0.071768
2.186667	0.1	0.075749
2.188333	0.1	0.078231
2.190000	0.1	0.079391
2.191667	0.1	0.079568
2.193333	0.1	0.078874
2.195000	0.1	0.077058
2.196667	0.1	0.074515
2.198333	0.1	0.072862
2.200000	0.1	0.073281
2.201667	0.1	0.075051
2.203333	0.1	0.076829
2.205000	0.1	0.078455
2.206667	0.1	0.080639
2.208333	0.1	0.083973
2.210000	0.1	0.088238
2.211667	0.1	0.091819
2.213333	0.1	0.092695
2.215000	0.1	0.090427
2.216667	0.1	0.086632
2.218333	0.1	0.083647
2.220000	0.1	0.082916
2.221667	0.1	0.084895
2.223333	0.1	0.089342
2.225000	0.1	0.094818
2.226667	0.1	0.099116
2.228333	0.1	0.101016
2.230000	0.1	0.100918
2.231667	0.1	0.099819
2.233333	0.1	0.098199
2.235000	0.1	0.095936
2.236667	0.1	0.093388
2.238333	0.1	0.091903
2.240000	0.1	0.092667
2.241667	0.1	0.096015
2.243333	0.1	0.101961
2.245000	0.1	0.109933
2.246667	0.1	0.117747
2.248333	0.1	0.122259
2.250000	0.1	0.121612
2.251667	0.1	0.116429
2.253333	0.1	0.109645
2.255000	0.1	0.104955
2.256667	0.1	0.104681
2.258333	0.1	0.108774
2.260000	0.1	0.114851
2.261667	0.1	0.119414
2.263333	0.1	0.120299
2.265000	0.1	0.117947
2.266667	0.1	0.114515
2.268333	0.1	0.111619
2.270000	0.1	0.109081
2.271667	0.1	0.106068
2.273333	0.1	0.102236
2.275000	0.1	0.097528
2.276667	0.1	0.092480
2.278333	0.1	0.088415
2.280000	0.1	0.086618
2.281667	0.1	0.087889
2.283333	0.1	0.092089
2.285000	0.1	0.097756
2.286667	0.1	0.102748
2.288333	0.1	0.105673
2.290000	0.1	0.106376
2.291667	0.1	0.105174
2.293333	0.1	0.102236
2.295000	0.1	0.097877
2.296667	0.1	0.093365
2.298333	0.1	0.090860
2.300000	0.1	0.091679
2.301667	0.1	0.094743
2.303333	0.1	0.097300
2.305000	0.1	0.097430
2.306667	0.1	0.095707
2.308333	0.1	0.093966
2.310000	0.1	0.092965
2.311667	0.1	0.092331
2.313333	0.1	0.091749
2.315000	0.1	0.091102
2.316667	0.1	0.090199
2.318333	0.1	0.088974
2.320000	0.1	0.087633
2.321667	0.1	0.086590
2.323333	0.1	0.086227
2.325000	0.1	0.086785
2.326667	0.1	0.088252
2.328333	0.1	0.090455
2.330000	0.1	0.093500
2.331667	0.1	0.097519
2.333333	0.1	0.101496
2.335000	0.1	0.103517
2.336667	0.1	0.102613
2.338333	0.1	0.099284
2.340000	0.1	0.094464
2.341667	0.1	0.089309
2.343333	0.1	0.085123
2.345000	0.1	0.082366
2.346667	0.1	0.080517
2.348333	0.1	0.079726
2.350000	0.1	0.080727
2.351667	0.1	0.082515
2.353333	0.1	0.082818
2.355000	0.1	0.080853
2.356667	0.1	0.077602
2.358333	0.1	0.074068
2.360000	0.1	0.070664
2.361667	0.1	0.067982
2.363333	0.1	0.067214
2.365000	0.1	0.069281
2.366667	0.1	0.073593
2.368333	0.1	0.078781
2.370000	0.1	0.083721
2.371667	0.1	0.086874
2.373333	0.1	0.086743
2.375000	0.1	0.083670
2.376667	0.1	0.079335
2.378333	0.1	0.074836
2.380000	0.1	0.070375
2.381667	0.1	0.065998
2.383333	0.1	0.061789
2.385000	0.1	0.057728
2.386667	0.1	0.054045
2.388333	0.1	0.051302
2.390000	0.1	0.049504
2.391667	0.1	0.047535
2.393333	0.1	0.044596
2.395000	0.1	0.041644
2.396667	0.1	0.039986
2.398333	0.1	0.039516
2.400000	0.1	0.039460
2.401667	0.1	0.039614
2.403333	0.1	0.040145
2.405000	0.1	0.040862
2.406667	0.1	0.041164
2.408333	0.1	0.040862
2.410000	0.1	0.040806
2.411667	0.1	0.041947
2.413333	0.1	0.043339
2.415000	0.1	0.042459
2.416667	0.1	0.038398
2.418333	0.1	0.032880
2.420000	0.1	0.027805
2.421667	0.1	0.023902
2.423333	0.1	0.021630
2.425000	0.1	0.021220
2.426667	0.1	0.022221
2.428333	0.1	0.024093
2.430000	0.1	0.026585
2.431667	0.1	0.029001
2.433333	0.1	0.030557
2.435000	0.1	0.031418
2.436667	0.1	0.032047
2.438333	0.1	0.032410
2.440000	0.1	0.032531
2.441667	0.1	0.032373
2.443333	0.1	0.031055
2.445000	0.1	0.027483
2.446667	0.1	0.022291
2.448333	0.1	0.017891
2.450000	0.1	0.016014
2.451667	0.1	0.016680
2.453333	0.1	0.019246
2.455000	0.1	0.022594
2.456667	0.1	0.024973
2.458333	0.1	0.024843
2.460000	0.1	0.021663
2.461667	0.1	0.016363
2.463333	0.1	0.010990
2.465000	0.1	0.007018
2.466667	0.1	0.004307
2.468333	0.1	0.002068
2.470000	0.1	-0.000340
2.471667	0.1	-0.003576
2.473333	0.1	-0.007390
2.475000	0.1	-0.010114
2.476667	0.1	-0.010491
2.478333	0.1	-0.008717
2.480000	0.1	-0.005411
2.481667	0.1	-0.001080
2.483333	0.1	0.003586
2.485000	0.1	0.007669
2.486667	0.1	0.010030
2.488333	0.1	0.009518
2.490000	0.1	0.006021
2.491667	0.1	0.001173
2.493333	0.1	-0.003073
2.495000	0.1	-0.006170
2.496667	0.1	-0.008405
2.498333	0.1	-0.009863
2.500000	0.1	-0.010682
2.501667	0.1	-0.011194
2.503333	0.1	-0.011846
2.505000	0.1	-0.013299
2.506667	0.1	-0.016205
2.508333	0.1	-0.020438
2.510000	0.1	-0.024424
2.511667	0.1	-0.025854
2.513333	0.1	-0.023455
2.515000	0.1	-0.018263
2.516667	0.1	-0.013085
2.518333	0.1	-0.010072
2.520000	0.1	-0.009271
2.521667	0.1	-0.010203
2.523333	0.1	-0.013341
2.525000	0.1	-0.019046
2.526667	0.1	-0.026040
2.528333	0.1	-0.031423
2.530000	0.1	-0.032531
2.531667	0.1	-0.029337
2.533333	0.1	-0.024480
2.535000	0.1	-0.020936
2.536667	0.1	-0.019902
2.538333	0.1	-0.020722
2.540000	0.1	-0.021965
2.541667	0.1	-0.022124
2.543333	0.1	-0.020075
2.545000	0.1	-0.016801
2.546667	0.1	-0.015800
2.548333	0.1	-0.019814
2.550000	0.1	-0.027809
2.551667	0.1	-0.035912
2.553333	0.1	-0.040466
2.555000	0.1	-0.040033
2.556667	0.1	-0.035209
2.558333	0.1	-0.027367
2.560000	0.1	-0.018175
2.561667	0.1	-0.009686
2.563333	0.1	-0.003884
2.565000	0.1	-0.001797
2.566667	0.1	-0.003101
2.568333	0.1	-0.006608
2.570000	0.1	-0.011292
2.571667	0.1	-0.016382
2.573333	0.1	-0.020689
2.575000	0.1	-0.023032
2.576667	0.1	-0.023032
2.578333	0.1	-0.021039
2.580000	0.1	-0.018058
2.581667	0.1	-0.015609
2.583333	0.1	-0.014934
2.585000	0.1	-0.016084
2.586667	0.1	-0.017756
2.588333	0.1	-0.018417
2.590000	0.1	-0.017993
2.591667	0.1	-0.017998
2.593333	0.1	-0.020075
2.595000	0.1	-0.024573
2.596667	0.1	-0.029872
2.598333	0.1	-0.032908
2.600000	0.1	-0.031600
2.601667	0.1	-0.026864
2.603333	0.1	-0.021486
2.605000	0.1	-0.018189
2.606667	0.1	-0.018384
2.608333	0.1	-0.021164
2.610000	0.1	-0.024107
2.611667	0.1	-0.025551
2.613333	0.1	-0.024969
2.615000	0.1	-0.022002
2.616667	0.1	-0.017085
2.618333	0.1	-0.012708
2.620000	0.1	-0.011963
2.621667	0.1	-0.015865
2.623333	0.1	-0.023209
2.625000	0.1	-0.032028
2.626667	0.1	-0.040121
2.628333	0.1	-0.045360
2.630000	0.1	-0.046953
2.631667	0.1	-0.046026
2.633333	0.1	-0.043982
2.635000	0.1	-0.041267
2.636667	0.1	-0.037975
2.638333	0.1	-0.034436
2.640000	0.1	-0.030911
2.641667	0.1	-0.027237
2.643333	0.1	-0.022994
2.645000	0.1	-0.017961
2.646667	0.1	-0.012503
2.648333	0.1	-0.007534
2.650000	0.1	-0.003879
2.651667	0.1	-0.001439
2.653333	0.1	0.000102
2.655000	0.1	-0.000093
2.656667	0.1	-0.003013
2.658333	0.1	-0.008019
2.660000	0.1	-0.013430
2.661667	0.1	-0.017569
2.663333	0.1	-0.019069
2.665000	0.1	-0.018119
2.666667	0.1	-0.016862
2.668333	0.1	-0.016950
2.670000	0.1	-0.017914
2.671667	0.1	-0.018450
2.673333	0.1	-0.017984
2.675000	0.1	-0.017192
2.676667	0.1	-0.017406
2.678333	0.1	-0.019143
2.680000	0.1	-0.021802
2.681667	0.1	-0.024410
2.683333	0.1	-0.025979
2.685000	0.1	-0.025965
2.686667	0.1	-0.024452
2.688333	0.1	-0.021481
2.690000	0.1	-0.017188
2.691667	0.1	-0.012908
2.693333	0.1	-0.011194
2.695000	0.1	-0.013849
2.696667	0.1	-0.019693
2.698333	0.1	-0.025318
2.700000	0.1	-0.028154
2.701667	0.1	-0.027674
2.703333	0.1	-0.024447
2.705000	0.1	-0.019735
2.706667	0.1	-0.015115
2.708333	0.1	-0.011157
2.710000	0.1	-0.007488
2.711667	0.1	-0.003991
2.713333	0.1	-0.000503
2.715000	0.1	0.003600
2.716667	0.1	0.008158
2.718333	0.1	0.011465
2.720000	0.1	0.011534
2.721667	0.1	0.007832
2.723333	0.1	0.001844
2.725000	0.1	-0.003711
2.726667	0.1	-0.006543
2.728333	0.1	-0.005565
2.730000	0.1	-0.000736
2.731667	0.1	0.006207
2.733333	0.1	0.011977
2.735000	0.1	0.014487
2.736667	0.1	0.014654
2.738333	0.1	0.014897
2.740000	0.1	0.016317
2.741667	0.1	0.017844
2.743333	0.1	0.018189
2.745000	0.1	0.017346
2.746667	0.1	0.015879
2.748333	0.1	0.014380
2.750000	0.1	0.013886
2.751667	0.1	0.015255
2.753333	0.1	0.017909
2.755000	0.1	0.020196
2.756667	0.1	0.021113
2.758333	0.1	0.021104
2.760000	0.1	0.021132
2.761667	0.1	0.021895
2.763333	0.1	0.023632
2.765000	0.1	0.025597
2.766667	0.1	0.026417
2.768333	0.1	0.025667
2.770000	0.1	0.024289
2.771667	0.1	0.023553
2.773333	0.1	0.024303
2.775000	0.1	0.026375
2.776667	0.1	0.028303
2.778333	0.1	0.028540
2.780000	0.1	0.027474
2.781667	0.1	0.026939
2.783333	0.1	0.027474
2.785000	0.1	0.027707
2.786667	0.1	0.026585
2.788333	0.1	0.024540
2.790000	0.1	0.022836
2.791667	0.1	0.022543
2.793333	0.1	0.023381
2.795000	0.1	0.023809
2.796667	0.1	0.023046
2.798333	0.1	0.022533
2.800000	0.1	0.024573
2.801667	0.1	0.029434
2.803333	0.1	0.034473
2.805000	0.1	0.036624
2.806667	0.1	0.035740
2.808333	0.1	0.034478
2.810000	0.1	0.035032
2.811667	0.1	0.037458
2.813333	0.1	0.040722
2.815000	0.1	0.043232
2.816667	0.1	0.043185
2.818333	0.1	0.040070
2.820000	0.1	0.035269
2.821667	0.1	0.030901
2.823333	0.1	0.028387
2.825000	0.1	0.027898
2.826667	0.1	0.028675
2.828333	0.1	0.029528
2.830000	0.1	0.029691
2.831667	0.1	0.029840
2.833333	0.1	0.031525
2.835000	0.1	0.035237
2.836667	0.1	0.039609
2.838333	0.1	0.042818
2.840000	0.1	0.044536
2.841667	0.1	0.045728
2.843333	0.1	0.046757
2.845000	0.1	0.047083
2.846667	0.1	0.045919
2.848333	0.1	0.042482
2.850000	0.1	0.037146
2.851667	0.1	0.032121
2.853333	0.1	0.029667
2.855000	0.1	0.030100
2.856667	0.1	0.032284
2.858333	0.1	0.035116
2.860000	0.1	0.037304
2.861667	0.1	0.037113
2.863333	0.1	0.034026
2.865000	0.1	0.030231
2.866667	0.1	0.029202
2.868333	0.1	0.032145
2.870000	0.1	0.036675
2.871667	0.1	0.039800
2.873333	0.1	0.040489
2.875000	0.1	0.038897
2.876667	0.1	0.035255
2.878333	0.1	0.030431
2.880000	0.1	0.025970
2.881667	0.1	0.022696
2.883333	0.1	0.020252
2.885000	0.1	0.018091
2.886667	0.1	0.016293
2.888333	0.1	0.015385
2.890000	0.1	0.015940
2.891667	0.1	0.018110
2.893333	0.1	0.021146
2.895000	0.1	0.024103
2.896667	0.1	0.026831
2.898333	0.1	0.029430
2.900000	0.1	0.031474
2.901667	0.1	0.032205
2.903333	0.1	0.031306
2.905000	0.1	0.029556
2.906667	0.1	0.028550
2.908333	0.1	0.029420
2.910000	0.1	0.031618
2.911667	0.1	0.033127
2.913333	0.1	0.032331
2.915000	0.1	0.029402
2.916667	0.1	0.025709
2.918333	0.1	0.022887
2.920000	0.1	0.022450
2.921667	0.1	0.025150
2.923333	0.1	0.030445
2.925000	0.1	0.036680
2.926667	0.1	0.041667
2.928333	0.1	0.043656
2.930000	0.1	0.042361
2.931667	0.1	0.038859
2.933333	0.1	0.034710
2.935000	0.1	0.031390
2.936667	0.1	0.029756
2.938333	0.1	0.029458
2.940000	0.1	0.029374
2.941667	0.1	0.028894
2.943333	0.1	0.028489
2.945000	0.1	0.028824
2.946667	0.1	0.029430
2.948333	0.1	0.029220
2.950000	0.1	0.028405
2.951667	0.1	0.028424
2.953333	0.1	0.029858
2.955000	0.1	0.031712
2.956667	0.1	0.032359
2.958333	0.1	0.030589
2.960000	0.1	0.026398
2.961667	0.1	0.021243
2.963333	0.1	0.017341
2.965000	0.1	0.016373
2.966667	0.1	0.018114
2.968333	0.1	0.020768
2.970000	0.1	0.022873
2.971667	0.1	0.024317
2.973333	0.1	0.025579
2.975000	0.1	0.026673
2.976667	0.1	0.027074
2.978333	0.1	0.026403
2.980000	0.1	0.024736
2.981667	0.1	0.022240
2.983333	0.1	0.019027
2.985000	0.1	0.015353
2.986667	0.1	0.011497
2.988333	0.1	0.007818
2.990000	0.1	0.005257
2.991667	0.1	0.004731
2.993333	0.1	0.006263
2.995000	0.1	0.009229
2.996667	0.1	0.012578
2.998333	0.1	0.015558
3.000000	0.1	0.018440
3.001667	0.1	0.021420
3.003333	0.1	0.023693
3.005000	0.1	0.024568
3.006667	0.1	0.024708
3.008333	0.1	0.025625
3.010000	0.1	0.027749
3.011667	0.1	0.030119
3.013333	0.1	0.032033
3.015000	0.1	0.033407
3.016667	0.1	0.033756
3.018333	0.1	0.031968
3.020000	0.1	0.027213
3.021667	0.1	0.019977
3.023333	0.1	0.012112
3.025000	0.1	0.005960
3.026667	0.1	0.002943
3.028333	0.1	0.002468
3.030000	0.1	0.002789
3.031667	0.1	0.002994
3.033333	0.1	0.003106
3.035000	0.1	0.003437
3.036667	0.1	0.005146
3.038333	0.1	0.009411
3.040000	0.1	0.015288
3.041667	0.1	0.020480
3.043333	0.1	0.023842
3.045000	0.1	0.025732
3.046667	0.1	0.026766
3.048333	0.1	0.026980
3.050000	0.1	0.025765
3.051667	0.1	0.022566
3.053333	0.1	0.017658
3.055000	0.1	0.012508
3.056667	0.1	0.009434
3.058333	0.1	0.010156
3.060000	0.1	0.014286
3.061667	0.1	0.019930
3.063333	0.1	0.024955
3.065000	0.1	0.027395
3.066667	0.1	0.026482
3.068333	0.1	0.023893
3.070000	0.1	0.022189
3.071667	0.1	0.022524
3.073333	0.1	0.024121
3.075000	0.1	0.025132
3.076667	0.1	0.024461
3.078333	0.1	0.022738
3.080000	0.1	0.020913
3.081667	0.1	0.019101
3.083333	0.1	0.017365
3.085000	0.1	0.016079
3.086667	0.1	0.015441
3.088333	0.1	0.015651
3.090000	0.1	0.017164
3.091667	0.1	0.020042
3.093333	0.1	0.023395
3.095000	0.1	0.026096
3.096667	0.1	0.027865
3.098333	0.1	0.028941
3.100000	0.1	0.029192
3.101667	0.1	0.028601
3.103333	0.1	0.027637
3.105000	0.1	0.026389
3.106667	0.1	0.024391
3.108333	0.1	0.021840
3.110000	0.1	0.020340
3.111667	0.1	0.021476
3.113333	0.1	0.024848
3.115000	0.1	0.028312
3.116667	0.1	0.029965
3.118333	0.1	0.029481
3.120000	0.1	0.027185
3.121667	0.1	0.022729
3.123333	0.1	0.016261
3.125000	0.1	0.009900
3.126667	0.1	0.006156
3.128333	0.1	0.005388
3.130000	0.1	0.006077
3.131667	0.1	0.007078
3.133333	0.1	0.008484
3.135000	0.1	0.010282
3.136667	0.1	0.011357
3.138333	0.1	0.010850
3.140000	0.1	0.009732
3.141667	0.1	0.009439
3.143333	0.1	0.009877
3.145000	0.1	0.010291
3.146667	0.1	0.011022
3.148333	0.1	0.012983
3.150000	0.1	0.016303
3.151667	0.1	0.020061
3.153333	0.1	0.022738
3.155000	0.1	0.023115
3.156667	0.1	0.021085
3.158333	0.1	0.017332
3.160000	0.1	0.012913
3.161667	0.1	0.009001
3.163333	0.1	0.006296
3.165000	0.1	0.004661
3.166667	0.1	0.003641
3.168333	0.1	0.003423
3.170000	0.1	0.004508
3.171667	0.1	0.006580
3.173333	0.1	0.008736
3.175000	0.1	0.010827
3.176667	0.1	0.013630
3.178333	0.1	0.017537
3.180000	0.1	0.021695
3.181667	0.1	0.024457
3.183333	0.1	0.024652
3.185000	0.1	0.022440
3.186667	0.1	0.018855
3.188333	0.1	0.015059
3.190000	0.1	0.012158
3.191667	0.1	0.011255
3.193333	0.1	0.012508
3.195000	0.1	0.014640
3.196667	0.1	0.016689
3.198333	0.1	0.018897
3.200000	0.1	0.021383
3.201667	0.1	0.023274
3.203333	0.1	0.023223
3.205000	0.1	0.020685
3.206667	0.1	0.016717
3.208333	0.1	0.013425
3.210000	0.1	0.012289
3.211667	0.1	0.013169
3.213333	0.1	0.014827
3.215000	0.1	0.015316
3.216667	0.1	0.012545
3.218333	0.1	0.006543
3.220000	0.1	0.000331
3.221667	0.1	-0.003432
3.223333	0.1	-0.005262
3.225000	0.1	-0.006878
3.226667	0.1	-0.008224
3.228333	0.1	-0.007795
3.230000	0.1	-0.004480
3.231667	0.1	0.001467
3.233333	0.1	0.008168
3.235000	0.1	0.013304
3.236667	0.1	0.015716
3.238333	0.1	0.015292
3.240000	0.1	0.012498
3.241667	0.1	0.008903
3.243333	0.1	0.006594
3.245000	0.1	0.006449
3.246667	0.1	0.007874
3.248333	0.1	0.009704
3.250000	0.1	0.010808
3.251667	0.1	0.010361
3.253333	0.1	0.007935
3.255000	0.1	0.003707
3.256667	0.1	-0.001234
3.258333	0.1	-0.005225
3.260000	0.1	-0.007236
3.261667	0.1	-0.007832
3.263333	0.1	-0.008042
3.265000	0.1	-0.007362
3.266667	0.1	-0.004815
3.268333	0.1	-0.001290
3.270000	0.1	0.001173
3.271667	0.1	0.001309
3.273333	0.1	-0.000917
3.275000	0.1	-0.004321
3.276667	0.1	-0.006962
3.278333	0.1	-0.007194
3.280000	0.1	-0.004647
3.281667	0.1	-0.000824
3.283333	0.1	0.001336
3.285000	0.1	-0.000130
3.286667	0.1	-0.004461
3.288333	0.1	-0.009066
3.290000	0.1	-0.011469
3.291667	0.1	-0.011460
3.293333	0.1	-0.011246
3.295000	0.1	-0.012447
3.296667	0.1	-0.014133
3.298333	0.1	-0.014463
3.300000	0.1	-0.012871
3.301667	0.1	-0.010454
3.303333	0.1	-0.008941
3.305000	0.1	-0.009192
3.306667	0.1	-0.010803
3.308333	0.1	-0.013020
3.310000	0.1	-0.015586
3.311667	0.1	-0.018221
3.313333	0.1	-0.019865
3.315000	0.1	-0.019469
3.316667	0.1	-0.017164
3.318333	0.1	-0.014030
3.320000	0.1	-0.011236
3.321667	0.1	-0.009718
3.323333	0.1	-0.010021
3.325000	0.1	-0.012005
3.326667	0.1	-0.014855
3.328333	0.1	-0.017527
3.330000	0.1	-0.019083
3.331667	0.1	-0.019013
3.333333	0.1	-0.017416
3.335000	0.1	-0.014799
3.336667	0.1	-0.012000
3.338333	0.1	-0.010217
3.340000	0.1	-0.010249
3.341667	0.1	-0.011362
3.343333	0.1	-0.012103
3.345000	0.1	-0.012252
3.346667	0.1	-0.012941
3.348333	0.1	-0.014682
3.350000	0.1	-0.016666
3.351667	0.1	-0.018012
3.353333	0.1	-0.018734
3.355000	0.1	-0.019372
3.356667	0.1	-0.020373
3.358333	0.1	-0.021714
3.360000	0.1	-0.022575
3.361667	0.1	-0.022277
3.363333	0.1	-0.021276
3.365000	0.1	-0.020154
3.366667	0.1	-0.019069
3.368333	0.1	-0.018799
3.370000	0.1	-0.020256
3.371667	0.1	-0.022715
3.373333	0.1	-0.024522
3.375000	0.1	-0.025243
3.376667	0.1	-0.025448
3.378333	0.1	-0.024969
3.380000	0.1	-0.023060
3.381667	0.1	-0.020093
3.383333	0.1	-0.017481
3.385000	0.1	-0.015940
3.386667	0.1	-0.015423
3.388333	0.1	-0.016093
3.390000	0.1	-0.017514
3.391667	0.1	-0.018287
3.393333	0.1	-0.017872
3.395000	0.1	-0.017323
3.396667	0.1	-0.018231
3.398333	0.1	-0.021737
3.400000	0.1	-0.027632
3.401667	0.1	-0.033788
3.403333	0.1	-0.037435
3.405000	0.1	-0.037602
3.406667	0.1	-0.035702
3.408333	0.1	-0.034031
3.410000	0.1	-0.034254
3.411667	0.1	-0.036284
3.413333	0.1	-0.037886
3.415000	0.1	-0.036312
3.416667	0.1	-0.031078
3.418333	0.1	-0.024666
3.420000	0.1	-0.019860
3.421667	0.1	-0.017630
3.423333	0.1	-0.017891
3.425000	0.1	-0.020321
3.426667	0.1	-0.023628
3.428333	0.1	-0.025616
3.430000	0.1	-0.025239
3.431667	0.1	-0.023674
3.433333	0.1	-0.022659
3.435000	0.1	-0.022757
3.436667	0.1	-0.023679
3.438333	0.1	-0.024559
3.440000	0.1	-0.023930
3.441667	0.1	-0.020694
3.443333	0.1	-0.015381
3.445000	0.1	-0.010296
3.446667	0.1	-0.007688
3.448333	0.1	-0.007697
3.450000	0.1	-0.008219
3.451667	0.1	-0.006901
3.453333	0.1	-0.003106
3.455000	0.1	0.002021
3.456667	0.1	0.006682
3.458333	0.1	0.009150
3.460000	0.1	0.008368
3.461667	0.1	0.004629
3.463333	0.1	-0.000712
3.465000	0.1	-0.006324
3.466667	0.1	-0.011660
3.468333	0.1	-0.016475
3.470000	0.1	-0.020303
3.471667	0.1	-0.022920
3.473333	0.1	-0.024480
3.475000	0.1	-0.025211
3.476667	0.1	-0.025285
3.478333	0.1	-0.024145
3.480000	0.1	-0.019916
3.481667	0.1	-0.010589
3.483333	0.1	0.003986
3.485000	0.1	0.021635
3.486667	0.1	0.039665
3.488333	0.1	0.057132
3.490000	0.1	0.075148
3.491667	0.1	0.095121
3.493333	0.1	0.117309
3.495000	0.1	0.140662
3.496667	0.1	0.163140
3.498333	0.1	0.182483
3.500000	0.1	0.197864
3.501667	0.1	0.210819
3.503333	0.1	0.223895
3.505000	0.1	0.238107
3.506667	0.1	0.251769
3.508333	0.1	0.261785
3.510000	0.1	0.265995
3.511667	0.1	0.264221
3.513333	0.1	0.257678
3.515000	0.1	0.248174
3.516667	0.1	0.236984
3.518333	0.1	0.224095
3.520000	0.1	0.209119
3.521667	0.1	0.192905
3.523333	0.1	0.177477
3.525000	0.1	0.164174
3.526667	0.1	0.152248
3.528333	0.1	0.140299
3.530000	0.1	0.128578
3.531667	0.1	0.118623
3.533333	0.1	0.111107
3.535000	0.1	0.105174
3.536667	0.1	0.099889
3.538333	0.1	0.095153
3.540000	0.1	0.090897
3.541667	0.1	0.086706
3.543333	0.1	0.082306
3.545000	0.1	0.077733
3.546667	0.1	0.073146
3.548333	0.1	0.068415
3.550000	0.1	0.063241
3.551667	0.1	0.058003
3.553333	0.1	0.053351
3.555000	0.1	0.048880
3.556667	0.1	0.043567
3.558333	0.1	0.037630
3.560000	0.1	0.032680
3.561667	0.1	0.030007
3.563333	0.1	0.029583
3.565000	0.1	0.030696
3.566667	0.1	0.032727
3.568333	0.1	0.035428
3.570000	0.1	0.038650
3.571667	0.1	0.041365
3.573333	0.1	0.041700
3.575000	0.1	0.038692
3.576667	0.1	0.033379
3.578333	0.1	0.027777
3.580000	0.1	0.023241
3.581667	0.1	0.019930
3.583333	0.1	0.017323
3.585000	0.1	0.015055
3.586667	0.1	0.013611
3.588333	0.1	0.013807
3.590000	0.1	0.015488
3.591667	0.1	0.017500
3.593333	0.1	0.018678
3.595000	0.1	0.018338
3.596667	0.1	0.016582
3.598333	0.1	0.014128
3.600000	0.1	0.011390
3.601667	0.1	0.008293
3.603333	0.1	0.005192
3.605000	0.1	0.003134
3.606667	0.1	0.002859
3.608333	0.1	0.004210
3.610000	0.1	0.006538
3.611667	0.1	0.009066
3.613333	0.1	0.010775
3.615000	0.1	0.011018
3.616667	0.1	0.010412
3.618333	0.1	0.009853
3.620000	0.1	0.009169
3.621667	0.1	0.007981
3.623333	0.1	0.007036
3.625000	0.1	0.007581
3.626667	0.1	0.009998
3.628333	0.1	0.013537
3.630000	0.1	0.016992
3.631667	0.1	0.019139
3.633333	0.1	0.018878
3.635000	0.1	0.015767
3.636667	0.1	0.010622
3.638333	0.1	0.005248
3.640000	0.1	0.001374
3.641667	0.1	0.000028
3.643333	0.1	0.001700
3.645000	0.1	0.006300
3.646667	0.1	0.013039
3.648333	0.1	0.020326
3.650000	0.1	0.025956
3.651667	0.1	0.028526
3.653333	0.1	0.028405
3.655000	0.1	0.026873
3.656667	0.1	0.024932
3.658333	0.1	0.022794
3.660000	0.1	0.019963
3.661667	0.1	0.015837
3.663333	0.1	0.010240
3.665000	0.1	0.003921
3.666667	0.1	-0.001597
3.668333	0.1	-0.005290
3.670000	0.1	-0.007218
3.671667	0.1	-0.007986
3.673333	0.1	-0.008401
3.675000	0.1	-0.009108
3.676667	0.1	-0.010049
3.678333	0.1	-0.010803
3.680000	0.1	-0.010869
3.681667	0.1	-0.009420
3.683333	0.1	-0.006300
3.685000	0.1	-0.003246
3.686667	0.1	-0.002165
3.688333	0.1	-0.002775
3.690000	0.1	-0.003628
3.691667	0.1	-0.004289
3.693333	0.1	-0.005271
3.695000	0.1	-0.006831
3.696667	0.1	-0.008577
3.698333	0.1	-0.010040
3.700000	0.1	-0.011250
3.701667	0.1	-0.012154
3.703333	0.1	-0.011702
3.705000	0.1	-0.009071
3.706667	0.1	-0.005239
3.708333	0.1	-0.002221
3.710000	0.1	-0.001658
3.711667	0.1	-0.004577
3.713333	0.1	-0.010710
3.715000	0.1	-0.017537
3.716667	0.1	-0.021365
3.718333	0.1	-0.020461
3.720000	0.1	-0.016396
3.721667	0.1	-0.011777
3.723333	0.1	-0.007851
3.725000	0.1	-0.004736
3.726667	0.1	-0.003013
3.728333	0.1	-0.004559
3.730000	0.1	-0.010501
3.731667	0.1	-0.018659
3.733333	0.1	-0.025230
3.735000	0.1	-0.028131
3.736667	0.1	-0.026999
3.738333	0.1	-0.022268
3.740000	0.1	-0.015763
3.741667	0.1	-0.010007
3.743333	0.1	-0.006263
3.745000	0.1	-0.004019
3.746667	0.1	-0.002058
3.748333	0.1	-0.000014
3.750000	0.1	0.000955
3.751667	0.1	0.000042
3.753333	0.1	-0.001634
3.755000	0.1	-0.002771
3.756667	0.1	-0.003502
3.758333	0.1	-0.004177
3.760000	0.1	-0.003874
3.761667	0.1	-0.001281
3.763333	0.1	0.003064
3.765000	0.1	0.006896
3.766667	0.1	0.008633
3.768333	0.1	0.008079
3.770000	0.1	0.005504
3.771667	0.1	0.001849
3.773333	0.1	-0.001048
3.775000	0.1	-0.001700
3.776667	0.1	-0.000186
3.778333	0.1	0.002151
3.780000	0.1	0.003497
3.781667	0.1	0.002636
3.783333	0.1	0.000168
3.785000	0.1	-0.002063
3.786667	0.1	-0.002738
3.788333	0.1	-0.001951
3.790000	0.1	-0.000661
3.791667	0.1	0.000643
3.793333	0.1	0.002133
3.795000	0.1	0.003381
3.796667	0.1	0.003488
3.798333	0.1	0.002636
3.800000	0.1	0.001881
3.801667	0.1	0.001481
3.803333	0.1	0.000815
3.805000	0.1	-0.000484
3.806667	0.1	-0.002109
3.808333	0.1	-0.003227
3.810000	0.1	-0.003288
3.811667	0.1	-0.003031
3.813333	0.1	-0.003567
3.815000	0.1	-0.004261
3.816667	0.1	-0.002724
3.818333	0.1	0.002407
3.820000	0.1	0.009467
3.821667	0.1	0.015302
3.823333	0.1	0.018110
3.825000	0.1	0.018133
3.826667	0.1	0.016326
3.828333	0.1	0.013737
3.830000	0.1	0.011316
3.831667	0.1	0.009239
3.833333	0.1	0.007004
3.835000	0.1	0.004428
3.836667	0.1	0.002109
3.838333	0.1	0.001192
3.840000	0.1	0.002198
3.841667	0.1	0.004028
3.843333	0.1	0.004624
3.845000	0.1	0.002510
3.846667	0.1	-0.001956
3.848333	0.1	-0.007143
3.850000	0.1	-0.011539
3.851667	0.1	-0.013825
3.853333	0.1	-0.012848
3.855000	0.1	-0.008787
3.856667	0.1	-0.003735
3.858333	0.1	-0.000256
3.860000	0.1	0.000708
3.861667	0.1	0.000251
3.863333	0.1	0.000014
3.865000	0.1	0.000759
3.866667	0.1	0.001709
3.868333	0.1	0.001253
3.870000	0.1	-0.001113
3.871667	0.1	-0.003879
3.873333	0.1	-0.005220
3.875000	0.1	-0.005178
3.876667	0.1	-0.005262
3.878333	0.1	-0.006193
3.880000	0.1	-0.007232
3.881667	0.1	-0.007260
3.883333	0.1	-0.005867
3.885000	0.1	-0.003725
3.886667	0.1	-0.001541
3.888333	0.1	0.001462
3.890000	0.1	0.006855
3.891667	0.1	0.014561
3.893333	0.1	0.022082
3.895000	0.1	0.026268
3.896667	0.1	0.025844
3.898333	0.1	0.022021
3.900000	0.1	0.016796
3.901667	0.1	0.011618
3.903333	0.1	0.007153
3.905000	0.1	0.003232
3.906667	0.1	-0.000284
3.908333	0.1	-0.002477
3.910000	0.1	-0.002221
3.911667	0.1	0.000307
3.913333	0.1	0.003623
3.915000	0.1	0.006249
3.916667	0.1	0.007395
3.918333	0.1	0.006761
3.920000	0.1	0.004475
3.921667	0.1	0.001350
3.923333	0.1	-0.001532
3.925000	0.1	-0.003665
3.926667	0.1	-0.004792
3.928333	0.1	-0.004331
3.930000	0.1	-0.002366
3.931667	0.1	0.000009
3.933333	0.1	0.002030
3.935000	0.1	0.003595
3.936667	0.1	0.004694
3.938333	0.1	0.005225
3.940000	0.1	0.004666
3.941667	0.1	0.002100
3.943333	0.1	-0.002407
3.945000	0.1	-0.007190
3.946667	0.1	-0.010175
3.948333	0.1	-0.010356
3.950000	0.1	-0.008349
3.951667	0.1	-0.005914
3.953333	0.1	-0.004261
3.955000	0.1	-0.002771
3.956667	0.1	-0.000442
3.958333	0.1	0.002193
3.960000	0.1	0.003646
3.961667	0.1	0.002845
3.963333	0.1	-0.000414
3.965000	0.1	-0.004824
3.966667	0.1	-0.007912
3.968333	0.1	-0.008228
3.970000	0.1	-0.006217
3.971667	0.1	-0.003097
3.973333	0.1	-0.000196
3.975000	0.1	0.001416
3.976667	0.1	0.001481
3.978333	0.1	0.000517
3.980000	0.1	-0.000983
3.981667	0.1	-0.003162
3.983333	0.1	-0.006384
3.985000	0.1	-0.009900
3.986667	0.1	-0.011614
3.988333	0.1	-0.009732
3.990000	0.1	-0.004298
3.991667	0.1	0.002808
3.993333	0.1	0.008610
3.995000	0.1	0.010710
3.996667	0.1	0.009113
3.998333	0.1	0.005872
4.000000	0.1	0.002808
4.001667	0.1	0.000168
4.003333	0.1	-0.002510
4.005000	0.1	-0.005225
4.006667	0.1	-0.007502
4.008333	0.1	-0.008661
4.010000	0.1	-0.007986
4.011667	0.1	-0.005751
4.013333	0.1	-0.003581
4.015000	0.1	-0.002813
4.016667	0.1	-0.003460
4.018333	0.1	-0.004931
4.020000	0.1	-0.006473
4.021667	0.1	-0.007381
4.023333	0.1	-0.007725
4.025000	0.1	-0.008042
4.026667	0.1	-0.008517
4.028333	0.1	-0.009448
4.030000	0.1	-0.011357
4.031667	0.1	-0.013974
4.033333	0.1	-0.015707
4.035000	0.1	-0.014785
4.036667	0.1	-0.010990
4.038333	0.1	-0.005839
4.040000	0.1	-0.001080
4.041667	0.1	0.002119
4.043333	0.1	0.002715
4.045000	0.1	-0.000093
4.046667	0.1	-0.005583
4.048333	0.1	-0.011059
4.050000	0.1	-0.013877
4.051667	0.1	-0.013709
4.053333	0.1	-0.012256
4.055000	0.1	-0.011278
4.056667	0.1	-0.011283
4.058333	0.1	-0.011399
4.060000	0.1	-0.010347
4.061667	0.1	-0.007716
4.063333	0.1	-0.004256
4.065000	0.1	-0.000955
4.066667	0.1	0.001513
4.068333	0.1	0.002719
4.070000	0.1	0.002561
4.071667	0.1	0.001015
4.073333	0.1	-0.002156
4.075000	0.1	-0.006398
4.076667	0.1	-0.009853
4.078333	0.1	-0.011157
4.080000	0.1	-0.010547
4.081667	0.1	-0.008410
4.083333	0.1	-0.004936
4.085000	0.1	-0.001164
4.086667	0.1	0.001597
4.088333	0.1	0.003288
4.090000	0.1	0.004838
4.091667	0.1	0.006519
4.093333	0.1	0.007492
4.095000	0.1	0.006943
4.096667	0.1	0.004773
4.098333	0.1	0.001085
4.100000	0.1	-0.004065
4.101667	0.1	-0.009951
4.103333	0.1	-0.015218
4.105000	0.1	-0.019525
4.106667	0.1	-0.023479
4.108333	0.1	-0.026412
4.110000	0.1	-0.026631
4.111667	0.1	-0.023739
4.113333	0.1	-0.019278
4.115000	0.1	-0.015344
4.116667	0.1	-0.013201
4.118333	0.1	-0.013248
4.120000	0.1	-0.015553
4.121667	0.1	-0.019185
4.123333	0.1	-0.021537
4.125000	0.1	-0.020629
4.126667	0.1	-0.017774
4.128333	0.1	-0.015837
4.130000	0.1	-0.015618
4.131667	0.1	-0.015702
4.133333	0.1	-0.014519
4.135000	0.1	-0.011609
4.136667	0.1	-0.008103
4.138333	0.1	-0.005937
4.140000	0.1	-0.005988
4.141667	0.1	-0.007525
4.143333	0.1	-0.009821
4.145000	0.1	-0.012978
4.146667	0.1	-0.016857
4.148333	0.1	-0.020382
4.150000	0.1	-0.022538
4.151667	0.1	-0.023311
4.153333	0.1	-0.023209
4.155000	0.1	-0.022626
4.156667	0.1	-0.021989
4.158333	0.1	-0.021607
4.160000	0.1	-0.020987
4.161667	0.1	-0.018883
4.163333	0.1	-0.014822
4.165000	0.1	-0.009965
4.166667	0.1	-0.006114
4.168333	0.1	-0.004433
4.170000	0.1	-0.005281
4.171667	0.1	-0.008792
4.173333	0.1	-0.014594
4.175000	0.1	-0.020950
4.176667	0.1	-0.025267
4.178333	0.1	-0.025611
4.180000	0.1	-0.022142
4.181667	0.1	-0.017444
4.183333	0.1	-0.014263
4.185000	0.1	-0.012848
4.186667	0.1	-0.011860
4.188333	0.1	-0.011078
4.190000	0.1	-0.011395
4.191667	0.1	-0.012820
4.193333	0.1	-0.014179
4.195000	0.1	-0.014864
4.196667	0.1	-0.015604
4.198333	0.1	-0.017337
4.200000	0.1	-0.020289
4.201667	0.1	-0.023949
4.203333	0.1	-0.027032
4.205000	0.1	-0.028019
4.206667	0.1	-0.026319
4.208333	0.1	-0.022682
4.210000	0.1	-0.018645
4.211667	0.1	-0.015735
4.213333	0.1	-0.014920
4.215000	0.1	-0.015800
4.216667	0.1	-0.016512
4.218333	0.1	-0.015758
4.220000	0.1	-0.014403
4.221667	0.1	-0.014375
4.223333	0.1	-0.016573
4.225000	0.1	-0.020275
4.226667	0.1	-0.024051
4.228333	0.1	-0.026380
4.230000	0.1	-0.025630
4.231667	0.1	-0.020969
4.233333	0.1	-0.013714
4.235000	0.1	-0.006766
4.236667	0.1	-0.002449
4.238333	0.1	-0.001299
4.240000	0.1	-0.002240
4.241667	0.1	-0.004144
4.243333	0.1	-0.007125
4.245000	0.1	-0.011292
4.246667	0.1	-0.015460
4.248333	0.1	-0.018403
4.250000	0.1	-0.020410
4.251667	0.1	-0.022650
4.253333	0.1	-0.025295
4.255000	0.1	-0.027302
4.256667	0.1	-0.027786
4.258333	0.1	-0.026701
4.260000	0.1	-0.024312
4.261667	0.1	-0.020727
4.263333	0.1	-0.016391
4.265000	0.1	-0.012326
4.266667	0.1	-0.009458
4.268333	0.1	-0.007856
4.270000	0.1	-0.006775
4.271667	0.1	-0.005937
4.273333	0.1	-0.005988
4.275000	0.1	-0.006999
4.276667	0.1	-0.008424
4.278333	0.1	-0.010519
4.280000	0.1	-0.013970
4.281667	0.1	-0.018184
4.283333	0.1	-0.021197
4.285000	0.1	-0.021947
4.286667	0.1	-0.021555
4.288333	0.1	-0.021118
4.290000	0.1	-0.020382
4.291667	0.1	-0.019474
4.293333	0.1	-0.019269
4.295000	0.1	-0.019590
4.296667	0.1	-0.019218
4.298333	0.1	-0.017742
4.300000	0.1	-0.015772
4.301667	0.1	-0.013872
4.303333	0.1	-0.012149
4.305000	0.1	-0.010435
4.306667	0.1	-0.008876
4.308333	0.1	-0.008293
4.310000	0.1	-0.009704
4.311667	0.1	-0.013746
4.313333	0.1	-0.019935
4.315000	0.1	-0.025909
4.316667	0.1	-0.029118
4.318333	0.1	-0.029476
4.320000	0.1	-0.028862
4.321667	0.1	-0.028498
4.323333	0.1	-0.027991
4.325000	0.1	-0.026128
4.326667	0.1	-0.022436
4.328333	0.1	-0.018445
4.330000	0.1	-0.016713
4.331667	0.1	-0.018040
4.333333	0.1	-0.020652
4.335000	0.1	-0.022291
4.336667	0.1	-0.022226
4.338333	0.1	-0.020717
4.340000	0.1	-0.017765
4.341667	0.1	-0.013448
4.343333	0.1	-0.008773
4.345000	0.1	-0.005523
4.346667	0.1	-0.005132
4.348333	0.1	-0.007306
4.350000	0.1	-0.010286
4.351667	0.1	-0.012582
4.353333	0.1	-0.013406
4.355000	0.1	-0.012470
4.356667	0.1	-0.010431
4.358333	0.1	-0.008475
4.360000	0.1	-0.007437
4.361667	0.1	-0.007749
4.363333	0.1	-0.009448
4.365000	0.1	-0.011437
4.366667	0.1	-0.011711
4.368333	0.1	-0.009835
4.370000	0.1	-0.008442
4.371667	0.1	-0.010463
4.373333	0.1	-0.015576
4.375000	0.1	-0.020722
4.376667	0.1	-0.023185
4.378333	0.1	-0.022743
4.380000	0.1	-0.021099
4.381667	0.1	-0.019530
4.383333	0.1	-0.017988
4.385000	0.1	-0.016587
4.386667	0.1	-0.016266
4.388333	0.1	-0.017313
4.390000	0.1	-0.018487
4.391667	0.1	-0.018543
4.393333	0.1	-0.017807
4.395000	0.1	-0.017853
4.396667	0.1	-0.020233
4.398333	0.1	-0.024876
4.400000	0.1	-0.029407
4.401667	0.1	-0.031488
4.403333	0.1	-0.031409
4.405000	0.1	-0.030980
4.406667	0.1	-0.030845
4.408333	0.1	-0.030175
4.410000	0.1	-0.028117
4.411667	0.1	-0.024759
4.413333	0.1	-0.020936
4.415000	0.1	-0.017160
4.416667	0.1	-0.013332
4.418333	0.1	-0.009900
4.420000	0.1	-0.008349
4.421667	0.1	-0.009751
4.423333	0.1	-0.013360
4.425000	0.1	-0.017318
4.426667	0.1	-0.020280
4.428333	0.1	-0.021677
4.430000	0.1	-0.021434
4.431667	0.1	-0.020363
4.433333	0.1	-0.019986
4.435000	0.1	-0.020796
4.436667	0.1	-0.021635
4.438333	0.1	-0.021295
4.440000	0.1	-0.019697
4.441667	0.1	-0.017476
4.443333	0.1	-0.014892
4.445000	0.1	-0.011851
4.446667	0.1	-0.009504
4.448333	0.1	-0.010212
4.450000	0.1	-0.014519
4.451667	0.1	-0.019781
4.453333	0.1	-0.022622
4.455000	0.1	-0.021779
4.456667	0.1	-0.018212
4.458333	0.1	-0.013649
4.460000	0.1	-0.009988
4.461667	0.1	-0.009197
4.463333	0.1	-0.012037
4.465000	0.1	-0.016675
4.466667	0.1	-0.019753
4.468333	0.1	-0.018924
4.470000	0.1	-0.013961
4.471667	0.1	-0.006580
4.473333	0.1	0.000419
4.475000	0.1	0.004689
4.476667	0.1	0.005472
4.478333	0.1	0.003302
4.480000	0.1	-0.001108
4.481667	0.1	-0.006696
4.483333	0.1	-0.011139
4.485000	0.1	-0.012293
4.486667	0.1	-0.010366
4.488333	0.1	-0.007432
4.490000	0.1	-0.005635
4.491667	0.1	-0.006021
4.493333	0.1	-0.007930
4.495000	0.1	-0.009858
4.496667	0.1	-0.010901
4.498333	0.1	-0.011171
4.500000	0.1	-0.011600
4.501667	0.1	-0.013295
4.503333	0.1	-0.016345
4.505000	0.1	-0.019534
4.506667	0.1	-0.021616
4.508333	0.1	-0.022585
4.510000	0.1	-0.023129
4.511667	0.1	-0.023255
4.513333	0.1	-0.022361
4.515000	0.1	-0.020587
4.516667	0.1	-0.019344
4.518333	0.1	-0.020051
4.520000	0.1	-0.022533
4.521667	0.1	-0.025267
4.523333	0.1	-0.026720
4.525000	0.1	-0.026366
4.526667	0.1	-0.024708
4.528333	0.1	-0.022040
4.530000	0.1	-0.018170
4.531667	0.1	-0.013784
4.533333	0.1	-0.010198
4.535000	0.1	-0.008214
4.536667	0.1	-0.008335
4.538333	0.1	-0.010701
4.540000	0.1	-0.014412
4.541667	0.1	-0.017816
4.543333	0.1	-0.019320
4.545000	0.1	-0.018440
4.546667	0.1	-0.016424
4.548333	0.1	-0.014654
4.550000	0.1	-0.012987
4.551667	0.1	-0.010813
4.553333	0.1	-0.008442
4.555000	0.1	-0.007031
4.556667	0.1	-0.007655
4.558333	0.1	-0.010002
4.560000	0.1	-0.012619
4.561667	0.1	-0.014463
4.563333	0.1	-0.015413
4.565000	0.1	-0.015539
4.566667	0.1	-0.014161
4.568333	0.1	-0.010571
4.570000	0.1	-0.006212
4.571667	0.1	-0.004298
4.573333	0.1	-0.006533
4.575000	0.1	-0.011446
4.576667	0.1	-0.015856
4.578333	0.1	-0.017332
4.580000	0.1	-0.015683
4.581667	0.1	-0.012740
4.583333	0.1	-0.010673
4.585000	0.1	-0.010231
4.586667	0.1	-0.010515
4.588333	0.1	-0.010636
4.590000	0.1	-0.010883
4.591667	0.1	-0.011786
4.593333	0.1	-0.013402
4.595000	0.1	-0.015670
4.596667	0.1	-0.018450
4.598333	0.1	-0.020955
4.600000	0.1	-0.021732
4.601667	0.1	-0.020000
4.603333	0.1	-0.016396
4.605000	0.1	-0.012000
4.606667	0.1	-0.007949
4.608333	0.1	-0.005919
4.610000	0.1	-0.007483
4.611667	0.1	-0.012494
4.613333	0.1	-0.018873
4.615000	0.1	-0.024056
4.616667	0.1	-0.025979
4.618333	0.1	-0.023698
4.620000	0.1	-0.018589
4.621667	0.1	-0.014296
4.623333	0.1	-0.013653
4.625000	0.1	-0.016061
4.626667	0.1	-0.018808
4.628333	0.1	-0.020484
4.630000	0.1	-0.021430
4.631667	0.1	-0.021281
4.633333	0.1	-0.018785
4.635000	0.1	-0.014193
4.636667	0.1	-0.009793
4.638333	0.1	-0.007977
4.640000	0.1	-0.008876
4.641667	0.1	-0.010012
4.643333	0.1	-0.009392
4.645000	0.1	-0.007907
4.646667	0.1	-0.007628
4.648333	0.1	-0.009094
4.650000	0.1	-0.011325
4.651667	0.1	-0.013430
4.653333	0.1	-0.015660
4.655000	0.1	-0.018585
4.656667	0.1	-0.021281
4.658333	0.1	-0.021653
4.660000	0.1	-0.018775
4.661667	0.1	-0.013900
4.663333	0.1	-0.009271
4.665000	0.1	-0.006440
4.666667	0.1	-0.005765
4.668333	0.1	-0.007357
4.670000	0.1	-0.011465
4.671667	0.1	-0.017118
4.673333	0.1	-0.021560
4.675000	0.1	-0.022277
4.676667	0.1	-0.019446
4.678333	0.1	-0.015195
4.680000	0.1	-0.011497
4.681667	0.1	-0.009504
4.683333	0.1	-0.009304
4.685000	0.1	-0.010133
4.686667	0.1	-0.011483
4.688333	0.1	-0.012950
4.690000	0.1	-0.013802
4.691667	0.1	-0.013495
4.693333	0.1	-0.011856
4.695000	0.1	-0.009034
4.696667	0.1	-0.005928
4.698333	0.1	-0.003930
4.700000	0.1	-0.004079
4.701667	0.1	-0.006412
4.703333	0.1	-0.009784
4.705000	0.1	-0.012568
4.706667	0.1	-0.013807
4.708333	0.1	-0.013951
4.710000	0.1	-0.014179
4.711667	0.1	-0.014943
4.713333	0.1	-0.016089
4.715000	0.1	-0.017905
4.716667	0.1	-0.020568
4.718333	0.1	-0.023302
4.720000	0.1	-0.024824
4.721667	0.1	-0.024224
4.723333	0.1	-0.021486
4.725000	0.1	-0.017537
4.726667	0.1	-0.013374
4.728333	0.1	-0.008945
4.730000	0.1	-0.003772
4.731667	0.1	0.001257
4.733333	0.1	0.003893
4.735000	0.1	0.002719
4.736667	0.1	-0.001541
4.738333	0.1	-0.006957
4.740000	0.1	-0.011595
4.741667	0.1	-0.014147
4.743333	0.1	-0.014412
4.745000	0.1	-0.012638
4.746667	0.1	-0.009062
4.748333	0.1	-0.005090
4.750000	0.1	-0.003236
4.751667	0.1	-0.004908
4.753333	0.1	-0.008973
4.755000	0.1	-0.012596
4.756667	0.1	-0.013346
4.758333	0.1	-0.010622
4.760000	0.1	-0.005546
4.761667	0.1	0.000084
4.763333	0.1	0.004424
4.765000	0.1	0.005830
4.766667	0.1	0.003716
4.768333	0.1	-0.000680
4.770000	0.1	-0.005285
4.771667	0.1	-0.008591
4.773333	0.1	-0.010226
4.775000	0.1	-0.011199
4.776667	0.1	-0.013001
4.778333	0.1	-0.015511
4.780000	0.1	-0.016917
4.781667	0.1	-0.016242
4.783333	0.1	-0.014207
4.785000	0.1	-0.011823
4.786667	0.1	-0.009914
4.788333	0.1	-0.009434
4.790000	0.1	-0.010827
4.791667	0.1	-0.013029
4.793333	0.1	-0.013714
4.795000	0.1	-0.011334
4.796667	0.1	-0.006729
4.798333	0.1	-0.002203
4.800000	0.1	-0.000116
4.801667	0.1	-0.001993
4.803333	0.1	-0.007185
4.805000	0.1	-0.012531
4.806667	0.1	-0.015097
4.808333	0.1	-0.015041
4.810000	0.1	-0.014566
4.811667	0.1	-0.014710
4.813333	0.1	-0.014682
4.815000	0.1	-0.013872
4.816667	0.1	-0.012447
4.818333	0.1	-0.010459
4.820000	0.1	-0.008405
4.821667	0.1	-0.007902
4.823333	0.1	-0.010305
4.825000	0.1	-0.015027
4.826667	0.1	-0.019637
4.828333	0.1	-0.021351
4.830000	0.1	-0.019292
4.831667	0.1	-0.015120
4.833333	0.1	-0.010850
4.835000	0.1	-0.007353
4.836667	0.1	-0.004913
4.838333	0.1	-0.003786
4.840000	0.1	-0.004140
4.841667	0.1	-0.005714
4.843333	0.1	-0.007269
4.845000	0.1	-0.006841
4.846667	0.1	-0.003790
4.848333	0.1	-0.000373
4.850000	0.1	-0.000079
4.851667	0.1	-0.004587
4.853333	0.1	-0.012540
4.855000	0.1	-0.020619
4.856667	0.1	-0.025961
4.858333	0.1	-0.027814
4.860000	0.1	-0.026734
4.861667	0.1	-0.022878
4.863333	0.1	-0.016200
4.865000	0.1	-0.007907
4.866667	0.1	-0.000079
4.868333	0.1	0.006091
4.870000	0.1	0.010342
4.871667	0.1	0.012363
4.873333	0.1	0.012056
4.875000	0.1	0.010007
4.876667	0.1	0.007083
4.878333	0.1	0.003795
4.880000	0.1	-0.000140
4.881667	0.1	-0.005453
4.883333	0.1	-0.011520
4.885000	0.1	-0.015940
4.886667	0.1	-0.016890
4.888333	0.1	-0.014659
4.890000	0.1	-0.010892
4.891667	0.1	-0.007176
4.893333	0.1	-0.004228
4.895000	0.1	-0.001956
4.896667	0.1	-0.000470
4.898333	0.1	-0.000605
4.900000	0.1	-0.002799
4.901667	0.1	-0.006049
4.903333	0.1	-0.008363
4.905000	0.1	-0.008349
4.906667	0.1	-0.006431
4.908333	0.1	-0.004452
4.910000	0.1	-0.003870
4.911667	0.1	-0.004251
4.913333	0.1	-0.003749
4.915000	0.1	-0.001220
4.916667	0.1	0.002724
4.918333	0.1	0.006533
4.920000	0.1	0.008992
4.921667	0.1	0.009942
4.923333	0.1	0.009802
4.925000	0.1	0.008699
4.926667	0.1	0.006785
4.928333	0.1	0.004699
4.930000	0.1	0.003343
4.931667	0.1	0.003735
4.933333	0.1	0.006263
4.935000	0.1	0.010049
4.936667	0.1	0.014049
4.938333	0.1	0.018044
4.940000	0.1	0.021844
4.941667	0.1	0.024615
4.943333	0.1	0.025355
4.945000	0.1	0.023693
4.946667	0.1	0.020266
4.948333	0.1	0.016466
4.950000	0.1	0.013746
4.951667	0.1	0.012787
4.953333	0.1	0.013206
4.955000	0.1	0.014724
4.956667	0.1	0.017863
4.958333	0.1	0.022366
4.960000	0.1	0.026412
4.961667	0.1	0.028503
4.963333	0.1	0.028987
4.965000	0.1	0.029407
4.966667	0.1	0.030794
4.968333	0.1	0.032973
4.970000	0.1	0.035274
4.971667	0.1	0.037090
4.973333	0.1	0.037900
4.975000	0.1	0.037942
4.976667	0.1	0.038357
4.978333	0.1	0.040103
4.980000	0.1	0.042813
4.981667	0.1	0.044857
4.983333	0.1	0.045015
4.985000	0.1	0.043628
4.986667	0.1	0.041942
4.988333	0.1	0.040941
4.990000	0.1	0.040922
4.991667	0.1	0.042329
4.993333	0.1	0.046236
4.995000	0.1	0.052615
4.996667	0.1	0.059265
4.998333	0.1	0.063679
5.000000	0.1	0.065076
5.001667	0.1	0.064448
5.003333	0.1	0.063530
5.005000	0.1	0.063358
5.006667	0.1	0.063768
5.008333	0.1	0.064657
5.010000	0.1	0.066580
5.011667	0.1	0.069742
5.013333	0.1	0.073365
5.015000	0.1	0.076597
5.016667	0.1	0.079442
5.018333	0.1	0.081961
5.020000	0.1	0.083600
5.021667	0.1	0.084601
5.023333	0.1	0.086445
5.025000	0.1	0.089649
5.026667	0.1	0.092434
5.028333	0.1	0.092932
5.030000	0.1	0.091773
5.031667	0.1	0.091260
5.033333	0.1	0.092760
5.035000	0.1	0.095349
5.036667	0.1	0.097225
5.038333	0.1	0.098282
5.040000	0.1	0.099982
5.041667	0.1	0.102934
5.043333	0.1	0.106348
5.045000	0.1	0.109393
5.046667	0.1	0.112006
5.048333	0.1	0.114790
5.050000	0.1	0.118273
5.051667	0.1	0.122157
5.053333	0.1	0.125091
5.055000	0.1	0.125365
5.056667	0.1	0.122855
5.058333	0.1	0.119675
5.060000	0.1	0.117747
5.061667	0.1	0.117114
5.063333	0.1	0.116983
5.065000	0.1	0.117151
5.066667	0.1	0.118222
5.068333	0.1	0.120341
5.070000	0.1	0.122515
5.071667	0.1	0.124257
5.073333	0.1	0.126571
5.075000	0.1	0.130306
5.076667	0.1	0.134879
5.078333	0.1	0.138809
5.080000	0.1	0.140718
5.081667	0.1	0.140336
5.083333	0.1	0.138502
5.085000	0.1	0.136234
5.086667	0.1	0.134697
5.088333	0.1	0.135377
5.090000	0.1	0.139084
5.091667	0.1	0.144974
5.093333	0.1	0.150735
5.095000	0.1	0.154194
5.096667	0.1	0.154921
5.098333	0.1	0.153780
5.100000	0.1	0.151615
5.101667	0.1	0.148392
5.103333	0.1	0.143494
5.105000	0.1	0.137538
5.106667	0.1	0.133174
5.108333	0.1	0.132388
5.110000	0.1	0.133980
5.111667	0.1	0.134977
5.113333	0.1	0.134008
5.115000	0.1	0.132839
5.116667	0.1	0.134595
5.118333	0.1	0.140443
5.120000	0.1	0.148439
5.121667	0.1	0.155214
5.123333	0.1	0.158264
5.125000	0.1	0.157175
5.126667	0.1	0.152495
5.128333	0.1	0.144979
5.130000	0.1	0.137091
5.131667	0.1	0.132811
5.133333	0.1	0.134604
5.135000	0.1	0.141477
5.136667	0.1	0.149817
5.138333	0.1	0.155964
5.140000	0.1	0.158781
5.141667	0.1	0.159345
5.143333	0.1	0.158711
5.145000	0.1	0.157137
5.146667	0.1	0.154977
5.148333	0.1	0.153091
5.150000	0.1	0.152113
5.151667	0.1	0.151913
5.153333	0.1	0.152155
5.155000	0.1	0.152946
5.156667	0.1	0.154679
5.158333	0.1	0.157035
5.160000	0.1	0.158190
5.161667	0.1	0.156229
5.163333	0.1	0.151414
5.165000	0.1	0.145943
5.166667	0.1	0.142069
5.168333	0.1	0.140686
5.170000	0.1	0.140918
5.171667	0.1	0.141035
5.173333	0.1	0.140462
5.175000	0.1	0.140592
5.176667	0.1	0.143182
5.178333	0.1	0.148327
5.180000	0.1	0.154455
5.181667	0.1	0.159745
5.183333	0.1	0.162926
5.185000	0.1	0.163661
5.186667	0.1	0.162991
5.188333	0.1	0.162199
5.190000	0.1	0.161347
5.191667	0.1	0.159629
5.193333	0.1	0.156541
5.195000	0.1	0.152132
5.196667	0.1	0.146911
5.198333	0.1	0.141938
5.200000	0.1	0.138204
5.201667	0.1	0.136150
5.203333	0.1	0.136285
5.205000	0.1	0.139116
5.206667	0.1	0.143843
5.208333	0.1	0.148467
5.210000	0.1	0.151503
5.211667	0.1	0.152686
5.213333	0.1	0.152173
5.215000	0.1	0.150329
5.216667	0.1	0.148392
5.218333	0.1	0.148448
5.220000	0.1	0.152015
5.221667	0.1	0.158362
5.223333	0.1	0.164597
5.225000	0.1	0.168155
5.226667	0.1	0.168853
5.228333	0.1	0.168132
5.230000	0.1	0.166749
5.231667	0.1	0.164313
5.233333	0.1	0.160914
5.235000	0.1	0.157692
5.236667	0.1	0.155633
5.238333	0.1	0.154707
5.240000	0.1	0.154446
5.241667	0.1	0.154581
5.243333	0.1	0.155219
5.245000	0.1	0.156639
5.246667	0.1	0.158800
5.248333	0.1	0.161016
5.250000	0.1	0.161999
5.251667	0.1	0.160644
5.253333	0.1	0.157245
5.255000	0.1	0.153785
5.256667	0.1	0.152583
5.258333	0.1	0.154679
5.260000	0.1	0.159224
5.261667	0.1	0.164406
5.263333	0.1	0.168919
5.265000	0.1	0.171633
5.266667	0.1	0.170805
5.268333	0.1	0.165766
5.270000	0.1	0.158637
5.271667	0.1	0.152444
5.273333	0.1	0.148546
5.275000	0.1	0.146735
5.276667	0.1	0.146255
5.278333	0.1	0.146711
5.280000	0.1	0.148579
5.281667	0.1	0.152327
5.283333	0.1	0.157300
5.285000	0.1	0.161901
5.286667	0.1	0.164537
5.288333	0.1	0.164844
5.290000	0.1	0.163829
5.291667	0.1	0.162204
5.293333	0.1	0.159699
5.295000	0.1	0.156360
5.296667	0.1	0.153407
5.298333	0.1	0.152206
5.300000	0.1	0.153282
5.301667	0.1	0.156094
5.303333	0.1	0.158916
5.305000	0.1	0.159964
5.306667	0.1	0.159359
5.308333	0.1	0.158888
5.310000	0.1	0.159964
5.311667	0.1	0.162930
5.313333	0.1	0.167727
5.315000	0.1	0.173924
5.316667	0.1	0.180309
5.318333	0.1	0.184956
5.320000	0.1	0.186330
5.321667	0.1	0.184444
5.323333	0.1	0.180942
5.325000	0.1	0.177803
5.326667	0.1	0.175792
5.328333	0.1	0.174469
5.330000	0.1	0.173273
5.331667	0.1	0.171852
5.333333	0.1	0.170167
5.335000	0.1	0.168635
5.336667	0.1	0.167550
5.338333	0.1	0.166330
5.340000	0.1	0.164299
5.341667	0.1	0.161841
5.343333	0.1	0.160257
5.345000	0.1	0.160611
5.346667	0.1	0.162669
5.348333	0.1	0.165249
5.350000	0.1	0.167442
5.351667	0.1	0.169175
5.353333	0.1	0.170767
5.355000	0.1	0.172053
5.356667	0.1	0.172695
5.358333	0.1	0.173096
5.360000	0.1	0.173803
5.361667	0.1	0.175526
5.363333	0.1	0.179415
5.365000	0.1	0.185175
5.366667	0.1	0.190148
5.368333	0.1	0.191755
5.370000	0.1	0.189850
5.371667	0.1	0.186237
5.373333	0.1	0.182330
5.375000	0.1	0.177808
5.376667	0.1	0.171652
5.378333	0.1	0.164276
5.380000	0.1	0.158227
5.381667	0.1	0.156490
5.383333	0.1	0.159997
5.385000	0.1	0.166870
5.386667	0.1	0.173836
5.388333	0.1	0.178195
5.390000	0.1	0.179266
5.391667	0.1	0.178651
5.393333	0.1	0.178716
5.395000	0.1	0.180681
5.396667	0.1	0.183475
5.398333	0.1	0.184425
5.400000	0.1	0.181985
5.401667	0.1	0.177361
5.403333	0.1	0.173110
5.405000	0.1	0.171149
5.406667	0.1	0.171750
5.408333	0.1	0.174060
5.410000	0.1	0.177100
5.411667	0.1	0.179466
5.413333	0.1	0.179796
5.415000	0.1	0.178446
5.416667	0.1	0.176765
5.418333	0.1	0.175354
5.420000	0.1	0.174451
5.421667	0.1	0.174870
5.423333	0.1	0.177105
5.425000	0.1	0.179689
5.426667	0.1	0.179899
5.428333	0.1	0.176593
5.430000	0.1	0.171596
5.431667	0.1	0.167885
5.433333	0.1	0.166735
5.435000	0.1	0.166600
5.436667	0.1	0.164867
5.438333	0.1	0.160551
5.440000	0.1	0.155168
5.441667	0.1	0.151093
5.443333	0.1	0.149352
5.445000	0.1	0.149678
5.446667	0.1	0.151903
5.448333	0.1	0.155927
5.450000	0.1	0.160788
5.451667	0.1	0.164835
5.453333	0.1	0.167335
5.455000	0.1	0.169184
5.456667	0.1	0.171261
5.458333	0.1	0.173119
5.460000	0.1	0.173813
5.461667	0.1	0.172886
5.463333	0.1	0.170674
5.465000	0.1	0.168174
5.466667	0.1	0.166441
5.468333	0.1	0.166013
5.470000	0.1	0.166786
5.471667	0.1	0.168127
5.473333	0.1	0.169114
5.475000	0.1	0.168881
5.476667	0.1	0.167214
5.478333	0.1	0.164853
5.480000	0.1	0.162725
5.481667	0.1	0.160965
5.483333	0.1	0.159750
5.485000	0.1	0.160406
5.486667	0.1	0.164229
5.488333	0.1	0.170679
5.490000	0.1	0.177547
5.491667	0.1	0.182590
5.493333	0.1	0.185096
5.495000	0.1	0.185925
5.496667	0.1	0.186148
5.498333	0.1	0.186102
5.500000	0.1	0.185398
5.501667	0.1	0.183512
5.503333	0.1	0.180714
5.505000	0.1	0.177980
5.506667	0.1	0.175885
5.508333	0.1	0.173966
5.510000	0.1	0.171615
5.511667	0.1	0.169068
5.513333	0.1	0.167000
5.515000	0.1	0.165314
5.516667	0.1	0.163247
5.518333	0.1	0.160662
5.520000	0.1	0.158418
5.521667	0.1	0.157552
5.523333	0.1	0.158185
5.525000	0.1	0.159428
5.526667	0.1	0.160816
5.528333	0.1	0.162791
5.530000	0.1	0.165151
5.531667	0.1	0.166460
5.533333	0.1	0.165738
5.535000	0.1	0.163899
5.536667	0.1	0.163191
5.538333	0.1	0.165035
5.540000	0.1	0.168360
5.541667	0.1	0.170767
5.543333	0.1	0.171354
5.545000	0.1	0.171233
5.546667	0.1	0.171401
5.548333	0.1	0.171773
5.550000	0.1	0.171987
5.551667	0.1	0.171703
5.553333	0.1	0.170576
5.555000	0.1	0.168658
5.556667	0.1	0.166418
5.558333	0.1	0.164537
5.560000	0.1	0.163489
5.561667	0.1	0.162870
5.563333	0.1	0.161882
5.565000	0.1	0.160448
5.566667	0.1	0.158856
5.568333	0.1	0.157109
5.570000	0.1	0.155484
5.571667	0.1	0.154534
5.573333	0.1	0.154274
5.575000	0.1	0.154432
5.576667	0.1	0.155121
5.578333	0.1	0.156639
5.580000	0.1	0.159047
5.581667	0.1	0.162190
5.583333	0.1	0.165952
5.585000	0.1	0.169878
5.586667	0.1	0.172490
5.588333	0.1	0.172341
5.590000	0.1	0.170027
5.591667	0.1	0.167768
5.593333	0.1	0.167275
5.595000	0.1	0.168667
5.596667	0.1	0.170902
5.598333	0.1	0.172569
5.600000	0.1	0.172690
5.601667	0.1	0.171326
5.603333	0.1	0.169389
5.605000	0.1	0.167508
5.606667	0.1	0.165305
5.608333	0.1	0.162660
5.610000	0.1	0.160923
5.611667	0.1	0.161324
5.613333	0.1	0.163103
5.615000	0.1	0.164923
5.616667	0.1	0.166865
5.618333	0.1	0.169347
5.620000	0.1	0.171559
5.621667	0.1	0.172746
5.623333	0.1	0.173631
5.625000	0.1	0.175214
5.626667	0.1	0.177128
5.628333	0.1	0.178027
5.630000	0.1	0.177259
5.631667	0.1	0.175242
5.633333	0.1	0.172523
5.635000	0.1	0.169533
5.636667	0.1	0.166870
5.638333	0.1	0.164630
5.640000	0.1	0.162334
5.641667	0.1	0.159522
5.643333	0.1	0.155577
5.645000	0.1	0.150488
5.646667	0.1	0.146292
5.648333	0.1	0.145431
5.650000	0.1	0.147675
5.651667	0.1	0.150371
5.653333	0.1	0.151559
5.655000	0.1	0.151685
5.656667	0.1	0.152038
5.658333	0.1	0.152565
5.660000	0.1	0.152071
5.661667	0.1	0.150064
5.663333	0.1	0.147265
5.665000	0.1	0.144481
5.666667	0.1	0.142078
5.668333	0.1	0.140732
5.670000	0.1	0.141272
5.671667	0.1	0.143657
5.673333	0.1	0.146967
5.675000	0.1	0.150031
5.676667	0.1	0.151903
5.678333	0.1	0.152700
5.680000	0.1	0.153542
5.681667	0.1	0.155005
5.683333	0.1	0.155931
5.685000	0.1	0.154451
5.686667	0.1	0.150427
5.688333	0.1	0.145799
5.690000	0.1	0.141943
5.691667	0.1	0.138450
5.693333	0.1	0.135023
5.695000	0.1	0.132793
5.696667	0.1	0.132970
5.698333	0.1	0.135386
5.700000	0.1	0.138762
5.701667	0.1	0.141668
5.703333	0.1	0.143251
5.705000	0.1	0.143694
5.706667	0.1	0.144211
5.708333	0.1	0.146036
5.710000	0.1	0.148951
5.711667	0.1	0.151056
5.713333	0.1	0.150870
5.715000	0.1	0.149179
5.716667	0.1	0.147419
5.718333	0.1	0.145365
5.720000	0.1	0.142031
5.721667	0.1	0.137617
5.723333	0.1	0.133044
5.725000	0.1	0.128797
5.726667	0.1	0.125426
5.728333	0.1	0.124020
5.730000	0.1	0.124951
5.731667	0.1	0.126925
5.733333	0.1	0.127754
5.735000	0.1	0.125975
5.736667	0.1	0.121663
5.738333	0.1	0.115987
5.740000	0.1	0.110553
5.741667	0.1	0.107312
5.743333	0.1	0.107805
5.745000	0.1	0.111060
5.746667	0.1	0.113719
5.748333	0.1	0.113351
5.750000	0.1	0.110185
5.751667	0.1	0.105673
5.753333	0.1	0.100941
5.755000	0.1	0.097039
5.756667	0.1	0.095312
5.758333	0.1	0.095973
5.760000	0.1	0.097300
5.761667	0.1	0.097831
5.763333	0.1	0.097835
5.765000	0.1	0.097640
5.766667	0.1	0.096392
5.768333	0.1	0.093384
5.770000	0.1	0.089477
5.771667	0.1	0.086711
5.773333	0.1	0.086562
5.775000	0.1	0.088662
5.776667	0.1	0.091204
5.778333	0.1	0.092266
5.780000	0.1	0.090939
5.781667	0.1	0.087777
5.783333	0.1	0.084382
5.785000	0.1	0.082524
5.786667	0.1	0.083186
5.788333	0.1	0.085947
5.790000	0.1	0.089067
5.791667	0.1	0.090334
5.793333	0.1	0.088927
5.795000	0.1	0.086324
5.796667	0.1	0.084499
5.798333	0.1	0.083642
5.800000	0.1	0.082813
5.801667	0.1	0.081970
5.803333	0.1	0.082091
5.805000	0.1	0.083698
5.806667	0.1	0.086091
5.808333	0.1	0.088285
5.810000	0.1	0.090287
5.811667	0.1	0.092429
5.813333	0.1	0.093910
5.815000	0.1	0.093719
5.816667	0.1	0.092145
5.818333	0.1	0.090022
5.820000	0.1	0.087745
5.821667	0.1	0.085263
5.823333	0.1	0.082115
5.825000	0.1	0.078110
5.826667	0.1	0.074296
5.828333	0.1	0.072378
5.830000	0.1	0.073258
5.831667	0.1	0.076350
5.833333	0.1	0.080350
5.835000	0.1	0.084294
5.836667	0.1	0.087395
5.838333	0.1	0.088373
5.840000	0.1	0.086352
5.841667	0.1	0.082045
5.843333	0.1	0.077374
5.845000	0.1	0.074287
5.846667	0.1	0.073356
5.848333	0.1	0.073281
5.850000	0.1	0.072713
5.851667	0.1	0.071935
5.853333	0.1	0.072052
5.855000	0.1	0.072992
5.856667	0.1	0.073044
5.858333	0.1	0.070846
5.860000	0.1	0.067577
5.861667	0.1	0.066166
5.863333	0.1	0.068331
5.865000	0.1	0.073630
5.866667	0.1	0.080406
5.868333	0.1	0.086282
5.870000	0.1	0.089258
5.871667	0.1	0.089211
5.873333	0.1	0.087321
5.875000	0.1	0.084462
5.876667	0.1	0.080932
5.878333	0.1	0.077267
5.880000	0.1	0.074427
5.881667	0.1	0.073090
5.883333	0.1	0.073188
5.885000	0.1	0.074408
5.886667	0.1	0.076536
5.888333	0.1	0.078809
5.890000	0.1	0.079926
5.891667	0.1	0.079200
5.893333	0.1	0.077076
5.895000	0.1	0.074571
5.896667	0.1	0.072620
5.898333	0.1	0.071870
5.900000	0.1	0.072350
5.901667	0.1	0.073295
5.903333	0.1	0.073994
5.905000	0.1	0.074198
5.906667	0.1	0.073616
5.908333	0.1	0.071954
5.910000	0.1	0.069332
5.911667	0.1	0.066073
5.913333	0.1	0.062422
5.915000	0.1	0.059037
5.916667	0.1	0.057165
5.918333	0.1	0.057537
5.920000	0.1	0.059390
5.921667	0.1	0.061230
5.923333	0.1	0.062482
5.925000	0.1	0.063679
5.926667	0.1	0.065085
5.928333	0.1	0.066063
5.930000	0.1	0.065723
5.931667	0.1	0.063437
5.933333	0.1	0.059321
5.935000	0.1	0.054776
5.936667	0.1	0.051921
5.938333	0.1	0.052033
5.940000	0.1	0.054683
5.941667	0.1	0.058059
5.943333	0.1	0.060485
5.945000	0.1	0.062007
5.946667	0.1	0.063800
5.948333	0.1	0.066012
5.950000	0.1	0.067428
5.951667	0.1	0.067269
5.953333	0.1	0.066231
5.955000	0.1	0.065225
5.956667	0.1	0.063963
5.958333	0.1	0.061905
5.960000	0.1	0.059572
5.961667	0.1	0.057905
5.963333	0.1	0.056894
5.965000	0.1	0.055819
5.966667	0.1	0.054324
5.968333	0.1	0.052592
5.970000	0.1	0.051241
5.971667	0.1	0.051050
5.973333	0.1	0.052284
5.975000	0.1	0.054711
5.976667	0.1	0.057993
5.978333	0.1	0.061919
5.980000	0.1	0.066161
5.981667	0.1	0.069635
5.983333	0.1	0.070869
5.985000	0.1	0.069742
5.986667	0.1	0.067689
5.988333	0.1	0.065677
5.990000	0.1	0.063470
5.991667	0.1	0.060960
5.993333	0.1	0.058594
5.995000	0.1	0.056927
5.996667	0.1	0.056415
5.998333	0.1	0.057151
6.000000	0.1	0.058664
6.001667	0.1	0.059917
6.003333	0.1	0.059609
6.005000	0.1	0.057421
6.006667	0.1	0.054892
6.008333	0.1	0.053858
6.010000	0.1	0.054296
6.011667	0.1	0.054529
6.013333	0.1	0.053118
6.015000	0.1	0.050026
6.016667	0.1	0.046785
6.018333	0.1	0.045528
6.020000	0.1	0.047260
6.021667	0.1	0.050780
6.023333	0.1	0.053300
6.025000	0.1	0.052406
6.026667	0.1	0.048177
6.028333	0.1	0.042683
6.030000	0.1	0.038026
6.031667	0.1	0.035618
6.033333	0.1	0.036098
6.035000	0.1	0.039223
6.036667	0.1	0.044350
6.038333	0.1	0.050464
6.040000	0.1	0.055879
6.041667	0.1	0.059172
6.043333	0.1	0.060289
6.045000	0.1	0.060084
6.046667	0.1	0.059213
6.048333	0.1	0.057882
6.050000	0.1	0.056229
6.051667	0.1	0.054757
6.053333	0.1	0.054310
6.055000	0.1	0.055153
6.056667	0.1	0.055949
6.058333	0.1	0.054492
6.060000	0.1	0.049919
6.061667	0.1	0.043958
6.063333	0.1	0.039972
6.065000	0.1	0.040568
6.066667	0.1	0.045649
6.068333	0.1	0.052517
6.070000	0.1	0.057882
6.071667	0.1	0.060033
6.073333	0.1	0.059716
6.075000	0.1	0.058911
6.076667	0.1	0.058603
6.078333	0.1	0.058562
6.080000	0.1	0.058976
6.081667	0.1	0.060764
6.083333	0.1	0.063991
6.085000	0.1	0.066906
6.086667	0.1	0.067330
6.088333	0.1	0.064522
6.090000	0.1	0.059665
6.091667	0.1	0.055111
6.093333	0.1	0.052541
6.095000	0.1	0.051889
6.096667	0.1	0.052992
6.098333	0.1	0.056284
6.100000	0.1	0.061248
6.101667	0.1	0.065868
6.103333	0.1	0.067516
6.105000	0.1	0.064620
6.106667	0.1	0.058422
6.108333	0.1	0.051856
6.110000	0.1	0.046669
6.111667	0.1	0.042771
6.113333	0.1	0.039651
6.115000	0.1	0.037611
6.116667	0.1	0.037695
6.118333	0.1	0.040182
6.120000	0.1	0.043740
6.121667	0.1	0.046585
6.123333	0.1	0.048215
6.125000	0.1	0.049025
6.126667	0.1	0.048853
6.128333	0.1	0.047111
6.130000	0.1	0.043972
6.131667	0.1	0.040843
6.133333	0.1	0.039455
6.135000	0.1	0.040773
6.136667	0.1	0.044764
6.138333	0.1	0.050627
6.140000	0.1	0.056913
6.141667	0.1	0.062473
6.143333	0.1	0.067488
6.145000	0.1	0.072303
6.146667	0.1	0.075954
6.148333	0.1	0.076834
6.150000	0.1	0.074017
6.151667	0.1	0.068098
6.153333	0.1	0.061104
6.155000	0.1	0.055218
6.156667	0.1	0.051181
6.158333	0.1	0.048005
6.160000	0.1	0.044527
6.161667	0.1	0.040717
6.163333	0.1	0.037458
6.165000	0.1	0.035805
6.166667	0.1	0.036173
6.168333	0.1	0.037886
6.170000	0.1	0.040033
6.171667	0.1	0.042561
6.173333	0.1	0.045542
6.175000	0.1	0.048163
6.176667	0.1	0.049551
6.178333	0.1	0.049807
6.180000	0.1	0.049807
6.181667	0.1	0.050254
6.183333	0.1	0.050711
6.185000	0.1	0.050049
6.186667	0.1	0.048424
6.188333	0.1	0.047716
6.190000	0.1	0.049500
6.191667	0.1	0.053565
6.193333	0.1	0.058180
6.195000	0.1	0.061309
6.196667	0.1	0.062175
6.198333	0.1	0.061169
6.200000	0.1	0.058520
6.201667	0.1	0.054860
6.203333	0.1	0.052103
6.205000	0.1	0.051674
6.206667	0.1	0.052438
6.208333	0.1	0.051782
6.210000	0.1	0.048513
6.211667	0.1	0.043968
6.213333	0.1	0.040964
6.215000	0.1	0.041742
6.216667	0.1	0.046100
6.218333	0.1	0.051465
6.220000	0.1	0.055041
6.221667	0.1	0.055893
6.223333	0.1	0.054645
6.225000	0.1	0.052107
6.226667	0.1	0.049043
6.228333	0.1	0.046352
6.230000	0.1	0.045160
6.231667	0.1	0.046701
6.233333	0.1	0.050846
6.235000	0.1	0.055199
6.236667	0.1	0.056839
6.238333	0.1	0.055074
6.240000	0.1	0.051768
6.241667	0.1	0.048871
6.243333	0.1	0.046622
6.245000	0.1	0.044140
6.246667	0.1	0.040978
6.248333	0.1	0.038072
6.250000	0.1	0.036978
6.251667	0.1	0.037835
6.253333	0.1	0.039055
6.255000	0.1	0.039428
6.256667	0.1	0.039428
6.258333	0.1	0.040191
6.260000	0.1	0.041733
6.261667	0.1	0.043046
6.263333	0.1	0.043516
6.265000	0.1	0.043372
6.266667	0.1	0.043097
6.268333	0.1	0.042985
6.270000	0.1	0.043088
6.271667	0.1	0.043171
6.273333	0.1	0.043125
6.275000	0.1	0.043353
6.276667	0.1	0.044145
6.278333	0.1	0.045514
6.280000	0.1	0.047907
6.281667	0.1	0.051353
6.283333	0.1	0.054380
6.285000	0.1	0.055451
6.286667	0.1	0.055130
6.288333	0.1	0.055302
6.290000	0.1	0.056652
6.291667	0.1	0.058268
6.293333	0.1	0.058818
6.295000	0.1	0.057588
6.296667	0.1	0.054887
6.298333	0.1	0.051497
6.300000	0.1	0.048345
6.301667	0.1	0.046301
6.303333	0.1	0.045816
6.305000	0.1	0.047334
6.306667	0.1	0.051083
6.308333	0.1	0.055777
6.310000	0.1	0.058995
6.311667	0.1	0.059032
6.313333	0.1	0.055986
6.315000	0.1	0.051553
6.316667	0.1	0.047768
6.318333	0.1	0.046105
6.320000	0.1	0.047544
6.321667	0.1	0.051935
6.323333	0.1	0.057295
6.325000	0.1	0.061076
6.326667	0.1	0.061672
6.328333	0.1	0.059223
6.330000	0.1	0.056163
6.331667	0.1	0.055442
6.333333	0.1	0.057332
6.335000	0.1	0.059651
6.336667	0.1	0.060997
6.338333	0.1	0.062059
6.340000	0.1	0.063861
6.341667	0.1	0.066082
6.343333	0.1	0.067079
6.345000	0.1	0.065565
6.346667	0.1	0.062445
6.348333	0.1	0.059931
6.350000	0.1	0.059488
6.351667	0.1	0.061505
6.353333	0.1	0.065309
6.355000	0.1	0.068862
6.356667	0.1	0.070031
6.358333	0.1	0.068275
6.360000	0.1	0.064252
6.361667	0.1	0.058901
6.363333	0.1	0.053546
6.365000	0.1	0.049570
6.366667	0.1	0.047642
6.368333	0.1	0.047712
6.370000	0.1	0.049197
6.371667	0.1	0.051600
6.373333	0.1	0.055064
6.375000	0.1	0.059418
6.376667	0.1	0.063377
6.378333	0.1	0.065574
6.380000	0.1	0.065728
6.381667	0.1	0.064573
6.383333	0.1	0.063442
6.385000	0.1	0.063935
6.386667	0.1	0.066687
6.388333	0.1	0.070212
6.390000	0.1	0.072294
6.391667	0.1	0.072191
6.393333	0.1	0.070343
6.395000	0.1	0.067265
6.396667	0.1	0.064271
6.398333	0.1	0.063335
6.400000	0.1	0.064913
6.401667	0.1	0.067526
6.403333	0.1	0.069602
6.405000	0.1	0.070785
6.406667	0.1	0.071772
6.408333	0.1	0.073342
6.410000	0.1	0.075586
6.411667	0.1	0.077919
6.413333	0.1	0.079786
6.415000	0.1	0.081025
6.416667	0.1	0.081193
6.418333	0.1	0.079651
6.420000	0.1	0.076788
6.421667	0.1	0.074068
6.423333	0.1	0.072327
6.425000	0.1	0.070920
6.426667	0.1	0.068801
6.428333	0.1	0.065863
6.430000	0.1	0.062939
6.431667	0.1	0.060820
6.433333	0.1	0.059600
6.435000	0.1	0.058967
6.436667	0.1	0.058468
6.438333	0.1	0.057565
6.440000	0.1	0.056708
6.441667	0.1	0.057854
6.443333	0.1	0.062273
6.445000	0.1	0.068978
6.446667	0.1	0.076168
6.448333	0.1	0.082636
6.450000	0.1	0.087367
6.451667	0.1	0.089458
6.453333	0.1	0.089235
6.455000	0.1	0.087940
6.456667	0.1	0.086129
6.458333	0.1	0.083460
6.460000	0.1	0.079223
6.461667	0.1	0.073141
6.463333	0.1	0.066599
6.465000	0.1	0.062101
6.466667	0.1	0.060778
6.468333	0.1	0.061584
6.470000	0.1	0.063144
6.471667	0.1	0.064778
6.473333	0.1	0.065756
6.475000	0.1	0.065328
6.476667	0.1	0.063758
6.478333	0.1	0.062510
6.480000	0.1	0.062883
6.481667	0.1	0.064266
6.483333	0.1	0.064457
6.485000	0.1	0.062366
6.486667	0.1	0.059344
6.488333	0.1	0.056871
6.490000	0.1	0.054613
6.491667	0.1	0.051968
6.493333	0.1	0.049798
6.495000	0.1	0.049560
6.496667	0.1	0.052038
6.498333	0.1	0.056890
6.500000	0.1	0.062883
6.501667	0.1	0.068680
6.503333	0.1	0.073561
6.505000	0.1	0.077644
6.506667	0.1	0.081444
6.508333	0.1	0.084545
6.510000	0.1	0.085868
6.511667	0.1	0.085630
6.513333	0.1	0.085202
6.515000	0.1	0.084741
6.516667	0.1	0.082953
6.518333	0.1	0.079307
6.520000	0.1	0.074864
6.521667	0.1	0.071172
6.523333	0.1	0.069258
6.525000	0.1	0.068909
6.526667	0.1	0.068671
6.528333	0.1	0.067349
6.530000	0.1	0.065551
6.531667	0.1	0.065239
6.533333	0.1	0.067414
6.535000	0.1	0.071186
6.536667	0.1	0.075181
6.538333	0.1	0.078618
6.540000	0.1	0.080811
6.541667	0.1	0.081011
6.543333	0.1	0.078934
6.545000	0.1	0.074995
6.546667	0.1	0.070245
6.548333	0.1	0.065961
6.550000	0.1	0.062981
6.551667	0.1	0.062049
6.553333	0.1	0.063712
6.555000	0.1	0.067060
6.556667	0.1	0.070059
6.558333	0.1	0.071493
6.560000	0.1	0.072191
6.561667	0.1	0.074208
6.563333	0.1	0.078673
6.565000	0.1	0.085025
6.566667	0.1	0.091712
6.568333	0.1	0.096583
6.570000	0.1	0.097966
6.571667	0.1	0.096266
6.573333	0.1	0.093682
6.575000	0.1	0.092313
6.576667	0.1	0.092844
6.578333	0.1	0.094809
6.580000	0.1	0.097635
6.581667	0.1	0.100913
6.583333	0.1	0.104066
6.585000	0.1	0.106925
6.586667	0.1	0.110087
6.588333	0.1	0.113691
6.590000	0.1	0.116974
6.591667	0.1	0.119619
6.593333	0.1	0.122185
6.595000	0.1	0.124746
6.596667	0.1	0.126692
6.598333	0.1	0.128034
6.600000	0.1	0.129552
6.601667	0.1	0.131358
6.603333	0.1	0.132625
6.605000	0.1	0.132592
6.606667	0.1	0.131018
6.608333	0.1	0.128313
6.610000	0.1	0.125938
6.611667	0.1	0.125756
6.613333	0.1	0.128434
6.615000	0.1	0.133198
6.616667	0.1	0.138930
6.618333	0.1	0.144709
6.620000	0.1	0.149622
6.621667	0.1	0.152658
6.623333	0.1	0.153701
6.625000	0.1	0.154749
6.626667	0.1	0.158283
6.628333	0.1	0.164411
6.630000	0.1	0.171070
6.631667	0.1	0.176323
6.633333	0.1	0.179745
6.635000	0.1	0.182306
6.636667	0.1	0.185021
6.638333	0.1	0.187778
6.640000	0.1	0.189557
6.641667	0.1	0.189315
6.643333	0.1	0.186986
6.645000	0.1	0.184234
6.646667	0.1	0.183848
6.648333	0.1	0.187610
6.650000	0.1	0.194712
6.651667	0.1	0.202362
6.653333	0.1	0.207769
6.655000	0.1	0.209319
6.656667	0.1	0.207424
6.658333	0.1	0.204723
6.660000	0.1	0.204290
6.661667	0.1	0.207336
6.663333	0.1	0.212793
6.665000	0.1	0.218647
6.666667	0.1	0.223420
6.668333	0.1	0.226372
6.670000	0.1	0.227005
6.671667	0.1	0.225557
6.673333	0.1	0.223867
6.675000	0.1	0.224146
6.676667	0.1	0.227108
6.678333	0.1	0.232295
6.680000	0.1	0.238805
6.681667	0.1	0.245096
6.683333	0.1	0.249394
6.685000	0.1	0.250554
6.686667	0.1	0.248556
6.688333	0.1	0.244733
6.690000	0.1	0.241078
6.691667	0.1	0.238754
6.693333	0.1	0.237739
6.695000	0.1	0.237916
6.696667	0.1	0.239541
6.698333	0.1	0.242293
6.700000	0.1	0.244738
6.701667	0.1	0.245790
6.703333	0.1	0.246796
6.705000	0.1	0.250586
6.706667	0.1	0.257939
6.708333	0.1	0.266386
6.710000	0.1	0.272505
6.711667	0.1	0.274624
6.713333	0.1	0.273446
6.715000	0.1	0.270158
6.716667	0.1	0.265203
6.718333	0.1	0.259597
6.720000	0.1	0.255294
6.721667	0.1	0.253557
6.723333	0.1	0.254563
6.725000	0.1	0.257879
6.726667	0.1	0.262004
6.728333	0.1	0.264952
6.730000	0.1	0.265939
6.731667	0.1	0.265506
6.733333	0.1	0.264505
6.735000	0.1	0.263355
6.736667	0.1	0.261408
6.738333	0.1	0.257329
6.740000	0.1	0.251122
6.741667	0.1	0.244952
6.743333	0.1	0.240887
6.745000	0.1	0.239201
6.746667	0.1	0.239308
6.748333	0.1	0.240589
6.750000	0.1	0.242139
6.751667	0.1	0.243001
6.753333	0.1	0.242987
6.755000	0.1	0.242512
6.756667	0.1	0.241916
6.758333	0.1	0.241543
6.760000	0.1	0.241394
6.761667	0.1	0.240579
6.763333	0.1	0.237944
6.765000	0.1	0.233771
6.766667	0.1	0.230628
6.768333	0.1	0.231043
6.770000	0.1	0.234502
6.771667	0.1	0.238577
6.773333	0.1	0.242018
6.775000	0.1	0.245213
6.776667	0.1	0.248668
6.778333	0.1	0.251778
6.780000	0.1	0.253278
6.781667	0.1	0.252821
6.783333	0.1	0.251359
6.785000	0.1	0.250088
6.786667	0.1	0.249236
6.788333	0.1	0.247969
6.790000	0.1	0.245455
6.791667	0.1	0.242167
6.793333	0.1	0.239960
6.795000	0.1	0.240151
6.796667	0.1	0.241832
6.798333	0.1	0.242786
6.800000	0.1	0.241795
6.801667	0.1	0.239923
6.803333	0.1	0.239410
6.805000	0.1	0.241199
6.806667	0.1	0.244272
6.808333	0.1	0.246870
6.810000	0.1	0.246945
6.811667	0.1	0.243029
6.813333	0.1	0.236081
6.815000	0.1	0.229357
6.816667	0.1	0.226032
6.818333	0.1	0.227252
6.820000	0.1	0.232109
6.821667	0.1	0.238856
6.823333	0.1	0.245268
6.825000	0.1	0.248803
6.826667	0.1	0.248435
6.828333	0.1	0.245711
6.830000	0.1	0.243112
6.831667	0.1	0.242456
6.833333	0.1	0.244165
6.835000	0.1	0.246926
6.836667	0.1	0.248845
6.838333	0.1	0.248668
6.840000	0.1	0.245953
6.841667	0.1	0.241511
6.843333	0.1	0.236994
6.845000	0.1	0.233599
6.846667	0.1	0.232002
6.848333	0.1	0.232565
6.850000	0.1	0.235275
6.851667	0.1	0.239830
6.853333	0.1	0.245199
6.855000	0.1	0.249604
6.856667	0.1	0.251695
6.858333	0.1	0.251574
6.860000	0.1	0.250684
6.861667	0.1	0.250195
6.863333	0.1	0.250246
6.865000	0.1	0.250782
6.866667	0.1	0.251681
6.868333	0.1	0.252584
6.870000	0.1	0.253427
6.871667	0.1	0.254037
6.873333	0.1	0.253608
6.875000	0.1	0.251862
6.876667	0.1	0.249809
6.878333	0.1	0.248416
6.880000	0.1	0.247573
6.881667	0.1	0.246749
6.883333	0.1	0.246190
6.885000	0.1	0.247159
6.886667	0.1	0.250484
6.888333	0.1	0.254940
6.890000	0.1	0.258205
6.891667	0.1	0.259257
6.893333	0.1	0.259071
6.895000	0.1	0.258912
6.896667	0.1	0.258433
6.898333	0.1	0.256496
6.900000	0.1	0.253594
6.901667	0.1	0.251895
6.903333	0.1	0.252919
6.905000	0.1	0.255988
6.906667	0.1	0.258773
6.908333	0.1	0.259373
6.910000	0.1	0.258046
6.911667	0.1	0.256835
6.913333	0.1	0.256998
6.915000	0.1	0.257702
6.916667	0.1	0.257799
6.918333	0.1	0.257147
6.920000	0.1	0.255750
6.921667	0.1	0.253101
6.923333	0.1	0.248998
6.925000	0.1	0.244700
6.926667	0.1	0.242228
6.928333	0.1	0.242782
6.930000	0.1	0.246167
6.931667	0.1	0.250828
6.933333	0.1	0.254246
6.935000	0.1	0.254707
6.936667	0.1	0.252901
6.938333	0.1	0.251513
6.940000	0.1	0.253124
6.941667	0.1	0.258167
6.943333	0.1	0.264402
6.945000	0.1	0.268598
6.946667	0.1	0.269511
6.948333	0.1	0.268449
6.950000	0.1	0.266465
6.951667	0.1	0.263439
6.953333	0.1	0.259811
6.955000	0.1	0.256887
6.956667	0.1	0.255490
6.958333	0.1	0.255490
6.960000	0.1	0.256160
6.961667	0.1	0.256915
6.963333	0.1	0.257911
6.965000	0.1	0.259723
6.966667	0.1	0.262214
6.968333	0.1	0.264170
6.970000	0.1	0.264077
6.971667	0.1	0.261338
6.973333	0.1	0.256491
6.975000	0.1	0.251043
6.976667	0.1	0.247071
6.978333	0.1	0.245692
6.980000	0.1	0.245790
6.981667	0.1	0.245366
6.983333	0.1	0.243876
6.985000	0.1	0.242302
6.986667	0.1	0.241324
6.988333	0.1	0.240239
6.990000	0.1	0.237897
6.991667	0.1	0.234400
6.993333	0.1	0.231303
6.995000	0.1	0.230223
6.996667	0.1	0.231052
6.998333	0.1	0.232137
7.000000	0.1	0.232719
7.001667	0.1	0.233748
7.003333	0.1	0.236155
7.005000	0.1	0.239750
7.006667	0.1	0.243243
7.008333	0.1	0.245105
7.010000	0.1	0.245692
7.011667	0.1	0.247448
7.013333	0.1	0.251597
7.015000	0.1	0.256272
7.016667	0.1	0.258936
7.018333	0.1	0.259238
7.020000	0.1	0.258540
7.021667	0.1	0.257296
7.023333	0.1	0.254191
7.025000	0.1	0.247997
7.026667	0.1	0.239587
7.028333	0.1	0.232118
7.030000	0.1	0.228751
7.031667	0.1	0.229902
7.033333	0.1	0.233576
7.035000	0.1	0.237976
7.036667	0.1	0.242344
7.038333	0.1	0.246107
7.040000	0.1	0.248831
7.041667	0.1	0.250498
7.043333	0.1	0.251061
7.045000	0.1	0.250698
7.046667	0.1	0.250409
7.048333	0.1	0.251643
7.050000	0.1	0.255369
7.051667	0.1	0.261040
7.053333	0.1	0.266475
7.055000	0.1	0.269855
7.056667	0.1	0.271308
7.058333	0.1	0.272002
7.060000	0.1	0.272430
7.061667	0.1	0.272030
7.063333	0.1	0.270219
7.065000	0.1	0.267313
7.066667	0.1	0.264794
7.068333	0.1	0.264533
7.070000	0.1	0.267108
7.071667	0.1	0.270898
7.073333	0.1	0.272812
7.075000	0.1	0.270638
7.076667	0.1	0.265250
7.078333	0.1	0.259867
7.080000	0.1	0.257287
7.081667	0.1	0.258195
7.083333	0.1	0.261269
7.085000	0.1	0.263969
7.086667	0.1	0.264100
7.088333	0.1	0.261781
7.090000	0.1	0.259378
7.091667	0.1	0.258661
7.093333	0.1	0.258964
7.095000	0.1	0.258689
7.096667	0.1	0.257539
7.098333	0.1	0.256640
7.100000	0.1	0.256845
7.101667	0.1	0.257730
7.103333	0.1	0.258046
7.105000	0.1	0.256626
7.106667	0.1	0.253627
7.108333	0.1	0.251164
7.110000	0.1	0.251350
7.111667	0.1	0.254344
7.113333	0.1	0.259080
7.115000	0.1	0.264784
7.116667	0.1	0.270829
7.118333	0.1	0.276025
7.120000	0.1	0.278917
7.121667	0.1	0.278736
7.123333	0.1	0.275890
7.125000	0.1	0.271713
7.126667	0.1	0.267876
7.128333	0.1	0.265753
7.130000	0.1	0.266111
7.131667	0.1	0.268929
7.133333	0.1	0.273092
7.135000	0.1	0.276626
7.136667	0.1	0.277874
7.138333	0.1	0.276431
7.140000	0.1	0.273287
7.141667	0.1	0.270400
7.143333	0.1	0.269078
7.145000	0.1	0.268552
7.146667	0.1	0.267262
7.148333	0.1	0.265003
7.150000	0.1	0.262489
7.151667	0.1	0.259657
7.153333	0.1	0.256435
7.155000	0.1	0.254591
7.156667	0.1	0.256416
7.158333	0.1	0.261376
7.160000	0.1	0.266167
7.161667	0.1	0.268426
7.163333	0.1	0.268617
7.165000	0.1	0.268165
7.166667	0.1	0.267825
7.168333	0.1	0.268091
7.170000	0.1	0.269506
7.171667	0.1	0.272337
7.173333	0.1	0.276067
7.175000	0.1	0.279574
7.176667	0.1	0.282228
7.178333	0.1	0.283979
7.180000	0.1	0.284761
7.181667	0.1	0.284789
7.183333	0.1	0.284403
7.185000	0.1	0.283346
7.186667	0.1	0.280989
7.188333	0.1	0.277045
7.190000	0.1	0.272035
7.191667	0.1	0.267364
7.193333	0.1	0.264319
7.195000	0.1	0.262745
7.196667	0.1	0.261585
7.198333	0.1	0.260430
7.200000	0.1	0.259895
7.201667	0.1	0.260747
7.203333	0.1	0.262791
7.205000	0.1	0.264556
7.206667	0.1	0.264146
7.208333	0.1	0.261259
7.210000	0.1	0.258540
7.211667	0.1	0.258829
7.213333	0.1	0.261362
7.215000	0.1	0.263206
7.216667	0.1	0.263215
7.218333	0.1	0.262372
7.220000	0.1	0.261590
7.221667	0.1	0.260668
7.223333	0.1	0.258749
7.225000	0.1	0.255480
7.226667	0.1	0.251699
7.228333	0.1	0.248961
7.230000	0.1	0.248095
7.231667	0.1	0.248370
7.233333	0.1	0.248714
7.235000	0.1	0.249045
7.236667	0.1	0.249972
7.238333	0.1	0.252039
7.240000	0.1	0.254377
7.241667	0.1	0.254312
7.243333	0.1	0.249962
7.245000	0.1	0.243075
7.246667	0.1	0.237566
7.248333	0.1	0.235564
7.250000	0.1	0.235694
7.251667	0.1	0.235266
7.253333	0.1	0.233739
7.255000	0.1	0.232989
7.256667	0.1	0.234302
7.258333	0.1	0.236616
7.260000	0.1	0.237743
7.261667	0.1	0.236649
7.263333	0.1	0.234577
7.265000	0.1	0.233226
7.266667	0.1	0.232095
7.268333	0.1	0.229180
7.270000	0.1	0.223876
7.271667	0.1	0.217631
7.273333	0.1	0.212933
7.275000	0.1	0.211503
7.276667	0.1	0.213124
7.278333	0.1	0.216668
7.280000	0.1	0.221254
7.281667	0.1	0.225655
7.283333	0.1	0.228123
7.285000	0.1	0.227424
7.286667	0.1	0.223904
7.288333	0.1	0.219191
7.290000	0.1	0.214977
7.291667	0.1	0.212514
7.293333	0.1	0.212560
7.295000	0.1	0.214893
7.296667	0.1	0.218609
7.298333	0.1	0.223024
7.300000	0.1	0.227499
7.301667	0.1	0.230474
7.303333	0.1	0.230107
7.305000	0.1	0.226190
7.306667	0.1	0.220225
7.308333	0.1	0.213929
7.310000	0.1	0.208882
7.311667	0.1	0.206456
7.313333	0.1	0.206903
7.315000	0.1	0.209119
7.316667	0.1	0.211289
7.318333	0.1	0.212071
7.320000	0.1	0.211885
7.321667	0.1	0.211382
7.323333	0.1	0.208914
7.325000	0.1	0.202321
7.326667	0.1	0.192779
7.328333	0.1	0.184556
7.330000	0.1	0.181021
7.331667	0.1	0.182209
7.333333	0.1	0.185990
7.335000	0.1	0.190064
7.336667	0.1	0.193068
7.338333	0.1	0.195005
7.340000	0.1	0.196486
7.341667	0.1	0.197175
7.343333	0.1	0.195857
7.345000	0.1	0.192644
7.346667	0.1	0.189668
7.348333	0.1	0.188462
7.350000	0.1	0.188239
7.351667	0.1	0.187797
7.353333	0.1	0.186889
7.355000	0.1	0.185315
7.356667	0.1	0.182572
7.358333	0.1	0.178483
7.360000	0.1	0.173943
7.361667	0.1	0.170935
7.363333	0.1	0.170828
7.365000	0.1	0.172937
7.366667	0.1	0.175512
7.368333	0.1	0.177594
7.370000	0.1	0.179387
7.371667	0.1	0.181375
7.373333	0.1	0.183331
7.375000	0.1	0.184267
7.376667	0.1	0.183797
7.378333	0.1	0.183159
7.380000	0.1	0.183806
7.381667	0.1	0.185412
7.383333	0.1	0.186493
7.385000	0.1	0.186507
7.386667	0.1	0.186330
7.388333	0.1	0.186954
7.390000	0.1	0.188141
7.391667	0.1	0.188444
7.393333	0.1	0.186590
7.395000	0.1	0.182707
7.396667	0.1	0.178274
7.398333	0.1	0.174907
7.400000	0.1	0.173035
7.401667	0.1	0.172132
7.403333	0.1	0.171149
7.405000	0.1	0.168788
7.406667	0.1	0.164802
7.408333	0.1	0.160877
7.410000	0.1	0.159065
7.411667	0.1	0.159759
7.413333	0.1	0.161766
7.415000	0.1	0.163312
7.416667	0.1	0.162963
7.418333	0.1	0.160709
7.420000	0.1	0.158288
7.421667	0.1	0.157496
7.423333	0.1	0.158669
7.425000	0.1	0.160947
7.426667	0.1	0.163261
7.428333	0.1	0.165016
7.430000	0.1	0.166013
7.431667	0.1	0.165952
7.433333	0.1	0.164374
7.435000	0.1	0.161445
7.436667	0.1	0.158530
7.438333	0.1	0.157263
7.440000	0.1	0.157873
7.441667	0.1	0.159452
7.443333	0.1	0.161389
7.445000	0.1	0.163135
7.446667	0.1	0.163973
7.448333	0.1	0.163885
7.450000	0.1	0.163373
7.451667	0.1	0.162739
7.453333	0.1	0.161901
7.455000	0.1	0.160486
7.456667	0.1	0.158367
7.458333	0.1	0.156011
7.460000	0.1	0.153589
7.461667	0.1	0.150236
7.463333	0.1	0.145319
7.465000	0.1	0.139629
7.466667	0.1	0.134422
7.468333	0.1	0.130916
7.470000	0.1	0.130441
7.471667	0.1	0.133221
7.473333	0.1	0.137906
7.475000	0.1	0.142837
7.476667	0.1	0.146828
7.478333	0.1	0.149505
7.480000	0.1	0.151419
7.481667	0.1	0.152835
7.483333	0.1	0.153338
7.485000	0.1	0.153282
7.486667	0.1	0.154180
7.488333	0.1	0.156891
7.490000	0.1	0.160043
7.491667	0.1	0.160984
7.493333	0.1	0.158525
7.495000	0.1	0.154381
7.496667	0.1	0.150888
7.498333	0.1	0.148513
7.500000	0.1	0.146758
7.501667	0.1	0.145668
7.503333	0.1	0.145300
7.505000	0.1	0.144807
7.506667	0.1	0.142558
7.508333	0.1	0.137798
7.510000	0.1	0.132392
7.511667	0.1	0.129500
7.513333	0.1	0.129910
7.515000	0.1	0.131042
7.516667	0.1	0.130367
7.518333	0.1	0.128467
7.520000	0.1	0.127694
7.521667	0.1	0.128974
7.523333	0.1	0.131424
7.525000	0.1	0.134315
7.526667	0.1	0.137687
7.528333	0.1	0.141305
7.530000	0.1	0.144145
7.531667	0.1	0.145179
7.533333	0.1	0.144406
7.535000	0.1	0.142423
7.536667	0.1	0.139400
7.538333	0.1	0.135694
7.540000	0.1	0.132322
7.541667	0.1	0.130050
7.543333	0.1	0.128853
7.545000	0.1	0.128434
7.546667	0.1	0.128811
7.548333	0.1	0.129840
7.550000	0.1	0.130548
7.551667	0.1	0.130208
7.553333	0.1	0.129663
7.555000	0.1	0.130478
7.556667	0.1	0.133477
7.558333	0.1	0.138213
7.560000	0.1	0.142902
7.561667	0.1	0.145501
7.563333	0.1	0.145133
7.565000	0.1	0.142572
7.566667	0.1	0.139559
7.568333	0.1	0.136965
7.570000	0.1	0.134222
7.571667	0.1	0.131102
7.573333	0.1	0.128578
7.575000	0.1	0.127619
7.576667	0.1	0.128676
7.578333	0.1	0.131791
7.580000	0.1	0.135847
7.581667	0.1	0.138679
7.583333	0.1	0.139317
7.585000	0.1	0.138660
7.586667	0.1	0.137556
7.588333	0.1	0.136094
7.590000	0.1	0.134581
7.591667	0.1	0.133766
7.593333	0.1	0.134278
7.595000	0.1	0.136094
7.596667	0.1	0.138604
7.598333	0.1	0.140979
7.600000	0.1	0.142497
7.601667	0.1	0.142893
7.603333	0.1	0.142204
7.605000	0.1	0.140574
7.606667	0.1	0.138450
7.608333	0.1	0.136485
7.610000	0.1	0.135479
7.611667	0.1	0.136388
7.613333	0.1	0.139182
7.615000	0.1	0.142246
7.616667	0.1	0.144099
7.618333	0.1	0.145016
7.620000	0.1	0.146092
7.621667	0.1	0.147750
7.623333	0.1	0.149612
7.625000	0.1	0.150818
7.626667	0.1	0.150972
7.628333	0.1	0.150441
7.630000	0.1	0.149184
7.631667	0.1	0.146539
7.633333	0.1	0.142613
7.635000	0.1	0.138474
7.636667	0.1	0.134930
7.638333	0.1	0.132257
7.640000	0.1	0.130963
7.641667	0.1	0.131726
7.643333	0.1	0.134329
7.645000	0.1	0.137752
7.646667	0.1	0.141403
7.648333	0.1	0.145175
7.650000	0.1	0.148695
7.651667	0.1	0.151549
7.653333	0.1	0.153398
7.655000	0.1	0.153920
7.656667	0.1	0.153403
7.658333	0.1	0.152849
7.660000	0.1	0.153119
7.661667	0.1	0.154329
7.663333	0.1	0.155712
7.665000	0.1	0.156085
7.666667	0.1	0.155019
7.668333	0.1	0.153240
7.670000	0.1	0.151875
7.671667	0.1	0.151470
7.673333	0.1	0.151424
7.675000	0.1	0.150930
7.676667	0.1	0.150455
7.678333	0.1	0.151349
7.680000	0.1	0.153980
7.681667	0.1	0.157347
7.683333	0.1	0.160290
7.685000	0.1	0.161817
7.686667	0.1	0.160905
7.688333	0.1	0.157659
7.690000	0.1	0.154059
7.691667	0.1	0.152369
7.693333	0.1	0.153384
7.695000	0.1	0.156071
7.696667	0.1	0.158255
7.698333	0.1	0.158139
7.700000	0.1	0.155750
7.701667	0.1	0.152611
7.703333	0.1	0.150041
7.705000	0.1	0.148127
7.706667	0.1	0.146460
7.708333	0.1	0.144858
7.710000	0.1	0.143498
7.711667	0.1	0.142916
7.713333	0.1	0.143265
7.715000	0.1	0.143806
7.716667	0.1	0.144071
7.718333	0.1	0.144406
7.720000	0.1	0.144853
7.721667	0.1	0.145053
7.723333	0.1	0.145333
7.725000	0.1	0.145915
7.726667	0.1	0.145631
7.728333	0.1	0.143447
7.730000	0.1	0.140402
7.731667	0.1	0.138311
7.733333	0.1	0.137887
7.735000	0.1	0.139070
7.736667	0.1	0.141584
7.738333	0.1	0.144555
7.740000	0.1	0.146539
7.741667	0.1	0.146590
7.743333	0.1	0.145510
7.745000	0.1	0.145417
7.746667	0.1	0.147289
7.748333	0.1	0.149696
7.750000	0.1	0.150516
7.751667	0.1	0.149212
7.753333	0.1	0.147270
7.755000	0.1	0.146320
7.756667	0.1	0.145612
7.758333	0.1	0.143060
7.760000	0.1	0.138581
7.761667	0.1	0.134199
7.763333	0.1	0.131223
7.765000	0.1	0.129063
7.766667	0.1	0.126436
7.768333	0.1	0.122795
7.770000	0.1	0.119247
7.771667	0.1	0.117924
7.773333	0.1	0.119531
7.775000	0.1	0.122786
7.776667	0.1	0.126688
7.778333	0.1	0.131242
7.780000	0.1	0.136201
7.781667	0.1	0.140467
7.783333	0.1	0.142725
7.785000	0.1	0.142362
7.786667	0.1	0.140159
7.788333	0.1	0.137868
7.790000	0.1	0.136481
7.791667	0.1	0.135428
7.793333	0.1	0.134166
7.795000	0.1	0.133165
7.796667	0.1	0.132616
7.798333	0.1	0.131689
7.800000	0.1	0.129812
7.801667	0.1	0.127717
7.803333	0.1	0.127135
7.805000	0.1	0.129272
7.806667	0.1	0.133342
7.808333	0.1	0.137258
7.810000	0.1	0.140066
7.811667	0.1	0.142669
7.813333	0.1	0.146041
7.815000	0.1	0.149636
7.816667	0.1	0.151834
7.818333	0.1	0.151405
7.820000	0.1	0.148932
7.821667	0.1	0.146194
7.823333	0.1	0.144262
7.825000	0.1	0.143023
7.826667	0.1	0.142357
7.828333	0.1	0.142371
7.830000	0.1	0.142474
7.831667	0.1	0.141528
7.833333	0.1	0.139726
7.835000	0.1	0.138935
7.836667	0.1	0.140700
7.838333	0.1	0.144471
7.840000	0.1	0.148206
7.841667	0.1	0.150553
7.843333	0.1	0.151573
7.845000	0.1	0.151438
7.846667	0.1	0.150311
7.848333	0.1	0.149286
7.850000	0.1	0.150059
7.851667	0.1	0.153533
7.853333	0.1	0.159023
7.855000	0.1	0.164616
7.856667	0.1	0.168411
7.858333	0.1	0.169557
7.860000	0.1	0.169035
7.861667	0.1	0.168947
7.863333	0.1	0.170344
7.865000	0.1	0.172881
7.866667	0.1	0.176299
7.868333	0.1	0.180574
7.870000	0.1	0.185142
7.871667	0.1	0.188611
7.873333	0.1	0.189720
7.875000	0.1	0.188989
7.876667	0.1	0.188625
7.878333	0.1	0.190111
7.880000	0.1	0.192751
7.881667	0.1	0.195149
7.883333	0.1	0.197240
7.885000	0.1	0.199685
7.886667	0.1	0.202036
7.888333	0.1	0.203028
7.890000	0.1	0.202269
7.891667	0.1	0.200812
7.893333	0.1	0.200220
7.895000	0.1	0.201184
7.896667	0.1	0.203117
7.898333	0.1	0.205445
7.900000	0.1	0.208667
7.901667	0.1	0.213408
7.903333	0.1	0.218838
7.905000	0.1	0.222968
7.906667	0.1	0.224560
7.908333	0.1	0.223960
7.910000	0.1	0.222358
7.911667	0.1	0.221306
7.913333	0.1	0.222442
7.915000	0.1	0.226558
7.916667	0.1	0.232966
7.918333	0.1	0.239718
7.920000	0.1	0.244351
7.921667	0.1	0.245557
7.923333	0.1	0.244668
7.925000	0.1	0.244393
7.926667	0.1	0.245725
7.928333	0.1	0.247392
7.930000	0.1	0.248235
7.931667	0.1	0.248854
7.933333	0.1	0.250526
7.935000	0.1	0.253660
7.936667	0.1	0.257725
7.938333	0.1	0.262307
7.940000	0.1	0.267569
7.941667	0.1	0.273157
7.943333	0.1	0.277376
7.945000	0.1	0.279169
7.946667	0.1	0.280100
7.948333	0.1	0.282479
7.950000	0.1	0.286414
7.951667	0.1	0.289939
7.953333	0.1	0.291811
7.955000	0.1	0.292929
7.956667	0.1	0.294396
7.958333	0.1	0.295704
7.960000	0.1	0.295821
7.961667	0.1	0.294605
7.963333	0.1	0.293315
7.965000	0.1	0.293953
7.966667	0.1	0.297339
7.968333	0.1	0.302815
7.970000	0.1	0.309544
7.971667	0.1	0.316710
7.973333	0.1	0.323197
7.975000	0.1	0.327895
7.976667	0.1	0.330606
7.978333	0.1	0.332035
7.980000	0.1	0.332282
7.981667	0.1	0.330624
7.983333	0.1	0.327639
7.985000	0.1	0.325744
7.986667	0.1	0.326768
7.988333	0.1	0.330079
7.990000	0.1	0.333739
7.991667	0.1	0.336641
7.993333	0.1	0.339006
7.995000	0.1	0.341204
7.996667	0.1	0.342526
7.998333	0.1	0.341623
8.000000	0.1	0.338214
8.001667	0.1	0.333427
8.003333	0.1	0.328510
8.005000	0.1	0.324431
8.006667	0.1	0.322112
8.008333	0.1	0.322084
8.010000	0.1	0.324412
8.011667	0.1	0.328668
8.013333	0.1	0.333344
8.015000	0.1	0.336077
8.016667	0.1	0.336040
8.018333	0.1	0.335048
8.020000	0.1	0.335057
8.021667	0.1	0.335551
8.023333	0.1	0.334652
8.025000	0.1	0.331784
8.026667	0.1	0.328282
8.028333	0.1	0.325874
8.030000	0.1	0.325218
8.031667	0.1	0.325688
8.033333	0.1	0.326065
8.035000	0.1	0.325632
8.036667	0.1	0.324696
8.038333	0.1	0.324026
8.040000	0.1	0.324119
8.041667	0.1	0.324738
8.043333	0.1	0.325018
8.045000	0.1	0.324450
8.046667	0.1	0.323337
8.048333	0.1	0.322564
8.050000	0.1	0.322768
8.051667	0.1	0.324012
8.053333	0.1	0.326606
8.055000	0.1	0.331006
8.056667	0.1	0.336356
8.058333	0.1	0.340692
8.060000	0.1	0.342494
8.061667	0.1	0.341660
8.063333	0.1	0.339434
8.065000	0.1	0.337400
8.066667	0.1	0.336180
8.068333	0.1	0.335807
8.070000	0.1	0.336510
8.071667	0.1	0.338149
8.073333	0.1	0.339863
8.075000	0.1	0.340994
8.076667	0.1	0.341889
8.078333	0.1	0.343365
8.080000	0.1	0.345050
8.081667	0.1	0.345125
8.083333	0.1	0.342480
8.085000	0.1	0.338266
8.086667	0.1	0.334843
8.088333	0.1	0.333800
8.090000	0.1	0.335230
8.091667	0.1	0.338214
8.093333	0.1	0.341432
8.095000	0.1	0.343486
8.096667	0.1	0.343225
8.098333	0.1	0.340464
8.100000	0.1	0.336487
8.101667	0.1	0.333334
8.103333	0.1	0.332450
8.105000	0.1	0.334079
8.106667	0.1	0.337269
8.108333	0.1	0.340445
8.110000	0.1	0.342620
8.111667	0.1	0.344082
8.113333	0.1	0.345600
8.115000	0.1	0.347458
8.116667	0.1	0.349856
8.118333	0.1	0.352850
8.120000	0.1	0.355472
8.121667	0.1	0.356180
8.123333	0.1	0.354331
8.125000	0.1	0.350969
8.126667	0.1	0.348138
8.128333	0.1	0.347253
8.130000	0.1	0.348375
8.131667	0.1	0.350843
8.133333	0.1	0.353856
8.135000	0.1	0.356259
8.136667	0.1	0.356552
8.138333	0.1	0.354019
8.140000	0.1	0.349907
8.141667	0.1	0.346815
8.143333	0.1	0.346722
8.145000	0.1	0.349544
8.146667	0.1	0.353209
8.148333	0.1	0.355551
8.150000	0.1	0.355639
8.151667	0.1	0.353553
8.153333	0.1	0.350196
8.155000	0.1	0.347281
8.156667	0.1	0.346382
8.158333	0.1	0.347761
8.160000	0.1	0.350270
8.161667	0.1	0.352501
8.163333	0.1	0.353763
8.165000	0.1	0.354084
8.166667	0.1	0.353619
8.168333	0.1	0.352343
8.170000	0.1	0.350680
8.171667	0.1	0.349879
8.173333	0.1	0.351174
8.175000	0.1	0.354429
8.176667	0.1	0.357907
8.178333	0.1	0.359556
8.180000	0.1	0.358350
8.181667	0.1	0.354983
8.183333	0.1	0.351747
8.185000	0.1	0.350815
8.186667	0.1	0.352464
8.188333	0.1	0.355644
8.190000	0.1	0.359230
8.191667	0.1	0.361749
8.193333	0.1	0.361409
8.195000	0.1	0.357847
8.196667	0.1	0.352976
8.198333	0.1	0.348943
8.200000	0.1	0.346191
8.201667	0.1	0.344478
8.203333	0.1	0.344366
8.205000	0.1	0.346568
8.206667	0.1	0.350741
8.208333	0.1	0.355514
8.210000	0.1	0.359342
8.211667	0.1	0.361134
8.213333	0.1	0.360198
8.215000	0.1	0.356566
8.216667	0.1	0.351840
8.218333	0.1	0.348543
8.220000	0.1	0.348091
8.221667	0.1	0.349618
8.223333	0.1	0.351151
8.225000	0.1	0.351937
8.226667	0.1	0.352538
8.228333	0.1	0.352999
8.230000	0.1	0.352389
8.231667	0.1	0.350168
8.233333	0.1	0.347150
8.235000	0.1	0.344794
8.236667	0.1	0.344180
8.238333	0.1	0.345311
8.240000	0.1	0.346913
8.241667	0.1	0.347076
8.243333	0.1	0.344468
8.245000	0.1	0.339877
8.246667	0.1	0.336170
8.248333	0.1	0.335542
8.250000	0.1	0.337539
8.251667	0.1	0.340175
8.253333	0.1	0.342061
8.255000	0.1	0.343327
8.256667	0.1	0.344259
8.258333	0.1	0.344096
8.260000	0.1	0.342820
8.261667	0.1	0.342182
8.263333	0.1	0.343220
8.265000	0.1	0.344641
8.266667	0.1	0.344482
8.268333	0.1	0.342340
8.270000	0.1	0.339528
8.271667	0.1	0.337334
8.273333	0.1	0.335658
8.275000	0.1	0.334317
8.276667	0.1	0.334908
8.278333	0.1	0.339090
8.280000	0.1	0.345372
8.281667	0.1	0.349991
8.283333	0.1	0.350415
8.285000	0.1	0.346722
8.286667	0.1	0.340380
8.288333	0.1	0.332883
8.290000	0.1	0.325437
8.291667	0.1	0.319551
8.293333	0.1	0.317087
8.295000	0.1	0.318978
8.296667	0.1	0.323430
8.298333	0.1	0.326666
8.300000	0.1	0.326536
8.301667	0.1	0.324142
8.303333	0.1	0.321670
8.305000	0.1	0.320124
8.306667	0.1	0.319434
8.308333	0.1	0.319583
8.310000	0.1	0.320897
8.311667	0.1	0.323090
8.313333	0.1	0.324547
8.315000	0.1	0.323649
8.316667	0.1	0.320673
8.318333	0.1	0.317488
8.320000	0.1	0.314959
8.321667	0.1	0.311863
8.323333	0.1	0.307513
8.325000	0.1	0.303504
8.326667	0.1	0.301194
8.328333	0.1	0.299416
8.330000	0.1	0.296459
8.331667	0.1	0.292999
8.333333	0.1	0.291737
8.335000	0.1	0.294652
8.336667	0.1	0.301218
8.338333	0.1	0.309306
8.340000	0.1	0.316906
8.341667	0.1	0.322475
8.343333	0.1	0.324431
8.345000	0.1	0.321721
8.346667	0.1	0.315486
8.348333	0.1	0.309083
8.350000	0.1	0.305800
8.351667	0.1	0.306419
8.353333	0.1	0.308752
8.355000	0.1	0.310200
8.356667	0.1	0.310312
8.358333	0.1	0.310093
8.360000	0.1	0.310158
8.361667	0.1	0.310112
8.363333	0.1	0.309087
8.365000	0.1	0.306945
8.366667	0.1	0.304533
8.368333	0.1	0.302684
8.370000	0.1	0.301893
8.371667	0.1	0.302647
8.373333	0.1	0.304570
8.375000	0.1	0.305800
8.376667	0.1	0.304491
8.378333	0.1	0.300636
8.380000	0.1	0.296505
8.381667	0.1	0.294889
8.383333	0.1	0.296249
8.385000	0.1	0.298470
8.386667	0.1	0.299825
8.388333	0.1	0.300300
8.390000	0.1	0.300091
8.391667	0.1	0.298498
8.393333	0.1	0.294866
8.395000	0.1	0.289967
8.396667	0.1	0.285339
8.398333	0.1	0.281227
8.400000	0.1	0.277068
8.401667	0.1	0.273297
8.403333	0.1	0.270419
8.405000	0.1	0.267811
8.406667	0.1	0.265334
8.408333	0.1	0.264258
8.410000	0.1	0.265385
8.411667	0.1	0.267699
8.413333	0.1	0.269641
8.415000	0.1	0.270619
8.416667	0.1	0.270889
8.418333	0.1	0.270815
8.420000	0.1	0.270498
8.421667	0.1	0.269986
8.423333	0.1	0.269529
8.425000	0.1	0.269134
8.426667	0.1	0.267965
8.428333	0.1	0.265371
8.430000	0.1	0.262163
8.431667	0.1	0.259900
8.433333	0.1	0.259555
8.435000	0.1	0.260822
8.436667	0.1	0.261888
8.438333	0.1	0.260486
8.440000	0.1	0.255895
8.441667	0.1	0.249618
8.443333	0.1	0.244053
8.445000	0.1	0.240793
8.446667	0.1	0.239802
8.448333	0.1	0.239732
8.450000	0.1	0.239201
8.451667	0.1	0.237939
8.453333	0.1	0.237152
8.455000	0.1	0.238540
8.456667	0.1	0.242158
8.458333	0.1	0.245948
8.460000	0.1	0.247797
8.461667	0.1	0.246954
8.463333	0.1	0.243969
8.465000	0.1	0.239932
8.466667	0.1	0.235504
8.468333	0.1	0.230735
8.470000	0.1	0.225655
8.471667	0.1	0.219978
8.473333	0.1	0.213329
8.475000	0.1	0.207028
8.476667	0.1	0.204109
8.478333	0.1	0.206507
8.480000	0.1	0.212849
8.481667	0.1	0.219117
8.483333	0.1	0.222027
8.485000	0.1	0.221636
8.486667	0.1	0.219638
8.488333	0.1	0.216449
8.490000	0.1	0.211671
8.491667	0.1	0.206130
8.493333	0.1	0.201627
8.495000	0.1	0.199107
8.496667	0.1	0.198153
8.498333	0.1	0.198563
8.500000	0.1	0.200658
8.501667	0.1	0.203364
8.503333	0.1	0.204346
8.505000	0.1	0.202795
8.506667	0.1	0.200230
8.508333	0.1	0.198497
8.510000	0.1	0.197738
8.511667	0.1	0.196267
8.513333	0.1	0.192290
8.515000	0.1	0.185743
8.516667	0.1	0.178711
8.518333	0.1	0.174018
8.520000	0.1	0.172635
8.521667	0.1	0.173207
8.523333	0.1	0.174353
8.525000	0.1	0.175657
8.526667	0.1	0.177012
8.528333	0.1	0.178679
8.530000	0.1	0.180979
8.531667	0.1	0.183308
8.533333	0.1	0.184155
8.535000	0.1	0.182507
8.536667	0.1	0.178986
8.538333	0.1	0.175345
8.540000	0.1	0.172649
8.541667	0.1	0.170060
8.543333	0.1	0.166041
8.545000	0.1	0.160425
8.546667	0.1	0.154572
8.548333	0.1	0.150618
8.550000	0.1	0.150427
8.551667	0.1	0.153892
8.553333	0.1	0.158967
8.555000	0.1	0.163489
8.556667	0.1	0.165855
8.558333	0.1	0.165044
8.560000	0.1	0.161589
8.561667	0.1	0.157836
8.563333	0.1	0.155997
8.565000	0.1	0.155796
8.566667	0.1	0.155270
8.568333	0.1	0.153789
8.570000	0.1	0.152639
8.571667	0.1	0.153133
8.573333	0.1	0.155456
8.575000	0.1	0.158716
8.576667	0.1	0.161934
8.578333	0.1	0.165417
8.580000	0.1	0.169501
8.581667	0.1	0.172299
8.583333	0.1	0.171135
8.585000	0.1	0.165869
8.586667	0.1	0.159605
8.588333	0.1	0.156020
8.590000	0.1	0.156402
8.591667	0.1	0.158953
8.593333	0.1	0.160704
8.595000	0.1	0.159969
8.596667	0.1	0.157487
8.598333	0.1	0.155210
8.600000	0.1	0.153873
8.601667	0.1	0.153109
8.603333	0.1	0.153659
8.605000	0.1	0.156821
8.606667	0.1	0.162004
8.608333	0.1	0.166926
8.610000	0.1	0.169841
8.611667	0.1	0.170679
8.613333	0.1	0.170195
8.615000	0.1	0.168746
8.616667	0.1	0.166995
8.618333	0.1	0.166558
8.620000	0.1	0.168243
8.621667	0.1	0.171028
8.623333	0.1	0.173599
8.625000	0.1	0.175298
8.626667	0.1	0.175866
8.628333	0.1	0.175391
8.630000	0.1	0.174120
8.631667	0.1	0.171969
8.633333	0.1	0.168560
8.635000	0.1	0.163917
8.636667	0.1	0.159256
8.638333	0.1	0.156886
8.640000	0.1	0.158311
8.641667	0.1	0.162283
8.643333	0.1	0.165734
8.645000	0.1	0.166716
8.646667	0.1	0.165328
8.648333	0.1	0.162376
8.650000	0.1	0.158679
8.651667	0.1	0.155335
8.653333	0.1	0.153002
8.655000	0.1	0.151177
8.656667	0.1	0.149230
8.658333	0.1	0.147708
8.660000	0.1	0.147913
8.661667	0.1	0.150539
8.663333	0.1	0.154898
8.665000	0.1	0.159382
8.666667	0.1	0.162562
8.668333	0.1	0.164085
8.670000	0.1	0.164774
8.671667	0.1	0.165608
8.673333	0.1	0.166320
8.675000	0.1	0.165887
8.676667	0.1	0.164001
8.678333	0.1	0.161105
8.680000	0.1	0.157729
8.681667	0.1	0.154586
8.683333	0.1	0.152737
8.685000	0.1	0.153235
8.686667	0.1	0.156420
8.688333	0.1	0.161282
8.690000	0.1	0.165673
8.691667	0.1	0.167731
8.693333	0.1	0.167252
8.695000	0.1	0.165454
8.696667	0.1	0.163484
8.698333	0.1	0.161352
8.700000	0.1	0.158451
8.701667	0.1	0.154651
8.703333	0.1	0.150776
8.705000	0.1	0.147880
8.706667	0.1	0.146292
8.708333	0.1	0.145659
8.710000	0.1	0.145803
8.711667	0.1	0.146967
8.713333	0.1	0.148774
8.715000	0.1	0.149687
8.716667	0.1	0.148085
8.718333	0.1	0.143792
8.720000	0.1	0.138613
8.721667	0.1	0.135214
8.723333	0.1	0.134408
8.725000	0.1	0.133878
8.726667	0.1	0.130627
8.728333	0.1	0.123978
8.730000	0.1	0.115996
8.731667	0.1	0.109966
8.733333	0.1	0.108411
8.735000	0.1	0.111731
8.736667	0.1	0.118744
8.738333	0.1	0.127917
8.740000	0.1	0.137310
8.741667	0.1	0.144895
8.743333	0.1	0.150069
8.745000	0.1	0.153529
8.746667	0.1	0.155587
8.748333	0.1	0.155997
8.750000	0.1	0.154208
8.751667	0.1	0.149407
8.753333	0.1	0.141901
8.755000	0.1	0.134264
8.756667	0.1	0.129608
8.758333	0.1	0.129179
8.760000	0.1	0.132155
8.761667	0.1	0.136867
8.763333	0.1	0.141254
8.765000	0.1	0.143498
8.766667	0.1	0.142953
8.768333	0.1	0.139778
8.770000	0.1	0.134367
8.771667	0.1	0.128234
8.773333	0.1	0.123596
8.775000	0.1	0.121305
8.776667	0.1	0.120657
8.778333	0.1	0.121258
8.780000	0.1	0.123410
8.781667	0.1	0.126879
8.783333	0.1	0.130329
8.785000	0.1	0.132527
8.786667	0.1	0.133682
8.788333	0.1	0.134972
8.790000	0.1	0.137133
8.791667	0.1	0.139871
8.793333	0.1	0.142246
8.795000	0.1	0.143368
8.796667	0.1	0.142977
8.798333	0.1	0.141128
8.800000	0.1	0.137966
8.801667	0.1	0.134208
8.803333	0.1	0.131046
8.805000	0.1	0.129323
8.806667	0.1	0.129128
8.808333	0.1	0.130325
8.810000	0.1	0.132886
8.811667	0.1	0.136504
8.813333	0.1	0.140183
8.815000	0.1	0.142851
8.816667	0.1	0.143745
8.818333	0.1	0.142390
8.820000	0.1	0.139088
8.821667	0.1	0.135181
8.823333	0.1	0.131801
8.825000	0.1	0.129002
8.826667	0.1	0.126828
8.828333	0.1	0.126217
8.830000	0.1	0.127791
8.831667	0.1	0.130474
8.833333	0.1	0.132117
8.835000	0.1	0.131703
8.836667	0.1	0.130516
8.838333	0.1	0.130474
8.840000	0.1	0.132141
8.841667	0.1	0.134991
8.843333	0.1	0.138166
8.845000	0.1	0.140751
8.846667	0.1	0.142250
8.848333	0.1	0.142632
8.850000	0.1	0.142013
8.851667	0.1	0.140951
8.853333	0.1	0.140285
8.855000	0.1	0.140243
8.856667	0.1	0.140732
8.858333	0.1	0.142306
8.860000	0.1	0.145468
8.861667	0.1	0.149165
8.863333	0.1	0.151419
8.865000	0.1	0.151764
8.866667	0.1	0.151764
8.868333	0.1	0.153165
8.870000	0.1	0.155810
8.871667	0.1	0.157496
8.873333	0.1	0.156420
8.875000	0.1	0.153161
8.876667	0.1	0.149640
8.878333	0.1	0.147256
8.880000	0.1	0.146297
8.881667	0.1	0.146623
8.883333	0.1	0.148518
8.885000	0.1	0.152481
8.886667	0.1	0.158357
8.888333	0.1	0.165389
8.890000	0.1	0.172686
8.891667	0.1	0.179186
8.893333	0.1	0.183685
8.895000	0.1	0.185128
8.896667	0.1	0.183564
8.898333	0.1	0.181156
8.900000	0.1	0.180495
8.901667	0.1	0.181398
8.903333	0.1	0.181017
8.905000	0.1	0.177333
8.906667	0.1	0.171242
8.908333	0.1	0.165114
8.910000	0.1	0.160737
8.911667	0.1	0.159028
8.913333	0.1	0.160406
8.915000	0.1	0.164495
8.916667	0.1	0.170176
8.918333	0.1	0.175852
8.920000	0.1	0.179796
8.921667	0.1	0.181161
8.923333	0.1	0.180393
8.925000	0.1	0.178199
8.926667	0.1	0.175554
8.928333	0.1	0.174306
8.930000	0.1	0.175531
8.931667	0.1	0.177952
8.933333	0.1	0.179443
8.935000	0.1	0.179145
8.936667	0.1	0.177659
8.938333	0.1	0.175717
8.940000	0.1	0.173664
8.941667	0.1	0.172243
8.943333	0.1	0.172686
8.945000	0.1	0.175377
8.946667	0.1	0.178516
8.948333	0.1	0.179121
8.950000	0.1	0.175997
8.951667	0.1	0.171019
8.953333	0.1	0.167056
8.955000	0.1	0.165231
8.956667	0.1	0.164704
8.958333	0.1	0.164234
8.960000	0.1	0.163135
8.961667	0.1	0.161570
8.963333	0.1	0.160486
8.965000	0.1	0.160923
8.966667	0.1	0.163023
8.968333	0.1	0.165631
8.970000	0.1	0.167205
8.971667	0.1	0.167256
8.973333	0.1	0.165920
8.975000	0.1	0.162977
8.976667	0.1	0.158465
8.978333	0.1	0.153678
8.980000	0.1	0.150520
8.981667	0.1	0.149780
8.983333	0.1	0.150148
8.985000	0.1	0.149268
8.986667	0.1	0.146260
8.988333	0.1	0.142730
8.990000	0.1	0.140746
8.991667	0.1	0.140714
8.993333	0.1	0.141421
8.995000	0.1	0.141230
8.996667	0.1	0.139275
8.998333	0.1	0.135940
9.000000	0.1	0.132313
9.001667	0.1	0.129608
9.003333	0.1	0.128890
9.005000	0.1	0.130325
9.006667	0.1	0.132783
9.008333	0.1	0.135060
9.010000	0.1	0.137328
9.011667	0.1	0.140495
9.013333	0.1	0.144495
9.015000	0.1	0.147796
9.016667	0.1	0.148816
9.018333	0.1	0.147624
9.020000	0.1	0.145794
9.021667	0.1	0.144737
9.023333	0.1	0.144299
9.025000	0.1	0.143163
9.026667	0.1	0.140918
9.028333	0.1	0.138432
9.030000	0.1	0.136294
9.031667	0.1	0.134674
9.033333	0.1	0.134027
9.035000	0.1	0.134939
9.036667	0.1	0.137580
9.038333	0.1	0.141650
9.040000	0.1	0.146576
9.041667	0.1	0.151326
9.043333	0.1	0.154367
9.045000	0.1	0.154641
9.046667	0.1	0.152667
9.048333	0.1	0.150143
9.050000	0.1	0.148425
9.051667	0.1	0.147284
9.053333	0.1	0.145440
9.055000	0.1	0.142604
9.056667	0.1	0.140425
9.058333	0.1	0.140080
9.060000	0.1	0.140308
9.061667	0.1	0.139889
9.063333	0.1	0.140327
9.065000	0.1	0.143726
9.066667	0.1	0.149398
9.068333	0.1	0.154399
9.070000	0.1	0.156639
9.071667	0.1	0.156574
9.073333	0.1	0.155913
9.075000	0.1	0.155545
9.076667	0.1	0.155354
9.078333	0.1	0.154893
9.080000	0.1	0.153817
9.081667	0.1	0.152602
9.083333	0.1	0.152742
9.085000	0.1	0.155312
9.086667	0.1	0.159061
9.088333	0.1	0.161156
9.090000	0.1	0.160150
9.091667	0.1	0.157221
9.093333	0.1	0.154572
9.095000	0.1	0.153491
9.096667	0.1	0.153524
9.098333	0.1	0.152881
9.100000	0.1	0.150199
9.101667	0.1	0.146031
9.103333	0.1	0.142339
9.105000	0.1	0.140551
9.106667	0.1	0.140341
9.108333	0.1	0.140704
9.110000	0.1	0.141747
9.111667	0.1	0.144239
9.113333	0.1	0.147722
9.115000	0.1	0.150474
9.116667	0.1	0.151535
9.118333	0.1	0.152015
9.120000	0.1	0.153910
9.121667	0.1	0.157696
9.123333	0.1	0.161650
9.125000	0.1	0.163862
9.126667	0.1	0.163699
9.128333	0.1	0.161380
9.130000	0.1	0.157547
9.131667	0.1	0.153161
9.133333	0.1	0.149184
9.135000	0.1	0.146152
9.136667	0.1	0.144150
9.138333	0.1	0.142804
9.140000	0.1	0.141677
9.141667	0.1	0.141296
9.143333	0.1	0.143005
9.145000	0.1	0.147121
9.146667	0.1	0.152532
9.148333	0.1	0.158106
9.150000	0.1	0.163307
9.151667	0.1	0.167787
9.153333	0.1	0.170823
9.155000	0.1	0.171675
9.156667	0.1	0.170670
9.158333	0.1	0.169086
9.160000	0.1	0.167876
9.161667	0.1	0.167070
9.163333	0.1	0.165799
9.165000	0.1	0.163019
9.166667	0.1	0.159028
9.168333	0.1	0.155903
9.170000	0.1	0.155773
9.171667	0.1	0.158693
9.173333	0.1	0.162697
9.175000	0.1	0.165845
9.176667	0.1	0.167340
9.178333	0.1	0.167154
9.180000	0.1	0.166157
9.181667	0.1	0.165924
9.183333	0.1	0.167163
9.185000	0.1	0.169203
9.186667	0.1	0.171349
9.188333	0.1	0.173626
9.190000	0.1	0.175675
9.191667	0.1	0.175969
9.193333	0.1	0.173142
9.195000	0.1	0.167410
9.196667	0.1	0.160397
9.198333	0.1	0.154255
9.200000	0.1	0.150912
9.201667	0.1	0.150916
9.203333	0.1	0.153217
9.205000	0.1	0.156495
9.206667	0.1	0.159917
9.208333	0.1	0.162981
9.210000	0.1	0.165524
9.211667	0.1	0.167377
9.213333	0.1	0.168388
9.215000	0.1	0.169040
9.216667	0.1	0.169580
9.218333	0.1	0.169063
9.220000	0.1	0.166749
9.221667	0.1	0.163373
9.223333	0.1	0.160071
9.225000	0.1	0.157347
9.226667	0.1	0.155549
9.228333	0.1	0.155680
9.230000	0.1	0.158711
9.231667	0.1	0.163945
9.233333	0.1	0.168900
9.235000	0.1	0.170893
9.236667	0.1	0.168933
9.238333	0.1	0.164532
9.240000	0.1	0.160253
9.241667	0.1	0.157226
9.243333	0.1	0.154534
9.245000	0.1	0.150930
9.246667	0.1	0.146893
9.248333	0.1	0.143996
9.250000	0.1	0.142651
9.251667	0.1	0.142311
9.253333	0.1	0.142632
9.255000	0.1	0.142585
9.256667	0.1	0.140718
9.258333	0.1	0.137445
9.260000	0.1	0.135079
9.261667	0.1	0.135493
9.263333	0.1	0.138986
9.265000	0.1	0.144965
9.266667	0.1	0.152080
9.268333	0.1	0.158031
9.270000	0.1	0.160709
9.271667	0.1	0.160057
9.273333	0.1	0.158083
9.275000	0.1	0.156532
9.276667	0.1	0.155428
9.278333	0.1	0.154646
9.280000	0.1	0.155037
9.281667	0.1	0.157300
9.283333	0.1	0.160728
9.285000	0.1	0.163307
9.286667	0.1	0.163345
9.288333	0.1	0.161370
9.290000	0.1	0.160015
9.291667	0.1	0.161408
9.293333	0.1	0.165063
9.295000	0.1	0.168490
9.296667	0.1	0.169966
9.298333	0.1	0.170153
9.300000	0.1	0.170828
9.301667	0.1	0.172881
9.303333	0.1	0.175438
9.305000	0.1	0.176816
9.306667	0.1	0.176402
9.308333	0.1	0.175685
9.310000	0.1	0.177328
9.311667	0.1	0.182507
9.313333	0.1	0.189156
9.315000	0.1	0.193422
9.316667	0.1	0.192709
9.318333	0.1	0.187536
9.320000	0.1	0.180854
9.321667	0.1	0.175578
9.323333	0.1	0.173086
9.325000	0.1	0.173552
9.326667	0.1	0.176081
9.328333	0.1	0.178702
9.330000	0.1	0.179410
9.331667	0.1	0.177626
9.333333	0.1	0.174767
9.335000	0.1	0.173193
9.336667	0.1	0.174139
9.338333	0.1	0.177212
9.340000	0.1	0.181939
9.341667	0.1	0.188528
9.343333	0.1	0.196528
9.345000	0.1	0.203839
9.346667	0.1	0.208202
9.348333	0.1	0.209105
9.350000	0.1	0.207755
9.351667	0.1	0.205534
9.353333	0.1	0.202977
9.355000	0.1	0.200276
9.356667	0.1	0.198018
9.358333	0.1	0.196928
9.360000	0.1	0.197287
9.361667	0.1	0.198679
9.363333	0.1	0.200500
9.365000	0.1	0.202884
9.366667	0.1	0.206497
9.368333	0.1	0.211159
9.370000	0.1	0.215592
9.371667	0.1	0.219303
9.373333	0.1	0.223075
9.375000	0.1	0.227029
9.376667	0.1	0.229925
9.378333	0.1	0.230847
9.380000	0.1	0.230069
9.381667	0.1	0.228160
9.383333	0.1	0.225725
9.385000	0.1	0.223429
9.386667	0.1	0.221417
9.388333	0.1	0.219699
9.390000	0.1	0.218949
9.391667	0.1	0.219936
9.393333	0.1	0.222358
9.395000	0.1	0.224784
9.396667	0.1	0.226148
9.398333	0.1	0.226838
9.400000	0.1	0.227364
9.401667	0.1	0.227247
9.403333	0.1	0.226181
9.405000	0.1	0.224551
9.406667	0.1	0.222651
9.408333	0.1	0.220626
9.410000	0.1	0.218577
9.411667	0.1	0.217017
9.413333	0.1	0.217562
9.415000	0.1	0.221319
9.416667	0.1	0.226707
9.418333	0.1	0.230530
9.420000	0.1	0.230926
9.421667	0.1	0.228710
9.423333	0.1	0.225818
9.425000	0.1	0.223094
9.426667	0.1	0.220514
9.428333	0.1	0.218600
9.430000	0.1	0.218386
9.431667	0.1	0.220565
9.433333	0.1	0.225003
9.435000	0.1	0.230703
9.436667	0.1	0.236263
9.438333	0.1	0.240514
9.440000	0.1	0.242409
9.441667	0.1	0.241101
9.443333	0.1	0.237222
9.445000	0.1	0.232896
9.446667	0.1	0.229562
9.448333	0.1	0.226814
9.450000	0.1	0.224011
9.451667	0.1	0.221701
9.453333	0.1	0.220714
9.455000	0.1	0.221264
9.456667	0.1	0.223299
9.458333	0.1	0.226367
9.460000	0.1	0.229953
9.461667	0.1	0.234288
9.463333	0.1	0.239229
9.465000	0.1	0.243294
9.466667	0.1	0.245292
9.468333	0.1	0.245641
9.470000	0.1	0.245660
9.471667	0.1	0.246475
9.473333	0.1	0.248454
9.475000	0.1	0.250908
9.476667	0.1	0.252486
9.478333	0.1	0.252323
9.480000	0.1	0.250828
9.481667	0.1	0.249166
9.483333	0.1	0.248416
9.485000	0.1	0.248840
9.486667	0.1	0.249413
9.488333	0.1	0.248756
9.490000	0.1	0.247019
9.491667	0.1	0.245771
9.493333	0.1	0.246190
9.495000	0.1	0.247997
9.496667	0.1	0.249539
9.498333	0.1	0.249255
9.500000	0.1	0.247499
9.501667	0.1	0.246079
9.503333	0.1	0.246079
9.505000	0.1	0.247066
9.506667	0.1	0.248635
9.508333	0.1	0.251532
9.510000	0.1	0.256421
9.511667	0.1	0.262475
9.513333	0.1	0.268007
9.515000	0.1	0.271718
9.516667	0.1	0.273129
9.518333	0.1	0.272715
9.520000	0.1	0.271993
9.521667	0.1	0.273022
9.523333	0.1	0.276822
9.525000	0.1	0.282219
9.526667	0.1	0.286917
9.528333	0.1	0.289632
9.530000	0.1	0.290978
9.531667	0.1	0.292603
9.533333	0.1	0.295667
9.535000	0.1	0.300235
9.536667	0.1	0.305753
9.538333	0.1	0.311160
9.540000	0.1	0.315420
9.541667	0.1	0.318727
9.543333	0.1	0.321930
9.545000	0.1	0.324640
9.546667	0.1	0.326014
9.548333	0.1	0.327029
9.550000	0.1	0.329604
9.551667	0.1	0.333516
9.553333	0.1	0.336515
9.555000	0.1	0.337432
9.556667	0.1	0.336999
9.558333	0.1	0.336166
9.560000	0.1	0.335728
9.561667	0.1	0.336752
9.563333	0.1	0.339802
9.565000	0.1	0.344594
9.566667	0.1	0.351123
9.568333	0.1	0.359965
9.570000	0.1	0.370773
9.571667	0.1	0.381242
9.573333	0.1	0.388524
9.575000	0.1	0.391933
9.576667	0.1	0.393270
9.578333	0.1	0.394695
9.580000	0.1	0.397055
9.581667	0.1	0.400040
9.583333	0.1	0.403090
9.585000	0.1	0.406038
9.586667	0.1	0.409004
9.588333	0.1	0.412087
9.590000	0.1	0.415519
9.591667	0.1	0.419845
9.593333	0.1	0.425666
9.595000	0.1	0.433060
9.596667	0.1	0.441005
9.598333	0.1	0.448064
9.600000	0.1	0.453638
9.601667	0.1	0.457871
9.603333	0.1	0.460753
9.605000	0.1	0.461973
9.606667	0.1	0.461121
9.608333	0.1	0.458355
9.610000	0.1	0.455505
9.611667	0.1	0.455030
9.613333	0.1	0.457382
9.615000	0.1	0.460786
9.616667	0.1	0.463659
9.618333	0.1	0.466211
9.620000	0.1	0.469629
9.621667	0.1	0.474583
9.623333	0.1	0.480860
9.625000	0.1	0.487724
9.626667	0.1	0.494141
9.628333	0.1	0.498737
9.630000	0.1	0.500032
9.631667	0.1	0.497447
9.633333	0.1	0.492805
9.635000	0.1	0.489801
9.636667	0.1	0.490793
9.638333	0.1	0.495003
9.640000	0.1	0.500246
9.641667	0.1	0.504814
9.643333	0.1	0.507636
9.645000	0.1	0.508423
9.646667	0.1	0.507799
9.648333	0.1	0.506630
9.650000	0.1	0.505387
9.651667	0.1	0.503981
9.653333	0.1	0.502393
9.655000	0.1	0.501806
9.656667	0.1	0.503729
9.658333	0.1	0.507673
9.660000	0.1	0.511236
9.661667	0.1	0.512102
9.663333	0.1	0.509326
9.665000	0.1	0.503589
9.666667	0.1	0.496572
9.668333	0.1	0.490285
9.670000	0.1	0.486625
9.671667	0.1	0.486374
9.673333	0.1	0.488800
9.675000	0.1	0.492749
9.676667	0.1	0.497177
9.678333	0.1	0.500865
9.680000	0.1	0.502560
9.681667	0.1	0.501322
9.683333	0.1	0.496726
9.685000	0.1	0.489741
9.686667	0.1	0.483156
9.688333	0.1	0.480241
9.690000	0.1	0.482313
9.691667	0.1	0.487543
9.693333	0.1	0.492609
9.695000	0.1	0.495557
9.696667	0.1	0.496679
9.698333	0.1	0.497368
9.700000	0.1	0.498360
9.701667	0.1	0.498802
9.703333	0.1	0.497354
9.705000	0.1	0.493992
9.706667	0.1	0.489773
9.708333	0.1	0.485536
9.710000	0.1	0.482071
9.711667	0.1	0.480632
9.713333	0.1	0.481918
9.715000	0.1	0.485601
9.716667	0.1	0.490970
9.718333	0.1	0.496912
9.720000	0.1	0.501908
9.721667	0.1	0.504651
9.723333	0.1	0.504917
9.725000	0.1	0.504008
9.726667	0.1	0.503846
9.728333	0.1	0.505177
9.730000	0.1	0.506970
9.731667	0.1	0.507706
9.733333	0.1	0.506816
9.735000	0.1	0.504875
9.736667	0.1	0.503105
9.738333	0.1	0.502607
9.740000	0.1	0.503859
9.741667	0.1	0.506989
9.743333	0.1	0.511310
9.745000	0.1	0.514830
9.746667	0.1	0.515729
9.748333	0.1	0.514137
9.750000	0.1	0.511440
9.751667	0.1	0.508875
9.753333	0.1	0.506961
9.755000	0.1	0.505764
9.756667	0.1	0.505699
9.758333	0.1	0.507976
9.760000	0.1	0.513424
9.761667	0.1	0.521108
9.763333	0.1	0.528637
9.765000	0.1	0.533792
9.766667	0.1	0.535604
9.768333	0.1	0.534724
9.770000	0.1	0.532740
9.771667	0.1	0.530267
9.773333	0.1	0.526519
9.775000	0.1	0.521350
9.776667	0.1	0.516316
9.778333	0.1	0.513014
9.780000	0.1	0.511669
9.781667	0.1	0.511836
9.783333	0.1	0.513527
9.785000	0.1	0.517014
9.786667	0.1	0.522020
9.788333	0.1	0.527571
9.790000	0.1	0.532288
9.791667	0.1	0.535185
9.793333	0.1	0.536768
9.795000	0.1	0.538686
9.796667	0.1	0.542151
9.798333	0.1	0.546891
9.800000	0.1	0.551203
9.801667	0.1	0.553438
9.803333	0.1	0.553704
9.805000	0.1	0.553294
9.806667	0.1	0.552791
9.808333	0.1	0.551539
9.810000	0.1	0.548982
9.811667	0.1	0.546188
9.813333	0.1	0.544838
9.815000	0.1	0.544591
9.816667	0.1	0.543175
9.818333	0.1	0.539040
9.820000	0.1	0.532866
9.821667	0.1	0.527431
9.823333	0.1	0.526248
9.825000	0.1	0.530556
9.826667	0.1	0.537746
9.828333	0.1	0.543804
9.830000	0.1	0.546710
9.831667	0.1	0.547585
9.833333	0.1	0.548959
9.835000	0.1	0.551413
9.836667	0.1	0.552488
9.838333	0.1	0.549620
9.840000	0.1	0.542756
9.841667	0.1	0.533690
9.843333	0.1	0.524721
9.845000	0.1	0.517592
9.846667	0.1	0.512404
9.848333	0.1	0.508367
9.850000	0.1	0.505699
9.851667	0.1	0.505666
9.853333	0.1	0.508730
9.855000	0.1	0.513690
9.856667	0.1	0.518784
9.858333	0.1	0.522756
9.860000	0.1	0.524796
9.861667	0.1	0.524260
9.863333	0.1	0.521131
9.865000	0.1	0.516567
9.866667	0.1	0.512097
9.868333	0.1	0.508600
9.870000	0.1	0.506323
9.871667	0.1	0.505042
9.873333	0.1	0.504632
9.875000	0.1	0.505438
9.876667	0.1	0.507650
9.878333	0.1	0.510933
9.880000	0.1	0.514737
9.881667	0.1	0.518421
9.883333	0.1	0.520912
9.885000	0.1	0.521103
9.886667	0.1	0.519129
9.888333	0.1	0.516297
9.890000	0.1	0.513676
9.891667	0.1	0.511706
9.893333	0.1	0.510425
9.895000	0.1	0.509652
9.896667	0.1	0.509419
9.898333	0.1	0.509713
9.900000	0.1	0.509392
9.901667	0.1	0.507040
9.903333	0.1	0.502830
9.905000	0.1	0.497885
9.906667	0.1	0.492833
9.908333	0.1	0.488013
9.910000	0.1	0.483808
9.911667	0.1	0.480209
9.913333	0.1	0.476637
9.915000	0.1	0.472846
9.916667	0.1	0.469428
9.918333	0.1	0.466798
9.920000	0.1	0.464553
9.921667	0.1	0.462434
9.923333	0.1	0.461298
9.925000	0.1	0.462448
9.926667	0.1	0.465899
9.928333	0.1	0.469955
9.930000	0.1	0.472534
9.931667	0.1	0.472385
9.933333	0.1	0.469829
9.935000	0.1	0.466267
9.936667	0.1	0.462658
9.938333	0.1	0.459137
9.940000	0.1	0.455449
9.941667	0.1	0.451254
9.943333	0.1	0.446890
9.945000	0.1	0.443268
9.946667	0.1	0.440627
9.948333	0.1	0.438839
9.950000	0.1	0.438299
9.951667	0.1	0.438630
9.953333	0.1	0.438127
9.955000	0.1	0.435542
9.956667	0.1	0.430988
9.958333	0.1	0.425573
9.960000	0.1	0.420944
9.961667	0.1	0.418210
9.963333	0.1	0.417014
9.965000	0.1	0.415957
9.966667	0.1	0.414192
9.968333	0.1	0.412087
9.970000	0.1	0.410220
9.971667	0.1	0.408660
9.973333	0.1	0.407109
9.975000	0.1	0.405437
9.976667	0.1	0.404119
9.978333	0.1	0.403770
9.980000	0.1	0.404273
9.981667	0.1	0.405107
9.983333	0.1	0.406383
9.985000	0.1	0.408599
9.986667	0.1	0.411305
9.988333	0.1	0.413205
9.990000	0.1	0.413801
9.991667	0.1	0.413693
9.993333	0.1	0.413153
9.995000	0.1	0.411333
9.996667	0.1	0.407388
9.998333	0.1	0.402140
10.000000	0.1	0.397586
10.001667	0.1	0.394662
10.003333	0.1	0.392757
10.005000	0.1	0.391128
10.006667	0.1	0.389935
10.008333	0.1	0.390168
10.010000	0.1	0.392538
10.011667	0.1	0.396492
10.013333	0.1	0.400506
10.015000	0.1	0.403309
10.016667	0.1	0.404473
10.018333	0.1	0.403952
10.020000	0.1	0.402220
10.021667	0.1	0.400925
10.023333	0.1	0.401782
10.025000	0.1	0.404892
10.026667	0.1	0.409065
10.028333	0.1	0.413125
10.030000	0.1	0.416301
10.031667	0.1	0.417787
10.033333	0.1	0.417144
10.035000	0.1	0.415328
10.036667	0.1	0.414038
10.038333	0.1	0.413973
10.040000	0.1	0.414257
10.041667	0.1	0.413558
10.043333	0.1	0.411486
10.045000	0.1	0.408827
10.046667	0.1	0.406536
10.048333	0.1	0.404827
10.050000	0.1	0.403258
10.051667	0.1	0.401717
10.053333	0.1	0.400641
10.055000	0.1	0.400194
10.056667	0.1	0.399868
10.058333	0.1	0.399081
10.060000	0.1	0.397847
10.061667	0.1	0.396571
10.063333	0.1	0.395435
10.065000	0.1	0.394569
10.066667	0.1	0.394224
10.068333	0.1	0.394229
10.070000	0.1	0.394238
10.071667	0.1	0.394457
10.073333	0.1	0.395025
10.075000	0.1	0.395598
10.076667	0.1	0.396026
10.078333	0.1	0.396548
10.080000	0.1	0.397312
10.081667	0.1	0.398033
10.083333	0.1	0.398061
10.085000	0.1	0.397046
10.086667	0.1	0.395114
10.088333	0.1	0.392306
10.090000	0.1	0.388515
10.091667	0.1	0.384292
10.093333	0.1	0.381013
10.095000	0.1	0.380077
10.096667	0.1	0.381884
10.098333	0.1	0.385228
10.100000	0.1	0.388422
10.101667	0.1	0.390545
10.103333	0.1	0.391132
10.105000	0.1	0.390490
10.106667	0.1	0.390382
10.108333	0.1	0.392608
10.110000	0.1	0.396636
10.111667	0.1	0.399696
10.113333	0.1	0.399612
10.115000	0.1	0.396813
10.116667	0.1	0.393298
10.118333	0.1	0.390373
10.120000	0.1	0.388315
10.121667	0.1	0.387225
10.123333	0.1	0.387062
10.125000	0.1	0.387332
10.126667	0.1	0.387421
10.128333	0.1	0.387132
10.130000	0.1	0.386685
10.131667	0.1	0.386317
10.133333	0.1	0.386271
10.135000	0.1	0.386606
10.136667	0.1	0.386951
10.138333	0.1	0.386909
10.140000	0.1	0.386252
10.141667	0.1	0.384445
10.143333	0.1	0.381069
10.145000	0.1	0.377228
10.146667	0.1	0.375723
10.148333	0.1	0.378364
10.150000	0.1	0.383318
10.151667	0.1	0.386918
10.153333	0.1	0.387761
10.155000	0.1	0.387686
10.156667	0.1	0.389027
10.158333	0.1	0.391998
10.160000	0.1	0.394909
10.161667	0.1	0.396254
10.163333	0.1	0.396068
10.165000	0.1	0.395146
10.166667	0.1	0.393502
10.168333	0.1	0.390811
10.170000	0.1	0.388045
10.171667	0.1	0.387346
10.173333	0.1	0.389968
10.175000	0.1	0.394857
10.176667	0.1	0.399188
10.178333	0.1	0.400511
10.180000	0.1	0.398685
10.181667	0.1	0.395775
10.183333	0.1	0.394005
10.185000	0.1	0.393433
10.186667	0.1	0.392138
10.188333	0.1	0.388948
10.190000	0.1	0.385088
10.191667	0.1	0.382736
10.193333	0.1	0.382666
10.195000	0.1	0.384226
10.196667	0.1	0.386802
10.198333	0.1	0.389726
10.200000	0.1	0.391621
10.201667	0.1	0.390918
10.203333	0.1	0.386694
10.205000	0.1	0.379137
10.206667	0.1	0.370028
10.208333	0.1	0.362666
10.210000	0.1	0.359677
10.211667	0.1	0.360734
10.213333	0.1	0.363928
10.215000	0.1	0.368445
10.216667	0.1	0.373954
10.218333	0.1	0.379155
10.220000	0.1	0.382382
10.221667	0.1	0.382829
10.223333	0.1	0.380953
10.225000	0.1	0.377800
10.226667	0.1	0.374331
10.228333	0.1	0.371248
10.230000	0.1	0.368669
10.231667	0.1	0.366401
10.233333	0.1	0.364827
10.235000	0.1	0.364585
10.236667	0.1	0.365619
10.238333	0.1	0.367202
10.240000	0.1	0.368720
10.241667	0.1	0.369796
10.243333	0.1	0.369940
10.245000	0.1	0.369111
10.246667	0.1	0.368482
10.248333	0.1	0.369637
10.250000	0.1	0.372627
10.251667	0.1	0.375863
10.253333	0.1	0.378643
10.255000	0.1	0.382140
10.256667	0.1	0.387030
10.258333	0.1	0.391575
10.260000	0.1	0.393139
10.261667	0.1	0.390755
10.263333	0.1	0.385866
10.265000	0.1	0.381130
10.266667	0.1	0.378452
10.268333	0.1	0.377470
10.270000	0.1	0.376357
10.271667	0.1	0.374317
10.273333	0.1	0.372697
10.275000	0.1	0.373288
10.276667	0.1	0.376166
10.278333	0.1	0.379840
10.280000	0.1	0.382620
10.281667	0.1	0.383528
10.283333	0.1	0.382625
10.285000	0.1	0.380496
10.286667	0.1	0.377917
10.288333	0.1	0.376264
10.290000	0.1	0.376841
10.291667	0.1	0.379360
10.293333	0.1	0.382448
10.295000	0.1	0.385372
10.296667	0.1	0.388832
10.298333	0.1	0.393824
10.300000	0.1	0.399742
10.301667	0.1	0.404692
10.303333	0.1	0.407961
10.305000	0.1	0.410662
10.306667	0.1	0.414089
10.308333	0.1	0.419025
10.310000	0.1	0.425419
10.311667	0.1	0.431673
10.313333	0.1	0.435691
10.315000	0.1	0.437009
10.316667	0.1	0.437251
10.318333	0.1	0.438839
10.320000	0.1	0.442974
10.321667	0.1	0.448995
10.323333	0.1	0.455938
10.325000	0.1	0.463361
10.326667	0.1	0.470188
10.328333	0.1	0.474639
10.330000	0.1	0.476283
10.331667	0.1	0.476642
10.333333	0.1	0.477559
10.335000	0.1	0.480176
10.336667	0.1	0.485322
10.338333	0.1	0.493601
10.340000	0.1	0.504716
10.341667	0.1	0.517140
10.343333	0.1	0.528581
10.345000	0.1	0.536768
10.346667	0.1	0.541178
10.348333	0.1	0.543897
10.350000	0.1	0.547781
10.351667	0.1	0.554416
10.353333	0.1	0.563716
10.355000	0.1	0.574426
10.356667	0.1	0.585625
10.358333	0.1	0.597653
10.360000	0.1	0.610859
10.361667	0.1	0.624256
10.363333	0.1	0.636699
10.365000	0.1	0.648298
10.366667	0.1	0.659623
10.368333	0.1	0.670650
10.370000	0.1	0.681076
10.371667	0.1	0.690748
10.373333	0.1	0.699502
10.375000	0.1	0.707279
10.376667	0.1	0.714809
10.378333	0.1	0.723791
10.380000	0.1	0.735964
10.381667	0.1	0.752006
10.383333	0.1	0.771289
10.385000	0.1	0.792155
10.386667	0.1	0.812481
10.388333	0.1	0.830730
10.390000	0.1	0.846875
10.391667	0.1	0.862018
10.393333	0.1	0.877017
10.395000	0.1	0.892198
10.396667	0.1	0.908300
10.398333	0.1	0.926740
10.400000	0.1	0.948636
10.401667	0.1	0.973279
10.403333	0.1	0.997917
10.405000	0.1	1.019817
10.406667	0.1	1.038811
10.408333	0.1	1.057577
10.410000	0.1	1.079151
10.411667	0.1	1.104232
10.413333	0.1	1.130733
10.415000	0.1	1.155795
10.416667	0.1	1.178193
10.418333	0.1	1.198859
10.420000	0.1	1.219511
10.421667	0.1	1.241141
10.423333	0.1	1.263879
10.425000	0.1	1.287707
10.426667	0.1	1.312573
10.428333	0.1	1.337980
10.430000	0.1	1.363349
10.431667	0.1	1.388476
10.433333	0.1	1.413152
10.435000	0.1	1.437166
10.436667	0.1	1.460910
10.438333	0.1	1.485255
10.440000	0.1	1.510205
10.441667	0.1	1.534014
10.443333	0.1	1.554871
10.445000	0.1	1.573046
10.446667	0.1	1.590354
10.448333	0.1	1.608524
10.450000	0.1	1.628408
10.451667	0.1	1.649470
10.453333	0.1	1.669619
10.455000	0.1	1.686239
10.456667	0.1	1.698355
10.458333	0.1	1.708074
10.460000	0.1	1.718635
10.461667	0.1	1.731766
10.463333	0.1	1.747366
10.465000	0.1	1.764409
10.466667	0.1	1.781476
10.468333	0.1	1.797141
10.470000	0.1	1.810603
10.471667	0.1	1.821835
10.473333	0.1	1.830827
10.475000	0.1	1.837481
10.476667	0.1	1.841821
10.478333	0.1	1.843669
10.480000	0.1	1.842869
10.481667	0.1	1.840144
10.483333	0.1	1.837006
10.485000	0.1	1.834808
10.486667	0.1	1.834775
10.488333	0.1	1.838263
10.490000	0.1	1.845583
10.491667	0.1	1.854831
10.493333	0.1	1.862780
10.495000	0.1	1.866990
10.496667	0.1	1.867195
10.498333	0.1	1.865048
10.500000	0.1	1.862375
10.501667	0.1	1.860056
10.503333	0.1	1.858650
10.505000	0.1	1.858468
10.506667	0.1	1.858370
10.508333	0.1	1.856750
10.510000	0.1	1.853909
10.511667	0.1	1.851860
10.513333	0.1	1.852033
10.515000	0.1	1.854319
10.516667	0.1	1.857602
10.518333	0.1	1.860075
10.520000	0.1	1.859912
10.521667	0.1	1.856722
10.523333	0.1	1.851735
10.525000	0.1	1.846435
10.526667	0.1	1.841998
10.528333	0.1	1.839502
10.530000	0.1	1.839674
10.531667	0.1	1.842147
10.533333	0.1	1.845029
10.535000	0.1	1.846021
10.536667	0.1	1.844601
10.538333	0.1	1.842291
10.540000	0.1	1.840824
10.541667	0.1	1.840917
10.543333	0.1	1.842207
10.545000	0.1	1.843930
10.546667	0.1	1.845388
10.548333	0.1	1.845686
10.550000	0.1	1.844619
10.551667	0.1	1.843823
10.553333	0.1	1.845607
10.555000	0.1	1.850515
10.556667	0.1	1.856559
10.558333	0.1	1.861183
10.560000	0.1	1.863842
10.561667	0.1	1.865663
10.563333	0.1	1.867465
10.565000	0.1	1.868918
10.566667	0.1	1.869323
10.568333	0.1	1.869095
10.570000	0.1	1.869807
10.571667	0.1	1.872550
10.573333	0.1	1.876764
10.575000	0.1	1.880536
10.576667	0.1	1.881989
10.578333	0.1	1.880652
10.580000	0.1	1.877602
10.581667	0.1	1.874855
10.583333	0.1	1.874655
10.585000	0.1	1.878208
10.586667	0.1	1.884415
10.588333	0.1	1.890273
10.590000	0.1	1.892936
10.591667	0.1	1.891833
10.593333	0.1	1.888927
10.595000	0.1	1.886487
10.596667	0.1	1.884829
10.598333	0.1	1.883293
10.600000	0.1	1.881998
10.601667	0.1	1.881598
10.603333	0.1	1.882315
10.605000	0.1	1.883861
10.606667	0.1	1.885486
10.608333	0.1	1.886375
10.610000	0.1	1.886399
10.611667	0.1	1.885914
10.613333	0.1	1.884853
10.615000	0.1	1.883074
10.616667	0.1	1.881458
10.618333	0.1	1.881402
10.620000	0.1	1.882995
10.621667	0.1	1.884638
10.623333	0.1	1.885034
10.625000	0.1	1.884624
10.626667	0.1	1.884494
10.628333	0.1	1.884778
10.630000	0.1	1.884308
10.631667	0.1	1.881937
10.633333	0.1	1.878208
10.635000	0.1	1.874720
10.636667	0.1	1.872098
10.638333	0.1	1.869882
10.640000	0.1	1.868354
10.641667	0.1	1.868731
10.643333	0.1	1.871074
10.645000	0.1	1.873416
10.646667	0.1	1.873360
10.648333	0.1	1.869793
10.650000	0.1	1.862999
10.651667	0.1	1.853742
10.653333	0.1	1.842664
10.655000	0.1	1.830403
10.656667	0.1	1.818216
10.658333	0.1	1.807669
10.660000	0.1	1.799236
10.661667	0.1	1.791758
10.663333	0.1	1.783948
10.665000	0.1	1.776204
10.666667	0.1	1.769955
10.668333	0.1	1.765047
10.670000	0.1	1.758961
10.671667	0.1	1.749499
10.673333	0.1	1.736847
10.675000	0.1	1.722742
10.676667	0.1	1.708884
10.678333	0.1	1.696134
10.680000	0.1	1.684325
10.681667	0.1	1.672688
10.683333	0.1	1.660795
10.685000	0.1	1.648865
10.686667	0.1	1.636688
10.688333	0.1	1.623100
10.690000	0.1	1.607235
10.691667	0.1	1.589782
10.693333	0.1	1.572669
10.695000	0.1	1.557423
10.696667	0.1	1.543486
10.698333	0.1	1.528538
10.700000	0.1	1.510964
10.701667	0.1	1.491220
10.703333	0.1	1.470717
10.705000	0.1	1.450349
10.706667	0.1	1.430307
10.708333	0.1	1.410688
10.710000	0.1	1.391559
10.711667	0.1	1.372579
10.713333	0.1	1.353263
10.715000	0.1	1.333565
10.716667	0.1	1.314310
10.718333	0.1	1.296536
10.720000	0.1	1.279963
10.721667	0.1	1.262953
10.723333	0.1	1.244042
10.725000	0.1	1.223017
10.726667	0.1	1.201332
10.728333	0.1	1.181243
10.730000	0.1	1.163632
10.731667	0.1	1.147152
10.733333	0.1	1.129727
10.735000	0.1	1.110747
10.736667	0.1	1.091678
10.738333	0.1	1.074485
10.740000	0.1	1.059198
10.741667	0.1	1.043766
10.743333	0.1	1.026550
10.745000	0.1	1.007630
10.746667	0.1	0.987798
10.748333	0.1	0.967383
10.750000	0.1	0.946112
10.751667	0.1	0.923602
10.753333	0.1	0.900370
10.755000	0.1	0.878330
10.756667	0.1	0.859988
10.758333	0.1	0.846284
10.760000	0.1	0.834982
10.761667	0.1	0.822223
10.763333	0.1	0.806213
10.765000	0.1	0.788863
10.766667	0.1	0.773654
10.768333	0.1	0.762125
10.770000	0.1	0.752737
10.771667	0.1	0.743275
10.773333	0.1	0.732807
10.775000	0.1	0.721458
10.776667	0.1	0.710208
10.778333	0.1	0.700103
10.780000	0.1	0.690869
10.781667	0.1	0.681248
10.783333	0.1	0.670203
10.785000	0.1	0.657975
10.786667	0.1	0.646370
10.788333	0.1	0.636969
10.790000	0.1	0.629216
10.791667	0.1	0.621593
10.793333	0.1	0.613788
10.795000	0.1	0.606491
10.796667	0.1	0.599814
10.798333	0.1	0.593103
10.800000	0.1	0.585644
10.801667	0.1	0.577369
10.803333	0.1	0.569480
10.805000	0.1	0.563553
10.806667	0.1	0.559622
10.808333	0.1	0.556568
10.810000	0.1	0.554146
10.811667	0.1	0.552996
10.813333	0.1	0.553187
10.815000	0.1	0.553676
10.816667	0.1	0.552787
10.818333	0.1	0.549168
10.820000	0.1	0.543348
10.821667	0.1	0.538225
10.823333	0.1	0.536549
10.825000	0.1	0.537829
10.826667	0.1	0.539091
10.828333	0.1	0.538598
10.830000	0.1	0.537243
10.831667	0.1	0.536740
10.833333	0.1	0.538151
10.835000	0.1	0.541830
10.836667	0.1	0.546975
10.838333	0.1	0.551478
10.840000	0.1	0.552842
10.841667	0.1	0.549476
10.843333	0.1	0.541746
10.845000	0.1	0.531981
10.846667	0.1	0.523110
10.848333	0.1	0.517098
10.850000	0.1	0.513960
10.851667	0.1	0.512190
10.853333	0.1	0.510644
10.855000	0.1	0.509876
10.856667	0.1	0.511175
10.858333	0.1	0.514546
10.860000	0.1	0.518747
10.861667	0.1	0.523073
10.863333	0.1	0.527957
10.865000	0.1	0.533699
10.866667	0.1	0.539534
10.868333	0.1	0.544153
10.870000	0.1	0.546798
10.871667	0.1	0.547697
10.873333	0.1	0.547450
10.875000	0.1	0.546328
10.876667	0.1	0.544204
10.878333	0.1	0.541233
10.880000	0.1	0.538719
10.881667	0.1	0.538654
10.883333	0.1	0.541606
10.885000	0.1	0.545816
10.886667	0.1	0.549122
10.888333	0.1	0.550924
10.890000	0.1	0.552265
10.891667	0.1	0.554626
10.893333	0.1	0.558821
10.895000	0.1	0.564945
10.896667	0.1	0.572987
10.898333	0.1	0.582910
10.900000	0.1	0.593658
10.901667	0.1	0.602640
10.903333	0.1	0.607120
10.905000	0.1	0.606845
10.906667	0.1	0.605010
10.908333	0.1	0.605294
10.910000	0.1	0.608126
10.911667	0.1	0.610957
10.913333	0.1	0.611586
10.915000	0.1	0.610007
10.916667	0.1	0.607609
10.918333	0.1	0.605593
10.920000	0.1	0.604442
10.921667	0.1	0.604503
10.923333	0.1	0.606319
10.925000	0.1	0.609644
10.926667	0.1	0.612885
10.928333	0.1	0.614645
10.930000	0.1	0.614841
10.931667	0.1	0.614598
10.933333	0.1	0.615721
10.935000	0.1	0.619218
10.936667	0.1	0.624410
10.938333	0.1	0.629397
10.940000	0.1	0.632033
10.941667	0.1	0.631586
10.943333	0.1	0.629323
10.945000	0.1	0.626445
10.946667	0.1	0.622803
10.948333	0.1	0.618189
10.950000	0.1	0.613392
10.951667	0.1	0.609639
10.953333	0.1	0.607604
10.955000	0.1	0.607064
10.956667	0.1	0.606775
10.958333	0.1	0.605150
10.960000	0.1	0.602212
10.961667	0.1	0.599716
10.963333	0.1	0.598608
10.965000	0.1	0.597881
10.966667	0.1	0.596172
10.968333	0.1	0.593485
10.970000	0.1	0.590798
10.971667	0.1	0.589108
10.973333	0.1	0.589183
10.975000	0.1	0.590966
10.976667	0.1	0.593551
10.978333	0.1	0.596261
10.980000	0.1	0.598873
10.981667	0.1	0.600647
10.983333	0.1	0.600414
10.985000	0.1	0.598314
10.986667	0.1	0.596549
10.988333	0.1	0.597360
10.990000	0.1	0.600936
10.991667	0.1	0.605546
10.993333	0.1	0.609155
10.995000	0.1	0.610910
10.996667	0.1	0.611427
10.998333	0.1	0.611539
11.000000	0.1	0.611255
11.001667	0.1	0.609998
11.003333	0.1	0.607311
11.005000	0.1	0.603329
11.006667	0.1	0.598975
11.008333	0.1	0.595539
11.010000	0.1	0.593741
11.011667	0.1	0.593523
11.013333	0.1	0.594663
11.015000	0.1	0.597099
11.016667	0.1	0.600233
11.018333	0.1	0.602361
11.020000	0.1	0.601527
11.021667	0.1	0.597541
11.023333	0.1	0.592810
11.025000	0.1	0.590459
11.026667	0.1	0.592005
11.028333	0.1	0.596819
11.030000	0.1	0.603180
11.031667	0.1	0.609253
11.033333	0.1	0.613509
11.035000	0.1	0.615162
11.036667	0.1	0.614254
11.038333	0.1	0.611455
11.040000	0.1	0.607907
11.041667	0.1	0.605076
11.043333	0.1	0.603986
11.045000	0.1	0.604317
11.046667	0.1	0.605038
11.048333	0.1	0.605858
11.050000	0.1	0.606943
11.051667	0.1	0.608028
11.053333	0.1	0.608838
11.055000	0.1	0.609928
11.056667	0.1	0.612307
11.058333	0.1	0.616168
11.060000	0.1	0.620210
11.061667	0.1	0.622659
11.063333	0.1	0.622720
11.065000	0.1	0.620740
11.066667	0.1	0.617998
11.068333	0.1	0.616456
11.070000	0.1	0.617695
11.071667	0.1	0.621369
11.073333	0.1	0.624969
11.075000	0.1	0.626030
11.076667	0.1	0.624699
11.078333	0.1	0.623348
11.080000	0.1	0.623288
11.081667	0.1	0.623176
11.083333	0.1	0.621742
11.085000	0.1	0.620214
11.086667	0.1	0.620503
11.088333	0.1	0.622878
11.090000	0.1	0.626412
11.091667	0.1	0.629909
11.093333	0.1	0.632601
11.095000	0.1	0.634957
11.096667	0.1	0.638096
11.098333	0.1	0.641975
11.100000	0.1	0.644736
11.101667	0.1	0.644070
11.103333	0.1	0.639628
11.105000	0.1	0.633737
11.106667	0.1	0.629011
11.108333	0.1	0.625756
11.110000	0.1	0.622696
11.111667	0.1	0.619297
11.113333	0.1	0.616317
11.115000	0.1	0.614491
11.116667	0.1	0.613797
11.118333	0.1	0.614040
11.120000	0.1	0.615134
11.121667	0.1	0.616759
11.123333	0.1	0.618384
11.125000	0.1	0.619688
11.126667	0.1	0.620866
11.128333	0.1	0.622189
11.130000	0.1	0.623111
11.131667	0.1	0.622519
11.133333	0.1	0.619870
11.135000	0.1	0.616224
11.136667	0.1	0.613569
11.138333	0.1	0.612391
11.140000	0.1	0.611274
11.141667	0.1	0.609555
11.143333	0.1	0.608517
11.145000	0.1	0.609444
11.146667	0.1	0.611339
11.148333	0.1	0.611418
11.150000	0.1	0.608168
11.151667	0.1	0.602757
11.153333	0.1	0.597336
11.155000	0.1	0.592871
11.156667	0.1	0.588391
11.158333	0.1	0.582421
11.160000	0.1	0.575706
11.161667	0.1	0.571497
11.163333	0.1	0.571972
11.165000	0.1	0.575320
11.166667	0.1	0.577616
11.168333	0.1	0.576898
11.170000	0.1	0.574533
11.171667	0.1	0.573522
11.173333	0.1	0.575981
11.175000	0.1	0.581262
11.176667	0.1	0.586850
11.178333	0.1	0.591446
11.180000	0.1	0.595395
11.181667	0.1	0.598328
11.183333	0.1	0.598780
11.185000	0.1	0.596344
11.186667	0.1	0.592801
11.188333	0.1	0.590621
11.190000	0.1	0.590491
11.191667	0.1	0.590729
11.193333	0.1	0.589560
11.195000	0.1	0.586915
11.196667	0.1	0.583827
11.198333	0.1	0.581080
11.200000	0.1	0.579166
11.201667	0.1	0.578668
11.203333	0.1	0.579907
11.205000	0.1	0.582589
11.206667	0.1	0.585881
11.208333	0.1	0.588796
11.210000	0.1	0.591120
11.211667	0.1	0.593835
11.213333	0.1	0.598161
11.215000	0.1	0.604112
11.216667	0.1	0.610347
11.218333	0.1	0.615600
11.220000	0.1	0.619972
11.221667	0.1	0.624834
11.223333	0.1	0.631306
11.225000	0.1	0.638422
11.226667	0.1	0.643339
11.228333	0.1	0.643753
11.230000	0.1	0.639474
11.231667	0.1	0.632247
11.233333	0.1	0.624959
11.235000	0.1	0.620559
11.236667	0.1	0.620461
11.238333	0.1	0.623506
11.240000	0.1	0.627176
11.241667	0.1	0.629835
11.243333	0.1	0.631339
11.245000	0.1	0.632335
11.246667	0.1	0.633448
11.248333	0.1	0.634752
11.250000	0.1	0.636061
11.251667	0.1	0.637369
11.253333	0.1	0.638710
11.255000	0.1	0.639949
11.256667	0.1	0.640871
11.258333	0.1	0.641420
11.260000	0.1	0.641397
11.261667	0.1	0.640349
11.263333	0.1	0.638678
11.265000	0.1	0.637970
11.266667	0.1	0.639101
11.268333	0.1	0.640806
11.270000	0.1	0.641025
11.271667	0.1	0.638897
11.273333	0.1	0.634799
11.275000	0.1	0.629537
11.276667	0.1	0.624177
11.278333	0.1	0.619534
11.280000	0.1	0.615735
11.281667	0.1	0.612997
11.283333	0.1	0.612517
11.285000	0.1	0.615958
11.286667	0.1	0.623362
11.288333	0.1	0.631562
11.290000	0.1	0.636331
11.291667	0.1	0.636121
11.293333	0.1	0.632368
11.295000	0.1	0.627520
11.296667	0.1	0.623739
11.298333	0.1	0.621849
11.300000	0.1	0.621243
11.301667	0.1	0.621458
11.303333	0.1	0.623427
11.305000	0.1	0.628224
11.306667	0.1	0.634473
11.308333	0.1	0.637951
11.310000	0.1	0.634771
11.311667	0.1	0.625155
11.313333	0.1	0.613439
11.315000	0.1	0.604228
11.316667	0.1	0.599087
11.318333	0.1	0.596829
11.320000	0.1	0.595711
11.321667	0.1	0.594882
11.323333	0.1	0.594230
11.325000	0.1	0.593457
11.326667	0.1	0.591935
11.328333	0.1	0.589443
11.330000	0.1	0.586612
11.331667	0.1	0.584391
11.333333	0.1	0.582878
11.335000	0.1	0.581304
11.336667	0.1	0.579483
11.338333	0.1	0.578379
11.340000	0.1	0.578179
11.341667	0.1	0.576833
11.343333	0.1	0.572624
11.345000	0.1	0.567008
11.346667	0.1	0.562905
11.348333	0.1	0.561848
11.350000	0.1	0.563962
11.351667	0.1	0.568558
11.353333	0.1	0.574295
11.355000	0.1	0.579306
11.356667	0.1	0.581415
11.358333	0.1	0.579190
11.360000	0.1	0.573159
11.361667	0.1	0.565578
11.363333	0.1	0.558933
11.365000	0.1	0.554994
11.366667	0.1	0.554356
11.368333	0.1	0.556186
11.370000	0.1	0.558826
11.371667	0.1	0.560856
11.373333	0.1	0.561387
11.375000	0.1	0.559846
11.376667	0.1	0.556214
11.378333	0.1	0.551818
11.380000	0.1	0.548721
11.381667	0.1	0.547674
11.383333	0.1	0.548009
11.385000	0.1	0.549043
11.386667	0.1	0.550454
11.388333	0.1	0.551934
11.390000	0.1	0.552754
11.391667	0.1	0.551632
11.393333	0.1	0.547827
11.395000	0.1	0.542384
11.396667	0.1	0.537583
11.398333	0.1	0.535226
11.400000	0.1	0.536223
11.401667	0.1	0.540521
11.403333	0.1	0.546677
11.405000	0.1	0.552456
11.406667	0.1	0.555445
11.408333	0.1	0.553713
11.410000	0.1	0.547688
11.411667	0.1	0.540651
11.413333	0.1	0.536111
11.415000	0.1	0.534989
11.416667	0.1	0.535962
11.418333	0.1	0.537662
11.420000	0.1	0.539841
11.421667	0.1	0.543138
11.423333	0.1	0.548004
11.425000	0.1	0.553592
11.426667	0.1	0.558048
11.428333	0.1	0.559636
11.430000	0.1	0.557331
11.431667	0.1	0.551529
11.433333	0.1	0.544228
11.435000	0.1	0.537578
11.436667	0.1	0.532768
11.438333	0.1	0.529988
11.440000	0.1	0.528703
11.441667	0.1	0.528144
11.443333	0.1	0.527641
11.445000	0.1	0.527049
11.446667	0.1	0.526798
11.448333	0.1	0.526947
11.450000	0.1	0.526877
11.451667	0.1	0.525680
11.453333	0.1	0.522430
11.455000	0.1	0.516917
11.456667	0.1	0.510570
11.458333	0.1	0.505657
11.460000	0.1	0.503277
11.461667	0.1	0.502793
11.463333	0.1	0.502872
11.465000	0.1	0.502365
11.466667	0.1	0.500707
11.468333	0.1	0.498467
11.470000	0.1	0.497145
11.471667	0.1	0.497568
11.473333	0.1	0.498681
11.475000	0.1	0.498658
11.476667	0.1	0.496600
11.478333	0.1	0.493000
11.480000	0.1	0.489061
11.481667	0.1	0.485540
11.483333	0.1	0.482523
11.485000	0.1	0.480358
11.486667	0.1	0.479664
11.488333	0.1	0.480069
11.490000	0.1	0.479706
11.491667	0.1	0.476805
11.493333	0.1	0.471477
11.495000	0.1	0.465540
11.496667	0.1	0.460385
11.498333	0.1	0.455640
11.500000	0.1	0.450425
11.501667	0.1	0.444697
11.503333	0.1	0.439077
11.505000	0.1	0.434089
11.506667	0.1	0.430071
11.508333	0.1	0.427831
11.510000	0.1	0.428348
11.511667	0.1	0.431272
11.513333	0.1	0.434350
11.515000	0.1	0.435039
11.516667	0.1	0.432450
11.518333	0.1	0.427733
11.520000	0.1	0.422993
11.521667	0.1	0.419505
11.523333	0.1	0.416492
11.525000	0.1	0.412776
11.526667	0.1	0.408827
11.528333	0.1	0.405498
11.530000	0.1	0.402420
11.531667	0.1	0.399342
11.533333	0.1	0.397568
11.535000	0.1	0.398532
11.536667	0.1	0.401703
11.538333	0.1	0.405279
11.540000	0.1	0.408245
11.541667	0.1	0.410364
11.543333	0.1	0.410858
11.545000	0.1	0.408441
11.546667	0.1	0.402462
11.548333	0.1	0.393703
11.550000	0.1	0.384669
11.551667	0.1	0.378173
11.553333	0.1	0.374983
11.555000	0.1	0.373744
11.556667	0.1	0.372808
11.558333	0.1	0.371491
11.560000	0.1	0.370122
11.561667	0.1	0.369209
11.563333	0.1	0.368822
11.565000	0.1	0.368212
11.566667	0.1	0.365772
11.568333	0.1	0.360426
11.570000	0.1	0.353274
11.571667	0.1	0.346699
11.573333	0.1	0.342098
11.575000	0.1	0.339830
11.576667	0.1	0.340347
11.578333	0.1	0.343784
11.580000	0.1	0.349246
11.581667	0.1	0.355286
11.583333	0.1	0.360846
11.585000	0.1	0.365269
11.586667	0.1	0.367458
11.588333	0.1	0.365763
11.590000	0.1	0.359807
11.591667	0.1	0.351719
11.593333	0.1	0.344529
11.595000	0.1	0.340026
11.596667	0.1	0.338140
11.598333	0.1	0.337632
11.600000	0.1	0.337698
11.601667	0.1	0.338214
11.603333	0.1	0.338592
11.605000	0.1	0.338233
11.606667	0.1	0.337469
11.608333	0.1	0.336966
11.610000	0.1	0.337083
11.611667	0.1	0.337865
11.613333	0.1	0.339258
11.615000	0.1	0.341018
11.616667	0.1	0.342568
11.618333	0.1	0.343313
11.620000	0.1	0.342899
11.621667	0.1	0.341339
11.623333	0.1	0.339369
11.625000	0.1	0.338065
11.626667	0.1	0.337670
11.628333	0.1	0.337185
11.630000	0.1	0.335099
11.631667	0.1	0.330857
11.633333	0.1	0.325893
11.635000	0.1	0.322051
11.636667	0.1	0.319406
11.638333	0.1	0.316794
11.640000	0.1	0.313693
11.641667	0.1	0.310824
11.643333	0.1	0.309362
11.645000	0.1	0.309399
11.646667	0.1	0.309623
11.648333	0.1	0.309418
11.650000	0.1	0.310023
11.651667	0.1	0.312380
11.653333	0.1	0.315541
11.655000	0.1	0.318266
11.656667	0.1	0.320915
11.658333	0.1	0.324603
11.660000	0.1	0.328636
11.661667	0.1	0.330252
11.663333	0.1	0.327742
11.665000	0.1	0.322522
11.666667	0.1	0.317637
11.668333	0.1	0.315346
11.670000	0.1	0.315979
11.671667	0.1	0.318126
11.673333	0.1	0.319881
11.675000	0.1	0.319914
11.676667	0.1	0.317674
11.678333	0.1	0.313260
11.680000	0.1	0.307271
11.681667	0.1	0.300673
11.683333	0.1	0.294754
11.685000	0.1	0.290498
11.686667	0.1	0.288007
11.688333	0.1	0.287322
11.690000	0.1	0.288920
11.691667	0.1	0.292431
11.693333	0.1	0.296212
11.695000	0.1	0.299201
11.696667	0.1	0.301879
11.698333	0.1	0.304938
11.700000	0.1	0.307993
11.701667	0.1	0.310028
11.703333	0.1	0.310550
11.705000	0.1	0.309469
11.706667	0.1	0.306424
11.708333	0.1	0.301045
11.710000	0.1	0.293916
11.711667	0.1	0.287057
11.713333	0.1	0.283206
11.715000	0.1	0.283858
11.716667	0.1	0.288109
11.718333	0.1	0.293315
11.720000	0.1	0.296761
11.721667	0.1	0.297115
11.723333	0.1	0.294680
11.725000	0.1	0.290442
11.726667	0.1	0.285604
11.728333	0.1	0.281301
11.730000	0.1	0.277804
11.731667	0.1	0.274437
11.733333	0.1	0.270992
11.735000	0.1	0.268691
11.736667	0.1	0.268831
11.738333	0.1	0.270773
11.740000	0.1	0.272328
11.741667	0.1	0.272393
11.743333	0.1	0.272221
11.745000	0.1	0.273264
11.746667	0.1	0.275257
11.748333	0.1	0.277176
11.750000	0.1	0.278307
11.751667	0.1	0.277502
11.753333	0.1	0.273171
11.755000	0.1	0.265636
11.756667	0.1	0.258163
11.758333	0.1	0.253827
11.760000	0.1	0.252482
11.761667	0.1	0.252286
11.763333	0.1	0.252360
11.765000	0.1	0.252859
11.766667	0.1	0.253767
11.768333	0.1	0.254479
11.770000	0.1	0.254577
11.771667	0.1	0.254596
11.773333	0.1	0.255052
11.775000	0.1	0.255429
11.776667	0.1	0.255122
11.778333	0.1	0.254358
11.780000	0.1	0.253264
11.781667	0.1	0.251401
11.783333	0.1	0.248905
11.785000	0.1	0.246638
11.786667	0.1	0.245105
11.788333	0.1	0.244211
11.790000	0.1	0.244244
11.791667	0.1	0.246223
11.793333	0.1	0.250358
11.795000	0.1	0.255168
11.796667	0.1	0.259485
11.798333	0.1	0.263639
11.800000	0.1	0.267671
11.801667	0.1	0.270391
11.803333	0.1	0.271476
11.805000	0.1	0.272295
11.806667	0.1	0.273539
11.808333	0.1	0.274312
11.810000	0.1	0.273888
11.811667	0.1	0.272514
11.813333	0.1	0.270312
11.815000	0.1	0.267169
11.816667	0.1	0.263676
11.818333	0.1	0.260798
11.820000	0.1	0.258815
11.821667	0.1	0.257483
11.823333	0.1	0.257292
11.825000	0.1	0.259914
11.826667	0.1	0.265916
11.828333	0.1	0.272994
11.830000	0.1	0.278465
11.831667	0.1	0.281935
11.833333	0.1	0.284021
11.835000	0.1	0.284798
11.836667	0.1	0.284365
11.838333	0.1	0.283439
11.840000	0.1	0.282559
11.841667	0.1	0.280836
11.843333	0.1	0.276738
11.845000	0.1	0.270708
11.846667	0.1	0.265590
11.848333	0.1	0.263993
11.850000	0.1	0.266256
11.851667	0.1	0.270726
11.853333	0.1	0.275183
11.855000	0.1	0.278410
11.856667	0.1	0.280594
11.858333	0.1	0.282894
11.860000	0.1	0.286666
11.861667	0.1	0.291821
11.863333	0.1	0.296077
11.865000	0.1	0.297190
11.866667	0.1	0.295574
11.868333	0.1	0.293786
11.870000	0.1	0.293525
11.871667	0.1	0.294442
11.873333	0.1	0.295658
11.875000	0.1	0.296752
11.876667	0.1	0.297804
11.878333	0.1	0.299350
11.880000	0.1	0.301856
11.881667	0.1	0.305143
11.883333	0.1	0.309022
11.885000	0.1	0.313492
11.886667	0.1	0.317548
11.888333	0.1	0.319928
11.890000	0.1	0.321269
11.891667	0.1	0.323500
11.893333	0.1	0.327798
11.895000	0.1	0.333660
11.896667	0.1	0.338992
11.898333	0.1	0.341786
11.900000	0.1	0.341735
11.901667	0.1	0.339467
11.903333	0.1	0.335444
11.905000	0.1	0.330149
11.906667	0.1	0.325148
11.908333	0.1	0.323467
11.910000	0.1	0.327225
11.911667	0.1	0.335020
11.913333	0.1	0.343337
11.915000	0.1	0.349949
11.916667	0.1	0.355067
11.918333	0.1	0.359546
11.920000	0.1	0.363267
11.921667	0.1	0.366229
11.923333	0.1	0.369903
11.925000	0.1	0.375607
11.926667	0.1	0.382429
11.928333	0.1	0.388101
11.930000	0.1	0.391165
11.931667	0.1	0.392040
11.933333	0.1	0.392548
11.935000	0.1	0.394280
11.936667	0.1	0.397423
11.938333	0.1	0.401009
11.940000	0.1	0.403761
11.941667	0.1	0.404692
11.943333	0.1	0.403430
11.945000	0.1	0.400641
11.946667	0.1	0.398220
11.948333	0.1	0.398522
11.950000	0.1	0.403035
11.951667	0.1	0.411267
11.953333	0.1	0.421125
11.955000	0.1	0.430327
11.956667	0.1	0.437400
11.958333	0.1	0.442010
11.960000	0.1	0.444679
11.961667	0.1	0.446290
11.963333	0.1	0.447519
11.965000	0.1	0.448315
11.966667	0.1	0.448492
11.968333	0.1	0.448646
11.970000	0.1	0.449689
11.971667	0.1	0.452027
11.973333	0.1	0.455226
11.975000	0.1	0.458551
11.976667	0.1	0.461894
11.978333	0.1	0.465298
11.980000	0.1	0.467910
11.981667	0.1	0.468898
11.983333	0.1	0.468963
11.985000	0.1	0.469848
11.986667	0.1	0.472637
11.988333	0.1	0.477158
11.990000	0.1	0.482588
11.991667	0.1	0.487897
11.993333	0.1	0.491780
11.995000	0.1	0.493368
11.996667	0.1	0.493433
11.998333	0.1	0.493885
12.000000	0.1	0.495845
12.001667	0.1	0.499319
12.003333	0.1	0.504251
12.005000	0.1	0.510444
12.006667	0.1	0.516730
12.008333	0.1	0.521201
12.010000	0.1	0.522668
12.011667	0.1	0.521541
12.013333	0.1	0.519417
12.015000	0.1	0.518071
12.016667	0.1	0.518151
12.018333	0.1	0.518532
12.020000	0.1	0.517955
12.021667	0.1	0.517131
12.023333	0.1	0.518276
12.025000	0.1	0.523045
12.026667	0.1	0.531068
12.028333	0.1	0.540083
12.030000	0.1	0.547599
12.031667	0.1	0.552195
12.033333	0.1	0.553601
12.035000	0.1	0.552591
12.036667	0.1	0.550705
12.038333	0.1	0.549485
12.040000	0.1	0.549811
12.041667	0.1	0.551715
12.043333	0.1	0.554947
12.045000	0.1	0.559613
12.046667	0.1	0.565490
12.048333	0.1	0.571497
12.050000	0.1	0.576619
12.051667	0.1	0.580670
12.053333	0.1	0.584037
12.055000	0.1	0.587376
12.056667	0.1	0.590710
12.058333	0.1	0.593057
12.060000	0.1	0.594039
12.061667	0.1	0.594715
12.063333	0.1	0.596116
12.065000	0.1	0.597811
12.066667	0.1	0.598640
12.068333	0.1	0.598552
12.070000	0.1	0.598994
12.071667	0.1	0.601369
12.073333	0.1	0.605718
12.075000	0.1	0.611236
12.076667	0.1	0.617290
12.078333	0.1	0.623097
12.080000	0.1	0.627148
12.081667	0.1	0.628596
12.083333	0.1	0.628941
12.085000	0.1	0.630682
12.086667	0.1	0.634375
12.088333	0.1	0.638403
12.090000	0.1	0.641388
12.091667	0.1	0.643735
12.093333	0.1	0.646510
12.095000	0.1	0.649448
12.096667	0.1	0.651767
12.098333	0.1	0.654133
12.100000	0.1	0.657709
12.101667	0.1	0.662073
12.103333	0.1	0.665365
12.105000	0.1	0.666548
12.106667	0.1	0.666846
12.108333	0.1	0.668503
12.110000	0.1	0.672848
12.111667	0.1	0.679633
12.113333	0.1	0.687372
12.115000	0.1	0.694143
12.116667	0.1	0.697942
12.118333	0.1	0.697435
12.120000	0.1	0.693877
12.121667	0.1	0.690916
12.123333	0.1	0.691391
12.125000	0.1	0.695456
12.126667	0.1	0.701575
12.128333	0.1	0.708564
12.130000	0.1	0.715894
12.131667	0.1	0.722250
12.133333	0.1	0.726515
12.135000	0.1	0.729826
12.136667	0.1	0.734078
12.138333	0.1	0.739186
12.140000	0.1	0.743144
12.141667	0.1	0.743982
12.143333	0.1	0.741519
12.145000	0.1	0.737417
12.146667	0.1	0.733817
12.148333	0.1	0.732620
12.150000	0.1	0.735717
12.151667	0.1	0.743894
12.153333	0.1	0.754958
12.155000	0.1	0.764420
12.156667	0.1	0.768793
12.158333	0.1	0.767941
12.160000	0.1	0.764593
12.161667	0.1	0.762246
12.163333	0.1	0.763154
12.165000	0.1	0.767568
12.166667	0.1	0.774688
12.168333	0.1	0.783768
12.170000	0.1	0.794227
12.171667	0.1	0.805142
12.173333	0.1	0.815270
12.175000	0.1	0.823545
12.176667	0.1	0.829394
12.178333	0.1	0.833226
12.180000	0.1	0.836737
12.181667	0.1	0.841930
12.183333	0.1	0.849641
12.185000	0.1	0.859075
12.186667	0.1	0.868835
12.188333	0.1	0.878097
12.190000	0.1	0.886270
12.191667	0.1	0.892417
12.193333	0.1	0.896095
12.195000	0.1	0.898195
12.196667	0.1	0.900314
12.198333	0.1	0.903890
12.200000	0.1	0.909758
12.201667	0.1	0.917888
12.203333	0.1	0.927639
12.205000	0.1	0.938335
12.206667	0.1	0.949437
12.208333	0.1	0.960166
12.210000	0.1	0.969796
12.211667	0.1	0.978857
12.213333	0.1	0.988962
12.215000	0.1	1.000566
12.216667	0.1	1.012194
12.218333	0.1	1.022425
12.220000	0.1	1.031402
12.221667	0.1	1.040054
12.223333	0.1	1.049014
12.225000	0.1	1.058327
12.226667	0.1	1.067808
12.228333	0.1	1.077857
12.230000	0.1	1.089340
12.231667	0.1	1.102583
12.233333	0.1	1.117657
12.235000	0.1	1.134970
12.236667	0.1	1.153955
12.238333	0.1	1.171827
12.240000	0.1	1.185802
12.241667	0.1	1.196219
12.243333	0.1	1.205732
12.245000	0.1	1.216042
12.246667	0.1	1.227236
12.248333	0.1	1.239576
12.250000	0.1	1.254259
12.251667	0.1	1.272238
12.253333	0.1	1.292448
12.255000	0.1	1.312126
12.256667	0.1	1.329328
12.258333	0.1	1.344392
12.260000	0.1	1.358902
12.261667	0.1	1.374069
12.263333	0.1	1.390171
12.265000	0.1	1.406837
12.266667	0.1	1.423778
12.268333	0.1	1.441031
12.270000	0.1	1.458186
12.271667	0.1	1.474116
12.273333	0.1	1.488361
12.275000	0.1	1.501995
12.276667	0.1	1.516347
12.278333	0.1	1.531667
12.280000	0.1	1.547351
12.281667	0.1	1.562242
12.283333	0.1	1.574913
12.285000	0.1	1.585251
12.286667	0.1	1.595570
12.288333	0.1	1.608930
12.290000	0.1	1.626234
12.291667	0.1	1.645512
12.293333	0.1	1.663882
12.295000	0.1	1.679892
12.296667	0.1	1.693736
12.298333	0.1	1.706029
12.300000	0.1	1.717424
12.301667	0.1	1.729014
12.303333	0.1	1.741983
12.305000	0.1	1.756805
12.306667	0.1	1.772768
12.308333	0.1	1.788381
12.310000	0.1	1.803138
12.311667	0.1	1.818314
12.313333	0.1	1.834771
12.315000	0.1	1.850934
12.316667	0.1	1.864475
12.318333	0.1	1.874827
12.320000	0.1	1.883144
12.321667	0.1	1.891032
12.323333	0.1	1.899670
12.325000	0.1	1.908946
12.326667	0.1	1.917635
12.328333	0.1	1.925067
12.330000	0.1	1.932038
12.331667	0.1	1.939726
12.333333	0.1	1.948411
12.335000	0.1	1.957491
12.336667	0.1	1.966199
12.338333	0.1	1.973882
12.340000	0.1	1.979936
12.341667	0.1	1.984118
12.343333	0.1	1.987293
12.345000	0.1	1.991168
12.346667	0.1	1.996681
12.348333	0.1	2.003722
12.350000	0.1	2.012579
12.351667	0.1	2.024048
12.353333	0.1	2.037925
12.355000	0.1	2.052546
12.356667	0.1	2.066153
12.358333	0.1	2.077725
12.360000	0.1	2.086689
12.361667	0.1	2.092882
12.363333	0.1	2.096831
12.365000	0.1	2.099844
12.366667	0.1	2.103481
12.368333	0.1	2.108891
12.370000	0.1	2.116198
12.371667	0.1	2.124351
12.373333	0.1	2.131830
12.375000	0.1	2.137786
12.376667	0.1	2.142428
12.378333	0.1	2.146438
12.380000	0.1	2.150349
12.381667	0.1	2.154903
12.383333	0.1	2.161465
12.385000	0.1	2.170824
12.386667	0.1	2.181712
12.388333	0.1	2.191612
12.390000	0.1	2.198620
12.391667	0.1	2.202261
12.393333	0.1	2.203393
12.395000	0.1	2.203346
12.396667	0.1	2.203258
12.398333	0.1	2.204152
12.400000	0.1	2.207146
12.401667	0.1	2.212846
12.403333	0.1	2.220715
12.405000	0.1	2.229419
12.406667	0.1	2.237824
12.408333	0.1	2.245614
12.410000	0.1	2.253391
12.411667	0.1	2.261950
12.413333	0.1	2.270583
12.415000	0.1	2.276897
12.416667	0.1	2.278830
12.418333	0.1	2.276693
12.420000	0.1	2.273456
12.421667	0.1	2.272497
12.423333	0.1	2.274676
12.425000	0.1	2.278220
12.426667	0.1	2.281172
12.428333	0.1	2.283165
12.430000	0.1	2.284981
12.431667	0.1	2.287356
12.433333	0.1	2.290430
12.435000	0.1	2.293903
12.436667	0.1	2.297349
12.438333	0.1	2.300376
12.440000	0.1	2.302970
12.441667	0.1	2.305396
12.443333	0.1	2.307310
12.445000	0.1	2.307952
12.446667	0.1	2.307487
12.448333	0.1	2.307142
12.450000	0.1	2.307696
12.451667	0.1	2.308488
12.453333	0.1	2.308460
12.455000	0.1	2.307491
12.456667	0.1	2.305838
12.458333	0.1	2.303366
12.460000	0.1	2.299864
12.461667	0.1	2.295449
12.463333	0.1	2.291016
12.465000	0.1	2.287761
12.466667	0.1	2.285847
12.468333	0.1	2.284166
12.470000	0.1	2.281857
12.471667	0.1	2.278993
12.473333	0.1	2.275342
12.475000	0.1	2.269973
12.476667	0.1	2.262462
12.478333	0.1	2.252748
12.480000	0.1	2.240846
12.481667	0.1	2.227747
12.483333	0.1	2.215160
12.485000	0.1	2.204464
12.486667	0.1	2.196389
12.488333	0.1	2.190564
12.490000	0.1	2.185213
12.491667	0.1	2.178033
12.493333	0.1	2.167812
12.495000	0.1	2.155174
12.496667	0.1	2.141786
12.498333	0.1	2.129115
12.500000	0.1	2.118307
12.501667	0.1	2.110251
12.503333	0.1	2.104715
12.505000	0.1	2.099685
12.506667	0.1	2.092659
12.508333	0.1	2.082568
12.510000	0.1	2.070111
12.511667	0.1	2.056384
12.513333	0.1	2.042297
12.515000	0.1	2.029361
12.516667	0.1	2.019051
12.518333	0.1	2.010949
12.520000	0.1	2.003494
12.521667	0.1	1.995903
12.523333	0.1	1.988024
12.525000	0.1	1.979419
12.526667	0.1	1.968946
12.528333	0.1	1.955484
12.530000	0.1	1.939652
12.531667	0.1	1.923721
12.533333	0.1	1.910138
12.535000	0.1	1.900750
12.536667	0.1	1.896457
12.538333	0.1	1.896620
12.540000	0.1	1.898864
12.541667	0.1	1.900326
12.543333	0.1	1.899363
12.545000	0.1	1.895595
12.546667	0.1	1.889346
12.548333	0.1	1.881705
12.550000	0.1	1.873891
12.551667	0.1	1.866273
12.553333	0.1	1.859148
12.555000	0.1	1.853532
12.556667	0.1	1.849500
12.558333	0.1	1.845765
12.560000	0.1	1.841914
12.561667	0.1	1.838719
12.563333	0.1	1.836801
12.565000	0.1	1.836242
12.566667	0.1	1.836256
12.568333	0.1	1.835176
12.570000	0.1	1.832061
12.571667	0.1	1.827544
12.573333	0.1	1.822556
12.575000	0.1	1.817108
12.576667	0.1	1.810133
12.578333	0.1	1.800628
12.580000	0.1	1.789816
12.581667	0.1	1.781504
12.583333	0.1	1.779115
12.585000	0.1	1.782360
12.586667	0.1	1.787920
12.588333	0.1	1.793015
12.590000	0.1	1.796791
12.591667	0.1	1.798617
12.593333	0.1	1.797304
12.595000	0.1	1.792447
12.596667	0.1	1.785317
12.598333	0.1	1.777699
12.600000	0.1	1.770169
12.601667	0.1	1.762472
12.603333	0.1	1.755329
12.605000	0.1	1.750360
12.606667	0.1	1.747874
12.608333	0.1	1.745950
12.610000	0.1	1.742290
12.611667	0.1	1.736083
12.613333	0.1	1.727841
12.615000	0.1	1.718178
12.616667	0.1	1.707477
12.618333	0.1	1.696539
12.620000	0.1	1.686830
12.621667	0.1	1.679850
12.623333	0.1	1.675920
12.625000	0.1	1.673358
12.626667	0.1	1.669419
12.628333	0.1	1.662304
12.630000	0.1	1.652362
12.631667	0.1	1.641670
12.633333	0.1	1.632329
12.635000	0.1	1.624762
12.636667	0.1	1.617726
12.638333	0.1	1.610108
12.640000	0.1	1.602066
12.641667	0.1	1.594233
12.643333	0.1	1.586336
12.645000	0.1	1.577144
12.646667	0.1	1.565469
12.648333	0.1	1.551290
12.650000	0.1	1.536375
12.651667	0.1	1.523071
12.653333	0.1	1.512691
12.655000	0.1	1.505315
12.656667	0.1	1.500230
12.658333	0.1	1.495872
12.660000	0.1	1.489935
12.661667	0.1	1.480817
12.663333	0.1	1.469157
12.665000	0.1	1.456891
12.666667	0.1	1.445012
12.668333	0.1	1.433427
12.670000	0.1	1.421943
12.671667	0.1	1.410660
12.673333	0.1	1.400081
12.675000	0.1	1.390558
12.676667	0.1	1.381761
12.678333	0.1	1.372979
12.680000	0.1	1.363386
12.681667	0.1	1.352625
12.683333	0.1	1.341542
12.685000	0.1	1.331572
12.686667	0.1	1.323191
12.688333	0.1	1.315363
12.690000	0.1	1.306962
12.691667	0.1	1.298045
12.693333	0.1	1.288871
12.695000	0.1	1.278915
12.696667	0.1	1.267665
12.698333	0.1	1.255493
12.700000	0.1	1.243176
12.701667	0.1	1.231506
12.703333	0.1	1.221551
12.705000	0.1	1.213877
12.706667	0.1	1.207269
12.708333	0.1	1.199157
12.710000	0.1	1.187525
12.711667	0.1	1.172442
12.713333	0.1	1.155785
12.715000	0.1	1.139441
12.716667	0.1	1.124325
12.718333	0.1	1.111431
12.720000	0.1	1.102248
12.721667	0.1	1.096930
12.723333	0.1	1.092907
12.725000	0.1	1.086453
12.726667	0.1	1.075864
12.728333	0.1	1.062467
12.730000	0.1	1.048669
12.731667	0.1	1.035570
12.733333	0.1	1.022569
12.735000	0.1	1.009288
12.736667	0.1	0.996655
12.738333	0.1	0.985437
12.740000	0.1	0.975118
12.741667	0.1	0.964822
12.743333	0.1	0.954531
12.745000	0.1	0.944883
12.746667	0.1	0.935937
12.748333	0.1	0.926661
12.750000	0.1	0.915783
12.751667	0.1	0.903504
12.753333	0.1	0.891574
12.755000	0.1	0.881003
12.756667	0.1	0.871308
12.758333	0.1	0.862423
12.760000	0.1	0.855140
12.761667	0.1	0.849529
12.763333	0.1	0.844388
12.765000	0.1	0.838386
12.766667	0.1	0.831257
12.768333	0.1	0.823489
12.770000	0.1	0.815163
12.771667	0.1	0.806036
12.773333	0.1	0.796677
12.775000	0.1	0.788388
12.776667	0.1	0.781612
12.778333	0.1	0.774954
12.780000	0.1	0.767102
12.781667	0.1	0.758930
12.783333	0.1	0.751764
12.785000	0.1	0.745337
12.786667	0.1	0.739028
12.788333	0.1	0.733025
12.790000	0.1	0.727279
12.791667	0.1	0.720392
12.793333	0.1	0.710413
12.795000	0.1	0.697179
12.796667	0.1	0.683335
12.798333	0.1	0.672243
12.800000	0.1	0.665355
12.801667	0.1	0.661905
12.803333	0.1	0.659726
12.805000	0.1	0.656131
12.806667	0.1	0.649779
12.808333	0.1	0.642203
12.810000	0.1	0.636401
12.811667	0.1	0.634082
12.813333	0.1	0.634468
12.815000	0.1	0.635609
12.816667	0.1	0.635958
12.818333	0.1	0.634175
12.820000	0.1	0.629309
12.821667	0.1	0.622394
12.823333	0.1	0.616396
12.825000	0.1	0.613532
12.826667	0.1	0.613234
12.828333	0.1	0.613267
12.830000	0.1	0.612210
12.831667	0.1	0.610212
12.833333	0.1	0.608014
12.835000	0.1	0.606291
12.836667	0.1	0.605462
12.838333	0.1	0.605374
12.840000	0.1	0.605090
12.841667	0.1	0.603637
12.843333	0.1	0.601443
12.845000	0.1	0.599790
12.846667	0.1	0.598691
12.848333	0.1	0.597332
12.850000	0.1	0.596074
12.851667	0.1	0.595925
12.853333	0.1	0.596852
12.855000	0.1	0.597509
12.856667	0.1	0.596759
12.858333	0.1	0.595013
12.860000	0.1	0.592857
12.861667	0.1	0.589942
12.863333	0.1	0.586198
12.865000	0.1	0.582407
12.866667	0.1	0.579865
12.868333	0.1	0.580060
12.870000	0.1	0.583008
12.871667	0.1	0.586952
12.873333	0.1	0.590724
12.875000	0.1	0.593886
12.876667	0.1	0.595320
12.878333	0.1	0.594524
12.880000	0.1	0.592819
12.881667	0.1	0.591972
12.883333	0.1	0.592843
12.885000	0.1	0.595278
12.886667	0.1	0.598445
12.888333	0.1	0.601090
12.890000	0.1	0.601732
12.891667	0.1	0.599576
12.893333	0.1	0.595548
12.895000	0.1	0.591297
12.896667	0.1	0.587218
12.898333	0.1	0.582887
12.900000	0.1	0.578533
12.901667	0.1	0.574822
12.903333	0.1	0.572177
12.905000	0.1	0.571264
12.906667	0.1	0.572647
12.908333	0.1	0.575394
12.910000	0.1	0.577127
12.911667	0.1	0.576167
12.913333	0.1	0.572931
12.915000	0.1	0.569215
12.916667	0.1	0.566575
12.918333	0.1	0.565089
12.920000	0.1	0.563860
12.921667	0.1	0.563078
12.923333	0.1	0.563795
12.925000	0.1	0.565634
12.926667	0.1	0.567217
12.928333	0.1	0.568661
12.930000	0.1	0.571380
12.931667	0.1	0.575613
12.933333	0.1	0.580065
12.935000	0.1	0.583520
12.936667	0.1	0.585737
12.938333	0.1	0.587199
12.940000	0.1	0.588475
12.941667	0.1	0.589979
12.943333	0.1	0.591786
12.945000	0.1	0.592945
12.946667	0.1	0.592433
12.948333	0.1	0.591190
12.950000	0.1	0.590915
12.951667	0.1	0.591115
12.953333	0.1	0.589918
12.955000	0.1	0.587199
12.956667	0.1	0.584377
12.958333	0.1	0.581942
12.960000	0.1	0.578873
12.961667	0.1	0.574435
12.963333	0.1	0.569830
12.965000	0.1	0.567297
12.966667	0.1	0.567795
12.968333	0.1	0.570528
12.970000	0.1	0.574025
12.971667	0.1	0.577122
12.973333	0.1	0.579185
12.975000	0.1	0.579595
12.976667	0.1	0.578188
12.978333	0.1	0.576423
12.980000	0.1	0.576368
12.981667	0.1	0.577923
12.983333	0.1	0.578878
12.985000	0.1	0.578244
12.986667	0.1	0.577252
12.988333	0.1	0.576596
12.990000	0.1	0.575152
12.991667	0.1	0.571888
12.993333	0.1	0.567520
12.995000	0.1	0.563846
12.996667	0.1	0.561797
12.998333	0.1	0.560866
13.000000	0.1	0.560689
13.001667	0.1	0.562072
13.003333	0.1	0.565443
13.005000	0.1	0.569639
13.006667	0.1	0.572884
13.008333	0.1	0.574007
13.010000	0.1	0.572954
13.011667	0.1	0.570551
13.013333	0.1	0.567460
13.015000	0.1	0.563860
13.016667	0.1	0.560302
13.018333	0.1	0.558170
13.020000	0.1	0.558947
13.021667	0.1	0.563166
13.023333	0.1	0.569592
13.025000	0.1	0.575613
13.026667	0.1	0.578901
13.028333	0.1	0.578677
13.030000	0.1	0.575706
13.031667	0.1	0.571599
13.033333	0.1	0.568465
13.035000	0.1	0.568246
13.036667	0.1	0.571152
13.038333	0.1	0.575292
13.040000	0.1	0.578845
13.041667	0.1	0.581681
13.043333	0.1	0.584475
13.045000	0.1	0.587492
13.046667	0.1	0.590249
13.048333	0.1	0.591837
13.050000	0.1	0.592088
13.051667	0.1	0.592247
13.053333	0.1	0.593555
13.055000	0.1	0.595837
13.056667	0.1	0.598417
13.058333	0.1	0.601169
13.060000	0.1	0.603767
13.061667	0.1	0.605406
13.063333	0.1	0.606175
13.065000	0.1	0.607469
13.066667	0.1	0.610203
13.068333	0.1	0.613737
13.070000	0.1	0.616950
13.071667	0.1	0.619539
13.073333	0.1	0.622040
13.075000	0.1	0.625025
13.076667	0.1	0.628405
13.078333	0.1	0.632019
13.080000	0.1	0.636652
13.081667	0.1	0.643372
13.083333	0.1	0.652038
13.085000	0.1	0.660927
13.086667	0.1	0.668266
13.088333	0.1	0.673924
13.090000	0.1	0.679023
13.091667	0.1	0.684788
13.093333	0.1	0.692070
13.095000	0.1	0.700341
13.096667	0.1	0.707409
13.098333	0.1	0.711712
13.100000	0.1	0.714273
13.101667	0.1	0.717309
13.103333	0.1	0.721361
13.105000	0.1	0.725002
13.106667	0.1	0.727260
13.108333	0.1	0.729114
13.110000	0.1	0.732434
13.111667	0.1	0.738124
13.113333	0.1	0.745035
13.115000	0.1	0.750809
13.116667	0.1	0.754213
13.118333	0.1	0.755959
13.120000	0.1	0.757556
13.121667	0.1	0.760509
13.123333	0.1	0.765841
13.125000	0.1	0.773394
13.126667	0.1	0.782008
13.128333	0.1	0.790120
13.130000	0.1	0.795708
13.131667	0.1	0.797231
13.133333	0.1	0.796011
13.135000	0.1	0.796360
13.136667	0.1	0.802097
13.138333	0.1	0.813031
13.140000	0.1	0.825129
13.141667	0.1	0.834069
13.143333	0.1	0.838512
13.145000	0.1	0.839923
13.146667	0.1	0.840393
13.148333	0.1	0.840612
13.150000	0.1	0.839527
13.151667	0.1	0.836547
13.153333	0.1	0.833641
13.155000	0.1	0.834162
13.156667	0.1	0.839583
13.158333	0.1	0.847988
13.160000	0.1	0.855881
13.161667	0.1	0.861045
13.163333	0.1	0.863611
13.165000	0.1	0.865040
13.166667	0.1	0.865990
13.168333	0.1	0.866060
13.170000	0.1	0.865776
13.171667	0.1	0.866647
13.173333	0.1	0.868873
13.175000	0.1	0.871317
13.176667	0.1	0.874000
13.178333	0.1	0.878628
13.180000	0.1	0.885972
13.181667	0.1	0.894358
13.183333	0.1	0.901772
13.185000	0.1	0.907485
13.186667	0.1	0.911220
13.188333	0.1	0.912822
13.190000	0.1	0.912938
13.191667	0.1	0.912878
13.193333	0.1	0.913749
13.195000	0.1	0.915667
13.196667	0.1	0.917921
13.198333	0.1	0.919588
13.200000	0.1	0.920244
13.201667	0.1	0.920719
13.203333	0.1	0.922456
13.205000	0.1	0.926000
13.206667	0.1	0.930731
13.208333	0.1	0.935835
13.210000	0.1	0.941153
13.211667	0.1	0.947025
13.213333	0.1	0.953642
13.215000	0.1	0.960673
13.216667	0.1	0.967588
13.218333	0.1	0.974177
13.220000	0.1	0.980804
13.221667	0.1	0.987970
13.223333	0.1	0.995691
13.225000	0.1	1.003565
13.226667	0.1	1.011351
13.228333	0.1	1.019118
13.230000	0.1	1.027086
13.231667	0.1	1.035365
13.233333	0.1	1.043961
13.235000	0.1	1.053391
13.236667	0.1	1.064837
13.238333	0.1	1.078718
13.240000	0.1	1.093755
13.241667	0.1	1.108632
13.243333	0.1	1.123324
13.245000	0.1	1.138262
13.246667	0.1	1.153876
13.248333	0.1	1.171171
13.250000	0.1	1.191325
13.251667	0.1	1.214561
13.253333	0.1	1.240396
13.255000	0.1	1.268275
13.256667	0.1	1.297574
13.258333	0.1	1.327242
13.260000	0.1	1.355633
13.261667	0.1	1.382534
13.263333	0.1	1.411112
13.265000	0.1	1.445361
13.266667	0.1	1.486246
13.268333	0.1	1.531504
13.270000	0.1	1.578201
13.271667	0.1	1.625032
13.273333	0.1	1.672390
13.275000	0.1	1.720539
13.276667	0.1	1.769131
13.278333	0.1	1.818882
13.280000	0.1	1.872079
13.281667	0.1	1.930576
13.283333	0.1	1.994055
13.285000	0.1	2.060658
13.286667	0.1	2.128733
13.288333	0.1	2.197539
13.290000	0.1	2.267463
13.291667	0.1	2.340097
13.293333	0.1	2.417341
13.295000	0.1	2.500392
13.296667	0.1	2.589547
13.298333	0.1	2.684114
13.300000	0.1	2.782652
13.301667	0.1	2.883663
13.303333	0.1	2.985979
13.305000	0.1	3.089472
13.306667	0.1	3.195475
13.308333	0.1	3.305916
13.310000	0.1	3.422578
13.311667	0.1	3.546649
13.313333	0.1	3.677793
13.315000	0.1	3.814199
13.316667	0.1	3.953851
13.318333	0.1	4.095738
13.320000	0.1	4.240326
13.321667	0.1	4.389035
13.323333	0.1	4.543210
13.325000	0.1	4.703649
13.326667	0.1	4.870207
13.328333	0.1	5.041226
13.330000	0.1	5.214545
13.331667	0.1	5.389624
13.333333	0.1	5.568229
13.335000	0.1	5.753352
13.336667	0.1	5.946904
13.338333	0.1	6.148266
13.340000	0.1	6.356002
13.341667	0.1	6.569535
13.343333	0.1	6.788010
13.345000	0.1	7.010181
13.346667	0.1	7.236600
13.348333	0.1	7.470069
13.350000	0.1	7.713367
13.351667	0.1	7.967590
13.353333	0.1	8.232268
13.355000	0.1	8.505867
13.356667	0.1	8.786237
13.358333	0.1	9.071478
13.360000	0.1	9.360495
13.361667	0.1	9.653219
13.363333	0.1	9.951629
13.365000	0.1	10.260004
13.366667	0.1	10.582046
13.368333	0.1	10.917708
13.370000	0.1	11.264323
13.371667	0.1	11.620149
13.373333	0.1	11.985679
13.375000	0.1	12.362269
13.376667	0.1	12.750118
13.378333	0.1	13.148040
13.380000	0.1	13.555335
13.381667	0.1	13.972856
13.383333	0.1	14.401954
13.385000	0.1	14.842665
13.386667	0.1	15.293565
13.388333	0.1	15.753484
13.390000	0.1	16.222233
13.391667	0.1	16.700015
13.393333	0.1	17.187027
13.395000	0.1	17.683189
13.396667	0.1	18.188544
13.398333	0.1	18.703807
13.400000	0.1	19.229502
13.401667	0.1	19.764891
13.403333	0.1	20.308071
13.405000	0.1	20.856434
13.406667	0.1	21.407506
13.408333	0.1	21.960256
13.410000	0.1	22.514900
13.411667	0.1	23.070932
13.413333	0.1	23.626946
13.415000	0.1	24.182433
13.416667	0.1	24.738088
13.418333	0.1	25.294279
13.420000	0.1	25.849887
13.421667	0.1	26.402413
13.423333	0.1	26.948932
13.425000	0.1	27.487171
13.426667	0.1	28.015464
13.428333	0.1	28.531733
13.430000	0.1	29.034452
13.431667	0.1	29.524290
13.433333	0.1	30.002771
13.435000	0.1	30.470071
13.436667	0.1	30.924925
13.438333	0.1	31.365645
13.440000	0.1	31.791194
13.441667	0.1	32.201470
13.443333	0.1	32.596458
13.445000	0.1	32.975427
13.446667	0.1	33.337045
13.448333	0.1	33.679721
13.450000	0.1	34.001838
13.451667	0.1	34.302785
13.453333	0.1	34.583956
13.455000	0.1	34.847604
13.456667	0.1	35.094805
13.458333	0.1	35.325126
13.460000	0.1	35.537407
13.461667	0.1	35.730787
13.463333	0.1	35.905805
13.465000	0.1	36.064154
13.466667	0.1	36.206651
13.468333	0.1	36.332114
13.470000	0.1	36.439174
13.471667	0.1	36.528921
13.473333	0.1	36.604586
13.475000	0.1	36.668791
13.476667	0.1	36.722524
13.478333	0.1	36.765952
13.480000	0.1	36.798832
13.481667	0.1	36.820103
13.483333	0.1	36.828080
13.485000	0.1	36.822236
13.486667	0.1	36.804220
13.488333	0.1	36.775870
13.490000	0.1	36.737523
13.491667	0.1	36.689397
13.493333	0.1	36.632381
13.495000	0.1	36.566285
13.496667	0.1	36.489125
13.498333	0.1	36.399099
13.500000	0.1	36.296458
13.501667	0.1	36.183451
13.503333	0.1	36.062473
13.505000	0.1	35.934155
13.506667	0.1	35.797721
13.508333	0.1	35.652383
13.510000	0.1	35.497258
13.511667	0.1	35.330872
13.513333	0.1	35.151774
13.515000	0.1	34.959535
13.516667	0.1	34.754882
13.518333	0.1	34.538875
13.520000	0.1	34.312410
13.521667	0.1	34.076064
13.523333	0.1	33.829855
13.525000	0.1	33.573057
13.526667	0.1	33.304547
13.528333	0.1	33.023255
13.530000	0.1	32.728203
13.531667	0.1	32.418803
13.533333	0.1	32.095225
13.535000	0.1	31.757960
13.536667	0.1	31.407280
13.538333	0.1	31.043049
13.540000	0.1	30.664974
13.541667	0.1	30.273460
13.543333	0.1	29.869606
13.545000	0.1	29.454180
13.546667	0.1	29.027606
13.548333	0.1	28.589913
13.550000	0.1	28.140438
13.551667	0.1	27.678604
13.553333	0.1	27.204370
13.555000	0.1	26.718103
13.556667	0.1	26.221280
13.558333	0.1	25.716946
13.560000	0.1	25.207973
13.561667	0.1	24.694870
13.563333	0.1	24.175895
13.565000	0.1	23.648837
13.566667	0.1	23.112260
13.568333	0.1	22.566170
13.570000	0.1	22.012247
13.571667	0.1	21.453081
13.573333	0.1	20.890702
13.575000	0.1	20.326022
13.576667	0.1	19.759531
13.578333	0.1	19.192407
13.580000	0.1	18.626940
13.581667	0.1	18.065772
13.583333	0.1	17.510317
13.585000	0.1	16.959817
13.586667	0.1	16.412251
13.588333	0.1	15.866645
13.590000	0.1	15.323912
13.591667	0.1	14.785794
13.593333	0.1	14.253967
13.595000	0.1	13.730312
13.596667	0.1	13.217023
13.598333	0.1	12.715836
13.600000	0.1	12.227460
13.601667	0.1	11.751498
13.603333	0.1	11.286889
13.605000	0.1	10.832925
13.606667	0.1	10.389839
13.608333	0.1	9.957799
13.610000	0.1	9.536352
13.611667	0.1	9.125574
13.613333	0.1	8.726767
13.615000	0.1	8.341577
13.616667	0.1	7.971013
13.618333	0.1	7.615499
13.620000	0.1	7.275101
13.621667	0.1	6.949361
13.623333	0.1	6.637331
13.625000	0.1	6.337725
13.626667	0.1	6.049410
13.628333	0.1	5.772095
13.630000	0.1	5.505974
13.631667	0.1	5.251276
13.633333	0.1	5.008853
13.635000	0.1	4.779953
13.636667	0.1	4.564719
13.638333	0.1	4.361928
13.640000	0.1	4.169936
13.641667	0.1	3.987523
13.643333	0.1	3.813980
13.645000	0.1	3.648507
13.646667	0.1	3.490201
13.648333	0.1	3.338959
13.650000	0.1	3.195819
13.651667	0.1	3.061565
13.653333	0.1	2.935086
13.655000	0.1	2.814308
13.656667	0.1	2.698926
13.658333	0.1	2.590534
13.660000	0.1	2.490217
13.661667	0.1	2.397574
13.663333	0.1	2.311538
13.665000	0.1	2.231300
13.666667	0.1	2.156803
13.668333	0.1	2.088170
13.670000	0.1	2.024579
13.671667	0.1	1.964117
13.673333	0.1	1.905323
13.675000	0.1	1.848419
13.676667	0.1	1.794109
13.678333	0.1	1.742048
13.680000	0.1	1.691468
13.681667	0.1	1.642411
13.683333	0.1	1.595314
13.685000	0.1	1.550382
13.686667	0.1	1.508109
13.688333	0.1	1.469073
13.690000	0.1	1.433105
13.691667	0.1	1.399857
13.693333	0.1	1.369189
13.695000	0.1	1.340494
13.696667	0.1	1.313076
13.698333	0.1	1.286841
13.700000	0.1	1.261570
13.701667	0.1	1.236605
13.703333	0.1	1.211441
13.705000	0.1	1.186328
13.706667	0.1	1.162356
13.708333	0.1	1.140516
13.710000	0.1	1.120600
13.711667	0.1	1.101620
13.713333	0.1	1.082970
13.715000	0.1	1.065098
13.716667	0.1	1.048543
13.718333	0.1	1.032646
13.720000	0.1	1.016320
13.721667	0.1	0.999728
13.723333	0.1	0.984035
13.725000	0.1	0.970047
13.726667	0.1	0.958079
13.728333	0.1	0.948426
13.730000	0.1	0.941032
13.731667	0.1	0.934759
13.733333	0.1	0.927774
13.735000	0.1	0.918694
13.736667	0.1	0.907350
13.738333	0.1	0.894349
13.740000	0.1	0.880216
13.741667	0.1	0.865725
13.743333	0.1	0.852733
13.745000	0.1	0.842954
13.746667	0.1	0.836044
13.748333	0.1	0.829743
13.750000	0.1	0.821673
13.751667	0.1	0.811354
13.753333	0.1	0.800164
13.755000	0.1	0.789473
13.756667	0.1	0.779801
13.758333	0.1	0.771210
13.760000	0.1	0.763461
13.761667	0.1	0.756383
13.763333	0.1	0.749873
13.765000	0.1	0.743023
13.766667	0.1	0.734366
13.768333	0.1	0.723614
13.770000	0.1	0.712462
13.771667	0.1	0.702781
13.773333	0.1	0.694692
13.775000	0.1	0.687335
13.776667	0.1	0.680811
13.778333	0.1	0.676354
13.780000	0.1	0.674636
13.781667	0.1	0.674669
13.783333	0.1	0.674725
13.785000	0.1	0.673058
13.786667	0.1	0.667982
13.788333	0.1	0.659367
13.790000	0.1	0.649667
13.791667	0.1	0.642012
13.793333	0.1	0.637402
13.795000	0.1	0.634482
13.796667	0.1	0.631455
13.798333	0.1	0.626985
13.800000	0.1	0.619860
13.801667	0.1	0.610440
13.803333	0.1	0.601606
13.805000	0.1	0.596405
13.806667	0.1	0.595283
13.808333	0.1	0.595897
13.810000	0.1	0.595534
13.811667	0.1	0.593686
13.813333	0.1	0.591432
13.815000	0.1	0.589075
13.816667	0.1	0.585867
13.818333	0.1	0.581429
13.820000	0.1	0.576065
13.821667	0.1	0.570049
13.823333	0.1	0.564144
13.825000	0.1	0.560051
13.826667	0.1	0.558672
13.828333	0.1	0.558593
13.830000	0.1	0.557653
13.831667	0.1	0.555320
13.833333	0.1	0.552875
13.835000	0.1	0.551753
13.836667	0.1	0.552000
13.838333	0.1	0.552749
13.840000	0.1	0.553248
13.841667	0.1	0.552717
13.843333	0.1	0.550165
13.845000	0.1	0.545275
13.846667	0.1	0.539715
13.848333	0.1	0.536363
13.850000	0.1	0.536172
13.851667	0.1	0.537406
13.853333	0.1	0.538137
13.855000	0.1	0.537843
13.856667	0.1	0.536698
13.858333	0.1	0.534388
13.860000	0.1	0.530616
13.861667	0.1	0.526439
13.863333	0.1	0.523757
13.865000	0.1	0.523669
13.866667	0.1	0.525406
13.868333	0.1	0.526789
13.870000	0.1	0.526248
13.871667	0.1	0.524023
13.873333	0.1	0.521163
13.875000	0.1	0.518579
13.876667	0.1	0.517215
13.878333	0.1	0.517699
13.880000	0.1	0.519278
13.881667	0.1	0.520404
13.883333	0.1	0.520600
13.885000	0.1	0.520675
13.886667	0.1	0.521331
13.888333	0.1	0.522276
13.890000	0.1	0.522984
13.891667	0.1	0.523790
13.893333	0.1	0.525275
13.895000	0.1	0.526924
13.896667	0.1	0.527464
13.898333	0.1	0.526421
13.900000	0.1	0.524931
13.901667	0.1	0.525070
13.903333	0.1	0.528242
13.905000	0.1	0.534044
13.906667	0.1	0.541345
13.908333	0.1	0.549783
13.910000	0.1	0.558728
13.911667	0.1	0.566100
13.913333	0.1	0.569932
13.915000	0.1	0.570286
13.916667	0.1	0.568773
13.918333	0.1	0.566975
13.920000	0.1	0.565420
13.921667	0.1	0.563664
13.923333	0.1	0.561490
13.925000	0.1	0.559161
13.926667	0.1	0.557010
13.928333	0.1	0.555692
13.930000	0.1	0.556568
13.931667	0.1	0.561150
13.933333	0.1	0.569820
13.935000	0.1	0.581094
13.936667	0.1	0.592601
13.938333	0.1	0.603003
13.940000	0.1	0.612191
13.941667	0.1	0.619553
13.943333	0.1	0.623604
13.945000	0.1	0.624079
13.946667	0.1	0.623437
13.948333	0.1	0.625262
13.950000	0.1	0.631325
13.951667	0.1	0.640741
13.953333	0.1	0.651828
13.955000	0.1	0.663796
13.956667	0.1	0.676163
13.958333	0.1	0.687307
13.960000	0.1	0.695102
13.961667	0.1	0.699316
13.963333	0.1	0.702185
13.965000	0.1	0.706222
13.966667	0.1	0.712313
13.968333	0.1	0.720345
13.970000	0.1	0.730520
13.971667	0.1	0.743126
13.973333	0.1	0.757696
13.975000	0.1	0.772979
13.976667	0.1	0.787671
13.978333	0.1	0.801343
13.980000	0.1	0.814432
13.981667	0.1	0.827038
13.983333	0.1	0.838633
13.985000	0.1	0.849334
13.986667	0.1	0.860500
13.988333	0.1	0.873888
13.990000	0.1	0.890521
13.991667	0.1	0.910168
13.993333	0.1	0.931616
13.995000	0.1	0.953618
13.996667	0.1	0.975686
13.998333	0.1	0.997591
14.000000	0.1	1.018499
14.001667	0.1	1.037410
14.003333	0.1	1.054183
14.005000	0.1	1.069652
14.006667	0.1	1.085321
14.008333	0.1	1.103259
14.010000	0.1	1.125243
14.011667	0.1	1.151324
14.013333	0.1	1.179450
14.015000	0.1	1.206924
14.016667	0.1	1.232475
14.018333	0.1	1.256857
14.020000	0.1	1.281616
14.021667	0.1	1.308038
14.023333	0.1	1.336965
14.025000	0.1	1.368481
14.026667	0.1	1.401510
14.028333	0.1	1.434893
14.030000	0.1	1.468742
14.031667	0.1	1.503634
14.033333	0.1	1.539104
14.035000	0.1	1.573833
14.036667	0.1	1.607034
14.038333	0.1	1.639370
14.040000	0.1	1.672613
14.041667	0.1	1.708334
14.043333	0.1	1.747101
14.045000	0.1	1.788423
14.046667	0.1	1.831157
14.048333	0.1	1.874287
14.050000	0.1	1.917430
14.051667	0.1	1.960904
14.053333	0.1	2.005571
14.055000	0.1	2.051764
14.056667	0.1	2.098307
14.058333	0.1	2.143364
14.060000	0.1	2.186499
14.061667	0.1	2.229442
14.063333	0.1	2.274509
14.065000	0.1	2.322551
14.066667	0.1	2.372288
14.068333	0.1	2.421634
14.070000	0.1	2.469555
14.071667	0.1	2.516378
14.073333	0.1	2.562623
14.075000	0.1	2.608229
14.076667	0.1	2.653268
14.078333	0.1	2.698912
14.080000	0.1	2.746200
14.081667	0.1	2.793837
14.083333	0.1	2.838923
14.085000	0.1	2.880064
14.086667	0.1	2.918672
14.088333	0.1	2.957028
14.090000	0.1	2.995953
14.091667	0.1	3.034645
14.093333	0.1	3.072028
14.095000	0.1	3.108070
14.096667	0.1	3.144625
14.098333	0.1	3.183833
14.100000	0.1	3.224686
14.101667	0.1	3.263066
14.103333	0.1	3.295769
14.105000	0.1	3.323136
14.106667	0.1	3.347942
14.108333	0.1	3.372426
14.110000	0.1	3.396734
14.111667	0.1	3.420161
14.113333	0.1	3.442666
14.115000	0.1	3.464548
14.116667	0.1	3.485917
14.118333	0.1	3.506974
14.120000	0.1	3.527985
14.121667	0.1	3.548721
14.123333	0.1	3.568130
14.125000	0.1	3.584502
14.126667	0.1	3.596754
14.128333	0.1	3.605862
14.130000	0.1	3.613895
14.131667	0.1	3.621471
14.133333	0.1	3.627604
14.135000	0.1	3.632102
14.136667	0.1	3.636400
14.138333	0.1	3.641406
14.140000	0.1	3.646151
14.141667	0.1	3.648708
14.143333	0.1	3.647190
14.145000	0.1	3.640600
14.146667	0.1	3.629872
14.148333	0.1	3.617583
14.150000	0.1	3.606146
14.151667	0.1	3.596400
14.153333	0.1	3.588060
14.155000	0.1	3.580884
14.156667	0.1	3.574891
14.158333	0.1	3.569508
14.160000	0.1	3.563114
14.161667	0.1	3.553797
14.163333	0.1	3.540404
14.165000	0.1	3.522551
14.166667	0.1	3.500097
14.168333	0.1	3.473996
14.170000	0.1	3.447090
14.171667	0.1	3.422298
14.173333	0.1	3.400147
14.175000	0.1	3.378736
14.176667	0.1	3.355481
14.178333	0.1	3.328728
14.180000	0.1	3.299005
14.181667	0.1	3.268309
14.183333	0.1	3.237454
14.185000	0.1	3.205393
14.186667	0.1	3.171624
14.188333	0.1	3.137453
14.190000	0.1	3.104080
14.191667	0.1	3.070547
14.193333	0.1	3.034645
14.195000	0.1	2.995017
14.196667	0.1	2.952032
14.198333	0.1	2.907198
14.200000	0.1	2.861535
14.201667	0.1	2.814839
14.203333	0.1	2.767323
14.205000	0.1	2.720477
14.206667	0.1	2.675685
14.208333	0.1	2.633245
14.210000	0.1	2.591964
14.211667	0.1	2.550054
14.213333	0.1	2.506827
14.215000	0.1	2.462361
14.216667	0.1	2.416736
14.218333	0.1	2.370528
14.220000	0.1	2.324404
14.221667	0.1	2.278630
14.223333	0.1	2.233391
14.225000	0.1	2.188655
14.226667	0.1	2.143728
14.228333	0.1	2.098060
14.230000	0.1	2.052174
14.231667	0.1	2.006963
14.233333	0.1	1.962651
14.235000	0.1	1.919051
14.236667	0.1	1.876242
14.238333	0.1	1.834747
14.240000	0.1	1.795166
14.241667	0.1	1.756754
14.243333	0.1	1.716851
14.245000	0.1	1.673414
14.246667	0.1	1.628073
14.248333	0.1	1.584785
14.250000	0.1	1.545562
14.251667	0.1	1.509199
14.253333	0.1	1.474116
14.255000	0.1	1.440677
14.256667	0.1	1.409748
14.258333	0.1	1.380411
14.260000	0.1	1.350674
14.261667	0.1	1.319838
14.263333	0.1	1.288950
14.265000	0.1	1.259940
14.266667	0.1	1.234403
14.268333	0.1	1.212284
14.270000	0.1	1.192302
14.271667	0.1	1.173439
14.273333	0.1	1.154901
14.275000	0.1	1.135990
14.276667	0.1	1.117038
14.278333	0.1	1.098970
14.280000	0.1	1.081727
14.281667	0.1	1.064534
14.283333	0.1	1.047286
14.285000	0.1	1.030136
14.286667	0.1	1.012534
14.288333	0.1	0.993973
14.290000	0.1	0.974820
14.291667	0.1	0.955933
14.293333	0.1	0.937711
14.295000	0.1	0.920007
14.296667	0.1	0.903574
14.298333	0.1	0.890573
14.300000	0.1	0.882391
14.301667	0.1	0.877944
14.303333	0.1	0.875043
14.305000	0.1	0.872682
14.306667	0.1	0.870940
14.308333	0.1	0.869143
14.310000	0.1	0.865487
14.311667	0.1	0.858847
14.313333	0.1	0.850293
14.315000	0.1	0.842200
14.316667	0.1	0.835801
14.318333	0.1	0.830172
14.320000	0.1	0.823596
14.321667	0.1	0.815219
14.323333	0.1	0.805832
14.325000	0.1	0.797589
14.326667	0.1	0.791964
14.328333	0.1	0.788071
14.330000	0.1	0.784434
14.331667	0.1	0.781510
14.333333	0.1	0.780947
14.335000	0.1	0.782902
14.336667	0.1	0.786074
14.338333	0.1	0.789682
14.340000	0.1	0.793436
14.341667	0.1	0.796551
14.343333	0.1	0.798195
14.345000	0.1	0.798181
14.346667	0.1	0.796998
14.348333	0.1	0.795717
14.350000	0.1	0.795270
14.351667	0.1	0.795322
14.353333	0.1	0.794507
14.355000	0.1	0.791638
14.356667	0.1	0.786474
14.358333	0.1	0.780160
14.360000	0.1	0.775014
14.361667	0.1	0.773324
14.363333	0.1	0.776262
14.365000	0.1	0.783317
14.366667	0.1	0.791703
14.368333	0.1	0.797436
14.370000	0.1	0.798777
14.371667	0.1	0.797845
14.373333	0.1	0.797533
14.375000	0.1	0.798064
14.376667	0.1	0.797920
14.378333	0.1	0.797366
14.380000	0.1	0.799033
14.381667	0.1	0.804351
14.383333	0.1	0.811326
14.385000	0.1	0.816854
14.386667	0.1	0.820220
14.388333	0.1	0.823084
14.390000	0.1	0.826381
14.391667	0.1	0.828998
14.393333	0.1	0.829846
14.395000	0.1	0.829590
14.396667	0.1	0.829627
14.398333	0.1	0.830591
14.400000	0.1	0.832099
14.401667	0.1	0.833590
14.403333	0.1	0.835233
14.405000	0.1	0.838074
14.406667	0.1	0.843192
14.408333	0.1	0.850330
14.410000	0.1	0.857799
14.411667	0.1	0.863913
14.413333	0.1	0.867983
14.415000	0.1	0.870205
14.416667	0.1	0.871127
14.418333	0.1	0.871406
14.420000	0.1	0.871578
14.421667	0.1	0.871751
14.423333	0.1	0.872165
14.425000	0.1	0.873669
14.426667	0.1	0.877324
14.428333	0.1	0.883732
14.430000	0.1	0.892151
14.431667	0.1	0.900617
14.433333	0.1	0.907215
14.435000	0.1	0.911104
14.436667	0.1	0.913129
14.438333	0.1	0.915006
14.440000	0.1	0.917725
14.441667	0.1	0.921544
14.443333	0.1	0.926428
14.445000	0.1	0.932175
14.446667	0.1	0.938801
14.448333	0.1	0.946084
14.450000	0.1	0.953046
14.451667	0.1	0.958904
14.453333	0.1	0.964212
14.455000	0.1	0.970936
14.456667	0.1	0.981055
14.458333	0.1	0.994364
14.460000	0.1	1.008622
14.461667	0.1	1.021693
14.463333	0.1	1.032455
14.465000	0.1	1.041577
14.466667	0.1	1.051738
14.468333	0.1	1.064776
14.470000	0.1	1.079887
14.471667	0.1	1.095738
14.473333	0.1	1.112293
14.475000	0.1	1.130067
14.476667	0.1	1.148903
14.478333	0.1	1.167906
14.480000	0.1	1.186221
14.481667	0.1	1.203697
14.483333	0.1	1.221392
14.485000	0.1	1.241216
14.486667	0.1	1.264112
14.488333	0.1	1.289025
14.490000	0.1	1.314105
14.491667	0.1	1.338255
14.493333	0.1	1.361878
14.495000	0.1	1.386693
14.496667	0.1	1.414204
14.498333	0.1	1.443964
14.500000	0.1	1.473795
14.501667	0.1	1.501990
14.503333	0.1	1.529413
14.505000	0.1	1.559169
14.506667	0.1	1.594089
14.508333	0.1	1.634448
14.510000	0.1	1.678132
14.511667	0.1	1.723105
14.513333	0.1	1.769098
14.515000	0.1	1.816689
14.516667	0.1	1.865854
14.518333	0.1	1.915875
14.520000	0.1	1.965864
14.521667	0.1	2.015475
14.523333	0.1	2.065194
14.525000	0.1	2.115555
14.526667	0.1	2.166484
14.528333	0.1	2.217712
14.530000	0.1	2.269628
14.531667	0.1	2.323533
14.533333	0.1	2.381173
14.535000	0.1	2.443972
14.536667	0.1	2.511842
14.538333	0.1	2.582874
14.540000	0.1	2.655229
14.541667	0.1	2.728663
14.543333	0.1	2.803886
14.545000	0.1	2.881275
14.546667	0.1	2.960442
14.548333	0.1	3.040703
14.550000	0.1	3.121505
14.551667	0.1	3.202697
14.553333	0.1	3.284942
14.555000	0.1	3.369623
14.556667	0.1	3.458187
14.558333	0.1	3.551142
14.560000	0.1	3.646910
14.561667	0.1	3.742585
14.563333	0.1	3.837142
14.565000	0.1	3.932351
14.566667	0.1	4.029833
14.568333	0.1	4.129414
14.570000	0.1	4.230603
14.571667	0.1	4.333742
14.573333	0.1	4.439405
14.575000	0.1	4.548030
14.576667	0.1	4.659686
14.578333	0.1	4.773429
14.580000	0.1	4.887334
14.581667	0.1	4.999987
14.583333	0.1	5.111662
14.585000	0.1	5.224147
14.586667	0.1	5.339105
14.588333	0.1	5.455958
14.590000	0.1	5.572136
14.591667	0.1	5.685594
14.593333	0.1	5.796230
14.595000	0.1	5.905540
14.596667	0.1	6.015128
14.598333	0.1	6.124908
14.600000	0.1	6.233030
14.601667	0.1	6.337860
14.603333	0.1	6.439448
14.605000	0.1	6.539123
14.606667	0.1	6.637815
14.608333	0.1	6.734966
14.610000	0.1	6.829584
14.611667	0.1	6.922008
14.613333	0.1	7.013362
14.615000	0.1	7.103593
14.616667	0.1	7.190928
14.618333	0.1	7.272949
14.620000	0.1	7.348182
14.621667	0.1	7.417039
14.623333	0.1	7.481356
14.625000	0.1	7.543163
14.626667	0.1	7.603518
14.628333	0.1	7.662373
14.630000	0.1	7.719565
14.631667	0.1	7.775463
14.633333	0.1	7.830337
14.635000	0.1	7.883348
14.636667	0.1	7.932559
14.638333	0.1	7.976149
14.640000	0.1	8.013197
14.641667	0.1	8.043665
14.643333	0.1	8.068532
14.645000	0.1	8.089747
14.646667	0.1	8.108569
14.648333	0.1	8.123848
14.650000	0.1	8.133100
14.651667	0.1	8.135349
14.653333	0.1	8.132411
14.655000	0.1	8.127303
14.656667	0.1	8.122185
14.658333	0.1	8.117873
14.660000	0.1	8.113543
14.661667	0.1	8.106767
14.663333	0.1	8.095372
14.665000	0.1	8.078963
14.666667	0.1	8.058250
14.668333	0.1	8.033677
14.670000	0.1	8.005113
14.671667	0.1	7.972727
14.673333	0.1	7.937392
14.675000	0.1	7.900167
14.676667	0.1	7.861820
14.678333	0.1	7.822486
14.680000	0.1	7.781745
14.681667	0.1	7.738820
14.683333	0.1	7.693074
14.685000	0.1	7.645302
14.686667	0.1	7.597753
14.688333	0.1	7.552155
14.690000	0.1	7.508355
14.691667	0.1	7.464797
14.693333	0.1	7.419828
14.695000	0.1	7.372852
14.696667	0.1	7.324526
14.698333	0.1	7.276270
14.700000	0.1	7.229601
14.701667	0.1	7.185172
14.703333	0.1	7.142252
14.705000	0.1	7.099714
14.706667	0.1	7.057851
14.708333	0.1	7.018792
14.710000	0.1	6.984728
14.711667	0.1	6.956146
14.713333	0.1	6.931932
14.715000	0.1	6.910511
14.716667	0.1	6.890758
14.718333	0.1	6.872783
14.720000	0.1	6.857771
14.721667	0.1	6.846865
14.723333	0.1	6.840918
14.725000	0.1	6.840578
14.726667	0.1	6.845752
14.728333	0.1	6.855256
14.730000	0.1	6.867675
14.731667	0.1	6.882832
14.733333	0.1	6.901817
14.735000	0.1	6.925343
14.736667	0.1	6.953124
14.738333	0.1	6.984756
14.740000	0.1	7.019765
14.741667	0.1	7.056869
14.743333	0.1	7.094499
14.745000	0.1	7.132418
14.746667	0.1	7.172553
14.748333	0.1	7.217890
14.750000	0.1	7.270146
14.751667	0.1	7.328512
14.753333	0.1	7.390687
14.755000	0.1	7.454627
14.756667	0.1	7.519186
14.758333	0.1	7.583904
14.760000	0.1	7.648151
14.761667	0.1	7.710443
14.763333	0.1	7.769768
14.765000	0.1	7.827133
14.766667	0.1	7.884596
14.768333	0.1	7.943176
14.770000	0.1	8.002068
14.771667	0.1	8.059358
14.773333	0.1	8.113366
14.775000	0.1	8.163541
14.776667	0.1	8.210177
14.778333	0.1	8.253544
14.780000	0.1	8.293525
14.781667	0.1	8.329595
14.783333	0.1	8.361056
14.785000	0.1	8.387798
14.786667	0.1	8.410579
14.788333	0.1	8.430122
14.790000	0.1	8.446262
14.791667	0.1	8.458258
14.793333	0.1	8.465052
14.795000	0.1	8.465382
14.796667	0.1	8.459035
14.798333	0.1	8.447636
14.800000	0.1	8.433666
14.801667	0.1	8.419077
14.803333	0.1	8.403999
14.805000	0.1	8.386327
14.806667	0.1	8.363309
14.808333	0.1	8.333628
14.810000	0.1	8.298596
14.811667	0.1	8.261399
14.813333	0.1	8.224193
14.815000	0.1	8.186009
14.816667	0.1	8.144458
14.818333	0.1	8.098567
14.820000	0.1	8.049603
14.821667	0.1	7.999758
14.823333	0.1	7.950161
14.825000	0.1	7.900312
14.826667	0.1	7.849177
14.828333	0.1	7.795971
14.830000	0.1	7.740352
14.831667	0.1	7.682699
14.833333	0.1	7.623746
14.835000	0.1	7.563173
14.836667	0.1	7.499382
14.838333	0.1	7.431800
14.840000	0.1	7.362701
14.841667	0.1	7.295622
14.843333	0.1	7.232344
14.845000	0.1	7.171673
14.846667	0.1	7.110620
14.848333	0.1	7.046335
14.850000	0.1	6.976961
14.851667	0.1	6.901566
14.853333	0.1	6.820359
14.855000	0.1	6.735018
14.856667	0.1	6.648130
14.858333	0.1	6.561852
14.860000	0.1	6.476869
14.861667	0.1	6.392500
14.863333	0.1	6.307568
14.865000	0.1	6.221137
14.866667	0.1	6.132866
14.868333	0.1	6.043031
14.870000	0.1	5.951854
14.871667	0.1	5.858908
14.873333	0.1	5.763299
14.875000	0.1	5.664513
14.876667	0.1	5.563148
14.878333	0.1	5.460349
14.880000	0.1	5.356767
14.881667	0.1	5.252482
14.883333	0.1	5.146856
14.885000	0.1	5.038884
14.886667	0.1	4.928722
14.888333	0.1	4.817932
14.890000	0.1	4.708203
14.891667	0.1	4.600179
14.893333	0.1	4.493142
14.895000	0.1	4.385849
14.896667	0.1	4.277527
14.898333	0.1	4.168246
14.900000	0.1	4.058927
14.901667	0.1	3.951057
14.903333	0.1	3.846162
14.905000	0.1	3.745169
14.906667	0.1	3.647977
14.908333	0.1	3.553173
14.910000	0.1	3.458271
14.911667	0.1	3.361227
14.913333	0.1	3.261687
14.915000	0.1	3.160667
14.916667	0.1	3.060591
14.918333	0.1	2.965285
14.920000	0.1	2.877698
14.921667	0.1	2.797954
14.923333	0.1	2.723658
14.925000	0.1	2.651275
14.926667	0.1	2.577985
14.928333	0.1	2.503321
14.930000	0.1	2.428908
14.931667	0.1	2.357108
14.933333	0.1	2.290015
14.935000	0.1	2.228520
14.936667	0.1	2.171714
14.938333	0.1	2.117665
14.940000	0.1	2.065054
14.941667	0.1	2.013920
14.943333	0.1	1.965100
14.945000	0.1	1.919442
14.946667	0.1	1.877667
14.948333	0.1	1.840424
14.950000	0.1	1.807455
14.951667	0.1	1.776963
14.953333	0.1	1.746798
14.955000	0.1	1.716018
14.956667	0.1	1.685130
14.958333	0.1	1.655174
14.960000	0.1	1.626969
14.961667	0.1	1.601153
14.963333	0.1	1.578275
14.965000	0.1	1.558778
14.966667	0.1	1.542671
14.968333	0.1	1.529069
14.970000	0.1	1.516752
14.971667	0.1	1.505101
14.973333	0.1	1.494410
14.975000	0.1	1.485250
14.976667	0.1	1.477497
14.978333	0.1	1.470121
14.980000	0.1	1.462121
14.981667	0.1	1.453250
14.983333	0.1	1.443909
14.985000	0.1	1.435005
14.986667	0.1	1.427997
14.988333	0.1	1.424016
14.990000	0.1	1.422716
14.991667	0.1	1.422442
14.993333	0.1	1.421641
14.995000	0.1	1.419573
14.996667	0.1	1.415773
14.998333	0.1	1.410199
15.000000	0.1	1.403796
15.001667	0.1	1.397943
15.003333	0.1	1.393934
15.005000	0.1	1.393245
15.006667	0.1	1.397179
15.008333	0.1	1.405794
15.010000	0.1	1.417706
15.011667	0.1	1.430749
15.013333	0.1	1.442456
15.015000	0.1	1.450880
15.016667	0.1	1.455750
15.018333	0.1	1.458614
15.020000	0.1	1.461343
15.021667	0.1	1.464160
15.023333	0.1	1.465734
15.025000	0.1	1.465534
15.026667	0.1	1.465180
15.028333	0.1	1.466791
15.030000	0.1	1.470735
15.031667	0.1	1.475778
15.033333	0.1	1.480640
15.035000	0.1	1.484710
15.036667	0.1	1.488100
15.038333	0.1	1.491448
15.040000	0.1	1.495541
15.041667	0.1	1.501045
15.043333	0.1	1.508193
15.045000	0.1	1.516845
15.046667	0.1	1.526694
15.048333	0.1	1.536985
15.050000	0.1	1.546806
15.051667	0.1	1.556072
15.053333	0.1	1.565618
15.055000	0.1	1.576217
15.056667	0.1	1.587579
15.058333	0.1	1.598578
15.060000	0.1	1.608930
15.061667	0.1	1.619873
15.063333	0.1	1.632748
15.065000	0.1	1.647742
15.066667	0.1	1.664101
15.068333	0.1	1.680623
15.070000	0.1	1.696572
15.071667	0.1	1.712572
15.073333	0.1	1.729731
15.075000	0.1	1.748200
15.076667	0.1	1.767478
15.078333	0.1	1.787278
15.080000	0.1	1.807041
15.081667	0.1	1.825653
15.083333	0.1	1.842347
15.085000	0.1	1.857653
15.086667	0.1	1.872960
15.088333	0.1	1.889649
15.090000	0.1	1.908881
15.091667	0.1	1.930986
15.093333	0.1	1.955163
15.095000	0.1	1.980569
15.096667	0.1	2.007084
15.098333	0.1	2.034977
15.100000	0.1	2.064346
15.101667	0.1	2.094936
15.103333	0.1	2.126372
15.105000	0.1	2.158424
15.106667	0.1	2.190848
15.108333	0.1	2.223034
15.110000	0.1	2.254234
15.111667	0.1	2.284572
15.113333	0.1	2.315333
15.115000	0.1	2.347906
15.116667	0.1	2.382989
15.118333	0.1	2.420521
15.120000	0.1	2.460112
15.121667	0.1	2.501458
15.123333	0.1	2.544397
15.125000	0.1	2.588769
15.126667	0.1	2.634120
15.128333	0.1	2.679913
15.130000	0.1	2.726372
15.131667	0.1	2.774750
15.133333	0.1	2.826448
15.135000	0.1	2.881675
15.136667	0.1	2.939268
15.138333	0.1	2.997969
15.140000	0.1	3.057430
15.141667	0.1	3.117891
15.143333	0.1	3.179410
15.145000	0.1	3.241990
15.146667	0.1	3.305781
15.148333	0.1	3.370806
15.150000	0.1	3.437325
15.151667	0.1	3.505922
15.153333	0.1	3.576786
15.155000	0.1	3.649760
15.156667	0.1	3.724750
15.158333	0.1	3.801445
15.160000	0.1	3.878996
15.161667	0.1	3.956435
15.163333	0.1	4.033241
15.165000	0.1	4.109452
15.166667	0.1	4.186230
15.168333	0.1	4.265867
15.170000	0.1	4.349793
15.171667	0.1	4.436923
15.173333	0.1	4.524952
15.175000	0.1	4.612249
15.176667	0.1	4.698257
15.178333	0.1	4.783338
15.180000	0.1	4.868601
15.181667	0.1	4.955325
15.183333	0.1	5.043945
15.185000	0.1	5.133781
15.186667	0.1	5.223914
15.188333	0.1	5.314345
15.190000	0.1	5.405857
15.191667	0.1	5.498468
15.193333	0.1	5.590376
15.195000	0.1	5.678702
15.196667	0.1	5.761068
15.198333	0.1	5.837115
15.200000	0.1	5.909209
15.201667	0.1	5.981629
15.203333	0.1	6.057629
15.205000	0.1	6.136592
15.206667	0.1	6.214939
15.208333	0.1	6.288579
15.210000	0.1	6.354209
15.211667	0.1	6.411332
15.213333	0.1	6.463034
15.215000	0.1	6.512576
15.216667	0.1	6.560427
15.218333	0.1	6.605634
15.220000	0.1	6.647985
15.221667	0.1	6.687520
15.223333	0.1	6.723260
15.225000	0.1	6.753756
15.226667	0.1	6.778319
15.228333	0.1	6.796769
15.230000	0.1	6.809682
15.231667	0.1	6.819232
15.233333	0.1	6.827381
15.235000	0.1	6.833291
15.236667	0.1	6.834259
15.238333	0.1	6.828685
15.240000	0.1	6.817081
15.241667	0.1	6.800676
15.243333	0.1	6.779963
15.245000	0.1	6.754901
15.246667	0.1	6.725718
15.248333	0.1	6.692414
15.250000	0.1	6.654421
15.251667	0.1	6.611929
15.253333	0.1	6.566811
15.255000	0.1	6.521386
15.256667	0.1	6.476417
15.258333	0.1	6.430405
15.260000	0.1	6.380440
15.261667	0.1	6.323559
15.263333	0.1	6.258315
15.265000	0.1	6.185505
15.266667	0.1	6.107795
15.268333	0.1	6.029042
15.270000	0.1	5.952697
15.271667	0.1	5.879058
15.273333	0.1	5.804878
15.275000	0.1	5.726633
15.276667	0.1	5.643377
15.278333	0.1	5.556694
15.280000	0.1	5.469164
15.281667	0.1	5.383203
15.283333	0.1	5.300152
15.285000	0.1	5.219677
15.286667	0.1	5.140291
15.288333	0.1	5.060155
15.290000	0.1	4.977314
15.291667	0.1	4.891134
15.293333	0.1	4.803631
15.295000	0.1	4.717922
15.296667	0.1	4.635807
15.298333	0.1	4.557529
15.300000	0.1	4.482162
15.301667	0.1	4.407894
15.303333	0.1	4.333653
15.305000	0.1	4.260237
15.306667	0.1	4.189406
15.308333	0.1	4.122704
15.310000	0.1	4.060976
15.311667	0.1	4.004235
15.313333	0.1	3.951569
15.315000	0.1	3.901613
15.316667	0.1	3.853734
15.318333	0.1	3.808271
15.320000	0.1	3.766222
15.321667	0.1	3.729560
15.323333	0.1	3.700126
15.325000	0.1	3.677476
15.326667	0.1	3.659455
15.328333	0.1	3.644731
15.330000	0.1	3.633467
15.331667	0.1	3.627110
15.333333	0.1	3.627934
15.335000	0.1	3.637481
15.336667	0.1	3.655124
15.338333	0.1	3.679092
15.340000	0.1	3.708620
15.341667	0.1	3.744005
15.343333	0.1	3.785240
15.345000	0.1	3.832299
15.346667	0.1	3.886251
15.348333	0.1	3.948342
15.350000	0.1	4.018229
15.351667	0.1	4.094820
15.353333	0.1	4.178351
15.355000	0.1	4.270314
15.356667	0.1	4.371759
15.358333	0.1	4.482344
15.360000	0.1	4.600682
15.361667	0.1	4.725703
15.363333	0.1	4.857751
15.365000	0.1	4.997840
15.366667	0.1	5.146666
15.368333	0.1	5.304934
15.370000	0.1	5.473807
15.371667	0.1	5.654404
15.373333	0.1	5.846969
15.375000	0.1	6.050966
15.376667	0.1	6.265612
15.378333	0.1	6.490564
15.380000	0.1	6.727427
15.381667	0.1	6.980039
15.383333	0.1	7.251701
15.385000	0.1	7.542800
15.386667	0.1	7.851799
15.388333	0.1	8.177361
15.390000	0.1	8.518626
15.391667	0.1	8.875183
15.393333	0.1	9.248136
15.395000	0.1	9.639785
15.396667	0.1	10.052091
15.398333	0.1	10.486767
15.400000	0.1	10.946160
15.401667	0.1	11.432688
15.403333	0.1	11.947635
15.405000	0.1	12.491313
15.406667	0.1	13.064379
15.408333	0.1	13.669180
15.410000	0.1	14.309590
15.411667	0.1	14.989111
15.413333	0.1	15.709386
15.415000	0.1	16.470258
15.416667	0.1	17.271033
15.418333	0.1	18.112245
15.420000	0.1	18.996238
15.421667	0.1	19.926294
15.423333	0.1	20.905598
15.425000	0.1	21.936703
15.426667	0.1	23.022378
15.428333	0.1	24.166699
15.430000	0.1	25.374433
15.431667	0.1	26.649521
15.433333	0.1	27.994090
15.435000	0.1	29.408252
15.436667	0.1	30.890913
15.438333	0.1	32.441667
15.440000	0.1	34.062848
15.441667	0.1	35.759220
15.443333	0.1	37.535466
15.445000	0.1	39.394447
15.446667	0.1	41.337139
15.448333	0.1	43.363944
15.450000	0.1	45.476803
15.451667	0.1	47.679548
15.453333	0.1	49.976073
15.455000	0.1	52.369158
15.456667	0.1	54.860115
15.458333	0.1	57.448489
15.460000	0.1	60.132672
15.461667	0.1	62.912116
15.463333	0.1	65.788589
15.465000	0.1	68.765394
15.466667	0.1	71.846023
15.468333	0.1	75.032874
15.470000	0.1	78.327013
15.471667	0.1	81.729638
15.473333	0.1	85.242977
15.475000	0.1	88.869794
15.476667	0.1	92.611993
15.478333	0.1	96.469652
15.480000	0.1	100.443252
15.481667	0.1	104.536419
15.483333	0.1	108.754612
15.485000	0.1	113.101527
15.486667	0.1	117.577845
15.488333	0.1	122.184018
15.490000	0.1	126.923290
15.491667	0.1	131.801847
15.493333	0.1	136.826947
15.495000	0.1	142.005202
15.496667	0.1	147.342291
15.498333	0.1	152.843730
15.500000	0.1	158.515116
15.501667	0.1	164.362518
15.503333	0.1	170.393316
15.505000	0.1	176.616460
15.506667	0.1	183.042479
15.508333	0.1	189.682776
15.510000	0.1	196.548631
15.511667	0.1	203.652089
15.513333	0.1	211.007120
15.515000	0.1	218.628422
15.516667	0.1	226.530498
15.518333	0.1	234.727659
15.520000	0.1	243.232930
15.521667	0.1	252.058022
15.523333	0.1	261.216327
15.525000	0.1	270.724972
15.526667	0.1	280.601797
15.528333	0.1	290.860022
15.530000	0.1	301.506780
15.531667	0.1	312.545966
15.533333	0.1	323.981392
15.535000	0.1	335.816504
15.536667	0.1	348.051004
15.538333	0.1	360.678742
15.540000	0.1	373.688727
15.541667	0.1	387.066086
15.543333	0.1	400.790433
15.545000	0.1	414.835229
15.546667	0.1	429.170803
15.548333	0.1	443.763999
15.550000	0.1	458.572396
15.551667	0.1	473.543071
15.553333	0.1	488.618585
15.555000	0.1	503.741922
15.556667	0.1	518.857064
15.558333	0.1	533.906231
15.560000	0.1	548.825833
15.561667	0.1	563.546331
15.563333	0.1	577.996676
15.565000	0.1	592.107084
15.566667	0.1	605.809293
15.568333	0.1	619.038614
15.570000	0.1	631.736508
15.571667	0.1	643.848964
15.573333	0.1	655.323025
15.575000	0.1	666.107545
15.576667	0.1	676.157973
15.578333	0.1	685.439474
15.580000	0.1	693.926523
15.581667	0.1	701.601967
15.583333	0.1	708.453684
15.585000	0.1	714.469040
15.586667	0.1	719.635990
15.588333	0.1	723.951874
15.590000	0.1	727.428580
15.591667	0.1	730.088196
15.593333	0.1	731.955600
15.595000	0.1	733.053461
15.596667	0.1	733.401594
15.598333	0.1	733.023152
15.600000	0.1	731.951488
15.601667	0.1	730.226157
15.603333	0.1	727.882842
15.605000	0.1	724.951090
15.606667	0.1	721.460391
15.608333	0.1	717.445976
15.610000	0.1	712.949094
15.611667	0.1	708.010635
15.613333	0.1	702.664480
15.615000	0.1	696.937317
15.616667	0.1	690.851729
15.618333	0.1	684.429738
15.620000	0.1	677.697659
15.621667	0.1	670.687622
15.623333	0.1	663.433108
15.625000	0.1	655.963380
15.626667	0.1	648.300569
15.628333	0.1	640.460975
15.630000	0.1	632.459443
15.631667	0.1	624.312782
15.633333	0.1	616.038521
15.635000	0.1	607.651240
15.636667	0.1	599.163338
15.638333	0.1	590.589136
15.640000	0.1	581.944367
15.641667	0.1	573.242349
15.643333	0.1	564.492965
15.645000	0.1	555.703082
15.646667	0.1	546.876868
15.648333	0.1	538.018854
15.650000	0.1	529.138842
15.651667	0.1	520.252092
15.653333	0.1	511.372667
15.655000	0.1	502.507100
15.656667	0.1	493.654851
15.658333	0.1	484.814076
15.660000	0.1	475.986517
15.661667	0.1	467.178370
15.663333	0.1	458.398662
15.665000	0.1	449.656533
15.666667	0.1	440.957845
15.668333	0.1	432.303315
15.670000	0.1	423.690915
15.671667	0.1	415.121536
15.673333	0.1	406.601793
15.675000	0.1	398.140657
15.676667	0.1	389.744756
15.678333	0.1	381.416753
15.680000	0.1	373.156513
15.681667	0.1	364.964437
15.683333	0.1	356.845269
15.685000	0.1	348.807909
15.686667	0.1	340.860468
15.688333	0.1	333.006322
15.690000	0.1	325.244996
15.691667	0.1	317.575154
15.693333	0.1	309.996857
15.695000	0.1	302.512623
15.696667	0.1	295.126951
15.698333	0.1	287.845368
15.700000	0.1	280.672475
15.701667	0.1	273.609460
15.703333	0.1	266.654669
15.705000	0.1	259.807040
15.706667	0.1	253.067608
15.708333	0.1	246.437872
15.710000	0.1	239.918684
15.711667	0.1	233.511259
15.713333	0.1	227.217800
15.715000	0.1	221.040291
15.716667	0.1	214.980208
15.718333	0.1	209.040637
15.720000	0.1	203.225799
15.721667	0.1	197.536540
15.723333	0.1	191.969760
15.725000	0.1	186.523064
15.726667	0.1	181.196663
15.728333	0.1	175.991026
15.730000	0.1	170.905437
15.731667	0.1	165.938684
15.733333	0.1	161.089739
15.735000	0.1	156.358346
15.736667	0.1	151.745356
15.738333	0.1	147.251985
15.740000	0.1	142.878336
15.741667	0.1	138.622862
15.743333	0.1	134.483380
15.745000	0.1	130.457841
15.746667	0.1	126.543534
15.748333	0.1	122.737284
15.750000	0.1	119.036916
15.751667	0.1	115.441270
15.753333	0.1	111.949770
15.755000	0.1	108.562182
15.756667	0.1	105.277929
15.758333	0.1	102.096084
15.760000	0.1	99.015529
15.761667	0.1	96.033770
15.763333	0.1	93.146837
15.765000	0.1	90.351701
15.766667	0.1	87.647666
15.768333	0.1	85.034608
15.770000	0.1	82.510524
15.771667	0.1	80.071180
15.773333	0.1	77.711977
15.775000	0.1	75.429459
15.776667	0.1	73.221857
15.778333	0.1	71.089151
15.780000	0.1	69.031846
15.781667	0.1	67.048632
15.783333	0.1	65.135909
15.785000	0.1	63.289767
15.786667	0.1	61.507947
15.788333	0.1	59.789871
15.790000	0.1	58.135078
15.791667	0.1	56.541753
15.793333	0.1	55.006398
15.795000	0.1	53.524706
15.796667	0.1	52.093505
15.798333	0.1	50.712237
15.800000	0.1	49.381950
15.801667	0.1	48.102699
15.803333	0.1	46.872557
15.805000	0.1	45.688571
15.806667	0.1	44.548377
15.808333	0.1	43.450831
15.810000	0.1	42.394679
15.811667	0.1	41.376785
15.813333	0.1	40.393164
15.815000	0.1	39.441935
15.816667	0.1	38.524158
15.818333	0.1	37.642284
15.820000	0.1	36.797822
15.821667	0.1	35.989028
15.823333	0.1	35.210834
15.825000	0.1	34.457971
15.826667	0.1	33.727959
15.828333	0.1	33.021341
15.830000	0.1	32.339604
15.831667	0.1	31.682607
15.833333	0.1	31.048153
15.835000	0.1	30.433899
15.836667	0.1	29.839152
15.838333	0.1	29.264479
15.840000	0.1	28.710268
15.841667	0.1	28.176364
15.843333	0.1	27.662092
15.845000	0.1	27.165543
15.846667	0.1	26.684222
15.848333	0.1	26.216852
15.850000	0.1	25.763488
15.851667	0.1	25.324412
15.853333	0.1	24.899649
15.855000	0.1	24.488736
15.856667	0.1	24.090745
15.858333	0.1	23.705238
15.860000	0.1	23.332937
15.861667	0.1	22.974722
15.863333	0.1	22.629732
15.865000	0.1	22.294833
15.866667	0.1	21.966440
15.868333	0.1	21.643047
15.870000	0.1	21.326253
15.871667	0.1	21.019205
15.873333	0.1	20.723939
15.875000	0.1	20.440053
15.876667	0.1	20.164852
15.878333	0.1	19.895057
15.880000	0.1	19.629519
15.881667	0.1	19.370057
15.883333	0.1	19.119387
15.885000	0.1	18.878421
15.886667	0.1	18.645115
15.888333	0.1	18.416005
15.890000	0.1	18.189293
15.891667	0.1	17.965706
15.893333	0.1	17.747120
15.895000	0.1	17.535267
15.896667	0.1	17.330642
15.898333	0.1	17.132428
15.900000	0.1	16.940115
15.901667	0.1	16.754274
15.903333	0.1	16.575540
15.905000	0.1	16.402993
15.906667	0.1	16.234391
15.908333	0.1	16.068583
15.910000	0.1	15.906235
15.911667	0.1	15.748111
15.913333	0.1	15.594373
15.915000	0.1	15.445170
15.916667	0.1	15.300987
15.918333	0.1	15.163003
15.920000	0.1	15.032431
15.921667	0.1	14.908244
15.923333	0.1	14.787158
15.925000	0.1	14.667097
15.926667	0.1	14.549517
15.928333	0.1	14.437409
15.930000	0.1	14.332137
15.931667	0.1	14.233235
15.933333	0.1	14.140573
15.935000	0.1	14.055171
15.936667	0.1	13.977317
15.938333	0.1	13.904599
15.940000	0.1	13.833120
15.941667	0.1	13.760803
15.943333	0.1	13.688551
15.945000	0.1	13.618688
15.946667	0.1	13.553551
15.948333	0.1	13.494636
15.950000	0.1	13.442272
15.951667	0.1	13.396041
15.953333	0.1	13.355217
15.955000	0.1	13.318402
15.956667	0.1	13.283221
15.958333	0.1	13.248064
15.960000	0.1	13.213777
15.961667	0.1	13.182354
15.963333	0.1	13.154754
15.965000	0.1	13.130754
15.966667	0.1	13.110293
15.968333	0.1	13.093795
15.970000	0.1	13.080994
15.971667	0.1	13.070288
15.973333	0.1	13.059368
15.975000	0.1	13.046111
15.976667	0.1	13.029031
15.978333	0.1	13.007759
15.980000	0.1	12.983652
15.981667	0.1	12.959209
15.983333	0.1	12.936629
15.985000	0.1	12.916788
15.986667	0.1	12.898576
15.988333	0.1	12.878571
15.990000	0.1	12.852768
15.991667	0.1	12.819557
15.993333	0.1	12.780270
15.995000	0.1	12.736800
15.996667	0.1	12.689796
15.998333	0.1	12.638913
16.000000	0.1	12.583793
16.001667	0.1	12.524212
16.003333	0.1	12.459927
16.005000	0.1	12.390632
16.006667	0.1	12.315763
16.008333	0.1	12.234598
16.010000	0.1	12.147003
16.011667	0.1	12.053438
16.013333	0.1	11.954242
16.015000	0.1	11.850051
16.016667	0.1	11.742651
16.018333	0.1	11.634431
16.020000	0.1	11.527129
16.021667	0.1	11.420823
16.023333	0.1	11.313534
16.025000	0.1	11.202488
16.026667	0.1	11.085845
16.028333	0.1	10.963096
16.030000	0.1	10.834578
16.031667	0.1	10.701255
16.033333	0.1	10.564695
16.035000	0.1	10.427572
16.036667	0.1	10.293094
16.038333	0.1	10.162368
16.040000	0.1	10.033390
16.041667	0.1	9.903968
16.043333	0.1	9.774095
16.045000	0.1	9.644800
16.046667	0.1	9.516436
16.048333	0.1	9.388849
16.050000	0.1	9.262781
16.051667	0.1	9.139869
16.053333	0.1	9.020874
16.055000	0.1	8.905302
16.056667	0.1	8.792183
16.058333	0.1	8.680387
16.060000	0.1	8.569467
16.061667	0.1	8.460335
16.063333	0.1	8.354485
16.065000	0.1	8.252244
16.066667	0.1	8.152020
16.068333	0.1	8.051922
16.070000	0.1	7.952005
16.071667	0.1	7.854132
16.073333	0.1	7.760064
16.075000	0.1	7.670438
16.076667	0.1	7.584821
16.078333	0.1	7.502357
16.080000	0.1	7.422375
16.081667	0.1	7.344163
16.083333	0.1	7.267236
16.085000	0.1	7.191864
16.086667	0.1	7.118154
16.088333	0.1	7.045325
16.090000	0.1	6.972756
16.091667	0.1	6.900788
16.093333	0.1	6.830315
16.095000	0.1	6.762035
16.096667	0.1	6.695264
16.098333	0.1	6.627841
16.100000	0.1	6.558709
16.101667	0.1	6.490084
16.103333	0.1	6.425744
16.105000	0.1	6.366917
16.106667	0.1	6.311079
16.108333	0.1	6.254874
16.110000	0.1	6.196271
16.111667	0.1	6.134785
16.113333	0.1	6.072158
16.115000	0.1	6.011450
16.116667	0.1	5.954141
16.118333	0.1	5.899519
16.120000	0.1	5.846466
16.121667	0.1	5.794689
16.123333	0.1	5.744295
16.125000	0.1	5.694856
16.126667	0.1	5.645603
16.128333	0.1	5.596248
16.130000	0.1	5.547423
16.131667	0.1	5.500247
16.133333	0.1	5.455236
16.135000	0.1	5.412172
16.136667	0.1	5.370788
16.138333	0.1	5.330760
16.140000	0.1	5.291170
16.141667	0.1	5.250671
16.143333	0.1	5.208729
16.145000	0.1	5.166824
16.146667	0.1	5.127694
16.148333	0.1	5.093142
16.150000	0.1	5.063089
16.151667	0.1	5.036271
16.153333	0.1	5.011130
16.155000	0.1	4.986376
16.156667	0.1	4.960964
16.158333	0.1	4.934394
16.160000	0.1	4.907586
16.161667	0.1	4.882268
16.163333	0.1	4.859287
16.165000	0.1	4.837681
16.166667	0.1	4.815306
16.168333	0.1	4.791380
16.170000	0.1	4.768092
16.171667	0.1	4.748274
16.173333	0.1	4.732083
16.175000	0.1	4.717126
16.176667	0.1	4.701102
16.178333	0.1	4.683752
16.180000	0.1	4.666643
16.181667	0.1	4.651598
16.183333	0.1	4.639556
16.185000	0.1	4.630480
16.186667	0.1	4.623281
16.188333	0.1	4.616221
16.190000	0.1	4.608403
16.191667	0.1	4.600752
16.193333	0.1	4.594969
16.195000	0.1	4.591355
16.196667	0.1	4.588566
16.198333	0.1	4.585558
16.200000	0.1	4.582796
16.201667	0.1	4.581111
16.203333	0.1	4.580570
16.205000	0.1	4.581087
16.206667	0.1	4.582866
16.208333	0.1	4.585763
16.210000	0.1	4.589008
16.211667	0.1	4.591928
16.213333	0.1	4.594489
16.215000	0.1	4.597493
16.216667	0.1	4.602382
16.218333	0.1	4.610065
16.220000	0.1	4.620198
16.221667	0.1	4.631835
16.223333	0.1	4.644073
16.225000	0.1	4.656184
16.226667	0.1	4.667607
16.228333	0.1	4.677814
16.230000	0.1	4.686378
16.231667	0.1	4.692571
16.233333	0.1	4.695817
16.235000	0.1	4.697689
16.236667	0.1	4.701721
16.238333	0.1	4.710387
16.240000	0.1	4.723272
16.241667	0.1	4.737619
16.243333	0.1	4.750155
16.245000	0.1	4.759193
16.246667	0.1	4.765368
16.248333	0.1	4.770723
16.250000	0.1	4.776870
16.251667	0.1	4.783794
16.253333	0.1	4.790118
16.255000	0.1	4.794137
16.256667	0.1	4.795245
16.258333	0.1	4.795119
16.260000	0.1	4.796265
16.261667	0.1	4.799282
16.263333	0.1	4.802751
16.265000	0.1	4.804954
16.266667	0.1	4.805038
16.268333	0.1	4.803916
16.270000	0.1	4.802938
16.271667	0.1	4.801238
16.273333	0.1	4.796218
16.275000	0.1	4.786481
16.276667	0.1	4.773107
16.278333	0.1	4.758746
16.280000	0.1	4.745866
16.281667	0.1	4.735263
16.283333	0.1	4.725610
16.285000	0.1	4.714285
16.286667	0.1	4.699919
16.288333	0.1	4.684408
16.290000	0.1	4.670718
16.291667	0.1	4.659435
16.293333	0.1	4.648874
16.295000	0.1	4.637577
16.296667	0.1	4.625274
16.298333	0.1	4.611821
16.300000	0.1	4.596896
16.301667	0.1	4.580640
16.303333	0.1	4.562866
16.305000	0.1	4.542521
16.306667	0.1	4.519606
16.308333	0.1	4.496304
16.310000	0.1	4.475391
16.311667	0.1	4.458483
16.313333	0.1	4.445422
16.315000	0.1	4.433952
16.316667	0.1	4.420830
16.318333	0.1	4.404392
16.320000	0.1	4.385323
16.321667	0.1	4.364662
16.323333	0.1	4.342152
16.325000	0.1	4.316904
16.326667	0.1	4.289444
16.328333	0.1	4.262323
16.330000	0.1	4.238482
16.331667	0.1	4.218784
16.333333	0.1	4.200959
16.335000	0.1	4.181941
16.336667	0.1	4.160595
16.338333	0.1	4.137219
16.340000	0.1	4.112134
16.341667	0.1	4.085787
16.343333	0.1	4.059360
16.345000	0.1	4.034811
16.346667	0.1	4.013842
16.348333	0.1	3.996664
16.350000	0.1	3.981781
16.351667	0.1	3.966885
16.353333	0.1	3.950084
16.355000	0.1	3.930572
16.356667	0.1	3.909036
16.358333	0.1	3.887191
16.360000	0.1	3.866209
16.361667	0.1	3.845948
16.363333	0.1	3.825440
16.365000	0.1	3.803642
16.366667	0.1	3.780550
16.368333	0.1	3.758217
16.370000	0.1	3.739707
16.371667	0.1	3.725952
16.373333	0.1	3.714175
16.375000	0.1	3.700717
16.376667	0.1	3.684582
16.378333	0.1	3.667143
16.380000	0.1	3.649611
16.381667	0.1	3.631967
16.383333	0.1	3.614132
16.385000	0.1	3.597145
16.386667	0.1	3.582709
16.388333	0.1	3.571576
16.390000	0.1	3.562770
16.391667	0.1	3.554663
16.393333	0.1	3.546290
16.395000	0.1	3.537149
16.396667	0.1	3.526295
16.398333	0.1	3.513130
16.400000	0.1	3.498830
16.401667	0.1	3.486006
16.403333	0.1	3.476823
16.405000	0.1	3.471104
16.406667	0.1	3.466229
16.408333	0.1	3.459817
16.410000	0.1	3.451821
16.411667	0.1	3.443318
16.413333	0.1	3.434354
16.415000	0.1	3.424156
16.416667	0.1	3.413246
16.418333	0.1	3.403989
16.420000	0.1	3.398308
16.421667	0.1	3.396207
16.423333	0.1	3.396110
16.425000	0.1	3.395923
16.426667	0.1	3.394498
16.428333	0.1	3.392291
16.430000	0.1	3.390410
16.431667	0.1	3.388962
16.433333	0.1	3.386489
16.435000	0.1	3.382103
16.436667	0.1	3.377651
16.438333	0.1	3.376273
16.440000	0.1	3.378638
16.441667	0.1	3.382033
16.443333	0.1	3.383765
16.445000	0.1	3.383891
16.446667	0.1	3.383695
16.448333	0.1	3.383663
16.450000	0.1	3.383746
16.451667	0.1	3.384273
16.453333	0.1	3.385972
16.455000	0.1	3.389590
16.456667	0.1	3.394973
16.458333	0.1	3.400389
16.460000	0.1	3.403961
16.461667	0.1	3.405712
16.463333	0.1	3.407262
16.465000	0.1	3.410201
16.466667	0.1	3.415090
16.468333	0.1	3.420748
16.470000	0.1	3.424995
16.471667	0.1	3.427281
16.473333	0.1	3.429656
16.475000	0.1	3.434215
16.476667	0.1	3.440538
16.478333	0.1	3.446550
16.480000	0.1	3.451300
16.481667	0.1	3.455635
16.483333	0.1	3.460813
16.485000	0.1	3.467374
16.486667	0.1	3.474820
16.488333	0.1	3.481940
16.490000	0.1	3.487887
16.491667	0.1	3.492706
16.493333	0.1	3.497228
16.495000	0.1	3.502714
16.496667	0.1	3.509778
16.498333	0.1	3.517270
16.500000	0.1	3.523328
16.501667	0.1	3.527789
16.503333	0.1	3.532642
16.505000	0.1	3.539985
16.506667	0.1	3.550057
16.508333	0.1	3.561452
16.510000	0.1	3.572442
16.511667	0.1	3.581815
16.513333	0.1	3.589415
16.515000	0.1	3.596293
16.516667	0.1	3.604149
16.518333	0.1	3.614286
16.520000	0.1	3.626249
16.521667	0.1	3.637704
16.523333	0.1	3.646482
16.525000	0.1	3.652414
16.526667	0.1	3.657262
16.528333	0.1	3.663586
16.530000	0.1	3.673341
16.531667	0.1	3.686547
16.533333	0.1	3.701332
16.535000	0.1	3.715674
16.536667	0.1	3.728797
16.538333	0.1	3.741458
16.540000	0.1	3.755302
16.541667	0.1	3.771232
16.543333	0.1	3.788453
16.545000	0.1	3.805519
16.546667	0.1	3.821710
16.548333	0.1	3.837221
16.550000	0.1	3.852593
16.551667	0.1	3.868630
16.553333	0.1	3.886321
16.555000	0.1	3.906121
16.556667	0.1	3.927555
16.558333	0.1	3.949311
16.560000	0.1	3.969818
16.561667	0.1	3.988319
16.563333	0.1	4.005483
16.565000	0.1	4.023169
16.566667	0.1	4.043244
16.568333	0.1	4.066154
16.570000	0.1	4.090937
16.571667	0.1	4.115966
16.573333	0.1	4.139584
16.575000	0.1	4.161545
16.576667	0.1	4.183669
16.578333	0.1	4.207869
16.580000	0.1	4.234263
16.581667	0.1	4.261350
16.583333	0.1	4.287153
16.585000	0.1	4.310571
16.586667	0.1	4.332606
16.588333	0.1	4.355982
16.590000	0.1	4.383242
16.591667	0.1	4.415205
16.593333	0.1	4.450832
16.595000	0.1	4.487932
16.596667	0.1	4.523881
16.598333	0.1	4.557054
16.600000	0.1	4.588831
16.601667	0.1	4.623034
16.603333	0.1	4.662084
16.605000	0.1	4.704292
16.606667	0.1	4.746066
16.608333	0.1	4.786165
16.610000	0.1	4.826016
16.611667	0.1	4.866463
16.613333	0.1	4.906445
16.615000	0.1	4.945220
16.616667	0.1	4.984033
16.618333	0.1	5.024988
16.620000	0.1	5.069016
16.621667	0.1	5.115052
16.623333	0.1	5.161031
16.625000	0.1	5.205735
16.626667	0.1	5.249954
16.628333	0.1	5.295733
16.630000	0.1	5.344506
16.631667	0.1	5.396609
16.633333	0.1	5.451506
16.635000	0.1	5.507567
16.636667	0.1	5.562669
16.638333	0.1	5.615335
16.640000	0.1	5.665342
16.641667	0.1	5.713701
16.643333	0.1	5.762014
16.645000	0.1	5.811048
16.646667	0.1	5.859253
16.648333	0.1	5.902988
16.650000	0.1	5.939137
16.651667	0.1	5.967757
16.653333	0.1	5.992027
16.655000	0.1	6.015580
16.656667	0.1	6.040321
16.658333	0.1	6.066733
16.660000	0.1	6.094859
16.661667	0.1	6.124303
16.663333	0.1	6.154082
16.665000	0.1	6.182380
16.666667	0.1	6.206534
16.668333	0.1	6.224080
16.670000	0.1	6.234651
16.671667	0.1	6.240346
16.673333	0.1	6.243642
16.675000	0.1	6.245612
16.676667	0.1	6.246245
16.678333	0.1	6.244876
16.680000	0.1	6.240183
16.681667	0.1	6.231014
16.683333	0.1	6.217267
16.685000	0.1	6.199721
16.686667	0.1	6.179349
16.688333	0.1	6.156457
16.690000	0.1	6.130897
16.691667	0.1	6.103246
16.693333	0.1	6.074482
16.695000	0.1	6.044330
16.696667	0.1	6.011706
16.698333	0.1	5.976665
16.700000	0.1	5.940837
16.701667	0.1	5.905731
16.703333	0.1	5.871151
16.705000	0.1	5.835923
16.706667	0.1	5.799774
16.708333	0.1	5.763466
16.710000	0.1	5.727410
16.711667	0.1	5.691107
16.713333	0.1	5.654162
16.715000	0.1	5.616518
16.716667	0.1	5.577793
16.718333	0.1	5.537858
16.720000	0.1	5.497984
16.721667	0.1	5.460731
16.723333	0.1	5.428120
16.725000	0.1	5.399780
16.726667	0.1	5.373321
16.728333	0.1	5.346183
16.730000	0.1	5.317205
16.731667	0.1	5.287495
16.733333	0.1	5.259439
16.735000	0.1	5.234191
16.736667	0.1	5.210992
16.738333	0.1	5.189003
16.740000	0.1	5.168146
16.741667	0.1	5.148361
16.743333	0.1	5.129073
16.745000	0.1	5.109478
16.746667	0.1	5.089431
16.748333	0.1	5.070134
16.750000	0.1	5.053566
16.751667	0.1	5.041249
16.753333	0.1	5.033137
16.755000	0.1	5.026897
16.756667	0.1	5.018897
16.758333	0.1	5.006939
16.760000	0.1	4.992345
16.761667	0.1	4.979465
16.763333	0.1	4.972294
16.765000	0.1	4.970902
16.766667	0.1	4.971684
16.768333	0.1	4.970813
16.770000	0.1	4.966273
16.771667	0.1	4.957719
16.773333	0.1	4.946822
16.775000	0.1	4.937239
16.776667	0.1	4.932559
16.778333	0.1	4.933374
16.780000	0.1	4.936880
16.781667	0.1	4.939954
16.783333	0.1	4.941155
16.785000	0.1	4.939553
16.786667	0.1	4.935334
16.788333	0.1	4.931404
16.790000	0.1	4.931102
16.791667	0.1	4.934208
16.793333	0.1	4.937137
16.795000	0.1	4.937295
16.796667	0.1	4.935614
16.798333	0.1	4.934580
16.800000	0.1	4.935372
16.801667	0.1	4.937425
16.803333	0.1	4.939875
16.805000	0.1	4.942310
16.806667	0.1	4.943898
16.808333	0.1	4.943223
16.810000	0.1	4.939721
16.811667	0.1	4.934641
16.813333	0.1	4.930524
16.815000	0.1	4.929467
16.816667	0.1	4.931209
16.818333	0.1	4.933528
16.820000	0.1	4.934333
16.821667	0.1	4.932857
16.823333	0.1	4.929844
16.825000	0.1	4.926594
16.826667	0.1	4.923586
16.828333	0.1	4.920824
16.830000	0.1	4.918962
16.831667	0.1	4.918943
16.833333	0.1	4.920545
16.835000	0.1	4.922119
16.836667	0.1	4.921947
16.838333	0.1	4.919283
16.840000	0.1	4.914254
16.841667	0.1	4.907898
16.843333	0.1	4.902054
16.845000	0.1	4.898156
16.846667	0.1	4.896736
16.848333	0.1	4.897681
16.850000	0.1	4.899688
16.851667	0.1	4.900130
16.853333	0.1	4.896624
16.855000	0.1	4.888778
16.856667	0.1	4.878780
16.858333	0.1	4.870058
16.860000	0.1	4.864368
16.861667	0.1	4.860833
16.863333	0.1	4.857713
16.865000	0.1	4.853751
16.866667	0.1	4.848447
16.868333	0.1	4.842314
16.870000	0.1	4.836279
16.871667	0.1	4.830961
16.873333	0.1	4.827175
16.875000	0.1	4.826100
16.876667	0.1	4.828046
16.878333	0.1	4.831580
16.880000	0.1	4.834333
16.881667	0.1	4.834621
16.883333	0.1	4.832046
16.885000	0.1	4.827273
16.886667	0.1	4.821862
16.888333	0.1	4.817354
16.890000	0.1	4.813923
16.891667	0.1	4.810300
16.893333	0.1	4.805205
16.895000	0.1	4.798900
16.896667	0.1	4.792800
16.898333	0.1	4.787347
16.900000	0.1	4.781326
16.901667	0.1	4.773587
16.903333	0.1	4.764050
16.905000	0.1	4.753270
16.906667	0.1	4.742430
16.908333	0.1	4.733698
16.910000	0.1	4.729303
16.911667	0.1	4.729843
16.913333	0.1	4.733521
16.915000	0.1	4.737354
16.916667	0.1	4.739445
16.918333	0.1	4.739962
16.920000	0.1	4.740204
16.921667	0.1	4.741144
16.923333	0.1	4.742546
16.925000	0.1	4.743482
16.926667	0.1	4.743147
16.928333	0.1	4.740837
16.930000	0.1	4.736190
16.931667	0.1	4.729731
16.933333	0.1	4.723147
16.935000	0.1	4.718583
16.936667	0.1	4.716418
16.938333	0.1	4.714434
16.940000	0.1	4.710099
16.941667	0.1	4.702867
16.943333	0.1	4.694443
16.945000	0.1	4.687435
16.946667	0.1	4.683519
16.948333	0.1	4.682271
16.950000	0.1	4.681358
16.951667	0.1	4.678578
16.953333	0.1	4.673903
16.955000	0.1	4.668450
16.956667	0.1	4.661982
16.958333	0.1	4.653297
16.960000	0.1	4.642694
16.961667	0.1	4.632338
16.963333	0.1	4.624492
16.965000	0.1	4.619551
16.966667	0.1	4.615756
16.968333	0.1	4.610764
16.970000	0.1	4.603406
16.971667	0.1	4.594345
16.973333	0.1	4.585595
16.975000	0.1	4.578936
16.976667	0.1	4.574815
16.978333	0.1	4.572528
16.980000	0.1	4.569972
16.981667	0.1	4.564440
16.983333	0.1	4.555192
16.985000	0.1	4.543858
16.986667	0.1	4.532509
16.988333	0.1	4.522651
16.990000	0.1	4.514745
16.991667	0.1	4.507750
16.993333	0.1	4.499662
16.995000	0.1	4.489082
16.996667	0.1	4.476565
16.998333	0.1	4.464127
17.000000	0.1	4.453221
17.001667	0.1	4.443917
17.003333	0.1	4.435242
17.005000	0.1	4.425449
17.006667	0.1	4.413398
17.008333	0.1	4.400029
17.010000	0.1	4.387656
17.011667	0.1	4.378012
17.013333	0.1	4.370334
17.015000	0.1	4.361449
17.016667	0.1	4.349034
17.018333	0.1	4.333942
17.020000	0.1	4.318901
17.021667	0.1	4.306231
17.023333	0.1	4.296298
17.025000	0.1	4.287264
17.026667	0.1	4.277034
17.028333	0.1	4.265420
17.030000	0.1	4.253364
17.031667	0.1	4.240638
17.033333	0.1	4.225816
17.035000	0.1	4.208097
17.036667	0.1	4.188577
17.038333	0.1	4.169852
17.040000	0.1	4.153983
17.041667	0.1	4.140818
17.043333	0.1	4.128763
17.045000	0.1	4.116497
17.046667	0.1	4.103603
17.048333	0.1	4.090234
17.050000	0.1	4.076464
17.051667	0.1	4.061558
17.053333	0.1	4.044725
17.055000	0.1	4.026750
17.056667	0.1	4.009516
17.058333	0.1	3.994429
17.060000	0.1	3.981888
17.061667	0.1	3.971043
17.063333	0.1	3.959956
17.065000	0.1	3.946945
17.066667	0.1	3.931909
17.068333	0.1	3.916263
17.070000	0.1	3.901161
17.071667	0.1	3.886647
17.073333	0.1	3.873049
17.075000	0.1	3.861859
17.076667	0.1	3.854232
17.078333	0.1	3.849179
17.080000	0.1	3.843927
17.081667	0.1	3.835699
17.083333	0.1	3.823289
17.085000	0.1	3.807615
17.086667	0.1	3.790758
17.088333	0.1	3.774581
17.090000	0.1	3.759842
17.091667	0.1	3.746049
17.093333	0.1	3.732950
17.095000	0.1	3.721979
17.096667	0.1	3.714692
17.098333	0.1	3.710720
17.100000	0.1	3.708466
17.101667	0.1	3.706357
17.103333	0.1	3.703390
17.105000	0.1	3.699688
17.106667	0.1	3.695479
17.108333	0.1	3.689723
17.110000	0.1	3.682198
17.111667	0.1	3.675306
17.113333	0.1	3.671385
17.115000	0.1	3.670510
17.116667	0.1	3.671455
17.118333	0.1	3.672605
17.120000	0.1	3.672438
17.121667	0.1	3.670813
17.123333	0.1	3.669383
17.125000	0.1	3.669877
17.126667	0.1	3.672680
17.128333	0.1	3.677486
17.130000	0.1	3.684117
17.131667	0.1	3.692214
17.133333	0.1	3.701099
17.135000	0.1	3.710291
17.136667	0.1	3.719768
17.138333	0.1	3.729914
17.140000	0.1	3.741854
17.141667	0.1	3.756769
17.143333	0.1	3.774208
17.145000	0.1	3.792318
17.146667	0.1	3.809622
17.148333	0.1	3.826027
17.150000	0.1	3.842940
17.151667	0.1	3.862646
17.153333	0.1	3.886977
17.155000	0.1	3.916849
17.156667	0.1	3.952268
17.158333	0.1	3.991993
17.160000	0.1	4.034047
17.161667	0.1	4.076827
17.163333	0.1	4.119794
17.165000	0.1	4.163599
17.166667	0.1	4.209555
17.168333	0.1	4.258556
17.170000	0.1	4.310706
17.171667	0.1	4.366054
17.173333	0.1	4.425156
17.175000	0.1	4.488421
17.176667	0.1	4.555839
17.178333	0.1	4.627812
17.180000	0.1	4.705852
17.181667	0.1	4.791655
17.183333	0.1	4.885136
17.185000	0.1	4.984280
17.186667	0.1	5.087270
17.188333	0.1	5.193735
17.190000	0.1	5.304134
17.191667	0.1	5.419180
17.193333	0.1	5.540294
17.195000	0.1	5.669533
17.196667	0.1	5.807765
17.198333	0.1	5.953596
17.200000	0.1	6.105257
17.201667	0.1	6.262371
17.203333	0.1	6.425297
17.205000	0.1	6.594402
17.206667	0.1	6.770985
17.208333	0.1	6.957720
17.210000	0.1	7.156967
17.211667	0.1	7.369099
17.213333	0.1	7.593106
17.215000	0.1	7.827627
17.216667	0.1	8.071344
17.218333	0.1	8.323588
17.220000	0.1	8.584545
17.221667	0.1	8.854773
17.223333	0.1	9.135338
17.225000	0.1	9.428393
17.226667	0.1	9.736237
17.228333	0.1	10.059038
17.230000	0.1	10.394589
17.231667	0.1	10.740613
17.233333	0.1	11.096848
17.235000	0.1	11.465503
17.236667	0.1	11.850158
17.238333	0.1	12.253560
17.240000	0.1	12.675868
17.241667	0.1	13.115280
17.243333	0.1	13.569798
17.245000	0.1	14.037713
17.246667	0.1	14.517587
17.248333	0.1	15.009278
17.250000	0.1	15.514297
17.251667	0.1	16.034376
17.253333	0.1	16.570529
17.255000	0.1	17.123572
17.256667	0.1	17.694421
17.258333	0.1	18.283320
17.260000	0.1	18.889261
17.261667	0.1	19.511459
17.263333	0.1	20.151041
17.265000	0.1	20.809993
17.266667	0.1	21.489072
17.268333	0.1	22.187731
17.270000	0.1	22.905371
17.271667	0.1	23.641675
17.273333	0.1	24.396237
17.275000	0.1	25.168899
17.276667	0.1	25.960449
17.278333	0.1	26.772749
17.280000	0.1	27.607712
17.281667	0.1	28.466154
17.283333	0.1	29.347995
17.285000	0.1	30.252733
17.286667	0.1	31.179599
17.288333	0.1	32.128682
17.290000	0.1	33.101719
17.291667	0.1	34.100949
17.293333	0.1	35.127988
17.295000	0.1	36.183740
17.296667	0.1	37.268484
17.298333	0.1	38.382509
17.300000	0.1	39.526410
17.301667	0.1	40.700450
17.303333	0.1	41.904920
17.305000	0.1	43.141604
17.306667	0.1	44.413670
17.308333	0.1	45.723617
17.310000	0.1	47.072191
17.311667	0.1	48.459107
17.313333	0.1	49.884277
17.315000	0.1	51.348708
17.316667	0.1	52.854051
17.318333	0.1	54.401602
17.320000	0.1	55.992333
17.321667	0.1	57.627023
17.323333	0.1	59.305742
17.325000	0.1	61.028292
17.326667	0.1	62.794904
17.328333	0.1	64.605167
17.330000	0.1	66.457144
17.331667	0.1	68.348418
17.333333	0.1	70.277518
17.335000	0.1	72.244285
17.336667	0.1	74.249674
17.338333	0.1	76.295324
17.340000	0.1	78.382096
17.341667	0.1	80.507440
17.343333	0.1	82.664522
17.345000	0.1	84.845177
17.346667	0.1	87.043378
17.348333	0.1	89.256014
17.350000	0.1	91.480860
17.351667	0.1	93.714837
17.353333	0.1	95.954440
17.355000	0.1	98.195835
17.356667	0.1	100.432919
17.358333	0.1	102.656642
17.360000	0.1	104.857949
17.361667	0.1	107.030878
17.363333	0.1	109.172110
17.365000	0.1	111.278417
17.366667	0.1	113.345129
17.368333	0.1	115.366411
17.370000	0.1	117.336554
17.371667	0.1	119.249658
17.373333	0.1	121.097667
17.375000	0.1	122.871231
17.376667	0.1	124.563365
17.378333	0.1	126.170376
17.380000	0.1	127.689573
17.381667	0.1	129.117789
17.383333	0.1	130.451522
17.385000	0.1	131.686726
17.386667	0.1	132.817933
17.388333	0.1	133.839478
17.390000	0.1	134.748779
17.391667	0.1	135.547170
17.393333	0.1	136.236684
17.395000	0.1	136.816846
17.396667	0.1	137.284538
17.398333	0.1	137.635688
17.400000	0.1	137.867336
17.401667	0.1	137.978885
17.403333	0.1	137.972091
17.405000	0.1	137.850633
17.406667	0.1	137.618804
17.408333	0.1	137.279122
17.410000	0.1	136.832036
17.411667	0.1	136.277997
17.413333	0.1	135.618341
17.415000	0.1	134.854503
17.416667	0.1	133.988289
17.418333	0.1	133.023579
17.420000	0.1	131.966043
17.421667	0.1	130.820051
17.423333	0.1	129.587734
17.425000	0.1	128.272260
17.426667	0.1	126.879485
17.428333	0.1	125.415879
17.430000	0.1	123.886792
17.431667	0.1	122.295353
17.433333	0.1	120.641245
17.435000	0.1	118.922675
17.436667	0.1	117.140869
17.438333	0.1	115.301618
17.440000	0.1	113.413492
17.441667	0.1	111.485426
17.443333	0.1	109.524685
17.445000	0.1	107.535631
17.446667	0.1	105.520086
17.448333	0.1	103.479237
17.450000	0.1	101.415380
17.451667	0.1	99.332300
17.453333	0.1	97.234896
17.455000	0.1	95.128445
17.456667	0.1	93.017672
17.458333	0.1	90.906513
17.460000	0.1	88.797542
17.461667	0.1	86.691598
17.463333	0.1	84.589878
17.465000	0.1	82.496391
17.466667	0.1	80.416892
17.468333	0.1	78.356285
17.470000	0.1	76.317522
17.471667	0.1	74.301115
17.473333	0.1	72.305412
17.475000	0.1	70.329169
17.476667	0.1	68.374439
17.478333	0.1	66.446830
17.480000	0.1	64.553064
17.481667	0.1	62.697502
17.483333	0.1	60.880720
17.485000	0.1	59.101530
17.486667	0.1	57.359496
17.488333	0.1	55.655236
17.490000	0.1	53.989408
17.491667	0.1	52.362387
17.493333	0.1	50.774650
17.495000	0.1	49.226903
17.496667	0.1	47.719935
17.498333	0.1	46.254392
17.500000	0.1	44.830460
17.501667	0.1	43.447423
17.503333	0.1	42.104195
17.505000	0.1	40.800646
17.506667	0.1	39.537470
17.508333	0.1	38.314960
17.510000	0.1	37.132492
17.511667	0.1	35.988777
17.513333	0.1	34.882179
17.515000	0.1	33.810819
17.516667	0.1	32.773223
17.518333	0.1	31.769658
17.520000	0.1	30.801632
17.521667	0.1	29.869396
17.523333	0.1	28.971001
17.525000	0.1	28.103851
17.526667	0.1	27.266219
17.528333	0.1	26.457547
17.530000	0.1	25.678175
17.531667	0.1	24.928376
17.533333	0.1	24.207174
17.535000	0.1	23.512328
17.536667	0.1	22.841240
17.538333	0.1	22.192076
17.540000	0.1	21.564881
17.541667	0.1	20.961072
17.543333	0.1	20.381538
17.545000	0.1	19.825762
17.546667	0.1	19.291714
17.548333	0.1	18.776660
17.550000	0.1	18.279036
17.551667	0.1	17.798929
17.553333	0.1	17.336751
17.555000	0.1	16.892427
17.556667	0.1	16.464940
17.558333	0.1	16.051722
17.560000	0.1	15.650028
17.561667	0.1	15.259804
17.563333	0.1	14.883815
17.565000	0.1	14.524753
17.566667	0.1	14.182781
17.568333	0.1	13.855407
17.570000	0.1	13.539731
17.571667	0.1	13.234592
17.573333	0.1	12.940653
17.575000	0.1	12.659440
17.576667	0.1	12.391782
17.578333	0.1	12.136530
17.580000	0.1	11.891080
17.581667	0.1	11.652694
17.583333	0.1	11.419877
17.585000	0.1	11.193492
17.586667	0.1	10.975753
17.588333	0.1	10.767924
17.590000	0.1	10.569305
17.591667	0.1	10.377923
17.593333	0.1	10.192273
17.595000	0.1	10.012584
17.596667	0.1	9.839889
17.598333	0.1	9.674462
17.600000	0.1	9.515216
17.601667	0.1	9.360407
17.603333	0.1	9.208960
17.605000	0.1	9.060805
17.606667	0.1	8.916128
17.608333	0.1	8.775736
17.610000	0.1	8.641416
17.611667	0.1	8.514305
17.613333	0.1	8.393470
17.615000	0.1	8.276906
17.616667	0.1	8.163103
17.618333	0.1	8.051964
17.620000	0.1	7.945090
17.621667	0.1	7.844339
17.623333	0.1	7.749507
17.625000	0.1	7.658261
17.626667	0.1	7.568575
17.628333	0.1	7.479866
17.630000	0.1	7.391898
17.631667	0.1	7.304535
17.633333	0.1	7.218760
17.635000	0.1	7.135654
17.636667	0.1	7.054401
17.638333	0.1	6.973455
17.640000	0.1	6.893249
17.641667	0.1	6.816052
17.643333	0.1	6.743539
17.645000	0.1	6.675227
17.646667	0.1	6.609354
17.648333	0.1	6.544571
17.650000	0.1	6.480543
17.651667	0.1	6.418042
17.653333	0.1	6.358582
17.655000	0.1	6.302991
17.656667	0.1	6.249989
17.658333	0.1	6.197058
17.660000	0.1	6.142948
17.661667	0.1	6.088787
17.663333	0.1	6.036521
17.665000	0.1	5.986700
17.666667	0.1	5.938131
17.668333	0.1	5.889493
17.670000	0.1	5.839956
17.671667	0.1	5.789236
17.673333	0.1	5.738577
17.675000	0.1	5.690302
17.676667	0.1	5.646064
17.678333	0.1	5.606371
17.680000	0.1	5.570329
17.681667	0.1	5.535362
17.683333	0.1	5.499381
17.685000	0.1	5.462938
17.686667	0.1	5.427995
17.688333	0.1	5.395771
17.690000	0.1	5.366020
17.691667	0.1	5.337484
17.693333	0.1	5.309051
17.695000	0.1	5.280925
17.696667	0.1	5.254010
17.698333	0.1	5.228282
17.700000	0.1	5.202647
17.701667	0.1	5.176091
17.703333	0.1	5.148444
17.705000	0.1	5.120300
17.706667	0.1	5.093035
17.708333	0.1	5.068812
17.710000	0.1	5.048946
17.711667	0.1	5.032090
17.713333	0.1	5.014851
17.715000	0.1	4.994487
17.716667	0.1	4.970958
17.718333	0.1	4.946683
17.720000	0.1	4.924312
17.721667	0.1	4.904647
17.723333	0.1	4.887152
17.725000	0.1	4.871460
17.726667	0.1	4.857117
17.728333	0.1	4.843287
17.730000	0.1	4.829280
17.731667	0.1	4.815022
17.733333	0.1	4.801392
17.735000	0.1	4.789308
17.736667	0.1	4.778034
17.738333	0.1	4.765932
17.740000	0.1	4.752595
17.741667	0.1	4.739007
17.743333	0.1	4.726006
17.745000	0.1	4.712851
17.746667	0.1	4.697936
17.748333	0.1	4.680916
17.750000	0.1	4.663006
17.751667	0.1	4.645209
17.753333	0.1	4.627318
17.755000	0.1	4.608538
17.756667	0.1	4.588878
17.758333	0.1	4.569497
17.760000	0.1	4.551201
17.761667	0.1	4.533045
17.763333	0.1	4.513124
17.765000	0.1	4.490437
17.766667	0.1	4.465333
17.768333	0.1	4.438334
17.770000	0.1	4.410106
17.771667	0.1	4.382590
17.773333	0.1	4.358003
17.775000	0.1	4.337104
17.776667	0.1	4.319237
17.778333	0.1	4.302696
17.780000	0.1	4.284941
17.781667	0.1	4.263576
17.783333	0.1	4.237392
17.785000	0.1	4.206756
17.786667	0.1	4.173797
17.788333	0.1	4.141582
17.790000	0.1	4.111836
17.791667	0.1	4.083873
17.793333	0.1	4.056301
17.795000	0.1	4.029111
17.796667	0.1	4.003434
17.798333	0.1	3.979816
17.800000	0.1	3.957599
17.801667	0.1	3.935378
17.803333	0.1	3.911681
17.805000	0.1	3.885916
17.806667	0.1	3.858465
17.808333	0.1	3.829999
17.810000	0.1	3.801654
17.811667	0.1	3.775232
17.813333	0.1	3.752178
17.815000	0.1	3.732704
17.816667	0.1	3.715595
17.818333	0.1	3.698790
17.820000	0.1	3.680638
17.821667	0.1	3.661010
17.823333	0.1	3.641471
17.825000	0.1	3.623557
17.826667	0.1	3.606719
17.828333	0.1	3.589340
17.830000	0.1	3.571007
17.831667	0.1	3.552274
17.833333	0.1	3.534020
17.835000	0.1	3.517577
17.836667	0.1	3.503729
17.838333	0.1	3.491696
17.840000	0.1	3.480250
17.841667	0.1	3.468907
17.843333	0.1	3.457768
17.845000	0.1	3.446708
17.846667	0.1	3.435034
17.848333	0.1	3.422261
17.850000	0.1	3.409125
17.851667	0.1	3.396836
17.853333	0.1	3.386084
17.855000	0.1	3.377739
17.856667	0.1	3.372938
17.858333	0.1	3.371718
17.860000	0.1	3.372878
17.861667	0.1	3.374717
17.863333	0.1	3.375593
17.865000	0.1	3.374894
17.866667	0.1	3.373553
17.868333	0.1	3.372640
17.870000	0.1	3.371821
17.871667	0.1	3.370028
17.873333	0.1	3.367476
17.875000	0.1	3.366019
17.876667	0.1	3.367374
17.878333	0.1	3.371532
17.880000	0.1	3.376729
17.881667	0.1	3.381115
17.883333	0.1	3.384007
17.885000	0.1	3.386019
17.886667	0.1	3.389134
17.888333	0.1	3.395835
17.890000	0.1	3.406727
17.891667	0.1	3.419318
17.893333	0.1	3.429581
17.895000	0.1	3.435304
17.896667	0.1	3.438210
17.898333	0.1	3.442168
17.900000	0.1	3.449968
17.901667	0.1	3.461950
17.903333	0.1	3.476599
17.905000	0.1	3.491938
17.906667	0.1	3.506606
17.908333	0.1	3.520399
17.910000	0.1	3.534411
17.911667	0.1	3.550518
17.913333	0.1	3.569759
17.915000	0.1	3.591049
17.916667	0.1	3.612181
17.918333	0.1	3.632084
17.920000	0.1	3.651879
17.921667	0.1	3.673295
17.923333	0.1	3.695991
17.925000	0.1	3.718161
17.926667	0.1	3.739647
17.928333	0.1	3.762003
17.930000	0.1	3.785761
17.931667	0.1	3.809975
17.933333	0.1	3.833864
17.935000	0.1	3.857617
17.936667	0.1	3.881827
17.938333	0.1	3.906651
17.940000	0.1	3.931937
17.941667	0.1	3.957916
17.943333	0.1	3.985250
17.945000	0.1	4.013954
17.946667	0.1	4.042704
17.948333	0.1	4.070490
17.950000	0.1	4.098397
17.951667	0.1	4.128492
17.953333	0.1	4.161736
17.955000	0.1	4.197764
17.956667	0.1	4.235059
17.958333	0.1	4.271111
17.960000	0.1	4.303711
17.961667	0.1	4.332643
17.963333	0.1	4.359530
17.965000	0.1	4.385868
17.966667	0.1	4.411978
17.968333	0.1	4.437598
17.970000	0.1	4.462805
17.971667	0.1	4.488262
17.973333	0.1	4.514772
17.975000	0.1	4.542745
17.976667	0.1	4.571648
17.978333	0.1	4.599243
17.980000	0.1	4.622447
17.981667	0.1	4.639784
17.983333	0.1	4.652878
17.985000	0.1	4.665148
17.986667	0.1	4.678504
17.988333	0.1	4.691663
17.990000	0.1	4.701694
17.991667	0.1	4.706304
17.993333	0.1	4.704813
17.995000	0.1	4.698476
17.996667	0.1	4.689931
17.998333	0.1	4.681489
18.000000	0.1	4.673521
18.001667	0.1	4.664725
18.003333	0.1	4.653614
18.005000	0.1	4.639514
18.006667	0.1	4.622513
18.008333	0.1	4.602885
18.010000	0.1	4.580710
18.011667	0.1	4.555504
18.013333	0.1	4.526367
18.015000	0.1	4.493296
18.016667	0.1	4.458083
18.018333	0.1	4.422930
18.020000	0.1	4.388765
18.021667	0.1	4.355353
18.023333	0.1	4.321849
18.025000	0.1	4.286659
18.026667	0.1	4.248056
18.028333	0.1	4.205350
18.030000	0.1	4.159468
18.031667	0.1	4.112674
18.033333	0.1	4.067263
18.035000	0.1	4.023765
18.036667	0.1	3.980990
18.038333	0.1	3.937986
18.040000	0.1	3.894814
18.041667	0.1	3.851512
18.043333	0.1	3.807456
18.045000	0.1	3.761998
18.046667	0.1	3.715889
18.048333	0.1	3.671562
18.050000	0.1	3.631138
18.051667	0.1	3.594276
18.053333	0.1	3.559128
18.055000	0.1	3.524744
18.056667	0.1	3.491403
18.058333	0.1	3.459095
18.060000	0.1	3.427104
18.061667	0.1	3.394708
18.063333	0.1	3.361991
18.065000	0.1	3.329986
18.066667	0.1	3.299424
18.068333	0.1	3.269766
18.070000	0.1	3.240369
18.071667	0.1	3.211768
18.073333	0.1	3.185105
18.075000	0.1	3.160993
18.076667	0.1	3.139167
18.078333	0.1	3.119004
18.080000	0.1	3.100378
18.081667	0.1	3.083656
18.083333	0.1	3.068130
18.085000	0.1	3.051073
18.086667	0.1	3.029914
18.088333	0.1	3.005024
18.090000	0.1	2.978952
18.091667	0.1	2.953769
18.093333	0.1	2.930970
18.095000	0.1	2.912744
18.096667	0.1	2.900735
18.098333	0.1	2.893764
18.100000	0.1	2.888013
18.101667	0.1	2.879747
18.103333	0.1	2.867859
18.105000	0.1	2.853395
18.106667	0.1	2.837395
18.108333	0.1	2.820478
18.110000	0.1	2.803626
18.111667	0.1	2.787886
18.113333	0.1	2.773548
18.115000	0.1	2.760529
18.116667	0.1	2.749120
18.118333	0.1	2.739332
18.120000	0.1	2.729911
18.121667	0.1	2.718568
18.123333	0.1	2.703653
18.125000	0.1	2.685706
18.126667	0.1	2.666898
18.128333	0.1	2.649394
18.130000	0.1	2.634549
18.131667	0.1	2.622595
18.133333	0.1	2.612504
18.135000	0.1	2.602474
18.136667	0.1	2.590884
18.138333	0.1	2.577412
18.140000	0.1	2.563074
18.141667	0.1	2.549142
18.143333	0.1	2.536825
18.145000	0.1	2.526999
18.146667	0.1	2.518785
18.148333	0.1	2.509397
18.150000	0.1	2.496843
18.151667	0.1	2.481933
18.153333	0.1	2.466827
18.155000	0.1	2.453406
18.156667	0.1	2.443278
18.158333	0.1	2.436782
18.160000	0.1	2.432042
18.161667	0.1	2.426812
18.163333	0.1	2.420479
18.165000	0.1	2.413737
18.166667	0.1	2.407404
18.168333	0.1	2.401914
18.170000	0.1	2.396614
18.171667	0.1	2.389490
18.173333	0.1	2.379138
18.175000	0.1	2.367026
18.176667	0.1	2.356647
18.178333	0.1	2.350458
18.180000	0.1	2.347995
18.181667	0.1	2.346509
18.183333	0.1	2.342812
18.185000	0.1	2.335431
18.186667	0.1	2.325536
18.188333	0.1	2.315394
18.190000	0.1	2.305950
18.191667	0.1	2.296506
18.193333	0.1	2.286597
18.195000	0.1	2.277009
18.196667	0.1	2.268781
18.198333	0.1	2.262774
18.200000	0.1	2.259733
18.201667	0.1	2.258960
18.203333	0.1	2.258080
18.205000	0.1	2.255561
18.206667	0.1	2.251831
18.208333	0.1	2.247212
18.210000	0.1	2.240911
18.211667	0.1	2.232655
18.213333	0.1	2.223542
18.215000	0.1	2.214666
18.216667	0.1	2.206438
18.218333	0.1	2.199435
18.220000	0.1	2.194257
18.221667	0.1	2.190527
18.223333	0.1	2.187043
18.225000	0.1	2.183234
18.226667	0.1	2.179798
18.228333	0.1	2.177395
18.230000	0.1	2.175397
18.231667	0.1	2.172748
18.233333	0.1	2.169306
18.235000	0.1	2.165632
18.236667	0.1	2.161781
18.238333	0.1	2.156915
18.240000	0.1	2.149995
18.241667	0.1	2.140780
18.243333	0.1	2.130670
18.245000	0.1	2.122573
18.246667	0.1	2.119215
18.248333	0.1	2.121078
18.250000	0.1	2.125818
18.251667	0.1	2.129921
18.253333	0.1	2.130931
18.255000	0.1	2.127783
18.256667	0.1	2.120878
18.258333	0.1	2.112719
18.260000	0.1	2.106596
18.261667	0.1	2.103825
18.263333	0.1	2.102838
18.265000	0.1	2.101138
18.266667	0.1	2.097604
18.268333	0.1	2.092696
18.270000	0.1	2.087206
18.271667	0.1	2.081110
18.273333	0.1	2.073827
18.275000	0.1	2.065282
18.276667	0.1	2.056397
18.278333	0.1	2.048993
18.280000	0.1	2.045138
18.281667	0.1	2.046060
18.283333	0.1	2.051508
18.285000	0.1	2.059443
18.286667	0.1	2.066405
18.288333	0.1	2.070069
18.290000	0.1	2.071387
18.291667	0.1	2.072323
18.293333	0.1	2.072854
18.295000	0.1	2.071848
18.296667	0.1	2.069310
18.298333	0.1	2.066498
18.300000	0.1	2.064644
18.301667	0.1	2.064062
18.303333	0.1	2.063918
18.305000	0.1	2.062488
18.306667	0.1	2.058637
18.308333	0.1	2.053385
18.310000	0.1	2.049040
18.311667	0.1	2.047056
18.313333	0.1	2.047266
18.315000	0.1	2.048761
18.316667	0.1	2.050963
18.318333	0.1	2.053552
18.320000	0.1	2.056235
18.321667	0.1	2.058949
18.323333	0.1	2.061268
18.325000	0.1	2.061832
18.326667	0.1	2.059508
18.328333	0.1	2.055396
18.330000	0.1	2.052546
18.331667	0.1	2.053385
18.333333	0.1	2.058274
18.335000	0.1	2.066055
18.336667	0.1	2.074493
18.338333	0.1	2.080449
18.340000	0.1	2.081501
18.341667	0.1	2.077599
18.343333	0.1	2.070749
18.345000	0.1	2.064086
18.346667	0.1	2.060700
18.348333	0.1	2.061436
18.350000	0.1	2.064141
18.351667	0.1	2.065799
18.353333	0.1	2.065306
18.355000	0.1	2.064533
18.356667	0.1	2.066498
18.358333	0.1	2.072300
18.360000	0.1	2.080291
18.361667	0.1	2.088076
18.363333	0.1	2.094377
18.365000	0.1	2.098824
18.366667	0.1	2.101311
18.368333	0.1	2.101669
18.370000	0.1	2.099737
18.371667	0.1	2.096128
18.373333	0.1	2.092700
18.375000	0.1	2.091653
18.376667	0.1	2.094000
18.378333	0.1	2.098717
18.380000	0.1	2.103192
18.381667	0.1	2.105027
18.383333	0.1	2.104053
18.385000	0.1	2.102209
18.386667	0.1	2.101222
18.388333	0.1	2.101040
18.390000	0.1	2.100435
18.391667	0.1	2.098652
18.393333	0.1	2.095974
18.395000	0.1	2.093008
18.396667	0.1	2.090107
18.398333	0.1	2.087168
18.400000	0.1	2.083802
18.401667	0.1	2.080235
18.403333	0.1	2.077227
18.405000	0.1	2.074935
18.406667	0.1	2.073068
18.408333	0.1	2.072281
18.410000	0.1	2.074093
18.411667	0.1	2.079159
18.413333	0.1	2.086316
18.415000	0.1	2.093161
18.416667	0.1	2.097269
18.418333	0.1	2.097124
18.420000	0.1	2.092174
18.421667	0.1	2.082954
18.423333	0.1	2.071564
18.425000	0.1	2.061385
18.426667	0.1	2.055308
18.428333	0.1	2.053557
18.430000	0.1	2.053762
18.431667	0.1	2.053948
18.433333	0.1	2.054521
18.435000	0.1	2.056616
18.436667	0.1	2.059913
18.438333	0.1	2.063178
18.440000	0.1	2.065641
18.441667	0.1	2.067299
18.443333	0.1	2.068714
18.445000	0.1	2.070488
18.446667	0.1	2.072128
18.448333	0.1	2.072076
18.450000	0.1	2.069436
18.451667	0.1	2.064765
18.453333	0.1	2.059485
18.455000	0.1	2.055382
18.456667	0.1	2.054181
18.458333	0.1	2.056453
18.460000	0.1	2.060905
18.461667	0.1	2.064747
18.463333	0.1	2.065208
18.465000	0.1	2.061338
18.466667	0.1	2.054740
18.468333	0.1	2.048411
18.470000	0.1	2.044546
18.471667	0.1	2.043159
18.473333	0.1	2.042684
18.475000	0.1	2.041506
18.476667	0.1	2.038963
18.478333	0.1	2.035238
18.480000	0.1	2.030735
18.481667	0.1	2.026209
18.483333	0.1	2.022940
18.485000	0.1	2.021790
18.486667	0.1	2.022474
18.488333	0.1	2.024081
18.490000	0.1	2.025650
18.491667	0.1	2.026353
18.493333	0.1	2.025948
18.495000	0.1	2.024816
18.496667	0.1	2.023303
18.498333	0.1	2.022157
18.500000	0.1	2.022600
18.501667	0.1	2.024528
18.503333	0.1	2.026036
18.505000	0.1	2.025445
18.506667	0.1	2.022455
18.508333	0.1	2.017710
18.510000	0.1	2.012486
18.511667	0.1	2.008211
18.513333	0.1	2.005296
18.515000	0.1	2.002991
18.516667	0.1	2.000420
18.518333	0.1	1.997640
18.520000	0.1	1.996015
18.521667	0.1	1.997310
18.523333	0.1	2.001356
18.525000	0.1	2.005054
18.526667	0.1	2.005030
18.528333	0.1	2.001198
18.530000	0.1	1.996593
18.531667	0.1	1.994511
18.533333	0.1	1.996220
18.535000	0.1	2.000015
18.536667	0.1	2.001938
18.538333	0.1	1.998940
18.540000	0.1	1.992066
18.541667	0.1	1.985612
18.543333	0.1	1.983214
18.545000	0.1	1.985529
18.546667	0.1	1.990832
18.548333	0.1	1.996825
18.550000	0.1	2.002278
18.551667	0.1	2.006823
18.553333	0.1	2.009501
18.555000	0.1	2.009030
18.556667	0.1	2.005575
18.558333	0.1	2.000802
18.560000	0.1	1.996276
18.561667	0.1	1.993394
18.563333	0.1	1.993976
18.565000	0.1	1.998823
18.566667	0.1	2.006032
18.568333	0.1	2.012406
18.570000	0.1	2.016220
18.571667	0.1	2.017715
18.573333	0.1	2.018362
18.575000	0.1	2.020458
18.576667	0.1	2.025394
18.578333	0.1	2.031913
18.580000	0.1	2.037478
18.581667	0.1	2.040691
18.583333	0.1	2.041580
18.585000	0.1	2.040970
18.586667	0.1	2.040011
18.588333	0.1	2.039173
18.590000	0.1	2.037990
18.591667	0.1	2.036053
18.593333	0.1	2.033580
18.595000	0.1	2.031387
18.596667	0.1	2.030493
18.598333	0.1	2.031284
18.600000	0.1	2.033105
18.601667	0.1	2.034591
18.603333	0.1	2.034539
18.605000	0.1	2.033077
18.606667	0.1	2.031634
18.608333	0.1	2.031936
18.610000	0.1	2.035266
18.611667	0.1	2.041329
18.613333	0.1	2.047806
18.615000	0.1	2.052342
18.616667	0.1	2.054437
18.618333	0.1	2.054893
18.620000	0.1	2.054633
18.621667	0.1	2.054442
18.623333	0.1	2.055010
18.625000	0.1	2.056900
18.626667	0.1	2.059867
18.628333	0.1	2.062833
18.630000	0.1	2.065450
18.631667	0.1	2.068668
18.633333	0.1	2.073278
18.635000	0.1	2.079252
18.636667	0.1	2.086619
18.638333	0.1	2.095629
18.640000	0.1	2.106526
18.641667	0.1	2.119611
18.643333	0.1	2.134475
18.645000	0.1	2.149334
18.646667	0.1	2.162601
18.648333	0.1	2.174657
18.650000	0.1	2.187919
18.651667	0.1	2.205549
18.653333	0.1	2.229000
18.655000	0.1	2.256436
18.656667	0.1	2.284059
18.658333	0.1	2.309475
18.660000	0.1	2.333741
18.661667	0.1	2.359273
18.663333	0.1	2.386975
18.665000	0.1	2.416857
18.666667	0.1	2.449513
18.668333	0.1	2.485286
18.670000	0.1	2.523521
18.671667	0.1	2.563917
18.673333	0.1	2.607498
18.675000	0.1	2.655894
18.676667	0.1	2.710018
18.678333	0.1	2.768966
18.680000	0.1	2.830168
18.681667	0.1	2.891668
18.683333	0.1	2.953908
18.685000	0.1	3.018607
18.686667	0.1	3.087348
18.688333	0.1	3.161388
18.690000	0.1	3.240732
18.691667	0.1	3.323415
18.693333	0.1	3.407365
18.695000	0.1	3.492888
18.696667	0.1	3.582486
18.698333	0.1	3.678878
18.700000	0.1	3.783312
18.701667	0.1	3.894884
18.703333	0.1	4.011537
18.705000	0.1	4.132171
18.706667	0.1	4.257401
18.708333	0.1	4.388858
18.710000	0.1	4.527774
18.711667	0.1	4.673498
18.713333	0.1	4.823599
18.715000	0.1	4.976098
18.716667	0.1	5.131066
18.718333	0.1	5.290229
18.720000	0.1	5.456293
18.721667	0.1	5.632020
18.723333	0.1	5.818987
18.725000	0.1	6.016893
18.726667	0.1	6.223936
18.728333	0.1	6.438047
18.730000	0.1	6.658044
18.731667	0.1	6.883889
18.733333	0.1	7.116268
18.735000	0.1	7.355940
18.736667	0.1	7.603508
18.738333	0.1	7.859371
18.740000	0.1	8.123438
18.741667	0.1	8.395566
18.743333	0.1	8.675815
18.745000	0.1	8.964231
18.746667	0.1	9.261067
18.748333	0.1	9.567156
18.750000	0.1	9.883600
18.751667	0.1	10.211091
18.753333	0.1	10.549952
18.755000	0.1	10.900730
18.756667	0.1	11.264058
18.758333	0.1	11.640242
18.760000	0.1	12.028907
18.761667	0.1	12.429045
18.763333	0.1	12.840005
18.765000	0.1	13.262555
18.766667	0.1	13.698838
18.768333	0.1	14.151009
18.770000	0.1	14.619469
18.771667	0.1	15.102723
18.773333	0.1	15.599327
18.775000	0.1	16.109799
18.776667	0.1	16.636774
18.778333	0.1	17.183572
18.780000	0.1	17.752345
18.781667	0.1	18.342929
18.783333	0.1	18.953066
18.785000	0.1	19.580270
18.786667	0.1	20.223619
18.788333	0.1	20.883945
18.790000	0.1	21.563778
18.791667	0.1	22.267005
18.793333	0.1	22.996296
18.795000	0.1	23.751073
18.796667	0.1	24.529127
18.798333	0.1	25.329357
18.800000	0.1	26.152218
18.801667	0.1	26.998692
18.803333	0.1	27.869046
18.805000	0.1	28.762226
18.806667	0.1	29.676165
18.808333	0.1	30.608573
18.810000	0.1	31.557963
18.811667	0.1	32.524033
18.813333	0.1	33.506588
18.815000	0.1	34.503867
18.816667	0.1	35.512154
18.818333	0.1	36.527053
18.820000	0.1	37.544970
18.821667	0.1	38.563507
18.823333	0.1	39.580637
18.825000	0.1	40.593846
18.826667	0.1	41.600014
18.828333	0.1	42.595351
18.830000	0.1	43.575000
18.831667	0.1	44.533731
18.833333	0.1	45.466851
18.835000	0.1	46.370090
18.836667	0.1	47.239517
18.838333	0.1	48.071723
18.840000	0.1	48.863599
18.841667	0.1	49.611875
18.843333	0.1	50.312900
18.845000	0.1	50.962484
18.846667	0.1	51.555950
18.848333	0.1	52.088951
18.850000	0.1	52.558449
18.851667	0.1	52.962923
18.853333	0.1	53.301393
18.855000	0.1	53.571672
18.856667	0.1	53.770230
18.858333	0.1	53.894576
18.860000	0.1	53.945263
18.861667	0.1	53.925151
18.863333	0.1	53.836810
18.865000	0.1	53.680944
18.866667	0.1	53.456752
18.868333	0.1	53.163427
18.870000	0.1	52.801380
18.871667	0.1	52.372413
18.873333	0.1	51.879403
18.875000	0.1	51.325583
18.876667	0.1	50.713616
18.878333	0.1	50.045531
18.880000	0.1	49.323640
18.881667	0.1	48.550917
18.883333	0.1	47.730552
18.885000	0.1	46.866243
18.886667	0.1	45.962948
18.888333	0.1	45.026434
18.890000	0.1	44.061607
18.891667	0.1	43.071746
18.893333	0.1	42.059580
18.895000	0.1	41.028396
18.896667	0.1	39.981953
18.898333	0.1	38.924548
18.900000	0.1	37.860540
18.901667	0.1	36.792518
18.903333	0.1	35.720398
18.905000	0.1	34.643724
18.906667	0.1	33.565364
18.908333	0.1	32.492033
18.910000	0.1	31.430982
18.911667	0.1	30.386783
18.913333	0.1	29.360689
18.915000	0.1	28.352351
18.916667	0.1	27.361861
18.918333	0.1	26.390292
18.920000	0.1	25.438992
18.921667	0.1	24.509090
18.923333	0.1	23.601344
18.925000	0.1	22.716546
18.926667	0.1	21.855766
18.928333	0.1	21.019443
18.930000	0.1	20.207125
18.931667	0.1	19.419137
18.933333	0.1	18.657828
18.935000	0.1	17.925724
18.936667	0.1	17.223200
18.938333	0.1	16.548974
18.940000	0.1	15.901527
18.941667	0.1	15.279548
18.943333	0.1	14.682622
18.945000	0.1	14.111395
18.946667	0.1	13.566036
18.948333	0.1	13.045315
18.950000	0.1	12.547066
18.951667	0.1	12.069247
18.953333	0.1	11.611269
18.955000	0.1	11.174255
18.956667	0.1	10.759449
18.958333	0.1	10.366500
18.960000	0.1	9.993459
18.961667	0.1	9.638402
18.963333	0.1	9.300634
18.965000	0.1	8.979957
18.966667	0.1	8.675726
18.968333	0.1	8.387151
18.970000	0.1	8.113869
18.971667	0.1	7.855496
18.973333	0.1	7.610945
18.975000	0.1	7.378478
18.976667	0.1	7.156660
18.978333	0.1	6.945073
18.980000	0.1	6.743567
18.981667	0.1	6.551482
18.983333	0.1	6.368156
18.985000	0.1	6.193235
18.986667	0.1	6.026654
18.988333	0.1	5.869293
18.990000	0.1	5.722544
18.991667	0.1	5.586338
18.993333	0.1	5.458505
18.995000	0.1	5.336674
18.996667	0.1	5.219528
18.998333	0.1	5.106083
19.000000	0.1	4.995349
19.001667	0.1	4.886677
19.003333	0.1	4.780241
19.005000	0.1	4.677782
19.006667	0.1	4.581888
19.008333	0.1	4.493622
19.010000	0.1	4.411591
19.011667	0.1	4.333546
19.013333	0.1	4.258007
19.015000	0.1	4.184693
19.016667	0.1	4.114271
19.018333	0.1	4.047551
19.020000	0.1	3.984948
19.021667	0.1	3.926409
19.023333	0.1	3.871452
19.025000	0.1	3.819410
19.026667	0.1	3.769235
19.028333	0.1	3.719158
19.030000	0.1	3.667665
19.031667	0.1	3.614766
19.033333	0.1	3.561950
19.035000	0.1	3.511207
19.036667	0.1	3.463998
19.038333	0.1	3.420725
19.040000	0.1	3.380449
19.041667	0.1	3.341269
19.043333	0.1	3.301706
19.045000	0.1	3.261692
19.046667	0.1	3.222218
19.048333	0.1	3.184616
19.050000	0.1	3.150078
19.051667	0.1	3.118999
19.053333	0.1	3.090561
19.055000	0.1	3.063404
19.056667	0.1	3.036819
19.058333	0.1	3.011171
19.060000	0.1	2.987180
19.061667	0.1	2.965056
19.063333	0.1	2.944404
19.065000	0.1	2.924665
19.066667	0.1	2.905182
19.068333	0.1	2.885195
19.070000	0.1	2.863943
19.071667	0.1	2.840837
19.073333	0.1	2.815942
19.075000	0.1	2.790596
19.076667	0.1	2.767025
19.078333	0.1	2.746754
19.080000	0.1	2.729604
19.081667	0.1	2.713948
19.083333	0.1	2.696966
19.085000	0.1	2.675964
19.086667	0.1	2.651028
19.088333	0.1	2.625710
19.090000	0.1	2.603894
19.091667	0.1	2.586511
19.093333	0.1	2.571908
19.095000	0.1	2.557985
19.096667	0.1	2.542855
19.098333	0.1	2.525551
19.100000	0.1	2.507488
19.101667	0.1	2.491567
19.103333	0.1	2.479553
19.105000	0.1	2.470729
19.106667	0.1	2.462631
19.108333	0.1	2.453178
19.110000	0.1	2.442217
19.111667	0.1	2.430733
19.113333	0.1	2.418766
19.115000	0.1	2.404745
19.116667	0.1	2.387734
19.118333	0.1	2.369368
19.120000	0.1	2.352344
19.121667	0.1	2.338318
19.123333	0.1	2.328069
19.125000	0.1	2.321815
19.126667	0.1	2.318099
19.128333	0.1	2.313829
19.130000	0.1	2.306774
19.131667	0.1	2.297284
19.133333	0.1	2.287040
19.135000	0.1	2.277214
19.136667	0.1	2.268450
19.138333	0.1	2.261321
19.140000	0.1	2.256474
19.141667	0.1	2.254113
19.143333	0.1	2.253000
19.145000	0.1	2.250737
19.146667	0.1	2.245568
19.148333	0.1	2.237437
19.150000	0.1	2.227705
19.151667	0.1	2.218252
19.153333	0.1	2.211002
19.155000	0.1	2.207649
19.156667	0.1	2.208515
19.158333	0.1	2.212003
19.160000	0.1	2.215733
19.161667	0.1	2.218043
19.163333	0.1	2.218415
19.165000	0.1	2.216683
19.166667	0.1	2.212957
19.168333	0.1	2.208417
19.170000	0.1	2.204725
19.171667	0.1	2.202750
19.173333	0.1	2.202787
19.175000	0.1	2.204590
19.176667	0.1	2.206638
19.178333	0.1	2.206783
19.180000	0.1	2.204459
19.181667	0.1	2.201092
19.183333	0.1	2.198210
19.185000	0.1	2.196138
19.186667	0.1	2.194461
19.188333	0.1	2.193069
19.190000	0.1	2.192715
19.191667	0.1	2.193940
19.193333	0.1	2.195458
19.195000	0.1	2.194587
19.196667	0.1	2.189670
19.198333	0.1	2.181884
19.200000	0.1	2.174107
19.201667	0.1	2.168287
19.203333	0.1	2.164361
19.205000	0.1	2.160580
19.206667	0.1	2.154401
19.208333	0.1	2.144142
19.210000	0.1	2.130298
19.211667	0.1	2.115001
19.213333	0.1	2.100603
19.215000	0.1	2.088747
19.216667	0.1	2.079834
19.218333	0.1	2.072989
19.220000	0.1	2.066470
19.221667	0.1	2.058111
19.223333	0.1	2.046409
19.225000	0.1	2.031950
19.226667	0.1	2.017273
19.228333	0.1	2.004802
19.230000	0.1	1.994697
19.231667	0.1	1.984630
19.233333	0.1	1.971875
19.235000	0.1	1.955787
19.236667	0.1	1.938189
19.238333	0.1	1.921817
19.240000	0.1	1.908205
19.241667	0.1	1.896503
19.243333	0.1	1.884419
19.245000	0.1	1.870166
19.246667	0.1	1.853444
19.248333	0.1	1.835669
19.250000	0.1	1.819218
19.251667	0.1	1.805355
19.253333	0.1	1.793192
19.255000	0.1	1.781196
19.256667	0.1	1.768176
19.258333	0.1	1.753117
19.260000	0.1	1.736162
19.261667	0.1	1.719221
19.263333	0.1	1.704358
19.265000	0.1	1.692064
19.266667	0.1	1.681559
19.268333	0.1	1.672180
19.270000	0.1	1.663384
19.271667	0.1	1.654476
19.273333	0.1	1.645414
19.275000	0.1	1.637228
19.276667	0.1	1.630769
19.278333	0.1	1.625097
19.280000	0.1	1.618047
19.281667	0.1	1.608394
19.283333	0.1	1.596687
19.285000	0.1	1.584487
19.286667	0.1	1.573442
19.288333	0.1	1.564687
19.290000	0.1	1.558694
19.291667	0.1	1.555197
19.293333	0.1	1.553311
19.295000	0.1	1.552021
19.296667	0.1	1.550214
19.298333	0.1	1.546829
19.300000	0.1	1.541656
19.301667	0.1	1.535360
19.303333	0.1	1.528752
19.305000	0.1	1.523062
19.306667	0.1	1.520072
19.308333	0.1	1.520640
19.310000	0.1	1.522796
19.311667	0.1	1.522694
19.313333	0.1	1.518475
19.315000	0.1	1.512174
19.316667	0.1	1.507201
19.318333	0.1	1.505278
19.320000	0.1	1.505665
19.321667	0.1	1.505944
19.323333	0.1	1.503583
19.325000	0.1	1.497529
19.326667	0.1	1.488738
19.328333	0.1	1.479834
19.330000	0.1	1.473981
19.331667	0.1	1.472710
19.333333	0.1	1.474577
19.335000	0.1	1.476286
19.336667	0.1	1.474880
19.338333	0.1	1.469804
19.340000	0.1	1.463597
19.341667	0.1	1.460020
19.343333	0.1	1.460956
19.345000	0.1	1.465338
19.346667	0.1	1.470377
19.348333	0.1	1.473059
19.350000	0.1	1.471788
19.351667	0.1	1.467164
19.353333	0.1	1.460817
19.355000	0.1	1.454153
19.356667	0.1	1.447992
19.358333	0.1	1.442535
19.360000	0.1	1.437734
19.361667	0.1	1.434060
19.363333	0.1	1.432444
19.365000	0.1	1.432691
19.366667	0.1	1.433026
19.368333	0.1	1.431969
19.370000	0.1	1.429273
19.371667	0.1	1.425035
19.373333	0.1	1.419759
19.375000	0.1	1.414530
19.376667	0.1	1.410111
19.378333	0.1	1.406600
19.380000	0.1	1.404150
19.381667	0.1	1.403079
19.383333	0.1	1.403061
19.385000	0.1	1.402819
19.386667	0.1	1.401147
19.388333	0.1	1.398227
19.390000	0.1	1.395652
19.391667	0.1	1.395140
19.393333	0.1	1.397594
19.395000	0.1	1.403023
19.396667	0.1	1.410223
19.398333	0.1	1.416337
19.400000	0.1	1.418185
19.401667	0.1	1.414907
19.403333	0.1	1.408653
19.405000	0.1	1.402833
19.406667	0.1	1.399983
19.408333	0.1	1.400569
19.410000	0.1	1.403471
19.411667	0.1	1.407345
19.413333	0.1	1.411298
19.415000	0.1	1.414702
19.416667	0.1	1.417086
19.418333	0.1	1.418595
19.420000	0.1	1.420151
19.421667	0.1	1.422428
19.423333	0.1	1.425124
19.425000	0.1	1.427750
19.426667	0.1	1.430684
19.428333	0.1	1.434833
19.430000	0.1	1.440542
19.431667	0.1	1.447350
19.433333	0.1	1.454311
19.435000	0.1	1.460211
19.436667	0.1	1.464356
19.438333	0.1	1.467182
19.440000	0.1	1.470242
19.441667	0.1	1.475592
19.443333	0.1	1.484160
19.445000	0.1	1.494670
19.446667	0.1	1.504933
19.448333	0.1	1.513870
19.450000	0.1	1.522149
19.451667	0.1	1.531094
19.453333	0.1	1.541306
19.455000	0.1	1.552063
19.456667	0.1	1.561595
19.458333	0.1	1.568315
19.460000	0.1	1.572147
19.461667	0.1	1.575146
19.463333	0.1	1.580804
19.465000	0.1	1.591514
19.466667	0.1	1.606266
19.468333	0.1	1.621200
19.470000	0.1	1.632888
19.471667	0.1	1.641177
19.473333	0.1	1.648921
19.475000	0.1	1.658984
19.476667	0.1	1.671589
19.478333	0.1	1.684525
19.480000	0.1	1.695664
19.481667	0.1	1.704455
19.483333	0.1	1.711766
19.485000	0.1	1.719375
19.486667	0.1	1.729112
19.488333	0.1	1.741643
19.490000	0.1	1.755487
19.491667	0.1	1.767445
19.493333	0.1	1.775059
19.495000	0.1	1.778938
19.496667	0.1	1.782193
19.498333	0.1	1.787269
19.500000	0.1	1.793941
19.501667	0.1	1.800233
19.503333	0.1	1.804102
19.505000	0.1	1.804810
19.506667	0.1	1.803082
19.508333	0.1	1.799911
19.510000	0.1	1.795636
19.511667	0.1	1.790286
19.513333	0.1	1.784363
19.515000	0.1	1.778947
19.516667	0.1	1.774691
19.518333	0.1	1.770486
19.520000	0.1	1.763911
19.521667	0.1	1.753271
19.523333	0.1	1.738649
19.525000	0.1	1.721107
19.526667	0.1	1.701247
19.528333	0.1	1.679137
19.530000	0.1	1.655994
19.531667	0.1	1.634499
19.533333	0.1	1.616748
19.535000	0.1	1.602983
19.536667	0.1	1.591644
19.538333	0.1	1.579886
19.540000	0.1	1.565386
19.541667	0.1	1.548091
19.543333	0.1	1.529208
19.545000	0.1	1.509450
19.546667	0.1	1.489087
19.548333	0.1	1.468579
19.550000	0.1	1.448742
19.551667	0.1	1.430963
19.553333	0.1	1.417119
19.555000	0.1	1.408062
19.556667	0.1	1.402488
19.558333	0.1	1.397878
19.560000	0.1	1.391531
19.561667	0.1	1.381780
19.563333	0.1	1.369528
19.565000	0.1	1.357244
19.566667	0.1	1.346585
19.568333	0.1	1.337957
19.570000	0.1	1.331340
19.571667	0.1	1.326906
19.573333	0.1	1.324513
19.575000	0.1	1.322869
19.576667	0.1	1.320238
19.578333	0.1	1.315577
19.580000	0.1	1.308843
19.581667	0.1	1.301332
19.583333	0.1	1.295549
19.585000	0.1	1.293374
19.586667	0.1	1.294534
19.588333	0.1	1.297290
19.590000	0.1	1.299791
19.591667	0.1	1.301067
19.593333	0.1	1.301579
19.595000	0.1	1.302473
19.596667	0.1	1.304466
19.598333	0.1	1.307549
19.600000	0.1	1.311530
19.601667	0.1	1.316546
19.603333	0.1	1.322427
19.605000	0.1	1.327707
19.606667	0.1	1.330441
19.608333	0.1	1.330334
19.610000	0.1	1.328923
19.611667	0.1	1.327493
19.613333	0.1	1.326283
19.615000	0.1	1.326064
19.616667	0.1	1.328299
19.618333	0.1	1.333151
19.620000	0.1	1.338599
19.621667	0.1	1.341952
19.623333	0.1	1.342064
19.625000	0.1	1.339498
19.626667	0.1	1.335214
19.628333	0.1	1.330716
19.630000	0.1	1.328075
19.631667	0.1	1.327717
19.633333	0.1	1.327558
19.635000	0.1	1.325291
19.636667	0.1	1.320448
19.638333	0.1	1.314548
19.640000	0.1	1.309295
19.641667	0.1	1.304392
19.643333	0.1	1.298226
19.645000	0.1	1.290464
19.646667	0.1	1.282007
19.648333	0.1	1.273151
19.650000	0.1	1.263930
19.651667	0.1	1.255046
19.653333	0.1	1.247032
19.655000	0.1	1.239991
19.656667	0.1	1.234263
19.658333	0.1	1.229788
19.660000	0.1	1.225569
19.661667	0.1	1.220834
19.663333	0.1	1.215767
19.665000	0.1	1.210584
19.666667	0.1	1.205117
19.668333	0.1	1.199269
19.670000	0.1	1.192531
19.671667	0.1	1.183669
19.673333	0.1	1.172042
19.675000	0.1	1.159236
19.676667	0.1	1.148493
19.678333	0.1	1.141895
19.680000	0.1	1.138565
19.681667	0.1	1.136083
19.683333	0.1	1.132716
19.685000	0.1	1.127743
19.686667	0.1	1.121145
19.688333	0.1	1.113559
19.690000	0.1	1.105731
19.691667	0.1	1.098034
19.693333	0.1	1.090425
19.695000	0.1	1.082807
19.696667	0.1	1.075817
19.698333	0.1	1.070537
19.700000	0.1	1.067170
19.701667	0.1	1.065265
19.703333	0.1	1.064837
19.705000	0.1	1.066071
19.706667	0.1	1.068395
19.708333	0.1	1.070183
19.710000	0.1	1.069275
19.711667	0.1	1.064329
19.713333	0.1	1.056110
19.715000	0.1	1.047249
19.716667	0.1	1.040692
19.718333	0.1	1.038094
19.720000	0.1	1.038560
19.721667	0.1	1.039398
19.723333	0.1	1.039156
19.725000	0.1	1.039435
19.726667	0.1	1.042997
19.728333	0.1	1.050569
19.730000	0.1	1.059766
19.731667	0.1	1.066965
19.733333	0.1	1.070169
19.735000	0.1	1.069792
19.736667	0.1	1.067384
19.738333	0.1	1.064935
19.740000	0.1	1.064073
19.741667	0.1	1.065070
19.743333	0.1	1.066974
19.745000	0.1	1.068576
19.746667	0.1	1.069335
19.748333	0.1	1.069489
19.750000	0.1	1.069410
19.751667	0.1	1.069405
19.753333	0.1	1.070010
19.755000	0.1	1.071165
19.756667	0.1	1.071515
19.758333	0.1	1.070010
19.760000	0.1	1.067361
19.761667	0.1	1.065191
19.763333	0.1	1.064651
19.765000	0.1	1.065903
19.766667	0.1	1.068693
19.768333	0.1	1.072991
19.770000	0.1	1.078672
19.771667	0.1	1.085070
19.773333	0.1	1.091450
19.775000	0.1	1.097503
19.776667	0.1	1.103268
19.778333	0.1	1.109145
19.780000	0.1	1.115445
19.781667	0.1	1.121205
19.783333	0.1	1.124335
19.785000	0.1	1.123678
19.786667	0.1	1.120158
19.788333	0.1	1.115478
19.790000	0.1	1.110253
19.791667	0.1	1.104428
19.793333	0.1	1.099128
19.795000	0.1	1.096665
19.796667	0.1	1.097764
19.798333	0.1	1.100129
19.800000	0.1	1.101047
19.801667	0.1	1.100311
19.803333	0.1	1.099980
19.805000	0.1	1.101694
19.806667	0.1	1.104530
19.808333	0.1	1.106216
19.810000	0.1	1.105559
19.811667	0.1	1.102751
19.813333	0.1	1.098742
19.815000	0.1	1.094327
19.816667	0.1	1.089443
19.818333	0.1	1.084162
19.820000	0.1	1.079757
19.821667	0.1	1.077363
19.823333	0.1	1.076432
19.825000	0.1	1.075519
19.826667	0.1	1.073601
19.828333	0.1	1.070276
19.830000	0.1	1.065559
19.831667	0.1	1.059626
19.833333	0.1	1.052404
19.835000	0.1	1.044106
19.836667	0.1	1.035449
19.838333	0.1	1.026439
19.840000	0.1	1.016660
19.841667	0.1	1.007151
19.843333	0.1	1.000180
19.845000	0.1	0.996999
19.846667	0.1	0.996254
19.848333	0.1	0.994615
19.850000	0.1	0.989507
19.851667	0.1	0.981046
19.853333	0.1	0.971034
19.855000	0.1	0.961693
19.856667	0.1	0.954843
19.858333	0.1	0.950899
19.860000	0.1	0.948943
19.861667	0.1	0.947528
19.863333	0.1	0.945600
19.865000	0.1	0.943635
19.866667	0.1	0.943057
19.868333	0.1	0.943956
19.870000	0.1	0.944557
19.871667	0.1	0.943150
19.873333	0.1	0.939136
19.875000	0.1	0.932668
19.876667	0.1	0.925451
19.878333	0.1	0.920403
19.880000	0.1	0.918680
19.881667	0.1	0.918284
19.883333	0.1	0.916021
19.885000	0.1	0.909828
19.886667	0.1	0.900039
19.888333	0.1	0.889283
19.890000	0.1	0.880887
19.891667	0.1	0.876393
19.893333	0.1	0.874437
19.895000	0.1	0.872458
19.896667	0.1	0.869362
19.898333	0.1	0.866158
19.900000	0.1	0.864738
19.901667	0.1	0.866675
19.903333	0.1	0.872361
19.905000	0.1	0.880342
19.906667	0.1	0.887634
19.908333	0.1	0.891131
19.910000	0.1	0.889455
19.911667	0.1	0.883923
19.913333	0.1	0.877120
19.915000	0.1	0.870945
19.916667	0.1	0.866670
19.918333	0.1	0.865180
19.920000	0.1	0.866167
19.921667	0.1	0.868002
19.923333	0.1	0.868919
19.925000	0.1	0.868328
19.926667	0.1	0.867536
19.928333	0.1	0.868784
19.930000	0.1	0.873078
19.931667	0.1	0.879457
19.933333	0.1	0.885823
19.935000	0.1	0.890135
19.936667	0.1	0.891471
19.938333	0.1	0.890042
19.940000	0.1	0.886535
19.941667	0.1	0.882279
19.943333	0.1	0.878996
19.945000	0.1	0.877702
19.946667	0.1	0.878298
19.948333	0.1	0.880142
19.950000	0.1	0.882358
19.951667	0.1	0.883965
19.953333	0.1	0.884472
19.955000	0.1	0.884063
19.956667	0.1	0.883332
19.958333	0.1	0.883173
19.960000	0.1	0.884240
19.961667	0.1	0.886307
19.963333	0.1	0.888496
19.965000	0.1	0.890130
19.966667	0.1	0.891234
19.968333	0.1	0.892300
19.970000	0.1	0.893488
19.971667	0.1	0.894014
19.973333	0.1	0.892454
19.975000	0.1	0.887867
19.976667	0.1	0.881045
19.978333	0.1	0.874586
19.980000	0.1	0.870829
19.981667	0.1	0.869865
19.983333	0.1	0.870018
19.985000	0.1	0.869655
19.986667	0.1	0.868589
19.988333	0.1	0.867755
19.990000	0.1	0.867154
19.991667	0.1	0.865627
19.993333	0.1	0.862605
19.995000	0.1	0.858521
19.996667	0.1	0.853995
19.998333	0.1	0.849604
20.000000	0.1	0.846190
20.001667	0.1	0.844724
20.003333	0.1	0.845212
20.005000	0.1	0.845967
20.006667	0.1	0.844686
20.008333	0.1	0.840393
20.010000	0.1	0.834707
20.011667	0.1	0.830898
20.013333	0.1	0.831112
20.015000	0.1	0.834824
20.016667	0.1	0.839569
20.018333	0.1	0.842945
20.020000	0.1	0.844300
20.021667	0.1	0.844602
20.023333	0.1	0.844751
20.025000	0.1	0.844207
20.026667	0.1	0.841487
20.028333	0.1	0.835918
20.030000	0.1	0.828616
20.031667	0.1	0.822060
20.033333	0.1	0.818516
20.035000	0.1	0.818358
20.036667	0.1	0.819801
20.038333	0.1	0.820667
20.040000	0.1	0.819862
20.041667	0.1	0.816938
20.043333	0.1	0.811559
20.045000	0.1	0.804733
20.046667	0.1	0.799065
20.048333	0.1	0.796481
20.050000	0.1	0.796667
20.051667	0.1	0.797864
20.053333	0.1	0.798414
20.055000	0.1	0.797757
20.056667	0.1	0.796225
20.058333	0.1	0.794223
20.060000	0.1	0.791922
20.061667	0.1	0.788975
20.063333	0.1	0.784947
20.065000	0.1	0.780737
20.066667	0.1	0.778097
20.068333	0.1	0.777529
20.070000	0.1	0.778143
20.071667	0.1	0.779349
20.073333	0.1	0.781519
20.075000	0.1	0.784821
20.076667	0.1	0.788085
20.078333	0.1	0.789859
20.080000	0.1	0.790022
20.081667	0.1	0.789440
20.083333	0.1	0.789459
20.085000	0.1	0.791876
20.086667	0.1	0.797496
20.088333	0.1	0.804677
20.090000	0.1	0.810781
20.091667	0.1	0.814754
20.093333	0.1	0.817324
20.095000	0.1	0.819778
20.096667	0.1	0.823508
20.098333	0.1	0.829059
20.100000	0.1	0.835052
20.101667	0.1	0.838689
20.103333	0.1	0.837846
20.105000	0.1	0.833068
20.106667	0.1	0.827280
20.108333	0.1	0.823634
20.110000	0.1	0.824006
20.111667	0.1	0.828565
20.113333	0.1	0.835420
20.115000	0.1	0.841450
20.116667	0.1	0.845306
20.118333	0.1	0.848784
20.120000	0.1	0.854274
20.121667	0.1	0.862638
20.123333	0.1	0.873548
20.125000	0.1	0.885562
20.126667	0.1	0.896510
20.128333	0.1	0.905236
20.130000	0.1	0.912715
20.131667	0.1	0.920934
20.133333	0.1	0.930615
20.135000	0.1	0.940273
20.136667	0.1	0.947923
20.138333	0.1	0.953302
20.140000	0.1	0.957889
20.141667	0.1	0.963542
20.143333	0.1	0.971653
20.145000	0.1	0.982583
20.146667	0.1	0.995533
20.148333	0.1	1.009130
20.150000	0.1	1.021577
20.151667	0.1	1.031458
20.153333	0.1	1.039626
20.155000	0.1	1.048958
20.156667	0.1	1.061377
20.158333	0.1	1.076562
20.160000	0.1	1.093498
20.161667	0.1	1.111557
20.163333	0.1	1.130067
20.165000	0.1	1.148148
20.166667	0.1	1.165275
20.168333	0.1	1.181378
20.170000	0.1	1.196065
20.171667	0.1	1.209006
20.173333	0.1	1.221206
20.175000	0.1	1.234533
20.176667	0.1	1.250096
20.178333	0.1	1.268126
20.180000	0.1	1.288676
20.181667	0.1	1.311535
20.183333	0.1	1.336066
20.185000	0.1	1.361682
20.186667	0.1	1.387913
20.188333	0.1	1.413943
20.190000	0.1	1.438996
20.191667	0.1	1.462903
20.193333	0.1	1.486107
20.195000	0.1	1.509865
20.196667	0.1	1.536226
20.198333	0.1	1.566694
20.200000	0.1	1.600771
20.201667	0.1	1.636716
20.203333	0.1	1.673191
20.205000	0.1	1.709345
20.206667	0.1	1.744768
20.208333	0.1	1.780032
20.210000	0.1	1.815814
20.211667	0.1	1.852037
20.213333	0.1	1.888238
20.215000	0.1	1.923912
20.216667	0.1	1.958827
20.218333	0.1	1.992960
20.220000	0.1	2.025669
20.221667	0.1	2.055746
20.223333	0.1	2.083117
20.225000	0.1	2.110046
20.226667	0.1	2.139173
20.228333	0.1	2.170638
20.230000	0.1	2.202103
20.231667	0.1	2.230899
20.233333	0.1	2.255491
20.235000	0.1	2.275738
20.236667	0.1	2.292180
20.238333	0.1	2.305117
20.240000	0.1	2.314225
20.241667	0.1	2.318970
20.243333	0.1	2.319603
20.245000	0.1	2.317694
20.246667	0.1	2.315319
20.248333	0.1	2.313666
20.250000	0.1	2.312111
20.251667	0.1	2.308516
20.253333	0.1	2.300395
20.255000	0.1	2.286639
20.256667	0.1	2.268441
20.258333	0.1	2.247812
20.260000	0.1	2.224976
20.261667	0.1	2.198522
20.263333	0.1	2.168464
20.265000	0.1	2.137460
20.266667	0.1	2.107937
20.268333	0.1	2.079126
20.270000	0.1	2.048337
20.271667	0.1	2.014260
20.273333	0.1	1.977407
20.275000	0.1	1.938450
20.276667	0.1	1.898045
20.278333	0.1	1.857495
20.280000	0.1	1.818268
20.281667	0.1	1.781015
20.283333	0.1	1.745592
20.285000	0.1	1.711585
20.286667	0.1	1.677973
20.288333	0.1	1.643207
20.290000	0.1	1.606685
20.291667	0.1	1.568692
20.293333	0.1	1.529548
20.295000	0.1	1.490526
20.296667	0.1	1.453692
20.298333	0.1	1.419871
20.300000	0.1	1.388378
20.301667	0.1	1.358371
20.303333	0.1	1.329258
20.305000	0.1	1.301127
20.306667	0.1	1.275130
20.308333	0.1	1.252373
20.310000	0.1	1.232540
20.311667	0.1	1.213565
20.313333	0.1	1.192712
20.315000	0.1	1.169234
20.316667	0.1	1.145741
20.318333	0.1	1.125708
20.320000	0.1	1.110006
20.321667	0.1	1.096660
20.323333	0.1	1.083841
20.325000	0.1	1.071817
20.326667	0.1	1.061638
20.328333	0.1	1.053228
20.330000	0.1	1.045512
20.331667	0.1	1.037652
20.333333	0.1	1.029489
20.335000	0.1	1.021354
20.336667	0.1	1.014285
20.338333	0.1	1.009712
20.340000	0.1	1.008012
20.341667	0.1	1.007863
20.343333	0.1	1.007509
20.345000	0.1	1.006657
20.346667	0.1	1.006182
20.348333	0.1	1.006122
20.350000	0.1	1.005335
20.351667	0.1	1.003500
20.353333	0.1	1.001977
20.355000	0.1	1.002066
20.356667	0.1	1.003640
20.358333	0.1	1.005991
20.360000	0.1	1.009405
20.361667	0.1	1.014713
20.363333	0.1	1.021554
20.365000	0.1	1.028371
20.366667	0.1	1.034453
20.368333	0.1	1.040245
20.370000	0.1	1.045945
20.371667	0.1	1.051282
20.373333	0.1	1.056436
20.375000	0.1	1.062509
20.376667	0.1	1.071179
20.378333	0.1	1.082830
20.380000	0.1	1.094756
20.381667	0.1	1.103226
20.383333	0.1	1.107147
20.385000	0.1	1.108292
20.386667	0.1	1.109382
20.388333	0.1	1.112465
20.390000	0.1	1.118076
20.391667	0.1	1.125541
20.393333	0.1	1.133848
20.395000	0.1	1.142356
20.396667	0.1	1.151175
20.398333	0.1	1.161164
20.400000	0.1	1.172954
20.401667	0.1	1.185848
20.403333	0.1	1.197970
20.405000	0.1	1.207585
20.406667	0.1	1.214244
20.408333	0.1	1.218752
20.410000	0.1	1.222431
20.411667	0.1	1.226617
20.413333	0.1	1.232042
20.415000	0.1	1.238319
20.416667	0.1	1.244061
20.418333	0.1	1.247916
20.420000	0.1	1.250026
20.421667	0.1	1.251777
20.423333	0.1	1.253639
20.425000	0.1	1.254263
20.426667	0.1	1.252233
20.428333	0.1	1.248298
20.430000	0.1	1.245276
20.431667	0.1	1.245653
20.433333	0.1	1.249206
20.435000	0.1	1.253327
20.436667	0.1	1.255833
20.438333	0.1	1.256494
20.440000	0.1	1.255744
20.441667	0.1	1.253481
20.443333	0.1	1.249369
20.445000	0.1	1.243460
20.446667	0.1	1.236345
20.448333	0.1	1.229262
20.450000	0.1	1.223548
20.451667	0.1	1.219609
20.453333	0.1	1.216922
20.455000	0.1	1.214459
20.456667	0.1	1.210659
20.458333	0.1	1.204531
20.460000	0.1	1.196754
20.461667	0.1	1.189085
20.463333	0.1	1.183199
20.465000	0.1	1.179771
20.466667	0.1	1.178300
20.468333	0.1	1.177150
20.470000	0.1	1.173238
20.471667	0.1	1.163762
20.473333	0.1	1.149271
20.475000	0.1	1.133126
20.476667	0.1	1.118295
20.478333	0.1	1.105722
20.480000	0.1	1.094211
20.481667	0.1	1.082188
20.483333	0.1	1.070504
20.485000	0.1	1.061931
20.486667	0.1	1.057922
20.488333	0.1	1.057494
20.490000	0.1	1.058388
20.491667	0.1	1.057829
20.493333	0.1	1.053773
20.495000	0.1	1.046648
20.496667	0.1	1.038462
20.498333	0.1	1.030029
20.500000	0.1	1.020813
20.501667	0.1	1.010741
20.503333	0.1	1.000343
20.505000	0.1	0.990056
20.506667	0.1	0.980659
20.508333	0.1	0.973288
20.510000	0.1	0.968776
20.511667	0.1	0.967695
20.513333	0.1	0.970028
20.515000	0.1	0.974196
20.516667	0.1	0.977679
20.518333	0.1	0.979104
20.520000	0.1	0.979085
20.521667	0.1	0.978936
20.523333	0.1	0.978960
20.525000	0.1	0.977875
20.526667	0.1	0.973763
20.528333	0.1	0.966280
20.530000	0.1	0.957637
20.531667	0.1	0.950829
20.533333	0.1	0.947458
20.535000	0.1	0.947346
20.536667	0.1	0.949656
20.538333	0.1	0.953912
20.540000	0.1	0.959933
20.541667	0.1	0.967225
20.543333	0.1	0.974415
20.545000	0.1	0.979467
20.546667	0.1	0.981125
20.548333	0.1	0.980208
20.550000	0.1	0.978773
20.551667	0.1	0.978187
20.553333	0.1	0.978219
20.555000	0.1	0.977884
20.556667	0.1	0.977209
20.558333	0.1	0.977716
20.560000	0.1	0.980645
20.561667	0.1	0.985316
20.563333	0.1	0.990028
20.565000	0.1	0.993903
20.566667	0.1	0.996948
20.568333	0.1	0.999691
20.570000	0.1	1.003076
20.571667	0.1	1.007626
20.573333	0.1	1.013302
20.575000	0.1	1.020129
20.576667	0.1	1.028175
20.578333	0.1	1.037191
20.580000	0.1	1.046313
20.581667	0.1	1.053913
20.583333	0.1	1.058695
20.585000	0.1	1.061219
20.586667	0.1	1.063454
20.588333	0.1	1.066956
20.590000	0.1	1.072166
20.591667	0.1	1.078444
20.593333	0.1	1.084311
20.595000	0.1	1.088940
20.596667	0.1	1.093470
20.598333	0.1	1.099641
20.600000	0.1	1.107510
20.601667	0.1	1.115729
20.603333	0.1	1.123524
20.605000	0.1	1.131226
20.606667	0.1	1.139441
20.608333	0.1	1.148432
20.610000	0.1	1.157792
20.611667	0.1	1.166584
20.613333	0.1	1.174258
20.615000	0.1	1.181131
20.616667	0.1	1.187664
20.618333	0.1	1.194146
20.620000	0.1	1.201150
20.621667	0.1	1.209201
20.623333	0.1	1.217737
20.625000	0.1	1.225448
20.626667	0.1	1.231572
20.628333	0.1	1.236424
20.630000	0.1	1.241090
20.631667	0.1	1.246720
20.633333	0.1	1.254114
20.635000	0.1	1.263451
20.636667	0.1	1.273695
20.638333	0.1	1.283516
20.640000	0.1	1.292573
20.641667	0.1	1.301151
20.643333	0.1	1.309509
20.645000	0.1	1.317523
20.646667	0.1	1.324806
20.648333	0.1	1.331954
20.650000	0.1	1.340578
20.651667	0.1	1.351605
20.653333	0.1	1.365021
20.655000	0.1	1.380541
20.656667	0.1	1.397026
20.658333	0.1	1.413119
20.660000	0.1	1.429133
20.661667	0.1	1.446363
20.663333	0.1	1.464980
20.665000	0.1	1.484044
20.666667	0.1	1.502959
20.668333	0.1	1.522666
20.670000	0.1	1.544757
20.671667	0.1	1.569353
20.673333	0.1	1.595016
20.675000	0.1	1.620385
20.676667	0.1	1.644823
20.678333	0.1	1.668334
20.680000	0.1	1.691394
20.681667	0.1	1.714765
20.683333	0.1	1.739506
20.685000	0.1	1.767110
20.686667	0.1	1.798579
20.688333	0.1	1.833322
20.690000	0.1	1.869844
20.691667	0.1	1.907069
20.693333	0.1	1.944127
20.695000	0.1	1.980029
20.696667	0.1	2.014274
20.698333	0.1	2.047271
20.700000	0.1	2.080696
20.701667	0.1	2.117637
20.703333	0.1	2.160869
20.705000	0.1	2.210774
20.706667	0.1	2.265144
20.708333	0.1	2.320353
20.710000	0.1	2.373531
20.711667	0.1	2.424628
20.713333	0.1	2.475837
20.715000	0.1	2.528713
20.716667	0.1	2.582590
20.718333	0.1	2.636346
20.720000	0.1	2.690600
20.721667	0.1	2.746973
20.723333	0.1	2.806438
20.725000	0.1	2.869386
20.726667	0.1	2.935892
20.728333	0.1	3.005499
20.730000	0.1	3.077597
20.731667	0.1	3.151731
20.733333	0.1	3.226982
20.735000	0.1	3.301385
20.736667	0.1	3.372892
20.738333	0.1	3.441144
20.740000	0.1	3.507654
20.741667	0.1	3.574472
20.743333	0.1	3.642696
20.745000	0.1	3.711795
20.746667	0.1	3.780657
20.748333	0.1	3.849026
20.750000	0.1	3.916952
20.751667	0.1	3.983611
20.753333	0.1	4.047984
20.755000	0.1	4.110150
20.756667	0.1	4.170458
20.758333	0.1	4.228246
20.760000	0.1	4.282636
20.761667	0.1	4.333886
20.763333	0.1	4.382683
20.765000	0.1	4.428132
20.766667	0.1	4.467792
20.768333	0.1	4.500062
20.770000	0.1	4.525902
20.771667	0.1	4.548440
20.773333	0.1	4.570689
20.775000	0.1	4.593502
20.776667	0.1	4.615472
20.778333	0.1	4.634443
20.780000	0.1	4.649325
20.781667	0.1	4.660343
20.783333	0.1	4.667621
20.785000	0.1	4.670187
20.786667	0.1	4.666648
20.788333	0.1	4.656729
20.790000	0.1	4.641823
20.791667	0.1	4.624180
20.793333	0.1	4.605483
20.795000	0.1	4.585786
20.796667	0.1	4.564272
20.798333	0.1	4.541045
20.800000	0.1	4.517501
20.801667	0.1	4.495452
20.803333	0.1	4.476025
20.805000	0.1	4.458488
20.806667	0.1	4.440732
20.808333	0.1	4.421719
20.810000	0.1	4.402660
20.811667	0.1	4.385542
20.813333	0.1	4.371661
20.815000	0.1	4.360909
20.816667	0.1	4.352424
20.818333	0.1	4.345849
20.820000	0.1	4.341109
20.821667	0.1	4.337993
20.823333	0.1	4.337099
20.825000	0.1	4.339661
20.826667	0.1	4.346054
20.828333	0.1	4.355274
20.830000	0.1	4.366152
20.831667	0.1	4.378422
20.833333	0.1	4.391996
20.835000	0.1	4.406357
20.836667	0.1	4.421137
20.838333	0.1	4.436411
20.840000	0.1	4.452970
20.841667	0.1	4.472495
20.843333	0.1	4.495922
20.845000	0.1	4.521869
20.846667	0.1	4.547657
20.848333	0.1	4.571332
20.850000	0.1	4.592384
20.851667	0.1	4.610964
20.853333	0.1	4.626624
20.855000	0.1	4.638354
20.856667	0.1	4.645730
20.858333	0.1	4.649167
20.860000	0.1	4.649423
20.861667	0.1	4.647197
20.863333	0.1	4.642857
20.865000	0.1	4.635910
20.866667	0.1	4.625120
20.868333	0.1	4.610159
20.870000	0.1	4.592263
20.871667	0.1	4.572533
20.873333	0.1	4.550489
20.875000	0.1	4.524570
20.876667	0.1	4.493175
20.878333	0.1	4.455554
20.880000	0.1	4.412588
20.881667	0.1	4.366231
20.883333	0.1	4.317891
20.885000	0.1	4.267348
20.886667	0.1	4.213182
20.888333	0.1	4.154495
20.890000	0.1	4.092115
20.891667	0.1	4.027523
20.893333	0.1	3.961148
20.895000	0.1	3.892281
20.896667	0.1	3.820090
20.898333	0.1	3.744531
20.900000	0.1	3.667045
20.901667	0.1	3.589811
20.903333	0.1	3.513279
20.905000	0.1	3.435756
20.906667	0.1	3.356012
20.908333	0.1	3.275089
20.910000	0.1	3.195368
20.911667	0.1	3.118305
20.913333	0.1	3.043464
20.915000	0.1	2.969736
20.916667	0.1	2.896530
20.918333	0.1	2.823612
20.920000	0.1	2.751215
20.921667	0.1	2.680160
20.923333	0.1	2.611391
20.925000	0.1	2.545649
20.926667	0.1	2.483474
20.928333	0.1	2.425173
20.930000	0.1	2.370276
20.931667	0.1	2.317266
20.933333	0.1	2.264935
20.935000	0.1	2.213754
20.936667	0.1	2.165129
20.938333	0.1	2.119844
20.940000	0.1	2.077357
20.941667	0.1	2.036192
20.943333	0.1	1.995387
20.945000	0.1	1.955456
20.946667	0.1	1.917472
20.948333	0.1	1.881365
20.950000	0.1	1.846100
20.951667	0.1	1.811520
20.953333	0.1	1.778887
20.955000	0.1	1.749466
20.956667	0.1	1.723077
20.958333	0.1	1.698425
20.960000	0.1	1.674737
20.961667	0.1	1.652711
20.963333	0.1	1.633931
20.965000	0.1	1.619495
20.966667	0.1	1.608790
20.968333	0.1	1.599672
20.970000	0.1	1.590084
20.971667	0.1	1.579546
20.973333	0.1	1.569209
20.975000	0.1	1.559975
20.976667	0.1	1.551216
20.978333	0.1	1.541963
20.980000	0.1	1.532240
20.981667	0.1	1.522168
20.983333	0.1	1.511625
20.985000	0.1	1.501208
20.986667	0.1	1.492198
20.988333	0.1	1.485869
20.990000	0.1	1.482898
20.991667	0.1	1.482554
20.993333	0.1	1.483178
20.995000	0.1	1.483303
20.996667	0.1	1.481753
20.998333	0.1	1.478367
21.000000	0.1	1.474922
21.001667	0.1	1.474046
21.003333	0.1	1.477120
21.005000	0.1	1.482959
21.006667	0.1	1.488621
21.008333	0.1	1.492123
21.010000	0.1	1.493711
21.011667	0.1	1.494219
21.013333	0.1	1.493851
21.015000	0.1	1.493259
21.016667	0.1	1.494372
21.018333	0.1	1.498763
21.020000	0.1	1.505525
21.021667	0.1	1.512035
21.023333	0.1	1.516761
21.025000	0.1	1.520300
21.026667	0.1	1.524142
21.028333	0.1	1.528766
21.030000	0.1	1.533097
21.031667	0.1	1.536356
21.033333	0.1	1.539434
21.035000	0.1	1.543621
21.036667	0.1	1.549413
21.038333	0.1	1.556599
21.040000	0.1	1.564091
21.041667	0.1	1.570452
21.043333	0.1	1.575947
21.045000	0.1	1.582829
21.046667	0.1	1.592608
21.048333	0.1	1.604445
21.050000	0.1	1.616906
21.051667	0.1	1.629209
21.053333	0.1	1.640432
21.055000	0.1	1.650047
21.056667	0.1	1.658909
21.058333	0.1	1.668464
21.060000	0.1	1.679249
21.061667	0.1	1.690430
21.063333	0.1	1.701242
21.065000	0.1	1.712651
21.066667	0.1	1.726262
21.068333	0.1	1.741974
21.070000	0.1	1.758370
21.071667	0.1	1.774943
21.073333	0.1	1.792628
21.075000	0.1	1.812382
21.076667	0.1	1.833569
21.078333	0.1	1.853979
21.080000	0.1	1.871954
21.081667	0.1	1.888508
21.083333	0.1	1.906371
21.085000	0.1	1.927051
21.086667	0.1	1.949468
21.088333	0.1	1.971601
21.090000	0.1	1.992746
21.091667	0.1	2.013994
21.093333	0.1	2.037231
21.095000	0.1	2.063941
21.096667	0.1	2.094400
21.098333	0.1	2.127350
21.100000	0.1	2.159951
21.101667	0.1	2.188706
21.103333	0.1	2.211845
21.105000	0.1	2.230471
21.106667	0.1	2.246914
21.108333	0.1	2.263095
21.110000	0.1	2.280357
21.111667	0.1	2.298797
21.113333	0.1	2.317233
21.115000	0.1	2.335235
21.116667	0.1	2.354421
21.118333	0.1	2.376745
21.120000	0.1	2.401979
21.121667	0.1	2.427176
21.123333	0.1	2.448903
21.125000	0.1	2.465686
21.126667	0.1	2.477872
21.128333	0.1	2.486277
21.130000	0.1	2.491772
21.131667	0.1	2.495046
21.133333	0.1	2.496098
21.135000	0.1	2.494752
21.136667	0.1	2.491823
21.138333	0.1	2.488755
21.140000	0.1	2.486119
21.141667	0.1	2.483553
21.143333	0.1	2.480862
21.145000	0.1	2.477802
21.146667	0.1	2.473122
21.148333	0.1	2.465136
21.150000	0.1	2.453406
21.151667	0.1	2.439455
21.153333	0.1	2.425299
21.155000	0.1	2.411613
21.156667	0.1	2.397737
21.158333	0.1	2.382537
21.160000	0.1	2.365187
21.161667	0.1	2.345573
21.163333	0.1	2.324227
21.165000	0.1	2.302192
21.166667	0.1	2.280395
21.168333	0.1	2.258928
21.170000	0.1	2.238099
21.171667	0.1	2.219402
21.173333	0.1	2.204077
21.175000	0.1	2.191314
21.176667	0.1	2.178280
21.178333	0.1	2.162331
21.180000	0.1	2.143742
21.181667	0.1	2.125353
21.183333	0.1	2.109166
21.185000	0.1	2.094600
21.186667	0.1	2.080090
21.188333	0.1	2.065306
21.190000	0.1	2.051252
21.191667	0.1	2.039350
21.193333	0.1	2.030651
21.195000	0.1	2.024872
21.196667	0.1	2.020649
21.198333	0.1	2.017277
21.200000	0.1	2.015475
21.201667	0.1	2.016420
21.203333	0.1	2.020150
21.205000	0.1	2.025031
21.206667	0.1	2.028928
21.208333	0.1	2.030986
21.210000	0.1	2.032267
21.211667	0.1	2.034400
21.213333	0.1	2.037738
21.215000	0.1	2.041077
21.216667	0.1	2.043294
21.218333	0.1	2.045142
21.220000	0.1	2.048863
21.221667	0.1	2.055871
21.223333	0.1	2.065338
21.225000	0.1	2.075080
21.226667	0.1	2.083359
21.228333	0.1	2.089702
21.230000	0.1	2.094852
21.231667	0.1	2.099993
21.233333	0.1	2.105027
21.235000	0.1	2.108151
21.236667	0.1	2.107811
21.238333	0.1	2.104300
21.240000	0.1	2.099918
21.241667	0.1	2.097702
21.243333	0.1	2.098945
21.245000	0.1	2.102219
21.246667	0.1	2.105143
21.248333	0.1	2.105888
21.250000	0.1	2.103541
21.251667	0.1	2.098675
21.253333	0.1	2.093068
21.255000	0.1	2.087504
21.256667	0.1	2.080887
21.258333	0.1	2.072351
21.260000	0.1	2.062805
21.261667	0.1	2.054437
21.263333	0.1	2.049142
21.265000	0.1	2.046241
21.266667	0.1	2.042353
21.268333	0.1	2.034470
21.270000	0.1	2.022404
21.271667	0.1	2.007973
21.273333	0.1	1.992816
21.275000	0.1	1.977677
21.276667	0.1	1.962776
21.278333	0.1	1.948052
21.280000	0.1	1.933482
21.281667	0.1	1.919544
21.283333	0.1	1.906967
21.285000	0.1	1.896163
21.286667	0.1	1.886310
21.288333	0.1	1.875046
21.290000	0.1	1.859977
21.291667	0.1	1.840652
21.293333	0.1	1.819464
21.295000	0.1	1.800493
21.296667	0.1	1.786132
21.298333	0.1	1.775254
21.300000	0.1	1.765392
21.301667	0.1	1.755301
21.303333	0.1	1.744940
21.305000	0.1	1.734584
21.306667	0.1	1.724442
21.308333	0.1	1.714197
21.310000	0.1	1.703138
21.311667	0.1	1.691459
21.313333	0.1	1.680744
21.315000	0.1	1.673047
21.316667	0.1	1.669573
21.318333	0.1	1.669228
21.320000	0.1	1.668567
21.321667	0.1	1.664432
21.323333	0.1	1.656986
21.325000	0.1	1.649074
21.326667	0.1	1.642760
21.328333	0.1	1.638057
21.330000	0.1	1.633978
21.331667	0.1	1.629526
21.333333	0.1	1.625000
21.335000	0.1	1.622098
21.336667	0.1	1.622136
21.338333	0.1	1.625307
21.340000	0.1	1.631202
21.341667	0.1	1.638616
21.343333	0.1	1.645512
21.345000	0.1	1.649987
21.346667	0.1	1.651570
21.348333	0.1	1.651626
21.350000	0.1	1.652241
21.351667	0.1	1.654658
21.353333	0.1	1.658406
21.355000	0.1	1.661740
21.356667	0.1	1.663039
21.358333	0.1	1.662304
21.360000	0.1	1.661163
21.361667	0.1	1.661116
21.363333	0.1	1.662639
21.365000	0.1	1.665889
21.366667	0.1	1.670639
21.368333	0.1	1.675957
21.370000	0.1	1.680828
21.371667	0.1	1.684870
21.373333	0.1	1.688385
21.375000	0.1	1.692045
21.376667	0.1	1.696716
21.378333	0.1	1.702914
21.380000	0.1	1.710188
21.381667	0.1	1.717736
21.383333	0.1	1.725201
21.385000	0.1	1.732684
21.386667	0.1	1.740633
21.388333	0.1	1.748865
21.390000	0.1	1.755683
21.391667	0.1	1.759138
21.393333	0.1	1.759166
21.395000	0.1	1.757923
21.396667	0.1	1.757676
21.398333	0.1	1.758677
21.400000	0.1	1.759636
21.401667	0.1	1.759776
21.403333	0.1	1.759920
21.405000	0.1	1.761536
21.406667	0.1	1.764852
21.408333	0.1	1.768959
21.410000	0.1	1.773662
21.411667	0.1	1.779082
21.413333	0.1	1.783357
21.415000	0.1	1.783492
21.416667	0.1	1.778873
21.418333	0.1	1.771930
21.420000	0.1	1.765536
21.421667	0.1	1.760623
21.423333	0.1	1.756474
21.425000	0.1	1.752665
21.426667	0.1	1.749666
21.428333	0.1	1.747459
21.430000	0.1	1.744572
21.431667	0.1	1.739077
21.433333	0.1	1.730700
21.435000	0.1	1.721191
21.436667	0.1	1.712483
21.438333	0.1	1.705084
21.440000	0.1	1.697908
21.441667	0.1	1.689163
21.443333	0.1	1.677973
21.445000	0.1	1.664716
21.446667	0.1	1.649731
21.448333	0.1	1.633111
21.450000	0.1	1.615966
21.451667	0.1	1.600641
21.453333	0.1	1.588976
21.455000	0.1	1.580729
21.456667	0.1	1.574028
21.458333	0.1	1.566713
21.460000	0.1	1.557190
21.461667	0.1	1.545018
21.463333	0.1	1.530666
21.465000	0.1	1.514764
21.466667	0.1	1.498479
21.468333	0.1	1.483550
21.470000	0.1	1.470875
21.471667	0.1	1.459941
21.473333	0.1	1.449529
21.475000	0.1	1.437999
21.476667	0.1	1.423839
21.478333	0.1	1.407042
21.480000	0.1	1.389273
21.481667	0.1	1.372593
21.483333	0.1	1.358129
21.485000	0.1	1.345510
21.486667	0.1	1.333393
21.488333	0.1	1.320820
21.490000	0.1	1.308317
21.491667	0.1	1.297398
21.493333	0.1	1.289123
21.495000	0.1	1.283418
21.496667	0.1	1.279400
21.498333	0.1	1.275949
21.500000	0.1	1.271982
21.501667	0.1	1.266329
21.503333	0.1	1.257895
21.505000	0.1	1.246366
21.506667	0.1	1.232778
21.508333	0.1	1.219520
21.510000	0.1	1.209350
21.511667	0.1	1.203730
21.513333	0.1	1.201765
21.515000	0.1	1.200829
21.516667	0.1	1.198230
21.518333	0.1	1.192484
21.520000	0.1	1.184009
21.521667	0.1	1.175143
21.523333	0.1	1.168628
21.525000	0.1	1.165485
21.526667	0.1	1.164675
21.528333	0.1	1.164656
21.530000	0.1	1.164470
21.531667	0.1	1.163683
21.533333	0.1	1.161867
21.535000	0.1	1.158514
21.536667	0.1	1.153611
21.538333	0.1	1.148065
21.540000	0.1	1.143529
21.541667	0.1	1.141611
21.543333	0.1	1.142449
21.545000	0.1	1.143566
21.546667	0.1	1.141299
21.548333	0.1	1.134221
21.550000	0.1	1.124665
21.551667	0.1	1.116619
21.553333	0.1	1.112036
21.555000	0.1	1.109745
21.556667	0.1	1.107682
21.558333	0.1	1.104777
21.560000	0.1	1.101079
21.561667	0.1	1.097387
21.563333	0.1	1.094462
21.565000	0.1	1.092087
21.566667	0.1	1.089475
21.568333	0.1	1.086323
21.570000	0.1	1.082835
21.571667	0.1	1.079235
21.573333	0.1	1.075631
21.575000	0.1	1.071994
21.576667	0.1	1.068283
21.578333	0.1	1.064837
21.580000	0.1	1.062145
21.581667	0.1	1.060171
21.583333	0.1	1.058392
21.585000	0.1	1.056828
21.586667	0.1	1.056301
21.588333	0.1	1.056860
21.590000	0.1	1.057107
21.591667	0.1	1.055892
21.593333	0.1	1.053340
21.595000	0.1	1.050355
21.596667	0.1	1.047994
21.598333	0.1	1.047193
21.600000	0.1	1.048441
21.601667	0.1	1.051002
21.603333	0.1	1.053172
21.605000	0.1	1.053694
21.606667	0.1	1.052427
21.608333	0.1	1.049843
21.610000	0.1	1.046280
21.611667	0.1	1.041922
21.613333	0.1	1.037079
21.615000	0.1	1.032101
21.616667	0.1	1.027659
21.618333	0.1	1.024934
21.620000	0.1	1.024809
21.621667	0.1	1.026988
21.623333	0.1	1.030047
21.625000	0.1	1.032334
21.626667	0.1	1.032767
21.628333	0.1	1.031095
21.630000	0.1	1.028236
21.631667	0.1	1.026383
21.633333	0.1	1.027430
21.635000	0.1	1.031198
21.636667	0.1	1.035868
21.638333	0.1	1.039724
21.640000	0.1	1.042681
21.641667	0.1	1.046285
21.643333	0.1	1.051342
21.645000	0.1	1.056185
21.646667	0.1	1.058700
21.648333	0.1	1.059249
21.650000	0.1	1.060390
21.651667	0.1	1.064567
21.653333	0.1	1.072525
21.655000	0.1	1.082784
21.656667	0.1	1.092223
21.658333	0.1	1.097992
21.660000	0.1	1.099175
21.661667	0.1	1.097233
21.663333	0.1	1.095240
21.665000	0.1	1.095594
21.666667	0.1	1.098635
21.668333	0.1	1.103622
21.670000	0.1	1.110029
21.671667	0.1	1.118104
21.673333	0.1	1.128451
21.675000	0.1	1.140172
21.676667	0.1	1.150207
21.678333	0.1	1.155618
21.680000	0.1	1.156130
21.681667	0.1	1.154193
21.683333	0.1	1.152800
21.685000	0.1	1.153522
21.686667	0.1	1.156493
21.688333	0.1	1.161378
21.690000	0.1	1.167874
21.691667	0.1	1.175888
21.693333	0.1	1.185313
21.695000	0.1	1.196070
21.696667	0.1	1.207995
21.698333	0.1	1.219828
21.700000	0.1	1.229621
21.701667	0.1	1.236792
21.703333	0.1	1.242100
21.705000	0.1	1.245933
21.706667	0.1	1.248135
21.708333	0.1	1.249220
21.710000	0.1	1.250897
21.711667	0.1	1.255120
21.713333	0.1	1.262333
21.715000	0.1	1.270664
21.716667	0.1	1.276950
21.718333	0.1	1.278999
21.720000	0.1	1.277216
21.721667	0.1	1.273626
21.723333	0.1	1.269681
21.725000	0.1	1.266259
21.726667	0.1	1.264531
21.728333	0.1	1.264932
21.730000	0.1	1.266045
21.731667	0.1	1.265751
21.733333	0.1	1.262967
21.735000	0.1	1.257486
21.736667	0.1	1.249379
21.738333	0.1	1.239683
21.740000	0.1	1.230449
21.741667	0.1	1.222920
21.743333	0.1	1.216033
21.745000	0.1	1.207525
21.746667	0.1	1.196759
21.748333	0.1	1.185532
21.750000	0.1	1.175706
21.751667	0.1	1.167199
21.753333	0.1	1.158444
21.755000	0.1	1.147669
21.756667	0.1	1.133853
21.758333	0.1	1.117811
21.760000	0.1	1.102150
21.761667	0.1	1.089117
21.763333	0.1	1.079091
21.765000	0.1	1.071203
21.766667	0.1	1.063659
21.768333	0.1	1.054085
21.770000	0.1	1.041405
21.771667	0.1	1.026979
21.773333	0.1	1.013433
21.775000	0.1	1.002066
21.776667	0.1	0.991225
21.778333	0.1	0.977986
21.780000	0.1	0.961469
21.781667	0.1	0.943742
21.783333	0.1	0.928156
21.785000	0.1	0.916831
21.786667	0.1	0.908845
21.788333	0.1	0.901492
21.790000	0.1	0.892975
21.791667	0.1	0.882852
21.793333	0.1	0.871248
21.795000	0.1	0.858991
21.796667	0.1	0.847736
21.798333	0.1	0.838190
21.800000	0.1	0.829319
21.801667	0.1	0.820379
21.803333	0.1	0.811652
21.805000	0.1	0.803438
21.806667	0.1	0.796062
21.808333	0.1	0.790143
21.810000	0.1	0.785929
21.811667	0.1	0.782744
21.813333	0.1	0.779387
21.815000	0.1	0.774912
21.816667	0.1	0.769021
21.818333	0.1	0.761859
21.820000	0.1	0.753799
21.821667	0.1	0.745808
21.823333	0.1	0.739633
21.825000	0.1	0.736648
21.826667	0.1	0.736774
21.828333	0.1	0.738692
21.830000	0.1	0.740741
21.831667	0.1	0.741840
21.833333	0.1	0.741477
21.835000	0.1	0.739335
21.836667	0.1	0.735703
21.838333	0.1	0.731805
21.840000	0.1	0.729072
21.841667	0.1	0.728271
21.843333	0.1	0.729295
21.845000	0.1	0.731708
21.846667	0.1	0.734692
21.848333	0.1	0.736760
21.850000	0.1	0.736723
21.851667	0.1	0.735144
21.853333	0.1	0.733845
21.855000	0.1	0.734171
21.856667	0.1	0.736210
21.858333	0.1	0.739484
21.860000	0.1	0.743908
21.861667	0.1	0.749789
21.863333	0.1	0.756462
21.865000	0.1	0.761994
21.866667	0.1	0.764881
21.868333	0.1	0.765077
21.870000	0.1	0.763889
21.871667	0.1	0.763307
21.873333	0.1	0.765049
21.875000	0.1	0.769501
21.876667	0.1	0.775023
21.878333	0.1	0.778944
21.880000	0.1	0.779615
21.881667	0.1	0.777510
21.883333	0.1	0.774586
21.885000	0.1	0.772951
21.886667	0.1	0.773873
21.888333	0.1	0.777114
21.890000	0.1	0.780900
21.891667	0.1	0.783340
21.893333	0.1	0.783820
21.895000	0.1	0.782902
21.896667	0.1	0.781510
21.898333	0.1	0.780341
21.900000	0.1	0.779601
21.901667	0.1	0.778809
21.903333	0.1	0.777673
21.905000	0.1	0.776937
21.906667	0.1	0.777831
21.908333	0.1	0.781068
21.910000	0.1	0.785920
21.911667	0.1	0.790018
21.913333	0.1	0.791368
21.915000	0.1	0.790399
21.916667	0.1	0.789315
21.918333	0.1	0.789692
21.920000	0.1	0.790930
21.921667	0.1	0.791037
21.923333	0.1	0.788961
21.925000	0.1	0.785720
21.926667	0.1	0.783112
21.928333	0.1	0.782041
21.930000	0.1	0.782721
21.931667	0.1	0.785422
21.933333	0.1	0.789440
21.935000	0.1	0.792523
21.936667	0.1	0.792481
21.938333	0.1	0.788588
21.940000	0.1	0.781929
21.941667	0.1	0.775727
21.943333	0.1	0.773841
21.945000	0.1	0.777626
21.946667	0.1	0.784919
21.948333	0.1	0.791969
21.950000	0.1	0.796109
21.951667	0.1	0.797212
21.953333	0.1	0.796802
21.955000	0.1	0.796639
21.956667	0.1	0.798521
21.958333	0.1	0.803438
21.960000	0.1	0.810158
21.961667	0.1	0.816397
21.963333	0.1	0.821515
21.965000	0.1	0.826884
21.966667	0.1	0.833422
21.968333	0.1	0.840193
21.970000	0.1	0.845739
21.971667	0.1	0.849548
21.973333	0.1	0.852533
21.975000	0.1	0.857222
21.976667	0.1	0.866358
21.978333	0.1	0.880738
21.980000	0.1	0.898284
21.981667	0.1	0.915551
21.983333	0.1	0.930261
21.985000	0.1	0.942317
21.986667	0.1	0.953395
21.988333	0.1	0.965302
21.990000	0.1	0.978312
21.991667	0.1	0.991873
21.993333	0.1	1.006052
21.995000	0.1	1.020911
21.996667	0.1	1.035598
21.998333	0.1	1.048818
22.000000	0.1	1.060027
22.001667	0.1	1.070267
22.003333	0.1	1.081484
22.005000	0.1	1.095100
22.006667	0.1	1.111142
22.008333	0.1	1.128735
22.010000	0.1	1.147403
22.011667	0.1	1.167790
22.013333	0.1	1.190952
22.015000	0.1	1.217043
22.016667	0.1	1.244578
22.018333	0.1	1.271125
22.020000	0.1	1.295554
22.021667	0.1	1.318809
22.023333	0.1	1.341817
22.025000	0.1	1.364620
22.026667	0.1	1.387810
22.028333	0.1	1.412504
22.030000	0.1	1.438777
22.031667	0.1	1.465930
22.033333	0.1	1.494689
22.035000	0.1	1.527504
22.036667	0.1	1.565758
22.038333	0.1	1.607905
22.040000	0.1	1.651212
22.041667	0.1	1.694174
22.043333	0.1	1.736889
22.045000	0.1	1.779906
22.046667	0.1	1.823148
22.048333	0.1	1.865695
22.050000	0.1	1.906687
22.051667	0.1	1.946655
22.053333	0.1	1.987130
22.055000	0.1	2.029189
22.056667	0.1	2.072956
22.058333	0.1	2.117893
22.060000	0.1	2.162987
22.061667	0.1	2.207430
22.063333	0.1	2.250653
22.065000	0.1	2.291743
22.066667	0.1	2.330225
22.068333	0.1	2.367012
22.070000	0.1	2.403543
22.071667	0.1	2.440680
22.073333	0.1	2.478459
22.075000	0.1	2.515740
22.076667	0.1	2.550692
22.078333	0.1	2.582301
22.080000	0.1	2.610851
22.081667	0.1	2.636933
22.083333	0.1	2.660430
22.085000	0.1	2.680249
22.086667	0.1	2.694693
22.088333	0.1	2.703015
22.090000	0.1	2.706423
22.091667	0.1	2.706507
22.093333	0.1	2.703425
22.095000	0.1	2.696607
22.096667	0.1	2.686488
22.098333	0.1	2.674409
22.100000	0.1	2.660858
22.101667	0.1	2.645156
22.103333	0.1	2.626758
22.105000	0.1	2.604877
22.106667	0.1	2.577533
22.108333	0.1	2.543442
22.110000	0.1	2.504471
22.111667	0.1	2.464415
22.113333	0.1	2.425699
22.115000	0.1	2.388139
22.116667	0.1	2.350006
22.118333	0.1	2.309605
22.120000	0.1	2.267100
22.121667	0.1	2.225172
22.123333	0.1	2.186582
22.125000	0.1	2.151257
22.126667	0.1	2.116603
22.128333	0.1	2.080281
22.130000	0.1	2.042199
22.131667	0.1	2.003950
22.133333	0.1	1.966981
22.135000	0.1	1.931782
22.136667	0.1	1.898059
22.138333	0.1	1.865807
22.140000	0.1	1.836251
22.141667	0.1	1.811059
22.143333	0.1	1.791250
22.145000	0.1	1.777117
22.146667	0.1	1.767962
22.148333	0.1	1.762076
22.150000	0.1	1.757606
22.151667	0.1	1.753010
22.153333	0.1	1.747510
22.155000	0.1	1.742397
22.156667	0.1	1.740800
22.158333	0.1	1.744884
22.160000	0.1	1.754486
22.161667	0.1	1.768335
22.163333	0.1	1.784968
22.165000	0.1	1.803134
22.166667	0.1	1.823008
22.168333	0.1	1.846422
22.170000	0.1	1.875069
22.171667	0.1	1.908629
22.173333	0.1	1.945323
22.175000	0.1	1.983847
22.176667	0.1	2.024123
22.178333	0.1	2.067089
22.180000	0.1	2.114191
22.181667	0.1	2.165823
22.183333	0.1	2.220646
22.185000	0.1	2.277568
22.186667	0.1	2.337103
22.188333	0.1	2.400340
22.190000	0.1	2.467665
22.191667	0.1	2.538231
22.193333	0.1	2.610884
22.195000	0.1	2.685348
22.196667	0.1	2.762023
22.198333	0.1	2.841330
22.200000	0.1	2.923352
22.201667	0.1	3.007585
22.203333	0.1	3.092978
22.205000	0.1	3.178245
22.206667	0.1	3.262945
22.208333	0.1	3.348086
22.210000	0.1	3.434811
22.211667	0.1	3.522937
22.213333	0.1	3.611003
22.215000	0.1	3.696443
22.216667	0.1	3.776117
22.218333	0.1	3.848542
22.220000	0.1	3.915182
22.221667	0.1	3.978787
22.223333	0.1	4.041046
22.225000	0.1	4.102262
22.226667	0.1	4.161894
22.228333	0.1	4.218379
22.230000	0.1	4.269551
22.231667	0.1	4.314152
22.233333	0.1	4.351810
22.235000	0.1	4.382152
22.236667	0.1	4.405053
22.238333	0.1	4.420648
22.240000	0.1	4.428932
22.241667	0.1	4.429803
22.243333	0.1	4.423335
22.245000	0.1	4.410311
22.246667	0.1	4.391652
22.248333	0.1	4.366795
22.250000	0.1	4.334077
22.251667	0.1	4.293225
22.253333	0.1	4.245969
22.255000	0.1	4.193531
22.256667	0.1	4.134835
22.258333	0.1	4.068296
22.260000	0.1	3.994270
22.261667	0.1	3.914633
22.263333	0.1	3.830553
22.265000	0.1	3.741640
22.266667	0.1	3.647418
22.268333	0.1	3.548907
22.270000	0.1	3.447644
22.271667	0.1	3.344449
22.273333	0.1	3.240253
22.275000	0.1	3.136438
22.276667	0.1	3.033592
22.278333	0.1	2.931552
22.280000	0.1	2.830187
22.281667	0.1	2.729073
22.283333	0.1	2.627117
22.285000	0.1	2.523623
22.286667	0.1	2.419413
22.288333	0.1	2.316539
22.290000	0.1	2.217218
22.291667	0.1	2.122563
22.293333	0.1	2.031960
22.295000	0.1	1.944490
22.296667	0.1	1.860727
22.298333	0.1	1.782258
22.300000	0.1	1.710029
22.301667	0.1	1.643063
22.303333	0.1	1.578568
22.305000	0.1	1.513767
22.306667	0.1	1.448011
22.308333	0.1	1.383154
22.310000	0.1	1.322031
22.311667	0.1	1.266841
22.313333	0.1	1.218198
22.315000	0.1	1.175036
22.316667	0.1	1.135543
22.318333	0.1	1.098821
22.320000	0.1	1.065712
22.321667	0.1	1.037726
22.323333	0.1	1.015221
22.325000	0.1	0.996627
22.326667	0.1	0.979425
22.328333	0.1	0.961428
22.330000	0.1	0.941684
22.331667	0.1	0.921004
22.333333	0.1	0.901413
22.335000	0.1	0.885292
22.336667	0.1	0.874917
22.338333	0.1	0.871378
22.340000	0.1	0.873720
22.341667	0.1	0.879522
22.343333	0.1	0.886032
22.345000	0.1	0.891187
22.346667	0.1	0.894750
22.348333	0.1	0.898270
22.350000	0.1	0.902805
22.351667	0.1	0.907220
22.353333	0.1	0.909995
22.355000	0.1	0.911830
22.356667	0.1	0.915178
22.358333	0.1	0.922028
22.360000	0.1	0.932957
22.361667	0.1	0.947425
22.363333	0.1	0.963849
22.365000	0.1	0.980096
22.366667	0.1	0.994802
22.368333	0.1	1.008147
22.370000	0.1	1.021158
22.371667	0.1	1.035128
22.373333	0.1	1.051254
22.375000	0.1	1.070597
22.376667	0.1	1.094574
22.378333	0.1	1.123720
22.380000	0.1	1.155725
22.381667	0.1	1.186333
22.383333	0.1	1.212382
22.385000	0.1	1.233821
22.386667	0.1	1.253695
22.388333	0.1	1.275791
22.390000	0.1	1.301682
22.391667	0.1	1.330092
22.393333	0.1	1.358814
22.395000	0.1	1.386958
22.396667	0.1	1.415308
22.398333	0.1	1.444723
22.400000	0.1	1.475415
22.401667	0.1	1.507830
22.403333	0.1	1.542689
22.405000	0.1	1.580324
22.406667	0.1	1.620338
22.408333	0.1	1.661247
22.410000	0.1	1.700986
22.411667	0.1	1.738956
22.413333	0.1	1.777010
22.415000	0.1	1.818012
22.416667	0.1	1.863902
22.418333	0.1	1.915046
22.420000	0.1	1.970562
22.421667	0.1	2.029054
22.423333	0.1	2.089669
22.425000	0.1	2.152943
22.426667	0.1	2.220152
22.428333	0.1	2.291673
22.430000	0.1	2.366533
22.431667	0.1	2.444023
22.433333	0.1	2.524559
22.435000	0.1	2.608658
22.436667	0.1	2.696626
22.438333	0.1	2.788897
22.440000	0.1	2.885838
22.441667	0.1	2.987250
22.443333	0.1	3.092550
22.445000	0.1	3.201743
22.446667	0.1	3.315466
22.448333	0.1	3.434070
22.450000	0.1	3.558141
22.451667	0.1	3.689528
22.453333	0.1	3.829636
22.455000	0.1	3.977553
22.456667	0.1	4.131431
22.458333	0.1	4.290263
22.460000	0.1	4.453962
22.461667	0.1	4.623695
22.463333	0.1	4.801909
22.465000	0.1	4.990483
22.466667	0.1	5.188719
22.468333	0.1	5.393927
22.470000	0.1	5.604578
22.471667	0.1	5.821702
22.473333	0.1	6.046845
22.475000	0.1	6.280136
22.476667	0.1	6.520348
22.478333	0.1	6.766520
22.480000	0.1	7.019183
22.481667	0.1	7.280316
22.483333	0.1	7.552519
22.485000	0.1	7.837340
22.486667	0.1	8.134530
22.488333	0.1	8.443496
22.490000	0.1	8.764490
22.491667	0.1	9.098211
22.493333	0.1	9.444836
22.495000	0.1	9.804089
22.496667	0.1	10.176483
22.498333	0.1	10.563498
22.500000	0.1	10.966226
22.501667	0.1	11.385032
22.503333	0.1	11.820686
22.505000	0.1	12.274561
22.506667	0.1	12.747934
22.508333	0.1	13.241447
22.510000	0.1	13.755229
22.511667	0.1	14.289934
22.513333	0.1	14.847824
22.515000	0.1	15.431675
22.516667	0.1	16.042595
22.518333	0.1	16.679913
22.520000	0.1	17.342661
22.521667	0.1	18.030498
22.523333	0.1	18.743742
22.525000	0.1	19.483021
22.526667	0.1	20.249244
22.528333	0.1	21.043373
22.530000	0.1	21.865587
22.531667	0.1	22.715363
22.533333	0.1	23.592482
22.535000	0.1	24.496494
22.536667	0.1	25.425009
22.538333	0.1	26.373533
22.540000	0.1	27.337424
22.541667	0.1	28.313259
22.543333	0.1	29.298095
22.545000	0.1	30.288580
22.546667	0.1	31.281430
22.548333	0.1	32.273997
22.550000	0.1	33.263373
22.551667	0.1	34.245462
22.553333	0.1	35.215314
22.555000	0.1	36.166902
22.556667	0.1	37.093158
22.558333	0.1	37.988075
22.560000	0.1	38.847616
22.561667	0.1	39.668186
22.563333	0.1	40.445747
22.565000	0.1	41.175797
22.566667	0.1	41.852524
22.568333	0.1	42.468780
22.570000	0.1	43.017999
22.571667	0.1	43.496252
22.573333	0.1	43.902160
22.575000	0.1	44.234488
22.576667	0.1	44.490341
22.578333	0.1	44.666329
22.580000	0.1	44.760602
22.581667	0.1	44.772979
22.583333	0.1	44.703665
22.585000	0.1	44.552828
22.586667	0.1	44.321083
22.588333	0.1	44.009085
22.590000	0.1	43.617240
22.591667	0.1	43.147216
22.593333	0.1	42.602615
22.595000	0.1	41.987412
22.596667	0.1	41.305204
22.598333	0.1	40.559950
22.600000	0.1	39.755553
22.601667	0.1	38.895784
22.603333	0.1	37.985593
22.605000	0.1	37.031430
22.606667	0.1	36.039683
22.608333	0.1	35.015182
22.610000	0.1	33.961502
22.611667	0.1	32.882374
22.613333	0.1	31.782677
22.615000	0.1	30.668206
22.616667	0.1	29.544872
22.618333	0.1	28.417986
22.620000	0.1	27.291831
22.621667	0.1	26.169973
22.623333	0.1	25.056368
22.625000	0.1	23.955414
22.626667	0.1	22.870735
22.628333	0.1	21.804832
22.630000	0.1	20.760009
22.631667	0.1	19.739149
22.633333	0.1	18.745265
22.635000	0.1	17.780550
22.636667	0.1	16.846759
22.638333	0.1	15.946222
22.640000	0.1	15.080948
22.641667	0.1	14.250963
22.643333	0.1	13.454994
22.645000	0.1	12.692567
22.646667	0.1	11.964580
22.648333	0.1	11.272244
22.650000	0.1	10.616560
22.651667	0.1	9.998716
22.653333	0.1	9.419681
22.655000	0.1	8.878810
22.656667	0.1	8.373717
22.658333	0.1	7.901611
22.660000	0.1	7.460658
22.661667	0.1	7.050121
22.663333	0.1	6.668800
22.665000	0.1	6.314102
22.666667	0.1	5.984148
22.668333	0.1	5.679596
22.670000	0.1	5.401880
22.671667	0.1	5.150419
22.673333	0.1	4.922347
22.675000	0.1	4.714383
22.676667	0.1	4.524696
22.678333	0.1	4.353467
22.680000	0.1	4.201969
22.681667	0.1	4.071263
22.683333	0.1	3.960924
22.685000	0.1	3.868463
22.686667	0.1	3.790283
22.688333	0.1	3.723768
22.690000	0.1	3.668517
22.691667	0.1	3.625690
22.693333	0.1	3.596731
22.695000	0.1	3.582397
22.696667	0.1	3.581475
22.698333	0.1	3.590342
22.700000	0.1	3.605308
22.701667	0.1	3.625504
22.703333	0.1	3.652633
22.705000	0.1	3.688326
22.706667	0.1	3.732601
22.708333	0.1	3.784578
22.710000	0.1	3.842865
22.711667	0.1	3.905385
22.713333	0.1	3.970489
22.715000	0.1	4.037749
22.716667	0.1	4.107123
22.718333	0.1	4.178323
22.720000	0.1	4.251185
22.721667	0.1	4.326296
22.723333	0.1	4.405011
22.725000	0.1	4.488821
22.726667	0.1	4.577450
22.728333	0.1	4.667267
22.730000	0.1	4.753182
22.731667	0.1	4.832628
22.733333	0.1	4.906468
22.735000	0.1	4.976778
22.736667	0.1	5.045133
22.738333	0.1	5.112067
22.740000	0.1	5.176426
22.741667	0.1	5.235532
22.743333	0.1	5.286955
22.745000	0.1	5.329852
22.746667	0.1	5.364455
22.748333	0.1	5.391091
22.750000	0.1	5.409871
22.751667	0.1	5.420828
22.753333	0.1	5.424120
22.755000	0.1	5.420051
22.756667	0.1	5.409075
22.758333	0.1	5.391701
22.760000	0.1	5.367701
22.761667	0.1	5.335505
22.763333	0.1	5.293386
22.765000	0.1	5.241022
22.766667	0.1	5.179420
22.768333	0.1	5.109929
22.770000	0.1	5.033156
22.771667	0.1	4.948797
22.773333	0.1	4.857075
22.775000	0.1	4.759724
22.776667	0.1	4.658904
22.778333	0.1	4.555639
22.780000	0.1	4.449897
22.781667	0.1	4.341803
22.783333	0.1	4.231329
22.785000	0.1	4.117284
22.786667	0.1	3.998149
22.788333	0.1	3.874120
22.790000	0.1	3.747377
22.791667	0.1	3.620056
22.793333	0.1	3.492935
22.795000	0.1	3.366028
22.796667	0.1	3.239461
22.798333	0.1	3.113872
22.800000	0.1	2.990109
22.801667	0.1	2.868650
22.803333	0.1	2.749781
22.805000	0.1	2.633878
22.806667	0.1	2.520941
22.808333	0.1	2.410756
22.810000	0.1	2.304115
22.811667	0.1	2.202354
22.813333	0.1	2.105813
22.815000	0.1	2.014656
22.816667	0.1	1.930119
22.818333	0.1	1.852755
22.820000	0.1	1.780437
22.821667	0.1	1.708944
22.823333	0.1	1.634262
22.825000	0.1	1.555705
22.826667	0.1	1.477418
22.828333	0.1	1.405468
22.830000	0.1	1.342911
22.831667	0.1	1.288047
22.833333	0.1	1.236997
22.835000	0.1	1.187804
22.836667	0.1	1.142062
22.838333	0.1	1.102760
22.840000	0.1	1.071002
22.841667	0.1	1.044362
22.843333	0.1	1.017912
22.845000	0.1	0.987402
22.846667	0.1	0.952785
22.848333	0.1	0.918470
22.850000	0.1	0.889283
22.851667	0.1	0.866805
22.853333	0.1	0.849250
22.855000	0.1	0.833473
22.856667	0.1	0.817142
22.858333	0.1	0.799703
22.860000	0.1	0.781948
22.861667	0.1	0.765086
22.863333	0.1	0.750138
22.865000	0.1	0.737812
22.866667	0.1	0.728420
22.868333	0.1	0.721836
22.870000	0.1	0.717291
22.871667	0.1	0.713514
22.873333	0.1	0.709454
22.875000	0.1	0.704504
22.876667	0.1	0.698194
22.878333	0.1	0.690268
22.880000	0.1	0.681514
22.881667	0.1	0.673984
22.883333	0.1	0.669849
22.885000	0.1	0.669542
22.886667	0.1	0.671162
22.888333	0.1	0.672010
22.890000	0.1	0.670650
22.891667	0.1	0.667372
22.893333	0.1	0.663889
22.895000	0.1	0.662464
22.896667	0.1	0.663935
22.898333	0.1	0.666608
22.900000	0.1	0.668266
22.901667	0.1	0.668773
22.903333	0.1	0.669342
22.905000	0.1	0.670287
22.906667	0.1	0.670766
22.908333	0.1	0.670203
22.910000	0.1	0.669342
22.911667	0.1	0.669556
22.913333	0.1	0.671442
22.915000	0.1	0.675013
22.916667	0.1	0.680140
22.918333	0.1	0.686073
22.920000	0.1	0.691647
22.921667	0.1	0.696261
22.923333	0.1	0.700150
22.925000	0.1	0.704355
22.926667	0.1	0.710455
22.928333	0.1	0.719167
22.930000	0.1	0.728993
22.931667	0.1	0.737649
22.933333	0.1	0.744765
22.935000	0.1	0.751810
22.936667	0.1	0.759731
22.938333	0.1	0.768420
22.940000	0.1	0.777547
22.941667	0.1	0.786418
22.943333	0.1	0.794344
22.945000	0.1	0.801152
22.946667	0.1	0.806460
22.948333	0.1	0.810199
22.950000	0.1	0.814022
22.951667	0.1	0.820542
22.953333	0.1	0.831317
22.955000	0.1	0.845999
22.956667	0.1	0.862405
22.958333	0.1	0.877432
22.960000	0.1	0.889623
22.961667	0.1	0.900798
22.963333	0.1	0.914042
22.965000	0.1	0.930405
22.966667	0.1	0.948436
22.968333	0.1	0.966121
22.970000	0.1	0.982392
22.971667	0.1	0.997265
22.973333	0.1	1.011896
22.975000	0.1	1.028078
22.976667	0.1	1.046662
22.978333	0.1	1.067203
22.980000	0.1	1.089247
22.981667	0.1	1.112982
22.983333	0.1	1.138835
22.985000	0.1	1.166700
22.986667	0.1	1.195399
22.988333	0.1	1.223315
22.990000	0.1	1.249677
22.991667	0.1	1.275372
22.993333	0.1	1.302501
22.995000	0.1	1.332476
22.996667	0.1	1.364625
22.998333	0.1	1.396979
23.000000	0.1	1.428258
23.001667	0.1	1.459098
23.003333	0.1	1.491476
23.005000	0.1	1.526899
23.006667	0.1	1.564943
23.008333	0.1	1.603523
23.010000	0.1	1.640921
23.011667	0.1	1.677331
23.013333	0.1	1.714006
23.015000	0.1	1.751580
23.016667	0.1	1.789536
23.018333	0.1	1.826705
23.020000	0.1	1.862734
23.021667	0.1	1.899316
23.023333	0.1	1.938944
23.025000	0.1	1.982632
23.026667	0.1	2.029473
23.028333	0.1	2.076929
23.030000	0.1	2.121362
23.031667	0.1	2.160496
23.033333	0.1	2.195109
23.035000	0.1	2.226746
23.036667	0.1	2.255784
23.038333	0.1	2.282774
23.040000	0.1	2.309144
23.041667	0.1	2.335957
23.043333	0.1	2.363175
23.045000	0.1	2.389718
23.046667	0.1	2.413727
23.048333	0.1	2.433402
23.050000	0.1	2.448340
23.051667	0.1	2.459451
23.053333	0.1	2.467185
23.055000	0.1	2.470752
23.056667	0.1	2.468987
23.058333	0.1	2.461467
23.060000	0.1	2.449271
23.061667	0.1	2.434552
23.063333	0.1	2.418999
23.065000	0.1	2.402789
23.066667	0.1	2.384852
23.068333	0.1	2.363930
23.070000	0.1	2.339510
23.071667	0.1	2.311682
23.073333	0.1	2.280134
23.075000	0.1	2.244255
23.076667	0.1	2.203980
23.078333	0.1	2.159663
23.080000	0.1	2.111811
23.081667	0.1	2.061543
23.083333	0.1	2.010651
23.085000	0.1	1.960918
23.086667	0.1	1.913267
23.088333	0.1	1.866980
23.090000	0.1	1.820102
23.091667	0.1	1.771301
23.093333	0.1	1.721014
23.095000	0.1	1.670956
23.096667	0.1	1.622662
23.098333	0.1	1.575705
23.100000	0.1	1.527774
23.101667	0.1	1.477269
23.103333	0.1	1.425296
23.105000	0.1	1.374702
23.106667	0.1	1.327838
23.108333	0.1	1.285421
23.110000	0.1	1.246454
23.111667	0.1	1.209178
23.113333	0.1	1.172554
23.115000	0.1	1.136404
23.116667	0.1	1.100916
23.118333	0.1	1.067016
23.120000	0.1	1.035826
23.121667	0.1	1.006881
23.123333	0.1	0.978876
23.125000	0.1	0.952198
23.126667	0.1	0.928519
23.128333	0.1	0.908249
23.130000	0.1	0.889697
23.131667	0.1	0.870554
23.133333	0.1	0.849734
23.135000	0.1	0.827881
23.136667	0.1	0.807075
23.138333	0.1	0.789859
23.140000	0.1	0.777254
23.141667	0.1	0.768034
23.143333	0.1	0.760420
23.145000	0.1	0.753561
23.146667	0.1	0.746883
23.148333	0.1	0.739335
23.150000	0.1	0.730762
23.151667	0.1	0.723042
23.153333	0.1	0.718082
23.155000	0.1	0.715465
23.156667	0.1	0.713160
23.158333	0.1	0.709547
23.160000	0.1	0.704089
23.161667	0.1	0.697221
23.163333	0.1	0.690254
23.165000	0.1	0.684806
23.166667	0.1	0.681886
23.168333	0.1	0.681123
23.170000	0.1	0.680983
23.171667	0.1	0.680042
23.173333	0.1	0.678068
23.175000	0.1	0.676489
23.176667	0.1	0.677384
23.178333	0.1	0.680750
23.180000	0.1	0.683554
23.181667	0.1	0.682436
23.183333	0.1	0.676871
23.185000	0.1	0.669211
23.186667	0.1	0.662371
23.188333	0.1	0.658166
23.190000	0.1	0.657239
23.191667	0.1	0.659283
23.193333	0.1	0.662794
23.195000	0.1	0.664834
23.196667	0.1	0.662738
23.198333	0.1	0.656378
23.200000	0.1	0.647702
23.201667	0.1	0.638580
23.203333	0.1	0.629639
23.205000	0.1	0.621006
23.206667	0.1	0.613416
23.208333	0.1	0.608186
23.210000	0.1	0.606580
23.211667	0.1	0.608470
23.213333	0.1	0.610850
23.215000	0.1	0.609849
23.216667	0.1	0.604331
23.218333	0.1	0.595786
23.220000	0.1	0.586063
23.221667	0.1	0.576545
23.223333	0.1	0.568177
23.225000	0.1	0.560936
23.226667	0.1	0.554142
23.228333	0.1	0.548442
23.230000	0.1	0.546421
23.231667	0.1	0.549415
23.233333	0.1	0.554351
23.235000	0.1	0.555683
23.236667	0.1	0.550407
23.238333	0.1	0.540256
23.240000	0.1	0.529638
23.241667	0.1	0.522016
23.243333	0.1	0.518053
23.245000	0.1	0.516237
23.246667	0.1	0.514560
23.248333	0.1	0.511985
23.250000	0.1	0.508493
23.251667	0.1	0.504465
23.253333	0.1	0.500451
23.255000	0.1	0.497033
23.256667	0.1	0.494812
23.258333	0.1	0.494248
23.260000	0.1	0.495533
23.261667	0.1	0.498602
23.263333	0.1	0.502802
23.265000	0.1	0.506379
23.266667	0.1	0.507194
23.268333	0.1	0.504991
23.270000	0.1	0.502290
23.271667	0.1	0.501988
23.273333	0.1	0.504944
23.275000	0.1	0.509880
23.276667	0.1	0.514458
23.278333	0.1	0.517401
23.280000	0.1	0.519878
23.281667	0.1	0.523590
23.283333	0.1	0.528572
23.285000	0.1	0.533303
23.286667	0.1	0.536051
23.288333	0.1	0.536875
23.290000	0.1	0.538006
23.291667	0.1	0.540805
23.293333	0.1	0.544079
23.295000	0.1	0.546393
23.296667	0.1	0.548083
23.298333	0.1	0.550314
23.300000	0.1	0.553587
23.301667	0.1	0.557741
23.303333	0.1	0.562547
23.305000	0.1	0.567948
23.306667	0.1	0.574058
23.308333	0.1	0.580861
23.310000	0.1	0.587618
23.311667	0.1	0.592931
23.313333	0.1	0.596335
23.315000	0.1	0.599073
23.316667	0.1	0.602575
23.318333	0.1	0.606980
23.320000	0.1	0.611572
23.321667	0.1	0.616037
23.323333	0.1	0.620843
23.325000	0.1	0.626338
23.326667	0.1	0.631758
23.328333	0.1	0.634887
23.330000	0.1	0.633248
23.331667	0.1	0.626682
23.333333	0.1	0.618133
23.335000	0.1	0.611199
23.336667	0.1	0.608019
23.338333	0.1	0.609159
23.340000	0.1	0.612955
23.341667	0.1	0.615842
23.343333	0.1	0.615465
23.345000	0.1	0.612391
23.346667	0.1	0.608284
23.348333	0.1	0.603464
23.350000	0.1	0.597164
23.351667	0.1	0.589644
23.353333	0.1	0.582673
23.355000	0.1	0.577709
23.356667	0.1	0.574691
23.358333	0.1	0.573024
23.360000	0.1	0.572233
23.361667	0.1	0.571106
23.363333	0.1	0.568181
23.365000	0.1	0.563795
23.366667	0.1	0.559948
23.368333	0.1	0.557620
23.370000	0.1	0.555580
23.371667	0.1	0.552451
23.373333	0.1	0.548721
23.375000	0.1	0.545639
23.376667	0.1	0.543371
23.378333	0.1	0.540856
23.380000	0.1	0.536987
23.381667	0.1	0.531813
23.383333	0.1	0.526356
23.385000	0.1	0.521513
23.386667	0.1	0.517867
23.388333	0.1	0.515827
23.390000	0.1	0.515128
23.391667	0.1	0.514281
23.393333	0.1	0.511445
23.395000	0.1	0.506598
23.396667	0.1	0.501801
23.398333	0.1	0.498625
23.400000	0.1	0.496525
23.401667	0.1	0.494253
23.403333	0.1	0.491594
23.405000	0.1	0.489093
23.406667	0.1	0.487077
23.408333	0.1	0.486239
23.410000	0.1	0.488111
23.411667	0.1	0.493294
23.413333	0.1	0.500265
23.415000	0.1	0.506942
23.416667	0.1	0.512442
23.418333	0.1	0.516730
23.420000	0.1	0.519734
23.421667	0.1	0.521205
23.423333	0.1	0.521503
23.425000	0.1	0.521913
23.426667	0.1	0.523240
23.428333	0.1	0.524758
23.430000	0.1	0.525275
23.431667	0.1	0.524768
23.433333	0.1	0.524824
23.435000	0.1	0.527618
23.436667	0.1	0.533774
23.438333	0.1	0.541294
23.440000	0.1	0.547478
23.441667	0.1	0.550938
23.443333	0.1	0.551357
23.445000	0.1	0.548800
23.446667	0.1	0.543701
23.448333	0.1	0.536903
23.450000	0.1	0.529536
23.451667	0.1	0.522854
23.453333	0.1	0.518137
23.455000	0.1	0.516390
23.456667	0.1	0.517536
23.458333	0.1	0.520055
23.460000	0.1	0.522011
23.461667	0.1	0.522677
23.463333	0.1	0.522705
23.465000	0.1	0.522709
23.466667	0.1	0.522248
23.468333	0.1	0.520013
23.470000	0.1	0.515301
23.471667	0.1	0.509587
23.473333	0.1	0.506174
23.475000	0.1	0.507319
23.476667	0.1	0.511543
23.478333	0.1	0.514970
23.480000	0.1	0.515622
23.481667	0.1	0.514649
23.483333	0.1	0.513573
23.485000	0.1	0.512432
23.486667	0.1	0.510849
23.488333	0.1	0.509205
23.490000	0.1	0.507627
23.491667	0.1	0.505215
23.493333	0.1	0.501345
23.495000	0.1	0.497000
23.496667	0.1	0.494476
23.498333	0.1	0.495659
23.500000	0.1	0.500269
23.501667	0.1	0.506425
23.503333	0.1	0.512605
23.505000	0.1	0.517969
23.506667	0.1	0.521820
23.508333	0.1	0.524148
23.510000	0.1	0.525923
23.511667	0.1	0.528395
23.513333	0.1	0.532656
23.515000	0.1	0.539199
23.516667	0.1	0.547264
23.518333	0.1	0.554896
23.520000	0.1	0.560079
23.521667	0.1	0.562603
23.523333	0.1	0.565075
23.525000	0.1	0.571092
23.526667	0.1	0.582100
23.528333	0.1	0.597020
23.530000	0.1	0.614058
23.531667	0.1	0.631320
23.533333	0.1	0.646766
23.535000	0.1	0.659600
23.536667	0.1	0.670827
23.538333	0.1	0.681868
23.540000	0.1	0.693914
23.541667	0.1	0.707977
23.543333	0.1	0.724238
23.545000	0.1	0.741687
23.546667	0.1	0.759121
23.548333	0.1	0.776742
23.550000	0.1	0.796248
23.551667	0.1	0.819005
23.553333	0.1	0.844435
23.555000	0.1	0.870409
23.556667	0.1	0.894959
23.558333	0.1	0.917539
23.560000	0.1	0.939085
23.561667	0.1	0.961702
23.563333	0.1	0.987914
23.565000	0.1	1.019798
23.566667	0.1	1.058704
23.568333	0.1	1.104730
23.570000	0.1	1.155343
23.571667	0.1	1.205737
23.573333	0.1	1.252145
23.575000	0.1	1.294748
23.576667	0.1	1.336932
23.578333	0.1	1.382269
23.580000	0.1	1.432402
23.581667	0.1	1.486694
23.583333	0.1	1.543444
23.585000	0.1	1.601973
23.586667	0.1	1.663417
23.588333	0.1	1.729554
23.590000	0.1	1.801280
23.591667	0.1	1.878231
23.593333	0.1	1.959098
23.595000	0.1	2.042074
23.596667	0.1	2.125795
23.598333	0.1	2.210424
23.600000	0.1	2.297577
23.601667	0.1	2.388991
23.603333	0.1	2.485598
23.605000	0.1	2.587852
23.606667	0.1	2.696193
23.608333	0.1	2.811207
23.610000	0.1	2.933429
23.611667	0.1	3.062938
23.613333	0.1	3.199335
23.615000	0.1	3.341390
23.616667	0.1	3.487235
23.618333	0.1	3.636167
23.620000	0.1	3.789589
23.621667	0.1	3.949087
23.623333	0.1	4.114555
23.625000	0.1	4.284852
23.626667	0.1	4.459596
23.628333	0.1	4.639700
23.630000	0.1	4.826472
23.631667	0.1	5.020988
23.633333	0.1	5.223816
23.635000	0.1	5.434845
23.636667	0.1	5.653673
23.638333	0.1	5.879966
23.640000	0.1	6.113625
23.641667	0.1	6.355173
23.643333	0.1	6.605447
23.645000	0.1	6.864276
23.646667	0.1	7.129870
23.648333	0.1	7.400424
23.650000	0.1	7.676124
23.651667	0.1	7.959101
23.653333	0.1	8.252049
23.655000	0.1	8.557020
23.656667	0.1	8.874564
23.658333	0.1	9.203348
23.660000	0.1	9.541437
23.661667	0.1	9.888844
23.663333	0.1	10.247761
23.665000	0.1	10.619881
23.666667	0.1	11.005038
23.668333	0.1	11.402774
23.670000	0.1	11.814474
23.671667	0.1	12.242864
23.673333	0.1	12.689452
23.675000	0.1	13.153604
23.676667	0.1	13.633957
23.678333	0.1	14.130450
23.680000	0.1	14.644912
23.681667	0.1	15.179398
23.683333	0.1	15.734909
23.685000	0.1	16.311943
23.686667	0.1	16.911142
23.688333	0.1	17.533228
23.690000	0.1	18.179198
23.691667	0.1	18.850500
23.693333	0.1	19.548326
23.695000	0.1	20.272722
23.696667	0.1	21.022116
23.698333	0.1	21.793740
23.700000	0.1	22.585527
23.701667	0.1	23.397487
23.703333	0.1	24.230690
23.705000	0.1	25.085104
23.706667	0.1	25.958815
23.708333	0.1	26.848945
23.710000	0.1	27.752570
23.711667	0.1	28.666756
23.713333	0.1	29.588337
23.715000	0.1	30.513909
23.716667	0.1	31.439923
23.718333	0.1	32.362263
23.720000	0.1	33.276458
23.721667	0.1	34.178360
23.723333	0.1	35.063317
23.725000	0.1	35.925298
23.726667	0.1	36.758385
23.728333	0.1	37.558014
23.730000	0.1	38.320343
23.731667	0.1	39.041569
23.733333	0.1	39.716982
23.735000	0.1	40.340279
23.736667	0.1	40.905150
23.738333	0.1	41.407687
23.740000	0.1	41.845520
23.741667	0.1	42.215488
23.743333	0.1	42.514452
23.745000	0.1	42.741047
23.746667	0.1	42.894864
23.748333	0.1	42.974576
23.750000	0.1	42.977533
23.751667	0.1	42.901714
23.753333	0.1	42.747450
23.755000	0.1	42.516240
23.756667	0.1	42.208373
23.758333	0.1	41.822945
23.760000	0.1	41.360902
23.761667	0.1	40.826895
23.763333	0.1	40.227049
23.765000	0.1	39.566462
23.766667	0.1	38.848766
23.768333	0.1	38.075829
23.770000	0.1	37.248367
23.771667	0.1	36.368589
23.773333	0.1	35.442244
23.775000	0.1	34.477725
23.776667	0.1	33.482881
23.778333	0.1	32.462729
23.780000	0.1	31.420272
23.781667	0.1	30.358732
23.783333	0.1	29.282379
23.785000	0.1	28.196615
23.786667	0.1	27.107657
23.788333	0.1	26.020897
23.790000	0.1	24.939394
23.791667	0.1	23.865025
23.793333	0.1	22.800509
23.795000	0.1	21.749474
23.796667	0.1	20.715487
23.798333	0.1	19.701868
23.800000	0.1	18.711598
23.801667	0.1	17.746827
23.803333	0.1	16.809488
23.805000	0.1	15.902109
23.806667	0.1	15.026270
23.808333	0.1	14.181114
23.810000	0.1	13.365755
23.811667	0.1	12.581777
23.813333	0.1	11.831759
23.815000	0.1	11.116997
23.816667	0.1	10.437411
23.818333	0.1	9.791628
23.820000	0.1	9.177518
23.821667	0.1	8.594538
23.823333	0.1	8.044243
23.825000	0.1	7.527233
23.826667	0.1	7.041255
23.828333	0.1	6.583128
23.830000	0.1	6.151511
23.831667	0.1	5.747024
23.833333	0.1	5.370094
23.835000	0.1	5.019945
23.836667	0.1	4.695319
23.838333	0.1	4.394706
23.840000	0.1	4.116166
23.841667	0.1	3.857575
23.843333	0.1	3.617015
23.845000	0.1	3.393036
23.846667	0.1	3.184825
23.848333	0.1	2.992065
23.850000	0.1	2.814666
23.851667	0.1	2.652067
23.853333	0.1	2.502748
23.855000	0.1	2.364991
23.856667	0.1	2.237735
23.858333	0.1	2.120328
23.860000	0.1	2.012304
23.861667	0.1	1.913463
23.863333	0.1	1.823152
23.865000	0.1	1.739576
23.866667	0.1	1.660688
23.868333	0.1	1.585814
23.870000	0.1	1.515928
23.871667	0.1	1.452458
23.873333	0.1	1.396365
23.875000	0.1	1.347619
23.876667	0.1	1.304760
23.878333	0.1	1.265323
23.880000	0.1	1.227278
23.881667	0.1	1.190412
23.883333	0.1	1.156372
23.885000	0.1	1.127245
23.886667	0.1	1.103464
23.888333	0.1	1.082690
23.890000	0.1	1.061577
23.891667	0.1	1.038746
23.893333	0.1	1.015570
23.895000	0.1	0.994415
23.896667	0.1	0.976482
23.898333	0.1	0.961148
23.900000	0.1	0.947048
23.901667	0.1	0.933311
23.903333	0.1	0.919648
23.905000	0.1	0.905739
23.906667	0.1	0.890978
23.908333	0.1	0.875243
23.910000	0.1	0.859443
23.911667	0.1	0.844551
23.913333	0.1	0.831056
23.915000	0.1	0.819550
23.916667	0.1	0.810530
23.918333	0.1	0.803308
23.920000	0.1	0.796397
23.921667	0.1	0.789054
23.923333	0.1	0.781235
23.925000	0.1	0.772406
23.926667	0.1	0.761598
23.928333	0.1	0.748690
23.930000	0.1	0.735181
23.931667	0.1	0.723414
23.933333	0.1	0.714753
23.935000	0.1	0.708411
23.936667	0.1	0.701607
23.938333	0.1	0.691451
23.940000	0.1	0.677640
23.941667	0.1	0.662771
23.943333	0.1	0.649751
23.945000	0.1	0.639763
23.946667	0.1	0.632238
23.948333	0.1	0.625900
23.950000	0.1	0.620042
23.951667	0.1	0.614659
23.953333	0.1	0.610212
23.955000	0.1	0.607534
23.956667	0.1	0.606556
23.958333	0.1	0.605132
23.960000	0.1	0.600494
23.961667	0.1	0.592540
23.963333	0.1	0.584517
23.965000	0.1	0.579231
23.966667	0.1	0.575972
23.968333	0.1	0.572549
23.970000	0.1	0.568544
23.971667	0.1	0.565285
23.973333	0.1	0.564097
23.975000	0.1	0.565369
23.976667	0.1	0.567883
23.978333	0.1	0.568707
23.980000	0.1	0.565271
23.981667	0.1	0.557448
23.983333	0.1	0.546956
23.985000	0.1	0.535878
23.986667	0.1	0.526151
23.988333	0.1	0.519082
23.990000	0.1	0.514570
23.991667	0.1	0.511785
23.993333	0.1	0.510830
23.995000	0.1	0.512591
23.996667	0.1	0.517098
23.998333	0.1	0.522961
24.000000	0.1	0.528330
24.001667	0.1	0.531608
24.003333	0.1	0.531692
24.005000	0.1	0.528721
24.006667	0.1	0.524474
24.008333	0.1	0.521261
24.010000	0.1	0.520209
24.011667	0.1	0.520269
24.013333	0.1	0.519310
24.015000	0.1	0.516754
24.016667	0.1	0.514430
24.018333	0.1	0.514616
24.020000	0.1	0.518332
24.021667	0.1	0.525019
24.023333	0.1	0.532172
24.025000	0.1	0.536405
24.026667	0.1	0.536400
24.028333	0.1	0.534081
24.030000	0.1	0.532451
24.031667	0.1	0.533257
24.033333	0.1	0.536633
24.035000	0.1	0.541545
24.036667	0.1	0.546584
24.038333	0.1	0.551152
24.040000	0.1	0.555404
24.041667	0.1	0.559231
24.043333	0.1	0.562384
24.045000	0.1	0.564833
24.046667	0.1	0.566277
24.048333	0.1	0.566617
24.050000	0.1	0.567250
24.051667	0.1	0.570770
24.053333	0.1	0.578766
24.055000	0.1	0.589951
24.056667	0.1	0.601057
24.058333	0.1	0.609681
24.060000	0.1	0.615870
24.061667	0.1	0.621071
24.063333	0.1	0.626212
24.065000	0.1	0.631534
24.066667	0.1	0.637686
24.068333	0.1	0.645844
24.070000	0.1	0.656834
24.071667	0.1	0.670655
24.073333	0.1	0.686576
24.075000	0.1	0.703218
24.076667	0.1	0.718702
24.078333	0.1	0.731521
24.080000	0.1	0.741705
24.081667	0.1	0.750702
24.083333	0.1	0.759717
24.085000	0.1	0.768835
24.086667	0.1	0.777408
24.088333	0.1	0.784984
24.090000	0.1	0.792383
24.091667	0.1	0.801804
24.093333	0.1	0.815010
24.095000	0.1	0.831205
24.096667	0.1	0.847392
24.098333	0.1	0.861101
24.100000	0.1	0.872319
24.101667	0.1	0.883094
24.103333	0.1	0.895862
24.105000	0.1	0.911197
24.106667	0.1	0.926415
24.108333	0.1	0.937525
24.110000	0.1	0.943355
24.111667	0.1	0.946745
24.113333	0.1	0.951532
24.115000	0.1	0.959570
24.116667	0.1	0.970080
24.118333	0.1	0.980110
24.120000	0.1	0.986396
24.121667	0.1	0.988510
24.123333	0.1	0.989013
24.125000	0.1	0.989726
24.126667	0.1	0.989973
24.128333	0.1	0.988967
24.130000	0.1	0.987663
24.131667	0.1	0.987286
24.133333	0.1	0.987877
24.135000	0.1	0.988785
24.136667	0.1	0.989093
24.138333	0.1	0.988189
24.140000	0.1	0.986410
24.141667	0.1	0.984664
24.143333	0.1	0.983630
24.145000	0.1	0.983267
24.146667	0.1	0.982815
24.148333	0.1	0.981647
24.150000	0.1	0.979630
24.151667	0.1	0.976510
24.153333	0.1	0.971975
24.155000	0.1	0.966582
24.156667	0.1	0.961521
24.158333	0.1	0.957274
24.160000	0.1	0.953339
24.161667	0.1	0.949157
24.163333	0.1	0.945064
24.165000	0.1	0.942363
24.166667	0.1	0.941991
24.168333	0.1	0.943081
24.170000	0.1	0.943495
24.171667	0.1	0.941358
24.173333	0.1	0.935993
24.175000	0.1	0.928803
24.176667	0.1	0.923155
24.178333	0.1	0.921814
24.180000	0.1	0.924850
24.181667	0.1	0.930675
24.183333	0.1	0.937870
24.185000	0.1	0.945698
24.186667	0.1	0.953777
24.188333	0.1	0.961414
24.190000	0.1	0.967514
24.191667	0.1	0.971630
24.193333	0.1	0.974606
24.195000	0.1	0.978010
24.196667	0.1	0.983332
24.198333	0.1	0.991412
24.200000	0.1	1.002504
24.201667	0.1	1.016567
24.203333	0.1	1.032846
24.205000	0.1	1.049889
24.206667	0.1	1.065889
24.208333	0.1	1.079356
24.210000	0.1	1.090528
24.211667	0.1	1.101424
24.213333	0.1	1.113974
24.215000	0.1	1.128777
24.216667	0.1	1.145406
24.218333	0.1	1.163208
24.220000	0.1	1.181751
24.221667	0.1	1.200386
24.223333	0.1	1.217960
24.225000	0.1	1.233290
24.226667	0.1	1.245798
24.228333	0.1	1.256061
24.230000	0.1	1.266082
24.231667	0.1	1.278385
24.233333	0.1	1.293994
24.235000	0.1	1.311665
24.236667	0.1	1.329863
24.238333	0.1	1.348648
24.240000	0.1	1.368448
24.241667	0.1	1.387754
24.243333	0.1	1.403545
24.245000	0.1	1.413971
24.246667	0.1	1.420206
24.248333	0.1	1.425259
24.250000	0.1	1.431080
24.251667	0.1	1.437240
24.253333	0.1	1.442186
24.255000	0.1	1.444868
24.256667	0.1	1.444826
24.258333	0.1	1.441892
24.260000	0.1	1.436612
24.261667	0.1	1.429995
24.263333	0.1	1.422446
24.265000	0.1	1.413836
24.266667	0.1	1.403997
24.268333	0.1	1.392695
24.270000	0.1	1.379922
24.271667	0.1	1.365668
24.273333	0.1	1.349300
24.275000	0.1	1.329961
24.276667	0.1	1.307493
24.278333	0.1	1.283032
24.280000	0.1	1.258352
24.281667	0.1	1.233760
24.283333	0.1	1.207693
24.285000	0.1	1.178887
24.286667	0.1	1.147510
24.288333	0.1	1.114551
24.290000	0.1	1.081578
24.291667	0.1	1.050709
24.293333	0.1	1.023537
24.295000	0.1	0.999528
24.296667	0.1	0.976310
24.298333	0.1	0.951877
24.300000	0.1	0.925935
24.301667	0.1	0.898903
24.303333	0.1	0.870377
24.305000	0.1	0.839345
24.306667	0.1	0.806134
24.308333	0.1	0.773072
24.310000	0.1	0.742860
24.311667	0.1	0.717058
24.313333	0.1	0.695712
24.315000	0.1	0.677286
24.316667	0.1	0.659181
24.318333	0.1	0.639125
24.320000	0.1	0.616470
24.321667	0.1	0.592428
24.323333	0.1	0.569075
24.325000	0.1	0.547920
24.326667	0.1	0.529122
24.328333	0.1	0.511920
24.330000	0.1	0.496036
24.331667	0.1	0.482067
24.333333	0.1	0.470220
24.335000	0.1	0.459542
24.336667	0.1	0.448609
24.338333	0.1	0.436641
24.340000	0.1	0.424227
24.341667	0.1	0.413107
24.343333	0.1	0.404520
24.345000	0.1	0.397675
24.346667	0.1	0.390955
24.348333	0.1	0.384077
24.350000	0.1	0.377707
24.351667	0.1	0.371900
24.353333	0.1	0.366229
24.355000	0.1	0.360729
24.356667	0.1	0.355635
24.358333	0.1	0.350731
24.360000	0.1	0.345819
24.361667	0.1	0.341237
24.363333	0.1	0.337367
24.365000	0.1	0.334377
24.366667	0.1	0.331844
24.368333	0.1	0.328608
24.370000	0.1	0.323993
24.371667	0.1	0.318610
24.373333	0.1	0.313716
24.375000	0.1	0.310452
24.376667	0.1	0.309045
24.378333	0.1	0.308827
24.380000	0.1	0.309641
24.381667	0.1	0.311960
24.383333	0.1	0.315341
24.385000	0.1	0.318317
24.386667	0.1	0.319914
24.388333	0.1	0.320002
24.390000	0.1	0.318582
24.391667	0.1	0.316054
24.393333	0.1	0.313651
24.395000	0.1	0.312622
24.396667	0.1	0.313232
24.398333	0.1	0.315011
24.400000	0.1	0.317642
24.401667	0.1	0.321111
24.403333	0.1	0.325236
24.405000	0.1	0.329469
24.406667	0.1	0.332780
24.408333	0.1	0.334219
24.410000	0.1	0.334186
24.411667	0.1	0.334312
24.413333	0.1	0.335621
24.415000	0.1	0.337958
24.416667	0.1	0.340906
24.418333	0.1	0.344240
24.420000	0.1	0.347812
24.421667	0.1	0.351635
24.423333	0.1	0.355821
24.425000	0.1	0.359877
24.426667	0.1	0.362326
24.428333	0.1	0.361535
24.430000	0.1	0.356934
24.431667	0.1	0.350000
24.433333	0.1	0.344138
24.435000	0.1	0.342354
24.436667	0.1	0.344794
24.438333	0.1	0.349213
24.440000	0.1	0.353595
24.441667	0.1	0.357726
24.443333	0.1	0.362182
24.445000	0.1	0.366820
24.446667	0.1	0.370392
24.448333	0.1	0.370862
24.450000	0.1	0.366922
24.451667	0.1	0.359551
24.453333	0.1	0.351481
24.455000	0.1	0.345632
24.456667	0.1	0.343844
24.458333	0.1	0.345884
24.460000	0.1	0.349814
24.461667	0.1	0.353875
24.463333	0.1	0.357470
24.465000	0.1	0.361111
24.466667	0.1	0.365842
24.468333	0.1	0.371546
24.470000	0.1	0.376147
24.471667	0.1	0.377446
24.473333	0.1	0.375300
24.475000	0.1	0.371784
24.476667	0.1	0.369297
24.478333	0.1	0.368441
24.480000	0.1	0.368301
24.481667	0.1	0.368082
24.483333	0.1	0.367789
24.485000	0.1	0.368292
24.486667	0.1	0.370862
24.488333	0.1	0.376171
24.490000	0.1	0.383747
24.491667	0.1	0.392124
24.493333	0.1	0.400278
24.495000	0.1	0.408902
24.496667	0.1	0.418755
24.498333	0.1	0.428529
24.500000	0.1	0.435463
24.501667	0.1	0.437303
24.503333	0.1	0.433810
24.505000	0.1	0.427114
24.506667	0.1	0.420655
24.508333	0.1	0.416962
24.510000	0.1	0.416217
24.511667	0.1	0.416562
24.513333	0.1	0.415477
24.515000	0.1	0.411831
24.516667	0.1	0.407118
24.518333	0.1	0.404036
24.520000	0.1	0.403933
24.521667	0.1	0.405898
24.523333	0.1	0.408096
24.525000	0.1	0.410248
24.526667	0.1	0.413633
24.528333	0.1	0.418280
24.530000	0.1	0.421940
24.531667	0.1	0.422085
24.533333	0.1	0.418196
24.535000	0.1	0.412343
24.536667	0.1	0.407705
24.538333	0.1	0.406532
24.540000	0.1	0.408948
24.541667	0.1	0.412799
24.543333	0.1	0.415328
24.545000	0.1	0.415151
24.546667	0.1	0.412399
24.548333	0.1	0.407551
24.550000	0.1	0.401130
24.551667	0.1	0.394695
24.553333	0.1	0.390816
24.555000	0.1	0.390573
24.556667	0.1	0.392119
24.558333	0.1	0.392604
24.560000	0.1	0.390704
24.561667	0.1	0.386797
24.563333	0.1	0.382173
24.565000	0.1	0.378573
24.566667	0.1	0.377060
24.568333	0.1	0.377330
24.570000	0.1	0.378150
24.571667	0.1	0.377442
24.573333	0.1	0.373116
24.575000	0.1	0.365213
24.576667	0.1	0.356510
24.578333	0.1	0.350489
24.580000	0.1	0.348925
24.581667	0.1	0.351327
24.583333	0.1	0.355821
24.585000	0.1	0.360115
24.586667	0.1	0.362229
24.588333	0.1	0.361255
24.590000	0.1	0.358089
24.591667	0.1	0.354890
24.593333	0.1	0.352999
24.595000	0.1	0.352110
24.596667	0.1	0.351593
24.598333	0.1	0.351430
24.600000	0.1	0.351937
24.601667	0.1	0.353232
24.603333	0.1	0.354941
24.605000	0.1	0.356706
24.606667	0.1	0.358815
24.608333	0.1	0.361246
24.610000	0.1	0.362801
24.611667	0.1	0.362732
24.613333	0.1	0.361744
24.615000	0.1	0.360082
24.616667	0.1	0.357036
24.618333	0.1	0.353060
24.620000	0.1	0.350284
24.621667	0.1	0.350522
24.623333	0.1	0.353251
24.625000	0.1	0.356166
24.626667	0.1	0.357563
24.628333	0.1	0.357623
24.630000	0.1	0.357367
24.631667	0.1	0.356860
24.633333	0.1	0.355239
24.635000	0.1	0.352445
24.636667	0.1	0.350024
24.638333	0.1	0.349800
24.640000	0.1	0.352398
24.641667	0.1	0.357619
24.643333	0.1	0.364552
24.645000	0.1	0.371393
24.646667	0.1	0.376552
24.648333	0.1	0.379635
24.650000	0.1	0.381130
24.651667	0.1	0.381852
24.653333	0.1	0.382732
24.655000	0.1	0.384403
24.656667	0.1	0.386327
24.658333	0.1	0.386736
24.660000	0.1	0.384534
24.661667	0.1	0.381134
24.663333	0.1	0.379691
24.665000	0.1	0.382308
24.666667	0.1	0.388529
24.668333	0.1	0.396529
24.670000	0.1	0.404525
24.671667	0.1	0.410415
24.673333	0.1	0.411733
24.675000	0.1	0.407700
24.676667	0.1	0.400953
24.678333	0.1	0.395905
24.680000	0.1	0.395142
24.681667	0.1	0.398401
24.683333	0.1	0.404017
24.685000	0.1	0.410075
24.686667	0.1	0.415160
24.688333	0.1	0.418425
24.690000	0.1	0.419305
24.691667	0.1	0.417777
24.693333	0.1	0.414741
24.695000	0.1	0.411957
24.696667	0.1	0.411030
24.698333	0.1	0.411919
24.700000	0.1	0.412608
24.701667	0.1	0.411095
24.703333	0.1	0.407714
24.705000	0.1	0.404725
24.706667	0.1	0.403812
24.708333	0.1	0.405093
24.710000	0.1	0.407905
24.711667	0.1	0.411235
24.713333	0.1	0.414248
24.715000	0.1	0.416706
24.716667	0.1	0.418406
24.718333	0.1	0.418774
24.720000	0.1	0.417391
24.721667	0.1	0.414499
24.723333	0.1	0.410802
24.725000	0.1	0.406546
24.726667	0.1	0.401223
24.728333	0.1	0.394494
24.730000	0.1	0.387351
24.731667	0.1	0.381316
24.733333	0.1	0.376697
24.735000	0.1	0.373167
24.736667	0.1	0.371495
24.738333	0.1	0.372692
24.740000	0.1	0.375956
24.741667	0.1	0.378969
24.743333	0.1	0.379765
24.745000	0.1	0.377856
24.746667	0.1	0.373987
24.748333	0.1	0.369172
24.750000	0.1	0.364147
24.751667	0.1	0.359579
24.753333	0.1	0.356464
24.755000	0.1	0.355472
24.756667	0.1	0.355826
24.758333	0.1	0.355341
24.760000	0.1	0.352524
24.761667	0.1	0.348007
24.763333	0.1	0.343281
24.765000	0.1	0.339309
24.766667	0.1	0.336641
24.768333	0.1	0.335439
24.770000	0.1	0.335416
24.771667	0.1	0.335951
24.773333	0.1	0.335644
24.775000	0.1	0.332487
24.776667	0.1	0.325497
24.778333	0.1	0.315965
24.780000	0.1	0.307122
24.781667	0.1	0.302321
24.783333	0.1	0.302740
24.785000	0.1	0.306843
24.786667	0.1	0.311900
24.788333	0.1	0.315444
24.790000	0.1	0.316203
24.791667	0.1	0.314610
24.793333	0.1	0.312245
24.795000	0.1	0.310484
24.796667	0.1	0.309851
24.798333	0.1	0.310042
24.800000	0.1	0.310219
24.801667	0.1	0.310093
24.803333	0.1	0.310643
24.805000	0.1	0.312780
24.806667	0.1	0.315635
24.808333	0.1	0.317679
24.810000	0.1	0.318824
24.811667	0.1	0.319993
24.813333	0.1	0.321944
24.815000	0.1	0.325320
24.816667	0.1	0.330498
24.818333	0.1	0.336873
24.820000	0.1	0.343262
24.821667	0.1	0.348752
24.823333	0.1	0.352319
24.825000	0.1	0.352529
24.826667	0.1	0.348799
24.828333	0.1	0.342866
24.830000	0.1	0.338345
24.831667	0.1	0.338578
24.833333	0.1	0.345036
24.835000	0.1	0.357237
24.836667	0.1	0.373013
24.838333	0.1	0.389023
24.840000	0.1	0.402089
24.841667	0.1	0.410480
24.843333	0.1	0.414751
24.845000	0.1	0.418257
24.846667	0.1	0.425382
24.848333	0.1	0.437605
24.850000	0.1	0.451989
24.851667	0.1	0.464222
24.853333	0.1	0.472632
24.855000	0.1	0.479496
24.856667	0.1	0.488488
24.858333	0.1	0.501215
24.860000	0.1	0.516600
24.861667	0.1	0.532558
24.863333	0.1	0.546873
24.865000	0.1	0.557546
24.866667	0.1	0.564880
24.868333	0.1	0.572214
24.870000	0.1	0.582910
24.871667	0.1	0.597932
24.873333	0.1	0.616843
24.875000	0.1	0.638817
24.876667	0.1	0.662063
24.878333	0.1	0.684382
24.880000	0.1	0.704876
24.881667	0.1	0.724592
24.883333	0.1	0.745291
24.885000	0.1	0.767889
24.886667	0.1	0.792057
24.888333	0.1	0.816747
24.890000	0.1	0.840835
24.891667	0.1	0.863587
24.893333	0.1	0.885231
24.895000	0.1	0.907844
24.896667	0.1	0.934699
24.898333	0.1	0.967453
24.900000	0.1	1.004674
24.901667	0.1	1.043403
24.903333	0.1	1.081312
24.905000	0.1	1.117177
24.906667	0.1	1.151068
24.908333	0.1	1.184824
24.910000	0.1	1.220936
24.911667	0.1	1.260522
24.913333	0.1	1.302804
24.915000	0.1	1.346101
24.916667	0.1	1.388607
24.918333	0.1	1.429017
24.920000	0.1	1.467564
24.921667	0.1	1.506424
24.923333	0.1	1.548459
24.925000	0.1	1.594867
24.926667	0.1	1.643640
24.928333	0.1	1.690676
24.930000	0.1	1.732898
24.931667	0.1	1.770249
24.933333	0.1	1.804773
24.935000	0.1	1.838594
24.936667	0.1	1.872885
24.938333	0.1	1.907423
24.940000	0.1	1.940900
24.941667	0.1	1.972015
24.943333	0.1	2.000555
24.945000	0.1	2.027545
24.946667	0.1	2.053641
24.948333	0.1	2.077725
24.950000	0.1	2.098000
24.951667	0.1	2.113893
24.953333	0.1	2.126060
24.955000	0.1	2.135052
24.956667	0.1	2.141339
24.958333	0.1	2.146102
24.960000	0.1	2.150158
24.961667	0.1	2.152571
24.963333	0.1	2.151760
24.965000	0.1	2.147746
24.966667	0.1	2.142163
24.968333	0.1	2.135658
24.970000	0.1	2.126461
24.971667	0.1	2.112081
24.973333	0.1	2.091289
24.975000	0.1	2.064789
24.976667	0.1	2.035187
24.978333	0.1	2.005398
24.980000	0.1	1.976513
24.981667	0.1	1.947661
24.983333	0.1	1.917365
24.985000	0.1	1.884615
24.986667	0.1	1.849253
24.988333	0.1	1.811855
24.990000	0.1	1.773052
24.991667	0.1	1.733336
24.993333	0.1	1.693298
24.995000	0.1	1.653335
24.996667	0.1	1.613563
24.998333	0.1	1.574033
25.000000	0.1	1.534149
25.001667	0.1	1.492877
25.003333	0.1	1.449813
25.005000	0.1	1.405105
25.006667	0.1	1.359070
25.008333	0.1	1.312653
25.010000	0.1	1.267679
25.011667	0.1	1.225611
25.013333	0.1	1.186132
25.015000	0.1	1.147292
25.016667	0.1	1.107333
25.018333	0.1	1.066071
25.020000	0.1	1.024590
25.021667	0.1	0.984315
25.023333	0.1	0.946824
25.025000	0.1	0.913497
25.026667	0.1	0.884505
25.028333	0.1	0.858619
25.030000	0.1	0.833715
25.031667	0.1	0.807573
25.033333	0.1	0.778893
25.035000	0.1	0.748197
25.036667	0.1	0.717435
25.038333	0.1	0.688499
25.040000	0.1	0.662217
25.041667	0.1	0.639013
25.043333	0.1	0.619194
25.045000	0.1	0.601648
25.046667	0.1	0.584405
25.048333	0.1	0.566985
25.050000	0.1	0.550156
25.051667	0.1	0.534565
25.053333	0.1	0.520786
25.055000	0.1	0.508702
25.056667	0.1	0.496670
25.058333	0.1	0.482993
25.060000	0.1	0.468101
25.061667	0.1	0.454024
25.063333	0.1	0.442169
25.065000	0.1	0.432450
25.066667	0.1	0.424143
25.068333	0.1	0.416739
25.070000	0.1	0.410061
25.071667	0.1	0.404427
25.073333	0.1	0.400557
25.075000	0.1	0.398499
25.076667	0.1	0.397121
25.078333	0.1	0.395575
25.080000	0.1	0.393935
25.081667	0.1	0.391477
25.083333	0.1	0.386448
25.085000	0.1	0.378750
25.086667	0.1	0.370992
25.088333	0.1	0.366061
25.090000	0.1	0.365083
25.091667	0.1	0.367430
25.093333	0.1	0.371626
25.095000	0.1	0.375975
25.096667	0.1	0.378890
25.098333	0.1	0.379556
25.100000	0.1	0.378783
25.101667	0.1	0.378345
25.103333	0.1	0.379258
25.105000	0.1	0.381065
25.106667	0.1	0.382485
25.108333	0.1	0.381931
25.110000	0.1	0.378066
25.111667	0.1	0.371141
25.113333	0.1	0.363388
25.115000	0.1	0.357185
25.116667	0.1	0.353782
25.118333	0.1	0.353968
25.120000	0.1	0.357926
25.121667	0.1	0.364254
25.123333	0.1	0.370438
25.125000	0.1	0.374559
25.126667	0.1	0.376254
25.128333	0.1	0.375910
25.130000	0.1	0.373772
25.131667	0.1	0.370163
25.133333	0.1	0.364990
25.135000	0.1	0.357782
25.136667	0.1	0.349372
25.138333	0.1	0.342270
25.140000	0.1	0.339039
25.141667	0.1	0.340682
25.143333	0.1	0.345521
25.145000	0.1	0.350247
25.146667	0.1	0.352664
25.148333	0.1	0.352832
25.150000	0.1	0.352170
25.151667	0.1	0.352045
25.153333	0.1	0.352808
25.155000	0.1	0.354163
25.156667	0.1	0.355695
25.158333	0.1	0.357013
25.160000	0.1	0.358159
25.161667	0.1	0.359956
25.163333	0.1	0.363425
25.165000	0.1	0.368301
25.166667	0.1	0.372664
25.168333	0.1	0.374871
25.170000	0.1	0.374750
25.171667	0.1	0.373134
25.173333	0.1	0.371598
25.175000	0.1	0.372175
25.176667	0.1	0.376105
25.178333	0.1	0.382387
25.180000	0.1	0.387928
25.181667	0.1	0.389945
25.183333	0.1	0.388138
25.185000	0.1	0.384944
25.186667	0.1	0.383751
25.188333	0.1	0.386075
25.190000	0.1	0.390196
25.191667	0.1	0.393200
25.193333	0.1	0.393698
25.195000	0.1	0.392273
25.196667	0.1	0.390117
25.198333	0.1	0.388627
25.200000	0.1	0.389516
25.201667	0.1	0.393521
25.203333	0.1	0.399938
25.205000	0.1	0.407868
25.206667	0.1	0.416385
25.208333	0.1	0.424185
25.210000	0.1	0.430220
25.211667	0.1	0.433731
25.213333	0.1	0.434252
25.215000	0.1	0.432795
25.216667	0.1	0.432031
25.218333	0.1	0.434327
25.220000	0.1	0.440236
25.221667	0.1	0.448851
25.223333	0.1	0.458495
25.225000	0.1	0.467380
25.226667	0.1	0.474774
25.228333	0.1	0.481377
25.230000	0.1	0.487906
25.231667	0.1	0.494188
25.233333	0.1	0.500232
25.235000	0.1	0.507087
25.236667	0.1	0.516060
25.238333	0.1	0.527264
25.240000	0.1	0.538900
25.241667	0.1	0.548162
25.243333	0.1	0.553215
25.245000	0.1	0.554579
25.246667	0.1	0.555301
25.248333	0.1	0.559436
25.250000	0.1	0.569439
25.251667	0.1	0.584708
25.253333	0.1	0.602170
25.255000	0.1	0.618142
25.256667	0.1	0.630943
25.258333	0.1	0.641928
25.260000	0.1	0.653486
25.261667	0.1	0.666901
25.263333	0.1	0.682487
25.265000	0.1	0.700210
25.266667	0.1	0.719372
25.268333	0.1	0.738455
25.270000	0.1	0.756150
25.271667	0.1	0.772374
25.273333	0.1	0.788020
25.275000	0.1	0.803806
25.276667	0.1	0.820081
25.278333	0.1	0.837725
25.280000	0.1	0.857865
25.281667	0.1	0.880621
25.283333	0.1	0.905120
25.285000	0.1	0.930103
25.286667	0.1	0.954187
25.288333	0.1	0.976152
25.290000	0.1	0.995598
25.291667	0.1	1.013554
25.293333	0.1	1.031752
25.295000	0.1	1.050797
25.296667	0.1	1.069778
25.298333	0.1	1.087668
25.300000	0.1	1.104395
25.301667	0.1	1.121033
25.303333	0.1	1.139021
25.305000	0.1	1.158323
25.306667	0.1	1.177159
25.308333	0.1	1.194002
25.310000	0.1	1.209276
25.311667	0.1	1.224922
25.313333	0.1	1.241970
25.315000	0.1	1.259618
25.316667	0.1	1.277071
25.318333	0.1	1.294408
25.320000	0.1	1.311419
25.321667	0.1	1.327428
25.323333	0.1	1.342441
25.325000	0.1	1.357608
25.326667	0.1	1.374520
25.328333	0.1	1.394092
25.330000	0.1	1.416141
25.331667	0.1	1.440244
25.333333	0.1	1.465660
25.335000	0.1	1.490680
25.336667	0.1	1.513762
25.338333	0.1	1.534605
25.340000	0.1	1.553651
25.341667	0.1	1.571639
25.343333	0.1	1.589889
25.345000	0.1	1.610327
25.346667	0.1	1.634425
25.348333	0.1	1.661740
25.350000	0.1	1.689834
25.351667	0.1	1.716297
25.353333	0.1	1.740525
25.355000	0.1	1.763427
25.356667	0.1	1.785848
25.358333	0.1	1.808028
25.360000	0.1	1.830687
25.361667	0.1	1.855334
25.363333	0.1	1.882380
25.365000	0.1	1.909994
25.366667	0.1	1.935465
25.368333	0.1	1.957188
25.370000	0.1	1.975773
25.371667	0.1	1.993473
25.373333	0.1	2.012285
25.375000	0.1	2.032151
25.376667	0.1	2.050996
25.378333	0.1	2.066586
25.380000	0.1	2.077715
25.381667	0.1	2.083816
25.383333	0.1	2.084994
25.385000	0.1	2.082344
25.386667	0.1	2.077422
25.388333	0.1	2.071690
25.390000	0.1	2.065720
25.391667	0.1	2.058665
25.393333	0.1	2.048831
25.395000	0.1	2.034740
25.396667	0.1	2.016826
25.398333	0.1	1.997617
25.400000	0.1	1.979005
25.401667	0.1	1.960904
25.403333	0.1	1.942236
25.405000	0.1	1.920797
25.406667	0.1	1.893584
25.408333	0.1	1.859600
25.410000	0.1	1.821378
25.411667	0.1	1.782491
25.413333	0.1	1.744903
25.415000	0.1	1.709051
25.416667	0.1	1.674499
25.418333	0.1	1.640180
25.420000	0.1	1.604925
25.421667	0.1	1.567691
25.423333	0.1	1.528235
25.425000	0.1	1.487839
25.426667	0.1	1.448290
25.428333	0.1	1.410749
25.430000	0.1	1.375140
25.431667	0.1	1.340159
25.433333	0.1	1.304434
25.435000	0.1	1.267777
25.436667	0.1	1.231250
25.438333	0.1	1.196996
25.440000	0.1	1.167562
25.441667	0.1	1.144181
25.443333	0.1	1.125340
25.445000	0.1	1.107287
25.446667	0.1	1.086192
25.448333	0.1	1.060320
25.450000	0.1	1.030210
25.451667	0.1	0.997460
25.453333	0.1	0.964440
25.455000	0.1	0.933842
25.456667	0.1	0.907364
25.458333	0.1	0.885637
25.460000	0.1	0.868649
25.461667	0.1	0.854791
25.463333	0.1	0.840812
25.465000	0.1	0.824137
25.466667	0.1	0.804113
25.468333	0.1	0.781543
25.470000	0.1	0.758339
25.471667	0.1	0.737021
25.473333	0.1	0.719377
25.475000	0.1	0.705398
25.476667	0.1	0.694133
25.478333	0.1	0.684927
25.480000	0.1	0.677058
25.481667	0.1	0.669099
25.483333	0.1	0.659497
25.485000	0.1	0.647595
25.486667	0.1	0.634706
25.488333	0.1	0.623767
25.490000	0.1	0.616447
25.491667	0.1	0.611478
25.493333	0.1	0.606775
25.495000	0.1	0.601341
25.496667	0.1	0.594561
25.498333	0.1	0.585741
25.500000	0.1	0.574701
25.501667	0.1	0.561881
25.503333	0.1	0.548242
25.505000	0.1	0.535441
25.506667	0.1	0.525098
25.508333	0.1	0.517466
25.510000	0.1	0.511245
25.511667	0.1	0.505364
25.513333	0.1	0.500530
25.515000	0.1	0.498104
25.516667	0.1	0.498197
25.518333	0.1	0.500074
25.520000	0.1	0.503468
25.521667	0.1	0.508414
25.523333	0.1	0.514388
25.525000	0.1	0.520078
25.526667	0.1	0.523799
25.528333	0.1	0.524810
25.530000	0.1	0.524232
25.531667	0.1	0.524083
25.533333	0.1	0.525308
25.535000	0.1	0.526626
25.536667	0.1	0.525471
25.538333	0.1	0.520609
25.540000	0.1	0.513960
25.541667	0.1	0.509173
25.543333	0.1	0.508209
25.545000	0.1	0.510099
25.546667	0.1	0.512861
25.548333	0.1	0.514984
25.550000	0.1	0.515315
25.551667	0.1	0.513722
25.553333	0.1	0.511464
25.555000	0.1	0.510160
25.556667	0.1	0.510602
25.558333	0.1	0.512288
25.560000	0.1	0.513820
25.561667	0.1	0.513969
25.563333	0.1	0.512106
25.565000	0.1	0.508148
25.566667	0.1	0.502588
25.568333	0.1	0.496279
25.570000	0.1	0.490188
25.571667	0.1	0.485457
25.573333	0.1	0.482500
25.575000	0.1	0.480190
25.576667	0.1	0.476609
25.578333	0.1	0.470546
25.580000	0.1	0.462574
25.581667	0.1	0.454737
25.583333	0.1	0.448646
25.585000	0.1	0.444357
25.586667	0.1	0.440944
25.588333	0.1	0.437703
25.590000	0.1	0.434448
25.591667	0.1	0.431067
25.593333	0.1	0.427570
25.595000	0.1	0.423728
25.596667	0.1	0.418951
25.598333	0.1	0.413293
25.600000	0.1	0.407659
25.601667	0.1	0.402881
25.603333	0.1	0.399104
25.605000	0.1	0.395388
25.606667	0.1	0.390396
25.608333	0.1	0.384073
25.610000	0.1	0.377558
25.611667	0.1	0.371323
25.613333	0.1	0.364594
25.615000	0.1	0.356548
25.616667	0.1	0.347318
25.618333	0.1	0.337875
25.620000	0.1	0.328948
25.621667	0.1	0.320813
25.623333	0.1	0.313944
25.625000	0.1	0.308678
25.626667	0.1	0.304221
25.628333	0.1	0.298670
25.630000	0.1	0.290656
25.631667	0.1	0.281134
25.633333	0.1	0.272584
25.635000	0.1	0.266540
25.636667	0.1	0.263252
25.638333	0.1	0.262968
25.640000	0.1	0.265404
25.641667	0.1	0.268635
25.643333	0.1	0.270354
25.645000	0.1	0.270144
25.646667	0.1	0.269939
25.648333	0.1	0.271485
25.650000	0.1	0.273846
25.651667	0.1	0.274545
25.653333	0.1	0.272556
25.655000	0.1	0.268887
25.656667	0.1	0.265334
25.658333	0.1	0.263723
25.660000	0.1	0.265138
25.661667	0.1	0.268579
25.663333	0.1	0.271420
25.665000	0.1	0.272091
25.666667	0.1	0.271257
25.668333	0.1	0.270559
25.670000	0.1	0.270777
25.671667	0.1	0.270954
25.673333	0.1	0.269488
25.675000	0.1	0.265813
25.676667	0.1	0.260812
25.678333	0.1	0.256081
25.680000	0.1	0.252882
25.681667	0.1	0.251886
25.683333	0.1	0.253171
25.685000	0.1	0.255699
25.686667	0.1	0.257646
25.688333	0.1	0.257306
25.690000	0.1	0.253995
25.691667	0.1	0.249320
25.693333	0.1	0.246572
25.695000	0.1	0.247965
25.696667	0.1	0.252952
25.698333	0.1	0.258684
25.700000	0.1	0.262409
25.701667	0.1	0.264044
25.703333	0.1	0.265334
25.705000	0.1	0.266945
25.706667	0.1	0.267969
25.708333	0.1	0.267676
25.710000	0.1	0.266400
25.711667	0.1	0.265134
25.713333	0.1	0.265003
25.715000	0.1	0.266773
25.716667	0.1	0.270023
25.718333	0.1	0.273287
25.720000	0.1	0.275322
25.721667	0.1	0.275886
25.723333	0.1	0.275946
25.725000	0.1	0.277166
25.726667	0.1	0.280212
25.728333	0.1	0.283960
25.730000	0.1	0.286605
25.731667	0.1	0.286736
25.733333	0.1	0.283932
25.735000	0.1	0.279192
25.736667	0.1	0.274610
25.738333	0.1	0.272449
25.740000	0.1	0.273986
25.741667	0.1	0.278247
25.743333	0.1	0.282251
25.745000	0.1	0.283131
25.746667	0.1	0.279718
25.748333	0.1	0.272887
25.750000	0.1	0.265352
25.751667	0.1	0.259895
25.753333	0.1	0.257245
25.755000	0.1	0.256374
25.756667	0.1	0.256840
25.758333	0.1	0.259648
25.760000	0.1	0.265324
25.761667	0.1	0.272356
25.763333	0.1	0.278410
25.765000	0.1	0.281855
25.766667	0.1	0.281492
25.768333	0.1	0.276593
25.770000	0.1	0.268263
25.771667	0.1	0.259685
25.773333	0.1	0.254558
25.775000	0.1	0.254693
25.776667	0.1	0.258354
25.778333	0.1	0.261148
25.780000	0.1	0.259927
25.781667	0.1	0.255499
25.783333	0.1	0.250791
25.785000	0.1	0.247569
25.786667	0.1	0.245445
25.788333	0.1	0.243094
25.790000	0.1	0.239727
25.791667	0.1	0.235527
25.793333	0.1	0.231401
25.795000	0.1	0.228500
25.796667	0.1	0.227150
25.798333	0.1	0.226488
25.800000	0.1	0.225278
25.801667	0.1	0.222707
25.803333	0.1	0.218935
25.805000	0.1	0.215406
25.806667	0.1	0.213780
25.808333	0.1	0.214097
25.810000	0.1	0.214553
25.811667	0.1	0.213264
25.813333	0.1	0.210139
25.815000	0.1	0.207257
25.816667	0.1	0.206823
25.818333	0.1	0.208532
25.820000	0.1	0.209780
25.821667	0.1	0.208430
25.823333	0.1	0.204341
25.825000	0.1	0.198707
25.826667	0.1	0.192905
25.828333	0.1	0.187806
25.830000	0.1	0.183792
25.831667	0.1	0.181515
25.833333	0.1	0.182227
25.835000	0.1	0.186488
25.836667	0.1	0.192630
25.838333	0.1	0.197468
25.840000	0.1	0.198502
25.841667	0.1	0.195554
25.843333	0.1	0.190986
25.845000	0.1	0.188099
25.846667	0.1	0.188448
25.848333	0.1	0.190660
25.850000	0.1	0.192109
25.851667	0.1	0.191438
25.853333	0.1	0.189627
25.855000	0.1	0.189273
25.856667	0.1	0.192365
25.858333	0.1	0.197901
25.860000	0.1	0.202442
25.861667	0.1	0.203094
25.863333	0.1	0.199634
25.865000	0.1	0.193985
25.866667	0.1	0.188234
25.868333	0.1	0.183606
25.870000	0.1	0.180844
25.871667	0.1	0.180048
25.873333	0.1	0.180304
25.875000	0.1	0.180770
25.876667	0.1	0.181552
25.878333	0.1	0.182800
25.880000	0.1	0.184290
25.881667	0.1	0.186358
25.883333	0.1	0.189496
25.885000	0.1	0.193282
25.886667	0.1	0.196742
25.888333	0.1	0.198772
25.890000	0.1	0.198665
25.891667	0.1	0.196723
25.893333	0.1	0.193631
25.895000	0.1	0.189436
25.896667	0.1	0.183829
25.898333	0.1	0.177464
25.900000	0.1	0.172295
25.901667	0.1	0.169845
25.903333	0.1	0.169668
25.905000	0.1	0.170087
25.906667	0.1	0.169645
25.908333	0.1	0.167899
25.910000	0.1	0.165892
25.911667	0.1	0.165673
25.913333	0.1	0.168169
25.915000	0.1	0.172053
25.916667	0.1	0.175829
25.918333	0.1	0.179959
25.920000	0.1	0.185235
25.921667	0.1	0.190600
25.923333	0.1	0.193999
25.925000	0.1	0.194372
25.926667	0.1	0.192625
25.928333	0.1	0.191000
25.930000	0.1	0.191042
25.931667	0.1	0.192756
25.933333	0.1	0.195070
25.935000	0.1	0.196225
25.936667	0.1	0.195019
25.938333	0.1	0.192062
25.940000	0.1	0.189026
25.941667	0.1	0.187038
25.943333	0.1	0.186209
25.945000	0.1	0.186060
25.946667	0.1	0.186223
25.948333	0.1	0.187019
25.950000	0.1	0.188947
25.951667	0.1	0.191852
25.953333	0.1	0.195247
25.955000	0.1	0.198791
25.956667	0.1	0.201920
25.958333	0.1	0.203573
25.960000	0.1	0.203345
25.961667	0.1	0.202321
25.963333	0.1	0.201752
25.965000	0.1	0.202176
25.966667	0.1	0.203899
25.968333	0.1	0.206558
25.970000	0.1	0.208542
25.971667	0.1	0.207997
25.973333	0.1	0.204411
25.975000	0.1	0.199075
25.976667	0.1	0.194046
25.978333	0.1	0.190921
25.980000	0.1	0.190651
25.981667	0.1	0.193692
25.983333	0.1	0.199494
25.985000	0.1	0.206199
25.986667	0.1	0.211513
25.988333	0.1	0.214037
25.990000	0.1	0.213822
25.991667	0.1	0.212006
25.993333	0.1	0.209589
25.995000	0.1	0.206609
25.996667	0.1	0.202809
25.998333	0.1	0.198665
26.000000	0.1	0.195671
26.001667	0.1	0.195839
26.003333	0.1	0.199932
26.005000	0.1	0.206325
26.006667	0.1	0.212397
26.008333	0.1	0.216248
26.010000	0.1	0.217394
26.011667	0.1	0.216723
26.013333	0.1	0.215308
26.015000	0.1	0.213841
26.016667	0.1	0.213012
26.018333	0.1	0.213077
26.020000	0.1	0.213641
26.021667	0.1	0.214144
26.023333	0.1	0.214260
26.025000	0.1	0.214269
26.026667	0.1	0.214758
26.028333	0.1	0.215815
26.030000	0.1	0.217138
26.031667	0.1	0.218591
26.033333	0.1	0.220276
26.035000	0.1	0.222279
26.036667	0.1	0.224430
26.038333	0.1	0.226111
26.040000	0.1	0.226344
26.041667	0.1	0.224267
26.043333	0.1	0.220002
26.045000	0.1	0.215424
26.046667	0.1	0.213208
26.048333	0.1	0.214172
26.050000	0.1	0.216416
26.051667	0.1	0.217687
26.053333	0.1	0.217622
26.055000	0.1	0.217315
26.056667	0.1	0.217534
26.058333	0.1	0.217902
26.060000	0.1	0.217371
26.061667	0.1	0.214800
26.063333	0.1	0.209808
26.065000	0.1	0.203731
26.066667	0.1	0.199233
26.068333	0.1	0.198805
26.070000	0.1	0.202977
26.071667	0.1	0.209408
26.073333	0.1	0.214563
26.075000	0.1	0.217059
26.076667	0.1	0.218782
26.078333	0.1	0.222311
26.080000	0.1	0.227918
26.081667	0.1	0.233436
26.083333	0.1	0.236318
26.085000	0.1	0.235909
26.086667	0.1	0.234172
26.088333	0.1	0.233906
26.090000	0.1	0.236225
26.091667	0.1	0.239555
26.093333	0.1	0.240551
26.095000	0.1	0.236933
26.096667	0.1	0.230228
26.098333	0.1	0.224691
26.100000	0.1	0.223718
26.101667	0.1	0.228039
26.103333	0.1	0.236039
26.105000	0.1	0.244565
26.106667	0.1	0.250451
26.108333	0.1	0.252575
26.110000	0.1	0.253003
26.111667	0.1	0.255308
26.113333	0.1	0.260924
26.115000	0.1	0.267727
26.116667	0.1	0.272407
26.118333	0.1	0.274046
26.120000	0.1	0.274661
26.121667	0.1	0.276058
26.123333	0.1	0.277609
26.125000	0.1	0.277818
26.126667	0.1	0.277245
26.128333	0.1	0.278745
26.130000	0.1	0.284198
26.131667	0.1	0.292351
26.133333	0.1	0.300612
26.135000	0.1	0.307113
26.136667	0.1	0.311057
26.138333	0.1	0.312459
26.140000	0.1	0.312096
26.141667	0.1	0.311653
26.143333	0.1	0.313036
26.145000	0.1	0.317316
26.146667	0.1	0.324566
26.148333	0.1	0.333833
26.150000	0.1	0.343011
26.151667	0.1	0.349744
26.153333	0.1	0.353227
26.155000	0.1	0.355220
26.156667	0.1	0.358885
26.158333	0.1	0.366326
26.160000	0.1	0.377414
26.161667	0.1	0.390518
26.163333	0.1	0.403533
26.165000	0.1	0.414453
26.166667	0.1	0.422359
26.168333	0.1	0.428515
26.170000	0.1	0.435570
26.171667	0.1	0.445074
26.173333	0.1	0.456455
26.175000	0.1	0.468255
26.176667	0.1	0.479757
26.178333	0.1	0.491170
26.180000	0.1	0.502714
26.181667	0.1	0.513792
26.183333	0.1	0.523170
26.185000	0.1	0.530444
26.186667	0.1	0.537243
26.188333	0.1	0.546412
26.190000	0.1	0.560004
26.191667	0.1	0.577946
26.193333	0.1	0.597835
26.195000	0.1	0.616773
26.196667	0.1	0.633788
26.198333	0.1	0.650124
26.200000	0.1	0.667819
26.201667	0.1	0.687926
26.203333	0.1	0.709454
26.205000	0.1	0.730776
26.206667	0.1	0.751703
26.208333	0.1	0.773366
26.210000	0.1	0.796858
26.211667	0.1	0.822837
26.213333	0.1	0.851611
26.215000	0.1	0.882344
26.216667	0.1	0.912976
26.218333	0.1	0.941716
26.220000	0.1	0.968408
26.221667	0.1	0.994522
26.223333	0.1	1.021479
26.225000	0.1	1.049135
26.226667	0.1	1.076846
26.228333	0.1	1.105177
26.230000	0.1	1.135240
26.231667	0.1	1.167143
26.233333	0.1	1.199967
26.235000	0.1	1.232596
26.236667	0.1	1.263702
26.238333	0.1	1.291861
26.240000	0.1	1.316853
26.241667	0.1	1.340094
26.243333	0.1	1.363279
26.245000	0.1	1.387633
26.246667	0.1	1.413487
26.248333	0.1	1.439503
26.250000	0.1	1.463466
26.251667	0.1	1.484016
26.253333	0.1	1.501404
26.255000	0.1	1.516454
26.256667	0.1	1.529190
26.258333	0.1	1.539234
26.260000	0.1	1.546601
26.261667	0.1	1.551569
26.263333	0.1	1.554568
26.265000	0.1	1.555588
26.266667	0.1	1.553693
26.268333	0.1	1.548249
26.270000	0.1	1.540445
26.271667	0.1	1.532482
26.273333	0.1	1.524808
26.275000	0.1	1.514875
26.276667	0.1	1.499355
26.278333	0.1	1.477078
26.280000	0.1	1.449795
26.281667	0.1	1.420747
26.283333	0.1	1.392495
26.285000	0.1	1.366050
26.286667	0.1	1.341407
26.288333	0.1	1.317724
26.290000	0.1	1.293141
26.291667	0.1	1.265691
26.293333	0.1	1.235195
26.295000	0.1	1.203734
26.296667	0.1	1.173154
26.298333	0.1	1.143161
26.300000	0.1	1.112451
26.301667	0.1	1.080264
26.303333	0.1	1.047105
26.305000	0.1	1.014522
26.306667	0.1	0.983938
26.308333	0.1	0.955737
26.310000	0.1	0.928799
26.311667	0.1	0.900724
26.313333	0.1	0.869720
26.315000	0.1	0.835988
26.316667	0.1	0.800816
26.318333	0.1	0.765780
26.320000	0.1	0.732741
26.321667	0.1	0.703041
26.323333	0.1	0.676652
26.325000	0.1	0.652517
26.326667	0.1	0.629039
26.328333	0.1	0.604615
26.330000	0.1	0.579045
26.331667	0.1	0.554183
26.333333	0.1	0.532526
26.335000	0.1	0.515110
26.336667	0.1	0.500842
26.338333	0.1	0.487580
26.340000	0.1	0.473792
26.341667	0.1	0.459142
26.343333	0.1	0.443705
26.345000	0.1	0.427430
26.346667	0.1	0.410904
26.348333	0.1	0.395444
26.350000	0.1	0.381833
26.351667	0.1	0.369679
26.353333	0.1	0.357921
26.355000	0.1	0.345898
26.356667	0.1	0.334186
26.358333	0.1	0.324044
26.360000	0.1	0.316496
26.361667	0.1	0.311499
26.363333	0.1	0.307201
26.365000	0.1	0.301092
26.366667	0.1	0.292473
26.368333	0.1	0.282740
26.370000	0.1	0.274023
26.371667	0.1	0.268468
26.373333	0.1	0.266968
26.375000	0.1	0.267806
26.376667	0.1	0.268146
26.378333	0.1	0.266465
26.380000	0.1	0.262973
26.381667	0.1	0.258731
26.383333	0.1	0.254828
26.385000	0.1	0.251881
26.386667	0.1	0.249934
26.388333	0.1	0.248631
26.390000	0.1	0.247252
26.391667	0.1	0.244803
26.393333	0.1	0.240635
26.395000	0.1	0.235578
26.396667	0.1	0.231480
26.398333	0.1	0.228756
26.400000	0.1	0.225487
26.401667	0.1	0.219964
26.403333	0.1	0.212910
26.405000	0.1	0.206577
26.406667	0.1	0.202651
26.408333	0.1	0.201133
26.410000	0.1	0.200449
26.411667	0.1	0.199298
26.413333	0.1	0.198386
26.415000	0.1	0.199061
26.416667	0.1	0.200989
26.418333	0.1	0.202633
26.420000	0.1	0.203718
26.421667	0.1	0.205599
26.423333	0.1	0.209194
26.425000	0.1	0.213799
26.426667	0.1	0.218139
26.428333	0.1	0.221389
26.430000	0.1	0.222968
26.431667	0.1	0.222446
26.433333	0.1	0.220169
26.435000	0.1	0.217017
26.436667	0.1	0.213119
26.438333	0.1	0.208057
26.440000	0.1	0.202586
26.441667	0.1	0.198712
26.443333	0.1	0.197603
26.445000	0.1	0.198786
26.446667	0.1	0.201147
26.448333	0.1	0.203270
26.450000	0.1	0.203541
26.451667	0.1	0.201454
26.453333	0.1	0.198428
26.455000	0.1	0.196821
26.456667	0.1	0.198209
26.458333	0.1	0.201967
26.460000	0.1	0.205925
26.461667	0.1	0.208565
26.463333	0.1	0.209850
26.465000	0.1	0.209748
26.466667	0.1	0.207559
26.468333	0.1	0.203187
26.470000	0.1	0.197925
26.471667	0.1	0.194171
26.473333	0.1	0.194530
26.475000	0.1	0.199457
26.476667	0.1	0.205878
26.478333	0.1	0.209888
26.480000	0.1	0.210195
26.481667	0.1	0.208183
26.483333	0.1	0.205711
26.485000	0.1	0.203820
26.486667	0.1	0.202814
26.488333	0.1	0.202418
26.490000	0.1	0.202218
26.491667	0.1	0.202255
26.493333	0.1	0.202358
26.495000	0.1	0.201426
26.496667	0.1	0.198670
26.498333	0.1	0.194944
26.500000	0.1	0.191755
26.501667	0.1	0.189641
26.503333	0.1	0.188709
26.505000	0.1	0.189869
26.506667	0.1	0.193529
26.508333	0.1	0.197664
26.510000	0.1	0.199410
26.511667	0.1	0.198483
26.513333	0.1	0.196616
26.515000	0.1	0.194786
26.516667	0.1	0.193436
26.518333	0.1	0.193464
26.520000	0.1	0.194693
26.521667	0.1	0.195345
26.523333	0.1	0.193915
26.525000	0.1	0.190441
26.526667	0.1	0.186553
26.528333	0.1	0.184658
26.530000	0.1	0.186078
26.531667	0.1	0.189971
26.533333	0.1	0.194367
26.535000	0.1	0.197799
26.536667	0.1	0.200295
26.538333	0.1	0.202730
26.540000	0.1	0.205380
26.541667	0.1	0.207685
26.543333	0.1	0.209324
26.545000	0.1	0.210423
26.546667	0.1	0.210702
26.548333	0.1	0.209995
26.550000	0.1	0.209464
26.551667	0.1	0.210339
26.553333	0.1	0.211969
26.555000	0.1	0.212663
26.556667	0.1	0.211312
26.558333	0.1	0.207494
26.560000	0.1	0.201631
26.561667	0.1	0.195238
26.563333	0.1	0.189980
26.565000	0.1	0.186716
26.566667	0.1	0.185533
26.568333	0.1	0.185845
26.570000	0.1	0.186721
26.571667	0.1	0.187764
26.573333	0.1	0.188816
26.575000	0.1	0.189072
26.576667	0.1	0.187308
26.578333	0.1	0.183051
26.580000	0.1	0.177356
26.581667	0.1	0.171764
26.583333	0.1	0.166981
26.585000	0.1	0.163573
26.586667	0.1	0.162567
26.588333	0.1	0.164374
26.590000	0.1	0.167899
26.591667	0.1	0.171345
26.593333	0.1	0.173566
26.595000	0.1	0.174632
26.596667	0.1	0.175140
26.598333	0.1	0.175554
26.600000	0.1	0.176118
26.601667	0.1	0.176686
26.603333	0.1	0.176658
26.605000	0.1	0.175959
26.606667	0.1	0.175619
26.608333	0.1	0.176616
26.610000	0.1	0.178432
26.611667	0.1	0.179471
26.613333	0.1	0.178725
26.615000	0.1	0.176663
26.616667	0.1	0.174507
26.618333	0.1	0.173338
26.620000	0.1	0.173780
26.621667	0.1	0.175666
26.623333	0.1	0.178423
26.625000	0.1	0.182204
26.626667	0.1	0.187624
26.628333	0.1	0.194069
26.630000	0.1	0.199368
26.631667	0.1	0.201510
26.633333	0.1	0.200388
26.635000	0.1	0.197962
26.636667	0.1	0.196616
26.638333	0.1	0.197436
26.640000	0.1	0.200397
26.641667	0.1	0.205142
26.643333	0.1	0.210917
26.645000	0.1	0.216481
26.646667	0.1	0.220095
26.648333	0.1	0.219680
26.650000	0.1	0.214376
26.651667	0.1	0.206484
26.653333	0.1	0.200635
26.655000	0.1	0.200262
26.656667	0.1	0.205445
26.658333	0.1	0.213957
26.660000	0.1	0.223196
26.661667	0.1	0.230889
26.663333	0.1	0.235322
26.665000	0.1	0.235764
26.666667	0.1	0.232970
26.668333	0.1	0.229185
26.670000	0.1	0.226833
26.671667	0.1	0.227229
26.673333	0.1	0.230544
26.675000	0.1	0.236062
26.676667	0.1	0.242325
26.678333	0.1	0.248323
26.680000	0.1	0.254149
26.681667	0.1	0.260086
26.683333	0.1	0.266060
26.685000	0.1	0.271746
26.686667	0.1	0.276496
26.688333	0.1	0.279834
26.690000	0.1	0.282289
26.691667	0.1	0.285562
26.693333	0.1	0.291024
26.695000	0.1	0.297744
26.696667	0.1	0.303001
26.698333	0.1	0.305162
26.700000	0.1	0.305558
26.701667	0.1	0.307299
26.703333	0.1	0.312510
26.705000	0.1	0.321069
26.706667	0.1	0.331164
26.708333	0.1	0.340571
26.710000	0.1	0.348613
26.711667	0.1	0.356669
26.713333	0.1	0.365824
26.715000	0.1	0.375495
26.716667	0.1	0.384743
26.718333	0.1	0.393065
26.720000	0.1	0.400143
26.721667	0.1	0.406662
26.723333	0.1	0.414425
26.725000	0.1	0.424590
26.726667	0.1	0.437163
26.728333	0.1	0.452292
26.730000	0.1	0.470527
26.731667	0.1	0.491343
26.733333	0.1	0.512707
26.735000	0.1	0.532516
26.736667	0.1	0.549802
26.738333	0.1	0.564433
26.740000	0.1	0.576703
26.741667	0.1	0.587744
26.743333	0.1	0.599474
26.745000	0.1	0.613537
26.746667	0.1	0.630398
26.748333	0.1	0.649323
26.750000	0.1	0.668834
26.751667	0.1	0.687512
26.753333	0.1	0.704811
26.755000	0.1	0.721840
26.756667	0.1	0.740811
26.758333	0.1	0.762832
26.760000	0.1	0.786898
26.761667	0.1	0.811564
26.763333	0.1	0.836509
26.765000	0.1	0.862200
26.766667	0.1	0.889055
26.768333	0.1	0.917255
26.770000	0.1	0.947141
26.771667	0.1	0.979337
26.773333	0.1	1.013945
26.775000	0.1	1.049805
26.776667	0.1	1.084851
26.778333	0.1	1.117396
26.780000	0.1	1.147268
26.781667	0.1	1.175962
26.783333	0.1	1.205942
26.785000	0.1	1.239800
26.786667	0.1	1.278925
26.788333	0.1	1.322161
26.790000	0.1	1.366790
26.791667	0.1	1.411699
26.793333	0.1	1.458535
26.795000	0.1	1.509059
26.796667	0.1	1.562620
26.798333	0.1	1.617125
26.800000	0.1	1.671752
26.801667	0.1	1.727324
26.803333	0.1	1.784484
26.805000	0.1	1.842850
26.806667	0.1	1.901467
26.808333	0.1	1.958911
26.810000	0.1	2.014246
26.811667	0.1	2.068840
26.813333	0.1	2.125818
26.815000	0.1	2.186974
26.816667	0.1	2.251295
26.818333	0.1	2.315864
26.820000	0.1	2.377364
26.821667	0.1	2.434333
26.823333	0.1	2.488922
26.825000	0.1	2.545039
26.826667	0.1	2.604066
26.828333	0.1	2.663601
26.830000	0.1	2.720356
26.831667	0.1	2.772948
26.833333	0.1	2.821949
26.835000	0.1	2.867919
26.836667	0.1	2.909955
26.838333	0.1	2.946509
26.840000	0.1	2.977699
26.841667	0.1	3.005932
26.843333	0.1	3.033523
26.845000	0.1	3.060354
26.846667	0.1	3.084480
26.848333	0.1	3.104308
26.850000	0.1	3.118976
26.851667	0.1	3.127335
26.853333	0.1	3.128746
26.855000	0.1	3.124191
26.856667	0.1	3.115227
26.858333	0.1	3.102697
26.860000	0.1	3.087404
26.861667	0.1	3.070678
26.863333	0.1	3.052829
26.865000	0.1	3.032349
26.866667	0.1	3.007497
26.868333	0.1	2.977597
26.870000	0.1	2.942551
26.871667	0.1	2.902299
26.873333	0.1	2.857205
26.875000	0.1	2.808045
26.876667	0.1	2.755821
26.878333	0.1	2.702218
26.880000	0.1	2.649245
26.881667	0.1	2.598213
26.883333	0.1	2.549412
26.885000	0.1	2.502208
26.886667	0.1	2.455148
26.888333	0.1	2.406552
26.890000	0.1	2.355441
26.891667	0.1	2.302090
26.893333	0.1	2.248283
26.895000	0.1	2.196375
26.896667	0.1	2.147611
26.898333	0.1	2.101893
26.900000	0.1	2.058740
26.901667	0.1	2.017678
26.903333	0.1	1.978423
26.905000	0.1	1.941132
26.906667	0.1	1.906008
26.908333	0.1	1.873481
26.910000	0.1	1.844377
26.911667	0.1	1.819218
26.913333	0.1	1.797969
26.915000	0.1	1.780167
26.916667	0.1	1.764768
26.918333	0.1	1.750370
26.920000	0.1	1.735827
26.921667	0.1	1.720665
26.923333	0.1	1.705461
26.925000	0.1	1.691650
26.926667	0.1	1.680339
26.928333	0.1	1.671081
26.930000	0.1	1.662532
26.931667	0.1	1.654131
26.933333	0.1	1.646839
26.935000	0.1	1.642010
26.936667	0.1	1.639286
26.938333	0.1	1.636534
26.940000	0.1	1.632511
26.941667	0.1	1.627784
26.943333	0.1	1.622941
26.945000	0.1	1.617633
26.946667	0.1	1.610923
26.948333	0.1	1.601796
26.950000	0.1	1.589479
26.951667	0.1	1.573749
26.953333	0.1	1.555574
26.955000	0.1	1.536994
26.956667	0.1	1.519150
26.958333	0.1	1.501157
26.960000	0.1	1.481553
26.961667	0.1	1.459713
26.963333	0.1	1.435648
26.965000	0.1	1.410283
26.966667	0.1	1.385524
26.968333	0.1	1.362087
26.970000	0.1	1.338208
26.971667	0.1	1.311535
26.973333	0.1	1.281747
26.975000	0.1	1.250841
26.976667	0.1	1.221094
26.978333	0.1	1.192680
26.980000	0.1	1.163725
26.981667	0.1	1.132437
26.983333	0.1	1.098984
26.985000	0.1	1.065372
26.986667	0.1	1.033531
26.988333	0.1	1.003775
26.990000	0.1	0.975435
26.991667	0.1	0.948110
26.993333	0.1	0.921832
26.995000	0.1	0.896691
26.996667	0.1	0.872640
26.998333	0.1	0.849371
27.000000	0.1	0.826400
27.001667	0.1	0.803662
27.003333	0.1	0.781957
27.005000	0.1	0.761878
27.006667	0.1	0.742674
27.008333	0.1	0.723191
27.010000	0.1	0.703488
27.011667	0.1	0.684508
27.013333	0.1	0.666636
27.015000	0.1	0.649360
27.016667	0.1	0.632247
27.018333	0.1	0.615763
27.020000	0.1	0.600829
27.021667	0.1	0.587986
27.023333	0.1	0.577401
27.025000	0.1	0.568819
27.026667	0.1	0.561210
27.028333	0.1	0.553322
27.030000	0.1	0.544321
27.031667	0.1	0.534230
27.033333	0.1	0.524400
27.035000	0.1	0.516749
27.036667	0.1	0.511762
27.038333	0.1	0.508050
27.040000	0.1	0.504050
27.041667	0.1	0.499710
27.043333	0.1	0.496716
27.045000	0.1	0.496688
27.046667	0.1	0.499380
27.048333	0.1	0.503459
27.050000	0.1	0.507589
27.051667	0.1	0.510467
27.053333	0.1	0.511040
27.055000	0.1	0.509075
27.056667	0.1	0.505792
27.058333	0.1	0.503785
27.060000	0.1	0.505126
27.061667	0.1	0.509843
27.063333	0.1	0.516470
27.065000	0.1	0.523352
27.066667	0.1	0.529676
27.068333	0.1	0.535683
27.070000	0.1	0.541923
27.071667	0.1	0.548167
27.073333	0.1	0.553071
27.075000	0.1	0.555539
27.076667	0.1	0.556330
27.078333	0.1	0.557760
27.080000	0.1	0.562151
27.081667	0.1	0.570919
27.083333	0.1	0.584451
27.085000	0.1	0.601369
27.086667	0.1	0.618105
27.088333	0.1	0.631670
27.090000	0.1	0.642398
27.091667	0.1	0.652196
27.093333	0.1	0.661802
27.095000	0.1	0.671167
27.096667	0.1	0.680657
27.098333	0.1	0.690329
27.100000	0.1	0.699153
27.101667	0.1	0.706180
27.103333	0.1	0.711875
27.105000	0.1	0.717761
27.106667	0.1	0.725570
27.108333	0.1	0.736476
27.110000	0.1	0.750264
27.111667	0.1	0.765608
27.113333	0.1	0.781142
27.115000	0.1	0.796071
27.116667	0.1	0.810497
27.118333	0.1	0.825436
27.120000	0.1	0.841836
27.121667	0.1	0.859438
27.123333	0.1	0.876682
27.125000	0.1	0.891974
27.126667	0.1	0.905446
27.128333	0.1	0.919192
27.130000	0.1	0.935183
27.131667	0.1	0.953497
27.133333	0.1	0.972864
27.135000	0.1	0.991975
27.136667	0.1	1.010410
27.138333	0.1	1.029018
27.140000	0.1	1.049242
27.141667	0.1	1.071794
27.143333	0.1	1.096060
27.145000	0.1	1.120805
27.146667	0.1	1.145634
27.148333	0.1	1.171259
27.150000	0.1	1.198216
27.151667	0.1	1.226286
27.153333	0.1	1.255376
27.155000	0.1	1.285742
27.156667	0.1	1.317142
27.158333	0.1	1.348779
27.160000	0.1	1.380397
27.161667	0.1	1.412844
27.163333	0.1	1.447126
27.165000	0.1	1.483466
27.166667	0.1	1.521511
27.168333	0.1	1.560557
27.170000	0.1	1.599789
27.171667	0.1	1.639170
27.173333	0.1	1.679733
27.175000	0.1	1.722858
27.176667	0.1	1.769355
27.178333	0.1	1.818915
27.180000	0.1	1.870892
27.181667	0.1	1.926129
27.183333	0.1	1.987191
27.185000	0.1	2.055750
27.186667	0.1	2.130102
27.188333	0.1	2.206140
27.190000	0.1	2.280395
27.191667	0.1	2.352246
27.193333	0.1	2.424070
27.195000	0.1	2.499390
27.196667	0.1	2.580434
27.198333	0.1	2.667462
27.200000	0.1	2.760082
27.201667	0.1	2.858373
27.203333	0.1	2.962751
27.205000	0.1	3.073448
27.206667	0.1	3.189733
27.208333	0.1	3.310051
27.210000	0.1	3.433465
27.211667	0.1	3.561177
27.213333	0.1	3.696121
27.215000	0.1	3.840355
27.216667	0.1	3.993181
27.218333	0.1	4.152204
27.220000	0.1	4.315646
27.221667	0.1	4.483457
27.223333	0.1	4.656669
27.225000	0.1	4.836456
27.226667	0.1	5.023633
27.228333	0.1	5.217856
27.230000	0.1	5.417247
27.231667	0.1	5.620085
27.233333	0.1	5.826778
27.235000	0.1	6.039268
27.236667	0.1	6.258516
27.238333	0.1	6.482946
27.240000	0.1	6.710072
27.241667	0.1	6.939154
27.243333	0.1	7.171114
27.245000	0.1	7.406226
27.246667	0.1	7.643178
27.248333	0.1	7.880130
27.250000	0.1	8.115526
27.251667	0.1	8.348404
27.253333	0.1	8.578445
27.255000	0.1	8.805259
27.256667	0.1	9.027617
27.258333	0.1	9.243805
27.260000	0.1	9.452268
27.261667	0.1	9.651561
27.263333	0.1	9.840401
27.265000	0.1	10.018270
27.266667	0.1	10.185242
27.268333	0.1	10.341140
27.270000	0.1	10.485626
27.271667	0.1	10.618507
27.273333	0.1	10.739113
27.275000	0.1	10.846136
27.276667	0.1	10.938998
27.278333	0.1	11.018422
27.280000	0.1	11.084904
27.281667	0.1	11.137933
27.283333	0.1	11.177277
27.285000	0.1	11.203894
27.286667	0.1	11.218982
27.288333	0.1	11.223042
27.290000	0.1	11.216183
27.291667	0.1	11.198553
27.293333	0.1	11.170800
27.295000	0.1	11.134306
27.296667	0.1	11.090254
27.298333	0.1	11.038724
27.300000	0.1	10.979199
27.301667	0.1	10.911287
27.303333	0.1	10.835412
27.305000	0.1	10.753730
27.306667	0.1	10.670000
27.308333	0.1	10.587582
27.310000	0.1	10.507889
27.311667	0.1	10.431409
27.313333	0.1	10.359082
27.315000	0.1	10.291459
27.316667	0.1	10.227584
27.318333	0.1	10.165465
27.320000	0.1	10.103630
27.321667	0.1	10.042470
27.323333	0.1	9.984230
27.325000	0.1	9.931768
27.326667	0.1	9.886869
27.328333	0.1	9.848997
27.330000	0.1	9.816368
27.331667	0.1	9.788121
27.333333	0.1	9.763660
27.335000	0.1	9.741057
27.336667	0.1	9.718509
27.338333	0.1	9.696432
27.340000	0.1	9.676409
27.341667	0.1	9.658444
27.343333	0.1	9.640367
27.345000	0.1	9.620213
27.346667	0.1	9.598280
27.348333	0.1	9.575873
27.350000	0.1	9.552366
27.351667	0.1	9.524468
27.353333	0.1	9.488133
27.355000	0.1	9.441054
27.356667	0.1	9.383741
27.358333	0.1	9.318162
27.360000	0.1	9.245081
27.361667	0.1	9.163218
27.363333	0.1	9.071520
27.365000	0.1	8.970918
27.366667	0.1	8.863015
27.368333	0.1	8.747964
27.370000	0.1	8.624238
27.371667	0.1	8.489788
27.373333	0.1	8.343156
27.375000	0.1	8.183969
27.376667	0.1	8.012811
27.378333	0.1	7.830788
27.380000	0.1	7.639336
27.381667	0.1	7.439903
27.383333	0.1	7.233992
27.385000	0.1	7.023523
27.386667	0.1	6.810105
27.388333	0.1	6.594467
27.390000	0.1	6.377227
27.391667	0.1	6.158939
27.393333	0.1	5.939258
27.395000	0.1	5.717305
27.396667	0.1	5.492992
27.398333	0.1	5.267207
27.400000	0.1	5.040732
27.401667	0.1	4.814062
27.403333	0.1	4.588366
27.405000	0.1	4.365449
27.406667	0.1	4.146621
27.408333	0.1	3.932747
27.410000	0.1	3.725220
27.411667	0.1	3.525410
27.413333	0.1	3.333348
27.415000	0.1	3.148112
27.416667	0.1	2.969257
27.418333	0.1	2.796799
27.420000	0.1	2.630390
27.421667	0.1	2.470012
27.423333	0.1	2.316455
27.425000	0.1	2.170368
27.426667	0.1	2.031988
27.428333	0.1	1.901239
27.430000	0.1	1.777420
27.431667	0.1	1.659417
27.433333	0.1	1.546796
27.435000	0.1	1.440495
27.436667	0.1	1.342106
27.438333	0.1	1.252652
27.440000	0.1	1.171972
27.441667	0.1	1.098723
27.443333	0.1	1.031044
27.445000	0.1	0.967532
27.446667	0.1	0.907835
27.448333	0.1	0.852328
27.450000	0.1	0.801049
27.451667	0.1	0.753566
27.453333	0.1	0.709831
27.455000	0.1	0.669938
27.456667	0.1	0.633518
27.458333	0.1	0.599828
27.460000	0.1	0.567823
27.461667	0.1	0.536595
27.463333	0.1	0.506104
27.465000	0.1	0.477321
27.466667	0.1	0.451906
27.468333	0.1	0.431091
27.470000	0.1	0.414695
27.471667	0.1	0.401484
27.473333	0.1	0.390662
27.475000	0.1	0.382247
27.476667	0.1	0.375775
27.478333	0.1	0.369237
27.480000	0.1	0.360422
27.481667	0.1	0.349376
27.483333	0.1	0.338382
27.485000	0.1	0.329479
27.486667	0.1	0.323197
27.488333	0.1	0.319118
27.490000	0.1	0.316151
27.491667	0.1	0.312873
27.493333	0.1	0.308626
27.495000	0.1	0.303378
27.496667	0.1	0.297050
27.498333	0.1	0.289949
27.500000	0.1	0.282521
27.501667	0.1	0.274880
27.503333	0.1	0.267718
27.505000	0.1	0.262489
27.506667	0.1	0.259900
27.508333	0.1	0.258908
27.510000	0.1	0.257986
27.511667	0.1	0.256603
27.513333	0.1	0.254735
27.515000	0.1	0.252323
27.516667	0.1	0.249948
27.518333	0.1	0.248672
27.520000	0.1	0.248761
27.521667	0.1	0.249771
27.523333	0.1	0.251154
27.525000	0.1	0.251960
27.526667	0.1	0.251154
27.528333	0.1	0.248812
27.530000	0.1	0.245869
27.531667	0.1	0.242954
27.533333	0.1	0.239960
27.535000	0.1	0.236076
27.536667	0.1	0.230819
27.538333	0.1	0.224891
27.540000	0.1	0.219545
27.541667	0.1	0.216067
27.543333	0.1	0.215424
27.545000	0.1	0.217669
27.546667	0.1	0.221743
27.548333	0.1	0.225841
27.550000	0.1	0.228556
27.551667	0.1	0.229804
27.553333	0.1	0.229920
27.555000	0.1	0.229101
27.556667	0.1	0.228221
27.558333	0.1	0.228365
27.560000	0.1	0.229441
27.561667	0.1	0.230521
27.563333	0.1	0.230581
27.565000	0.1	0.228775
27.566667	0.1	0.225012
27.568333	0.1	0.220081
27.570000	0.1	0.214940
27.571667	0.1	0.210311
27.573333	0.1	0.206968
27.575000	0.1	0.205673
27.576667	0.1	0.206465
27.578333	0.1	0.208961
27.580000	0.1	0.212742
27.581667	0.1	0.216793
27.583333	0.1	0.220006
27.585000	0.1	0.222074
27.586667	0.1	0.223061
27.588333	0.1	0.222502
27.590000	0.1	0.219061
27.591667	0.1	0.211867
27.593333	0.1	0.203028
27.595000	0.1	0.197245
27.596667	0.1	0.197305
27.598333	0.1	0.201026
27.600000	0.1	0.203424
27.601667	0.1	0.201114
27.603333	0.1	0.194139
27.605000	0.1	0.184621
27.606667	0.1	0.174879
27.608333	0.1	0.166395
27.610000	0.1	0.159531
27.611667	0.1	0.154320
27.613333	0.1	0.151233
27.615000	0.1	0.150972
27.616667	0.1	0.154320
27.618333	0.1	0.161594
27.620000	0.1	0.171061
27.621667	0.1	0.179019
27.623333	0.1	0.182381
27.625000	0.1	0.180937
27.626667	0.1	0.177217
27.628333	0.1	0.173673
27.630000	0.1	0.170539
27.631667	0.1	0.166986
27.633333	0.1	0.163019
27.635000	0.1	0.159461
27.636667	0.1	0.157100
27.638333	0.1	0.156178
27.640000	0.1	0.156122
27.641667	0.1	0.156127
27.643333	0.1	0.155992
27.645000	0.1	0.155778
27.646667	0.1	0.155102
27.648333	0.1	0.153771
27.650000	0.1	0.152690
27.651667	0.1	0.153300
27.653333	0.1	0.156108
27.655000	0.1	0.160346
27.656667	0.1	0.164718
27.658333	0.1	0.167843
27.660000	0.1	0.168891
27.661667	0.1	0.168462
27.663333	0.1	0.168001
27.665000	0.1	0.168164
27.666667	0.1	0.168444
27.668333	0.1	0.168066
27.670000	0.1	0.166753
27.671667	0.1	0.164919
27.673333	0.1	0.163615
27.675000	0.1	0.163843
27.676667	0.1	0.165552
27.678333	0.1	0.168229
27.680000	0.1	0.172402
27.681667	0.1	0.178507
27.683333	0.1	0.184458
27.685000	0.1	0.187242
27.686667	0.1	0.186767
27.688333	0.1	0.186097
27.690000	0.1	0.188169
27.691667	0.1	0.193217
27.693333	0.1	0.198567
27.695000	0.1	0.200947
27.696667	0.1	0.199401
27.698333	0.1	0.195540
27.700000	0.1	0.191522
27.701667	0.1	0.188970
27.703333	0.1	0.188928
27.705000	0.1	0.191471
27.706667	0.1	0.196099
27.708333	0.1	0.202702
27.710000	0.1	0.210889
27.711667	0.1	0.219275
27.713333	0.1	0.226628
27.715000	0.1	0.232779
27.716667	0.1	0.237967
27.718333	0.1	0.242344
27.720000	0.1	0.246018
27.721667	0.1	0.249082
27.723333	0.1	0.251955
27.725000	0.1	0.255750
27.726667	0.1	0.261953
27.728333	0.1	0.271215
27.730000	0.1	0.282149
27.731667	0.1	0.291937
27.733333	0.1	0.298438
27.735000	0.1	0.301567
27.736667	0.1	0.303136
27.738333	0.1	0.305041
27.740000	0.1	0.307867
27.741667	0.1	0.311723
27.743333	0.1	0.317213
27.745000	0.1	0.324482
27.746667	0.1	0.332505
27.748333	0.1	0.339868
27.750000	0.1	0.345642
27.751667	0.1	0.350079
27.753333	0.1	0.354620
27.755000	0.1	0.360766
27.756667	0.1	0.368599
27.758333	0.1	0.376217
27.760000	0.1	0.381763
27.761667	0.1	0.386052
27.763333	0.1	0.391826
27.765000	0.1	0.400534
27.766667	0.1	0.411388
27.768333	0.1	0.423128
27.770000	0.1	0.435044
27.771667	0.1	0.446755
27.773333	0.1	0.457861
27.775000	0.1	0.467291
27.776667	0.1	0.472935
27.778333	0.1	0.473559
27.780000	0.1	0.471128
27.781667	0.1	0.469349
27.783333	0.1	0.469852
27.785000	0.1	0.471426
27.786667	0.1	0.472241
27.788333	0.1	0.471706
27.790000	0.1	0.470779
27.791667	0.1	0.470337
27.793333	0.1	0.469647
27.795000	0.1	0.467300
27.796667	0.1	0.462588
27.798333	0.1	0.455417
27.800000	0.1	0.446513
27.801667	0.1	0.437619
27.803333	0.1	0.430094
27.805000	0.1	0.423468
27.806667	0.1	0.415933
27.808333	0.1	0.406206
27.810000	0.1	0.395291
27.811667	0.1	0.385870
27.813333	0.1	0.379141
27.815000	0.1	0.373572
27.816667	0.1	0.366792
27.818333	0.1	0.357921
27.820000	0.1	0.348408
27.821667	0.1	0.340473
27.823333	0.1	0.334708
27.825000	0.1	0.330214
27.826667	0.1	0.326247
27.828333	0.1	0.322717
27.830000	0.1	0.319169
27.831667	0.1	0.313893
27.833333	0.1	0.305031
27.835000	0.1	0.293115
27.836667	0.1	0.281450
27.838333	0.1	0.272794
27.840000	0.1	0.266964
27.841667	0.1	0.262982
27.843333	0.1	0.261157
27.845000	0.1	0.261683
27.846667	0.1	0.263429
27.848333	0.1	0.264677
27.850000	0.1	0.263997
27.851667	0.1	0.260994
27.853333	0.1	0.256416
27.855000	0.1	0.251443
27.856667	0.1	0.246577
27.858333	0.1	0.241101
27.860000	0.1	0.234079
27.861667	0.1	0.226013
27.863333	0.1	0.218889
27.865000	0.1	0.214605
27.866667	0.1	0.213599
27.868333	0.1	0.215345
27.870000	0.1	0.219801
27.871667	0.1	0.226661
27.873333	0.1	0.233948
27.875000	0.1	0.238954
27.876667	0.1	0.240295
27.878333	0.1	0.238935
27.880000	0.1	0.237068
27.881667	0.1	0.236137
27.883333	0.1	0.236523
27.885000	0.1	0.238037
27.886667	0.1	0.240249
27.888333	0.1	0.243434
27.890000	0.1	0.248617
27.891667	0.1	0.255504
27.893333	0.1	0.261571
27.895000	0.1	0.264575
27.896667	0.1	0.265162
27.898333	0.1	0.265697
27.900000	0.1	0.267136
27.901667	0.1	0.268561
27.903333	0.1	0.269213
27.905000	0.1	0.269851
27.906667	0.1	0.272370
27.908333	0.1	0.277874
27.910000	0.1	0.284929
27.911667	0.1	0.290447
27.913333	0.1	0.292375
27.915000	0.1	0.291169
27.916667	0.1	0.288524
27.918333	0.1	0.285120
27.920000	0.1	0.280519
27.921667	0.1	0.275327
27.923333	0.1	0.271900
27.925000	0.1	0.271946
27.926667	0.1	0.274605
27.928333	0.1	0.277655
27.930000	0.1	0.279425
27.931667	0.1	0.279532
27.933333	0.1	0.278400
27.935000	0.1	0.276100
27.936667	0.1	0.272430
27.938333	0.1	0.267769
27.940000	0.1	0.262763
27.941667	0.1	0.257790
27.943333	0.1	0.253073
27.945000	0.1	0.248887
27.946667	0.1	0.245697
27.948333	0.1	0.243960
27.950000	0.1	0.243313
27.951667	0.1	0.242568
27.953333	0.1	0.240845
27.955000	0.1	0.237846
27.956667	0.1	0.233427
27.958333	0.1	0.227923
27.960000	0.1	0.222423
27.961667	0.1	0.218600
27.963333	0.1	0.217813
27.965000	0.1	0.219578
27.966667	0.1	0.221641
27.968333	0.1	0.221911
27.970000	0.1	0.219820
27.971667	0.1	0.216407
27.973333	0.1	0.213594
27.975000	0.1	0.212430
27.976667	0.1	0.211531
27.978333	0.1	0.208514
27.980000	0.1	0.203336
27.981667	0.1	0.198758
27.983333	0.1	0.196928
27.985000	0.1	0.197375
27.986667	0.1	0.198754
27.988333	0.1	0.200602
27.990000	0.1	0.203233
27.991667	0.1	0.206758
27.993333	0.1	0.210651
27.995000	0.1	0.214186
27.996667	0.1	0.216528
27.998333	0.1	0.216444
28.000000	0.1	0.213399
28.001667	0.1	0.209203
28.003333	0.1	0.207042
28.005000	0.1	0.208630
28.006667	0.1	0.213166
28.008333	0.1	0.218344
28.010000	0.1	0.222190
28.011667	0.1	0.224654
28.013333	0.1	0.227159
28.015000	0.1	0.230032
28.016667	0.1	0.231732
28.018333	0.1	0.231476
28.020000	0.1	0.230800
28.021667	0.1	0.231471
28.023333	0.1	0.233664
28.025000	0.1	0.237157
28.026667	0.1	0.242349
28.028333	0.1	0.249101
28.030000	0.1	0.256253
28.031667	0.1	0.262856
28.033333	0.1	0.268775
28.035000	0.1	0.274531
28.036667	0.1	0.280971
28.038333	0.1	0.288202
28.040000	0.1	0.294778
28.041667	0.1	0.298875
28.043333	0.1	0.300105
28.045000	0.1	0.299760
28.046667	0.1	0.299462
28.048333	0.1	0.299956
28.050000	0.1	0.301404
28.051667	0.1	0.303756
28.053333	0.1	0.306144
28.055000	0.1	0.307038
28.056667	0.1	0.305306
28.058333	0.1	0.300799
28.060000	0.1	0.294386
28.061667	0.1	0.287886
28.063333	0.1	0.283439
28.065000	0.1	0.281739
28.066667	0.1	0.281450
28.068333	0.1	0.281241
28.070000	0.1	0.281218
28.071667	0.1	0.281939
28.073333	0.1	0.283108
28.075000	0.1	0.283425
28.076667	0.1	0.281506
28.078333	0.1	0.276780
28.080000	0.1	0.269962
28.081667	0.1	0.263117
28.083333	0.1	0.258400
28.085000	0.1	0.256230
28.086667	0.1	0.255452
28.088333	0.1	0.254847
28.090000	0.1	0.254167
28.091667	0.1	0.254130
28.093333	0.1	0.254675
28.095000	0.1	0.253860
28.096667	0.1	0.249646
28.098333	0.1	0.241883
28.100000	0.1	0.232086
28.101667	0.1	0.221794
28.103333	0.1	0.211988
28.105000	0.1	0.203592
28.106667	0.1	0.197589
28.108333	0.1	0.195131
28.110000	0.1	0.196979
28.111667	0.1	0.201557
28.113333	0.1	0.204938
28.115000	0.1	0.203988
28.116667	0.1	0.199107
28.118333	0.1	0.193790
28.120000	0.1	0.191154
28.121667	0.1	0.191205
28.123333	0.1	0.192015
28.125000	0.1	0.192062
28.126667	0.1	0.190819
28.128333	0.1	0.188625
28.130000	0.1	0.186674
28.131667	0.1	0.185869
28.133333	0.1	0.185291
28.135000	0.1	0.183755
28.136667	0.1	0.182223
28.138333	0.1	0.182292
28.140000	0.1	0.183652
28.141667	0.1	0.184826
28.143333	0.1	0.184732
28.145000	0.1	0.183005
28.146667	0.1	0.180113
28.148333	0.1	0.177142
28.150000	0.1	0.174954
28.151667	0.1	0.173738
28.153333	0.1	0.173287
28.155000	0.1	0.172877
28.156667	0.1	0.171270
28.158333	0.1	0.167871
28.160000	0.1	0.163740
28.161667	0.1	0.160784
28.163333	0.1	0.160076
28.165000	0.1	0.161477
28.166667	0.1	0.163955
28.168333	0.1	0.165938
28.170000	0.1	0.166469
28.171667	0.1	0.166115
28.173333	0.1	0.165990
28.175000	0.1	0.166357
28.176667	0.1	0.166851
28.178333	0.1	0.167284
28.180000	0.1	0.167363
28.181667	0.1	0.166334
28.183333	0.1	0.163880
28.185000	0.1	0.160811
28.186667	0.1	0.158236
28.188333	0.1	0.156616
28.190000	0.1	0.155959
28.191667	0.1	0.156458
28.193333	0.1	0.158553
28.195000	0.1	0.162302
28.196667	0.1	0.166884
28.198333	0.1	0.171061
28.200000	0.1	0.173757
28.201667	0.1	0.174395
28.203333	0.1	0.173226
28.205000	0.1	0.171126
28.206667	0.1	0.168923
28.208333	0.1	0.167401
28.210000	0.1	0.167089
28.211667	0.1	0.167452
28.213333	0.1	0.167415
28.215000	0.1	0.166674
28.216667	0.1	0.166004
28.218333	0.1	0.166427
28.220000	0.1	0.168621
28.221667	0.1	0.172746
28.223333	0.1	0.177613
28.225000	0.1	0.180746
28.226667	0.1	0.180933
28.228333	0.1	0.179331
28.230000	0.1	0.177398
28.231667	0.1	0.175955
28.233333	0.1	0.176542
28.235000	0.1	0.180709
28.236667	0.1	0.187652
28.238333	0.1	0.194488
28.240000	0.1	0.198651
28.241667	0.1	0.199350
28.243333	0.1	0.197645
28.245000	0.1	0.195783
28.246667	0.1	0.195839
28.248333	0.1	0.198465
28.250000	0.1	0.203052
28.251667	0.1	0.208686
28.253333	0.1	0.214991
28.255000	0.1	0.222735
28.256667	0.1	0.232891
28.258333	0.1	0.244556
28.260000	0.1	0.254666
28.261667	0.1	0.260295
28.263333	0.1	0.261078
28.265000	0.1	0.259429
28.266667	0.1	0.258745
28.268333	0.1	0.260724
28.270000	0.1	0.264430
28.271667	0.1	0.268193
28.273333	0.1	0.271578
28.275000	0.1	0.274940
28.276667	0.1	0.278577
28.278333	0.1	0.282936
28.280000	0.1	0.288696
28.281667	0.1	0.296151
28.283333	0.1	0.304417
28.285000	0.1	0.312012
28.286667	0.1	0.318829
28.288333	0.1	0.326377
28.290000	0.1	0.335868
28.291667	0.1	0.347011
28.293333	0.1	0.358461
28.295000	0.1	0.368720
28.296667	0.1	0.377106
28.298333	0.1	0.384348
28.300000	0.1	0.392073
28.301667	0.1	0.402112
28.303333	0.1	0.415891
28.305000	0.1	0.433028
28.306667	0.1	0.450993
28.308333	0.1	0.466811
28.310000	0.1	0.478686
28.311667	0.1	0.486542
28.313333	0.1	0.492013
28.315000	0.1	0.497582
28.316667	0.1	0.504400
28.318333	0.1	0.511347
28.320000	0.1	0.517191
28.321667	0.1	0.522463
28.323333	0.1	0.528772
28.325000	0.1	0.537704
28.326667	0.1	0.550062
28.328333	0.1	0.565010
28.330000	0.1	0.580293
28.331667	0.1	0.594081
28.333333	0.1	0.605872
28.335000	0.1	0.615907
28.336667	0.1	0.624843
28.338333	0.1	0.633434
28.340000	0.1	0.642026
28.341667	0.1	0.650790
28.343333	0.1	0.660215
28.345000	0.1	0.670785
28.346667	0.1	0.682650
28.348333	0.1	0.695842
28.350000	0.1	0.710087
28.351667	0.1	0.724564
28.353333	0.1	0.738525
28.355000	0.1	0.751624
28.356667	0.1	0.763061
28.358333	0.1	0.771489
28.360000	0.1	0.776728
28.361667	0.1	0.779908
28.363333	0.1	0.781449
28.365000	0.1	0.781072
28.366667	0.1	0.779601
28.368333	0.1	0.778772
28.370000	0.1	0.779219
28.371667	0.1	0.779573
28.373333	0.1	0.777664
28.375000	0.1	0.772225
28.376667	0.1	0.763615
28.378333	0.1	0.753128
28.380000	0.1	0.742162
28.381667	0.1	0.731726
28.383333	0.1	0.721947
28.385000	0.1	0.712117
28.386667	0.1	0.701114
28.388333	0.1	0.688061
28.390000	0.1	0.673500
28.391667	0.1	0.659269
28.393333	0.1	0.646482
28.395000	0.1	0.634775
28.396667	0.1	0.623432
28.398333	0.1	0.612135
28.400000	0.1	0.601104
28.401667	0.1	0.590710
28.403333	0.1	0.580824
28.405000	0.1	0.571031
28.406667	0.1	0.560903
28.408333	0.1	0.549336
28.410000	0.1	0.534728
28.411667	0.1	0.516302
28.413333	0.1	0.495259
28.415000	0.1	0.474569
28.416667	0.1	0.457074
28.418333	0.1	0.443435
28.420000	0.1	0.432143
28.421667	0.1	0.421088
28.423333	0.1	0.409037
28.425000	0.1	0.396082
28.426667	0.1	0.382909
28.428333	0.1	0.369926
28.430000	0.1	0.356860
28.431667	0.1	0.342582
28.433333	0.1	0.326349
28.435000	0.1	0.309600
28.436667	0.1	0.294801
28.438333	0.1	0.282950
28.440000	0.1	0.273688
28.441667	0.1	0.266428
28.443333	0.1	0.260328
28.445000	0.1	0.254293
28.446667	0.1	0.247159
28.448333	0.1	0.238298
28.450000	0.1	0.228439
28.451667	0.1	0.218875
28.453333	0.1	0.209911
28.455000	0.1	0.201319
28.456667	0.1	0.193645
28.458333	0.1	0.187703
28.460000	0.1	0.183475
28.461667	0.1	0.180281
28.463333	0.1	0.177743
28.465000	0.1	0.175727
28.466667	0.1	0.173301
28.468333	0.1	0.169072
28.470000	0.1	0.162614
28.471667	0.1	0.154688
28.473333	0.1	0.146772
28.475000	0.1	0.140686
28.476667	0.1	0.137431
28.478333	0.1	0.136229
28.480000	0.1	0.135545
28.481667	0.1	0.134534
28.483333	0.1	0.132900
28.485000	0.1	0.130632
28.486667	0.1	0.128462
28.488333	0.1	0.127451
28.490000	0.1	0.127614
28.491667	0.1	0.127768
28.493333	0.1	0.126893
28.495000	0.1	0.125002
28.496667	0.1	0.123046
28.498333	0.1	0.122380
28.500000	0.1	0.123875
28.501667	0.1	0.126958
28.503333	0.1	0.129952
28.505000	0.1	0.132103
28.506667	0.1	0.134455
28.508333	0.1	0.137649
28.510000	0.1	0.140178
28.511667	0.1	0.139796
28.513333	0.1	0.135833
28.515000	0.1	0.129887
28.516667	0.1	0.124853
28.518333	0.1	0.123279
28.520000	0.1	0.126283
28.521667	0.1	0.133440
28.523333	0.1	0.143196
28.525000	0.1	0.153542
28.526667	0.1	0.162888
28.528333	0.1	0.170441
28.530000	0.1	0.175829
28.531667	0.1	0.178535
28.533333	0.1	0.178306
28.535000	0.1	0.175778
28.536667	0.1	0.172220
28.538333	0.1	0.169412
28.540000	0.1	0.169356
28.541667	0.1	0.173165
28.543333	0.1	0.180611
28.545000	0.1	0.190395
28.546667	0.1	0.200397
28.548333	0.1	0.208695
28.550000	0.1	0.214786
28.551667	0.1	0.219485
28.553333	0.1	0.224425
28.555000	0.1	0.231313
28.556667	0.1	0.240579
28.558333	0.1	0.250940
28.560000	0.1	0.260514
28.561667	0.1	0.268160
28.563333	0.1	0.274237
28.565000	0.1	0.280025
28.566667	0.1	0.286540
28.568333	0.1	0.293897
28.570000	0.1	0.301157
28.571667	0.1	0.307518
28.573333	0.1	0.313958
28.575000	0.1	0.322210
28.576667	0.1	0.332692
28.578333	0.1	0.344897
28.580000	0.1	0.358112
28.581667	0.1	0.370666
28.583333	0.1	0.380613
28.585000	0.1	0.388362
28.586667	0.1	0.396692
28.588333	0.1	0.407849
28.590000	0.1	0.421610
28.591667	0.1	0.436017
28.593333	0.1	0.448935
28.595000	0.1	0.458746
28.596667	0.1	0.465196
28.598333	0.1	0.470453
28.600000	0.1	0.477796
28.601667	0.1	0.488940
28.603333	0.1	0.503156
28.605000	0.1	0.518267
28.606667	0.1	0.532032
28.608333	0.1	0.543389
28.610000	0.1	0.553303
28.611667	0.1	0.563771
28.613333	0.1	0.575301
28.615000	0.1	0.586645
28.616667	0.1	0.596917
28.618333	0.1	0.606719
28.620000	0.1	0.617364
28.621667	0.1	0.629853
28.623333	0.1	0.644289
28.625000	0.1	0.659558
28.626667	0.1	0.674110
28.628333	0.1	0.687661
28.630000	0.1	0.701221
28.631667	0.1	0.715544
28.633333	0.1	0.730585
28.635000	0.1	0.746227
28.636667	0.1	0.762800
28.638333	0.1	0.780504
28.640000	0.1	0.798902
28.641667	0.1	0.817399
28.643333	0.1	0.835848
28.645000	0.1	0.854451
28.646667	0.1	0.873301
28.648333	0.1	0.892156
28.650000	0.1	0.910806
28.651667	0.1	0.929497
28.653333	0.1	0.948585
28.655000	0.1	0.968180
28.656667	0.1	0.988357
28.658333	0.1	1.009614
28.660000	0.1	1.032446
28.661667	0.1	1.056269
28.663333	0.1	1.079757
28.665000	0.1	1.102709
28.666667	0.1	1.126346
28.668333	0.1	1.151296
28.670000	0.1	1.176372
28.671667	0.1	1.199944
28.673333	0.1	1.222068
28.675000	0.1	1.244675
28.676667	0.1	1.269546
28.678333	0.1	1.297393
28.680000	0.1	1.328778
28.681667	0.1	1.363559
28.683333	0.1	1.399750
28.685000	0.1	1.435117
28.686667	0.1	1.469450
28.688333	0.1	1.504472
28.690000	0.1	1.542177
28.691667	0.1	1.582876
28.693333	0.1	1.624990
28.695000	0.1	1.667426
28.696667	0.1	1.711054
28.698333	0.1	1.756889
28.700000	0.1	1.804456
28.701667	0.1	1.853001
28.703333	0.1	1.902678
28.705000	0.1	1.953822
28.706667	0.1	2.006590
28.708333	0.1	2.061743
28.710000	0.1	2.120221
28.711667	0.1	2.181823
28.713333	0.1	2.246052
28.715000	0.1	2.313526
28.716667	0.1	2.384870
28.718333	0.1	2.459381
28.720000	0.1	2.535842
28.721667	0.1	2.613571
28.723333	0.1	2.692267
28.725000	0.1	2.771891
28.726667	0.1	2.852748
28.728333	0.1	2.935822
28.730000	0.1	3.022868
28.731667	0.1	3.114911
28.733333	0.1	3.210967
28.735000	0.1	3.309506
28.736667	0.1	3.410149
28.738333	0.1	3.512921
28.740000	0.1	3.617350
28.741667	0.1	3.723386
28.743333	0.1	3.831992
28.745000	0.1	3.944547
28.746667	0.1	4.062094
28.748333	0.1	4.184986
28.750000	0.1	4.312573
28.751667	0.1	4.443247
28.753333	0.1	4.575294
28.755000	0.1	4.708236
28.756667	0.1	4.842873
28.758333	0.1	4.980527
28.760000	0.1	5.123192
28.761667	0.1	5.273297
28.763333	0.1	5.431813
28.765000	0.1	5.597402
28.766667	0.1	5.767928
28.768333	0.1	5.942252
28.770000	0.1	6.120680
28.771667	0.1	6.304868
28.773333	0.1	6.496753
28.775000	0.1	6.696666
28.776667	0.1	6.903335
28.778333	0.1	7.115593
28.780000	0.1	7.332885
28.781667	0.1	7.554637
28.783333	0.1	7.780502
28.785000	0.1	8.010650
28.786667	0.1	8.244836
28.788333	0.1	8.482086
28.790000	0.1	8.721575
28.791667	0.1	8.962629
28.793333	0.1	9.204280
28.795000	0.1	9.445581
28.796667	0.1	9.686197
28.798333	0.1	9.926273
28.800000	0.1	10.165027
28.801667	0.1	10.399371
28.803333	0.1	10.624896
28.805000	0.1	10.838863
28.806667	0.1	11.041733
28.808333	0.1	11.235634
28.810000	0.1	11.421232
28.811667	0.1	11.596088
28.813333	0.1	11.756485
28.815000	0.1	11.900426
28.816667	0.1	12.027910
28.818333	0.1	12.139068
28.820000	0.1	12.232875
28.821667	0.1	12.307200
28.823333	0.1	12.360052
28.825000	0.1	12.390986
28.826667	0.1	12.401170
28.828333	0.1	12.391969
28.830000	0.1	12.363279
28.831667	0.1	12.313272
28.833333	0.1	12.240256
28.835000	0.1	12.144577
28.836667	0.1	12.027822
28.838333	0.1	11.890917
28.840000	0.1	11.734199
28.841667	0.1	11.558486
28.843333	0.1	11.365325
28.845000	0.1	11.156444
28.846667	0.1	10.933029
28.848333	0.1	10.695872
28.850000	0.1	10.445556
28.851667	0.1	10.182257
28.853333	0.1	9.906772
28.855000	0.1	9.621303
28.856667	0.1	9.328411
28.858333	0.1	9.029862
28.860000	0.1	8.726688
28.861667	0.1	8.419799
28.863333	0.1	8.110139
28.865000	0.1	7.798425
28.866667	0.1	7.485943
28.868333	0.1	7.175254
28.870000	0.1	6.868886
28.871667	0.1	6.567333
28.873333	0.1	6.269049
28.875000	0.1	5.973093
28.876667	0.1	5.681114
28.878333	0.1	5.395878
28.880000	0.1	5.118693
28.881667	0.1	4.849518
28.883333	0.1	4.588543
28.885000	0.1	4.336252
28.886667	0.1	4.092827
28.888333	0.1	3.858753
28.890000	0.1	3.635329
28.891667	0.1	3.423644
28.893333	0.1	3.223321
28.895000	0.1	3.032838
28.896667	0.1	2.850941
28.898333	0.1	2.677562
28.900000	0.1	2.513598
28.901667	0.1	2.359729
28.903333	0.1	2.215342
28.905000	0.1	2.078856
28.906667	0.1	1.948709
28.908333	0.1	1.824349
28.910000	0.1	1.706695
28.911667	0.1	1.597102
28.913333	0.1	1.495993
28.915000	0.1	1.403042
28.916667	0.1	1.318222
28.918333	0.1	1.242044
28.920000	0.1	1.174663
28.921667	0.1	1.114830
28.923333	0.1	1.060036
28.925000	0.1	1.008157
28.926667	0.1	0.959006
28.928333	0.1	0.913832
28.930000	0.1	0.873310
28.931667	0.1	0.836761
28.933333	0.1	0.803303
28.935000	0.1	0.773058
28.936667	0.1	0.746776
28.938333	0.1	0.724881
28.940000	0.1	0.706469
28.941667	0.1	0.689575
28.943333	0.1	0.673151
28.945000	0.1	0.657667
28.946667	0.1	0.643083
28.948333	0.1	0.628149
28.950000	0.1	0.612037
28.951667	0.1	0.595786
28.953333	0.1	0.581979
28.955000	0.1	0.572526
28.956667	0.1	0.566500
28.958333	0.1	0.560679
28.960000	0.1	0.552200
28.961667	0.1	0.540568
28.963333	0.1	0.527436
28.965000	0.1	0.515515
28.966667	0.1	0.507440
28.968333	0.1	0.504218
28.970000	0.1	0.504260
28.971667	0.1	0.504693
28.973333	0.1	0.503538
28.975000	0.1	0.500339
28.976667	0.1	0.495459
28.978333	0.1	0.489540
28.980000	0.1	0.483086
28.981667	0.1	0.476227
28.983333	0.1	0.469065
28.985000	0.1	0.462034
28.986667	0.1	0.455640
28.988333	0.1	0.450248
28.990000	0.1	0.445792
28.991667	0.1	0.441363
28.993333	0.1	0.435971
28.995000	0.1	0.429777
28.996667	0.1	0.423156
28.998333	0.1	0.415421
29.000000	0.1	0.405670
29.001667	0.1	0.393786
29.003333	0.1	0.380399
29.005000	0.1	0.367011
29.006667	0.1	0.356073
29.008333	0.1	0.349572
29.010000	0.1	0.347011
29.011667	0.1	0.345563
29.013333	0.1	0.342811
29.015000	0.1	0.338452
29.016667	0.1	0.333060
29.018333	0.1	0.326773
29.020000	0.1	0.319746
29.021667	0.1	0.312361
29.023333	0.1	0.304547
29.025000	0.1	0.296086
29.026667	0.1	0.287467
29.028333	0.1	0.279448
29.030000	0.1	0.271751
29.031667	0.1	0.263224
29.033333	0.1	0.253706
29.035000	0.1	0.244807
29.036667	0.1	0.238433
29.038333	0.1	0.235308
29.040000	0.1	0.234707
29.041667	0.1	0.234991
29.043333	0.1	0.234446
29.045000	0.1	0.232169
29.046667	0.1	0.228579
29.048333	0.1	0.224574
29.050000	0.1	0.220118
29.051667	0.1	0.214400
29.053333	0.1	0.207382
29.055000	0.1	0.200029
29.056667	0.1	0.193082
29.058333	0.1	0.186767
29.060000	0.1	0.181827
29.061667	0.1	0.179466
29.063333	0.1	0.179815
29.065000	0.1	0.181659
29.066667	0.1	0.183554
29.068333	0.1	0.184844
29.070000	0.1	0.186018
29.071667	0.1	0.187913
29.073333	0.1	0.190474
29.075000	0.1	0.192365
29.076667	0.1	0.191773
29.078333	0.1	0.188295
29.080000	0.1	0.183815
29.081667	0.1	0.180774
29.083333	0.1	0.180113
29.085000	0.1	0.180816
29.086667	0.1	0.181035
29.088333	0.1	0.180048
29.090000	0.1	0.178530
29.091667	0.1	0.177389
29.093333	0.1	0.177389
29.095000	0.1	0.179019
29.096667	0.1	0.181622
29.098333	0.1	0.183270
29.100000	0.1	0.182530
29.101667	0.1	0.179620
29.103333	0.1	0.175140
29.105000	0.1	0.169282
29.106667	0.1	0.163140
29.108333	0.1	0.158967
29.110000	0.1	0.158739
29.111667	0.1	0.163154
29.113333	0.1	0.170735
29.115000	0.1	0.177906
29.116667	0.1	0.181692
29.118333	0.1	0.181911
29.120000	0.1	0.180448
29.121667	0.1	0.179526
29.123333	0.1	0.180425
[truncated: 254,544 more chars]
