# Supplementary material for: Fade into you: genetic control of pigmentation patterns in red-flesh apple (Malus domestica)
Source: Front Plant Sci. 2025 Jan 13;15:1462545. doi: 10.3389/fpls.2024.1462545 (PMC11770013; doi:10.3389/fpls.2024.1462545)
Supplement: Supplementary file 4 [file DataSheet1.zip › CR C3UV_VIS_3/CR C3UV_VIS_3.txt]

URL	chrom://thermo-pfav3ojr/ChromeleonLocal/Instrument Data/Vanquish_MS/Dimitri/VALEMA/Pierre/Echantillons 03-04-24.seq/232.smp/UV_VIS_3.channel/UV_VIS_3.chm
Channel	UV_VIS_3

Injection Information:
Data Vault	ChromeleonLocal
Sequence	Echantillons 03-04-24
Name	CR C3
Number	11
Position	B:B2
Comment	colonne SB-AQ MeOH+5%AA
Processing Method	Quantitative
Instrument Method	VALEMA test separation GRAQ 4
Type	Unknown
Status	Finished
Inject Time	4/4/2024 1:24:49 AM +02:00
Volume (µl)	10.0000
Dilution Factor	1.0000
Weight	1.0000

Chromatogram Data Information:
Time Min. (min)	0.001667
Time Max. (min)	47.000000
Data Points	28200
Detector	UV
Generating Data System	Chromeleon 7.3.2.10759
Exporting Data System	Chromeleon 7.3.2.0
Operator	Instrument Controller
Signal Quantity	Absorbance
Signal Unit	mAU
Signal Min.	-5.688705
Signal Max.	385.620529
Channel	UV_VIS_3
Driver Name	VDAD.dll
Channel Type	Evaluation
Min. Step (s)	0.1
Max. Step (s)	0.1
Average Step (s)	0.1

Signal Parameter Information:
Signal Info	WVL:350 nm

Chromatogram Data:
Time (min)	Step (s)	Value (mAU)
0.001667	n.a.	0.000000
0.003333	0.1	0.000130
0.005000	0.1	0.000857
0.006667	0.1	0.002855
0.008333	0.1	0.006473
0.010000	0.1	0.010710
0.011667	0.1	0.013504
0.013333	0.1	0.014096
0.015000	0.1	0.013704
0.016667	0.1	0.013271
0.018333	0.1	0.012261
0.020000	0.1	0.009928
0.021667	0.1	0.006948
0.023333	0.1	0.005304
0.025000	0.1	0.006366
0.026667	0.1	0.009448
0.028333	0.1	0.011986
0.030000	0.1	0.011367
0.031667	0.1	0.006729
0.033333	0.1	-0.001001
0.035000	0.1	-0.010123
0.036667	0.1	-0.018966
0.038333	0.1	-0.026654
0.040000	0.1	-0.033388
0.041667	0.1	-0.039446
0.043333	0.1	-0.043996
0.045000	0.1	-0.046124
0.046667	0.1	-0.046268
0.048333	0.1	-0.045709
0.050000	0.1	-0.045313
0.051667	0.1	-0.044848
0.053333	0.1	-0.043265
0.055000	0.1	-0.039651
0.056667	0.1	-0.033947
0.058333	0.1	-0.027213
0.060000	0.1	-0.020880
0.061667	0.1	-0.015297
0.063333	0.1	-0.009970
0.065000	0.1	-0.005462
0.066667	0.1	-0.003432
0.068333	0.1	-0.004657
0.070000	0.1	-0.008321
0.071667	0.1	-0.012862
0.073333	0.1	-0.016605
0.075000	0.1	-0.018869
0.076667	0.1	-0.020247
0.078333	0.1	-0.021029
0.080000	0.1	-0.021183
0.081667	0.1	-0.020969
0.083333	0.1	-0.019968
0.085000	0.1	-0.017458
0.086667	0.1	-0.013737
0.088333	0.1	-0.009621
0.090000	0.1	-0.005523
0.091667	0.1	-0.001504
0.093333	0.1	0.002370
0.095000	0.1	0.005462
0.096667	0.1	0.006775
0.098333	0.1	0.005490
0.100000	0.1	0.001476
0.101667	0.1	-0.003427
0.103333	0.1	-0.006193
0.105000	0.1	-0.005597
0.106667	0.1	-0.002761
0.108333	0.1	0.000941
0.110000	0.1	0.004824
0.111667	0.1	0.008550
0.113333	0.1	0.011856
0.115000	0.1	0.014137
0.116667	0.1	0.014296
0.118333	0.1	0.011828
0.120000	0.1	0.007916
0.121667	0.1	0.004335
0.123333	0.1	0.001690
0.125000	0.1	-0.000880
0.126667	0.1	-0.004428
0.128333	0.1	-0.008927
0.130000	0.1	-0.012815
0.131667	0.1	-0.014049
0.133333	0.1	-0.011954
0.135000	0.1	-0.007306
0.136667	0.1	-0.001038
0.138333	0.1	0.006142
0.140000	0.1	0.013295
0.141667	0.1	0.018557
0.143333	0.1	0.019572
0.145000	0.1	0.016256
0.146667	0.1	0.011851
0.148333	0.1	0.009309
0.150000	0.1	0.008419
0.151667	0.1	0.007721
0.153333	0.1	0.007101
0.155000	0.1	0.007744
0.156667	0.1	0.010980
0.158333	0.1	0.017202
0.160000	0.1	0.024773
0.161667	0.1	0.030193
0.163333	0.1	0.030873
0.165000	0.1	0.027628
0.166667	0.1	0.023535
0.168333	0.1	0.021053
0.170000	0.1	0.020857
0.171667	0.1	0.021979
0.173333	0.1	0.022468
0.175000	0.1	0.021108
0.176667	0.1	0.018519
0.178333	0.1	0.016340
0.180000	0.1	0.015460
0.181667	0.1	0.015162
0.183333	0.1	0.014254
0.185000	0.1	0.012345
0.186667	0.1	0.009825
0.188333	0.1	0.007953
0.190000	0.1	0.007791
0.191667	0.1	0.008829
0.193333	0.1	0.010217
0.195000	0.1	0.011912
0.196667	0.1	0.013253
0.198333	0.1	0.012862
0.200000	0.1	0.010943
0.201667	0.1	0.009458
0.203333	0.1	0.009914
0.205000	0.1	0.011898
0.206667	0.1	0.013094
0.208333	0.1	0.011367
0.210000	0.1	0.007600
0.211667	0.1	0.005015
0.213333	0.1	0.004969
0.215000	0.1	0.006026
0.216667	0.1	0.006948
0.218333	0.1	0.008191
0.220000	0.1	0.010794
0.221667	0.1	0.014799
0.223333	0.1	0.018561
0.225000	0.1	0.019870
0.226667	0.1	0.018179
0.228333	0.1	0.015143
0.230000	0.1	0.013020
0.231667	0.1	0.012945
0.233333	0.1	0.014440
0.235000	0.1	0.016191
0.236667	0.1	0.017402
0.238333	0.1	0.017923
0.240000	0.1	0.017234
0.241667	0.1	0.014538
0.243333	0.1	0.010263
0.245000	0.1	0.006016
0.246667	0.1	0.003041
0.248333	0.1	0.001788
0.250000	0.1	0.002077
0.251667	0.1	0.003143
0.253333	0.1	0.004703
0.255000	0.1	0.007120
0.256667	0.1	0.009872
0.258333	0.1	0.011418
0.260000	0.1	0.010752
0.261667	0.1	0.008624
0.263333	0.1	0.007185
0.265000	0.1	0.008140
0.266667	0.1	0.011208
0.268333	0.1	0.014999
0.270000	0.1	0.018217
0.271667	0.1	0.019162
0.273333	0.1	0.016149
0.275000	0.1	0.009844
0.276667	0.1	0.002822
0.278333	0.1	-0.003153
0.280000	0.1	-0.007162
0.281667	0.1	-0.008121
0.283333	0.1	-0.005639
0.285000	0.1	-0.000088
0.286667	0.1	0.007912
0.288333	0.1	0.016354
0.290000	0.1	0.021798
0.291667	0.1	0.021863
0.293333	0.1	0.017220
0.295000	0.1	0.011055
0.296667	0.1	0.006757
0.298333	0.1	0.005635
0.300000	0.1	0.006678
0.301667	0.1	0.008377
0.303333	0.1	0.010268
0.305000	0.1	0.012536
0.306667	0.1	0.014547
0.308333	0.1	0.014962
0.310000	0.1	0.013574
0.311667	0.1	0.011302
0.313333	0.1	0.008629
0.315000	0.1	0.006347
0.316667	0.1	0.006114
0.318333	0.1	0.008163
0.320000	0.1	0.010813
0.321667	0.1	0.012307
0.323333	0.1	0.011735
0.325000	0.1	0.009118
0.326667	0.1	0.005215
0.328333	0.1	0.001136
0.330000	0.1	-0.001905
0.331667	0.1	-0.003222
0.333333	0.1	-0.003013
0.335000	0.1	-0.001751
0.336667	0.1	0.000275
0.338333	0.1	0.002715
0.340000	0.1	0.004815
0.341667	0.1	0.005718
0.343333	0.1	0.005369
0.345000	0.1	0.004028
0.346667	0.1	0.001015
0.348333	0.1	-0.004540
0.350000	0.1	-0.011832
0.351667	0.1	-0.018305
0.353333	0.1	-0.021514
0.355000	0.1	-0.020955
0.356667	0.1	-0.018026
0.358333	0.1	-0.014016
0.360000	0.1	-0.009057
0.361667	0.1	-0.003749
0.363333	0.1	0.000130
0.365000	0.1	0.001788
0.366667	0.1	0.002156
0.368333	0.1	0.002375
0.370000	0.1	0.002971
0.371667	0.1	0.003795
0.373333	0.1	0.004168
0.375000	0.1	0.003097
0.376667	0.1	-0.000014
0.378333	0.1	-0.004363
0.380000	0.1	-0.007977
0.381667	0.1	-0.009169
0.383333	0.1	-0.007492
0.385000	0.1	-0.003399
0.386667	0.1	0.002170
0.388333	0.1	0.007562
0.390000	0.1	0.010720
0.391667	0.1	0.010235
0.393333	0.1	0.006403
0.395000	0.1	0.001201
0.396667	0.1	-0.003064
0.398333	0.1	-0.005346
0.400000	0.1	-0.005825
0.401667	0.1	-0.004764
0.403333	0.1	-0.002477
0.405000	0.1	-0.000112
0.406667	0.1	0.001085
0.408333	0.1	0.000666
0.410000	0.1	-0.001052
0.411667	0.1	-0.002477
0.413333	0.1	-0.000917
0.415000	0.1	0.004894
0.416667	0.1	0.013043
0.418333	0.1	0.019823
0.420000	0.1	0.022608
0.421667	0.1	0.021355
0.423333	0.1	0.017937
0.425000	0.1	0.013998
0.426667	0.1	0.009779
0.428333	0.1	0.005597
0.430000	0.1	0.002421
0.431667	0.1	-0.000084
0.433333	0.1	-0.003390
0.435000	0.1	-0.007800
0.436667	0.1	-0.012275
0.438333	0.1	-0.015576
0.440000	0.1	-0.016582
0.441667	0.1	-0.014543
0.443333	0.1	-0.009793
0.445000	0.1	-0.003218
0.446667	0.1	0.004657
0.448333	0.1	0.013346
0.450000	0.1	0.022021
0.451667	0.1	0.029393
0.453333	0.1	0.033556
0.455000	0.1	0.033253
0.456667	0.1	0.029583
0.458333	0.1	0.025686
0.460000	0.1	0.024252
0.461667	0.1	0.025304
0.463333	0.1	0.026552
0.465000	0.1	0.025528
0.466667	0.1	0.021812
0.468333	0.1	0.017285
0.470000	0.1	0.014175
0.471667	0.1	0.013160
0.473333	0.1	0.013257
0.475000	0.1	0.013630
0.476667	0.1	0.014822
0.478333	0.1	0.017374
0.480000	0.1	0.020606
0.481667	0.1	0.023176
0.483333	0.1	0.023935
0.485000	0.1	0.022566
0.486667	0.1	0.019944
0.488333	0.1	0.017798
0.490000	0.1	0.017579
0.491667	0.1	0.019665
0.493333	0.1	0.023572
0.495000	0.1	0.028168
0.496667	0.1	0.031516
0.498333	0.1	0.032107
0.500000	0.1	0.030184
0.501667	0.1	0.027064
0.503333	0.1	0.024154
0.505000	0.1	0.022282
0.506667	0.1	0.020890
0.508333	0.1	0.018864
0.510000	0.1	0.016056
0.511667	0.1	0.012941
0.513333	0.1	0.010054
0.515000	0.1	0.007884
0.516667	0.1	0.006096
0.518333	0.1	0.003520
0.520000	0.1	-0.000396
0.521667	0.1	-0.004657
0.523333	0.1	-0.007171
0.525000	0.1	-0.006459
0.526667	0.1	-0.002999
0.528333	0.1	0.001621
0.530000	0.1	0.005984
0.531667	0.1	0.008848
0.533333	0.1	0.009430
0.535000	0.1	0.007860
0.536667	0.1	0.005183
0.538333	0.1	0.003208
0.540000	0.1	0.003702
0.541667	0.1	0.006929
0.543333	0.1	0.011097
0.545000	0.1	0.013644
0.546667	0.1	0.013756
0.548333	0.1	0.012806
0.550000	0.1	0.012028
0.551667	0.1	0.011814
0.553333	0.1	0.012899
0.555000	0.1	0.015874
0.556667	0.1	0.019940
0.558333	0.1	0.023232
0.560000	0.1	0.023548
0.561667	0.1	0.019516
0.563333	0.1	0.012005
0.565000	0.1	0.003362
0.566667	0.1	-0.004489
0.568333	0.1	-0.010207
0.570000	0.1	-0.012922
0.571667	0.1	-0.013118
0.573333	0.1	-0.012461
0.575000	0.1	-0.012428
0.576667	0.1	-0.013225
0.578333	0.1	-0.014124
0.580000	0.1	-0.014766
0.581667	0.1	-0.015278
0.583333	0.1	-0.015381
0.585000	0.1	-0.014910
0.586667	0.1	-0.014789
0.588333	0.1	-0.016172
0.590000	0.1	-0.018436
0.591667	0.1	-0.018990
0.593333	0.1	-0.016117
0.595000	0.1	-0.011469
0.596667	0.1	-0.008079
0.598333	0.1	-0.006938
0.600000	0.1	-0.007614
0.601667	0.1	-0.010016
0.603333	0.1	-0.013644
0.605000	0.1	-0.016959
0.606667	0.1	-0.018547
0.608333	0.1	-0.018342
0.610000	0.1	-0.017239
0.611667	0.1	-0.015791
0.613333	0.1	-0.014077
0.615000	0.1	-0.012405
0.616667	0.1	-0.010901
0.618333	0.1	-0.008671
0.620000	0.1	-0.005015
0.621667	0.1	-0.001146
0.623333	0.1	0.000787
0.625000	0.1	-0.000447
0.626667	0.1	-0.004862
0.628333	0.1	-0.011385
0.630000	0.1	-0.018175
0.631667	0.1	-0.023535
0.633333	0.1	-0.026445
0.635000	0.1	-0.026892
0.636667	0.1	-0.026328
0.638333	0.1	-0.026291
0.640000	0.1	-0.026315
0.641667	0.1	-0.025048
0.643333	0.1	-0.022962
0.645000	0.1	-0.021746
0.646667	0.1	-0.022030
0.648333	0.1	-0.023306
0.650000	0.1	-0.025085
0.651667	0.1	-0.027157
0.653333	0.1	-0.029169
0.655000	0.1	-0.030715
0.656667	0.1	-0.031991
0.658333	0.1	-0.033211
0.660000	0.1	-0.033355
0.661667	0.1	-0.030813
0.663333	0.1	-0.025397
0.665000	0.1	-0.019032
0.666667	0.1	-0.014300
0.668333	0.1	-0.012503
0.670000	0.1	-0.012899
0.671667	0.1	-0.012992
0.673333	0.1	-0.010598
0.675000	0.1	-0.006054
0.676667	0.1	-0.001178
0.678333	0.1	0.002845
0.680000	0.1	0.004852
0.681667	0.1	0.003381
0.683333	0.1	-0.001378
0.685000	0.1	-0.007143
0.686667	0.1	-0.011306
0.688333	0.1	-0.012522
0.690000	0.1	-0.011725
0.691667	0.1	-0.011474
0.693333	0.1	-0.013728
0.695000	0.1	-0.018203
0.696667	0.1	-0.022193
0.698333	0.1	-0.022245
0.700000	0.1	-0.017565
0.701667	0.1	-0.011078
0.703333	0.1	-0.006454
0.705000	0.1	-0.005085
0.706667	0.1	-0.005667
0.708333	0.1	-0.006300
0.710000	0.1	-0.006901
0.711667	0.1	-0.008461
0.713333	0.1	-0.010668
0.715000	0.1	-0.011940
0.716667	0.1	-0.011395
0.718333	0.1	-0.009746
0.720000	0.1	-0.008456
0.721667	0.1	-0.008708
0.723333	0.1	-0.010626
0.725000	0.1	-0.012885
0.726667	0.1	-0.013555
0.728333	0.1	-0.011991
0.730000	0.1	-0.009099
0.731667	0.1	-0.005611
0.733333	0.1	-0.001984
0.735000	0.1	0.000610
0.736667	0.1	0.001183
0.738333	0.1	-0.000102
0.740000	0.1	-0.002575
0.741667	0.1	-0.005835
0.743333	0.1	-0.009676
0.745000	0.1	-0.013341
0.746667	0.1	-0.015367
0.748333	0.1	-0.015339
0.750000	0.1	-0.015064
0.751667	0.1	-0.016745
0.753333	0.1	-0.020587
0.755000	0.1	-0.024913
0.756667	0.1	-0.027912
0.758333	0.1	-0.028810
0.760000	0.1	-0.028103
0.761667	0.1	-0.026813
0.763333	0.1	-0.025146
0.765000	0.1	-0.022608
0.766667	0.1	-0.019744
0.768333	0.1	-0.018054
0.770000	0.1	-0.018370
0.771667	0.1	-0.020289
0.773333	0.1	-0.022273
0.775000	0.1	-0.022589
0.776667	0.1	-0.020717
0.778333	0.1	-0.017458
0.780000	0.1	-0.013970
0.781667	0.1	-0.011474
0.783333	0.1	-0.010482
0.785000	0.1	-0.009714
0.786667	0.1	-0.008037
0.788333	0.1	-0.007008
0.790000	0.1	-0.009499
0.791667	0.1	-0.016876
0.793333	0.1	-0.027507
0.795000	0.1	-0.036983
0.796667	0.1	-0.041076
0.798333	0.1	-0.038752
0.800000	0.1	-0.031809
0.801667	0.1	-0.023004
0.803333	0.1	-0.014836
0.805000	0.1	-0.009015
0.806667	0.1	-0.007101
0.808333	0.1	-0.010063
0.810000	0.1	-0.016424
0.811667	0.1	-0.022831
0.813333	0.1	-0.026636
0.815000	0.1	-0.027064
0.816667	0.1	-0.024727
0.818333	0.1	-0.021043
0.820000	0.1	-0.017984
0.821667	0.1	-0.016685
0.823333	0.1	-0.016093
0.825000	0.1	-0.014920
0.826667	0.1	-0.013663
0.828333	0.1	-0.012796
0.830000	0.1	-0.011041
0.831667	0.1	-0.007153
0.833333	0.1	-0.001611
0.835000	0.1	0.003609
0.836667	0.1	0.005998
0.838333	0.1	0.004051
0.840000	0.1	-0.001946
0.841667	0.1	-0.010296
0.843333	0.1	-0.018538
0.845000	0.1	-0.024573
0.846667	0.1	-0.027800
0.848333	0.1	-0.029169
0.850000	0.1	-0.030021
0.851667	0.1	-0.030464
0.853333	0.1	-0.029285
0.855000	0.1	-0.025965
0.856667	0.1	-0.021444
0.858333	0.1	-0.016950
0.860000	0.1	-0.013644
0.861667	0.1	-0.012140
0.863333	0.1	-0.011390
0.865000	0.1	-0.009788
0.866667	0.1	-0.007255
0.868333	0.1	-0.004913
0.870000	0.1	-0.003851
0.871667	0.1	-0.004838
0.873333	0.1	-0.007637
0.875000	0.1	-0.010985
0.876667	0.1	-0.014519
0.878333	0.1	-0.018822
0.880000	0.1	-0.023348
0.881667	0.1	-0.026515
0.883333	0.1	-0.027358
0.885000	0.1	-0.026412
0.886667	0.1	-0.025481
0.888333	0.1	-0.025453
0.890000	0.1	-0.025174
0.891667	0.1	-0.023535
0.893333	0.1	-0.020927
0.895000	0.1	-0.018501
0.896667	0.1	-0.017420
0.898333	0.1	-0.018347
0.900000	0.1	-0.020689
0.901667	0.1	-0.022645
0.903333	0.1	-0.022971
0.905000	0.1	-0.022282
0.906667	0.1	-0.021732
0.908333	0.1	-0.021346
0.910000	0.1	-0.020517
0.911667	0.1	-0.019330
0.913333	0.1	-0.018547
0.915000	0.1	-0.018487
0.916667	0.1	-0.018813
0.918333	0.1	-0.019278
0.920000	0.1	-0.019646
0.921667	0.1	-0.019413
0.923333	0.1	-0.018249
0.925000	0.1	-0.016270
0.926667	0.1	-0.013234
0.928333	0.1	-0.008536
0.930000	0.1	-0.002799
0.931667	0.1	0.002105
0.933333	0.1	0.005108
0.935000	0.1	0.006119
0.936667	0.1	0.005444
0.938333	0.1	0.004424
0.940000	0.1	0.003944
0.941667	0.1	0.002231
0.943333	0.1	-0.003171
0.945000	0.1	-0.012210
0.946667	0.1	-0.022110
0.948333	0.1	-0.028880
0.950000	0.1	-0.029504
0.951667	0.1	-0.024154
0.953333	0.1	-0.015912
0.955000	0.1	-0.008391
0.956667	0.1	-0.004116
0.958333	0.1	-0.003846
0.960000	0.1	-0.006328
0.961667	0.1	-0.009290
0.963333	0.1	-0.010799
0.965000	0.1	-0.009616
0.966667	0.1	-0.005853
0.968333	0.1	-0.001444
0.970000	0.1	0.001467
0.971667	0.1	0.002468
0.973333	0.1	0.002696
0.975000	0.1	0.003129
0.976667	0.1	0.003502
0.978333	0.1	0.002645
0.980000	0.1	-0.000088
0.981667	0.1	-0.003488
0.983333	0.1	-0.005467
0.985000	0.1	-0.005169
0.986667	0.1	-0.003525
0.988333	0.1	-0.002692
0.990000	0.1	-0.005038
0.991667	0.1	-0.010789
0.993333	0.1	-0.016978
0.995000	0.1	-0.019674
0.996667	0.1	-0.016433
0.998333	0.1	-0.007912
1.000000	0.1	0.001839
1.001667	0.1	0.008540
1.003333	0.1	0.011302
1.005000	0.1	0.011483
1.006667	0.1	0.009481
1.008333	0.1	0.004945
1.010000	0.1	-0.001178
1.011667	0.1	-0.006808
1.013333	0.1	-0.010189
1.015000	0.1	-0.010580
1.016667	0.1	-0.008941
1.018333	0.1	-0.007534
1.020000	0.1	-0.007413
1.021667	0.1	-0.007274
1.023333	0.1	-0.005411
1.025000	0.1	-0.002035
1.026667	0.1	0.000731
1.028333	0.1	0.001090
1.030000	0.1	-0.000801
1.031667	0.1	-0.003777
1.033333	0.1	-0.006887
1.035000	0.1	-0.009853
1.036667	0.1	-0.012564
1.038333	0.1	-0.014473
1.040000	0.1	-0.014813
1.041667	0.1	-0.012834
1.043333	0.1	-0.008433
1.045000	0.1	-0.003246
1.046667	0.1	0.000093
1.048333	0.1	-0.000056
1.050000	0.1	-0.003329
1.051667	0.1	-0.008051
1.053333	0.1	-0.012647
1.055000	0.1	-0.015814
1.056667	0.1	-0.015819
1.058333	0.1	-0.011814
1.060000	0.1	-0.005481
1.061667	0.1	0.000582
1.063333	0.1	0.005416
1.065000	0.1	0.009104
1.066667	0.1	0.011064
1.068333	0.1	0.009839
1.070000	0.1	0.003804
1.071667	0.1	-0.006962
1.073333	0.1	-0.019018
1.075000	0.1	-0.027441
1.076667	0.1	-0.029719
1.078333	0.1	-0.026654
1.080000	0.1	-0.020401
1.081667	0.1	-0.013262
1.083333	0.1	-0.008009
1.085000	0.1	-0.007544
1.086667	0.1	-0.012312
1.088333	0.1	-0.019073
1.090000	0.1	-0.023870
1.091667	0.1	-0.024764
1.093333	0.1	-0.021546
1.095000	0.1	-0.015302
1.096667	0.1	-0.008093
1.098333	0.1	-0.001439
1.100000	0.1	0.003888
1.101667	0.1	0.006766
1.103333	0.1	0.006547
1.105000	0.1	0.004000
1.106667	0.1	0.000144
1.108333	0.1	-0.004228
1.110000	0.1	-0.008196
1.111667	0.1	-0.011493
1.113333	0.1	-0.014785
1.115000	0.1	-0.018333
1.116667	0.1	-0.021588
1.118333	0.1	-0.024149
1.120000	0.1	-0.025975
1.121667	0.1	-0.026701
1.123333	0.1	-0.026170
1.125000	0.1	-0.025006
1.126667	0.1	-0.023772
1.128333	0.1	-0.022398
1.130000	0.1	-0.020424
1.131667	0.1	-0.017481
1.133333	0.1	-0.013681
1.135000	0.1	-0.009201
1.136667	0.1	-0.004340
1.138333	0.1	-0.000335
1.140000	0.1	0.001481
1.141667	0.1	0.001420
1.143333	0.1	0.001080
1.145000	0.1	0.001448
1.146667	0.1	0.001779
1.148333	0.1	0.000503
1.150000	0.1	-0.002431
1.151667	0.1	-0.005127
1.153333	0.1	-0.006473
1.155000	0.1	-0.007888
1.156667	0.1	-0.011348
1.158333	0.1	-0.016317
1.160000	0.1	-0.019874
1.161667	0.1	-0.019926
1.163333	0.1	-0.017369
1.165000	0.1	-0.014529
1.166667	0.1	-0.012694
1.168333	0.1	-0.011977
1.170000	0.1	-0.011818
1.171667	0.1	-0.011087
1.173333	0.1	-0.009602
1.175000	0.1	-0.008601
1.176667	0.1	-0.008629
1.178333	0.1	-0.008936
1.180000	0.1	-0.009108
1.181667	0.1	-0.009416
1.183333	0.1	-0.010114
1.185000	0.1	-0.011199
1.186667	0.1	-0.012387
1.188333	0.1	-0.013444
1.190000	0.1	-0.014417
1.191667	0.1	-0.015022
1.193333	0.1	-0.014179
1.195000	0.1	-0.011227
1.196667	0.1	-0.007469
1.198333	0.1	-0.005490
1.200000	0.1	-0.006761
1.201667	0.1	-0.010435
1.203333	0.1	-0.014501
1.205000	0.1	-0.017504
1.206667	0.1	-0.019129
1.208333	0.1	-0.019502
1.210000	0.1	-0.018147
1.211667	0.1	-0.014333
1.213333	0.1	-0.008876
1.215000	0.1	-0.004494
1.216667	0.1	-0.003180
1.218333	0.1	-0.004033
1.220000	0.1	-0.004815
1.221667	0.1	-0.004778
1.223333	0.1	-0.004517
1.225000	0.1	-0.004452
1.226667	0.1	-0.004955
1.228333	0.1	-0.006719
1.230000	0.1	-0.009616
1.231667	0.1	-0.011856
1.233333	0.1	-0.011707
1.235000	0.1	-0.009774
1.236667	0.1	-0.008130
1.238333	0.1	-0.007730
1.240000	0.1	-0.008107
1.241667	0.1	-0.008242
1.243333	0.1	-0.007390
1.245000	0.1	-0.006352
1.246667	0.1	-0.006570
1.248333	0.1	-0.008098
1.250000	0.1	-0.010040
1.251667	0.1	-0.011539
1.253333	0.1	-0.012321
1.255000	0.1	-0.013700
1.256667	0.1	-0.017295
1.258333	0.1	-0.022436
1.260000	0.1	-0.026892
1.261667	0.1	-0.028764
1.263333	0.1	-0.026789
1.265000	0.1	-0.021379
1.266667	0.1	-0.015241
1.268333	0.1	-0.010980
1.270000	0.1	-0.009090
1.271667	0.1	-0.008615
1.273333	0.1	-0.008489
1.275000	0.1	-0.008112
1.276667	0.1	-0.007306
1.278333	0.1	-0.005914
1.280000	0.1	-0.003893
1.281667	0.1	-0.002030
1.283333	0.1	-0.001695
1.285000	0.1	-0.003362
1.286667	0.1	-0.006338
1.288333	0.1	-0.009905
1.290000	0.1	-0.013453
1.291667	0.1	-0.015758
1.293333	0.1	-0.015562
1.295000	0.1	-0.012820
1.296667	0.1	-0.008540
1.298333	0.1	-0.003953
1.300000	0.1	-0.000042
1.301667	0.1	0.002794
1.303333	0.1	0.004857
1.305000	0.1	0.006855
1.306667	0.1	0.009569
1.308333	0.1	0.013043
1.310000	0.1	0.015949
1.311667	0.1	0.016517
1.313333	0.1	0.014487
1.315000	0.1	0.011176
1.316667	0.1	0.007460
1.318333	0.1	0.003548
1.320000	0.1	0.000433
1.321667	0.1	0.000084
1.323333	0.1	0.004107
1.325000	0.1	0.013039
1.326667	0.1	0.026519
1.328333	0.1	0.043190
1.330000	0.1	0.061058
1.331667	0.1	0.079107
1.333333	0.1	0.097868
1.335000	0.1	0.118092
1.336667	0.1	0.139084
1.338333	0.1	0.158502
1.340000	0.1	0.173911
1.341667	0.1	0.184742
1.343333	0.1	0.191727
1.345000	0.1	0.194502
1.346667	0.1	0.191741
1.348333	0.1	0.182982
1.350000	0.1	0.168998
1.351667	0.1	0.151866
1.353333	0.1	0.135298
1.355000	0.1	0.122935
1.356667	0.1	0.115535
1.358333	0.1	0.110622
1.360000	0.1	0.104969
1.361667	0.1	0.096918
1.363333	0.1	0.086450
1.365000	0.1	0.074436
1.366667	0.1	0.061798
1.368333	0.1	0.049216
1.370000	0.1	0.037942
1.371667	0.1	0.028908
1.373333	0.1	0.021001
1.375000	0.1	0.012764
1.376667	0.1	0.004838
1.378333	0.1	-0.000899
1.380000	0.1	-0.003381
1.381667	0.1	-0.002929
1.383333	0.1	-0.001099
1.385000	0.1	-0.000214
1.386667	0.1	-0.001900
1.388333	0.1	-0.006091
1.390000	0.1	-0.011828
1.391667	0.1	-0.018268
1.393333	0.1	-0.024214
1.395000	0.1	-0.028615
1.396667	0.1	-0.032284
1.398333	0.1	-0.036848
1.400000	0.1	-0.042231
1.401667	0.1	-0.047106
1.403333	0.1	-0.050562
1.405000	0.1	-0.052615
1.406667	0.1	-0.054650
1.408333	0.1	-0.059181
1.410000	0.1	-0.067628
1.411667	0.1	-0.078655
1.413333	0.1	-0.089118
1.415000	0.1	-0.096299
1.416667	0.1	-0.099437
1.418333	0.1	-0.099782
1.420000	0.1	-0.099200
1.421667	0.1	-0.098846
1.423333	0.1	-0.099111
1.425000	0.1	-0.099875
1.426667	0.1	-0.100471
1.428333	0.1	-0.099554
1.430000	0.1	-0.095638
1.431667	0.1	-0.088797
1.433333	0.1	-0.081412
1.435000	0.1	-0.076173
1.436667	0.1	-0.073593
1.438333	0.1	-0.071442
1.440000	0.1	-0.066804
1.441667	0.1	-0.058771
1.443333	0.1	-0.048494
1.445000	0.1	-0.037015
1.446667	0.1	-0.024866
1.448333	0.1	-0.013486
1.450000	0.1	-0.004708
1.451667	0.1	0.001271
1.453333	0.1	0.005746
1.455000	0.1	0.009448
1.456667	0.1	0.012126
1.458333	0.1	0.013495
1.460000	0.1	0.013667
1.461667	0.1	0.013853
1.463333	0.1	0.016377
1.465000	0.1	0.022468
1.466667	0.1	0.030887
1.468333	0.1	0.039483
1.470000	0.1	0.046943
1.471667	0.1	0.053314
1.473333	0.1	0.059376
1.475000	0.1	0.064899
1.476667	0.1	0.068201
1.478333	0.1	0.068289
1.480000	0.1	0.066329
1.481667	0.1	0.064527
1.483333	0.1	0.063884
1.485000	0.1	0.063339
1.486667	0.1	0.060932
1.488333	0.1	0.055684
1.490000	0.1	0.048615
1.491667	0.1	0.042068
1.493333	0.1	0.038012
1.495000	0.1	0.036843
1.496667	0.1	0.037765
1.498333	0.1	0.040410
1.500000	0.1	0.045677
1.501667	0.1	0.053952
1.503333	0.1	0.063619
1.505000	0.1	0.072215
1.506667	0.1	0.078282
1.508333	0.1	0.081784
1.510000	0.1	0.083041
1.511667	0.1	0.082208
1.513333	0.1	0.080573
1.515000	0.1	0.080741
1.516667	0.1	0.084722
1.518333	0.1	0.093114
1.520000	0.1	0.105258
1.521667	0.1	0.118623
1.523333	0.1	0.129635
1.525000	0.1	0.136723
1.526667	0.1	0.141892
1.528333	0.1	0.148085
1.530000	0.1	0.155992
1.531667	0.1	0.164802
1.533333	0.1	0.174390
1.535000	0.1	0.184807
1.536667	0.1	0.195224
1.538333	0.1	0.204956
1.540000	0.1	0.214409
1.541667	0.1	0.224169
1.543333	0.1	0.234237
1.545000	0.1	0.243802
1.546667	0.1	0.251443
1.548333	0.1	0.257008
1.550000	0.1	0.262694
1.551667	0.1	0.270964
1.553333	0.1	0.282098
1.555000	0.1	0.294033
1.556667	0.1	0.304114
1.558333	0.1	0.311295
1.560000	0.1	0.316896
1.561667	0.1	0.323146
1.563333	0.1	0.331914
1.565000	0.1	0.345386
1.566667	0.1	0.366098
1.568333	0.1	0.394643
1.570000	0.1	0.428818
1.571667	0.1	0.466439
1.573333	0.1	0.506626
1.575000	0.1	0.548204
1.576667	0.1	0.590361
1.578333	0.1	0.633895
1.580000	0.1	0.679432
1.581667	0.1	0.725654
1.583333	0.1	0.770357
1.585000	0.1	0.811489
1.586667	0.1	0.846372
1.588333	0.1	0.871206
1.590000	0.1	0.882549
1.591667	0.1	0.878805
1.593333	0.1	0.860579
1.595000	0.1	0.830363
1.596667	0.1	0.791219
1.598333	0.1	0.746180
1.600000	0.1	0.700201
1.601667	0.1	0.662194
1.603333	0.1	0.644913
1.605000	0.1	0.663316
1.606667	0.1	0.733174
1.608333	0.1	0.869809
1.610000	0.1	1.085498
1.611667	0.1	1.387866
1.613333	0.1	1.779944
1.615000	0.1	2.258136
1.616667	0.1	2.810103
1.618333	0.1	3.417162
1.620000	0.1	4.058369
1.621667	0.1	4.713181
1.623333	0.1	5.363571
1.625000	0.1	5.995403
1.626667	0.1	6.598113
1.628333	0.1	7.163375
1.630000	0.1	7.685605
1.631667	0.1	8.163229
1.633333	0.1	8.597085
1.635000	0.1	8.987673
1.636667	0.1	9.334288
1.638333	0.1	9.635109
1.640000	0.1	9.887228
1.641667	0.1	10.088091
1.643333	0.1	10.237405
1.645000	0.1	10.336721
1.646667	0.1	10.388144
1.648333	0.1	10.394491
1.650000	0.1	10.359748
1.651667	0.1	10.288781
1.653333	0.1	10.186485
1.655000	0.1	10.057306
1.656667	0.1	9.905244
1.658333	0.1	9.734300
1.660000	0.1	9.549004
1.661667	0.1	9.353268
1.663333	0.1	9.149341
1.665000	0.1	8.939239
1.666667	0.1	8.726106
1.668333	0.1	8.512777
1.670000	0.1	8.299868
1.671667	0.1	8.086059
1.673333	0.1	7.869722
1.675000	0.1	7.649749
1.676667	0.1	7.425640
1.678333	0.1	7.198234
1.680000	0.1	6.970097
1.681667	0.1	6.743646
1.683333	0.1	6.519356
1.685000	0.1	6.296765
1.686667	0.1	6.075855
1.688333	0.1	5.856114
1.690000	0.1	5.636020
1.691667	0.1	5.415254
1.693333	0.1	5.196123
1.695000	0.1	4.981533
1.696667	0.1	4.772865
1.698333	0.1	4.570014
1.700000	0.1	4.371419
1.701667	0.1	4.174430
1.703333	0.1	3.977646
1.705000	0.1	3.782273
1.706667	0.1	3.590654
1.708333	0.1	3.404883
1.710000	0.1	3.226381
1.711667	0.1	3.055329
1.713333	0.1	2.891077
1.715000	0.1	2.733078
1.716667	0.1	2.580341
1.718333	0.1	2.431781
1.720000	0.1	2.287957
1.721667	0.1	2.150415
1.723333	0.1	2.019806
1.725000	0.1	1.895921
1.726667	0.1	1.778076
1.728333	0.1	1.665247
1.730000	0.1	1.556631
1.731667	0.1	1.452020
1.733333	0.1	1.351717
1.735000	0.1	1.256717
1.736667	0.1	1.168330
1.738333	0.1	1.086751
1.740000	0.1	1.011076
1.741667	0.1	0.940501
1.743333	0.1	0.874279
1.745000	0.1	0.811080
1.746667	0.1	0.749589
1.748333	0.1	0.689821
1.750000	0.1	0.633248
1.751667	0.1	0.581238
1.753333	0.1	0.533755
1.755000	0.1	0.489540
1.756667	0.1	0.447459
1.758333	0.1	0.407426
1.760000	0.1	0.369586
1.761667	0.1	0.333199
1.763333	0.1	0.297977
1.765000	0.1	0.265287
1.766667	0.1	0.235881
1.768333	0.1	0.208225
1.770000	0.1	0.180472
1.771667	0.1	0.152458
1.773333	0.1	0.125365
1.775000	0.1	0.100643
1.776667	0.1	0.079297
1.778333	0.1	0.061477
1.780000	0.1	0.046664
1.781667	0.1	0.034226
1.783333	0.1	0.023567
1.785000	0.1	0.013611
1.786667	0.1	0.002580
1.788333	0.1	-0.010920
1.790000	0.1	-0.026650
1.791667	0.1	-0.043116
1.793333	0.1	-0.058739
1.795000	0.1	-0.072909
1.796667	0.1	-0.085896
1.798333	0.1	-0.098017
1.800000	0.1	-0.109016
1.801667	0.1	-0.118129
1.803333	0.1	-0.124993
1.805000	0.1	-0.130213
1.806667	0.1	-0.134725
1.808333	0.1	-0.139731
1.810000	0.1	-0.146586
1.811667	0.1	-0.155251
1.813333	0.1	-0.164281
1.815000	0.1	-0.172663
1.816667	0.1	-0.180420
1.818333	0.1	-0.188029
1.820000	0.1	-0.195913
1.821667	0.1	-0.203708
1.823333	0.1	-0.210670
1.825000	0.1	-0.216677
1.826667	0.1	-0.221501
1.828333	0.1	-0.224025
1.830000	0.1	-0.223364
1.831667	0.1	-0.220165
1.833333	0.1	-0.216337
1.835000	0.1	-0.213757
1.836667	0.1	-0.213464
1.838333	0.1	-0.215168
1.840000	0.1	-0.217799
1.841667	0.1	-0.221175
1.843333	0.1	-0.225548
1.845000	0.1	-0.229520
1.846667	0.1	-0.231313
1.848333	0.1	-0.231257
1.850000	0.1	-0.230791
1.851667	0.1	-0.230093
1.853333	0.1	-0.227410
1.855000	0.1	-0.220402
1.856667	0.1	-0.208500
1.858333	0.1	-0.193422
1.860000	0.1	-0.177012
1.861667	0.1	-0.159531
1.863333	0.1	-0.140490
1.865000	0.1	-0.120215
1.866667	0.1	-0.099577
1.868333	0.1	-0.078408
1.870000	0.1	-0.055586
1.871667	0.1	-0.030664
1.873333	0.1	-0.003916
1.875000	0.1	0.024932
1.876667	0.1	0.056541
1.878333	0.1	0.091232
1.880000	0.1	0.128835
1.881667	0.1	0.168369
1.883333	0.1	0.209003
1.885000	0.1	0.251443
1.886667	0.1	0.296277
1.888333	0.1	0.341507
1.890000	0.1	0.383686
1.891667	0.1	0.420259
1.893333	0.1	0.449852
1.895000	0.1	0.472069
1.896667	0.1	0.488022
1.898333	0.1	0.499785
1.900000	0.1	0.508428
1.901667	0.1	0.513471
1.903333	0.1	0.514491
1.905000	0.1	0.512106
1.906667	0.1	0.507724
1.908333	0.1	0.503389
1.910000	0.1	0.500218
1.911667	0.1	0.496414
1.913333	0.1	0.488716
1.915000	0.1	0.475720
1.916667	0.1	0.458113
1.918333	0.1	0.436916
1.920000	0.1	0.413787
1.921667	0.1	0.391989
1.923333	0.1	0.374289
1.925000	0.1	0.360915
1.926667	0.1	0.350592
1.928333	0.1	0.341209
1.930000	0.1	0.329721
1.931667	0.1	0.314279
1.933333	0.1	0.296067
1.935000	0.1	0.277497
1.936667	0.1	0.259676
1.938333	0.1	0.242670
1.940000	0.1	0.226991
1.941667	0.1	0.213259
1.943333	0.1	0.201059
1.945000	0.1	0.189389
1.946667	0.1	0.177864
1.948333	0.1	0.166716
1.950000	0.1	0.155908
1.951667	0.1	0.144523
1.953333	0.1	0.131363
1.955000	0.1	0.116732
1.956667	0.1	0.102385
1.958333	0.1	0.089426
1.960000	0.1	0.078036
1.961667	0.1	0.068354
1.963333	0.1	0.060103
1.965000	0.1	0.052261
1.966667	0.1	0.044089
1.968333	0.1	0.036038
1.970000	0.1	0.029486
1.971667	0.1	0.025281
1.973333	0.1	0.022165
1.975000	0.1	0.017313
1.976667	0.1	0.008424
1.978333	0.1	-0.004852
1.980000	0.1	-0.020675
1.981667	0.1	-0.036084
1.983333	0.1	-0.049328
1.985000	0.1	-0.060634
1.986667	0.1	-0.070599
1.988333	0.1	-0.079190
1.990000	0.1	-0.086678
1.991667	0.1	-0.093854
1.993333	0.1	-0.101184
1.995000	0.1	-0.108602
1.996667	0.1	-0.115326
1.998333	0.1	-0.120238
2.000000	0.1	-0.123512
2.001667	0.1	-0.127563
2.003333	0.1	-0.134837
2.005000	0.1	-0.145249
2.006667	0.1	-0.156583
2.008333	0.1	-0.166628
2.010000	0.1	-0.174632
2.011667	0.1	-0.181240
2.013333	0.1	-0.187554
2.015000	0.1	-0.194279
2.016667	0.1	-0.200667
2.018333	0.1	-0.204691
2.020000	0.1	-0.205534
2.021667	0.1	-0.204635
2.023333	0.1	-0.203573
2.025000	0.1	-0.203149
2.026667	0.1	-0.204029
2.028333	0.1	-0.206712
2.030000	0.1	-0.211764
2.031667	0.1	-0.219368
2.033333	0.1	-0.227564
2.035000	0.1	-0.233413
2.036667	0.1	-0.236365
2.038333	0.1	-0.238409
2.040000	0.1	-0.241841
2.041667	0.1	-0.247378
2.043333	0.1	-0.253529
2.045000	0.1	-0.258093
2.046667	0.1	-0.259890
2.048333	0.1	-0.259411
2.050000	0.1	-0.258638
2.051667	0.1	-0.259844
2.053333	0.1	-0.264132
2.055000	0.1	-0.271061
2.056667	0.1	-0.279020
2.058333	0.1	-0.286112
2.060000	0.1	-0.291388
2.061667	0.1	-0.295280
2.063333	0.1	-0.298959
2.065000	0.1	-0.303113
2.066667	0.1	-0.307085
2.068333	0.1	-0.309553
2.070000	0.1	-0.310163
2.071667	0.1	-0.309637
2.073333	0.1	-0.309208
2.075000	0.1	-0.310373
2.076667	0.1	-0.313972
2.078333	0.1	-0.318871
2.080000	0.1	-0.322405
2.081667	0.1	-0.322522
2.083333	0.1	-0.319267
2.085000	0.1	-0.314349
2.086667	0.1	-0.309991
2.088333	0.1	-0.307900
2.090000	0.1	-0.308538
2.091667	0.1	-0.310638
2.093333	0.1	-0.311807
2.095000	0.1	-0.310936
2.096667	0.1	-0.309395
2.098333	0.1	-0.308389
2.100000	0.1	-0.306973
2.101667	0.1	-0.304449
2.103333	0.1	-0.302317
2.105000	0.1	-0.302210
2.106667	0.1	-0.304193
2.108333	0.1	-0.307569
2.110000	0.1	-0.311495
2.111667	0.1	-0.315006
2.113333	0.1	-0.317260
2.115000	0.1	-0.317697
2.116667	0.1	-0.316026
2.118333	0.1	-0.312217
2.120000	0.1	-0.306945
2.121667	0.1	-0.301842
2.123333	0.1	-0.298438
2.125000	0.1	-0.296938
2.126667	0.1	-0.296165
2.128333	0.1	-0.294382
2.130000	0.1	-0.290191
2.131667	0.1	-0.283583
2.133333	0.1	-0.276337
2.135000	0.1	-0.270396
2.136667	0.1	-0.265953
2.138333	0.1	-0.262274
2.140000	0.1	-0.259411
2.141667	0.1	-0.257604
2.143333	0.1	-0.256361
2.145000	0.1	-0.255597
2.146667	0.1	-0.256109
2.148333	0.1	-0.257869
2.150000	0.1	-0.259699
2.151667	0.1	-0.260593
2.153333	0.1	-0.259550
2.155000	0.1	-0.254950
2.156667	0.1	-0.245855
2.158333	0.1	-0.233473
2.160000	0.1	-0.220472
2.161667	0.1	-0.209473
2.163333	0.1	-0.202069
2.165000	0.1	-0.198483
2.166667	0.1	-0.197925
2.168333	0.1	-0.198977
2.170000	0.1	-0.199866
2.171667	0.1	-0.199443
2.173333	0.1	-0.198022
2.175000	0.1	-0.196546
2.176667	0.1	-0.195191
2.178333	0.1	-0.193110
2.180000	0.1	-0.189515
2.181667	0.1	-0.184858
2.183333	0.1	-0.179955
2.185000	0.1	-0.174018
2.186667	0.1	-0.165598
2.188333	0.1	-0.155107
2.190000	0.1	-0.144853
2.191667	0.1	-0.136895
2.193333	0.1	-0.131563
2.195000	0.1	-0.128094
2.196667	0.1	-0.125626
2.198333	0.1	-0.123177
2.200000	0.1	-0.120448
2.201667	0.1	-0.118893
2.203333	0.1	-0.120448
2.205000	0.1	-0.125002
2.206667	0.1	-0.129961
2.208333	0.1	-0.132420
2.210000	0.1	-0.131163
2.211667	0.1	-0.126851
2.213333	0.1	-0.121356
2.215000	0.1	-0.116723
2.216667	0.1	-0.113859
2.218333	0.1	-0.112015
2.220000	0.1	-0.109724
2.221667	0.1	-0.106641
2.223333	0.1	-0.103568
2.225000	0.1	-0.100201
2.226667	0.1	-0.095014
2.228333	0.1	-0.087912
2.230000	0.1	-0.081216
2.231667	0.1	-0.077542
2.233333	0.1	-0.077887
2.235000	0.1	-0.081453
2.236667	0.1	-0.085644
2.238333	0.1	-0.086543
2.240000	0.1	-0.081514
2.241667	0.1	-0.072317
2.243333	0.1	-0.063786
2.245000	0.1	-0.058692
2.246667	0.1	-0.055903
2.248333	0.1	-0.053449
2.250000	0.1	-0.050613
2.251667	0.1	-0.047209
2.253333	0.1	-0.042971
2.255000	0.1	-0.038370
2.256667	0.1	-0.034976
2.258333	0.1	-0.034245
2.260000	0.1	-0.036038
2.261667	0.1	-0.038487
2.263333	0.1	-0.039442
2.265000	0.1	-0.038338
2.266667	0.1	-0.036978
2.268333	0.1	-0.037644
2.270000	0.1	-0.040373
2.271667	0.1	-0.043167
2.273333	0.1	-0.043958
2.275000	0.1	-0.041262
2.276667	0.1	-0.034664
2.278333	0.1	-0.025937
2.280000	0.1	-0.018314
2.281667	0.1	-0.013937
2.283333	0.1	-0.013057
2.285000	0.1	-0.014999
2.286667	0.1	-0.018436
2.288333	0.1	-0.021537
2.290000	0.1	-0.022720
2.291667	0.1	-0.021681
2.293333	0.1	-0.019995
2.295000	0.1	-0.019739
2.296667	0.1	-0.021434
2.298333	0.1	-0.023623
2.300000	0.1	-0.023753
2.301667	0.1	-0.020079
2.303333	0.1	-0.013681
2.305000	0.1	-0.007539
2.306667	0.1	-0.002966
2.308333	0.1	0.000927
2.310000	0.1	0.004312
2.311667	0.1	0.005648
2.313333	0.1	0.004112
2.315000	0.1	0.000736
2.316667	0.1	-0.002934
2.318333	0.1	-0.005607
2.320000	0.1	-0.007059
2.321667	0.1	-0.008680
2.323333	0.1	-0.011344
2.325000	0.1	-0.013430
2.326667	0.1	-0.012415
2.328333	0.1	-0.008023
2.330000	0.1	-0.003069
2.331667	0.1	-0.000652
2.333333	0.1	-0.001541
2.335000	0.1	-0.004633
2.336667	0.1	-0.008023
2.338333	0.1	-0.009960
2.340000	0.1	-0.009811
2.341667	0.1	-0.007837
2.343333	0.1	-0.004787
2.345000	0.1	-0.001970
2.346667	0.1	-0.000396
2.348333	0.1	-0.000205
2.350000	0.1	-0.001192
2.351667	0.1	-0.003101
2.353333	0.1	-0.005630
2.355000	0.1	-0.008382
2.356667	0.1	-0.010836
2.358333	0.1	-0.012857
2.360000	0.1	-0.015167
2.361667	0.1	-0.018612
2.363333	0.1	-0.022822
2.365000	0.1	-0.026156
2.366667	0.1	-0.027055
2.368333	0.1	-0.024848
2.370000	0.1	-0.019860
2.371667	0.1	-0.013970
2.373333	0.1	-0.010282
2.375000	0.1	-0.011004
2.376667	0.1	-0.015520
2.378333	0.1	-0.020615
2.380000	0.1	-0.022906
2.381667	0.1	-0.021253
2.383333	0.1	-0.017402
2.385000	0.1	-0.015348
2.386667	0.1	-0.018231
2.388333	0.1	-0.024755
2.390000	0.1	-0.030878
2.391667	0.1	-0.034072
2.393333	0.1	-0.034003
2.395000	0.1	-0.031241
2.396667	0.1	-0.026985
2.398333	0.1	-0.022976
2.400000	0.1	-0.020284
2.401667	0.1	-0.018701
2.403333	0.1	-0.017984
2.405000	0.1	-0.018766
2.406667	0.1	-0.021411
2.408333	0.1	-0.025216
2.410000	0.1	-0.029569
2.411667	0.1	-0.034161
2.413333	0.1	-0.037509
2.415000	0.1	-0.038217
2.416667	0.1	-0.037220
2.418333	0.1	-0.036485
2.420000	0.1	-0.036866
2.421667	0.1	-0.038370
2.423333	0.1	-0.040554
2.425000	0.1	-0.041984
2.426667	0.1	-0.040727
2.428333	0.1	-0.036098
2.430000	0.1	-0.029784
2.431667	0.1	-0.024810
2.433333	0.1	-0.023157
2.435000	0.1	-0.025164
2.436667	0.1	-0.030231
2.438333	0.1	-0.036224
2.440000	0.1	-0.039991
2.441667	0.1	-0.040159
2.443333	0.1	-0.038375
2.445000	0.1	-0.037318
2.446667	0.1	-0.038436
2.448333	0.1	-0.041374
2.450000	0.1	-0.045020
2.451667	0.1	-0.049178
2.453333	0.1	-0.054515
2.455000	0.1	-0.061300
2.456667	0.1	-0.068918
2.458333	0.1	-0.075563
2.460000	0.1	-0.078543
2.461667	0.1	-0.075740
2.463333	0.1	-0.066618
2.465000	0.1	-0.053123
2.466667	0.1	-0.039549
2.468333	0.1	-0.029807
2.470000	0.1	-0.025304
2.471667	0.1	-0.025737
2.473333	0.1	-0.030114
2.475000	0.1	-0.036783
2.476667	0.1	-0.043698
2.478333	0.1	-0.049472
2.480000	0.1	-0.053947
2.481667	0.1	-0.057537
2.483333	0.1	-0.060219
2.485000	0.1	-0.061532
2.486667	0.1	-0.061411
2.488333	0.1	-0.060173
2.490000	0.1	-0.057765
2.491667	0.1	-0.054198
2.493333	0.1	-0.050375
2.495000	0.1	-0.047893
2.496667	0.1	-0.047805
2.498333	0.1	-0.049416
2.500000	0.1	-0.050892
2.501667	0.1	-0.051144
2.503333	0.1	-0.050417
2.505000	0.1	-0.049360
2.506667	0.1	-0.048038
2.508333	0.1	-0.046077
2.510000	0.1	-0.043870
2.511667	0.1	-0.042864
2.513333	0.1	-0.044457
2.515000	0.1	-0.048862
2.516667	0.1	-0.054524
2.518333	0.1	-0.059018
2.520000	0.1	-0.060815
2.521667	0.1	-0.059726
2.523333	0.1	-0.056732
2.525000	0.1	-0.053556
2.526667	0.1	-0.050976
2.528333	0.1	-0.048527
2.530000	0.1	-0.046319
2.531667	0.1	-0.045304
2.533333	0.1	-0.045826
2.535000	0.1	-0.047195
2.536667	0.1	-0.048466
2.538333	0.1	-0.048652
2.540000	0.1	-0.047139
2.541667	0.1	-0.044606
2.543333	0.1	-0.042128
2.545000	0.1	-0.039758
2.546667	0.1	-0.037705
2.548333	0.1	-0.037244
2.550000	0.1	-0.039306
2.551667	0.1	-0.043181
2.553333	0.1	-0.046231
2.555000	0.1	-0.045481
2.556667	0.1	-0.040727
2.558333	0.1	-0.034813
2.560000	0.1	-0.030617
2.561667	0.1	-0.029155
2.563333	0.1	-0.029872
2.565000	0.1	-0.031819
2.566667	0.1	-0.034482
2.568333	0.1	-0.037681
2.570000	0.1	-0.040773
2.571667	0.1	-0.042412
2.573333	0.1	-0.041761
2.575000	0.1	-0.039549
2.576667	0.1	-0.037285
2.578333	0.1	-0.036415
2.580000	0.1	-0.037919
2.581667	0.1	-0.041402
2.583333	0.1	-0.044750
2.585000	0.1	-0.045495
2.586667	0.1	-0.042999
2.588333	0.1	-0.038892
2.590000	0.1	-0.034515
2.591667	0.1	-0.029523
2.593333	0.1	-0.023758
2.595000	0.1	-0.018626
2.596667	0.1	-0.015995
2.598333	0.1	-0.016522
2.600000	0.1	-0.019129
2.601667	0.1	-0.022263
2.603333	0.1	-0.024792
2.605000	0.1	-0.025793
2.606667	0.1	-0.025127
2.608333	0.1	-0.023856
2.610000	0.1	-0.023325
2.611667	0.1	-0.024047
2.613333	0.1	-0.025178
2.615000	0.1	-0.025653
2.616667	0.1	-0.025695
2.618333	0.1	-0.026231
2.620000	0.1	-0.027372
2.621667	0.1	-0.027963
2.623333	0.1	-0.026943
2.625000	0.1	-0.025094
2.626667	0.1	-0.024065
2.628333	0.1	-0.023679
2.630000	0.1	-0.022403
2.631667	0.1	-0.020545
2.633333	0.1	-0.020601
2.635000	0.1	-0.023455
2.636667	0.1	-0.026943
2.638333	0.1	-0.028536
2.640000	0.1	-0.027367
2.641667	0.1	-0.024620
2.643333	0.1	-0.022748
2.645000	0.1	-0.022603
2.646667	0.1	-0.022408
2.648333	0.1	-0.020969
2.650000	0.1	-0.019376
2.651667	0.1	-0.018599
2.653333	0.1	-0.017891
2.655000	0.1	-0.016387
2.656667	0.1	-0.014873
2.658333	0.1	-0.015064
2.660000	0.1	-0.017243
2.661667	0.1	-0.019334
2.663333	0.1	-0.019022
2.665000	0.1	-0.016317
2.666667	0.1	-0.013071
2.668333	0.1	-0.011134
2.670000	0.1	-0.011423
2.671667	0.1	-0.013313
2.673333	0.1	-0.015069
2.675000	0.1	-0.015586
2.676667	0.1	-0.014645
2.678333	0.1	-0.012773
2.680000	0.1	-0.011907
2.681667	0.1	-0.013937
2.683333	0.1	-0.018151
2.685000	0.1	-0.021416
2.686667	0.1	-0.021174
2.688333	0.1	-0.017998
2.690000	0.1	-0.014389
2.691667	0.1	-0.012140
2.693333	0.1	-0.011954
2.695000	0.1	-0.013756
2.696667	0.1	-0.016354
2.698333	0.1	-0.017979
2.700000	0.1	-0.017928
2.701667	0.1	-0.017118
2.703333	0.1	-0.016796
2.705000	0.1	-0.017677
2.706667	0.1	-0.019725
2.708333	0.1	-0.021956
2.710000	0.1	-0.023036
2.711667	0.1	-0.022319
2.713333	0.1	-0.019819
2.715000	0.1	-0.015879
2.716667	0.1	-0.011269
2.718333	0.1	-0.006915
2.720000	0.1	-0.002980
2.721667	0.1	0.001099
2.723333	0.1	0.005220
2.725000	0.1	0.008140
2.726667	0.1	0.008624
2.728333	0.1	0.006282
2.730000	0.1	0.001262
2.731667	0.1	-0.006026
2.733333	0.1	-0.014887
2.735000	0.1	-0.023842
2.736667	0.1	-0.030273
2.738333	0.1	-0.032126
2.740000	0.1	-0.030310
2.741667	0.1	-0.027521
2.743333	0.1	-0.025132
2.745000	0.1	-0.023046
2.746667	0.1	-0.021514
2.748333	0.1	-0.020945
2.750000	0.1	-0.020172
2.751667	0.1	-0.016941
2.753333	0.1	-0.011455
2.755000	0.1	-0.007418
2.756667	0.1	-0.007991
2.758333	0.1	-0.012550
2.760000	0.1	-0.018221
2.761667	0.1	-0.022692
2.763333	0.1	-0.025276
2.765000	0.1	-0.026482
2.766667	0.1	-0.027358
2.768333	0.1	-0.028978
2.770000	0.1	-0.031381
2.771667	0.1	-0.033486
2.773333	0.1	-0.034128
2.775000	0.1	-0.032638
2.776667	0.1	-0.029053
2.778333	0.1	-0.024186
2.780000	0.1	-0.019041
2.781667	0.1	-0.014654
2.783333	0.1	-0.012647
2.785000	0.1	-0.014538
2.786667	0.1	-0.019907
2.788333	0.1	-0.025937
2.790000	0.1	-0.029337
2.791667	0.1	-0.028862
2.793333	0.1	-0.025872
2.795000	0.1	-0.023074
2.796667	0.1	-0.022464
2.798333	0.1	-0.023223
2.800000	0.1	-0.022235
2.801667	0.1	-0.017942
2.803333	0.1	-0.012093
2.805000	0.1	-0.007064
2.806667	0.1	-0.003409
2.808333	0.1	-0.000885
2.810000	0.1	-0.000186
2.811667	0.1	-0.002719
2.813333	0.1	-0.008619
2.815000	0.1	-0.015674
2.816667	0.1	-0.020936
2.818333	0.1	-0.022897
2.820000	0.1	-0.021299
2.821667	0.1	-0.015902
2.823333	0.1	-0.007190
2.825000	0.1	0.002100
2.826667	0.1	0.008019
2.828333	0.1	0.008163
2.830000	0.1	0.003092
2.831667	0.1	-0.004526
2.833333	0.1	-0.011753
2.835000	0.1	-0.017248
2.836667	0.1	-0.021518
2.838333	0.1	-0.024927
2.840000	0.1	-0.026478
2.841667	0.1	-0.025756
2.843333	0.1	-0.024461
2.845000	0.1	-0.024722
2.846667	0.1	-0.027372
2.848333	0.1	-0.031991
2.850000	0.1	-0.037197
2.851667	0.1	-0.040685
2.853333	0.1	-0.040117
2.855000	0.1	-0.034734
2.856667	0.1	-0.025807
2.858333	0.1	-0.015046
2.860000	0.1	-0.004130
2.861667	0.1	0.004428
2.863333	0.1	0.008638
2.865000	0.1	0.008987
2.866667	0.1	0.007213
2.868333	0.1	0.003874
2.870000	0.1	-0.000955
2.871667	0.1	-0.006044
2.873333	0.1	-0.009900
2.875000	0.1	-0.012065
2.876667	0.1	-0.012685
2.878333	0.1	-0.011516
2.880000	0.1	-0.008168
2.881667	0.1	-0.003860
2.883333	0.1	-0.000871
2.885000	0.1	-0.000177
2.886667	0.1	-0.001988
2.888333	0.1	-0.006682
2.890000	0.1	-0.013295
2.891667	0.1	-0.019874
2.893333	0.1	-0.025337
2.895000	0.1	-0.028936
2.896667	0.1	-0.029574
2.898333	0.1	-0.026925
2.900000	0.1	-0.022049
2.901667	0.1	-0.016564
2.903333	0.1	-0.012000
2.905000	0.1	-0.009718
2.906667	0.1	-0.010389
2.908333	0.1	-0.013085
2.910000	0.1	-0.015907
2.911667	0.1	-0.017839
2.913333	0.1	-0.018976
2.915000	0.1	-0.019167
2.916667	0.1	-0.018110
2.918333	0.1	-0.016708
2.920000	0.1	-0.016545
2.921667	0.1	-0.018263
2.923333	0.1	-0.021360
2.925000	0.1	-0.024214
2.926667	0.1	-0.024145
2.928333	0.1	-0.019460
2.930000	0.1	-0.011339
2.931667	0.1	-0.002668
2.933333	0.1	0.003632
2.935000	0.1	0.005043
2.936667	0.1	0.000931
2.938333	0.1	-0.006137
2.940000	0.1	-0.012647
2.941667	0.1	-0.016796
2.943333	0.1	-0.017951
2.945000	0.1	-0.016144
2.946667	0.1	-0.013211
2.948333	0.1	-0.011809
2.950000	0.1	-0.012894
2.951667	0.1	-0.015171
2.953333	0.1	-0.016475
2.955000	0.1	-0.015567
2.956667	0.1	-0.012834
2.958333	0.1	-0.009337
2.960000	0.1	-0.006044
2.961667	0.1	-0.003860
2.963333	0.1	-0.003092
2.965000	0.1	-0.002906
2.966667	0.1	-0.002431
2.968333	0.1	-0.002040
2.970000	0.1	-0.002608
2.971667	0.1	-0.004112
2.973333	0.1	-0.005825
2.975000	0.1	-0.007357
2.976667	0.1	-0.008894
2.978333	0.1	-0.010664
2.980000	0.1	-0.012903
2.981667	0.1	-0.016084
2.983333	0.1	-0.020205
2.985000	0.1	-0.024294
2.986667	0.1	-0.027171
2.988333	0.1	-0.028303
2.990000	0.1	-0.028135
2.991667	0.1	-0.027642
2.993333	0.1	-0.027143
2.995000	0.1	-0.026505
2.996667	0.1	-0.026245
2.998333	0.1	-0.026734
3.000000	0.1	-0.027367
3.001667	0.1	-0.028037
3.003333	0.1	-0.029984
3.005000	0.1	-0.033975
3.006667	0.1	-0.038496
3.008333	0.1	-0.040750
3.010000	0.1	-0.039176
3.011667	0.1	-0.034752
3.013333	0.1	-0.030380
3.015000	0.1	-0.028401
3.016667	0.1	-0.028410
3.018333	0.1	-0.028247
3.020000	0.1	-0.026729
3.021667	0.1	-0.024284
3.023333	0.1	-0.021663
3.025000	0.1	-0.019521
3.026667	0.1	-0.018617
3.028333	0.1	-0.019288
3.030000	0.1	-0.020624
3.031667	0.1	-0.020810
3.033333	0.1	-0.018901
3.035000	0.1	-0.015786
3.036667	0.1	-0.012848
3.038333	0.1	-0.010659
3.040000	0.1	-0.009579
3.041667	0.1	-0.010440
3.043333	0.1	-0.013500
3.045000	0.1	-0.017472
3.046667	0.1	-0.020764
3.048333	0.1	-0.022915
3.050000	0.1	-0.023986
3.051667	0.1	-0.023488
3.053333	0.1	-0.020959
3.055000	0.1	-0.017565
3.056667	0.1	-0.015413
3.058333	0.1	-0.015083
3.060000	0.1	-0.015660
3.061667	0.1	-0.016368
3.063333	0.1	-0.016880
3.065000	0.1	-0.016992
3.066667	0.1	-0.016405
3.068333	0.1	-0.014910
3.070000	0.1	-0.012801
3.071667	0.1	-0.010892
3.073333	0.1	-0.010282
3.075000	0.1	-0.011651
3.076667	0.1	-0.014142
3.078333	0.1	-0.016172
3.080000	0.1	-0.017872
3.081667	0.1	-0.020824
3.083333	0.1	-0.025090
3.085000	0.1	-0.028489
3.086667	0.1	-0.029467
3.088333	0.1	-0.028629
3.090000	0.1	-0.027097
3.091667	0.1	-0.025402
3.093333	0.1	-0.024331
3.095000	0.1	-0.024629
3.096667	0.1	-0.026003
3.098333	0.1	-0.027623
3.100000	0.1	-0.028699
3.101667	0.1	-0.028531
3.103333	0.1	-0.026962
3.105000	0.1	-0.024172
3.106667	0.1	-0.020834
3.108333	0.1	-0.018971
3.110000	0.1	-0.020261
3.111667	0.1	-0.023618
3.113333	0.1	-0.026571
3.115000	0.1	-0.027767
3.116667	0.1	-0.027115
3.118333	0.1	-0.025011
3.120000	0.1	-0.022007
3.121667	0.1	-0.018980
3.123333	0.1	-0.017150
3.125000	0.1	-0.017141
3.126667	0.1	-0.018133
3.128333	0.1	-0.018673
3.130000	0.1	-0.018151
3.131667	0.1	-0.017085
3.133333	0.1	-0.016228
3.135000	0.1	-0.016340
3.136667	0.1	-0.017928
3.138333	0.1	-0.019926
3.140000	0.1	-0.020172
3.141667	0.1	-0.018235
3.143333	0.1	-0.016224
3.145000	0.1	-0.016266
3.146667	0.1	-0.018654
3.148333	0.1	-0.022664
3.150000	0.1	-0.027488
3.151667	0.1	-0.031986
3.153333	0.1	-0.034510
3.155000	0.1	-0.033448
3.156667	0.1	-0.028680
3.158333	0.1	-0.022571
3.160000	0.1	-0.017877
3.161667	0.1	-0.015618
3.163333	0.1	-0.015944
3.165000	0.1	-0.018785
3.166667	0.1	-0.022887
3.168333	0.1	-0.026040
3.170000	0.1	-0.026664
3.171667	0.1	-0.025434
3.173333	0.1	-0.024792
3.175000	0.1	-0.025849
3.176667	0.1	-0.027106
3.178333	0.1	-0.026776
3.180000	0.1	-0.024713
3.181667	0.1	-0.022077
3.183333	0.1	-0.019688
3.185000	0.1	-0.017202
3.186667	0.1	-0.014417
3.188333	0.1	-0.012098
3.190000	0.1	-0.010631
3.191667	0.1	-0.009574
3.193333	0.1	-0.008992
3.195000	0.1	-0.009625
3.196667	0.1	-0.011609
3.198333	0.1	-0.013886
3.200000	0.1	-0.015367
3.201667	0.1	-0.016540
3.203333	0.1	-0.018440
3.205000	0.1	-0.020135
3.206667	0.1	-0.019413
3.208333	0.1	-0.016089
3.210000	0.1	-0.012810
3.211667	0.1	-0.012130
3.213333	0.1	-0.014575
3.215000	0.1	-0.019544
3.216667	0.1	-0.026263
3.218333	0.1	-0.033784
3.220000	0.1	-0.040713
3.221667	0.1	-0.045211
3.223333	0.1	-0.045756
3.225000	0.1	-0.042021
3.226667	0.1	-0.035125
3.228333	0.1	-0.026729
3.230000	0.1	-0.018403
3.231667	0.1	-0.011949
3.233333	0.1	-0.008992
3.235000	0.1	-0.010082
3.236667	0.1	-0.014971
3.238333	0.1	-0.022887
3.240000	0.1	-0.031819
3.241667	0.1	-0.038724
3.243333	0.1	-0.041309
3.245000	0.1	-0.039618
3.246667	0.1	-0.035819
3.248333	0.1	-0.032303
3.250000	0.1	-0.030021
3.251667	0.1	-0.028312
3.253333	0.1	-0.026114
3.255000	0.1	-0.023283
3.256667	0.1	-0.020536
3.258333	0.1	-0.018557
3.260000	0.1	-0.017807
3.261667	0.1	-0.018673
3.263333	0.1	-0.021234
3.265000	0.1	-0.024601
3.266667	0.1	-0.026776
3.268333	0.1	-0.026138
3.270000	0.1	-0.022976
3.271667	0.1	-0.018761
3.273333	0.1	-0.014617
3.275000	0.1	-0.011297
3.276667	0.1	-0.009546
3.278333	0.1	-0.009928
3.280000	0.1	-0.012489
3.281667	0.1	-0.016363
3.283333	0.1	-0.019865
3.285000	0.1	-0.021611
3.286667	0.1	-0.021663
3.288333	0.1	-0.021299
3.290000	0.1	-0.021504
3.291667	0.1	-0.021961
3.293333	0.1	-0.022212
3.295000	0.1	-0.022724
3.296667	0.1	-0.023604
3.298333	0.1	-0.023548
3.300000	0.1	-0.021602
3.301667	0.1	-0.019539
3.303333	0.1	-0.020182
3.305000	0.1	-0.023535
3.306667	0.1	-0.026813
3.308333	0.1	-0.027423
3.310000	0.1	-0.024582
3.311667	0.1	-0.019432
3.313333	0.1	-0.014426
3.315000	0.1	-0.011739
3.316667	0.1	-0.011753
3.318333	0.1	-0.013243
3.320000	0.1	-0.014668
3.321667	0.1	-0.015083
3.323333	0.1	-0.015376
3.325000	0.1	-0.018138
3.326667	0.1	-0.024042
3.328333	0.1	-0.029933
3.330000	0.1	-0.032354
3.331667	0.1	-0.031427
3.333333	0.1	-0.029742
3.335000	0.1	-0.028680
3.336667	0.1	-0.027562
3.338333	0.1	-0.025528
3.340000	0.1	-0.022664
3.341667	0.1	-0.019623
3.343333	0.1	-0.017472
3.345000	0.1	-0.017532
3.346667	0.1	-0.019786
3.348333	0.1	-0.022454
3.350000	0.1	-0.024219
3.351667	0.1	-0.025658
3.353333	0.1	-0.028345
3.355000	0.1	-0.033183
3.356667	0.1	-0.038953
3.358333	0.1	-0.042203
3.360000	0.1	-0.039926
3.361667	0.1	-0.032322
3.363333	0.1	-0.022203
3.365000	0.1	-0.012312
3.366667	0.1	-0.004191
3.368333	0.1	0.001444
3.370000	0.1	0.004559
3.371667	0.1	0.005453
3.373333	0.1	0.003893
3.375000	0.1	-0.000456
3.376667	0.1	-0.006477
3.378333	0.1	-0.011604
3.380000	0.1	-0.013877
3.381667	0.1	-0.013304
3.383333	0.1	-0.011045
3.385000	0.1	-0.007795
3.386667	0.1	-0.003395
3.388333	0.1	0.001565
3.390000	0.1	0.005332
3.391667	0.1	0.007306
3.393333	0.1	0.008894
3.395000	0.1	0.011171
3.396667	0.1	0.013392
3.398333	0.1	0.013937
3.400000	0.1	0.011902
3.401667	0.1	0.007716
3.403333	0.1	0.001914
3.405000	0.1	-0.005192
3.406667	0.1	-0.012075
3.408333	0.1	-0.016000
3.410000	0.1	-0.015437
3.411667	0.1	-0.011898
3.413333	0.1	-0.008596
3.415000	0.1	-0.007623
3.416667	0.1	-0.009416
3.418333	0.1	-0.013439
3.420000	0.1	-0.017686
3.421667	0.1	-0.019250
3.423333	0.1	-0.016857
3.425000	0.1	-0.012200
3.426667	0.1	-0.008564
3.428333	0.1	-0.007804
3.430000	0.1	-0.008564
3.431667	0.1	-0.008685
3.433333	0.1	-0.007898
3.435000	0.1	-0.006817
3.436667	0.1	-0.005723
3.438333	0.1	-0.004852
3.440000	0.1	-0.004349
3.441667	0.1	-0.004079
3.443333	0.1	-0.003609
3.445000	0.1	-0.002654
3.446667	0.1	-0.001937
3.448333	0.1	-0.002203
3.450000	0.1	-0.002473
3.451667	0.1	-0.001336
3.453333	0.1	0.001090
3.455000	0.1	0.003921
3.456667	0.1	0.007083
3.458333	0.1	0.010566
3.460000	0.1	0.012517
3.461667	0.1	0.010552
3.463333	0.1	0.005118
3.465000	0.1	-0.000950
3.466667	0.1	-0.005937
3.468333	0.1	-0.010421
3.470000	0.1	-0.015749
3.471667	0.1	-0.022361
3.473333	0.1	-0.029546
3.475000	0.1	-0.036275
3.476667	0.1	-0.041719
3.478333	0.1	-0.045397
3.480000	0.1	-0.047218
3.481667	0.1	-0.046389
3.483333	0.1	-0.040694
3.485000	0.1	-0.028061
3.486667	0.1	-0.008754
3.488333	0.1	0.014813
3.490000	0.1	0.040224
3.491667	0.1	0.066543
3.493333	0.1	0.094152
3.495000	0.1	0.123186
3.496667	0.1	0.152173
3.498333	0.1	0.178274
3.500000	0.1	0.198567
3.501667	0.1	0.211755
3.503333	0.1	0.219326
3.505000	0.1	0.224104
3.506667	0.1	0.227829
3.508333	0.1	0.231476
3.510000	0.1	0.236356
3.511667	0.1	0.242474
3.513333	0.1	0.247397
3.515000	0.1	0.248952
3.516667	0.1	0.247797
3.518333	0.1	0.246069
3.520000	0.1	0.244365
3.521667	0.1	0.241143
3.523333	0.1	0.235038
3.525000	0.1	0.226106
3.526667	0.1	0.214670
3.528333	0.1	0.201240
3.530000	0.1	0.187415
3.531667	0.1	0.174921
3.533333	0.1	0.164313
3.535000	0.1	0.154953
3.536667	0.1	0.145556
3.538333	0.1	0.135559
3.540000	0.1	0.126348
3.541667	0.1	0.119675
3.543333	0.1	0.115358
3.545000	0.1	0.112071
3.546667	0.1	0.109398
3.548333	0.1	0.107745
3.550000	0.1	0.107381
3.551667	0.1	0.108159
3.553333	0.1	0.109524
3.555000	0.1	0.110632
3.556667	0.1	0.110315
3.558333	0.1	0.107656
3.560000	0.1	0.103698
3.561667	0.1	0.100667
3.563333	0.1	0.098553
3.565000	0.1	0.095135
3.566667	0.1	0.089519
3.568333	0.1	0.083256
3.570000	0.1	0.078697
3.571667	0.1	0.077253
3.573333	0.1	0.078497
3.575000	0.1	0.080895
3.576667	0.1	0.082683
3.578333	0.1	0.081547
3.580000	0.1	0.075805
3.581667	0.1	0.066669
3.583333	0.1	0.057761
3.585000	0.1	0.052312
3.586667	0.1	0.051125
3.588333	0.1	0.052853
3.590000	0.1	0.056108
3.591667	0.1	0.060080
3.593333	0.1	0.063777
3.595000	0.1	0.066282
3.596667	0.1	0.067265
3.598333	0.1	0.066902
3.600000	0.1	0.065309
3.601667	0.1	0.062212
3.603333	0.1	0.058161
3.605000	0.1	0.055428
3.606667	0.1	0.055754
3.608333	0.1	0.057979
3.610000	0.1	0.059810
3.611667	0.1	0.060238
3.613333	0.1	0.059409
3.615000	0.1	0.057812
3.616667	0.1	0.055744
3.618333	0.1	0.052997
3.620000	0.1	0.049453
3.621667	0.1	0.045532
3.623333	0.1	0.041816
3.625000	0.1	0.039209
3.626667	0.1	0.038506
3.628333	0.1	0.039022
3.630000	0.1	0.038943
3.631667	0.1	0.037341
3.633333	0.1	0.034757
3.635000	0.1	0.031814
3.636667	0.1	0.029020
3.638333	0.1	0.027958
3.640000	0.1	0.030161
3.641667	0.1	0.034748
3.643333	0.1	0.039013
3.645000	0.1	0.041095
3.646667	0.1	0.041174
3.648333	0.1	0.040373
3.650000	0.1	0.038939
3.651667	0.1	0.036452
3.653333	0.1	0.033695
3.655000	0.1	0.032499
3.656667	0.1	0.033812
3.658333	0.1	0.037109
3.660000	0.1	0.041053
3.661667	0.1	0.044098
3.663333	0.1	0.044992
3.665000	0.1	0.043171
3.666667	0.1	0.039260
3.668333	0.1	0.035060
3.670000	0.1	0.031879
3.671667	0.1	0.029192
3.673333	0.1	0.026459
3.675000	0.1	0.025458
3.676667	0.1	0.028368
3.678333	0.1	0.034501
3.680000	0.1	0.041192
3.681667	0.1	0.046641
3.683333	0.1	0.049332
3.685000	0.1	0.047204
3.686667	0.1	0.040196
3.688333	0.1	0.031912
3.690000	0.1	0.026785
3.691667	0.1	0.026464
3.693333	0.1	0.029644
3.695000	0.1	0.034482
3.696667	0.1	0.039567
3.698333	0.1	0.043320
3.700000	0.1	0.044708
3.701667	0.1	0.044350
3.703333	0.1	0.044145
3.705000	0.1	0.045691
3.706667	0.1	0.048205
3.708333	0.1	0.048936
3.710000	0.1	0.046138
3.711667	0.1	0.040499
3.713333	0.1	0.034273
3.715000	0.1	0.030277
3.716667	0.1	0.030627
3.718333	0.1	0.034487
3.720000	0.1	0.037854
3.721667	0.1	0.037360
3.723333	0.1	0.033337
3.725000	0.1	0.028205
3.726667	0.1	0.024089
3.728333	0.1	0.022268
3.730000	0.1	0.022626
3.731667	0.1	0.024200
3.733333	0.1	0.026682
3.735000	0.1	0.030161
3.736667	0.1	0.034012
3.738333	0.1	0.037216
3.740000	0.1	0.039088
3.741667	0.1	0.039083
3.743333	0.1	0.036987
3.745000	0.1	0.033528
3.746667	0.1	0.030268
3.748333	0.1	0.028787
3.750000	0.1	0.029765
3.751667	0.1	0.032806
3.753333	0.1	0.036713
3.755000	0.1	0.039879
3.756667	0.1	0.041388
3.758333	0.1	0.041667
3.760000	0.1	0.041290
3.761667	0.1	0.040047
3.763333	0.1	0.037435
3.765000	0.1	0.032852
3.766667	0.1	0.026114
3.768333	0.1	0.018841
3.770000	0.1	0.014342
3.771667	0.1	0.015195
3.773333	0.1	0.021099
3.775000	0.1	0.029346
3.776667	0.1	0.036932
3.778333	0.1	0.042156
3.780000	0.1	0.044145
3.781667	0.1	0.042417
3.783333	0.1	0.037821
3.785000	0.1	0.032848
3.786667	0.1	0.030221
3.788333	0.1	0.031451
3.790000	0.1	0.036433
3.791667	0.1	0.043539
3.793333	0.1	0.050333
3.795000	0.1	0.054911
3.796667	0.1	0.056140
3.798333	0.1	0.053602
3.800000	0.1	0.048224
3.801667	0.1	0.042035
3.803333	0.1	0.037136
3.805000	0.1	0.034790
3.806667	0.1	0.034482
3.808333	0.1	0.034552
3.810000	0.1	0.034785
3.811667	0.1	0.036927
3.813333	0.1	0.041439
3.815000	0.1	0.045919
3.816667	0.1	0.048205
3.818333	0.1	0.048289
3.820000	0.1	0.046189
3.821667	0.1	0.041309
3.823333	0.1	0.034310
3.825000	0.1	0.027604
3.826667	0.1	0.023460
3.828333	0.1	0.022342
3.830000	0.1	0.023325
3.831667	0.1	0.025337
3.833333	0.1	0.027828
3.835000	0.1	0.030096
3.836667	0.1	0.030915
3.838333	0.1	0.030189
3.840000	0.1	0.029746
3.841667	0.1	0.031171
3.843333	0.1	0.033877
3.845000	0.1	0.036238
3.846667	0.1	0.037947
3.848333	0.1	0.040480
3.850000	0.1	0.044974
3.851667	0.1	0.050059
3.853333	0.1	0.053048
3.855000	0.1	0.053011
3.856667	0.1	0.050939
3.858333	0.1	0.048093
3.860000	0.1	0.045733
3.861667	0.1	0.044736
3.863333	0.1	0.044825
3.865000	0.1	0.045351
3.866667	0.1	0.046217
3.868333	0.1	0.047171
3.870000	0.1	0.047004
3.871667	0.1	0.044852
3.873333	0.1	0.041681
3.875000	0.1	0.039069
3.876667	0.1	0.037197
3.878333	0.1	0.035237
3.880000	0.1	0.033043
3.881667	0.1	0.031702
3.883333	0.1	0.032275
3.885000	0.1	0.034622
3.886667	0.1	0.037942
3.888333	0.1	0.041793
3.890000	0.1	0.046329
3.891667	0.1	0.051684
3.893333	0.1	0.056881
3.895000	0.1	0.059451
3.896667	0.1	0.057188
3.898333	0.1	0.050520
3.900000	0.1	0.042575
3.901667	0.1	0.036526
3.903333	0.1	0.033332
3.905000	0.1	0.032079
3.906667	0.1	0.031712
3.908333	0.1	0.031884
3.910000	0.1	0.032638
3.911667	0.1	0.033490
3.913333	0.1	0.033299
3.915000	0.1	0.031800
3.916667	0.1	0.030524
3.918333	0.1	0.031227
3.920000	0.1	0.034170
3.921667	0.1	0.038818
3.923333	0.1	0.044815
3.925000	0.1	0.051251
3.926667	0.1	0.056229
3.928333	0.1	0.058361
3.930000	0.1	0.057542
3.931667	0.1	0.053844
3.933333	0.1	0.047842
3.935000	0.1	0.041919
3.936667	0.1	0.038743
3.938333	0.1	0.038473
3.940000	0.1	0.039297
3.941667	0.1	0.039772
3.943333	0.1	0.039483
3.945000	0.1	0.038520
3.946667	0.1	0.037462
3.948333	0.1	0.037262
3.950000	0.1	0.038184
3.951667	0.1	0.039106
3.953333	0.1	0.038366
3.955000	0.1	0.035823
3.956667	0.1	0.033607
3.958333	0.1	0.033933
3.960000	0.1	0.036922
3.961667	0.1	0.041388
3.963333	0.1	0.046026
3.965000	0.1	0.048699
3.966667	0.1	0.047437
3.968333	0.1	0.043442
3.970000	0.1	0.040559
3.971667	0.1	0.041183
3.973333	0.1	0.044084
3.975000	0.1	0.046100
3.976667	0.1	0.045360
3.978333	0.1	0.042915
3.980000	0.1	0.040596
3.981667	0.1	0.037742
3.983333	0.1	0.032363
3.985000	0.1	0.025188
3.986667	0.1	0.020126
3.988333	0.1	0.020112
3.990000	0.1	0.024252
3.991667	0.1	0.028987
3.993333	0.1	0.031241
3.995000	0.1	0.031092
3.996667	0.1	0.031395
3.998333	0.1	0.034100
4.000000	0.1	0.038152
4.001667	0.1	0.041332
4.003333	0.1	0.042836
4.005000	0.1	0.043372
4.006667	0.1	0.043157
4.008333	0.1	0.041230
4.010000	0.1	0.037486
4.011667	0.1	0.033914
4.013333	0.1	0.032801
4.015000	0.1	0.034403
4.016667	0.1	0.036904
4.018333	0.1	0.038105
4.020000	0.1	0.037043
4.021667	0.1	0.034431
4.023333	0.1	0.032354
4.025000	0.1	0.032880
4.026667	0.1	0.036517
4.028333	0.1	0.042156
4.030000	0.1	0.047297
4.031667	0.1	0.048731
4.033333	0.1	0.045132
4.035000	0.1	0.038827
4.036667	0.1	0.033639
4.038333	0.1	0.031390
4.040000	0.1	0.031530
4.041667	0.1	0.033067
4.043333	0.1	0.035348
4.045000	0.1	0.037043
4.046667	0.1	0.036238
4.048333	0.1	0.032927
4.050000	0.1	0.029816
4.051667	0.1	0.029304
4.053333	0.1	0.031060
4.055000	0.1	0.032964
4.056667	0.1	0.033369
4.058333	0.1	0.032322
4.060000	0.1	0.030701
4.061667	0.1	0.029290
4.063333	0.1	0.028978
4.065000	0.1	0.029961
4.066667	0.1	0.031018
4.068333	0.1	0.031227
4.070000	0.1	0.031232
4.071667	0.1	0.032126
4.073333	0.1	0.034482
4.075000	0.1	0.038492
4.076667	0.1	0.043539
4.078333	0.1	0.047437
4.080000	0.1	0.047400
4.081667	0.1	0.043036
4.083333	0.1	0.037723
4.085000	0.1	0.035358
4.086667	0.1	0.036410
4.088333	0.1	0.038310
4.090000	0.1	0.038901
4.091667	0.1	0.038515
4.093333	0.1	0.038175
4.095000	0.1	0.036871
4.096667	0.1	0.032494
4.098333	0.1	0.025616
4.100000	0.1	0.020075
4.101667	0.1	0.019334
4.103333	0.1	0.023982
4.105000	0.1	0.032084
4.106667	0.1	0.040294
4.108333	0.1	0.045449
4.110000	0.1	0.046664
4.111667	0.1	0.045705
4.113333	0.1	0.044922
4.115000	0.1	0.045523
4.116667	0.1	0.047404
4.118333	0.1	0.049667
4.120000	0.1	0.051023
4.121667	0.1	0.050347
4.123333	0.1	0.047535
4.125000	0.1	0.043698
4.126667	0.1	0.039772
4.128333	0.1	0.035889
4.130000	0.1	0.033169
4.131667	0.1	0.033821
4.133333	0.1	0.038198
4.135000	0.1	0.043996
4.136667	0.1	0.049286
4.138333	0.1	0.053938
4.140000	0.1	0.057486
4.141667	0.1	0.058510
4.143333	0.1	0.056885
4.145000	0.1	0.054184
4.146667	0.1	0.051702
4.148333	0.1	0.049910
4.150000	0.1	0.048946
4.151667	0.1	0.047889
4.153333	0.1	0.045365
4.155000	0.1	0.042049
4.156667	0.1	0.040433
4.158333	0.1	0.041630
4.160000	0.1	0.044229
4.161667	0.1	0.045821
4.163333	0.1	0.044988
4.165000	0.1	0.042766
4.166667	0.1	0.041532
4.168333	0.1	0.042017
4.170000	0.1	0.042971
4.171667	0.1	0.043372
4.173333	0.1	0.043092
4.175000	0.1	0.042268
4.176667	0.1	0.041560
4.178333	0.1	0.042124
4.180000	0.1	0.044382
4.181667	0.1	0.047311
4.183333	0.1	0.049202
4.185000	0.1	0.049183
4.186667	0.1	0.048098
4.188333	0.1	0.047851
4.190000	0.1	0.049802
4.191667	0.1	0.053407
4.193333	0.1	0.056815
4.195000	0.1	0.058585
4.196667	0.1	0.058091
4.198333	0.1	0.054976
4.200000	0.1	0.049775
4.201667	0.1	0.044685
4.203333	0.1	0.041700
4.205000	0.1	0.040284
4.206667	0.1	0.039004
4.208333	0.1	0.038091
4.210000	0.1	0.038520
4.211667	0.1	0.040135
4.213333	0.1	0.042003
4.215000	0.1	0.043428
4.216667	0.1	0.044634
4.218333	0.1	0.046687
4.220000	0.1	0.049877
4.221667	0.1	0.052769
4.223333	0.1	0.053663
4.225000	0.1	0.052140
4.226667	0.1	0.049118
4.228333	0.1	0.046198
4.230000	0.1	0.045164
4.231667	0.1	0.047022
4.233333	0.1	0.051041
4.235000	0.1	0.055321
4.236667	0.1	0.058189
4.238333	0.1	0.058762
4.240000	0.1	0.057123
4.241667	0.1	0.054236
4.243333	0.1	0.051032
4.245000	0.1	0.047567
4.246667	0.1	0.043823
4.248333	0.1	0.041253
4.250000	0.1	0.041979
4.251667	0.1	0.045816
4.253333	0.1	0.049863
4.255000	0.1	0.051903
4.256667	0.1	0.052182
4.258333	0.1	0.051144
4.260000	0.1	0.048564
4.261667	0.1	0.045770
4.263333	0.1	0.045579
4.265000	0.1	0.049178
4.266667	0.1	0.054939
4.268333	0.1	0.060736
4.270000	0.1	0.065765
4.271667	0.1	0.069458
4.273333	0.1	0.070524
4.275000	0.1	0.068233
4.276667	0.1	0.063591
4.278333	0.1	0.058212
4.280000	0.1	0.052946
4.281667	0.1	0.048922
4.283333	0.1	0.048191
4.285000	0.1	0.051740
4.286667	0.1	0.058124
4.288333	0.1	0.064257
4.290000	0.1	0.067023
4.291667	0.1	0.065151
4.293333	0.1	0.060154
4.295000	0.1	0.054925
4.296667	0.1	0.051204
4.298333	0.1	0.049002
4.300000	0.1	0.048010
4.301667	0.1	0.048089
4.303333	0.1	0.048941
4.305000	0.1	0.050049
4.306667	0.1	0.051078
4.308333	0.1	0.052196
4.310000	0.1	0.053830
4.311667	0.1	0.056033
4.313333	0.1	0.058250
4.315000	0.1	0.059763
4.316667	0.1	0.060578
4.318333	0.1	0.061109
4.320000	0.1	0.061220
4.321667	0.1	0.060676
4.323333	0.1	0.059805
4.325000	0.1	0.058590
4.326667	0.1	0.056056
4.328333	0.1	0.051782
4.330000	0.1	0.047204
4.331667	0.1	0.044410
4.333333	0.1	0.044303
4.335000	0.1	0.046389
4.336667	0.1	0.049747
4.338333	0.1	0.054040
4.340000	0.1	0.059716
4.341667	0.1	0.066957
4.343333	0.1	0.074566
4.345000	0.1	0.079963
4.346667	0.1	0.080741
4.348333	0.1	0.077160
4.350000	0.1	0.072266
4.351667	0.1	0.068732
4.353333	0.1	0.066827
4.355000	0.1	0.065523
4.356667	0.1	0.064233
4.358333	0.1	0.063214
4.360000	0.1	0.062529
4.361667	0.1	0.061342
4.363333	0.1	0.058697
4.365000	0.1	0.055139
4.366667	0.1	0.052727
4.368333	0.1	0.052401
4.370000	0.1	0.052545
4.371667	0.1	0.051293
4.373333	0.1	0.049034
4.375000	0.1	0.047809
4.376667	0.1	0.049095
4.378333	0.1	0.052275
4.380000	0.1	0.055027
4.381667	0.1	0.055535
4.383333	0.1	0.054683
4.385000	0.1	0.054995
4.386667	0.1	0.057151
4.388333	0.1	0.059637
4.390000	0.1	0.061477
4.391667	0.1	0.063088
4.393333	0.1	0.065095
4.395000	0.1	0.067339
4.396667	0.1	0.068927
4.398333	0.1	0.069360
4.400000	0.1	0.069146
4.401667	0.1	0.068522
4.403333	0.1	0.066692
4.405000	0.1	0.062888
4.406667	0.1	0.057989
4.408333	0.1	0.054180
4.410000	0.1	0.052387
4.411667	0.1	0.051404
4.413333	0.1	0.049723
4.415000	0.1	0.047050
4.416667	0.1	0.044508
4.418333	0.1	0.043749
4.420000	0.1	0.045425
4.421667	0.1	0.048750
4.423333	0.1	0.052121
4.425000	0.1	0.053700
4.426667	0.1	0.052145
4.428333	0.1	0.048000
4.430000	0.1	0.043884
4.431667	0.1	0.042277
4.433333	0.1	0.043907
4.435000	0.1	0.048224
4.436667	0.1	0.053872
4.438333	0.1	0.058762
4.440000	0.1	0.060578
4.441667	0.1	0.058450
4.443333	0.1	0.054403
4.445000	0.1	0.051977
4.446667	0.1	0.052964
4.448333	0.1	0.056140
4.450000	0.1	0.058874
4.451667	0.1	0.059986
4.453333	0.1	0.060750
4.455000	0.1	0.062580
4.456667	0.1	0.065155
4.458333	0.1	0.067609
4.460000	0.1	0.069956
4.461667	0.1	0.072983
4.463333	0.1	0.077100
4.465000	0.1	0.080988
4.466667	0.1	0.082413
4.468333	0.1	0.081244
4.470000	0.1	0.079735
4.471667	0.1	0.079451
4.473333	0.1	0.079582
4.475000	0.1	0.078506
4.476667	0.1	0.076075
4.478333	0.1	0.073216
4.480000	0.1	0.070161
4.481667	0.1	0.066799
4.483333	0.1	0.063474
4.485000	0.1	0.060536
4.486667	0.1	0.058180
4.488333	0.1	0.056033
4.490000	0.1	0.053444
4.491667	0.1	0.050659
4.493333	0.1	0.048256
4.495000	0.1	0.046212
4.496667	0.1	0.045011
4.498333	0.1	0.046142
4.500000	0.1	0.050650
4.501667	0.1	0.057463
4.503333	0.1	0.063940
4.505000	0.1	0.068103
4.506667	0.1	0.069644
4.508333	0.1	0.069509
4.510000	0.1	0.069039
4.511667	0.1	0.069272
4.513333	0.1	0.071214
4.515000	0.1	0.075446
4.516667	0.1	0.080494
4.518333	0.1	0.083027
4.520000	0.1	0.080466
4.521667	0.1	0.073286
4.523333	0.1	0.065006
4.525000	0.1	0.059344
4.526667	0.1	0.057528
4.528333	0.1	0.059078
4.530000	0.1	0.063730
4.531667	0.1	0.070874
4.533333	0.1	0.078175
4.535000	0.1	0.082813
4.536667	0.1	0.083796
4.538333	0.1	0.081798
4.540000	0.1	0.077486
4.541667	0.1	0.071498
4.543333	0.1	0.065919
4.545000	0.1	0.063712
4.546667	0.1	0.065318
4.548333	0.1	0.067800
4.550000	0.1	0.068480
4.551667	0.1	0.067009
4.553333	0.1	0.064527
4.555000	0.1	0.063083
4.556667	0.1	0.064108
4.558333	0.1	0.066538
4.560000	0.1	0.068303
4.561667	0.1	0.068708
4.563333	0.1	0.068457
4.565000	0.1	0.068652
4.566667	0.1	0.070017
4.568333	0.1	0.072401
4.570000	0.1	0.074846
4.571667	0.1	0.076136
4.573333	0.1	0.075647
4.575000	0.1	0.073742
4.576667	0.1	0.071558
4.578333	0.1	0.070469
4.580000	0.1	0.071116
4.581667	0.1	0.073109
4.583333	0.1	0.075791
4.585000	0.1	0.078781
4.586667	0.1	0.081593
4.588333	0.1	0.083195
4.590000	0.1	0.082785
4.591667	0.1	0.080876
4.593333	0.1	0.078934
4.595000	0.1	0.078520
4.596667	0.1	0.080806
4.598333	0.1	0.085519
4.600000	0.1	0.090692
4.601667	0.1	0.094273
4.603333	0.1	0.095014
4.605000	0.1	0.092317
4.606667	0.1	0.086911
4.608333	0.1	0.081193
4.610000	0.1	0.077081
4.611667	0.1	0.073859
4.613333	0.1	0.069779
4.615000	0.1	0.064820
4.616667	0.1	0.060578
4.618333	0.1	0.058245
4.620000	0.1	0.057458
4.621667	0.1	0.056978
4.623333	0.1	0.056294
4.625000	0.1	0.056177
4.626667	0.1	0.057407
4.628333	0.1	0.059218
4.630000	0.1	0.060066
4.631667	0.1	0.059702
4.633333	0.1	0.059460
4.635000	0.1	0.061104
4.636667	0.1	0.065505
4.638333	0.1	0.071484
4.640000	0.1	0.076215
4.641667	0.1	0.077384
4.643333	0.1	0.074962
4.645000	0.1	0.071055
4.646667	0.1	0.068424
4.648333	0.1	0.068983
4.650000	0.1	0.072937
4.651667	0.1	0.079083
4.653333	0.1	0.085300
4.655000	0.1	0.089239
4.656667	0.1	0.089966
4.658333	0.1	0.088308
4.660000	0.1	0.085323
4.661667	0.1	0.081537
4.663333	0.1	0.077528
4.665000	0.1	0.073984
4.666667	0.1	0.071344
4.668333	0.1	0.069872
4.670000	0.1	0.069775
4.671667	0.1	0.070855
4.673333	0.1	0.072424
4.675000	0.1	0.073691
4.676667	0.1	0.074198
4.678333	0.1	0.074445
4.680000	0.1	0.075609
4.681667	0.1	0.077742
4.683333	0.1	0.079446
4.685000	0.1	0.080192
4.686667	0.1	0.080685
4.688333	0.1	0.080653
4.690000	0.1	0.078916
4.691667	0.1	0.075549
4.693333	0.1	0.071707
4.695000	0.1	0.068438
4.696667	0.1	0.066860
4.698333	0.1	0.067670
4.700000	0.1	0.070352
4.701667	0.1	0.074445
4.703333	0.1	0.080066
4.705000	0.1	0.086268
4.706667	0.1	0.090529
4.708333	0.1	0.090329
4.710000	0.1	0.084867
4.711667	0.1	0.075987
4.713333	0.1	0.067563
4.715000	0.1	0.063255
4.716667	0.1	0.064541
4.718333	0.1	0.069859
4.720000	0.1	0.076038
4.721667	0.1	0.081290
4.723333	0.1	0.085714
4.725000	0.1	0.089398
4.726667	0.1	0.091633
4.728333	0.1	0.091530
4.730000	0.1	0.088792
4.731667	0.1	0.084047
4.733333	0.1	0.078408
4.735000	0.1	0.072820
4.736667	0.1	0.068219
4.738333	0.1	0.065831
4.740000	0.1	0.066399
4.741667	0.1	0.069276
4.743333	0.1	0.072964
4.745000	0.1	0.076042
4.746667	0.1	0.077807
4.748333	0.1	0.078678
4.750000	0.1	0.079428
4.751667	0.1	0.080173
4.753333	0.1	0.081058
4.755000	0.1	0.082646
4.756667	0.1	0.084625
4.758333	0.1	0.085537
4.760000	0.1	0.084550
4.761667	0.1	0.082389
4.763333	0.1	0.080299
4.765000	0.1	0.078701
4.766667	0.1	0.077756
4.768333	0.1	0.078473
4.770000	0.1	0.081407
4.771667	0.1	0.085142
4.773333	0.1	0.087344
4.775000	0.1	0.086990
4.776667	0.1	0.085197
4.778333	0.1	0.083554
4.780000	0.1	0.082273
4.781667	0.1	0.080978
4.783333	0.1	0.080522
4.785000	0.1	0.082511
4.786667	0.1	0.086892
4.788333	0.1	0.090920
4.790000	0.1	0.091637
4.791667	0.1	0.089230
4.793333	0.1	0.086362
4.795000	0.1	0.084783
4.796667	0.1	0.084103
4.798333	0.1	0.083284
4.800000	0.1	0.082143
4.801667	0.1	0.080871
4.803333	0.1	0.078934
4.805000	0.1	0.075973
4.806667	0.1	0.073300
4.808333	0.1	0.072857
4.810000	0.1	0.075148
4.811667	0.1	0.078841
4.813333	0.1	0.081984
4.815000	0.1	0.083428
4.816667	0.1	0.083251
4.818333	0.1	0.082408
4.820000	0.1	0.081714
4.821667	0.1	0.080899
4.823333	0.1	0.079810
4.825000	0.1	0.079437
4.826667	0.1	0.080257
4.828333	0.1	0.081430
4.830000	0.1	0.082399
4.831667	0.1	0.083367
4.833333	0.1	0.083982
4.835000	0.1	0.083758
4.836667	0.1	0.083609
4.838333	0.1	0.084778
4.840000	0.1	0.087065
4.841667	0.1	0.089197
4.843333	0.1	0.090133
4.845000	0.1	0.090036
4.846667	0.1	0.090362
4.848333	0.1	0.092485
4.850000	0.1	0.096126
4.851667	0.1	0.099302
4.853333	0.1	0.099870
4.855000	0.1	0.097537
4.856667	0.1	0.093966
4.858333	0.1	0.090757
4.860000	0.1	0.087959
4.861667	0.1	0.084857
4.863333	0.1	0.081724
4.865000	0.1	0.079679
4.866667	0.1	0.078785
4.868333	0.1	0.077644
4.870000	0.1	0.075004
4.871667	0.1	0.070855
4.873333	0.1	0.066119
4.875000	0.1	0.061863
4.876667	0.1	0.059111
4.878333	0.1	0.059186
4.880000	0.1	0.063172
4.881667	0.1	0.070822
4.883333	0.1	0.080527
4.885000	0.1	0.090003
4.886667	0.1	0.097263
4.888333	0.1	0.101342
4.890000	0.1	0.102012
4.891667	0.1	0.099684
4.893333	0.1	0.095726
4.895000	0.1	0.091894
4.896667	0.1	0.089388
4.898333	0.1	0.088094
4.900000	0.1	0.086892
4.901667	0.1	0.085658
4.903333	0.1	0.085915
4.905000	0.1	0.088355
4.906667	0.1	0.091209
4.908333	0.1	0.092434
4.910000	0.1	0.092280
4.911667	0.1	0.092727
4.913333	0.1	0.095177
4.915000	0.1	0.099186
4.916667	0.1	0.102981
4.918333	0.1	0.104466
4.920000	0.1	0.102292
4.921667	0.1	0.097351
4.923333	0.1	0.092280
4.925000	0.1	0.089458
4.926667	0.1	0.090338
4.928333	0.1	0.094855
4.930000	0.1	0.100653
4.931667	0.1	0.104797
4.933333	0.1	0.106292
4.935000	0.1	0.106166
4.936667	0.1	0.105174
4.938333	0.1	0.102185
4.940000	0.1	0.096126
4.941667	0.1	0.088727
4.943333	0.1	0.083074
4.945000	0.1	0.080378
4.946667	0.1	0.079968
4.948333	0.1	0.081933
4.950000	0.1	0.087735
4.951667	0.1	0.096960
4.953333	0.1	0.105286
4.955000	0.1	0.107801
4.956667	0.1	0.103964
4.958333	0.1	0.097612
4.960000	0.1	0.092462
4.961667	0.1	0.089556
4.963333	0.1	0.088569
4.965000	0.1	0.089123
4.966667	0.1	0.090054
4.968333	0.1	0.089449
4.970000	0.1	0.086785
4.971667	0.1	0.083237
4.973333	0.1	0.079721
4.975000	0.1	0.076494
4.976667	0.1	0.074143
4.978333	0.1	0.073542
4.980000	0.1	0.075079
4.981667	0.1	0.077733
4.983333	0.1	0.079558
4.985000	0.1	0.079586
4.986667	0.1	0.078180
4.988333	0.1	0.076019
4.990000	0.1	0.074059
4.991667	0.1	0.073416
4.993333	0.1	0.074916
4.995000	0.1	0.078352
4.996667	0.1	0.081868
4.998333	0.1	0.083777
5.000000	0.1	0.084862
5.001667	0.1	0.086650
5.003333	0.1	0.088769
5.005000	0.1	0.089752
5.006667	0.1	0.088946
5.008333	0.1	0.086837
5.010000	0.1	0.084694
5.011667	0.1	0.083894
5.013333	0.1	0.085053
5.015000	0.1	0.088364
5.016667	0.1	0.094213
5.018333	0.1	0.102604
5.020000	0.1	0.111898
5.021667	0.1	0.118972
5.023333	0.1	0.121426
5.025000	0.1	0.119316
5.026667	0.1	0.114441
5.028333	0.1	0.108294
5.030000	0.1	0.101612
5.031667	0.1	0.095773
5.033333	0.1	0.093244
5.035000	0.1	0.095433
5.036667	0.1	0.100364
5.038333	0.1	0.104187
5.040000	0.1	0.105053
5.041667	0.1	0.104173
5.043333	0.1	0.103544
5.045000	0.1	0.103693
5.046667	0.1	0.103973
5.048333	0.1	0.103815
5.050000	0.1	0.103284
5.051667	0.1	0.102823
5.053333	0.1	0.102040
5.055000	0.1	0.099274
5.056667	0.1	0.094036
5.058333	0.1	0.088876
5.060000	0.1	0.086715
5.061667	0.1	0.087130
5.063333	0.1	0.087721
5.065000	0.1	0.088392
5.066667	0.1	0.091149
5.068333	0.1	0.096154
5.070000	0.1	0.100746
5.071667	0.1	0.102320
5.073333	0.1	0.100788
5.075000	0.1	0.098157
5.076667	0.1	0.096462
5.078333	0.1	0.096494
5.080000	0.1	0.098106
5.081667	0.1	0.101007
5.083333	0.1	0.104862
5.085000	0.1	0.108723
5.086667	0.1	0.111596
5.088333	0.1	0.113887
5.090000	0.1	0.117072
5.091667	0.1	0.121878
5.093333	0.1	0.126967
5.095000	0.1	0.129463
5.096667	0.1	0.127209
5.098333	0.1	0.120271
5.100000	0.1	0.110362
5.101667	0.1	0.099936
5.103333	0.1	0.091563
5.105000	0.1	0.086902
5.106667	0.1	0.085812
5.108333	0.1	0.087228
5.110000	0.1	0.090343
5.111667	0.1	0.094282
5.113333	0.1	0.098040
5.115000	0.1	0.101621
5.116667	0.1	0.106217
5.118333	0.1	0.113011
5.120000	0.1	0.121281
5.121667	0.1	0.127740
5.123333	0.1	0.129133
5.125000	0.1	0.125174
5.126667	0.1	0.118632
5.128333	0.1	0.113300
5.130000	0.1	0.111177
5.131667	0.1	0.111274
5.133333	0.1	0.111638
5.135000	0.1	0.111535
5.136667	0.1	0.111023
5.138333	0.1	0.109877
5.140000	0.1	0.108066
5.141667	0.1	0.106543
5.143333	0.1	0.106348
5.145000	0.1	0.106860
5.146667	0.1	0.105919
5.148333	0.1	0.102269
5.150000	0.1	0.097607
5.151667	0.1	0.095367
5.153333	0.1	0.097766
5.155000	0.1	0.104792
5.156667	0.1	0.114539
5.158333	0.1	0.123889
5.160000	0.1	0.129887
5.161667	0.1	0.130804
5.163333	0.1	0.126935
5.165000	0.1	0.120965
5.166667	0.1	0.116895
5.168333	0.1	0.117477
5.170000	0.1	0.122217
5.171667	0.1	0.128113
5.173333	0.1	0.132192
5.175000	0.1	0.132956
5.176667	0.1	0.130786
5.178333	0.1	0.127535
5.180000	0.1	0.124620
5.181667	0.1	0.122236
5.183333	0.1	0.120350
5.185000	0.1	0.118953
5.186667	0.1	0.117673
5.188333	0.1	0.115866
5.190000	0.1	0.112872
5.191667	0.1	0.108900
5.193333	0.1	0.105738
5.195000	0.1	0.105244
5.196667	0.1	0.107097
5.198333	0.1	0.109263
5.200000	0.1	0.110068
5.201667	0.1	0.108969
5.203333	0.1	0.106664
5.205000	0.1	0.104597
5.206667	0.1	0.102804
5.208333	0.1	0.100005
5.210000	0.1	0.096359
5.211667	0.1	0.094059
5.213333	0.1	0.095586
5.215000	0.1	0.101756
5.216667	0.1	0.110255
5.218333	0.1	0.116969
5.220000	0.1	0.119298
5.221667	0.1	0.117728
5.223333	0.1	0.114860
5.225000	0.1	0.113379
5.226667	0.1	0.114096
5.228333	0.1	0.115605
5.230000	0.1	0.116159
5.231667	0.1	0.115512
5.233333	0.1	0.114064
5.235000	0.1	0.111447
5.236667	0.1	0.107717
5.238333	0.1	0.104951
5.240000	0.1	0.105440
5.241667	0.1	0.108941
5.243333	0.1	0.112983
5.245000	0.1	0.115209
5.246667	0.1	0.114781
5.248333	0.1	0.112252
5.250000	0.1	0.108946
5.251667	0.1	0.105696
5.253333	0.1	0.102418
5.255000	0.1	0.099344
5.256667	0.1	0.097589
5.258333	0.1	0.098436
5.260000	0.1	0.102571
5.261667	0.1	0.109375
5.263333	0.1	0.117314
5.265000	0.1	0.124909
5.266667	0.1	0.130911
5.268333	0.1	0.134595
5.270000	0.1	0.135982
5.271667	0.1	0.135284
5.273333	0.1	0.132904
5.275000	0.1	0.130055
5.276667	0.1	0.128229
5.278333	0.1	0.127605
5.280000	0.1	0.126720
5.281667	0.1	0.124113
5.283333	0.1	0.119563
5.285000	0.1	0.113244
5.286667	0.1	0.105510
5.288333	0.1	0.098208
5.290000	0.1	0.094040
5.291667	0.1	0.094422
5.293333	0.1	0.099158
5.295000	0.1	0.106897
5.296667	0.1	0.115512
5.298333	0.1	0.123209
5.300000	0.1	0.129351
5.301667	0.1	0.134129
5.303333	0.1	0.137859
5.305000	0.1	0.140467
5.306667	0.1	0.141193
5.308333	0.1	0.139354
5.310000	0.1	0.135456
5.311667	0.1	0.131126
5.313333	0.1	0.128443
5.315000	0.1	0.129561
5.316667	0.1	0.135046
5.318333	0.1	0.141943
5.320000	0.1	0.145533
5.321667	0.1	0.143601
5.323333	0.1	0.137757
5.325000	0.1	0.131205
5.326667	0.1	0.126390
5.328333	0.1	0.124173
5.330000	0.1	0.124276
5.331667	0.1	0.126008
5.333333	0.1	0.128304
5.335000	0.1	0.129598
5.336667	0.1	0.128415
5.338333	0.1	0.124411
5.340000	0.1	0.118874
5.341667	0.1	0.114129
5.343333	0.1	0.112108
5.345000	0.1	0.113174
5.346667	0.1	0.116020
5.348333	0.1	0.118953
5.350000	0.1	0.121640
5.351667	0.1	0.124904
5.353333	0.1	0.129095
5.355000	0.1	0.134013
5.356667	0.1	0.138925
5.358333	0.1	0.141761
5.360000	0.1	0.140588
5.361667	0.1	0.135796
5.363333	0.1	0.129729
5.365000	0.1	0.124942
5.366667	0.1	0.122697
5.368333	0.1	0.122786
5.370000	0.1	0.124401
5.371667	0.1	0.126832
5.373333	0.1	0.129724
5.375000	0.1	0.132825
5.376667	0.1	0.135372
5.378333	0.1	0.136322
5.380000	0.1	0.135191
5.381667	0.1	0.132052
5.383333	0.1	0.127489
5.385000	0.1	0.123275
5.386667	0.1	0.121635
5.388333	0.1	0.123312
5.390000	0.1	0.127275
5.391667	0.1	0.131703
5.393333	0.1	0.134427
5.395000	0.1	0.134017
5.396667	0.1	0.131223
5.398333	0.1	0.127936
5.400000	0.1	0.124862
5.401667	0.1	0.121994
5.403333	0.1	0.119926
5.405000	0.1	0.119531
5.406667	0.1	0.121333
5.408333	0.1	0.124569
5.410000	0.1	0.126567
5.411667	0.1	0.125403
5.413333	0.1	0.122790
5.415000	0.1	0.122571
5.416667	0.1	0.126632
5.418333	0.1	0.132970
5.420000	0.1	0.137584
5.421667	0.1	0.138483
5.423333	0.1	0.137589
5.425000	0.1	0.138483
5.426667	0.1	0.142665
5.428333	0.1	0.148374
5.430000	0.1	0.152732
5.431667	0.1	0.153766
5.433333	0.1	0.150558
5.435000	0.1	0.143684
5.436667	0.1	0.135363
5.438333	0.1	0.127773
5.440000	0.1	0.121831
5.441667	0.1	0.118157
5.443333	0.1	0.117668
5.445000	0.1	0.120285
5.446667	0.1	0.124266
5.448333	0.1	0.127405
5.450000	0.1	0.128718
5.451667	0.1	0.128830
5.453333	0.1	0.128709
5.455000	0.1	0.128625
5.456667	0.1	0.128308
5.458333	0.1	0.127428
5.460000	0.1	0.125705
5.461667	0.1	0.123102
5.463333	0.1	0.120453
5.465000	0.1	0.119177
5.466667	0.1	0.119950
5.468333	0.1	0.122301
5.470000	0.1	0.125421
5.471667	0.1	0.128495
5.473333	0.1	0.130711
5.475000	0.1	0.131801
5.476667	0.1	0.132415
5.478333	0.1	0.133128
5.480000	0.1	0.133477
5.481667	0.1	0.132592
5.483333	0.1	0.130716
5.485000	0.1	0.129193
5.486667	0.1	0.128746
5.488333	0.1	0.128951
5.490000	0.1	0.129566
5.491667	0.1	0.130823
5.493333	0.1	0.132280
5.495000	0.1	0.132397
5.496667	0.1	0.130106
5.498333	0.1	0.126269
5.500000	0.1	0.122930
5.501667	0.1	0.121514
5.503333	0.1	0.122157
5.505000	0.1	0.124634
5.506667	0.1	0.128797
5.508333	0.1	0.133696
5.510000	0.1	0.137482
5.511667	0.1	0.138576
5.513333	0.1	0.136732
5.515000	0.1	0.133454
5.516667	0.1	0.130925
5.518333	0.1	0.130027
5.520000	0.1	0.129966
5.521667	0.1	0.129738
5.523333	0.1	0.129272
5.525000	0.1	0.128937
5.526667	0.1	0.129053
5.528333	0.1	0.130469
5.530000	0.1	0.134176
5.531667	0.1	0.139270
5.533333	0.1	0.143014
5.535000	0.1	0.143582
5.536667	0.1	0.141300
5.538333	0.1	0.137482
5.540000	0.1	0.133803
5.541667	0.1	0.132015
5.543333	0.1	0.132779
5.545000	0.1	0.134860
5.546667	0.1	0.136280
5.548333	0.1	0.135591
5.550000	0.1	0.132537
5.551667	0.1	0.128681
5.553333	0.1	0.126264
5.555000	0.1	0.126362
5.556667	0.1	0.129235
5.558333	0.1	0.134786
5.560000	0.1	0.141654
5.561667	0.1	0.147386
5.563333	0.1	0.150176
5.565000	0.1	0.149836
5.566667	0.1	0.147424
5.568333	0.1	0.144700
5.570000	0.1	0.143484
5.571667	0.1	0.145203
5.573333	0.1	0.150395
5.575000	0.1	0.157719
5.576667	0.1	0.164127
5.578333	0.1	0.167168
5.580000	0.1	0.167000
5.581667	0.1	0.165398
5.583333	0.1	0.163428
5.585000	0.1	0.160923
5.586667	0.1	0.157328
5.588333	0.1	0.152332
5.590000	0.1	0.146325
5.591667	0.1	0.140388
5.593333	0.1	0.136038
5.595000	0.1	0.135112
5.596667	0.1	0.138613
5.598333	0.1	0.144877
5.600000	0.1	0.150492
5.601667	0.1	0.153864
5.603333	0.1	0.155871
5.605000	0.1	0.156830
5.606667	0.1	0.155028
5.608333	0.1	0.149286
5.610000	0.1	0.141747
5.611667	0.1	0.136211
5.613333	0.1	0.133943
5.615000	0.1	0.133701
5.616667	0.1	0.134944
5.618333	0.1	0.138031
5.620000	0.1	0.142506
5.621667	0.1	0.147307
5.623333	0.1	0.151736
5.625000	0.1	0.155391
5.626667	0.1	0.157333
5.628333	0.1	0.156523
5.630000	0.1	0.153943
5.631667	0.1	0.152239
5.633333	0.1	0.152215
5.635000	0.1	0.151712
5.636667	0.1	0.148430
5.638333	0.1	0.142073
5.640000	0.1	0.134152
5.641667	0.1	0.126809
5.643333	0.1	0.122003
5.645000	0.1	0.121538
5.646667	0.1	0.126595
5.648333	0.1	0.135927
5.650000	0.1	0.145808
5.651667	0.1	0.152881
5.653333	0.1	0.155880
5.655000	0.1	0.154898
5.656667	0.1	0.150451
5.658333	0.1	0.143838
5.660000	0.1	0.138013
5.661667	0.1	0.136690
5.663333	0.1	0.141258
5.665000	0.1	0.148746
5.666667	0.1	0.154371
5.668333	0.1	0.156411
5.670000	0.1	0.156504
5.671667	0.1	0.155764
5.673333	0.1	0.153752
5.675000	0.1	0.150520
5.676667	0.1	0.146604
5.678333	0.1	0.142329
5.680000	0.1	0.138581
5.681667	0.1	0.136760
5.683333	0.1	0.137277
5.685000	0.1	0.139195
5.686667	0.1	0.141277
5.688333	0.1	0.142860
5.690000	0.1	0.144099
5.691667	0.1	0.145459
5.693333	0.1	0.147098
5.695000	0.1	0.149100
5.696667	0.1	0.151112
5.698333	0.1	0.152006
5.700000	0.1	0.151508
5.701667	0.1	0.150977
5.703333	0.1	0.151508
5.705000	0.1	0.152881
5.706667	0.1	0.154991
5.708333	0.1	0.157920
5.710000	0.1	0.160295
5.711667	0.1	0.159834
5.713333	0.1	0.155671
5.715000	0.1	0.149370
5.716667	0.1	0.144336
5.718333	0.1	0.142921
5.720000	0.1	0.143768
5.721667	0.1	0.143955
5.723333	0.1	0.142646
5.725000	0.1	0.140788
5.726667	0.1	0.139172
5.728333	0.1	0.138585
5.730000	0.1	0.140104
5.731667	0.1	0.143815
5.733333	0.1	0.147894
5.735000	0.1	0.149929
5.736667	0.1	0.149263
5.738333	0.1	0.147484
5.740000	0.1	0.146306
5.741667	0.1	0.146162
5.743333	0.1	0.147107
5.745000	0.1	0.149063
5.746667	0.1	0.150767
5.748333	0.1	0.150702
5.750000	0.1	0.149463
5.751667	0.1	0.149491
5.753333	0.1	0.152043
5.755000	0.1	0.155768
5.756667	0.1	0.158479
5.758333	0.1	0.158926
5.760000	0.1	0.156681
5.761667	0.1	0.151703
5.763333	0.1	0.145319
5.765000	0.1	0.140355
5.766667	0.1	0.138879
5.768333	0.1	0.140946
5.770000	0.1	0.145789
5.771667	0.1	0.152113
5.773333	0.1	0.157794
5.775000	0.1	0.160960
5.776667	0.1	0.160905
5.778333	0.1	0.157934
5.780000	0.1	0.153207
5.781667	0.1	0.148155
5.783333	0.1	0.143633
5.785000	0.1	0.139857
5.786667	0.1	0.136993
5.788333	0.1	0.135312
5.790000	0.1	0.134637
5.791667	0.1	0.134339
5.793333	0.1	0.134348
5.795000	0.1	0.135871
5.796667	0.1	0.140159
5.798333	0.1	0.145989
5.800000	0.1	0.149449
5.801667	0.1	0.148048
5.803333	0.1	0.144048
5.805000	0.1	0.141654
5.806667	0.1	0.142297
5.808333	0.1	0.144625
5.810000	0.1	0.147042
5.811667	0.1	0.147787
5.813333	0.1	0.145254
5.815000	0.1	0.140285
5.816667	0.1	0.136239
5.818333	0.1	0.135954
5.820000	0.1	0.139400
5.821667	0.1	0.144099
5.823333	0.1	0.147806
5.825000	0.1	0.150139
5.826667	0.1	0.151997
5.828333	0.1	0.154553
5.830000	0.1	0.157757
5.831667	0.1	0.159228
5.833333	0.1	0.156518
5.835000	0.1	0.150320
5.836667	0.1	0.144108
5.838333	0.1	0.140378
5.840000	0.1	0.138371
5.841667	0.1	0.136043
5.843333	0.1	0.133277
5.845000	0.1	0.131978
5.846667	0.1	0.133314
5.848333	0.1	0.136080
5.850000	0.1	0.138106
5.851667	0.1	0.138758
5.853333	0.1	0.140117
5.855000	0.1	0.144336
5.856667	0.1	0.150017
5.858333	0.1	0.153887
5.860000	0.1	0.155321
5.861667	0.1	0.156853
5.863333	0.1	0.160444
5.865000	0.1	0.165063
5.866667	0.1	0.168178
5.868333	0.1	0.168285
5.870000	0.1	0.165813
5.871667	0.1	0.162353
5.873333	0.1	0.159298
5.875000	0.1	0.157012
5.876667	0.1	0.154995
5.878333	0.1	0.153314
5.880000	0.1	0.153226
5.881667	0.1	0.155158
5.883333	0.1	0.156956
5.885000	0.1	0.156029
5.886667	0.1	0.153035
5.888333	0.1	0.151582
5.890000	0.1	0.154087
5.891667	0.1	0.158879
5.893333	0.1	0.162004
5.895000	0.1	0.161394
5.896667	0.1	0.158120
5.898333	0.1	0.154264
5.900000	0.1	0.151191
5.901667	0.1	0.149226
5.903333	0.1	0.148159
5.905000	0.1	0.147778
5.906667	0.1	0.147270
5.908333	0.1	0.145566
5.910000	0.1	0.142986
5.911667	0.1	0.140793
5.913333	0.1	0.139503
5.915000	0.1	0.139265
5.916667	0.1	0.141053
5.918333	0.1	0.145594
5.920000	0.1	0.151298
5.921667	0.1	0.154632
5.923333	0.1	0.153165
5.925000	0.1	0.147913
5.926667	0.1	0.142367
5.928333	0.1	0.139093
5.930000	0.1	0.137920
5.931667	0.1	0.137449
5.933333	0.1	0.136900
5.935000	0.1	0.136583
5.936667	0.1	0.137356
5.938333	0.1	0.139493
5.940000	0.1	0.142050
5.941667	0.1	0.143792
5.943333	0.1	0.144686
5.945000	0.1	0.146050
5.946667	0.1	0.148844
5.948333	0.1	0.152262
5.950000	0.1	0.154604
5.951667	0.1	0.155135
5.953333	0.1	0.154488
5.955000	0.1	0.153836
5.956667	0.1	0.153789
5.958333	0.1	0.153794
5.960000	0.1	0.153231
5.961667	0.1	0.152690
5.963333	0.1	0.152807
5.965000	0.1	0.152895
5.966667	0.1	0.152164
5.968333	0.1	0.150776
5.970000	0.1	0.149156
5.971667	0.1	0.147470
5.973333	0.1	0.145696
5.975000	0.1	0.143615
5.976667	0.1	0.141063
5.978333	0.1	0.138748
5.980000	0.1	0.138348
5.981667	0.1	0.141077
5.983333	0.1	0.146027
5.985000	0.1	0.150586
5.986667	0.1	0.152630
5.988333	0.1	0.152104
5.990000	0.1	0.150739
5.991667	0.1	0.150423
5.993333	0.1	0.151326
5.995000	0.1	0.152094
5.996667	0.1	0.151750
5.998333	0.1	0.150916
6.000000	0.1	0.150963
6.001667	0.1	0.151708
6.003333	0.1	0.151210
6.005000	0.1	0.148574
6.006667	0.1	0.145375
6.008333	0.1	0.143670
6.010000	0.1	0.143740
6.011667	0.1	0.144211
6.013333	0.1	0.143568
6.015000	0.1	0.141496
6.016667	0.1	0.139116
6.018333	0.1	0.137584
6.020000	0.1	0.136672
6.021667	0.1	0.135354
6.023333	0.1	0.133156
6.025000	0.1	0.129975
6.026667	0.1	0.125719
6.028333	0.1	0.121128
6.030000	0.1	0.118148
6.031667	0.1	0.118669
6.033333	0.1	0.123270
6.035000	0.1	0.130930
6.036667	0.1	0.139182
6.038333	0.1	0.144835
6.040000	0.1	0.145938
6.041667	0.1	0.143340
6.043333	0.1	0.140113
6.045000	0.1	0.139065
6.046667	0.1	0.140043
6.048333	0.1	0.139745
6.050000	0.1	0.135396
6.051667	0.1	0.128099
6.053333	0.1	0.121528
6.055000	0.1	0.118501
6.056667	0.1	0.119139
6.058333	0.1	0.121552
6.060000	0.1	0.123987
6.061667	0.1	0.125878
6.063333	0.1	0.127512
6.065000	0.1	0.129766
6.066667	0.1	0.133268
6.068333	0.1	0.137943
6.070000	0.1	0.143526
6.071667	0.1	0.149892
6.073333	0.1	0.156770
6.075000	0.1	0.162916
6.076667	0.1	0.165976
6.078333	0.1	0.164234
6.080000	0.1	0.158525
6.081667	0.1	0.151931
6.083333	0.1	0.147754
6.085000	0.1	0.147009
6.086667	0.1	0.147317
6.088333	0.1	0.145379
6.090000	0.1	0.141035
6.091667	0.1	0.137440
6.093333	0.1	0.137067
6.095000	0.1	0.139177
6.096667	0.1	0.141263
6.098333	0.1	0.141966
6.100000	0.1	0.141910
6.101667	0.1	0.142176
6.103333	0.1	0.142762
6.105000	0.1	0.142693
6.106667	0.1	0.141766
6.108333	0.1	0.141435
6.110000	0.1	0.142632
6.111667	0.1	0.143796
6.113333	0.1	0.142283
6.115000	0.1	0.137594
6.116667	0.1	0.132676
6.118333	0.1	0.132071
6.120000	0.1	0.138455
6.121667	0.1	0.149966
6.123333	0.1	0.161259
6.125000	0.1	0.167922
6.126667	0.1	0.169836
6.128333	0.1	0.170399
6.130000	0.1	0.172174
6.131667	0.1	0.173789
6.133333	0.1	0.172537
6.135000	0.1	0.168374
6.136667	0.1	0.163410
6.138333	0.1	0.159089
6.140000	0.1	0.155484
6.141667	0.1	0.152625
6.143333	0.1	0.151270
6.145000	0.1	0.151927
6.146667	0.1	0.154180
6.148333	0.1	0.156872
6.150000	0.1	0.158306
6.151667	0.1	0.157277
6.153333	0.1	0.154353
6.155000	0.1	0.151531
6.156667	0.1	0.150595
6.158333	0.1	0.151810
6.160000	0.1	0.153980
6.161667	0.1	0.155624
6.163333	0.1	0.156173
6.165000	0.1	0.156350
6.166667	0.1	0.157044
6.168333	0.1	0.157831
6.170000	0.1	0.157873
6.171667	0.1	0.157519
6.173333	0.1	0.157361
6.175000	0.1	0.157189
6.176667	0.1	0.156718
6.178333	0.1	0.156625
6.180000	0.1	0.157985
6.181667	0.1	0.160453
6.183333	0.1	0.161915
6.185000	0.1	0.160639
6.186667	0.1	0.157002
6.188333	0.1	0.153738
6.190000	0.1	0.154153
6.191667	0.1	0.158311
6.193333	0.1	0.162395
6.195000	0.1	0.163345
6.196667	0.1	0.162506
6.198333	0.1	0.163056
6.200000	0.1	0.165324
6.201667	0.1	0.166744
6.203333	0.1	0.165524
6.205000	0.1	0.162390
6.206667	0.1	0.159387
6.208333	0.1	0.157901
6.210000	0.1	0.157533
6.211667	0.1	0.156653
6.213333	0.1	0.154749
6.215000	0.1	0.153542
6.216667	0.1	0.154828
6.218333	0.1	0.158297
6.220000	0.1	0.162320
6.221667	0.1	0.165440
6.223333	0.1	0.166562
6.225000	0.1	0.165300
6.226667	0.1	0.162749
6.228333	0.1	0.161100
6.230000	0.1	0.161761
6.231667	0.1	0.163848
6.233333	0.1	0.164551
6.235000	0.1	0.161338
6.236667	0.1	0.154348
6.238333	0.1	0.146525
6.240000	0.1	0.141244
6.241667	0.1	0.140304
6.243333	0.1	0.143340
6.245000	0.1	0.148285
6.246667	0.1	0.153207
6.248333	0.1	0.158129
6.250000	0.1	0.164253
6.251667	0.1	0.171349
6.253333	0.1	0.176835
6.255000	0.1	0.177864
6.256667	0.1	0.173724
6.258333	0.1	0.165971
6.260000	0.1	0.157077
6.261667	0.1	0.149179
6.263333	0.1	0.143582
6.265000	0.1	0.141193
6.266667	0.1	0.142227
6.268333	0.1	0.144937
6.270000	0.1	0.147070
6.271667	0.1	0.148593
6.273333	0.1	0.150148
6.275000	0.1	0.151028
6.276667	0.1	0.151005
6.278333	0.1	0.151354
6.280000	0.1	0.153431
6.281667	0.1	0.157501
6.283333	0.1	0.162758
6.285000	0.1	0.167815
6.286667	0.1	0.171456
6.288333	0.1	0.173752
6.290000	0.1	0.175936
6.291667	0.1	0.178586
6.293333	0.1	0.180835
6.295000	0.1	0.180942
6.296667	0.1	0.177310
6.298333	0.1	0.170316
6.300000	0.1	0.163047
6.301667	0.1	0.159079
6.303333	0.1	0.159335
6.305000	0.1	0.161468
6.306667	0.1	0.162255
6.308333	0.1	0.160341
6.310000	0.1	0.156458
6.311667	0.1	0.152397
6.313333	0.1	0.150227
6.315000	0.1	0.151410
6.316667	0.1	0.156187
6.318333	0.1	0.163121
6.320000	0.1	0.169347
6.321667	0.1	0.172337
6.323333	0.1	0.171955
6.325000	0.1	0.170465
6.326667	0.1	0.170455
6.328333	0.1	0.172853
6.330000	0.1	0.176905
6.331667	0.1	0.181296
6.333333	0.1	0.184542
6.335000	0.1	0.185180
6.336667	0.1	0.182679
6.338333	0.1	0.178106
6.340000	0.1	0.173459
6.341667	0.1	0.170078
6.343333	0.1	0.167829
6.345000	0.1	0.165394
6.346667	0.1	0.161272
6.348333	0.1	0.155317
6.350000	0.1	0.149743
6.351667	0.1	0.147182
6.353333	0.1	0.148169
6.355000	0.1	0.151866
6.356667	0.1	0.157421
6.358333	0.1	0.163573
6.360000	0.1	0.168309
6.361667	0.1	0.169659
6.363333	0.1	0.166702
6.365000	0.1	0.160434
6.366667	0.1	0.154129
6.368333	0.1	0.151787
6.370000	0.1	0.155075
6.371667	0.1	0.162157
6.373333	0.1	0.169659
6.375000	0.1	0.175172
6.376667	0.1	0.177892
6.378333	0.1	0.178115
6.380000	0.1	0.176928
6.381667	0.1	0.175699
6.383333	0.1	0.175312
6.385000	0.1	0.176220
6.386667	0.1	0.178763
6.388333	0.1	0.182427
6.390000	0.1	0.185217
6.391667	0.1	0.184807
6.393333	0.1	0.180625
6.395000	0.1	0.174362
6.396667	0.1	0.168467
6.398333	0.1	0.164947
6.400000	0.1	0.165212
6.401667	0.1	0.169701
6.403333	0.1	0.177645
6.405000	0.1	0.187629
6.406667	0.1	0.197780
6.408333	0.1	0.204761
6.410000	0.1	0.204295
6.411667	0.1	0.195140
6.413333	0.1	0.181715
6.415000	0.1	0.170488
6.416667	0.1	0.164709
6.418333	0.1	0.164085
6.420000	0.1	0.167387
6.421667	0.1	0.172895
6.423333	0.1	0.177920
6.425000	0.1	0.180081
6.426667	0.1	0.178963
6.428333	0.1	0.175983
6.430000	0.1	0.172877
6.431667	0.1	0.170800
6.433333	0.1	0.170260
6.435000	0.1	0.171084
6.436667	0.1	0.172532
6.438333	0.1	0.173952
6.440000	0.1	0.175619
6.441667	0.1	0.178358
6.443333	0.1	0.182102
6.445000	0.1	0.185324
6.446667	0.1	0.186516
6.448333	0.1	0.185957
6.450000	0.1	0.185259
6.451667	0.1	0.185110
6.453333	0.1	0.184849
6.455000	0.1	0.184067
6.456667	0.1	0.183200
6.458333	0.1	0.183028
6.460000	0.1	0.183685
6.461667	0.1	0.183643
6.463333	0.1	0.180942
6.465000	0.1	0.175764
6.466667	0.1	0.170465
6.468333	0.1	0.166916
6.470000	0.1	0.165352
6.471667	0.1	0.165664
6.473333	0.1	0.168104
6.475000	0.1	0.172197
6.476667	0.1	0.176085
6.478333	0.1	0.177729
6.480000	0.1	0.176728
6.481667	0.1	0.174250
6.483333	0.1	0.171699
6.485000	0.1	0.170195
6.486667	0.1	0.170334
6.488333	0.1	0.171820
6.490000	0.1	0.173920
6.491667	0.1	0.176057
6.493333	0.1	0.177957
6.495000	0.1	0.179484
6.496667	0.1	0.180486
6.498333	0.1	0.181207
6.500000	0.1	0.182330
6.501667	0.1	0.184136
6.503333	0.1	0.186251
6.505000	0.1	0.188169
6.506667	0.1	0.189380
6.508333	0.1	0.189659
6.510000	0.1	0.189594
6.511667	0.1	0.190074
6.513333	0.1	0.191205
6.515000	0.1	0.192020
6.516667	0.1	0.191024
6.518333	0.1	0.187173
6.520000	0.1	0.180979
6.521667	0.1	0.174209
6.523333	0.1	0.167997
6.525000	0.1	0.162334
6.526667	0.1	0.157636
6.528333	0.1	0.155391
6.530000	0.1	0.156928
6.531667	0.1	0.162087
6.533333	0.1	0.169356
6.535000	0.1	0.177096
6.536667	0.1	0.184146
6.538333	0.1	0.189547
6.540000	0.1	0.192448
6.541667	0.1	0.192858
6.543333	0.1	0.191731
6.545000	0.1	0.189464
6.546667	0.1	0.185170
6.548333	0.1	0.178651
6.550000	0.1	0.171843
6.551667	0.1	0.167103
6.553333	0.1	0.165156
6.555000	0.1	0.165277
6.556667	0.1	0.165990
6.558333	0.1	0.165929
6.560000	0.1	0.165161
6.561667	0.1	0.164998
6.563333	0.1	0.166795
6.565000	0.1	0.170725
6.566667	0.1	0.175098
6.568333	0.1	0.177585
6.570000	0.1	0.177226
6.571667	0.1	0.174879
6.573333	0.1	0.172830
6.575000	0.1	0.173445
6.576667	0.1	0.176746
6.578333	0.1	0.179973
6.580000	0.1	0.180686
6.581667	0.1	0.179186
6.583333	0.1	0.177412
6.585000	0.1	0.176835
6.586667	0.1	0.177668
6.588333	0.1	0.179447
6.590000	0.1	0.181962
6.591667	0.1	0.185454
6.593333	0.1	0.189892
6.595000	0.1	0.194088
6.596667	0.1	0.196062
6.598333	0.1	0.194437
6.600000	0.1	0.189906
6.601667	0.1	0.185641
6.603333	0.1	0.185007
6.605000	0.1	0.188234
6.606667	0.1	0.192309
6.608333	0.1	0.194102
6.610000	0.1	0.192984
6.611667	0.1	0.190656
6.613333	0.1	0.188476
6.615000	0.1	0.185994
6.616667	0.1	0.182660
6.618333	0.1	0.179312
6.620000	0.1	0.177561
6.621667	0.1	0.178250
6.623333	0.1	0.180914
6.625000	0.1	0.184989
6.626667	0.1	0.190227
6.628333	0.1	0.195261
6.630000	0.1	0.197841
6.631667	0.1	0.196919
6.633333	0.1	0.193571
6.635000	0.1	0.190488
6.636667	0.1	0.190260
6.638333	0.1	0.192947
6.640000	0.1	0.196230
6.641667	0.1	0.197915
6.643333	0.1	0.197566
6.645000	0.1	0.196802
6.646667	0.1	0.198078
6.648333	0.1	0.202232
6.650000	0.1	0.207145
6.651667	0.1	0.209040
6.653333	0.1	0.206106
6.655000	0.1	0.200891
6.656667	0.1	0.197939
6.658333	0.1	0.199373
6.660000	0.1	0.203666
6.661667	0.1	0.208016
6.663333	0.1	0.211252
6.665000	0.1	0.214102
6.666667	0.1	0.217222
6.668333	0.1	0.219671
6.670000	0.1	0.219881
6.671667	0.1	0.218009
6.673333	0.1	0.215848
6.675000	0.1	0.214493
6.676667	0.1	0.213450
6.678333	0.1	0.211415
6.680000	0.1	0.207946
6.681667	0.1	0.204761
6.683333	0.1	0.203759
6.685000	0.1	0.204467
6.686667	0.1	0.205543
6.688333	0.1	0.206586
6.690000	0.1	0.207298
6.691667	0.1	0.207331
6.693333	0.1	0.206926
6.695000	0.1	0.206316
6.696667	0.1	0.205212
6.698333	0.1	0.203280
6.700000	0.1	0.199983
6.701667	0.1	0.194577
6.703333	0.1	0.187680
6.705000	0.1	0.181738
6.706667	0.1	0.178847
6.708333	0.1	0.179159
6.710000	0.1	0.181664
6.711667	0.1	0.185422
6.713333	0.1	0.190400
6.715000	0.1	0.197152
6.716667	0.1	0.204914
6.718333	0.1	0.210726
6.720000	0.1	0.211811
6.721667	0.1	0.208444
6.723333	0.1	0.203471
6.725000	0.1	0.199806
6.726667	0.1	0.198781
6.728333	0.1	0.199885
6.730000	0.1	0.201515
6.731667	0.1	0.202642
6.733333	0.1	0.203210
6.735000	0.1	0.202418
6.736667	0.1	0.199373
6.738333	0.1	0.194958
6.740000	0.1	0.190488
6.741667	0.1	0.186507
6.743333	0.1	0.184225
6.745000	0.1	0.185142
6.746667	0.1	0.189156
6.748333	0.1	0.194707
6.750000	0.1	0.199624
6.751667	0.1	0.201552
6.753333	0.1	0.199564
6.755000	0.1	0.195466
6.756667	0.1	0.192556
6.758333	0.1	0.193198
6.760000	0.1	0.196644
6.761667	0.1	0.199429
6.763333	0.1	0.198754
6.765000	0.1	0.194823
6.766667	0.1	0.190563
6.768333	0.1	0.189389
6.770000	0.1	0.192123
6.771667	0.1	0.196309
6.773333	0.1	0.199247
6.775000	0.1	0.200681
6.776667	0.1	0.201650
6.778333	0.1	0.202153
6.780000	0.1	0.201436
6.781667	0.1	0.199676
6.783333	0.1	0.198265
6.785000	0.1	0.198921
6.786667	0.1	0.202213
6.788333	0.1	0.206628
6.790000	0.1	0.210162
6.791667	0.1	0.212193
6.793333	0.1	0.212658
6.795000	0.1	0.211094
6.796667	0.1	0.207382
6.798333	0.1	0.201762
6.800000	0.1	0.194460
6.801667	0.1	0.186558
6.803333	0.1	0.180053
6.805000	0.1	0.176947
6.806667	0.1	0.178614
6.808333	0.1	0.184998
6.810000	0.1	0.193999
6.811667	0.1	0.202283
6.813333	0.1	0.207028
6.815000	0.1	0.207364
6.816667	0.1	0.203880
6.818333	0.1	0.197631
6.820000	0.1	0.190698
6.821667	0.1	0.186334
6.823333	0.1	0.187014
6.825000	0.1	0.192747
6.826667	0.1	0.200979
6.828333	0.1	0.208002
6.830000	0.1	0.211201
6.831667	0.1	0.210418
6.833333	0.1	0.207401
6.835000	0.1	0.203913
6.836667	0.1	0.200975
6.838333	0.1	0.199834
6.840000	0.1	0.201543
6.841667	0.1	0.205804
6.843333	0.1	0.211559
6.845000	0.1	0.217278
6.846667	0.1	0.220994
6.848333	0.1	0.222041
6.850000	0.1	0.221580
6.851667	0.1	0.220616
6.853333	0.1	0.218735
6.855000	0.1	0.215010
6.856667	0.1	0.209198
6.858333	0.1	0.202097
6.860000	0.1	0.195862
6.861667	0.1	0.193622
6.863333	0.1	0.196770
6.865000	0.1	0.202954
6.866667	0.1	0.208034
6.868333	0.1	0.209818
6.870000	0.1	0.209352
6.871667	0.1	0.208979
6.873333	0.1	0.209929
6.875000	0.1	0.212067
6.876667	0.1	0.214987
6.878333	0.1	0.218321
6.880000	0.1	0.221105
6.881667	0.1	0.222046
6.883333	0.1	0.220640
6.885000	0.1	0.217324
6.886667	0.1	0.212830
6.888333	0.1	0.207908
6.890000	0.1	0.203457
6.891667	0.1	0.200802
6.893333	0.1	0.201287
6.895000	0.1	0.204798
6.896667	0.1	0.209152
6.898333	0.1	0.212113
6.900000	0.1	0.213441
6.901667	0.1	0.214549
6.903333	0.1	0.216337
6.905000	0.1	0.217594
6.906667	0.1	0.216439
6.908333	0.1	0.212793
6.910000	0.1	0.208411
6.911667	0.1	0.205594
6.913333	0.1	0.205725
6.915000	0.1	0.207759
6.916667	0.1	0.208952
6.918333	0.1	0.208206
6.920000	0.1	0.207401
6.921667	0.1	0.208830
6.923333	0.1	0.212523
6.925000	0.1	0.216300
6.926667	0.1	0.217776
6.928333	0.1	0.216188
6.930000	0.1	0.212654
6.931667	0.1	0.209138
6.933333	0.1	0.206977
6.935000	0.1	0.205897
6.936667	0.1	0.205026
6.938333	0.1	0.204253
6.940000	0.1	0.204444
6.941667	0.1	0.206758
6.943333	0.1	0.211149
6.945000	0.1	0.215690
6.946667	0.1	0.218726
6.948333	0.1	0.220742
6.950000	0.1	0.223052
6.951667	0.1	0.226074
6.953333	0.1	0.229743
6.955000	0.1	0.234046
6.956667	0.1	0.238353
6.958333	0.1	0.241231
6.960000	0.1	0.241152
6.961667	0.1	0.237655
6.963333	0.1	0.231820
6.965000	0.1	0.225119
6.966667	0.1	0.218092
6.968333	0.1	0.210721
6.970000	0.1	0.203364
6.971667	0.1	0.196924
6.973333	0.1	0.192211
6.975000	0.1	0.189259
6.976667	0.1	0.187973
6.978333	0.1	0.188844
6.980000	0.1	0.191992
6.981667	0.1	0.196272
6.983333	0.1	0.199866
6.985000	0.1	0.201929
6.986667	0.1	0.203322
6.988333	0.1	0.205268
6.990000	0.1	0.208006
6.991667	0.1	0.211238
6.993333	0.1	0.215075
6.995000	0.1	0.220127
6.996667	0.1	0.226190
6.998333	0.1	0.231112
7.000000	0.1	0.232467
7.001667	0.1	0.230004
7.003333	0.1	0.225767
7.005000	0.1	0.221636
7.006667	0.1	0.217524
7.008333	0.1	0.212854
7.010000	0.1	0.208532
7.011667	0.1	0.206451
7.013333	0.1	0.207927
7.015000	0.1	0.212849
7.016667	0.1	0.219499
7.018333	0.1	0.225343
7.020000	0.1	0.228933
7.021667	0.1	0.230712
7.023333	0.1	0.231150
7.025000	0.1	0.229427
7.026667	0.1	0.225082
7.028333	0.1	0.219741
7.030000	0.1	0.216006
7.031667	0.1	0.214968
7.033333	0.1	0.215448
7.035000	0.1	0.215429
7.036667	0.1	0.213431
7.038333	0.1	0.209128
7.040000	0.1	0.203950
7.041667	0.1	0.200942
7.043333	0.1	0.202656
7.045000	0.1	0.209147
7.046667	0.1	0.217981
7.048333	0.1	0.225995
7.050000	0.1	0.231764
7.051667	0.1	0.235802
7.053333	0.1	0.238428
7.055000	0.1	0.239345
7.056667	0.1	0.238488
7.058333	0.1	0.235727
7.060000	0.1	0.231462
7.061667	0.1	0.227368
7.063333	0.1	0.224691
7.065000	0.1	0.222949
7.066667	0.1	0.221338
7.068333	0.1	0.220356
7.070000	0.1	0.221008
7.071667	0.1	0.223280
7.073333	0.1	0.226283
7.075000	0.1	0.228877
7.076667	0.1	0.229930
7.078333	0.1	0.228854
7.080000	0.1	0.225739
7.081667	0.1	0.221287
7.083333	0.1	0.216523
7.085000	0.1	0.212095
7.086667	0.1	0.208318
7.088333	0.1	0.205757
7.090000	0.1	0.205082
7.091667	0.1	0.206446
7.093333	0.1	0.209701
7.095000	0.1	0.214442
7.096667	0.1	0.219299
7.098333	0.1	0.222889
7.100000	0.1	0.225808
7.101667	0.1	0.229310
7.103333	0.1	0.232486
7.105000	0.1	0.232938
7.106667	0.1	0.229855
7.108333	0.1	0.225175
7.110000	0.1	0.222009
7.111667	0.1	0.222777
7.113333	0.1	0.227899
7.115000	0.1	0.235015
7.116667	0.1	0.240481
7.118333	0.1	0.241981
7.120000	0.1	0.239494
7.121667	0.1	0.234656
7.123333	0.1	0.229394
7.125000	0.1	0.225045
7.126667	0.1	0.222307
7.128333	0.1	0.221203
7.130000	0.1	0.221655
7.131667	0.1	0.223843
7.133333	0.1	0.227410
7.135000	0.1	0.231233
7.136667	0.1	0.234162
7.138333	0.1	0.235396
7.140000	0.1	0.234577
7.141667	0.1	0.231895
7.143333	0.1	0.227708
7.145000	0.1	0.222144
7.146667	0.1	0.215690
7.148333	0.1	0.209473
7.150000	0.1	0.204979
7.151667	0.1	0.203485
7.153333	0.1	0.204933
7.155000	0.1	0.208076
7.156667	0.1	0.211620
7.158333	0.1	0.214432
7.160000	0.1	0.215555
7.161667	0.1	0.214507
7.163333	0.1	0.211867
7.165000	0.1	0.209627
7.166667	0.1	0.210041
7.168333	0.1	0.214181
7.170000	0.1	0.221552
7.171667	0.1	0.229524
7.173333	0.1	0.234572
7.175000	0.1	0.235564
7.176667	0.1	0.234284
7.178333	0.1	0.232430
7.180000	0.1	0.229715
7.181667	0.1	0.224803
7.183333	0.1	0.217846
7.185000	0.1	0.211638
7.186667	0.1	0.209264
7.188333	0.1	0.211266
7.190000	0.1	0.215927
7.191667	0.1	0.221645
7.193333	0.1	0.227606
7.195000	0.1	0.232328
7.196667	0.1	0.233911
7.198333	0.1	0.232100
7.200000	0.1	0.228523
7.201667	0.1	0.225208
7.203333	0.1	0.223066
7.205000	0.1	0.221673
7.206667	0.1	0.220197
7.208333	0.1	0.218148
7.210000	0.1	0.215755
7.211667	0.1	0.214372
7.213333	0.1	0.215615
7.215000	0.1	0.219415
7.216667	0.1	0.224099
7.218333	0.1	0.228435
7.220000	0.1	0.232179
7.221667	0.1	0.235098
7.223333	0.1	0.236374
7.225000	0.1	0.235187
7.226667	0.1	0.232141
7.228333	0.1	0.229650
7.230000	0.1	0.229757
7.231667	0.1	0.231899
7.233333	0.1	0.233375
7.235000	0.1	0.231871
7.236667	0.1	0.227625
7.238333	0.1	0.222805
7.240000	0.1	0.218707
7.241667	0.1	0.214940
7.243333	0.1	0.211084
7.245000	0.1	0.208234
7.246667	0.1	0.208816
7.248333	0.1	0.214018
7.250000	0.1	0.221697
7.251667	0.1	0.227764
7.253333	0.1	0.229594
7.255000	0.1	0.228048
7.256667	0.1	0.225999
7.258333	0.1	0.224574
7.260000	0.1	0.222097
7.261667	0.1	0.217133
7.263333	0.1	0.210800
7.265000	0.1	0.205562
7.266667	0.1	0.203345
7.268333	0.1	0.204621
7.270000	0.1	0.207792
7.271667	0.1	0.210302
7.273333	0.1	0.211028
7.275000	0.1	0.210842
7.276667	0.1	0.210921
7.278333	0.1	0.211778
7.280000	0.1	0.213841
7.281667	0.1	0.217012
7.283333	0.1	0.219885
7.285000	0.1	0.220742
7.286667	0.1	0.219010
7.288333	0.1	0.215657
7.290000	0.1	0.212942
7.291667	0.1	0.212900
7.293333	0.1	0.215624
7.295000	0.1	0.219285
7.296667	0.1	0.221599
7.298333	0.1	0.221301
7.300000	0.1	0.218786
7.301667	0.1	0.215829
7.303333	0.1	0.214633
7.305000	0.1	0.215853
7.306667	0.1	0.217222
7.308333	0.1	0.215867
7.310000	0.1	0.211936
7.311667	0.1	0.208290
7.313333	0.1	0.207368
7.315000	0.1	0.209836
7.316667	0.1	0.214735
7.318333	0.1	0.219746
7.320000	0.1	0.222740
7.321667	0.1	0.223578
7.323333	0.1	0.223601
7.325000	0.1	0.223923
7.326667	0.1	0.224388
7.328333	0.1	0.224174
7.330000	0.1	0.223755
7.331667	0.1	0.225096
7.333333	0.1	0.228616
7.335000	0.1	0.231657
7.336667	0.1	0.231229
7.338333	0.1	0.227108
7.340000	0.1	0.221874
7.341667	0.1	0.218661
7.343333	0.1	0.219182
7.345000	0.1	0.223238
7.346667	0.1	0.229171
7.348333	0.1	0.234433
7.350000	0.1	0.236137
7.351667	0.1	0.232849
7.353333	0.1	0.227238
7.355000	0.1	0.224845
7.356667	0.1	0.228747
7.358333	0.1	0.236970
7.360000	0.1	0.245431
7.361667	0.1	0.251322
7.363333	0.1	0.253785
7.365000	0.1	0.253282
7.366667	0.1	0.250679
7.368333	0.1	0.246828
7.370000	0.1	0.243019
7.371667	0.1	0.240728
7.373333	0.1	0.240263
7.375000	0.1	0.240332
7.376667	0.1	0.239508
7.378333	0.1	0.237715
7.380000	0.1	0.236332
7.381667	0.1	0.236444
7.383333	0.1	0.237022
7.385000	0.1	0.235667
7.386667	0.1	0.231513
7.388333	0.1	0.226721
7.390000	0.1	0.224523
7.391667	0.1	0.226106
7.393333	0.1	0.229888
7.395000	0.1	0.232663
7.396667	0.1	0.231750
7.398333	0.1	0.227117
7.400000	0.1	0.221375
7.401667	0.1	0.217394
7.403333	0.1	0.216677
7.405000	0.1	0.219694
7.406667	0.1	0.226051
7.408333	0.1	0.233944
7.410000	0.1	0.240435
7.411667	0.1	0.242717
7.413333	0.1	0.239369
7.415000	0.1	0.231010
7.416667	0.1	0.220751
7.418333	0.1	0.213580
7.420000	0.1	0.212663
7.421667	0.1	0.216370
7.423333	0.1	0.220421
7.425000	0.1	0.222172
7.426667	0.1	0.222605
7.428333	0.1	0.224477
7.430000	0.1	0.228998
7.431667	0.1	0.235061
7.433333	0.1	0.240700
7.435000	0.1	0.244295
7.436667	0.1	0.245026
7.438333	0.1	0.242554
7.440000	0.1	0.237026
7.441667	0.1	0.229664
7.443333	0.1	0.222810
7.445000	0.1	0.218670
7.446667	0.1	0.217552
7.448333	0.1	0.218437
7.450000	0.1	0.220789
7.451667	0.1	0.224472
7.453333	0.1	0.228495
7.455000	0.1	0.231117
7.456667	0.1	0.231238
7.458333	0.1	0.229534
7.460000	0.1	0.227573
7.461667	0.1	0.226563
7.463333	0.1	0.227750
7.465000	0.1	0.232332
7.466667	0.1	0.239508
7.468333	0.1	0.246712
7.470000	0.1	0.252319
7.471667	0.1	0.256305
7.473333	0.1	0.258526
7.475000	0.1	0.257916
7.476667	0.1	0.253632
7.478333	0.1	0.246679
7.480000	0.1	0.239760
7.481667	0.1	0.235057
7.483333	0.1	0.232803
7.485000	0.1	0.232658
7.486667	0.1	0.235154
7.488333	0.1	0.240067
7.490000	0.1	0.244845
7.491667	0.1	0.246582
7.493333	0.1	0.244891
7.495000	0.1	0.241715
7.496667	0.1	0.238935
7.498333	0.1	0.236854
7.500000	0.1	0.234134
7.501667	0.1	0.229459
7.503333	0.1	0.223517
7.505000	0.1	0.218344
7.506667	0.1	0.214842
7.508333	0.1	0.212523
7.510000	0.1	0.211173
7.511667	0.1	0.211629
7.513333	0.1	0.214665
7.515000	0.1	0.219629
7.516667	0.1	0.224505
7.518333	0.1	0.227294
7.520000	0.1	0.227564
7.521667	0.1	0.226372
7.523333	0.1	0.224686
7.525000	0.1	0.223229
7.526667	0.1	0.222931
7.528333	0.1	0.224099
7.530000	0.1	0.226744
7.531667	0.1	0.231145
7.533333	0.1	0.236039
7.535000	0.1	0.238218
7.536667	0.1	0.235904
7.538333	0.1	0.231043
7.540000	0.1	0.227219
7.541667	0.1	0.226670
7.543333	0.1	0.229320
7.545000	0.1	0.233343
7.546667	0.1	0.236845
7.548333	0.1	0.239578
7.550000	0.1	0.241841
7.551667	0.1	0.242144
7.553333	0.1	0.238712
7.555000	0.1	0.233026
7.556667	0.1	0.228900
7.558333	0.1	0.228449
7.560000	0.1	0.230791
7.561667	0.1	0.233455
7.563333	0.1	0.234228
7.565000	0.1	0.232798
7.566667	0.1	0.230372
7.568333	0.1	0.227718
7.570000	0.1	0.224602
7.571667	0.1	0.220831
7.573333	0.1	0.217068
7.575000	0.1	0.214428
7.576667	0.1	0.213748
7.578333	0.1	0.215620
7.580000	0.1	0.220132
7.581667	0.1	0.225995
7.583333	0.1	0.230805
7.585000	0.1	0.233417
7.586667	0.1	0.235126
7.588333	0.1	0.237082
7.590000	0.1	0.237864
7.591667	0.1	0.235783
7.593333	0.1	0.231853
7.595000	0.1	0.228616
7.596667	0.1	0.227317
7.598333	0.1	0.228076
7.600000	0.1	0.231727
7.601667	0.1	0.238600
7.603333	0.1	0.246721
7.605000	0.1	0.253534
7.606667	0.1	0.257725
7.608333	0.1	0.258950
7.610000	0.1	0.257893
7.611667	0.1	0.255834
7.613333	0.1	0.253082
7.615000	0.1	0.248910
7.616667	0.1	0.242637
7.618333	0.1	0.234740
7.620000	0.1	0.228002
7.621667	0.1	0.226186
7.623333	0.1	0.230214
7.625000	0.1	0.236961
7.626667	0.1	0.242377
7.628333	0.1	0.245306
7.630000	0.1	0.247424
7.631667	0.1	0.249962
7.633333	0.1	0.252407
7.635000	0.1	0.253944
7.636667	0.1	0.254088
7.638333	0.1	0.252570
7.640000	0.1	0.249385
7.641667	0.1	0.244672
7.643333	0.1	0.239271
7.645000	0.1	0.235429
7.646667	0.1	0.235480
7.648333	0.1	0.239643
7.650000	0.1	0.245976
7.651667	0.1	0.251983
7.653333	0.1	0.255769
7.655000	0.1	0.256635
7.656667	0.1	0.255462
7.658333	0.1	0.254107
7.660000	0.1	0.254135
7.661667	0.1	0.255867
7.663333	0.1	0.258125
7.665000	0.1	0.259257
7.666667	0.1	0.258950
7.668333	0.1	0.258409
7.670000	0.1	0.258526
7.671667	0.1	0.259001
7.673333	0.1	0.259085
7.675000	0.1	0.258316
7.676667	0.1	0.256756
7.678333	0.1	0.255229
7.680000	0.1	0.255317
7.681667	0.1	0.258069
7.683333	0.1	0.262717
7.685000	0.1	0.267527
7.686667	0.1	0.270819
7.688333	0.1	0.270554
7.690000	0.1	0.265660
7.691667	0.1	0.257920
7.693333	0.1	0.250270
7.695000	0.1	0.244207
7.696667	0.1	0.239923
7.698333	0.1	0.237701
7.700000	0.1	0.238302
7.701667	0.1	0.241813
7.703333	0.1	0.246805
7.705000	0.1	0.251341
7.706667	0.1	0.254023
7.708333	0.1	0.253879
7.710000	0.1	0.250814
7.711667	0.1	0.246023
7.713333	0.1	0.240724
7.715000	0.1	0.235727
7.716667	0.1	0.232412
7.718333	0.1	0.231811
7.720000	0.1	0.232845
7.721667	0.1	0.233618
7.723333	0.1	0.233692
7.725000	0.1	0.233618
7.726667	0.1	0.233599
7.728333	0.1	0.233687
7.730000	0.1	0.233650
7.731667	0.1	0.232747
7.733333	0.1	0.231164
7.735000	0.1	0.230358
7.736667	0.1	0.231597
7.738333	0.1	0.235122
7.740000	0.1	0.239364
7.741667	0.1	0.241315
7.743333	0.1	0.239355
7.745000	0.1	0.235457
7.746667	0.1	0.233455
7.748333	0.1	0.235010
7.750000	0.1	0.238437
7.751667	0.1	0.241646
7.753333	0.1	0.244370
7.755000	0.1	0.247220
7.756667	0.1	0.250111
7.758333	0.1	0.251671
7.760000	0.1	0.250135
7.761667	0.1	0.245785
7.763333	0.1	0.241189
7.765000	0.1	0.238135
7.766667	0.1	0.236365
7.768333	0.1	0.235741
7.770000	0.1	0.236956
7.771667	0.1	0.239848
7.773333	0.1	0.243108
7.775000	0.1	0.245911
7.776667	0.1	0.248388
7.778333	0.1	0.250298
7.780000	0.1	0.250526
7.781667	0.1	0.248197
7.783333	0.1	0.243355
7.785000	0.1	0.236989
7.786667	0.1	0.231210
7.788333	0.1	0.228276
7.790000	0.1	0.228924
7.791667	0.1	0.231820
7.793333	0.1	0.234824
7.795000	0.1	0.236901
7.796667	0.1	0.238242
7.798333	0.1	0.238828
7.800000	0.1	0.238018
7.801667	0.1	0.235676
7.803333	0.1	0.233157
7.805000	0.1	0.232281
7.806667	0.1	0.233296
7.808333	0.1	0.234731
7.810000	0.1	0.235420
7.811667	0.1	0.235671
7.813333	0.1	0.235988
7.815000	0.1	0.235648
7.816667	0.1	0.233646
7.818333	0.1	0.230628
7.820000	0.1	0.228789
7.821667	0.1	0.229701
7.823333	0.1	0.232607
7.825000	0.1	0.235285
7.826667	0.1	0.236733
7.828333	0.1	0.237743
7.830000	0.1	0.238721
7.831667	0.1	0.238633
7.833333	0.1	0.237026
7.835000	0.1	0.235685
7.836667	0.1	0.237068
7.838333	0.1	0.241287
7.840000	0.1	0.245343
7.841667	0.1	0.246032
7.843333	0.1	0.243797
7.845000	0.1	0.242633
7.846667	0.1	0.245534
7.848333	0.1	0.251681
7.850000	0.1	0.258409
7.851667	0.1	0.264049
7.853333	0.1	0.268496
7.855000	0.1	0.272151
7.856667	0.1	0.274824
7.858333	0.1	0.276449
7.860000	0.1	0.277888
7.861667	0.1	0.279206
7.863333	0.1	0.278652
7.865000	0.1	0.274861
7.866667	0.1	0.268682
7.868333	0.1	0.262330
7.870000	0.1	0.257455
7.871667	0.1	0.254139
7.873333	0.1	0.251704
7.875000	0.1	0.250125
7.876667	0.1	0.249795
7.878333	0.1	0.250302
7.880000	0.1	0.250544
7.881667	0.1	0.249781
7.883333	0.1	0.248617
7.885000	0.1	0.249082
7.886667	0.1	0.253022
7.888333	0.1	0.259858
7.890000	0.1	0.266782
7.891667	0.1	0.271243
7.893333	0.1	0.272496
7.895000	0.1	0.271266
7.896667	0.1	0.268612
7.898333	0.1	0.264994
7.900000	0.1	0.260673
7.901667	0.1	0.256551
7.903333	0.1	0.253767
7.905000	0.1	0.252603
7.906667	0.1	0.252961
7.908333	0.1	0.255378
7.910000	0.1	0.259709
7.911667	0.1	0.263718
7.913333	0.1	0.265301
7.915000	0.1	0.264766
7.916667	0.1	0.263546
7.918333	0.1	0.262409
7.920000	0.1	0.261171
7.921667	0.1	0.259047
7.923333	0.1	0.256277
7.925000	0.1	0.254689
7.926667	0.1	0.254777
7.928333	0.1	0.254759
7.930000	0.1	0.253934
7.931667	0.1	0.254111
7.933333	0.1	0.257101
7.935000	0.1	0.262838
7.936667	0.1	0.269925
7.938333	0.1	0.276659
7.940000	0.1	0.281590
7.941667	0.1	0.284258
7.943333	0.1	0.284836
7.945000	0.1	0.282717
7.946667	0.1	0.277446
7.948333	0.1	0.270586
7.950000	0.1	0.264952
7.951667	0.1	0.262554
7.953333	0.1	0.263234
7.955000	0.1	0.265371
7.956667	0.1	0.268058
7.958333	0.1	0.270773
7.960000	0.1	0.271485
7.961667	0.1	0.268291
7.963333	0.1	0.262675
7.965000	0.1	0.258335
7.966667	0.1	0.257087
7.968333	0.1	0.257934
7.970000	0.1	0.259890
7.971667	0.1	0.263355
7.973333	0.1	0.268128
7.975000	0.1	0.272249
7.976667	0.1	0.274298
7.978333	0.1	0.275373
7.980000	0.1	0.277204
7.981667	0.1	0.279029
7.983333	0.1	0.278093
7.985000	0.1	0.273269
7.986667	0.1	0.266987
7.988333	0.1	0.262922
7.990000	0.1	0.262307
7.991667	0.1	0.263355
7.993333	0.1	0.264025
7.995000	0.1	0.264030
7.996667	0.1	0.263713
7.998333	0.1	0.262624
8.000000	0.1	0.260253
8.001667	0.1	0.257269
8.003333	0.1	0.255001
8.005000	0.1	0.254223
8.006667	0.1	0.254628
8.008333	0.1	0.255536
8.010000	0.1	0.256631
8.011667	0.1	0.257459
8.013333	0.1	0.257185
8.015000	0.1	0.255741
8.016667	0.1	0.254819
8.018333	0.1	0.256416
8.020000	0.1	0.259769
8.021667	0.1	0.261720
8.023333	0.1	0.261003
8.025000	0.1	0.259704
8.026667	0.1	0.260142
8.028333	0.1	0.262358
8.030000	0.1	0.264738
8.031667	0.1	0.266191
8.033333	0.1	0.267178
8.035000	0.1	0.268505
8.036667	0.1	0.270121
8.038333	0.1	0.271564
8.040000	0.1	0.272617
8.041667	0.1	0.272980
8.043333	0.1	0.271583
8.045000	0.1	0.267392
8.046667	0.1	0.261362
8.048333	0.1	0.256188
8.050000	0.1	0.254214
8.051667	0.1	0.256062
8.053333	0.1	0.260454
8.055000	0.1	0.265278
8.056667	0.1	0.269078
8.058333	0.1	0.271220
8.060000	0.1	0.271495
8.061667	0.1	0.270153
8.063333	0.1	0.267741
8.065000	0.1	0.264798
8.066667	0.1	0.261846
8.068333	0.1	0.259671
8.070000	0.1	0.259695
8.071667	0.1	0.263578
8.073333	0.1	0.271052
8.075000	0.1	0.278545
8.076667	0.1	0.282126
8.078333	0.1	0.281562
8.080000	0.1	0.279346
8.081667	0.1	0.276794
8.083333	0.1	0.273767
8.085000	0.1	0.271145
8.086667	0.1	0.270316
8.088333	0.1	0.271066
8.090000	0.1	0.272193
8.091667	0.1	0.272808
8.093333	0.1	0.272337
8.095000	0.1	0.270898
8.096667	0.1	0.269017
8.098333	0.1	0.266908
8.100000	0.1	0.265306
8.101667	0.1	0.265129
8.103333	0.1	0.265921
8.105000	0.1	0.266051
8.106667	0.1	0.264100
8.108333	0.1	0.260342
8.110000	0.1	0.257026
8.111667	0.1	0.255937
8.113333	0.1	0.256728
8.115000	0.1	0.258517
8.116667	0.1	0.261213
8.118333	0.1	0.264500
8.120000	0.1	0.267508
8.121667	0.1	0.269557
8.123333	0.1	0.270586
8.125000	0.1	0.271471
8.126667	0.1	0.273036
8.128333	0.1	0.274475
8.130000	0.1	0.274684
8.131667	0.1	0.274456
8.133333	0.1	0.275392
8.135000	0.1	0.277739
8.136667	0.1	0.280081
8.138333	0.1	0.280677
8.140000	0.1	0.279075
8.141667	0.1	0.276258
8.143333	0.1	0.273744
8.145000	0.1	0.273203
8.146667	0.1	0.275378
8.148333	0.1	0.278587
8.150000	0.1	0.279876
8.151667	0.1	0.278307
8.153333	0.1	0.275327
8.155000	0.1	0.272039
8.156667	0.1	0.268421
8.158333	0.1	0.264891
8.160000	0.1	0.263206
8.161667	0.1	0.265399
8.163333	0.1	0.271569
8.165000	0.1	0.279029
8.166667	0.1	0.285031
8.168333	0.1	0.289553
8.170000	0.1	0.293371
8.171667	0.1	0.295299
8.173333	0.1	0.293525
8.175000	0.1	0.288663
8.176667	0.1	0.283928
8.178333	0.1	0.281692
8.180000	0.1	0.281204
8.181667	0.1	0.280202
8.183333	0.1	0.277441
8.185000	0.1	0.273823
8.186667	0.1	0.271634
8.188333	0.1	0.272263
8.190000	0.1	0.275774
8.191667	0.1	0.281609
8.193333	0.1	0.288021
8.195000	0.1	0.292240
8.196667	0.1	0.292878
8.198333	0.1	0.291551
8.200000	0.1	0.291299
8.201667	0.1	0.293357
8.203333	0.1	0.296077
8.205000	0.1	0.297092
8.206667	0.1	0.295597
8.208333	0.1	0.292249
8.210000	0.1	0.287816
8.211667	0.1	0.283234
8.213333	0.1	0.279946
8.215000	0.1	0.278559
8.216667	0.1	0.277739
8.218333	0.1	0.275727
8.220000	0.1	0.272160
8.221667	0.1	0.267699
8.223333	0.1	0.263150
8.225000	0.1	0.259629
8.226667	0.1	0.258512
8.228333	0.1	0.260430
8.230000	0.1	0.265120
8.231667	0.1	0.272375
8.233333	0.1	0.281967
8.235000	0.1	0.292235
8.236667	0.1	0.300203
8.238333	0.1	0.303416
8.240000	0.1	0.301623
8.241667	0.1	0.296677
8.243333	0.1	0.290875
8.245000	0.1	0.285404
8.246667	0.1	0.280403
8.248333	0.1	0.276449
8.250000	0.1	0.275369
8.251667	0.1	0.278382
8.253333	0.1	0.283699
8.255000	0.1	0.287713
8.256667	0.1	0.288435
8.258333	0.1	0.286321
8.260000	0.1	0.282619
8.261667	0.1	0.278689
8.263333	0.1	0.275606
8.265000	0.1	0.273148
8.266667	0.1	0.270698
8.268333	0.1	0.269162
8.270000	0.1	0.270023
8.271667	0.1	0.273064
8.273333	0.1	0.276398
8.275000	0.1	0.278275
8.276667	0.1	0.278647
8.278333	0.1	0.278982
8.280000	0.1	0.280119
8.281667	0.1	0.280999
8.283333	0.1	0.279793
8.285000	0.1	0.276049
8.286667	0.1	0.271760
8.288333	0.1	0.269837
8.290000	0.1	0.271201
8.291667	0.1	0.274139
8.293333	0.1	0.275755
8.295000	0.1	0.274531
8.296667	0.1	0.271932
8.298333	0.1	0.270531
8.300000	0.1	0.271066
8.301667	0.1	0.272156
8.303333	0.1	0.272258
8.305000	0.1	0.271024
8.306667	0.1	0.269036
8.308333	0.1	0.266945
8.310000	0.1	0.264966
8.311667	0.1	0.263252
8.313333	0.1	0.262628
8.315000	0.1	0.263597
8.316667	0.1	0.264770
8.318333	0.1	0.264156
8.320000	0.1	0.261976
8.321667	0.1	0.260570
8.323333	0.1	0.261376
8.325000	0.1	0.263629
8.326667	0.1	0.266070
8.328333	0.1	0.268244
8.330000	0.1	0.269902
8.331667	0.1	0.270614
8.333333	0.1	0.270172
8.335000	0.1	0.269227
8.336667	0.1	0.269311
8.338333	0.1	0.270857
8.340000	0.1	0.272202
8.341667	0.1	0.272668
8.343333	0.1	0.273725
8.345000	0.1	0.275583
8.346667	0.1	0.276300
8.348333	0.1	0.275197
8.350000	0.1	0.273613
8.351667	0.1	0.272188
8.353333	0.1	0.270014
8.355000	0.1	0.266880
8.356667	0.1	0.264649
8.358333	0.1	0.265487
8.360000	0.1	0.270433
8.361667	0.1	0.279206
8.363333	0.1	0.289590
8.365000	0.1	0.298494
8.366667	0.1	0.303909
8.368333	0.1	0.304631
8.370000	0.1	0.300342
8.371667	0.1	0.293246
8.373333	0.1	0.287360
8.375000	0.1	0.285162
8.376667	0.1	0.285795
8.378333	0.1	0.287057
8.380000	0.1	0.287965
8.381667	0.1	0.288282
8.383333	0.1	0.287201
8.385000	0.1	0.284044
8.386667	0.1	0.279606
8.388333	0.1	0.276044
8.390000	0.1	0.275155
8.391667	0.1	0.276659
8.393333	0.1	0.278465
8.395000	0.1	0.279029
8.396667	0.1	0.279057
8.398333	0.1	0.280435
8.400000	0.1	0.284472
8.401667	0.1	0.291108
8.403333	0.1	0.298582
8.405000	0.1	0.304272
8.406667	0.1	0.306084
8.408333	0.1	0.303532
8.410000	0.1	0.298359
8.411667	0.1	0.293073
8.413333	0.1	0.288687
8.415000	0.1	0.285073
8.416667	0.1	0.282857
8.418333	0.1	0.283010
8.420000	0.1	0.285269
8.421667	0.1	0.288361
8.423333	0.1	0.291248
8.425000	0.1	0.293516
8.426667	0.1	0.295099
8.428333	0.1	0.296030
8.430000	0.1	0.296314
8.431667	0.1	0.295993
8.433333	0.1	0.295192
8.435000	0.1	0.293627
8.436667	0.1	0.290638
8.438333	0.1	0.286554
8.440000	0.1	0.282987
8.441667	0.1	0.281548
8.443333	0.1	0.282787
8.445000	0.1	0.285655
8.446667	0.1	0.287970
8.448333	0.1	0.287932
8.450000	0.1	0.285315
8.451667	0.1	0.281599
8.453333	0.1	0.279085
8.455000	0.1	0.279141
8.456667	0.1	0.281264
8.458333	0.1	0.283979
8.460000	0.1	0.286037
8.461667	0.1	0.287085
8.463333	0.1	0.287266
8.465000	0.1	0.286349
8.466667	0.1	0.284277
8.468333	0.1	0.282400
8.470000	0.1	0.282177
8.471667	0.1	0.283150
8.473333	0.1	0.283397
8.475000	0.1	0.281227
8.476667	0.1	0.276426
8.478333	0.1	0.270489
8.480000	0.1	0.265450
8.481667	0.1	0.262014
8.483333	0.1	0.259392
8.485000	0.1	0.257529
8.486667	0.1	0.257581
8.488333	0.1	0.259452
8.490000	0.1	0.261096
8.491667	0.1	0.260728
8.493333	0.1	0.258768
8.495000	0.1	0.257357
8.496667	0.1	0.258349
8.498333	0.1	0.261869
8.500000	0.1	0.266903
8.501667	0.1	0.271993
8.503333	0.1	0.275071
8.505000	0.1	0.274251
8.506667	0.1	0.269725
8.508333	0.1	0.264104
8.510000	0.1	0.260589
8.511667	0.1	0.260849
8.513333	0.1	0.264305
8.515000	0.1	0.269278
8.516667	0.1	0.274209
8.518333	0.1	0.277348
8.520000	0.1	0.277581
8.521667	0.1	0.276291
8.523333	0.1	0.276305
8.525000	0.1	0.278628
8.526667	0.1	0.280906
8.528333	0.1	0.279611
8.530000	0.1	0.274074
8.531667	0.1	0.267378
8.533333	0.1	0.263089
8.535000	0.1	0.262158
8.536667	0.1	0.263159
8.538333	0.1	0.264533
8.540000	0.1	0.265664
8.541667	0.1	0.266614
8.543333	0.1	0.267737
8.545000	0.1	0.268947
8.546667	0.1	0.269776
8.548333	0.1	0.270111
8.550000	0.1	0.269711
8.551667	0.1	0.267406
8.553333	0.1	0.262451
8.555000	0.1	0.256230
8.556667	0.1	0.251764
8.558333	0.1	0.251448
8.560000	0.1	0.254866
8.561667	0.1	0.258721
8.563333	0.1	0.259690
8.565000	0.1	0.257068
8.566667	0.1	0.252393
8.568333	0.1	0.248067
8.570000	0.1	0.246726
8.571667	0.1	0.250051
8.573333	0.1	0.257040
8.575000	0.1	0.264687
8.576667	0.1	0.270763
8.578333	0.1	0.274745
8.580000	0.1	0.276831
8.581667	0.1	0.277064
8.583333	0.1	0.275099
8.585000	0.1	0.271159
8.586667	0.1	0.267010
8.588333	0.1	0.265017
8.590000	0.1	0.265897
8.591667	0.1	0.267983
8.593333	0.1	0.268901
8.595000	0.1	0.267918
8.596667	0.1	0.266652
8.598333	0.1	0.267467
8.600000	0.1	0.270773
8.601667	0.1	0.274144
8.603333	0.1	0.274987
8.605000	0.1	0.273222
8.606667	0.1	0.270582
8.608333	0.1	0.268756
8.610000	0.1	0.268738
8.611667	0.1	0.270568
8.613333	0.1	0.273408
8.615000	0.1	0.276663
8.616667	0.1	0.279895
8.618333	0.1	0.281441
8.620000	0.1	0.279793
8.621667	0.1	0.276426
8.623333	0.1	0.275043
8.625000	0.1	0.278158
8.626667	0.1	0.284687
8.628333	0.1	0.291043
8.630000	0.1	0.294605
8.631667	0.1	0.295402
8.633333	0.1	0.294698
8.635000	0.1	0.292719
8.636667	0.1	0.288500
8.638333	0.1	0.282261
8.640000	0.1	0.276375
8.641667	0.1	0.273320
8.643333	0.1	0.273837
8.645000	0.1	0.277017
8.646667	0.1	0.281064
8.648333	0.1	0.284417
8.650000	0.1	0.286605
8.651667	0.1	0.287774
8.653333	0.1	0.287727
8.655000	0.1	0.286032
8.656667	0.1	0.282926
8.658333	0.1	0.279732
8.660000	0.1	0.278163
8.661667	0.1	0.278871
8.663333	0.1	0.281134
8.665000	0.1	0.284379
8.666667	0.1	0.289008
8.668333	0.1	0.295304
8.670000	0.1	0.302163
8.671667	0.1	0.307364
8.673333	0.1	0.309460
8.675000	0.1	0.309106
8.676667	0.1	0.308077
8.678333	0.1	0.307327
8.680000	0.1	0.306428
8.681667	0.1	0.304286
8.683333	0.1	0.300016
8.685000	0.1	0.293544
8.686667	0.1	0.285706
8.688333	0.1	0.277893
8.690000	0.1	0.271704
8.691667	0.1	0.268472
8.693333	0.1	0.268491
8.695000	0.1	0.271113
8.696667	0.1	0.275075
8.698333	0.1	0.278251
8.700000	0.1	0.278098
8.701667	0.1	0.273627
8.703333	0.1	0.266936
8.705000	0.1	0.262186
8.706667	0.1	0.262652
8.708333	0.1	0.268035
8.710000	0.1	0.274745
8.711667	0.1	0.279131
8.713333	0.1	0.280137
8.715000	0.1	0.278908
8.716667	0.1	0.276505
8.718333	0.1	0.272836
8.720000	0.1	0.268542
8.721667	0.1	0.265832
8.723333	0.1	0.266135
8.725000	0.1	0.268747
8.726667	0.1	0.272118
8.728333	0.1	0.275308
8.730000	0.1	0.278424
8.731667	0.1	0.282042
8.733333	0.1	0.285609
8.735000	0.1	0.286950
8.736667	0.1	0.284477
8.738333	0.1	0.279020
8.740000	0.1	0.272775
8.741667	0.1	0.267602
8.743333	0.1	0.264589
8.745000	0.1	0.264170
8.746667	0.1	0.266000
8.748333	0.1	0.269171
8.750000	0.1	0.272715
8.751667	0.1	0.275206
8.753333	0.1	0.275099
8.755000	0.1	0.272673
8.756667	0.1	0.270163
8.758333	0.1	0.269078
8.760000	0.1	0.268738
8.761667	0.1	0.267876
8.763333	0.1	0.266954
8.765000	0.1	0.267532
8.766667	0.1	0.269390
8.768333	0.1	0.270726
8.770000	0.1	0.271006
8.771667	0.1	0.271117
8.773333	0.1	0.271527
8.775000	0.1	0.271844
8.776667	0.1	0.271779
8.778333	0.1	0.271597
8.780000	0.1	0.271453
8.781667	0.1	0.270759
8.783333	0.1	0.268850
8.785000	0.1	0.265795
8.786667	0.1	0.262777
8.788333	0.1	0.261390
8.790000	0.1	0.261897
8.791667	0.1	0.262652
8.793333	0.1	0.261907
8.795000	0.1	0.260035
8.796667	0.1	0.259373
8.798333	0.1	0.261338
8.800000	0.1	0.264538
8.801667	0.1	0.266768
8.803333	0.1	0.267918
8.805000	0.1	0.270149
8.806667	0.1	0.275238
8.808333	0.1	0.282573
8.810000	0.1	0.290028
8.811667	0.1	0.296012
8.813333	0.1	0.299960
8.815000	0.1	0.301315
8.816667	0.1	0.299104
8.818333	0.1	0.293087
8.820000	0.1	0.284784
8.821667	0.1	0.276854
8.823333	0.1	0.271364
8.825000	0.1	0.268682
8.826667	0.1	0.268454
8.828333	0.1	0.270591
8.830000	0.1	0.273758
8.831667	0.1	0.274600
8.833333	0.1	0.270777
8.835000	0.1	0.264016
8.836667	0.1	0.258940
8.838333	0.1	0.259182
8.840000	0.1	0.264724
8.841667	0.1	0.272430
8.843333	0.1	0.279238
8.845000	0.1	0.284603
8.846667	0.1	0.289553
8.848333	0.1	0.294163
8.850000	0.1	0.296733
8.851667	0.1	0.295630
8.853333	0.1	0.291322
8.855000	0.1	0.285888
8.856667	0.1	0.280836
8.858333	0.1	0.276612
8.860000	0.1	0.273762
8.861667	0.1	0.272579
8.863333	0.1	0.271630
8.865000	0.1	0.269124
8.866667	0.1	0.265772
8.868333	0.1	0.264402
8.870000	0.1	0.266852
8.871667	0.1	0.271811
8.873333	0.1	0.276114
8.875000	0.1	0.278172
8.876667	0.1	0.279145
8.878333	0.1	0.280556
8.880000	0.1	0.282470
8.881667	0.1	0.284235
8.883333	0.1	0.285222
8.885000	0.1	0.285483
8.886667	0.1	0.286219
8.888333	0.1	0.288025
8.890000	0.1	0.289287
8.891667	0.1	0.288291
8.893333	0.1	0.285441
8.895000	0.1	0.282675
8.896667	0.1	0.282046
8.898333	0.1	0.284435
8.900000	0.1	0.288836
8.901667	0.1	0.293129
8.903333	0.1	0.295374
8.905000	0.1	0.294722
8.906667	0.1	0.292077
8.908333	0.1	0.289208
8.910000	0.1	0.287481
8.911667	0.1	0.287779
8.913333	0.1	0.290191
8.915000	0.1	0.293278
8.916667	0.1	0.294768
8.918333	0.1	0.293572
8.920000	0.1	0.290475
8.921667	0.1	0.287089
8.923333	0.1	0.284566
8.925000	0.1	0.282894
8.926667	0.1	0.281334
8.928333	0.1	0.279518
8.930000	0.1	0.277483
8.931667	0.1	0.275392
8.933333	0.1	0.273990
8.935000	0.1	0.274708
8.936667	0.1	0.278805
8.938333	0.1	0.285795
8.940000	0.1	0.292826
8.941667	0.1	0.297031
8.943333	0.1	0.297739
8.945000	0.1	0.295718
8.946667	0.1	0.292128
8.948333	0.1	0.287965
8.950000	0.1	0.282996
8.951667	0.1	0.276337
8.953333	0.1	0.268659
8.955000	0.1	0.262689
8.956667	0.1	0.260840
8.958333	0.1	0.263019
8.960000	0.1	0.267657
8.961667	0.1	0.273897
8.963333	0.1	0.281306
8.965000	0.1	0.288463
8.966667	0.1	0.293832
8.968333	0.1	0.296864
8.970000	0.1	0.297599
8.971667	0.1	0.296277
8.973333	0.1	0.292934
8.975000	0.1	0.287760
8.976667	0.1	0.282223
8.978333	0.1	0.278279
8.980000	0.1	0.276458
8.981667	0.1	0.276072
8.983333	0.1	0.276733
8.985000	0.1	0.278126
8.986667	0.1	0.279141
8.988333	0.1	0.278992
8.990000	0.1	0.278051
8.991667	0.1	0.276635
8.993333	0.1	0.274298
8.995000	0.1	0.271392
8.996667	0.1	0.270037
8.998333	0.1	0.272081
9.000000	0.1	0.276845
9.001667	0.1	0.282070
9.003333	0.1	0.285828
9.005000	0.1	0.286843
9.006667	0.1	0.284463
9.008333	0.1	0.279360
9.010000	0.1	0.273748
9.011667	0.1	0.270074
9.013333	0.1	0.269334
9.015000	0.1	0.270722
9.016667	0.1	0.272342
9.018333	0.1	0.272281
9.020000	0.1	0.270191
9.021667	0.1	0.267848
9.023333	0.1	0.267136
9.025000	0.1	0.268184
9.026667	0.1	0.270349
9.028333	0.1	0.273120
9.030000	0.1	0.275434
9.031667	0.1	0.276016
9.033333	0.1	0.274358
9.035000	0.1	0.270978
9.036667	0.1	0.267564
9.038333	0.1	0.266000
9.040000	0.1	0.267038
9.041667	0.1	0.270447
9.043333	0.1	0.275155
9.045000	0.1	0.279015
9.046667	0.1	0.279821
9.048333	0.1	0.277017
9.050000	0.1	0.272053
9.051667	0.1	0.267238
9.053333	0.1	0.264109
9.055000	0.1	0.262694
9.056667	0.1	0.262517
9.058333	0.1	0.263406
9.060000	0.1	0.265157
9.061667	0.1	0.267481
9.063333	0.1	0.269888
9.065000	0.1	0.271830
9.066667	0.1	0.273432
9.068333	0.1	0.274624
9.070000	0.1	0.274652
9.071667	0.1	0.273921
9.073333	0.1	0.274507
9.075000	0.1	0.278014
9.076667	0.1	0.284100
9.078333	0.1	0.290605
9.080000	0.1	0.294866
9.081667	0.1	0.296314
9.083333	0.1	0.296850
9.085000	0.1	0.297283
9.086667	0.1	0.295830
9.088333	0.1	0.290857
9.090000	0.1	0.282582
9.091667	0.1	0.273087
9.093333	0.1	0.266172
9.095000	0.1	0.264719
9.096667	0.1	0.267397
9.098333	0.1	0.269772
9.100000	0.1	0.268482
9.101667	0.1	0.263792
9.103333	0.1	0.258856
9.105000	0.1	0.256305
9.106667	0.1	0.255895
9.108333	0.1	0.256761
9.110000	0.1	0.260258
9.111667	0.1	0.268286
9.113333	0.1	0.279727
9.115000	0.1	0.290330
9.116667	0.1	0.296319
9.118333	0.1	0.297683
9.120000	0.1	0.297390
9.121667	0.1	0.297632
9.123333	0.1	0.297977
9.125000	0.1	0.296910
9.126667	0.1	0.294060
9.128333	0.1	0.290973
9.130000	0.1	0.289641
9.131667	0.1	0.289842
9.133333	0.1	0.289502
9.135000	0.1	0.287965
9.136667	0.1	0.286750
9.138333	0.1	0.286992
9.140000	0.1	0.287690
9.141667	0.1	0.286824
9.143333	0.1	0.283844
9.145000	0.1	0.280556
9.146667	0.1	0.279257
9.148333	0.1	0.280356
9.150000	0.1	0.282587
9.151667	0.1	0.285064
9.153333	0.1	0.287876
9.155000	0.1	0.290731
9.156667	0.1	0.292137
9.158333	0.1	0.290736
9.160000	0.1	0.286950
9.161667	0.1	0.282750
9.163333	0.1	0.280654
9.165000	0.1	0.282107
9.166667	0.1	0.286084
9.168333	0.1	0.290251
9.170000	0.1	0.292882
9.171667	0.1	0.293562
9.173333	0.1	0.293148
9.175000	0.1	0.292952
9.176667	0.1	0.294168
9.178333	0.1	0.297436
9.180000	0.1	0.301930
9.181667	0.1	0.305474
9.183333	0.1	0.306116
9.185000	0.1	0.303308
9.186667	0.1	0.298237
9.188333	0.1	0.292971
9.190000	0.1	0.288398
9.191667	0.1	0.283406
9.193333	0.1	0.276999
9.195000	0.1	0.270922
9.196667	0.1	0.269013
9.198333	0.1	0.273725
9.200000	0.1	0.283695
9.201667	0.1	0.294722
9.203333	0.1	0.302889
9.205000	0.1	0.306740
9.206667	0.1	0.306917
9.208333	0.1	0.304645
9.210000	0.1	0.300752
9.211667	0.1	0.295923
9.213333	0.1	0.291471
9.215000	0.1	0.289441
9.216667	0.1	0.290535
9.218333	0.1	0.292277
9.220000	0.1	0.291588
9.221667	0.1	0.288379
9.223333	0.1	0.284626
9.225000	0.1	0.282205
9.226667	0.1	0.282242
9.228333	0.1	0.284556
9.230000	0.1	0.287835
9.231667	0.1	0.290549
9.233333	0.1	0.291145
9.235000	0.1	0.288971
9.236667	0.1	0.285562
9.238333	0.1	0.283476
9.240000	0.1	0.283909
9.241667	0.1	0.286186
9.243333	0.1	0.288864
9.245000	0.1	0.290670
9.246667	0.1	0.290875
9.248333	0.1	0.289590
9.250000	0.1	0.287662
9.251667	0.1	0.286154
9.253333	0.1	0.286018
9.255000	0.1	0.287923
9.256667	0.1	0.291811
9.258333	0.1	0.296151
9.260000	0.1	0.298731
9.261667	0.1	0.298712
9.263333	0.1	0.296659
9.265000	0.1	0.293176
9.266667	0.1	0.288729
9.268333	0.1	0.284305
9.270000	0.1	0.281180
9.271667	0.1	0.280081
9.273333	0.1	0.281655
9.275000	0.1	0.286745
9.276667	0.1	0.294587
9.278333	0.1	0.302196
9.280000	0.1	0.306927
9.281667	0.1	0.308440
9.283333	0.1	0.307285
9.285000	0.1	0.303108
9.286667	0.1	0.295909
9.288333	0.1	0.287867
9.290000	0.1	0.281925
9.291667	0.1	0.279495
9.293333	0.1	0.280677
9.295000	0.1	0.284915
9.296667	0.1	0.290433
9.298333	0.1	0.294205
9.300000	0.1	0.293353
9.301667	0.1	0.287630
9.303333	0.1	0.280067
9.305000	0.1	0.274517
9.306667	0.1	0.273245
9.308333	0.1	0.276081
9.310000	0.1	0.280812
9.311667	0.1	0.284789
9.313333	0.1	0.286498
9.315000	0.1	0.286070
9.316667	0.1	0.285124
9.318333	0.1	0.285422
9.320000	0.1	0.287192
9.321667	0.1	0.289511
9.323333	0.1	0.291518
9.325000	0.1	0.292193
9.326667	0.1	0.290438
9.328333	0.1	0.286549
9.330000	0.1	0.282656
9.331667	0.1	0.281450
9.333333	0.1	0.284966
9.335000	0.1	0.293381
9.336667	0.1	0.303769
9.338333	0.1	0.311690
9.340000	0.1	0.314768
9.341667	0.1	0.313655
9.343333	0.1	0.310279
9.345000	0.1	0.306224
9.346667	0.1	0.302489
9.348333	0.1	0.299993
9.350000	0.1	0.299122
9.351667	0.1	0.299253
9.353333	0.1	0.299304
9.355000	0.1	0.298768
9.356667	0.1	0.298424
9.358333	0.1	0.299611
9.360000	0.1	0.302838
9.361667	0.1	0.307397
9.363333	0.1	0.311476
9.365000	0.1	0.313492
9.366667	0.1	0.313823
9.368333	0.1	0.313739
9.370000	0.1	0.313078
9.371667	0.1	0.310834
9.373333	0.1	0.307504
9.375000	0.1	0.305260
9.376667	0.1	0.305474
9.378333	0.1	0.307378
9.380000	0.1	0.309451
9.381667	0.1	0.310461
9.383333	0.1	0.309590
9.385000	0.1	0.307183
9.386667	0.1	0.304780
9.388333	0.1	0.303737
9.390000	0.1	0.304729
9.391667	0.1	0.307946
9.393333	0.1	0.312915
9.395000	0.1	0.318857
9.396667	0.1	0.324766
9.398333	0.1	0.329083
9.400000	0.1	0.329940
9.401667	0.1	0.326470
9.403333	0.1	0.320217
9.405000	0.1	0.314149
9.406667	0.1	0.310335
9.408333	0.1	0.309115
9.410000	0.1	0.309832
9.411667	0.1	0.311877
9.413333	0.1	0.314717
9.415000	0.1	0.317059
9.416667	0.1	0.317162
9.418333	0.1	0.314759
9.420000	0.1	0.311788
9.421667	0.1	0.310852
9.423333	0.1	0.313064
9.425000	0.1	0.317143
9.426667	0.1	0.320571
9.428333	0.1	0.322158
9.430000	0.1	0.323090
9.431667	0.1	0.324980
9.433333	0.1	0.327327
9.435000	0.1	0.327691
9.436667	0.1	0.324775
9.438333	0.1	0.319979
9.440000	0.1	0.315951
9.441667	0.1	0.314903
9.443333	0.1	0.317525
9.445000	0.1	0.322443
9.446667	0.1	0.327365
9.448333	0.1	0.330405
9.450000	0.1	0.330117
9.451667	0.1	0.325595
9.453333	0.1	0.317483
9.455000	0.1	0.308286
9.456667	0.1	0.301306
9.458333	0.1	0.298838
9.460000	0.1	0.300612
9.461667	0.1	0.304631
9.463333	0.1	0.308948
9.465000	0.1	0.311658
9.466667	0.1	0.311104
9.468333	0.1	0.307197
9.470000	0.1	0.301478
9.471667	0.1	0.295709
9.473333	0.1	0.290964
9.475000	0.1	0.288044
9.476667	0.1	0.288216
9.478333	0.1	0.292342
9.480000	0.1	0.299611
9.481667	0.1	0.308161
9.483333	0.1	0.316226
9.485000	0.1	0.322638
9.486667	0.1	0.327090
9.488333	0.1	0.329949
9.490000	0.1	0.332082
9.491667	0.1	0.334699
9.493333	0.1	0.338452
9.495000	0.1	0.342438
9.496667	0.1	0.344152
9.498333	0.1	0.341125
9.500000	0.1	0.333707
9.501667	0.1	0.325828
9.503333	0.1	0.321716
9.505000	0.1	0.322307
9.506667	0.1	0.325222
9.508333	0.1	0.327812
9.510000	0.1	0.329446
9.511667	0.1	0.330736
9.513333	0.1	0.331588
9.515000	0.1	0.331122
9.516667	0.1	0.329190
9.518333	0.1	0.326578
9.520000	0.1	0.323108
9.521667	0.1	0.317399
9.523333	0.1	0.309311
9.525000	0.1	0.301264
9.526667	0.1	0.297185
9.528333	0.1	0.299904
9.530000	0.1	0.308440
9.531667	0.1	0.319025
9.533333	0.1	0.328743
9.535000	0.1	0.336901
9.536667	0.1	0.344077
9.538333	0.1	0.351067
9.540000	0.1	0.358270
9.541667	0.1	0.365619
9.543333	0.1	0.372338
9.545000	0.1	0.376981
9.546667	0.1	0.378219
9.548333	0.1	0.375626
9.550000	0.1	0.370098
9.551667	0.1	0.363444
9.553333	0.1	0.357474
9.555000	0.1	0.353851
9.556667	0.1	0.353931
9.558333	0.1	0.358196
9.560000	0.1	0.366052
9.561667	0.1	0.375691
9.563333	0.1	0.383807
9.565000	0.1	0.386974
9.566667	0.1	0.384212
9.568333	0.1	0.377703
9.570000	0.1	0.371342
9.571667	0.1	0.368506
9.573333	0.1	0.369493
9.575000	0.1	0.372562
9.576667	0.1	0.377307
9.578333	0.1	0.384278
9.580000	0.1	0.392217
9.581667	0.1	0.398117
9.583333	0.1	0.400152
9.585000	0.1	0.399654
9.586667	0.1	0.399691
9.588333	0.1	0.402126
9.590000	0.1	0.406248
9.591667	0.1	0.409936
9.593333	0.1	0.411682
9.595000	0.1	0.411579
9.596667	0.1	0.410969
9.598333	0.1	0.411370
9.600000	0.1	0.413498
9.601667	0.1	0.417274
9.603333	0.1	0.422169
9.605000	0.1	0.426900
9.606667	0.1	0.429642
9.608333	0.1	0.429521
9.610000	0.1	0.427645
9.611667	0.1	0.426061
9.613333	0.1	0.425898
9.615000	0.1	0.427151
9.616667	0.1	0.429829
9.618333	0.1	0.434578
9.620000	0.1	0.441209
9.621667	0.1	0.446760
9.623333	0.1	0.447519
9.625000	0.1	0.443030
9.626667	0.1	0.436511
9.628333	0.1	0.431812
9.630000	0.1	0.430741
9.631667	0.1	0.432958
9.633333	0.1	0.436818
9.635000	0.1	0.439975
9.636667	0.1	0.441242
9.638333	0.1	0.441624
9.640000	0.1	0.442793
9.641667	0.1	0.445624
9.643333	0.1	0.449987
9.645000	0.1	0.454760
9.646667	0.1	0.458090
9.648333	0.1	0.458686
9.650000	0.1	0.456553
9.651667	0.1	0.452376
9.653333	0.1	0.447608
9.655000	0.1	0.444488
9.656667	0.1	0.444241
9.658333	0.1	0.446211
9.660000	0.1	0.449205
9.661667	0.1	0.452190
9.663333	0.1	0.454430
9.665000	0.1	0.456213
9.666667	0.1	0.458942
9.668333	0.1	0.463524
9.670000	0.1	0.468842
9.671667	0.1	0.472656
9.673333	0.1	0.473866
9.675000	0.1	0.472907
9.676667	0.1	0.470234
9.678333	0.1	0.465438
9.680000	0.1	0.458797
9.681667	0.1	0.453154
9.683333	0.1	0.451375
9.685000	0.1	0.452204
9.686667	0.1	0.452031
9.688333	0.1	0.449847
9.690000	0.1	0.447747
9.691667	0.1	0.447799
9.693333	0.1	0.449945
9.695000	0.1	0.452637
9.696667	0.1	0.455081
9.698333	0.1	0.458257
9.700000	0.1	0.462937
9.701667	0.1	0.467822
9.703333	0.1	0.470830
9.705000	0.1	0.470933
9.706667	0.1	0.468083
9.708333	0.1	0.462839
9.710000	0.1	0.456572
9.711667	0.1	0.451165
9.713333	0.1	0.448683
9.715000	0.1	0.450416
9.716667	0.1	0.455300
9.718333	0.1	0.461000
9.720000	0.1	0.466271
9.721667	0.1	0.470658
9.723333	0.1	0.473359
9.725000	0.1	0.473764
9.726667	0.1	0.472539
9.728333	0.1	0.470998
9.730000	0.1	0.469205
9.731667	0.1	0.465983
9.733333	0.1	0.460842
9.735000	0.1	0.454807
9.736667	0.1	0.449778
9.738333	0.1	0.447398
9.740000	0.1	0.447412
9.741667	0.1	0.447640
9.743333	0.1	0.446765
9.745000	0.1	0.445535
9.746667	0.1	0.445177
9.748333	0.1	0.446509
9.750000	0.1	0.449861
9.751667	0.1	0.454062
9.753333	0.1	0.456539
9.755000	0.1	0.455827
9.756667	0.1	0.453163
9.758333	0.1	0.451007
9.760000	0.1	0.450504
9.761667	0.1	0.451314
9.763333	0.1	0.453312
9.765000	0.1	0.456548
9.766667	0.1	0.460218
9.768333	0.1	0.463445
9.770000	0.1	0.466066
9.771667	0.1	0.468558
9.773333	0.1	0.471869
9.775000	0.1	0.476623
9.776667	0.1	0.481955
9.778333	0.1	0.486020
9.780000	0.1	0.487855
9.781667	0.1	0.487645
9.783333	0.1	0.485545
9.785000	0.1	0.481633
9.786667	0.1	0.477107
9.788333	0.1	0.474299
9.790000	0.1	0.475077
9.791667	0.1	0.479487
9.793333	0.1	0.485419
9.795000	0.1	0.489997
9.796667	0.1	0.491804
9.798333	0.1	0.490965
9.800000	0.1	0.487831
9.801667	0.1	0.483068
9.803333	0.1	0.478341
9.805000	0.1	0.475636
9.806667	0.1	0.475370
9.808333	0.1	0.475734
9.810000	0.1	0.474961
9.811667	0.1	0.473545
9.813333	0.1	0.473354
9.815000	0.1	0.474914
9.816667	0.1	0.476651
9.818333	0.1	0.477121
9.820000	0.1	0.477084
9.821667	0.1	0.478397
9.823333	0.1	0.481717
9.825000	0.1	0.486011
9.826667	0.1	0.489410
9.828333	0.1	0.490188
9.830000	0.1	0.487822
9.831667	0.1	0.483817
9.833333	0.1	0.481275
9.835000	0.1	0.482365
9.836667	0.1	0.486281
9.838333	0.1	0.489829
9.840000	0.1	0.489727
9.841667	0.1	0.485322
9.843333	0.1	0.479603
9.845000	0.1	0.476451
9.846667	0.1	0.476995
9.848333	0.1	0.479119
9.850000	0.1	0.479869
9.851667	0.1	0.478039
9.853333	0.1	0.474639
9.855000	0.1	0.471477
9.856667	0.1	0.469615
9.858333	0.1	0.469228
9.860000	0.1	0.470839
9.861667	0.1	0.475473
9.863333	0.1	0.482555
9.865000	0.1	0.489135
9.866667	0.1	0.492409
9.868333	0.1	0.492404
9.870000	0.1	0.491673
9.871667	0.1	0.492474
9.873333	0.1	0.494649
9.875000	0.1	0.496367
9.876667	0.1	0.496162
9.878333	0.1	0.493880
9.880000	0.1	0.490635
9.881667	0.1	0.488097
9.883333	0.1	0.487049
9.885000	0.1	0.486346
9.886667	0.1	0.484334
9.888333	0.1	0.480954
9.890000	0.1	0.477550
9.891667	0.1	0.475338
9.893333	0.1	0.474439
9.895000	0.1	0.474053
9.896667	0.1	0.473959
9.898333	0.1	0.475133
9.900000	0.1	0.478337
9.901667	0.1	0.483128
9.903333	0.1	0.487883
9.905000	0.1	0.490416
9.906667	0.1	0.489992
9.908333	0.1	0.487952
9.910000	0.1	0.485168
9.911667	0.1	0.480902
9.913333	0.1	0.474849
9.915000	0.1	0.468241
9.916667	0.1	0.462900
9.918333	0.1	0.460185
9.920000	0.1	0.460367
9.921667	0.1	0.462094
9.923333	0.1	0.463412
9.925000	0.1	0.463570
9.926667	0.1	0.463324
9.928333	0.1	0.463934
9.930000	0.1	0.466066
9.931667	0.1	0.469158
9.933333	0.1	0.471761
9.935000	0.1	0.472609
9.936667	0.1	0.471305
9.938333	0.1	0.468083
9.940000	0.1	0.463580
9.941667	0.1	0.458569
9.943333	0.1	0.453163
9.945000	0.1	0.446928
9.946667	0.1	0.440115
9.948333	0.1	0.434313
9.950000	0.1	0.431766
9.951667	0.1	0.433801
9.953333	0.1	0.439016
9.955000	0.1	0.443738
9.956667	0.1	0.445712
9.958333	0.1	0.446034
9.960000	0.1	0.446667
9.961667	0.1	0.447989
9.963333	0.1	0.448809
9.965000	0.1	0.447058
9.966667	0.1	0.441018
9.968333	0.1	0.431039
9.970000	0.1	0.420259
9.971667	0.1	0.412464
9.973333	0.1	0.408855
9.975000	0.1	0.408096
9.976667	0.1	0.409023
9.978333	0.1	0.411696
9.980000	0.1	0.416483
9.981667	0.1	0.423263
9.983333	0.1	0.430993
9.985000	0.1	0.438159
9.986667	0.1	0.444115
9.988333	0.1	0.448581
9.990000	0.1	0.450173
9.991667	0.1	0.447687
9.993333	0.1	0.442318
9.995000	0.1	0.436711
9.996667	0.1	0.432269
9.998333	0.1	0.428474
10.000000	0.1	0.424935
10.001667	0.1	0.422425
10.003333	0.1	0.420948
10.005000	0.1	0.419063
10.006667	0.1	0.416073
10.008333	0.1	0.412562
10.010000	0.1	0.409163
10.011667	0.1	0.406629
10.013333	0.1	0.405912
10.015000	0.1	0.407123
10.016667	0.1	0.409107
10.018333	0.1	0.410620
10.020000	0.1	0.411524
10.021667	0.1	0.411938
10.023333	0.1	0.410872
10.025000	0.1	0.407309
10.026667	0.1	0.402327
10.028333	0.1	0.398760
10.030000	0.1	0.398355
10.031667	0.1	0.400287
10.033333	0.1	0.402876
10.035000	0.1	0.404944
10.036667	0.1	0.405563
10.038333	0.1	0.404203
10.040000	0.1	0.401824
10.041667	0.1	0.400716
10.043333	0.1	0.402206
10.045000	0.1	0.405381
10.046667	0.1	0.408236
10.048333	0.1	0.409088
10.050000	0.1	0.407686
10.051667	0.1	0.405512
10.053333	0.1	0.404185
10.055000	0.1	0.403668
10.056667	0.1	0.403039
10.058333	0.1	0.402671
10.060000	0.1	0.404171
10.061667	0.1	0.408106
10.063333	0.1	0.412767
10.065000	0.1	0.414867
10.066667	0.1	0.411728
10.068333	0.1	0.403607
10.070000	0.1	0.394080
10.071667	0.1	0.387523
10.073333	0.1	0.385987
10.075000	0.1	0.388701
10.076667	0.1	0.393875
10.078333	0.1	0.399919
10.080000	0.1	0.405074
10.081667	0.1	0.406960
10.083333	0.1	0.403621
10.085000	0.1	0.395067
10.086667	0.1	0.384022
10.088333	0.1	0.375411
10.090000	0.1	0.373335
10.091667	0.1	0.377386
10.093333	0.1	0.383020
10.095000	0.1	0.385856
10.096667	0.1	0.384930
10.098333	0.1	0.382080
10.100000	0.1	0.379118
10.101667	0.1	0.376510
10.103333	0.1	0.374615
10.105000	0.1	0.374787
10.106667	0.1	0.378615
10.108333	0.1	0.386490
10.110000	0.1	0.397051
10.111667	0.1	0.407645
10.113333	0.1	0.415049
10.115000	0.1	0.416869
10.116667	0.1	0.413689
10.118333	0.1	0.409009
10.120000	0.1	0.405940
10.121667	0.1	0.404762
10.123333	0.1	0.403970
10.125000	0.1	0.402336
10.126667	0.1	0.400092
10.128333	0.1	0.398993
10.130000	0.1	0.400729
10.131667	0.1	0.404967
10.133333	0.1	0.409670
10.135000	0.1	0.413116
10.136667	0.1	0.414788
10.138333	0.1	0.414639
10.140000	0.1	0.412348
10.141667	0.1	0.407603
10.143333	0.1	0.400697
10.145000	0.1	0.393069
10.146667	0.1	0.387509
10.148333	0.1	0.386420
10.150000	0.1	0.389270
10.151667	0.1	0.393279
10.153333	0.1	0.396571
10.155000	0.1	0.399626
10.156667	0.1	0.404273
10.158333	0.1	0.411072
10.160000	0.1	0.417312
10.161667	0.1	0.419212
10.163333	0.1	0.416301
10.165000	0.1	0.411971
10.166667	0.1	0.409405
10.168333	0.1	0.408906
10.170000	0.1	0.409358
10.171667	0.1	0.410196
10.173333	0.1	0.411114
10.175000	0.1	0.411253
10.176667	0.1	0.409540
10.178333	0.1	0.406085
10.180000	0.1	0.402522
10.181667	0.1	0.400348
10.183333	0.1	0.399724
10.185000	0.1	0.399975
10.186667	0.1	0.399803
10.188333	0.1	0.397610
10.190000	0.1	0.393242
10.191667	0.1	0.388422
10.193333	0.1	0.385055
10.195000	0.1	0.384510
10.196667	0.1	0.387211
10.198333	0.1	0.391705
10.200000	0.1	0.395607
10.201667	0.1	0.397894
10.203333	0.1	0.399263
10.205000	0.1	0.400352
10.206667	0.1	0.400944
10.208333	0.1	0.401312
10.210000	0.1	0.402541
10.211667	0.1	0.404865
10.213333	0.1	0.407379
10.215000	0.1	0.409414
10.216667	0.1	0.410969
10.218333	0.1	0.412175
10.220000	0.1	0.412869
10.221667	0.1	0.412380
10.223333	0.1	0.409652
10.225000	0.1	0.404185
10.226667	0.1	0.397121
10.228333	0.1	0.390797
10.230000	0.1	0.386648
10.231667	0.1	0.383900
10.233333	0.1	0.381242
10.235000	0.1	0.378778
10.236667	0.1	0.377581
10.238333	0.1	0.378503
10.240000	0.1	0.381609
10.241667	0.1	0.386075
10.243333	0.1	0.389977
10.245000	0.1	0.391197
10.246667	0.1	0.389675
10.248333	0.1	0.387644
10.250000	0.1	0.386848
10.251667	0.1	0.386992
10.253333	0.1	0.387053
10.255000	0.1	0.386937
10.256667	0.1	0.387561
10.258333	0.1	0.389456
10.260000	0.1	0.391412
10.261667	0.1	0.391738
10.263333	0.1	0.390839
10.265000	0.1	0.390643
10.266667	0.1	0.392189
10.268333	0.1	0.394615
10.270000	0.1	0.395770
10.271667	0.1	0.394504
10.273333	0.1	0.392292
10.275000	0.1	0.390918
10.276667	0.1	0.389982
10.278333	0.1	0.388306
10.280000	0.1	0.385628
10.281667	0.1	0.382634
10.283333	0.1	0.380860
10.285000	0.1	0.381730
10.286667	0.1	0.385535
10.288333	0.1	0.391738
10.290000	0.1	0.399495
10.291667	0.1	0.406927
10.293333	0.1	0.410955
10.295000	0.1	0.410592
10.296667	0.1	0.409479
10.298333	0.1	0.412343
10.300000	0.1	0.420189
10.301667	0.1	0.430094
10.303333	0.1	0.438374
10.305000	0.1	0.443039
10.306667	0.1	0.443994
10.308333	0.1	0.442332
10.310000	0.1	0.439528
10.311667	0.1	0.436516
10.313333	0.1	0.433740
10.315000	0.1	0.432269
10.316667	0.1	0.433675
10.318333	0.1	0.438262
10.320000	0.1	0.444092
10.321667	0.1	0.448474
10.323333	0.1	0.450611
10.325000	0.1	0.451971
10.326667	0.1	0.453987
10.328333	0.1	0.456823
10.330000	0.1	0.460534
10.331667	0.1	0.465657
10.333333	0.1	0.472576
10.335000	0.1	0.480912
10.336667	0.1	0.489349
10.338333	0.1	0.496344
10.340000	0.1	0.501084
10.341667	0.1	0.503757
10.343333	0.1	0.504912
10.345000	0.1	0.505247
10.346667	0.1	0.506365
10.348333	0.1	0.510542
10.350000	0.1	0.518644
10.351667	0.1	0.528502
10.353333	0.1	0.536731
10.355000	0.1	0.542398
10.356667	0.1	0.547837
10.358333	0.1	0.556153
10.360000	0.1	0.568205
10.361667	0.1	0.581550
10.363333	0.1	0.592875
10.365000	0.1	0.601225
10.366667	0.1	0.608061
10.368333	0.1	0.615171
10.370000	0.1	0.623679
10.371667	0.1	0.634189
10.373333	0.1	0.646538
10.375000	0.1	0.659539
10.376667	0.1	0.671349
10.378333	0.1	0.680326
10.380000	0.1	0.686254
10.381667	0.1	0.690576
10.383333	0.1	0.694981
10.385000	0.1	0.700173
10.386667	0.1	0.706003
10.388333	0.1	0.712532
10.390000	0.1	0.720490
10.391667	0.1	0.730949
10.393333	0.1	0.744625
10.395000	0.1	0.761310
10.396667	0.1	0.779820
10.398333	0.1	0.798604
10.400000	0.1	0.815871
10.401667	0.1	0.830172
10.403333	0.1	0.841813
10.405000	0.1	0.852556
10.406667	0.1	0.864035
10.408333	0.1	0.877581
10.410000	0.1	0.894382
10.411667	0.1	0.914736
10.413333	0.1	0.937558
10.415000	0.1	0.960510
10.416667	0.1	0.980753
10.418333	0.1	0.996888
10.420000	0.1	1.009922
10.421667	0.1	1.021996
10.423333	0.1	1.035142
10.425000	0.1	1.050951
10.426667	0.1	1.069927
10.428333	0.1	1.091012
10.430000	0.1	1.112018
10.431667	0.1	1.130677
10.433333	0.1	1.145648
10.435000	0.1	1.157527
10.436667	0.1	1.168749
10.438333	0.1	1.181434
10.440000	0.1	1.195683
10.441667	0.1	1.210929
10.443333	0.1	1.227334
10.445000	0.1	1.244862
10.446667	0.1	1.262412
10.448333	0.1	1.278394
10.450000	0.1	1.291204
10.451667	0.1	1.300140
10.453333	0.1	1.306231
10.455000	0.1	1.311372
10.456667	0.1	1.317272
10.458333	0.1	1.325328
10.460000	0.1	1.335824
10.461667	0.1	1.346627
10.463333	0.1	1.354800
10.465000	0.1	1.359717
10.466667	0.1	1.362842
10.468333	0.1	1.365328
10.470000	0.1	1.367461
10.471667	0.1	1.369803
10.473333	0.1	1.373896
10.475000	0.1	1.381328
10.476667	0.1	1.391894
10.478333	0.1	1.403214
10.480000	0.1	1.412653
10.481667	0.1	1.419098
10.483333	0.1	1.422600
10.485000	0.1	1.422963
10.486667	0.1	1.420565
10.488333	0.1	1.418027
10.490000	0.1	1.418237
10.491667	0.1	1.421631
10.493333	0.1	1.427038
10.495000	0.1	1.433194
10.496667	0.1	1.438637
10.498333	0.1	1.441794
10.500000	0.1	1.441725
10.501667	0.1	1.438446
10.503333	0.1	1.432742
10.505000	0.1	1.426009
10.506667	0.1	1.419848
10.508333	0.1	1.414875
10.510000	0.1	1.410400
10.511667	0.1	1.405696
10.513333	0.1	1.400840
10.515000	0.1	1.396374
10.516667	0.1	1.392667
10.518333	0.1	1.389855
10.520000	0.1	1.388500
10.521667	0.1	1.389687
10.523333	0.1	1.393850
10.525000	0.1	1.399610
10.526667	0.1	1.404081
10.528333	0.1	1.405212
10.530000	0.1	1.403526
10.531667	0.1	1.400947
10.533333	0.1	1.399061
10.535000	0.1	1.398777
10.536667	0.1	1.400132
10.538333	0.1	1.402078
10.540000	0.1	1.403578
10.541667	0.1	1.405096
10.543333	0.1	1.407708
10.545000	0.1	1.411075
10.546667	0.1	1.413627
10.548333	0.1	1.414195
10.550000	0.1	1.412989
10.551667	0.1	1.411727
10.553333	0.1	1.412290
10.555000	0.1	1.414251
10.556667	0.1	1.415024
10.558333	0.1	1.413045
10.560000	0.1	1.409352
10.561667	0.1	1.406241
10.563333	0.1	1.405282
10.565000	0.1	1.406381
10.566667	0.1	1.408458
10.568333	0.1	1.410376
10.570000	0.1	1.411363
10.571667	0.1	1.411270
10.573333	0.1	1.410376
10.575000	0.1	1.409040
10.576667	0.1	1.407755
10.578333	0.1	1.407131
10.580000	0.1	1.407797
10.581667	0.1	1.410008
10.583333	0.1	1.412872
10.585000	0.1	1.414912
10.586667	0.1	1.415350
10.588333	0.1	1.413920
10.590000	0.1	1.410819
10.591667	0.1	1.407336
10.593333	0.1	1.405678
10.595000	0.1	1.407387
10.596667	0.1	1.411247
10.598333	0.1	1.414400
10.600000	0.1	1.415676
10.601667	0.1	1.415703
10.603333	0.1	1.414982
10.605000	0.1	1.413473
10.606667	0.1	1.411098
10.608333	0.1	1.408341
10.610000	0.1	1.406041
10.611667	0.1	1.404430
10.613333	0.1	1.403070
10.615000	0.1	1.401873
10.616667	0.1	1.401617
10.618333	0.1	1.403512
10.620000	0.1	1.408192
10.621667	0.1	1.414591
10.623333	0.1	1.420490
10.625000	0.1	1.424104
10.626667	0.1	1.424840
10.628333	0.1	1.423284
10.630000	0.1	1.420015
10.631667	0.1	1.415065
10.633333	0.1	1.409557
10.635000	0.1	1.406264
10.636667	0.1	1.407298
10.638333	0.1	1.411359
10.640000	0.1	1.414507
10.641667	0.1	1.414469
10.643333	0.1	1.412649
10.645000	0.1	1.411261
10.646667	0.1	1.410302
10.648333	0.1	1.408299
10.650000	0.1	1.404649
10.651667	0.1	1.399731
10.653333	0.1	1.393626
10.655000	0.1	1.386050
10.656667	0.1	1.377198
10.658333	0.1	1.368104
10.660000	0.1	1.360248
10.661667	0.1	1.354804
10.663333	0.1	1.352192
10.665000	0.1	1.351638
10.666667	0.1	1.351289
10.668333	0.1	1.349407
10.670000	0.1	1.345160
10.671667	0.1	1.338320
10.673333	0.1	1.328923
10.675000	0.1	1.317812
10.676667	0.1	1.306944
10.678333	0.1	1.297402
10.680000	0.1	1.287577
10.681667	0.1	1.275358
10.683333	0.1	1.261570
10.685000	0.1	1.249649
10.686667	0.1	1.242016
10.688333	0.1	1.237686
10.690000	0.1	1.233155
10.691667	0.1	1.225648
10.693333	0.1	1.215246
10.695000	0.1	1.203548
10.696667	0.1	1.191553
10.698333	0.1	1.180009
10.700000	0.1	1.170402
10.701667	0.1	1.163553
10.703333	0.1	1.157792
10.705000	0.1	1.150006
10.706667	0.1	1.138202
10.708333	0.1	1.122626
10.710000	0.1	1.105377
10.711667	0.1	1.089545
10.713333	0.1	1.077596
10.715000	0.1	1.069270
10.716667	0.1	1.061377
10.718333	0.1	1.050462
10.720000	0.1	1.035314
10.721667	0.1	1.017381
10.723333	0.1	0.999402
10.725000	0.1	0.983221
10.726667	0.1	0.968813
10.728333	0.1	0.955383
10.730000	0.1	0.942228
10.731667	0.1	0.928729
10.733333	0.1	0.914647
10.735000	0.1	0.900887
10.736667	0.1	0.889259
10.738333	0.1	0.880761
10.740000	0.1	0.874316
10.741667	0.1	0.867411
10.743333	0.1	0.857334
10.745000	0.1	0.842572
10.746667	0.1	0.823792
10.748333	0.1	0.803242
10.750000	0.1	0.783489
10.751667	0.1	0.766926
10.753333	0.1	0.754888
10.755000	0.1	0.746464
10.756667	0.1	0.739307
10.758333	0.1	0.731382
10.760000	0.1	0.721868
10.761667	0.1	0.711442
10.763333	0.1	0.701649
10.765000	0.1	0.693318
10.766667	0.1	0.686431
10.768333	0.1	0.681290
10.770000	0.1	0.677584
10.771667	0.1	0.673095
10.773333	0.1	0.665733
10.775000	0.1	0.655735
10.776667	0.1	0.645011
10.778333	0.1	0.635581
10.780000	0.1	0.628773
10.781667	0.1	0.624536
10.783333	0.1	0.621569
10.785000	0.1	0.618408
10.786667	0.1	0.614151
10.788333	0.1	0.608717
10.790000	0.1	0.602333
10.791667	0.1	0.594533
10.793333	0.1	0.584801
10.795000	0.1	0.574482
10.796667	0.1	0.566230
10.798333	0.1	0.560880
10.800000	0.1	0.556177
10.801667	0.1	0.549597
10.803333	0.1	0.541601
10.805000	0.1	0.535138
10.806667	0.1	0.532414
10.808333	0.1	0.532772
10.810000	0.1	0.533368
10.811667	0.1	0.531995
10.813333	0.1	0.528842
10.815000	0.1	0.525038
10.816667	0.1	0.520796
10.818333	0.1	0.516162
10.820000	0.1	0.512307
10.821667	0.1	0.510504
10.823333	0.1	0.510858
10.825000	0.1	0.512437
10.826667	0.1	0.514323
10.828333	0.1	0.516390
10.830000	0.1	0.518844
10.831667	0.1	0.521042
10.833333	0.1	0.521205
10.835000	0.1	0.517541
10.836667	0.1	0.510244
10.838333	0.1	0.501852
10.840000	0.1	0.494914
10.841667	0.1	0.490071
10.843333	0.1	0.486872
10.845000	0.1	0.485010
10.846667	0.1	0.484507
10.848333	0.1	0.485298
10.850000	0.1	0.486919
10.851667	0.1	0.488232
10.853333	0.1	0.487687
10.855000	0.1	0.485070
10.856667	0.1	0.482239
10.858333	0.1	0.480711
10.860000	0.1	0.479724
10.861667	0.1	0.477945
10.863333	0.1	0.475831
10.865000	0.1	0.475347
10.866667	0.1	0.477363
10.868333	0.1	0.480283
10.870000	0.1	0.482216
10.871667	0.1	0.483608
10.873333	0.1	0.486351
10.875000	0.1	0.491273
10.876667	0.1	0.497131
10.878333	0.1	0.501438
10.880000	0.1	0.502397
10.881667	0.1	0.500260
10.883333	0.1	0.496828
10.885000	0.1	0.493871
10.886667	0.1	0.491985
10.888333	0.1	0.490607
10.890000	0.1	0.489107
10.891667	0.1	0.487831
10.893333	0.1	0.487724
10.895000	0.1	0.489042
10.896667	0.1	0.490975
10.898333	0.1	0.492623
10.900000	0.1	0.493708
10.901667	0.1	0.494206
10.903333	0.1	0.493936
10.905000	0.1	0.492572
10.906667	0.1	0.490248
10.908333	0.1	0.487780
10.910000	0.1	0.485852
10.911667	0.1	0.484916
10.913333	0.1	0.485689
10.915000	0.1	0.488567
10.916667	0.1	0.492693
10.918333	0.1	0.496260
10.920000	0.1	0.497596
10.921667	0.1	0.496130
10.923333	0.1	0.493019
10.925000	0.1	0.490234
10.926667	0.1	0.488376
10.928333	0.1	0.486602
10.930000	0.1	0.484632
10.931667	0.1	0.483049
10.933333	0.1	0.481820
10.935000	0.1	0.480013
10.936667	0.1	0.476469
10.938333	0.1	0.470467
10.940000	0.1	0.462863
10.941667	0.1	0.456558
10.943333	0.1	0.454579
10.945000	0.1	0.457591
10.946667	0.1	0.463203
10.948333	0.1	0.467910
10.950000	0.1	0.470369
10.951667	0.1	0.472199
10.953333	0.1	0.475198
10.955000	0.1	0.478630
10.956667	0.1	0.479659
10.958333	0.1	0.476525
10.960000	0.1	0.470900
10.961667	0.1	0.466011
10.963333	0.1	0.463217
10.965000	0.1	0.461573
10.966667	0.1	0.459803
10.968333	0.1	0.457717
10.970000	0.1	0.456381
10.971667	0.1	0.457335
10.973333	0.1	0.461093
10.975000	0.1	0.466155
10.976667	0.1	0.470062
10.978333	0.1	0.472153
10.980000	0.1	0.474262
10.981667	0.1	0.478076
10.983333	0.1	0.482691
10.985000	0.1	0.485377
10.986667	0.1	0.484092
10.988333	0.1	0.479603
10.990000	0.1	0.474676
10.991667	0.1	0.470858
10.993333	0.1	0.467678
10.995000	0.1	0.464660
10.996667	0.1	0.461596
10.998333	0.1	0.457950
11.000000	0.1	0.454187
11.001667	0.1	0.452008
11.003333	0.1	0.452045
11.005000	0.1	0.452781
11.006667	0.1	0.452884
11.008333	0.1	0.452995
11.010000	0.1	0.453992
11.011667	0.1	0.455431
11.013333	0.1	0.456567
11.015000	0.1	0.457186
11.016667	0.1	0.457033
11.018333	0.1	0.455696
11.020000	0.1	0.453047
11.021667	0.1	0.449531
11.023333	0.1	0.446490
11.025000	0.1	0.445279
11.026667	0.1	0.445773
11.028333	0.1	0.446653
11.030000	0.1	0.446932
11.031667	0.1	0.446686
11.033333	0.1	0.446877
11.035000	0.1	0.448339
11.036667	0.1	0.450434
11.038333	0.1	0.451040
11.040000	0.1	0.448716
11.041667	0.1	0.444688
11.043333	0.1	0.442197
11.045000	0.1	0.443528
11.046667	0.1	0.447831
11.048333	0.1	0.452176
11.050000	0.1	0.454402
11.051667	0.1	0.454169
11.053333	0.1	0.452185
11.055000	0.1	0.449461
11.056667	0.1	0.447007
11.058333	0.1	0.445521
11.060000	0.1	0.444851
11.061667	0.1	0.443808
11.063333	0.1	0.441214
11.065000	0.1	0.436883
11.066667	0.1	0.431594
11.068333	0.1	0.427179
11.070000	0.1	0.426075
11.071667	0.1	0.428958
11.073333	0.1	0.433763
11.075000	0.1	0.438332
11.076667	0.1	0.442294
11.078333	0.1	0.445484
11.080000	0.1	0.446746
11.081667	0.1	0.445149
11.083333	0.1	0.441154
11.085000	0.1	0.436972
11.086667	0.1	0.436110
11.088333	0.1	0.440651
11.090000	0.1	0.449037
11.091667	0.1	0.457787
11.093333	0.1	0.464283
11.095000	0.1	0.468022
11.096667	0.1	0.469913
11.098333	0.1	0.470071
11.100000	0.1	0.466993
11.101667	0.1	0.459561
11.103333	0.1	0.449414
11.105000	0.1	0.440441
11.106667	0.1	0.435752
11.108333	0.1	0.435906
11.110000	0.1	0.439542
11.111667	0.1	0.444218
11.113333	0.1	0.447668
11.115000	0.1	0.449489
11.116667	0.1	0.450490
11.118333	0.1	0.450793
11.120000	0.1	0.450178
11.121667	0.1	0.449102
11.123333	0.1	0.448464
11.125000	0.1	0.448897
11.126667	0.1	0.450537
11.128333	0.1	0.453247
11.130000	0.1	0.456907
11.131667	0.1	0.461088
11.133333	0.1	0.464749
11.135000	0.1	0.467161
11.136667	0.1	0.468758
11.138333	0.1	0.470369
11.140000	0.1	0.471803
11.141667	0.1	0.472497
11.143333	0.1	0.473377
11.145000	0.1	0.476292
11.146667	0.1	0.481457
11.148333	0.1	0.486737
11.150000	0.1	0.489200
11.151667	0.1	0.487058
11.153333	0.1	0.481624
11.155000	0.1	0.477317
11.156667	0.1	0.477969
11.158333	0.1	0.483245
11.160000	0.1	0.489634
11.161667	0.1	0.493717
11.163333	0.1	0.494085
11.165000	0.1	0.491655
11.166667	0.1	0.488865
11.168333	0.1	0.487501
11.170000	0.1	0.487077
11.171667	0.1	0.486369
11.173333	0.1	0.484949
11.175000	0.1	0.482160
11.176667	0.1	0.477191
11.178333	0.1	0.470984
11.180000	0.1	0.466360
11.181667	0.1	0.465200
11.183333	0.1	0.466285
11.185000	0.1	0.467151
11.186667	0.1	0.467156
11.188333	0.1	0.467184
11.190000	0.1	0.467859
11.191667	0.1	0.469014
11.193333	0.1	0.470029
11.195000	0.1	0.470728
11.196667	0.1	0.471622
11.198333	0.1	0.473075
11.200000	0.1	0.474993
11.201667	0.1	0.476860
11.203333	0.1	0.477815
11.205000	0.1	0.477331
11.206667	0.1	0.475943
11.208333	0.1	0.474676
11.210000	0.1	0.473922
11.211667	0.1	0.473289
11.213333	0.1	0.472013
11.215000	0.1	0.469605
11.216667	0.1	0.466518
11.218333	0.1	0.464199
11.220000	0.1	0.465112
11.221667	0.1	0.471375
11.223333	0.1	0.481992
11.225000	0.1	0.493079
11.226667	0.1	0.501042
11.228333	0.1	0.504502
11.230000	0.1	0.503887
11.231667	0.1	0.500372
11.233333	0.1	0.495557
11.235000	0.1	0.491040
11.236667	0.1	0.487748
11.238333	0.1	0.486034
11.240000	0.1	0.485964
11.241667	0.1	0.487231
11.243333	0.1	0.489363
11.245000	0.1	0.491841
11.246667	0.1	0.493899
11.248333	0.1	0.494490
11.250000	0.1	0.492758
11.251667	0.1	0.488851
11.253333	0.1	0.484027
11.255000	0.1	0.479757
11.256667	0.1	0.476972
11.258333	0.1	0.475827
11.260000	0.1	0.475417
11.261667	0.1	0.474541
11.263333	0.1	0.473037
11.265000	0.1	0.471827
11.266667	0.1	0.472129
11.268333	0.1	0.474835
11.270000	0.1	0.479901
11.271667	0.1	0.485606
11.273333	0.1	0.489005
11.275000	0.1	0.488036
11.276667	0.1	0.482863
11.278333	0.1	0.475091
11.280000	0.1	0.466499
11.281667	0.1	0.458830
11.283333	0.1	0.454090
11.285000	0.1	0.453503
11.286667	0.1	0.456418
11.288333	0.1	0.461210
11.290000	0.1	0.466136
11.291667	0.1	0.469261
11.293333	0.1	0.469605
11.295000	0.1	0.468488
11.296667	0.1	0.468381
11.298333	0.1	0.470355
11.300000	0.1	0.472739
11.301667	0.1	0.472800
11.303333	0.1	0.469545
11.305000	0.1	0.464232
11.306667	0.1	0.458919
11.308333	0.1	0.454988
11.310000	0.1	0.452534
11.311667	0.1	0.450811
11.313333	0.1	0.449070
11.315000	0.1	0.447007
11.316667	0.1	0.444832
11.318333	0.1	0.443128
11.320000	0.1	0.442481
11.321667	0.1	0.443296
11.323333	0.1	0.446024
11.325000	0.1	0.450653
11.326667	0.1	0.455817
11.328333	0.1	0.459454
11.330000	0.1	0.460460
11.331667	0.1	0.460180
11.333333	0.1	0.461997
11.335000	0.1	0.468213
11.336667	0.1	0.477680
11.338333	0.1	0.486821
11.340000	0.1	0.492176
11.341667	0.1	0.492493
11.343333	0.1	0.488902
11.345000	0.1	0.483165
11.346667	0.1	0.476702
11.348333	0.1	0.471119
11.350000	0.1	0.467645
11.351667	0.1	0.466011
11.353333	0.1	0.464809
11.355000	0.1	0.462979
11.356667	0.1	0.460530
11.358333	0.1	0.458113
11.360000	0.1	0.456404
11.361667	0.1	0.456036
11.363333	0.1	0.457168
11.365000	0.1	0.459515
11.366667	0.1	0.462830
11.368333	0.1	0.466518
11.370000	0.1	0.469764
11.371667	0.1	0.472749
11.373333	0.1	0.476358
11.375000	0.1	0.480539
11.376667	0.1	0.484050
11.378333	0.1	0.485815
11.380000	0.1	0.486118
11.381667	0.1	0.486122
11.383333	0.1	0.486313
11.385000	0.1	0.486211
11.386667	0.1	0.485559
11.388333	0.1	0.485023
11.390000	0.1	0.485247
11.391667	0.1	0.485750
11.393333	0.1	0.485550
11.395000	0.1	0.484698
11.396667	0.1	0.483990
11.398333	0.1	0.483235
11.400000	0.1	0.481028
11.401667	0.1	0.476651
11.403333	0.1	0.471622
11.405000	0.1	0.468637
11.406667	0.1	0.469247
11.408333	0.1	0.472995
11.410000	0.1	0.478276
11.411667	0.1	0.483505
11.413333	0.1	0.487627
11.415000	0.1	0.489969
11.416667	0.1	0.490216
11.418333	0.1	0.488958
11.420000	0.1	0.487966
11.421667	0.1	0.488926
11.423333	0.1	0.491664
11.425000	0.1	0.494649
11.426667	0.1	0.497079
11.428333	0.1	0.499445
11.430000	0.1	0.501764
11.431667	0.1	0.502807
11.433333	0.1	0.501685
11.435000	0.1	0.499031
11.436667	0.1	0.496111
11.438333	0.1	0.493885
11.440000	0.1	0.493019
11.441667	0.1	0.493545
11.443333	0.1	0.494020
11.445000	0.1	0.492069
11.446667	0.1	0.486714
11.448333	0.1	0.479463
11.450000	0.1	0.472884
11.451667	0.1	0.469103
11.453333	0.1	0.468865
11.455000	0.1	0.471016
11.456667	0.1	0.473289
11.458333	0.1	0.473880
11.460000	0.1	0.472148
11.461667	0.1	0.468846
11.463333	0.1	0.465778
11.465000	0.1	0.464376
11.466667	0.1	0.464711
11.468333	0.1	0.465713
11.470000	0.1	0.465587
11.471667	0.1	0.462690
11.473333	0.1	0.456953
11.475000	0.1	0.450443
11.476667	0.1	0.446052
11.478333	0.1	0.445712
11.480000	0.1	0.449931
11.481667	0.1	0.457857
11.483333	0.1	0.466602
11.485000	0.1	0.472190
11.486667	0.1	0.472651
11.488333	0.1	0.469480
11.490000	0.1	0.465270
11.491667	0.1	0.461163
11.493333	0.1	0.457056
11.495000	0.1	0.452753
11.496667	0.1	0.448297
11.498333	0.1	0.444218
11.500000	0.1	0.441805
11.501667	0.1	0.442551
11.503333	0.1	0.447044
11.505000	0.1	0.454159
11.506667	0.1	0.461000
11.508333	0.1	0.464744
11.510000	0.1	0.464744
11.511667	0.1	0.462430
11.513333	0.1	0.459496
11.515000	0.1	0.456916
11.516667	0.1	0.455314
11.518333	0.1	0.455296
11.520000	0.1	0.456618
11.521667	0.1	0.457163
11.523333	0.1	0.453843
11.525000	0.1	0.445615
11.526667	0.1	0.434769
11.528333	0.1	0.424860
11.530000	0.1	0.417656
11.531667	0.1	0.412557
11.533333	0.1	0.409209
11.535000	0.1	0.409000
11.536667	0.1	0.412557
11.538333	0.1	0.418038
11.540000	0.1	0.423891
11.541667	0.1	0.430499
11.543333	0.1	0.437386
11.545000	0.1	0.441829
11.546667	0.1	0.441298
11.548333	0.1	0.435757
11.550000	0.1	0.427542
11.551667	0.1	0.420138
11.553333	0.1	0.416972
11.555000	0.1	0.419426
11.556667	0.1	0.425521
11.558333	0.1	0.431649
11.560000	0.1	0.435417
11.561667	0.1	0.436483
11.563333	0.1	0.434984
11.565000	0.1	0.430327
11.566667	0.1	0.423086
11.568333	0.1	0.416376
11.570000	0.1	0.413097
11.571667	0.1	0.413619
11.573333	0.1	0.416972
11.575000	0.1	0.421908
11.576667	0.1	0.426751
11.578333	0.1	0.429591
11.580000	0.1	0.429414
11.581667	0.1	0.426839
11.583333	0.1	0.423486
11.585000	0.1	0.421009
11.586667	0.1	0.420180
11.588333	0.1	0.420688
11.590000	0.1	0.422285
11.591667	0.1	0.425251
11.593333	0.1	0.429405
11.595000	0.1	0.433601
11.596667	0.1	0.436497
11.598333	0.1	0.438094
11.600000	0.1	0.439729
11.601667	0.1	0.442169
11.603333	0.1	0.444315
11.605000	0.1	0.443817
11.606667	0.1	0.439207
11.608333	0.1	0.431705
11.610000	0.1	0.424376
11.611667	0.1	0.419640
11.613333	0.1	0.418224
11.615000	0.1	0.419766
11.616667	0.1	0.423202
11.618333	0.1	0.427412
11.620000	0.1	0.431868
11.621667	0.1	0.435826
11.623333	0.1	0.438010
11.625000	0.1	0.437824
11.626667	0.1	0.435924
11.628333	0.1	0.433596
11.630000	0.1	0.431682
11.631667	0.1	0.430471
11.633333	0.1	0.430509
11.635000	0.1	0.432227
11.636667	0.1	0.434807
11.638333	0.1	0.436567
11.640000	0.1	0.436953
11.641667	0.1	0.437242
11.643333	0.1	0.439128
11.645000	0.1	0.442942
11.646667	0.1	0.446853
11.648333	0.1	0.447747
11.650000	0.1	0.444227
11.651667	0.1	0.438574
11.653333	0.1	0.434094
11.655000	0.1	0.431906
11.656667	0.1	0.431659
11.658333	0.1	0.433451
11.660000	0.1	0.437866
11.661667	0.1	0.444683
11.663333	0.1	0.451733
11.665000	0.1	0.455859
11.666667	0.1	0.455948
11.668333	0.1	0.454127
11.670000	0.1	0.453219
11.671667	0.1	0.453987
11.673333	0.1	0.455305
11.675000	0.1	0.455528
11.676667	0.1	0.453824
11.678333	0.1	0.451072
11.680000	0.1	0.448595
11.681667	0.1	0.446606
11.683333	0.1	0.445042
11.685000	0.1	0.444334
11.686667	0.1	0.444292
11.688333	0.1	0.444078
11.690000	0.1	0.443556
11.691667	0.1	0.443221
11.693333	0.1	0.443356
11.695000	0.1	0.443636
11.696667	0.1	0.443426
11.698333	0.1	0.442881
11.700000	0.1	0.442886
11.701667	0.1	0.443570
11.703333	0.1	0.443943
11.705000	0.1	0.442690
11.706667	0.1	0.438308
11.708333	0.1	0.429875
11.710000	0.1	0.418862
11.711667	0.1	0.409489
11.713333	0.1	0.405866
11.715000	0.1	0.408357
11.716667	0.1	0.413787
11.718333	0.1	0.419309
11.720000	0.1	0.424320
11.721667	0.1	0.429126
11.723333	0.1	0.433484
11.725000	0.1	0.436460
11.726667	0.1	0.437209
11.728333	0.1	0.435812
11.730000	0.1	0.433014
11.731667	0.1	0.429461
11.733333	0.1	0.425647
11.735000	0.1	0.422355
11.736667	0.1	0.420585
11.738333	0.1	0.421074
11.740000	0.1	0.423188
11.741667	0.1	0.424460
11.743333	0.1	0.422904
11.745000	0.1	0.419263
11.746667	0.1	0.415919
11.748333	0.1	0.414853
11.750000	0.1	0.416790
11.751667	0.1	0.420720
11.753333	0.1	0.424525
11.755000	0.1	0.426904
11.756667	0.1	0.427812
11.758333	0.1	0.427463
11.760000	0.1	0.425908
11.761667	0.1	0.423216
11.763333	0.1	0.420064
11.765000	0.1	0.417880
11.766667	0.1	0.417326
11.768333	0.1	0.417209
11.770000	0.1	0.416148
11.771667	0.1	0.414597
11.773333	0.1	0.414248
11.775000	0.1	0.416171
11.776667	0.1	0.420329
11.778333	0.1	0.425680
11.780000	0.1	0.429680
11.781667	0.1	0.429447
11.783333	0.1	0.424795
11.785000	0.1	0.419063
11.786667	0.1	0.415836
11.788333	0.1	0.415966
11.790000	0.1	0.418099
11.791667	0.1	0.420418
11.793333	0.1	0.421363
11.795000	0.1	0.420036
11.796667	0.1	0.416776
11.798333	0.1	0.412855
11.800000	0.1	0.409209
11.801667	0.1	0.405917
11.803333	0.1	0.403360
11.805000	0.1	0.402792
11.806667	0.1	0.404995
11.808333	0.1	0.408939
11.810000	0.1	0.412427
11.811667	0.1	0.414108
11.813333	0.1	0.414401
11.815000	0.1	0.414602
11.816667	0.1	0.415803
11.818333	0.1	0.418224
11.820000	0.1	0.421098
11.821667	0.1	0.423482
11.823333	0.1	0.425209
11.825000	0.1	0.426979
11.826667	0.1	0.428888
11.828333	0.1	0.429437
11.830000	0.1	0.427552
11.831667	0.1	0.424460
11.833333	0.1	0.421936
11.835000	0.1	0.420073
11.836667	0.1	0.417675
11.838333	0.1	0.414406
11.840000	0.1	0.411989
11.841667	0.1	0.412371
11.843333	0.1	0.415444
11.845000	0.1	0.419831
11.846667	0.1	0.424320
11.848333	0.1	0.427440
11.850000	0.1	0.427589
11.851667	0.1	0.424623
11.853333	0.1	0.420790
11.855000	0.1	0.419263
11.856667	0.1	0.421917
11.858333	0.1	0.428394
11.860000	0.1	0.436055
11.861667	0.1	0.441330
11.863333	0.1	0.442560
11.865000	0.1	0.440702
11.866667	0.1	0.437400
11.868333	0.1	0.433521
11.870000	0.1	0.429559
11.871667	0.1	0.426620
11.873333	0.1	0.426024
11.875000	0.1	0.427840
11.876667	0.1	0.430546
11.878333	0.1	0.432022
11.880000	0.1	0.430853
11.881667	0.1	0.427114
11.883333	0.1	0.422187
11.885000	0.1	0.417987
11.886667	0.1	0.416408
11.888333	0.1	0.418341
11.890000	0.1	0.422890
11.891667	0.1	0.428590
11.893333	0.1	0.434611
11.895000	0.1	0.440464
11.896667	0.1	0.445768
11.898333	0.1	0.450602
11.900000	0.1	0.455361
11.901667	0.1	0.459962
11.903333	0.1	0.463035
11.905000	0.1	0.462811
11.906667	0.1	0.459203
11.908333	0.1	0.454648
11.910000	0.1	0.452450
11.911667	0.1	0.454122
11.913333	0.1	0.458271
11.915000	0.1	0.461945
11.916667	0.1	0.463165
11.918333	0.1	0.461810
11.920000	0.1	0.458690
11.921667	0.1	0.455375
11.923333	0.1	0.453987
11.925000	0.1	0.455505
11.926667	0.1	0.458821
11.928333	0.1	0.462057
11.930000	0.1	0.464232
11.931667	0.1	0.465713
11.933333	0.1	0.467640
11.935000	0.1	0.470974
11.936667	0.1	0.475515
11.938333	0.1	0.479869
11.940000	0.1	0.482444
11.941667	0.1	0.482649
11.943333	0.1	0.481093
11.945000	0.1	0.478565
11.946667	0.1	0.475757
11.948333	0.1	0.473559
11.950000	0.1	0.471869
11.951667	0.1	0.469256
11.953333	0.1	0.465484
11.955000	0.1	0.462364
11.956667	0.1	0.461461
11.958333	0.1	0.462979
11.960000	0.1	0.466388
11.961667	0.1	0.470737
11.963333	0.1	0.474891
11.965000	0.1	0.477936
11.966667	0.1	0.479589
11.968333	0.1	0.480143
11.970000	0.1	0.480399
11.971667	0.1	0.481643
11.973333	0.1	0.483813
11.975000	0.1	0.484549
11.976667	0.1	0.482518
11.978333	0.1	0.480241
11.980000	0.1	0.481303
11.981667	0.1	0.486108
11.983333	0.1	0.491478
11.985000	0.1	0.494113
11.986667	0.1	0.493638
11.988333	0.1	0.491790
11.990000	0.1	0.489750
11.991667	0.1	0.487389
11.993333	0.1	0.484455
11.995000	0.1	0.481857
11.996667	0.1	0.481433
11.998333	0.1	0.484171
12.000000	0.1	0.488861
12.001667	0.1	0.492940
12.003333	0.1	0.494653
12.005000	0.1	0.494174
12.006667	0.1	0.492954
12.008333	0.1	0.492446
12.010000	0.1	0.493126
12.011667	0.1	0.494448
12.013333	0.1	0.495506
12.015000	0.1	0.495664
12.016667	0.1	0.495031
12.018333	0.1	0.494192
12.020000	0.1	0.493680
12.021667	0.1	0.493703
12.023333	0.1	0.493857
12.025000	0.1	0.493252
12.026667	0.1	0.491096
12.028333	0.1	0.487571
12.030000	0.1	0.484008
12.031667	0.1	0.481373
12.033333	0.1	0.479217
12.035000	0.1	0.477172
12.036667	0.1	0.476446
12.038333	0.1	0.478867
12.040000	0.1	0.484791
12.041667	0.1	0.492497
12.043333	0.1	0.499827
12.045000	0.1	0.506151
12.046667	0.1	0.512195
12.048333	0.1	0.517960
12.050000	0.1	0.522053
12.051667	0.1	0.523753
12.053333	0.1	0.523916
12.055000	0.1	0.523156
12.056667	0.1	0.521149
12.058333	0.1	0.517881
12.060000	0.1	0.513974
12.061667	0.1	0.510341
12.063333	0.1	0.507971
12.065000	0.1	0.507315
12.066667	0.1	0.508153
12.068333	0.1	0.509997
12.070000	0.1	0.511804
12.071667	0.1	0.512376
12.073333	0.1	0.511543
12.075000	0.1	0.509815
12.076667	0.1	0.507627
12.078333	0.1	0.506095
12.080000	0.1	0.507203
12.081667	0.1	0.511473
12.083333	0.1	0.516656
12.085000	0.1	0.520153
12.086667	0.1	0.521131
12.088333	0.1	0.519860
12.090000	0.1	0.517229
12.091667	0.1	0.514830
12.093333	0.1	0.514127
12.095000	0.1	0.515492
12.096667	0.1	0.518425
12.098333	0.1	0.522733
12.100000	0.1	0.528893
12.101667	0.1	0.536731
12.103333	0.1	0.544321
12.105000	0.1	0.549275
12.106667	0.1	0.550561
12.108333	0.1	0.548610
12.110000	0.1	0.544912
12.111667	0.1	0.541820
12.113333	0.1	0.541625
12.115000	0.1	0.545178
12.116667	0.1	0.551497
12.118333	0.1	0.558286
12.120000	0.1	0.563362
12.121667	0.1	0.566607
12.123333	0.1	0.570132
12.125000	0.1	0.575110
12.126667	0.1	0.579017
12.128333	0.1	0.578505
12.130000	0.1	0.573988
12.131667	0.1	0.568870
12.133333	0.1	0.566030
12.135000	0.1	0.566756
12.136667	0.1	0.570775
12.138333	0.1	0.576046
12.140000	0.1	0.579921
12.141667	0.1	0.581336
12.143333	0.1	0.581336
12.145000	0.1	0.582058
12.146667	0.1	0.585057
12.148333	0.1	0.589564
12.150000	0.1	0.593406
12.151667	0.1	0.596256
12.153333	0.1	0.599609
12.155000	0.1	0.603488
12.156667	0.1	0.606049
12.158333	0.1	0.606277
12.160000	0.1	0.604815
12.161667	0.1	0.602854
12.163333	0.1	0.601802
12.165000	0.1	0.603399
12.166667	0.1	0.608698
12.168333	0.1	0.616638
12.170000	0.1	0.624638
12.171667	0.1	0.630976
12.173333	0.1	0.635376
12.175000	0.1	0.637863
12.176667	0.1	0.638571
12.178333	0.1	0.638100
12.180000	0.1	0.637476
12.181667	0.1	0.637807
12.183333	0.1	0.639712
12.185000	0.1	0.642603
12.186667	0.1	0.645188
12.188333	0.1	0.646710
12.190000	0.1	0.647251
12.191667	0.1	0.647171
12.193333	0.1	0.646338
12.195000	0.1	0.643665
12.196667	0.1	0.638375
12.198333	0.1	0.632224
12.200000	0.1	0.628675
12.201667	0.1	0.629216
12.203333	0.1	0.632415
12.205000	0.1	0.636606
12.206667	0.1	0.641397
12.208333	0.1	0.646696
12.210000	0.1	0.651935
12.211667	0.1	0.656666
12.213333	0.1	0.661160
12.215000	0.1	0.666026
12.216667	0.1	0.671488
12.218333	0.1	0.677528
12.220000	0.1	0.683875
12.221667	0.1	0.689556
12.223333	0.1	0.693235
12.225000	0.1	0.694399
12.226667	0.1	0.693873
12.228333	0.1	0.693272
12.230000	0.1	0.693826
12.231667	0.1	0.695516
12.233333	0.1	0.697649
12.235000	0.1	0.700136
12.236667	0.1	0.703498
12.238333	0.1	0.707479
12.240000	0.1	0.710334
12.241667	0.1	0.710483
12.243333	0.1	0.708550
12.245000	0.1	0.707242
12.246667	0.1	0.708383
12.248333	0.1	0.710650
12.250000	0.1	0.711475
12.251667	0.1	0.709882
12.253333	0.1	0.706292
12.255000	0.1	0.701430
12.256667	0.1	0.696406
12.258333	0.1	0.693188
12.260000	0.1	0.694175
12.261667	0.1	0.700201
12.263333	0.1	0.709561
12.265000	0.1	0.719777
12.266667	0.1	0.729454
12.268333	0.1	0.737831
12.270000	0.1	0.743852
12.271667	0.1	0.747275
12.273333	0.1	0.749449
12.275000	0.1	0.751275
12.276667	0.1	0.752346
12.278333	0.1	0.752723
12.280000	0.1	0.752984
12.281667	0.1	0.752336
12.283333	0.1	0.749431
12.285000	0.1	0.745174
12.286667	0.1	0.742669
12.288333	0.1	0.744481
12.290000	0.1	0.750432
12.291667	0.1	0.757496
12.293333	0.1	0.762627
12.295000	0.1	0.765184
12.296667	0.1	0.766413
12.298333	0.1	0.767712
12.300000	0.1	0.769510
12.301667	0.1	0.771093
12.303333	0.1	0.771773
12.305000	0.1	0.772015
12.306667	0.1	0.772919
12.308333	0.1	0.774548
12.310000	0.1	0.775894
12.311667	0.1	0.776406
12.313333	0.1	0.776444
12.315000	0.1	0.776728
12.316667	0.1	0.778213
12.318333	0.1	0.781575
12.320000	0.1	0.786413
12.321667	0.1	0.791992
12.323333	0.1	0.797869
12.325000	0.1	0.803191
12.326667	0.1	0.806944
12.328333	0.1	0.808924
12.330000	0.1	0.809436
12.331667	0.1	0.808686
12.333333	0.1	0.806814
12.335000	0.1	0.804807
12.336667	0.1	0.804812
12.338333	0.1	0.808295
12.340000	0.1	0.814334
12.341667	0.1	0.820751
12.343333	0.1	0.825971
12.345000	0.1	0.828970
12.346667	0.1	0.829147
12.348333	0.1	0.827173
12.350000	0.1	0.824546
12.351667	0.1	0.822209
12.353333	0.1	0.820942
12.355000	0.1	0.822078
12.356667	0.1	0.826721
12.358333	0.1	0.834847
12.360000	0.1	0.844728
12.361667	0.1	0.852952
12.363333	0.1	0.856770
12.365000	0.1	0.856225
12.366667	0.1	0.853390
12.368333	0.1	0.850810
12.370000	0.1	0.850265
12.371667	0.1	0.851871
12.373333	0.1	0.855033
12.375000	0.1	0.859816
12.376667	0.1	0.866014
12.378333	0.1	0.872100
12.380000	0.1	0.876202
12.381667	0.1	0.877618
12.383333	0.1	0.876896
12.385000	0.1	0.875057
12.386667	0.1	0.873245
12.388333	0.1	0.872724
12.390000	0.1	0.874498
12.391667	0.1	0.878875
12.393333	0.1	0.885455
12.395000	0.1	0.893157
12.396667	0.1	0.900328
12.398333	0.1	0.905190
12.400000	0.1	0.906535
12.401667	0.1	0.904566
12.403333	0.1	0.901213
12.405000	0.1	0.899299
12.406667	0.1	0.900440
12.408333	0.1	0.903751
12.410000	0.1	0.907001
12.411667	0.1	0.908608
12.413333	0.1	0.908091
12.415000	0.1	0.905744
12.416667	0.1	0.902731
12.418333	0.1	0.900598
12.420000	0.1	0.899853
12.421667	0.1	0.899956
12.423333	0.1	0.900598
12.425000	0.1	0.901511
12.426667	0.1	0.901702
12.428333	0.1	0.900864
12.430000	0.1	0.900868
12.431667	0.1	0.904435
12.433333	0.1	0.911867
12.435000	0.1	0.920217
12.436667	0.1	0.926079
12.438333	0.1	0.927611
12.440000	0.1	0.924300
12.441667	0.1	0.916822
12.443333	0.1	0.907360
12.445000	0.1	0.899378
12.446667	0.1	0.895914
12.448333	0.1	0.896663
12.450000	0.1	0.897781
12.451667	0.1	0.895853
12.453333	0.1	0.890838
12.455000	0.1	0.884971
12.456667	0.1	0.880468
12.458333	0.1	0.878102
12.460000	0.1	0.877241
12.461667	0.1	0.877208
12.463333	0.1	0.878014
12.465000	0.1	0.879229
12.466667	0.1	0.879448
12.468333	0.1	0.877744
12.470000	0.1	0.874707
12.471667	0.1	0.872035
12.473333	0.1	0.871471
12.475000	0.1	0.872915
12.476667	0.1	0.874056
12.478333	0.1	0.873245
12.480000	0.1	0.871206
12.481667	0.1	0.869236
12.483333	0.1	0.867913
12.485000	0.1	0.867439
12.486667	0.1	0.867844
12.488333	0.1	0.869017
12.490000	0.1	0.870051
12.491667	0.1	0.869031
12.493333	0.1	0.864496
12.495000	0.1	0.856970
12.496667	0.1	0.848607
12.498333	0.1	0.841483
12.500000	0.1	0.836016
12.501667	0.1	0.831122
12.503333	0.1	0.825962
12.505000	0.1	0.821180
12.506667	0.1	0.818190
12.508333	0.1	0.817408
12.510000	0.1	0.817254
12.511667	0.1	0.815722
12.513333	0.1	0.812500
12.515000	0.1	0.808472
12.516667	0.1	0.803806
12.518333	0.1	0.798516
12.520000	0.1	0.793897
12.521667	0.1	0.791647
12.523333	0.1	0.791885
12.525000	0.1	0.792379
12.526667	0.1	0.789617
12.528333	0.1	0.782069
12.530000	0.1	0.772695
12.531667	0.1	0.766162
12.533333	0.1	0.764099
12.535000	0.1	0.764616
12.536667	0.1	0.765123
12.538333	0.1	0.763745
12.540000	0.1	0.759494
12.541667	0.1	0.753342
12.543333	0.1	0.747521
12.545000	0.1	0.743009
12.546667	0.1	0.739694
12.548333	0.1	0.738245
12.550000	0.1	0.739829
12.551667	0.1	0.744341
12.553333	0.1	0.749389
12.555000	0.1	0.751130
12.556667	0.1	0.747438
12.558333	0.1	0.740127
12.560000	0.1	0.732923
12.561667	0.1	0.727754
12.563333	0.1	0.724033
12.565000	0.1	0.720816
12.566667	0.1	0.717924
12.568333	0.1	0.715032
12.570000	0.1	0.711973
12.571667	0.1	0.709887
12.573333	0.1	0.710278
12.575000	0.1	0.713230
12.576667	0.1	0.717039
12.578333	0.1	0.719544
12.580000	0.1	0.719875
12.581667	0.1	0.718483
12.583333	0.1	0.715670
12.585000	0.1	0.711391
12.586667	0.1	0.706250
12.588333	0.1	0.701780
12.590000	0.1	0.699488
12.591667	0.1	0.699633
12.593333	0.1	0.701626
12.595000	0.1	0.705188
12.596667	0.1	0.710036
12.598333	0.1	0.715293
12.600000	0.1	0.720094
12.601667	0.1	0.723810
12.603333	0.1	0.725389
12.605000	0.1	0.723656
12.606667	0.1	0.718199
12.608333	0.1	0.709845
12.610000	0.1	0.701109
12.611667	0.1	0.695121
12.613333	0.1	0.693211
12.615000	0.1	0.694343
12.616667	0.1	0.696857
12.618333	0.1	0.700289
12.620000	0.1	0.705319
12.621667	0.1	0.712234
12.623333	0.1	0.719926
12.625000	0.1	0.726427
12.626667	0.1	0.730171
12.628333	0.1	0.730678
12.630000	0.1	0.728057
12.631667	0.1	0.722585
12.633333	0.1	0.715540
12.635000	0.1	0.709710
12.636667	0.1	0.707256
12.638333	0.1	0.707381
12.640000	0.1	0.707707
12.641667	0.1	0.706613
12.643333	0.1	0.703274
12.645000	0.1	0.697030
12.646667	0.1	0.688373
12.648333	0.1	0.680438
12.650000	0.1	0.677775
12.651667	0.1	0.682371
12.653333	0.1	0.691535
12.655000	0.1	0.700490
12.656667	0.1	0.706227
12.658333	0.1	0.708178
12.660000	0.1	0.706264
12.661667	0.1	0.700559
12.663333	0.1	0.693155
12.665000	0.1	0.688015
12.666667	0.1	0.687754
12.668333	0.1	0.691498
12.670000	0.1	0.696261
12.671667	0.1	0.699558
12.673333	0.1	0.700275
12.675000	0.1	0.698250
12.676667	0.1	0.694166
12.678333	0.1	0.689663
12.680000	0.1	0.686417
12.681667	0.1	0.684578
12.683333	0.1	0.682818
12.685000	0.1	0.680196
12.686667	0.1	0.677570
12.688333	0.1	0.676210
12.690000	0.1	0.675488
12.691667	0.1	0.673672
12.693333	0.1	0.670562
12.695000	0.1	0.667265
12.696667	0.1	0.663982
12.698333	0.1	0.660233
12.700000	0.1	0.656587
12.701667	0.1	0.654333
12.703333	0.1	0.653686
12.705000	0.1	0.653379
12.706667	0.1	0.652540
12.708333	0.1	0.651712
12.710000	0.1	0.651651
12.711667	0.1	0.652769
12.713333	0.1	0.655097
12.715000	0.1	0.657761
12.716667	0.1	0.659297
12.718333	0.1	0.658585
12.720000	0.1	0.655218
12.721667	0.1	0.650319
12.723333	0.1	0.646305
12.725000	0.1	0.644210
12.726667	0.1	0.642920
12.728333	0.1	0.641942
12.730000	0.1	0.642077
12.731667	0.1	0.643153
12.733333	0.1	0.644014
12.735000	0.1	0.644270
12.736667	0.1	0.644419
12.738333	0.1	0.644871
12.740000	0.1	0.645239
12.741667	0.1	0.644182
12.743333	0.1	0.640587
12.745000	0.1	0.635218
12.746667	0.1	0.630026
12.748333	0.1	0.625844
12.750000	0.1	0.622338
12.751667	0.1	0.619665
12.753333	0.1	0.618515
12.755000	0.1	0.618673
12.756667	0.1	0.618817
12.758333	0.1	0.618352
12.760000	0.1	0.618165
12.761667	0.1	0.618864
12.763333	0.1	0.619586
12.765000	0.1	0.619143
12.766667	0.1	0.617341
12.768333	0.1	0.615120
12.770000	0.1	0.613178
12.771667	0.1	0.610938
12.773333	0.1	0.607716
12.775000	0.1	0.603977
12.776667	0.1	0.600861
12.778333	0.1	0.599227
12.780000	0.1	0.598789
12.781667	0.1	0.598230
12.783333	0.1	0.596573
12.785000	0.1	0.593555
12.786667	0.1	0.588675
12.788333	0.1	0.582081
12.790000	0.1	0.575804
12.791667	0.1	0.571953
12.793333	0.1	0.570305
12.795000	0.1	0.569653
12.796667	0.1	0.570207
12.798333	0.1	0.572852
12.800000	0.1	0.577723
12.801667	0.1	0.584340
12.803333	0.1	0.591911
12.805000	0.1	0.599148
12.806667	0.1	0.603991
12.808333	0.1	0.604214
12.810000	0.1	0.599087
12.811667	0.1	0.590109
12.813333	0.1	0.579772
12.815000	0.1	0.570370
12.816667	0.1	0.563837
12.818333	0.1	0.561276
12.820000	0.1	0.562272
12.821667	0.1	0.565080
12.823333	0.1	0.567632
12.825000	0.1	0.569047
12.826667	0.1	0.569811
12.828333	0.1	0.570365
12.830000	0.1	0.570472
12.831667	0.1	0.569792
12.833333	0.1	0.568060
12.835000	0.1	0.565168
12.836667	0.1	0.561932
12.838333	0.1	0.560069
12.840000	0.1	0.560526
12.841667	0.1	0.562835
12.843333	0.1	0.566719
12.845000	0.1	0.572270
12.846667	0.1	0.578589
12.848333	0.1	0.584461
12.850000	0.1	0.589578
12.851667	0.1	0.593467
12.853333	0.1	0.594533
12.855000	0.1	0.591325
12.856667	0.1	0.584014
12.858333	0.1	0.574659
12.860000	0.1	0.566551
12.861667	0.1	0.562109
12.863333	0.1	0.561271
12.865000	0.1	0.562477
12.866667	0.1	0.564368
12.868333	0.1	0.566291
12.870000	0.1	0.567860
12.871667	0.1	0.568996
12.873333	0.1	0.570524
12.875000	0.1	0.573187
12.876667	0.1	0.576214
12.878333	0.1	0.578337
12.880000	0.1	0.579371
12.881667	0.1	0.579613
12.883333	0.1	0.578854
12.885000	0.1	0.576791
12.886667	0.1	0.573713
12.888333	0.1	0.570854
12.890000	0.1	0.569541
12.891667	0.1	0.570132
12.893333	0.1	0.571995
12.895000	0.1	0.573788
12.896667	0.1	0.573779
12.898333	0.1	0.570999
12.900000	0.1	0.566407
12.901667	0.1	0.562854
12.903333	0.1	0.563469
12.905000	0.1	0.569485
12.906667	0.1	0.579683
12.908333	0.1	0.591674
12.910000	0.1	0.602473
12.911667	0.1	0.608554
12.913333	0.1	0.607818
12.915000	0.1	0.601234
12.916667	0.1	0.591450
12.918333	0.1	0.581257
12.920000	0.1	0.573983
12.921667	0.1	0.572554
12.923333	0.1	0.576824
12.925000	0.1	0.583264
12.926667	0.1	0.588335
12.928333	0.1	0.591008
12.930000	0.1	0.591674
12.931667	0.1	0.590687
12.933333	0.1	0.588321
12.935000	0.1	0.585318
12.936667	0.1	0.583231
12.938333	0.1	0.582691
12.940000	0.1	0.582100
12.941667	0.1	0.580275
12.943333	0.1	0.578482
12.945000	0.1	0.578309
12.946667	0.1	0.579655
12.948333	0.1	0.581252
12.950000	0.1	0.581881
12.951667	0.1	0.581094
12.953333	0.1	0.579450
12.955000	0.1	0.578361
12.956667	0.1	0.579557
12.958333	0.1	0.583823
12.960000	0.1	0.589690
12.961667	0.1	0.594468
12.963333	0.1	0.596642
12.965000	0.1	0.596079
12.966667	0.1	0.593006
12.968333	0.1	0.588610
12.970000	0.1	0.585136
12.971667	0.1	0.584009
12.973333	0.1	0.584112
12.975000	0.1	0.582747
12.976667	0.1	0.578901
12.978333	0.1	0.574715
12.980000	0.1	0.573052
12.981667	0.1	0.574947
12.983333	0.1	0.579134
12.985000	0.1	0.582803
12.986667	0.1	0.583930
12.988333	0.1	0.582677
12.990000	0.1	0.579930
12.991667	0.1	0.576214
12.993333	0.1	0.572386
12.995000	0.1	0.569737
12.996667	0.1	0.568945
12.998333	0.1	0.569709
13.000000	0.1	0.571734
13.001667	0.1	0.575483
13.003333	0.1	0.581038
13.005000	0.1	0.586486
13.006667	0.1	0.589327
13.008333	0.1	0.589443
13.010000	0.1	0.588470
13.011667	0.1	0.586784
13.013333	0.1	0.583758
13.015000	0.1	0.579888
13.016667	0.1	0.576619
13.018333	0.1	0.574505
13.020000	0.1	0.573029
13.021667	0.1	0.571935
13.023333	0.1	0.571762
13.025000	0.1	0.572838
13.026667	0.1	0.574612
13.028333	0.1	0.576382
13.030000	0.1	0.577699
13.031667	0.1	0.578356
13.033333	0.1	0.578538
13.035000	0.1	0.578146
13.036667	0.1	0.576153
13.038333	0.1	0.572018
13.040000	0.1	0.566519
13.041667	0.1	0.560544
13.043333	0.1	0.555273
13.045000	0.1	0.552572
13.046667	0.1	0.553234
13.048333	0.1	0.556135
13.050000	0.1	0.559557
13.051667	0.1	0.562677
13.053333	0.1	0.565848
13.055000	0.1	0.569243
13.056667	0.1	0.571967
13.058333	0.1	0.573411
13.060000	0.1	0.574663
13.061667	0.1	0.577294
13.063333	0.1	0.581201
13.065000	0.1	0.584959
13.066667	0.1	0.587828
13.068333	0.1	0.590305
13.070000	0.1	0.593364
13.071667	0.1	0.597374
13.073333	0.1	0.601551
13.075000	0.1	0.604917
13.076667	0.1	0.607297
13.078333	0.1	0.609015
13.080000	0.1	0.610198
13.081667	0.1	0.610906
13.083333	0.1	0.611702
13.085000	0.1	0.613206
13.086667	0.1	0.614999
13.088333	0.1	0.615921
13.090000	0.1	0.615618
13.091667	0.1	0.615129
13.093333	0.1	0.615688
13.095000	0.1	0.617160
13.096667	0.1	0.618403
13.098333	0.1	0.619222
13.100000	0.1	0.621034
13.101667	0.1	0.625160
13.103333	0.1	0.631330
13.105000	0.1	0.638240
13.106667	0.1	0.644522
13.108333	0.1	0.648489
13.110000	0.1	0.648601
13.111667	0.1	0.645155
13.113333	0.1	0.640382
13.115000	0.1	0.636647
13.116667	0.1	0.635674
13.118333	0.1	0.637891
13.120000	0.1	0.642207
13.121667	0.1	0.647702
13.123333	0.1	0.653714
13.125000	0.1	0.658454
13.126667	0.1	0.660336
13.128333	0.1	0.659958
13.130000	0.1	0.659330
13.131667	0.1	0.659712
13.133333	0.1	0.660624
13.135000	0.1	0.661118
13.136667	0.1	0.661653
13.138333	0.1	0.664014
13.140000	0.1	0.668904
13.141667	0.1	0.674347
13.143333	0.1	0.677505
13.145000	0.1	0.677658
13.146667	0.1	0.676173
13.148333	0.1	0.674408
13.150000	0.1	0.672904
13.151667	0.1	0.671730
13.153333	0.1	0.670771
13.155000	0.1	0.670222
13.156667	0.1	0.671172
13.158333	0.1	0.674496
13.160000	0.1	0.679293
13.161667	0.1	0.683982
13.163333	0.1	0.688462
13.165000	0.1	0.693509
13.166667	0.1	0.699135
13.168333	0.1	0.704885
13.170000	0.1	0.710455
13.171667	0.1	0.715498
13.173333	0.1	0.719754
13.175000	0.1	0.722990
13.176667	0.1	0.724616
13.178333	0.1	0.724196
13.180000	0.1	0.722315
13.181667	0.1	0.719833
13.183333	0.1	0.716560
13.185000	0.1	0.712229
13.186667	0.1	0.707740
13.188333	0.1	0.704201
13.190000	0.1	0.701775
13.191667	0.1	0.699605
13.193333	0.1	0.696885
13.195000	0.1	0.694538
13.196667	0.1	0.694934
13.198333	0.1	0.699144
13.200000	0.1	0.705360
13.201667	0.1	0.710464
13.203333	0.1	0.712513
13.205000	0.1	0.711740
13.206667	0.1	0.709458
13.208333	0.1	0.706604
13.210000	0.1	0.703637
13.211667	0.1	0.700890
13.213333	0.1	0.698399
13.215000	0.1	0.696508
13.216667	0.1	0.696201
13.218333	0.1	0.697705
13.220000	0.1	0.700052
13.221667	0.1	0.702864
13.223333	0.1	0.706967
13.225000	0.1	0.712704
13.226667	0.1	0.718464
13.228333	0.1	0.721333
13.230000	0.1	0.719279
13.231667	0.1	0.712606
13.233333	0.1	0.703190
13.235000	0.1	0.693602
13.236667	0.1	0.686874
13.238333	0.1	0.685262
13.240000	0.1	0.688974
13.241667	0.1	0.696410
13.243333	0.1	0.704718
13.245000	0.1	0.710865
13.246667	0.1	0.713808
13.248333	0.1	0.715125
13.250000	0.1	0.716792
13.251667	0.1	0.719526
13.253333	0.1	0.723414
13.255000	0.1	0.728783
13.256667	0.1	0.735922
13.258333	0.1	0.743917
13.260000	0.1	0.750232
13.261667	0.1	0.752565
13.263333	0.1	0.751773
13.265000	0.1	0.751335
13.266667	0.1	0.753417
13.268333	0.1	0.757375
13.270000	0.1	0.761342
13.271667	0.1	0.764024
13.273333	0.1	0.766334
13.275000	0.1	0.770767
13.276667	0.1	0.778446
13.278333	0.1	0.788253
13.280000	0.1	0.798879
13.281667	0.1	0.810302
13.283333	0.1	0.823117
13.285000	0.1	0.837203
13.286667	0.1	0.851951
13.288333	0.1	0.867359
13.290000	0.1	0.883690
13.291667	0.1	0.900049
13.293333	0.1	0.914373
13.295000	0.1	0.925534
13.296667	0.1	0.935141
13.298333	0.1	0.946503
13.300000	0.1	0.961730
13.301667	0.1	0.980287
13.303333	0.1	1.000213
13.305000	0.1	1.020231
13.306667	0.1	1.040106
13.308333	0.1	1.060157
13.310000	0.1	1.080828
13.311667	0.1	1.101331
13.313333	0.1	1.119855
13.315000	0.1	1.135538
13.316667	0.1	1.148893
13.318333	0.1	1.161401
13.320000	0.1	1.175767
13.321667	0.1	1.195278
13.323333	0.1	1.221900
13.325000	0.1	1.254920
13.326667	0.1	1.291246
13.328333	0.1	1.326869
13.330000	0.1	1.358669
13.331667	0.1	1.385934
13.333333	0.1	1.411014
13.335000	0.1	1.438032
13.336667	0.1	1.469883
13.338333	0.1	1.506573
13.340000	0.1	1.546363
13.341667	0.1	1.588110
13.343333	0.1	1.631775
13.345000	0.1	1.676227
13.346667	0.1	1.718989
13.348333	0.1	1.759795
13.350000	0.1	1.801807
13.351667	0.1	1.848601
13.353333	0.1	1.900857
13.355000	0.1	1.955726
13.356667	0.1	2.009585
13.358333	0.1	2.060984
13.360000	0.1	2.110233
13.361667	0.1	2.157767
13.363333	0.1	2.204375
13.365000	0.1	2.252017
13.366667	0.1	2.303543
13.368333	0.1	2.361108
13.370000	0.1	2.424615
13.371667	0.1	2.491707
13.373333	0.1	2.559791
13.375000	0.1	2.628113
13.376667	0.1	2.697515
13.378333	0.1	2.768217
13.380000	0.1	2.838769
13.381667	0.1	2.908353
13.383333	0.1	2.978961
13.385000	0.1	3.053751
13.386667	0.1	3.134348
13.388333	0.1	3.220355
13.390000	0.1	3.310423
13.391667	0.1	3.403509
13.393333	0.1	3.498471
13.395000	0.1	3.592391
13.396667	0.1	3.682189
13.398333	0.1	3.768257
13.400000	0.1	3.854190
13.401667	0.1	3.943234
13.403333	0.1	4.036226
13.405000	0.1	4.132250
13.406667	0.1	4.229969
13.408333	0.1	4.328690
13.410000	0.1	4.429002
13.411667	0.1	4.531648
13.413333	0.1	4.635700
13.415000	0.1	4.738681
13.416667	0.1	4.838714
13.418333	0.1	4.935623
13.420000	0.1	5.030078
13.421667	0.1	5.122791
13.423333	0.1	5.214619
13.425000	0.1	5.306471
13.426667	0.1	5.398779
13.428333	0.1	5.490975
13.430000	0.1	5.582022
13.431667	0.1	5.671876
13.433333	0.1	5.761324
13.435000	0.1	5.849754
13.436667	0.1	5.934718
13.438333	0.1	6.014383
13.440000	0.1	6.088899
13.441667	0.1	6.159297
13.443333	0.1	6.226720
13.445000	0.1	6.292388
13.446667	0.1	6.356896
13.448333	0.1	6.419229
13.450000	0.1	6.476692
13.451667	0.1	6.526606
13.453333	0.1	6.569070
13.455000	0.1	6.607389
13.456667	0.1	6.645224
13.458333	0.1	6.683664
13.460000	0.1	6.721201
13.461667	0.1	6.755888
13.463333	0.1	6.786855
13.465000	0.1	6.814487
13.466667	0.1	6.839624
13.468333	0.1	6.862399
13.470000	0.1	6.882274
13.471667	0.1	6.898986
13.473333	0.1	6.912821
13.475000	0.1	6.924034
13.476667	0.1	6.932137
13.478333	0.1	6.936374
13.480000	0.1	6.937059
13.481667	0.1	6.935620
13.483333	0.1	6.933301
13.485000	0.1	6.931205
13.486667	0.1	6.930679
13.488333	0.1	6.931340
13.490000	0.1	6.930050
13.491667	0.1	6.923722
13.493333	0.1	6.912001
13.495000	0.1	6.896788
13.496667	0.1	6.880499
13.498333	0.1	6.864732
13.500000	0.1	6.849933
13.501667	0.1	6.835372
13.503333	0.1	6.819144
13.505000	0.1	6.798729
13.506667	0.1	6.772298
13.508333	0.1	6.740149
13.510000	0.1	6.704414
13.511667	0.1	6.667259
13.513333	0.1	6.630095
13.515000	0.1	6.593992
13.516667	0.1	6.559524
13.518333	0.1	6.525838
13.520000	0.1	6.490243
13.521667	0.1	6.450024
13.523333	0.1	6.404738
13.525000	0.1	6.356156
13.526667	0.1	6.306372
13.528333	0.1	6.255442
13.530000	0.1	6.201449
13.531667	0.1	6.143539
13.533333	0.1	6.083427
13.535000	0.1	6.023669
13.536667	0.1	5.964884
13.538333	0.1	5.904376
13.540000	0.1	5.838485
13.541667	0.1	5.766591
13.543333	0.1	5.691187
13.545000	0.1	5.614292
13.546667	0.1	5.535912
13.548333	0.1	5.455511
13.550000	0.1	5.373345
13.551667	0.1	5.289954
13.553333	0.1	5.205376
13.555000	0.1	5.119569
13.556667	0.1	5.032956
13.558333	0.1	4.946133
13.560000	0.1	4.859027
13.561667	0.1	4.770779
13.563333	0.1	4.680553
13.565000	0.1	4.588161
13.566667	0.1	4.493631
13.568333	0.1	4.396578
13.570000	0.1	4.296643
13.571667	0.1	4.194397
13.573333	0.1	4.091528
13.575000	0.1	3.989958
13.576667	0.1	3.890470
13.578333	0.1	3.792653
13.580000	0.1	3.696131
13.581667	0.1	3.600824
13.583333	0.1	3.506518
13.585000	0.1	3.412240
13.586667	0.1	3.316277
13.588333	0.1	3.218269
13.590000	0.1	3.120680
13.591667	0.1	3.026654
13.593333	0.1	2.936185
13.595000	0.1	2.846024
13.596667	0.1	2.753898
13.598333	0.1	2.661082
13.600000	0.1	2.570790
13.601667	0.1	2.485365
13.603333	0.1	2.404870
13.605000	0.1	2.327864
13.606667	0.1	2.253368
13.608333	0.1	2.181539
13.610000	0.1	2.112295
13.611667	0.1	2.044281
13.613333	0.1	1.976299
13.615000	0.1	1.909118
13.616667	0.1	1.844023
13.618333	0.1	1.780898
13.620000	0.1	1.719580
13.621667	0.1	1.661042
13.623333	0.1	1.606280
13.625000	0.1	1.555784
13.626667	0.1	1.509856
13.628333	0.1	1.468016
13.630000	0.1	1.428453
13.631667	0.1	1.388649
13.633333	0.1	1.346930
13.635000	0.1	1.303884
13.636667	0.1	1.262240
13.638333	0.1	1.224792
13.640000	0.1	1.192223
13.641667	0.1	1.163189
13.643333	0.1	1.136339
13.645000	0.1	1.111478
13.646667	0.1	1.088423
13.648333	0.1	1.065927
13.650000	0.1	1.043165
13.651667	0.1	1.020930
13.653333	0.1	0.999565
13.655000	0.1	0.977772
13.656667	0.1	0.954913
13.658333	0.1	0.932766
13.660000	0.1	0.913804
13.661667	0.1	0.898549
13.663333	0.1	0.885329
13.665000	0.1	0.872090
13.666667	0.1	0.858027
13.668333	0.1	0.843871
13.670000	0.1	0.830418
13.671667	0.1	0.817520
13.673333	0.1	0.805454
13.675000	0.1	0.795643
13.676667	0.1	0.788607
13.678333	0.1	0.782409
13.680000	0.1	0.774483
13.681667	0.1	0.764458
13.683333	0.1	0.754502
13.685000	0.1	0.747144
13.686667	0.1	0.742739
13.688333	0.1	0.739279
13.690000	0.1	0.734846
13.691667	0.1	0.729542
13.693333	0.1	0.724844
13.695000	0.1	0.721840
13.696667	0.1	0.720369
13.698333	0.1	0.719395
13.700000	0.1	0.717728
13.701667	0.1	0.714222
13.703333	0.1	0.708145
13.705000	0.1	0.700424
13.706667	0.1	0.693505
13.708333	0.1	0.688718
13.710000	0.1	0.684755
13.711667	0.1	0.679824
13.713333	0.1	0.674119
13.715000	0.1	0.668638
13.716667	0.1	0.662976
13.718333	0.1	0.656708
13.720000	0.1	0.651386
13.721667	0.1	0.648317
13.723333	0.1	0.646356
13.725000	0.1	0.643753
13.726667	0.1	0.640051
13.728333	0.1	0.635921
13.730000	0.1	0.631986
13.731667	0.1	0.627791
13.733333	0.1	0.622668
13.735000	0.1	0.617742
13.736667	0.1	0.615241
13.738333	0.1	0.615711
13.740000	0.1	0.617169
13.741667	0.1	0.617509
13.743333	0.1	0.616414
13.745000	0.1	0.614510
13.746667	0.1	0.612028
13.748333	0.1	0.608722
13.750000	0.1	0.604573
13.751667	0.1	0.600307
13.753333	0.1	0.597243
13.755000	0.1	0.596340
13.756667	0.1	0.597136
13.758333	0.1	0.598170
13.760000	0.1	0.598487
13.761667	0.1	0.598123
13.763333	0.1	0.596624
13.765000	0.1	0.592782
13.766667	0.1	0.587152
13.768333	0.1	0.583148
13.770000	0.1	0.583669
13.771667	0.1	0.587557
13.773333	0.1	0.591297
13.775000	0.1	0.593243
13.776667	0.1	0.594272
13.778333	0.1	0.595222
13.780000	0.1	0.595502
13.781667	0.1	0.594291
13.783333	0.1	0.591958
13.785000	0.1	0.589546
13.786667	0.1	0.587325
13.788333	0.1	0.584796
13.790000	0.1	0.581723
13.791667	0.1	0.578277
13.793333	0.1	0.574659
13.795000	0.1	0.570766
13.796667	0.1	0.566463
13.798333	0.1	0.562752
13.800000	0.1	0.560880
13.801667	0.1	0.560209
13.803333	0.1	0.559203
13.805000	0.1	0.557736
13.806667	0.1	0.556982
13.808333	0.1	0.557755
13.810000	0.1	0.559306
13.811667	0.1	0.559906
13.813333	0.1	0.559017
13.815000	0.1	0.557997
13.816667	0.1	0.558156
13.818333	0.1	0.559003
13.820000	0.1	0.558700
13.821667	0.1	0.555888
13.823333	0.1	0.550989
13.825000	0.1	0.545336
13.826667	0.1	0.539538
13.828333	0.1	0.533634
13.830000	0.1	0.528074
13.831667	0.1	0.523576
13.833333	0.1	0.520619
13.835000	0.1	0.519385
13.836667	0.1	0.519347
13.838333	0.1	0.519492
13.840000	0.1	0.519990
13.841667	0.1	0.522491
13.843333	0.1	0.527599
13.845000	0.1	0.533550
13.846667	0.1	0.538356
13.848333	0.1	0.541499
13.850000	0.1	0.542752
13.851667	0.1	0.541457
13.853333	0.1	0.537685
13.855000	0.1	0.532903
13.856667	0.1	0.529210
13.858333	0.1	0.527878
13.860000	0.1	0.528609
13.861667	0.1	0.530616
13.863333	0.1	0.533420
13.865000	0.1	0.536181
13.866667	0.1	0.537438
13.868333	0.1	0.536134
13.870000	0.1	0.532153
13.871667	0.1	0.526314
13.873333	0.1	0.520619
13.875000	0.1	0.516889
13.876667	0.1	0.514872
13.878333	0.1	0.513447
13.880000	0.1	0.512954
13.881667	0.1	0.514286
13.883333	0.1	0.516861
13.885000	0.1	0.519101
13.886667	0.1	0.520237
13.888333	0.1	0.520404
13.890000	0.1	0.519725
13.891667	0.1	0.518868
13.893333	0.1	0.518956
13.895000	0.1	0.520381
13.896667	0.1	0.522737
13.898333	0.1	0.524949
13.900000	0.1	0.525429
13.901667	0.1	0.523361
13.903333	0.1	0.519850
13.905000	0.1	0.517205
13.906667	0.1	0.516521
13.908333	0.1	0.517233
13.910000	0.1	0.518998
13.911667	0.1	0.522062
13.913333	0.1	0.526039
13.915000	0.1	0.530062
13.916667	0.1	0.533271
13.918333	0.1	0.534235
13.920000	0.1	0.531673
13.921667	0.1	0.526649
13.923333	0.1	0.522221
13.925000	0.1	0.520591
13.926667	0.1	0.521787
13.928333	0.1	0.524526
13.930000	0.1	0.527548
13.931667	0.1	0.530328
13.933333	0.1	0.532931
13.935000	0.1	0.535678
13.936667	0.1	0.538439
13.938333	0.1	0.540414
13.940000	0.1	0.541382
13.941667	0.1	0.541871
13.943333	0.1	0.541951
13.945000	0.1	0.541206
13.946667	0.1	0.539743
13.948333	0.1	0.538197
13.950000	0.1	0.536768
13.951667	0.1	0.534593
13.953333	0.1	0.530644
13.955000	0.1	0.525401
13.956667	0.1	0.520833
13.958333	0.1	0.518197
13.960000	0.1	0.517089
13.961667	0.1	0.517052
13.963333	0.1	0.518607
13.965000	0.1	0.522039
13.966667	0.1	0.526523
13.968333	0.1	0.530751
13.970000	0.1	0.533932
13.971667	0.1	0.535734
13.973333	0.1	0.535967
13.975000	0.1	0.535059
13.976667	0.1	0.534030
13.978333	0.1	0.533792
13.980000	0.1	0.534826
13.981667	0.1	0.536367
13.983333	0.1	0.536600
13.985000	0.1	0.535124
13.986667	0.1	0.533639
13.988333	0.1	0.533927
13.990000	0.1	0.536460
13.991667	0.1	0.540572
13.993333	0.1	0.545182
13.995000	0.1	0.549294
13.996667	0.1	0.551888
13.998333	0.1	0.552475
14.000000	0.1	0.551501
14.001667	0.1	0.549508
14.003333	0.1	0.547026
14.005000	0.1	0.545513
14.006667	0.1	0.546370
14.008333	0.1	0.549550
14.010000	0.1	0.554258
14.011667	0.1	0.559813
14.013333	0.1	0.565299
14.015000	0.1	0.569294
14.016667	0.1	0.570687
14.018333	0.1	0.569876
14.020000	0.1	0.568717
14.021667	0.1	0.568875
14.023333	0.1	0.570770
14.025000	0.1	0.574039
14.026667	0.1	0.578184
14.028333	0.1	0.582640
14.030000	0.1	0.586482
14.031667	0.1	0.588438
14.033333	0.1	0.587949
14.035000	0.1	0.585942
14.036667	0.1	0.584340
14.038333	0.1	0.584959
14.040000	0.1	0.588517
14.041667	0.1	0.594375
14.043333	0.1	0.601397
14.045000	0.1	0.608601
14.046667	0.1	0.614962
14.048333	0.1	0.619162
14.050000	0.1	0.620158
14.051667	0.1	0.618743
14.053333	0.1	0.617877
14.055000	0.1	0.620289
14.056667	0.1	0.626175
14.058333	0.1	0.633313
14.060000	0.1	0.638906
14.061667	0.1	0.642068
14.063333	0.1	0.644675
14.065000	0.1	0.649635
14.066667	0.1	0.658203
14.068333	0.1	0.668676
14.070000	0.1	0.677682
14.071667	0.1	0.683018
14.073333	0.1	0.685262
14.075000	0.1	0.686855
14.076667	0.1	0.689910
14.078333	0.1	0.694771
14.080000	0.1	0.700420
14.081667	0.1	0.705780
14.083333	0.1	0.710343
14.085000	0.1	0.713877
14.086667	0.1	0.715679
14.088333	0.1	0.714860
14.090000	0.1	0.712490
14.091667	0.1	0.712192
14.093333	0.1	0.717221
14.095000	0.1	0.727940
14.096667	0.1	0.741808
14.098333	0.1	0.754562
14.100000	0.1	0.762516
14.101667	0.1	0.764383
14.103333	0.1	0.761393
14.105000	0.1	0.756481
14.106667	0.1	0.753067
14.108333	0.1	0.753282
14.110000	0.1	0.756937
14.111667	0.1	0.762534
14.113333	0.1	0.768551
14.115000	0.1	0.773859
14.116667	0.1	0.778073
14.118333	0.1	0.781226
14.120000	0.1	0.783214
14.121667	0.1	0.784392
14.123333	0.1	0.786129
14.125000	0.1	0.789864
14.126667	0.1	0.795317
14.128333	0.1	0.800174
14.130000	0.1	0.802283
14.131667	0.1	0.801436
14.133333	0.1	0.798451
14.135000	0.1	0.794181
14.136667	0.1	0.789980
14.138333	0.1	0.787908
14.140000	0.1	0.789808
14.141667	0.1	0.795405
14.143333	0.1	0.801575
14.145000	0.1	0.805077
14.146667	0.1	0.805478
14.148333	0.1	0.804709
14.150000	0.1	0.804737
14.151667	0.1	0.806213
14.153333	0.1	0.808518
14.155000	0.1	0.810050
14.156667	0.1	0.808793
14.158333	0.1	0.803974
14.160000	0.1	0.797138
14.161667	0.1	0.790525
14.163333	0.1	0.785016
14.165000	0.1	0.780215
14.166667	0.1	0.775671
14.168333	0.1	0.771806
14.170000	0.1	0.769701
14.171667	0.1	0.769934
14.173333	0.1	0.772318
14.175000	0.1	0.776076
14.176667	0.1	0.779759
14.178333	0.1	0.781524
14.180000	0.1	0.780500
14.181667	0.1	0.777501
14.183333	0.1	0.774013
14.185000	0.1	0.770972
14.186667	0.1	0.768309
14.188333	0.1	0.764993
14.190000	0.1	0.760593
14.191667	0.1	0.756416
14.193333	0.1	0.753999
14.195000	0.1	0.752844
14.196667	0.1	0.750362
14.198333	0.1	0.744923
14.200000	0.1	0.738674
14.201667	0.1	0.735037
14.203333	0.1	0.734199
14.205000	0.1	0.733687
14.206667	0.1	0.732052
14.208333	0.1	0.729691
14.210000	0.1	0.727116
14.211667	0.1	0.724294
14.213333	0.1	0.720997
14.215000	0.1	0.717076
14.216667	0.1	0.712620
14.218333	0.1	0.707847
14.220000	0.1	0.702469
14.221667	0.1	0.695498
14.223333	0.1	0.686641
14.225000	0.1	0.677211
14.226667	0.1	0.668499
14.228333	0.1	0.659754
14.230000	0.1	0.649509
14.231667	0.1	0.638901
14.233333	0.1	0.631814
14.235000	0.1	0.631004
14.236667	0.1	0.634785
14.238333	0.1	0.638757
14.240000	0.1	0.640140
14.241667	0.1	0.638696
14.243333	0.1	0.635069
14.245000	0.1	0.630100
14.246667	0.1	0.624512
14.248333	0.1	0.618645
14.250000	0.1	0.612931
14.251667	0.1	0.607721
14.253333	0.1	0.603031
14.255000	0.1	0.599031
14.256667	0.1	0.596363
14.258333	0.1	0.595707
14.260000	0.1	0.597164
14.261667	0.1	0.600088
14.263333	0.1	0.603241
14.265000	0.1	0.605267
14.266667	0.1	0.605602
14.268333	0.1	0.604540
14.270000	0.1	0.602310
14.271667	0.1	0.599087
14.273333	0.1	0.595353
14.275000	0.1	0.591292
14.276667	0.1	0.586128
14.278333	0.1	0.578975
14.280000	0.1	0.570859
14.281667	0.1	0.564335
14.283333	0.1	0.560577
14.285000	0.1	0.558114
14.286667	0.1	0.554947
14.288333	0.1	0.551189
14.290000	0.1	0.548898
14.291667	0.1	0.549494
14.293333	0.1	0.552619
14.295000	0.1	0.557173
14.296667	0.1	0.561806
14.298333	0.1	0.565350
14.300000	0.1	0.567506
14.301667	0.1	0.567804
14.303333	0.1	0.565029
14.305000	0.1	0.559334
14.306667	0.1	0.553215
14.308333	0.1	0.549532
14.310000	0.1	0.549881
14.311667	0.1	0.553592
14.313333	0.1	0.557434
14.315000	0.1	0.558263
14.316667	0.1	0.556065
14.318333	0.1	0.552912
14.320000	0.1	0.549932
14.321667	0.1	0.546561
14.323333	0.1	0.542342
14.325000	0.1	0.538952
14.326667	0.1	0.538882
14.328333	0.1	0.541876
14.330000	0.1	0.545406
14.331667	0.1	0.548000
14.333333	0.1	0.549899
14.335000	0.1	0.552004
14.336667	0.1	0.554984
14.338333	0.1	0.557965
14.340000	0.1	0.558770
14.341667	0.1	0.556079
14.343333	0.1	0.550458
14.345000	0.1	0.543678
14.346667	0.1	0.537932
14.348333	0.1	0.534817
14.350000	0.1	0.534770
14.351667	0.1	0.537881
14.353333	0.1	0.543864
14.355000	0.1	0.551241
14.356667	0.1	0.557406
14.358333	0.1	0.559622
14.360000	0.1	0.557043
14.361667	0.1	0.552256
14.363333	0.1	0.549862
14.365000	0.1	0.552842
14.366667	0.1	0.560265
14.368333	0.1	0.568442
14.370000	0.1	0.574254
14.371667	0.1	0.577010
14.373333	0.1	0.577280
14.375000	0.1	0.575338
14.376667	0.1	0.571543
14.378333	0.1	0.567487
14.380000	0.1	0.565411
14.381667	0.1	0.566086
14.383333	0.1	0.568223
14.385000	0.1	0.570174
14.386667	0.1	0.571674
14.388333	0.1	0.573872
14.390000	0.1	0.577890
14.391667	0.1	0.582621
14.393333	0.1	0.584912
14.395000	0.1	0.583748
14.396667	0.1	0.582291
14.398333	0.1	0.583776
14.400000	0.1	0.587739
14.401667	0.1	0.591190
14.403333	0.1	0.591734
14.405000	0.1	0.589453
14.406667	0.1	0.586649
14.408333	0.1	0.586263
14.410000	0.1	0.590398
14.411667	0.1	0.599036
14.413333	0.1	0.609634
14.415000	0.1	0.618654
14.416667	0.1	0.624340
14.418333	0.1	0.628089
14.420000	0.1	0.632210
14.421667	0.1	0.637155
14.423333	0.1	0.641858
14.425000	0.1	0.645691
14.426667	0.1	0.649109
14.428333	0.1	0.653076
14.430000	0.1	0.658357
14.431667	0.1	0.664890
14.433333	0.1	0.671763
14.435000	0.1	0.678021
14.436667	0.1	0.683190
14.438333	0.1	0.687214
14.440000	0.1	0.690185
14.441667	0.1	0.692285
14.443333	0.1	0.694217
14.445000	0.1	0.697146
14.446667	0.1	0.701696
14.448333	0.1	0.707642
14.450000	0.1	0.714012
14.451667	0.1	0.719116
14.453333	0.1	0.722003
14.455000	0.1	0.724071
14.456667	0.1	0.727931
14.458333	0.1	0.734520
14.460000	0.1	0.742134
14.461667	0.1	0.748569
14.463333	0.1	0.753775
14.465000	0.1	0.760029
14.466667	0.1	0.769892
14.468333	0.1	0.783196
14.470000	0.1	0.796253
14.471667	0.1	0.805659
14.473333	0.1	0.811531
14.475000	0.1	0.816057
14.476667	0.1	0.821217
14.478333	0.1	0.828556
14.480000	0.1	0.838991
14.481667	0.1	0.852277
14.483333	0.1	0.867504
14.485000	0.1	0.884151
14.486667	0.1	0.901748
14.488333	0.1	0.919299
14.490000	0.1	0.936091
14.491667	0.1	0.952408
14.493333	0.1	0.968752
14.495000	0.1	0.984813
14.496667	0.1	0.999803
14.498333	0.1	1.013321
14.500000	0.1	1.025503
14.501667	0.1	1.036832
14.503333	0.1	1.048339
14.505000	0.1	1.061056
14.506667	0.1	1.075473
14.508333	0.1	1.092502
14.510000	0.1	1.113350
14.511667	0.1	1.137154
14.513333	0.1	1.161294
14.515000	0.1	1.184884
14.516667	0.1	1.209490
14.518333	0.1	1.236526
14.520000	0.1	1.265886
14.521667	0.1	1.296722
14.523333	0.1	1.328322
14.525000	0.1	1.360402
14.526667	0.1	1.393058
14.528333	0.1	1.425794
14.530000	0.1	1.457031
14.531667	0.1	1.485455
14.533333	0.1	1.511355
14.535000	0.1	1.536193
14.536667	0.1	1.561493
14.538333	0.1	1.588403
14.540000	0.1	1.617614
14.541667	0.1	1.649563
14.543333	0.1	1.685275
14.545000	0.1	1.726300
14.546667	0.1	1.772721
14.548333	0.1	1.822002
14.550000	0.1	1.871204
14.551667	0.1	1.919484
14.553333	0.1	1.967838
14.555000	0.1	2.017482
14.556667	0.1	2.068751
14.558333	0.1	2.120533
14.560000	0.1	2.170885
14.561667	0.1	2.218639
14.563333	0.1	2.264450
14.565000	0.1	2.311245
14.566667	0.1	2.362821
14.568333	0.1	2.420605
14.570000	0.1	2.482366
14.571667	0.1	2.544504
14.573333	0.1	2.605338
14.575000	0.1	2.666055
14.576667	0.1	2.728230
14.578333	0.1	2.790950
14.580000	0.1	2.851388
14.581667	0.1	2.908008
14.583333	0.1	2.961839
14.585000	0.1	3.014640
14.586667	0.1	3.067581
14.588333	0.1	3.121956
14.590000	0.1	3.178837
14.591667	0.1	3.237324
14.593333	0.1	3.295350
14.595000	0.1	3.352184
14.596667	0.1	3.408347
14.598333	0.1	3.463840
14.600000	0.1	3.518360
14.601667	0.1	3.572656
14.603333	0.1	3.628349
14.605000	0.1	3.686678
14.606667	0.1	3.747465
14.608333	0.1	3.808262
14.610000	0.1	3.865007
14.611667	0.1	3.914176
14.613333	0.1	3.955020
14.615000	0.1	3.990210
14.616667	0.1	4.023560
14.618333	0.1	4.056958
14.620000	0.1	4.090383
14.621667	0.1	4.123957
14.623333	0.1	4.158812
14.625000	0.1	4.195818
14.626667	0.1	4.233830
14.628333	0.1	4.269835
14.630000	0.1	4.301053
14.631667	0.1	4.326534
14.633333	0.1	4.347353
14.635000	0.1	4.365770
14.636667	0.1	4.383209
14.638333	0.1	4.399032
14.640000	0.1	4.411470
14.641667	0.1	4.419559
14.643333	0.1	4.424108
14.645000	0.1	4.426842
14.646667	0.1	4.429352
14.648333	0.1	4.432569
14.650000	0.1	4.436439
14.651667	0.1	4.439759
14.653333	0.1	4.440444
14.655000	0.1	4.436686
14.656667	0.1	4.427992
14.658333	0.1	4.414860
14.660000	0.1	4.398241
14.661667	0.1	4.379763
14.663333	0.1	4.361137
14.665000	0.1	4.342338
14.666667	0.1	4.321495
14.668333	0.1	4.296927
14.670000	0.1	4.267851
14.671667	0.1	4.233769
14.673333	0.1	4.195147
14.675000	0.1	4.154104
14.676667	0.1	4.112972
14.678333	0.1	4.072869
14.680000	0.1	4.034266
14.681667	0.1	3.997614
14.683333	0.1	3.962293
14.685000	0.1	3.926209
14.686667	0.1	3.887285
14.688333	0.1	3.844816
14.690000	0.1	3.799517
14.691667	0.1	3.753006
14.693333	0.1	3.707297
14.695000	0.1	3.663599
14.696667	0.1	3.620917
14.698333	0.1	3.577103
14.700000	0.1	3.531533
14.701667	0.1	3.485275
14.703333	0.1	3.439472
14.705000	0.1	3.394084
14.706667	0.1	3.347499
14.708333	0.1	3.298069
14.710000	0.1	3.246432
14.711667	0.1	3.195228
14.713333	0.1	3.146902
14.715000	0.1	3.102645
14.716667	0.1	3.062221
14.718333	0.1	3.023907
14.720000	0.1	2.985247
14.721667	0.1	2.944423
14.723333	0.1	2.901480
14.725000	0.1	2.858518
14.726667	0.1	2.818233
14.728333	0.1	2.781707
14.730000	0.1	2.747858
14.731667	0.1	2.715122
14.733333	0.1	2.683494
14.735000	0.1	2.654660
14.736667	0.1	2.629440
14.738333	0.1	2.605729
14.740000	0.1	2.580443
14.741667	0.1	2.552355
14.743333	0.1	2.522008
14.745000	0.1	2.490892
14.746667	0.1	2.461290
14.748333	0.1	2.435325
14.750000	0.1	2.413522
14.751667	0.1	2.393988
14.753333	0.1	2.373499
14.755000	0.1	2.350453
14.756667	0.1	2.326658
14.758333	0.1	2.305373
14.760000	0.1	2.288362
14.761667	0.1	2.275361
14.763333	0.1	2.264734
14.765000	0.1	2.254117
14.766667	0.1	2.241586
14.768333	0.1	2.227174
14.770000	0.1	2.212878
14.771667	0.1	2.200385
14.773333	0.1	2.189125
14.775000	0.1	2.177740
14.776667	0.1	2.166131
14.778333	0.1	2.155104
14.780000	0.1	2.145385
14.781667	0.1	2.137548
14.783333	0.1	2.131439
14.785000	0.1	2.125632
14.786667	0.1	2.118372
14.788333	0.1	2.109441
14.790000	0.1	2.101124
14.791667	0.1	2.096198
14.793333	0.1	2.094232
14.795000	0.1	2.091448
14.796667	0.1	2.084398
14.798333	0.1	2.072519
14.800000	0.1	2.057827
14.801667	0.1	2.043238
14.803333	0.1	2.030418
14.805000	0.1	2.018800
14.806667	0.1	2.007158
14.808333	0.1	1.995387
14.810000	0.1	1.984481
14.811667	0.1	1.976024
14.813333	0.1	1.971265
14.815000	0.1	1.969459
14.816667	0.1	1.967521
14.818333	0.1	1.961770
14.820000	0.1	1.950790
14.821667	0.1	1.937137
14.823333	0.1	1.925211
14.825000	0.1	1.917151
14.826667	0.1	1.911125
14.828333	0.1	1.903609
14.830000	0.1	1.892755
14.831667	0.1	1.879372
14.833333	0.1	1.865309
14.835000	0.1	1.851385
14.836667	0.1	1.837071
14.838333	0.1	1.821811
14.840000	0.1	1.805495
14.841667	0.1	1.788531
14.843333	0.1	1.772288
14.845000	0.1	1.758295
14.846667	0.1	1.746635
14.848333	0.1	1.735813
14.850000	0.1	1.724348
14.851667	0.1	1.712288
14.853333	0.1	1.700642
14.855000	0.1	1.689917
14.856667	0.1	1.679626
14.858333	0.1	1.668632
14.860000	0.1	1.655547
14.861667	0.1	1.639109
14.863333	0.1	1.618862
14.865000	0.1	1.596138
14.866667	0.1	1.573879
14.868333	0.1	1.554443
14.870000	0.1	1.537879
14.871667	0.1	1.522643
14.873333	0.1	1.507001
14.875000	0.1	1.489562
14.876667	0.1	1.469515
14.878333	0.1	1.447359
14.880000	0.1	1.425259
14.881667	0.1	1.405748
14.883333	0.1	1.389999
14.885000	0.1	1.377370
14.886667	0.1	1.365985
14.888333	0.1	1.353957
14.890000	0.1	1.340588
14.891667	0.1	1.325957
14.893333	0.1	1.309798
14.895000	0.1	1.291591
14.896667	0.1	1.271795
14.898333	0.1	1.252247
14.900000	0.1	1.234431
14.901667	0.1	1.217853
14.903333	0.1	1.200954
14.905000	0.1	1.183292
14.906667	0.1	1.166072
14.908333	0.1	1.150644
14.910000	0.1	1.137964
14.911667	0.1	1.128418
14.913333	0.1	1.120130
14.915000	0.1	1.109121
14.916667	0.1	1.093047
14.918333	0.1	1.073508
14.920000	0.1	1.054043
14.921667	0.1	1.037698
14.923333	0.1	1.026406
14.925000	0.1	1.020255
14.926667	0.1	1.016799
14.928333	0.1	1.012594
14.930000	0.1	1.005810
14.931667	0.1	0.997139
14.933333	0.1	0.988506
14.935000	0.1	0.981451
14.936667	0.1	0.976240
14.938333	0.1	0.971672
14.940000	0.1	0.965893
14.941667	0.1	0.958303
14.943333	0.1	0.950093
14.945000	0.1	0.942540
14.946667	0.1	0.936044
14.948333	0.1	0.930610
14.950000	0.1	0.925721
14.951667	0.1	0.919970
14.953333	0.1	0.911839
14.955000	0.1	0.901497
14.956667	0.1	0.891383
14.958333	0.1	0.884836
14.960000	0.1	0.884524
14.961667	0.1	0.891038
14.963333	0.1	0.901953
14.965000	0.1	0.913148
14.966667	0.1	0.921329
14.968333	0.1	0.924724
14.970000	0.1	0.922508
14.971667	0.1	0.915104
14.973333	0.1	0.904505
14.975000	0.1	0.893418
14.976667	0.1	0.884510
14.978333	0.1	0.879574
14.980000	0.1	0.878256
14.981667	0.1	0.878917
14.983333	0.1	0.881176
14.985000	0.1	0.885283
14.986667	0.1	0.889641
14.988333	0.1	0.892160
14.990000	0.1	0.893031
14.991667	0.1	0.893804
14.993333	0.1	0.895406
14.995000	0.1	0.898102
14.996667	0.1	0.901856
14.998333	0.1	0.906037
15.000000	0.1	0.909478
15.001667	0.1	0.910773
15.003333	0.1	0.908962
15.005000	0.1	0.904221
15.006667	0.1	0.897744
15.008333	0.1	0.891122
15.010000	0.1	0.886130
15.011667	0.1	0.884719
15.013333	0.1	0.888165
15.015000	0.1	0.895383
15.016667	0.1	0.902852
15.018333	0.1	0.906894
15.020000	0.1	0.905842
15.021667	0.1	0.901320
15.023333	0.1	0.897539
15.025000	0.1	0.897739
15.026667	0.1	0.901837
15.028333	0.1	0.908617
15.030000	0.1	0.918088
15.031667	0.1	0.930312
15.033333	0.1	0.943597
15.035000	0.1	0.954820
15.036667	0.1	0.960901
15.038333	0.1	0.960440
15.040000	0.1	0.955313
15.041667	0.1	0.950145
15.043333	0.1	0.949004
15.045000	0.1	0.953022
15.046667	0.1	0.960412
15.048333	0.1	0.967905
15.050000	0.1	0.972929
15.051667	0.1	0.975034
15.053333	0.1	0.975193
15.055000	0.1	0.974643
15.056667	0.1	0.974890
15.058333	0.1	0.977479
15.060000	0.1	0.982927
15.061667	0.1	0.990112
15.063333	0.1	0.996953
15.065000	0.1	1.001833
15.066667	0.1	1.004580
15.068333	0.1	1.006094
15.070000	0.1	1.007752
15.071667	0.1	1.011197
15.073333	0.1	1.018001
15.075000	0.1	1.028804
15.076667	0.1	1.042439
15.078333	0.1	1.056404
15.080000	0.1	1.068572
15.081667	0.1	1.077969
15.083333	0.1	1.084502
15.085000	0.1	1.089047
15.086667	0.1	1.093899
15.088333	0.1	1.101927
15.090000	0.1	1.114341
15.091667	0.1	1.129867
15.093333	0.1	1.146263
15.095000	0.1	1.161918
15.096667	0.1	1.176386
15.098333	0.1	1.189960
15.100000	0.1	1.202854
15.101667	0.1	1.215069
15.103333	0.1	1.227218
15.105000	0.1	1.240354
15.106667	0.1	1.254249
15.108333	0.1	1.267619
15.110000	0.1	1.280135
15.111667	0.1	1.292643
15.113333	0.1	1.306282
15.115000	0.1	1.322357
15.116667	0.1	1.341174
15.118333	0.1	1.360774
15.120000	0.1	1.378804
15.121667	0.1	1.394725
15.123333	0.1	1.409105
15.125000	0.1	1.422693
15.126667	0.1	1.436453
15.128333	0.1	1.451280
15.130000	0.1	1.467941
15.131667	0.1	1.487159
15.133333	0.1	1.508743
15.135000	0.1	1.531313
15.136667	0.1	1.554154
15.138333	0.1	1.578187
15.140000	0.1	1.604315
15.141667	0.1	1.633274
15.143333	0.1	1.666755
15.145000	0.1	1.705159
15.146667	0.1	1.745336
15.148333	0.1	1.782477
15.150000	0.1	1.813206
15.151667	0.1	1.837392
15.153333	0.1	1.858431
15.155000	0.1	1.881132
15.156667	0.1	1.908513
15.158333	0.1	1.940606
15.160000	0.1	1.974846
15.161667	0.1	2.007349
15.163333	0.1	2.035545
15.165000	0.1	2.060118
15.166667	0.1	2.083969
15.168333	0.1	2.110358
15.170000	0.1	2.142009
15.171667	0.1	2.179830
15.173333	0.1	2.222266
15.175000	0.1	2.266532
15.176667	0.1	2.310039
15.178333	0.1	2.351524
15.180000	0.1	2.392055
15.181667	0.1	2.433863
15.183333	0.1	2.477095
15.185000	0.1	2.518860
15.186667	0.1	2.556276
15.188333	0.1	2.589547
15.190000	0.1	2.621524
15.191667	0.1	2.654446
15.193333	0.1	2.688053
15.195000	0.1	2.721669
15.196667	0.1	2.755672
15.198333	0.1	2.789679
15.200000	0.1	2.822080
15.201667	0.1	2.852432
15.203333	0.1	2.882443
15.205000	0.1	2.914197
15.206667	0.1	2.948004
15.208333	0.1	2.982309
15.210000	0.1	3.015059
15.211667	0.1	3.044563
15.213333	0.1	3.070100
15.215000	0.1	3.092308
15.216667	0.1	3.112471
15.218333	0.1	3.131581
15.220000	0.1	3.149984
15.221667	0.1	3.167288
15.223333	0.1	3.183000
15.225000	0.1	3.197016
15.226667	0.1	3.208509
15.228333	0.1	3.215354
15.230000	0.1	3.216080
15.231667	0.1	3.212029
15.233333	0.1	3.206781
15.235000	0.1	3.203563
15.236667	0.1	3.202930
15.238333	0.1	3.202572
15.240000	0.1	3.199740
15.241667	0.1	3.193812
15.243333	0.1	3.186357
15.245000	0.1	3.179736
15.246667	0.1	3.175088
15.248333	0.1	3.170418
15.250000	0.1	3.161719
15.251667	0.1	3.146953
15.253333	0.1	3.127740
15.255000	0.1	3.106911
15.256667	0.1	3.085728
15.258333	0.1	3.063395
15.260000	0.1	3.038095
15.261667	0.1	3.008526
15.263333	0.1	2.975212
15.265000	0.1	2.940665
15.266667	0.1	2.908045
15.268333	0.1	2.879244
15.270000	0.1	2.853735
15.271667	0.1	2.829181
15.273333	0.1	2.803667
15.275000	0.1	2.776873
15.276667	0.1	2.748840
15.278333	0.1	2.719113
15.280000	0.1	2.687364
15.281667	0.1	2.654344
15.283333	0.1	2.621254
15.285000	0.1	2.587941
15.286667	0.1	2.553235
15.288333	0.1	2.516997
15.290000	0.1	2.480741
15.291667	0.1	2.446584
15.293333	0.1	2.415599
15.295000	0.1	2.387441
15.296667	0.1	2.361774
15.298333	0.1	2.339035
15.300000	0.1	2.319138
15.301667	0.1	2.300325
15.303333	0.1	2.280674
15.305000	0.1	2.259933
15.306667	0.1	2.238839
15.308333	0.1	2.218285
15.310000	0.1	2.199113
15.311667	0.1	2.181702
15.313333	0.1	2.166145
15.315000	0.1	2.152682
15.316667	0.1	2.142079
15.318333	0.1	2.135625
15.320000	0.1	2.134223
15.321667	0.1	2.137846
15.323333	0.1	2.145679
15.325000	0.1	2.156184
15.326667	0.1	2.167425
15.328333	0.1	2.178308
15.330000	0.1	2.189539
15.331667	0.1	2.202499
15.333333	0.1	2.217768
15.335000	0.1	2.235677
15.336667	0.1	2.256986
15.338333	0.1	2.282532
15.340000	0.1	2.313023
15.341667	0.1	2.348688
15.343333	0.1	2.388754
15.345000	0.1	2.431646
15.346667	0.1	2.476373
15.348333	0.1	2.523968
15.350000	0.1	2.576662
15.351667	0.1	2.636192
15.353333	0.1	2.703411
15.355000	0.1	2.777861
15.356667	0.1	2.858252
15.358333	0.1	2.943766
15.360000	0.1	3.033294
15.361667	0.1	3.124378
15.363333	0.1	3.215061
15.365000	0.1	3.306186
15.366667	0.1	3.401167
15.368333	0.1	3.504320
15.370000	0.1	3.618835
15.371667	0.1	3.744978
15.373333	0.1	3.880165
15.375000	0.1	4.021204
15.376667	0.1	4.166397
15.378333	0.1	4.315875
15.380000	0.1	4.470837
15.381667	0.1	4.633195
15.383333	0.1	4.805452
15.385000	0.1	4.989677
15.386667	0.1	5.186098
15.388333	0.1	5.392628
15.390000	0.1	5.607205
15.391667	0.1	5.831341
15.393333	0.1	6.068922
15.395000	0.1	6.321352
15.396667	0.1	6.586467
15.398333	0.1	6.861314
15.400000	0.1	7.144948
15.401667	0.1	7.440066
15.403333	0.1	7.752050
15.405000	0.1	8.085002
15.406667	0.1	8.438933
15.408333	0.1	8.811569
15.410000	0.1	9.201490
15.411667	0.1	9.608991
15.413333	0.1	10.036300
15.415000	0.1	10.487502
15.416667	0.1	10.965872
15.418333	0.1	11.471547
15.420000	0.1	12.002965
15.421667	0.1	12.559243
15.423333	0.1	13.140952
15.425000	0.1	13.750619
15.426667	0.1	14.392468
15.428333	0.1	15.070294
15.430000	0.1	15.785885
15.431667	0.1	16.539162
15.433333	0.1	17.328733
15.435000	0.1	18.152627
15.436667	0.1	19.010142
15.438333	0.1	19.904193
15.440000	0.1	20.840266
15.441667	0.1	21.822038
15.443333	0.1	22.849846
15.445000	0.1	23.923349
15.446667	0.1	25.043115
15.448333	0.1	26.209061
15.450000	0.1	27.419711
15.451667	0.1	28.674444
15.453333	0.1	29.975446
15.455000	0.1	31.326534
15.456667	0.1	32.730377
15.458333	0.1	34.187366
15.460000	0.1	35.696565
15.461667	0.1	37.256498
15.463333	0.1	38.865688
15.465000	0.1	40.523903
15.466667	0.1	42.232373
15.468333	0.1	43.991674
15.470000	0.1	45.800894
15.471667	0.1	47.659618
15.473333	0.1	49.568997
15.475000	0.1	51.532099
15.476667	0.1	53.554280
15.478333	0.1	55.640019
15.480000	0.1	57.788855
15.481667	0.1	59.996806
15.483333	0.1	62.261722
15.485000	0.1	64.585460
15.486667	0.1	66.971318
15.488333	0.1	69.421679
15.490000	0.1	71.938420
15.491667	0.1	74.523627
15.493333	0.1	77.179140
15.495000	0.1	79.906662
15.496667	0.1	82.709286
15.498333	0.1	85.591846
15.500000	0.1	88.558900
15.501667	0.1	91.613610
15.503333	0.1	94.759786
15.505000	0.1	98.004020
15.506667	0.1	101.354593
15.508333	0.1	104.819248
15.510000	0.1	108.404118
15.511667	0.1	112.113319
15.513333	0.1	115.950247
15.515000	0.1	119.920652
15.516667	0.1	124.033755
15.518333	0.1	128.300176
15.520000	0.1	132.729570
15.521667	0.1	137.329707
15.523333	0.1	142.107117
15.525000	0.1	147.068463
15.526667	0.1	152.221238
15.528333	0.1	157.573428
15.530000	0.1	163.131547
15.531667	0.1	168.898292
15.533333	0.1	174.873634
15.535000	0.1	181.057649
15.536667	0.1	187.450443
15.538333	0.1	194.050074
15.540000	0.1	200.850908
15.541667	0.1	207.843129
15.543333	0.1	215.013349
15.545000	0.1	222.345488
15.546667	0.1	229.822174
15.548333	0.1	237.425971
15.550000	0.1	245.139282
15.551667	0.1	252.941475
15.553333	0.1	260.803933
15.555000	0.1	268.689585
15.556667	0.1	276.559638
15.558333	0.1	284.379609
15.560000	0.1	292.117372
15.561667	0.1	299.737943
15.563333	0.1	307.203802
15.565000	0.1	314.479205
15.566667	0.1	321.531422
15.568333	0.1	328.328894
15.570000	0.1	334.840669
15.571667	0.1	341.037312
15.573333	0.1	346.891089
15.575000	0.1	352.377054
15.576667	0.1	357.475221
15.578333	0.1	362.171322
15.580000	0.1	366.455280
15.581667	0.1	370.317637
15.583333	0.1	373.747503
15.585000	0.1	376.735437
15.586667	0.1	379.277119
15.588333	0.1	381.374439
15.590000	0.1	383.036291
15.591667	0.1	384.277692
15.593333	0.1	385.114458
15.595000	0.1	385.558736
15.596667	0.1	385.620529
15.598333	0.1	385.311367
15.600000	0.1	384.646100
15.601667	0.1	383.642959
15.603333	0.1	382.321962
15.605000	0.1	380.701800
15.606667	0.1	378.798033
15.608333	0.1	376.624987
15.610000	0.1	374.199609
15.611667	0.1	371.542923
15.613333	0.1	368.676205
15.615000	0.1	365.616214
15.616667	0.1	362.375225
15.618333	0.1	358.964797
15.620000	0.1	355.399135
15.621667	0.1	351.695749
15.623333	0.1	347.872652
15.625000	0.1	343.944049
15.626667	0.1	339.919287
15.628333	0.1	335.805868
15.630000	0.1	331.611475
15.631667	0.1	327.343922
15.633333	0.1	323.011270
15.635000	0.1	318.621560
15.636667	0.1	314.181797
15.638333	0.1	309.697870
15.640000	0.1	305.175418
15.641667	0.1	300.620063
15.643333	0.1	296.037458
15.645000	0.1	291.433963
15.646667	0.1	286.816499
15.648333	0.1	282.191239
15.650000	0.1	277.562617
15.651667	0.1	272.932933
15.653333	0.1	268.303058
15.655000	0.1	263.674059
15.656667	0.1	259.047533
15.658333	0.1	254.424452
15.660000	0.1	249.805446
15.661667	0.1	245.193113
15.663333	0.1	240.593381
15.665000	0.1	236.014188
15.666667	0.1	231.461995
15.668333	0.1	226.938757
15.670000	0.1	222.442285
15.671667	0.1	217.968873
15.673333	0.1	213.516625
15.675000	0.1	209.088321
15.676667	0.1	204.690988
15.678333	0.1	200.331817
15.680000	0.1	196.014242
15.681667	0.1	191.737251
15.683333	0.1	187.498513
15.685000	0.1	183.298877
15.686667	0.1	179.143213
15.688333	0.1	175.037151
15.690000	0.1	170.983416
15.691667	0.1	166.980783
15.693333	0.1	163.026475
15.695000	0.1	159.119214
15.696667	0.1	155.260144
15.698333	0.1	151.452371
15.700000	0.1	147.699774
15.701667	0.1	144.004855
15.703333	0.1	140.366787
15.705000	0.1	136.782327
15.706667	0.1	133.250132
15.708333	0.1	129.773650
15.710000	0.1	126.358406
15.711667	0.1	123.007461
15.713333	0.1	119.720106
15.715000	0.1	116.494033
15.716667	0.1	113.327783
15.718333	0.1	110.221291
15.720000	0.1	107.175163
15.721667	0.1	104.190102
15.723333	0.1	101.266867
15.725000	0.1	98.406845
15.726667	0.1	95.612616
15.728333	0.1	92.887050
15.730000	0.1	90.230727
15.731667	0.1	87.640137
15.733333	0.1	85.109430
15.735000	0.1	82.634748
15.736667	0.1	80.216541
15.738333	0.1	77.858074
15.740000	0.1	75.562131
15.741667	0.1	73.329005
15.743333	0.1	71.157394
15.745000	0.1	69.045676
15.746667	0.1	66.991844
15.748333	0.1	64.993803
15.750000	0.1	63.049872
15.751667	0.1	61.158845
15.753333	0.1	59.320820
15.755000	0.1	57.537514
15.756667	0.1	55.809747
15.758333	0.1	54.135555
15.760000	0.1	52.512526
15.761667	0.1	50.940034
15.763333	0.1	49.417997
15.765000	0.1	47.945492
15.766667	0.1	46.521598
15.768333	0.1	45.146393
15.770000	0.1	43.820385
15.771667	0.1	42.542745
15.773333	0.1	41.310010
15.775000	0.1	40.116706
15.776667	0.1	38.958695
15.778333	0.1	37.835836
15.780000	0.1	36.750278
15.781667	0.1	35.703164
15.783333	0.1	34.693559
15.785000	0.1	33.719498
15.786667	0.1	32.780403
15.788333	0.1	31.877668
15.790000	0.1	31.011649
15.791667	0.1	30.179713
15.793333	0.1	29.377718
15.795000	0.1	28.601908
15.796667	0.1	27.850107
15.798333	0.1	27.122074
15.800000	0.1	26.418366
15.801667	0.1	25.739330
15.803333	0.1	25.084927
15.805000	0.1	24.454375
15.806667	0.1	23.846068
15.808333	0.1	23.259213
15.810000	0.1	22.695004
15.811667	0.1	22.154418
15.813333	0.1	21.635606
15.815000	0.1	21.135230
15.816667	0.1	20.651394
15.818333	0.1	20.184019
15.820000	0.1	19.733962
15.821667	0.1	19.302331
15.823333	0.1	18.888712
15.825000	0.1	18.490437
15.826667	0.1	18.105074
15.828333	0.1	17.732279
15.830000	0.1	17.372416
15.831667	0.1	17.024716
15.833333	0.1	16.687210
15.835000	0.1	16.358104
15.836667	0.1	16.036946
15.838333	0.1	15.724511
15.840000	0.1	15.422269
15.841667	0.1	15.131938
15.843333	0.1	14.853873
15.845000	0.1	14.585890
15.846667	0.1	14.325376
15.848333	0.1	14.072186
15.850000	0.1	13.827798
15.851667	0.1	13.592476
15.853333	0.1	13.364423
15.855000	0.1	13.140915
15.856667	0.1	12.920322
15.858333	0.1	12.703440
15.860000	0.1	12.492831
15.861667	0.1	12.290860
15.863333	0.1	12.098290
15.865000	0.1	11.913679
15.866667	0.1	11.733645
15.868333	0.1	11.554793
15.870000	0.1	11.376087
15.871667	0.1	11.199377
15.873333	0.1	11.027544
15.875000	0.1	10.862141
15.876667	0.1	10.702428
15.878333	0.1	10.546055
15.880000	0.1	10.391204
15.881667	0.1	10.238537
15.883333	0.1	10.090796
15.885000	0.1	9.950041
15.886667	0.1	9.815507
15.888333	0.1	9.684521
15.890000	0.1	9.555058
15.891667	0.1	9.426875
15.893333	0.1	9.300746
15.895000	0.1	9.177201
15.896667	0.1	9.055766
15.898333	0.1	8.935262
15.900000	0.1	8.815262
15.901667	0.1	8.697072
15.903333	0.1	8.582426
15.905000	0.1	8.471757
15.906667	0.1	8.364138
15.908333	0.1	8.258200
15.910000	0.1	8.153212
15.911667	0.1	8.049519
15.913333	0.1	7.947325
15.915000	0.1	7.845978
15.916667	0.1	7.745703
15.918333	0.1	7.648701
15.920000	0.1	7.556849
15.921667	0.1	7.469333
15.923333	0.1	7.383493
15.925000	0.1	7.297820
15.926667	0.1	7.213610
15.928333	0.1	7.133135
15.930000	0.1	7.056822
15.931667	0.1	6.983187
15.933333	0.1	6.910465
15.935000	0.1	6.837961
15.936667	0.1	6.766091
15.938333	0.1	6.695115
15.940000	0.1	6.624805
15.941667	0.1	6.554839
15.943333	0.1	6.484687
15.945000	0.1	6.414177
15.946667	0.1	6.344444
15.948333	0.1	6.277510
15.950000	0.1	6.214748
15.951667	0.1	6.155903
15.953333	0.1	6.099534
15.955000	0.1	6.043813
15.956667	0.1	5.987063
15.958333	0.1	5.928949
15.960000	0.1	5.871574
15.961667	0.1	5.818019
15.963333	0.1	5.769315
15.965000	0.1	5.723322
15.966667	0.1	5.676667
15.968333	0.1	5.627573
15.970000	0.1	5.576108
15.971667	0.1	5.523171
15.973333	0.1	5.471129
15.975000	0.1	5.423529
15.976667	0.1	5.382425
15.978333	0.1	5.346024
15.980000	0.1	5.309815
15.981667	0.1	5.270639
15.983333	0.1	5.229265
15.985000	0.1	5.188254
15.986667	0.1	5.148388
15.988333	0.1	5.108230
15.990000	0.1	5.066292
15.991667	0.1	5.022720
15.993333	0.1	4.979363
15.995000	0.1	4.938501
15.996667	0.1	4.900652
15.998333	0.1	4.863977
16.000000	0.1	4.826523
16.001667	0.1	4.788348
16.003333	0.1	4.750569
16.005000	0.1	4.713186
16.006667	0.1	4.675058
16.008333	0.1	4.635681
16.010000	0.1	4.595863
16.011667	0.1	4.556398
16.013333	0.1	4.516835
16.015000	0.1	4.476095
16.016667	0.1	4.433668
16.018333	0.1	4.389859
16.020000	0.1	4.345244
16.021667	0.1	4.300140
16.023333	0.1	4.255064
16.025000	0.1	4.211632
16.026667	0.1	4.171985
16.028333	0.1	4.137494
16.030000	0.1	4.107784
16.031667	0.1	4.080110
16.033333	0.1	4.051048
16.035000	0.1	4.019053
16.036667	0.1	3.984156
16.038333	0.1	3.946489
16.040000	0.1	3.906516
16.041667	0.1	3.865822
16.043333	0.1	3.826763
16.045000	0.1	3.790841
16.046667	0.1	3.757617
16.048333	0.1	3.725439
16.050000	0.1	3.693262
16.051667	0.1	3.661849
16.053333	0.1	3.632717
16.055000	0.1	3.606207
16.056667	0.1	3.581285
16.058333	0.1	3.556628
16.060000	0.1	3.531352
16.061667	0.1	3.505535
16.063333	0.1	3.479957
16.065000	0.1	3.454932
16.066667	0.1	3.429595
16.068333	0.1	3.402475
16.070000	0.1	3.373045
16.071667	0.1	3.342656
16.073333	0.1	3.313576
16.075000	0.1	3.287727
16.076667	0.1	3.266293
16.078333	0.1	3.248891
16.080000	0.1	3.233077
16.081667	0.1	3.216425
16.083333	0.1	3.198613
16.085000	0.1	3.180201
16.086667	0.1	3.160550
16.088333	0.1	3.138692
16.090000	0.1	3.115563
16.091667	0.1	3.093616
16.093333	0.1	3.074328
16.095000	0.1	3.057560
16.096667	0.1	3.042999
16.098333	0.1	3.030146
16.100000	0.1	3.017695
16.101667	0.1	3.004628
16.103333	0.1	2.990970
16.105000	0.1	2.977015
16.106667	0.1	2.963273
16.108333	0.1	2.950402
16.110000	0.1	2.938616
16.111667	0.1	2.927762
16.113333	0.1	2.917531
16.115000	0.1	2.907002
16.116667	0.1	2.894616
16.118333	0.1	2.879505
16.120000	0.1	2.863077
16.121667	0.1	2.848464
16.123333	0.1	2.838071
16.125000	0.1	2.831793
16.126667	0.1	2.827202
16.128333	0.1	2.821400
16.130000	0.1	2.813088
16.131667	0.1	2.803071
16.133333	0.1	2.793157
16.135000	0.1	2.784682
16.136667	0.1	2.777530
16.138333	0.1	2.770345
16.140000	0.1	2.762065
16.141667	0.1	2.753506
16.143333	0.1	2.747099
16.145000	0.1	2.744272
16.146667	0.1	2.743439
16.148333	0.1	2.741339
16.150000	0.1	2.735700
16.151667	0.1	2.726181
16.153333	0.1	2.713660
16.155000	0.1	2.699145
16.156667	0.1	2.683378
16.158333	0.1	2.667895
16.160000	0.1	2.655652
16.161667	0.1	2.649054
16.163333	0.1	2.648034
16.165000	0.1	2.650344
16.166667	0.1	2.652658
16.168333	0.1	2.651783
16.170000	0.1	2.646931
16.171667	0.1	2.640979
16.173333	0.1	2.637883
16.175000	0.1	2.638465
16.176667	0.1	2.640188
16.178333	0.1	2.640891
16.180000	0.1	2.640570
16.181667	0.1	2.639871
16.183333	0.1	2.639215
16.185000	0.1	2.639079
16.186667	0.1	2.639047
16.188333	0.1	2.637119
16.190000	0.1	2.631983
16.191667	0.1	2.625016
16.193333	0.1	2.619177
16.195000	0.1	2.616751
16.196667	0.1	2.618176
16.198333	0.1	2.622209
16.200000	0.1	2.627219
16.201667	0.1	2.632304
16.203333	0.1	2.636663
16.205000	0.1	2.639121
16.206667	0.1	2.640239
16.208333	0.1	2.642814
16.210000	0.1	2.648216
16.211667	0.1	2.654581
16.213333	0.1	2.659271
16.215000	0.1	2.661343
16.216667	0.1	2.662116
16.218333	0.1	2.664151
16.220000	0.1	2.668784
16.221667	0.1	2.674451
16.223333	0.1	2.678083
16.225000	0.1	2.678516
16.226667	0.1	2.678065
16.228333	0.1	2.680225
16.230000	0.1	2.686628
16.231667	0.1	2.696561
16.233333	0.1	2.708077
16.235000	0.1	2.719047
16.236667	0.1	2.728547
16.238333	0.1	2.737087
16.240000	0.1	2.744561
16.241667	0.1	2.749083
16.243333	0.1	2.748896
16.245000	0.1	2.744976
16.246667	0.1	2.740677
16.248333	0.1	2.739104
16.250000	0.1	2.741157
16.251667	0.1	2.745483
16.253333	0.1	2.749385
16.255000	0.1	2.750191
16.256667	0.1	2.746694
16.258333	0.1	2.740133
16.260000	0.1	2.733930
16.261667	0.1	2.731825
16.263333	0.1	2.735336
16.265000	0.1	2.742894
16.266667	0.1	2.751579
16.268333	0.1	2.759057
16.270000	0.1	2.763532
16.271667	0.1	2.763807
16.273333	0.1	2.760114
16.275000	0.1	2.753842
16.276667	0.1	2.746475
16.278333	0.1	2.739141
16.280000	0.1	2.732854
16.281667	0.1	2.728575
16.283333	0.1	2.726549
16.285000	0.1	2.725809
16.286667	0.1	2.724603
16.288333	0.1	2.721292
16.290000	0.1	2.715276
16.291667	0.1	2.707690
16.293333	0.1	2.700333
16.295000	0.1	2.693268
16.296667	0.1	2.685077
16.298333	0.1	2.676062
16.300000	0.1	2.668602
16.301667	0.1	2.664011
16.303333	0.1	2.661091
16.305000	0.1	2.657166
16.306667	0.1	2.649534
16.308333	0.1	2.637464
16.310000	0.1	2.623424
16.311667	0.1	2.611196
16.313333	0.1	2.602851
16.315000	0.1	2.597864
16.316667	0.1	2.594031
16.318333	0.1	2.589258
16.320000	0.1	2.583032
16.321667	0.1	2.576071
16.323333	0.1	2.569570
16.325000	0.1	2.564625
16.326667	0.1	2.560946
16.328333	0.1	2.556378
16.330000	0.1	2.548215
16.331667	0.1	2.535535
16.333333	0.1	2.520550
16.335000	0.1	2.507111
16.336667	0.1	2.497877
16.338333	0.1	2.492955
16.340000	0.1	2.490017
16.341667	0.1	2.485737
16.343333	0.1	2.478412
16.345000	0.1	2.468843
16.346667	0.1	2.458687
16.348333	0.1	2.448959
16.350000	0.1	2.439809
16.351667	0.1	2.430957
16.353333	0.1	2.422458
16.355000	0.1	2.414505
16.356667	0.1	2.406929
16.358333	0.1	2.399907
16.360000	0.1	2.394528
16.361667	0.1	2.391255
16.363333	0.1	2.388773
16.365000	0.1	2.385434
16.366667	0.1	2.380619
16.368333	0.1	2.373811
16.370000	0.1	2.364549
16.371667	0.1	2.353918
16.373333	0.1	2.343855
16.375000	0.1	2.334910
16.376667	0.1	2.326104
16.378333	0.1	2.316604
16.380000	0.1	2.307049
16.381667	0.1	2.298872
16.383333	0.1	2.292907
16.385000	0.1	2.289163
16.386667	0.1	2.287021
16.388333	0.1	2.285666
16.390000	0.1	2.284446
16.391667	0.1	2.282336
16.393333	0.1	2.278374
16.395000	0.1	2.272916
16.396667	0.1	2.267393
16.398333	0.1	2.262876
16.400000	0.1	2.259184
16.401667	0.1	2.255524
16.403333	0.1	2.252241
16.405000	0.1	2.250532
16.406667	0.1	2.249628
16.408333	0.1	2.246541
16.410000	0.1	2.239547
16.411667	0.1	2.229875
16.413333	0.1	2.219919
16.415000	0.1	2.211463
16.416667	0.1	2.204995
16.418333	0.1	2.199928
16.420000	0.1	2.195695
16.421667	0.1	2.192380
16.423333	0.1	2.190052
16.425000	0.1	2.188082
16.426667	0.1	2.185749
16.428333	0.1	2.183164
16.430000	0.1	2.181362
16.431667	0.1	2.181348
16.433333	0.1	2.182829
16.435000	0.1	2.184310
16.436667	0.1	2.184375
16.438333	0.1	2.182093
16.440000	0.1	2.177209
16.441667	0.1	2.170941
16.443333	0.1	2.165544
16.445000	0.1	2.162228
16.446667	0.1	2.160575
16.448333	0.1	2.159579
16.450000	0.1	2.158261
16.451667	0.1	2.156338
16.453333	0.1	2.154885
16.455000	0.1	2.155718
16.456667	0.1	2.159709
16.458333	0.1	2.165190
16.460000	0.1	2.168822
16.461667	0.1	2.168873
16.463333	0.1	2.167015
16.465000	0.1	2.166689
16.466667	0.1	2.170559
16.468333	0.1	2.178750
16.470000	0.1	2.188249
16.471667	0.1	2.194908
16.473333	0.1	2.197083
16.475000	0.1	2.196673
16.476667	0.1	2.196399
16.478333	0.1	2.197037
16.480000	0.1	2.197982
16.481667	0.1	2.199425
16.483333	0.1	2.202792
16.485000	0.1	2.209502
16.486667	0.1	2.219183
16.488333	0.1	2.229093
16.490000	0.1	2.235668
16.491667	0.1	2.237326
16.493333	0.1	2.235933
16.495000	0.1	2.234592
16.496667	0.1	2.234299
16.498333	0.1	2.233437
16.500000	0.1	2.230741
16.501667	0.1	2.227616
16.503333	0.1	2.226513
16.505000	0.1	2.228767
16.506667	0.1	2.234997
16.508333	0.1	2.245423
16.510000	0.1	2.258639
16.511667	0.1	2.271370
16.513333	0.1	2.280306
16.515000	0.1	2.283962
16.516667	0.1	2.283067
16.518333	0.1	2.279859
16.520000	0.1	2.276753
16.521667	0.1	2.274895
16.523333	0.1	2.274169
16.525000	0.1	2.275044
16.526667	0.1	2.278928
16.528333	0.1	2.286322
16.530000	0.1	2.296246
16.531667	0.1	2.306756
16.533333	0.1	2.315617
16.535000	0.1	2.322271
16.536667	0.1	2.328055
16.538333	0.1	2.333387
16.540000	0.1	2.337061
16.541667	0.1	2.338644
16.543333	0.1	2.339268
16.545000	0.1	2.340353
16.546667	0.1	2.342602
16.548333	0.1	2.345792
16.550000	0.1	2.349438
16.551667	0.1	2.353978
16.553333	0.1	2.360754
16.555000	0.1	2.371040
16.556667	0.1	2.384982
16.558333	0.1	2.400763
16.560000	0.1	2.415045
16.561667	0.1	2.424936
16.563333	0.1	2.429481
16.565000	0.1	2.430002
16.566667	0.1	2.429872
16.568333	0.1	2.432428
16.570000	0.1	2.438203
16.571667	0.1	2.445281
16.573333	0.1	2.451842
16.575000	0.1	2.457360
16.576667	0.1	2.462408
16.578333	0.1	2.468498
16.580000	0.1	2.477141
16.581667	0.1	2.488359
16.583333	0.1	2.500527
16.585000	0.1	2.511446
16.586667	0.1	2.519647
16.588333	0.1	2.524788
16.590000	0.1	2.527540
16.591667	0.1	2.529589
16.593333	0.1	2.532629
16.595000	0.1	2.537281
16.596667	0.1	2.543558
16.598333	0.1	2.551330
16.600000	0.1	2.559936
16.601667	0.1	2.568541
16.603333	0.1	2.577431
16.605000	0.1	2.588602
16.606667	0.1	2.604267
16.608333	0.1	2.624262
16.610000	0.1	2.645371
16.611667	0.1	2.663429
16.613333	0.1	2.676114
16.615000	0.1	2.683937
16.616667	0.1	2.688719
16.618333	0.1	2.691890
16.620000	0.1	2.695145
16.621667	0.1	2.700929
16.623333	0.1	2.710144
16.625000	0.1	2.720486
16.626667	0.1	2.728817
16.628333	0.1	2.733972
16.630000	0.1	2.737129
16.631667	0.1	2.741478
16.633333	0.1	2.750442
16.635000	0.1	2.764352
16.636667	0.1	2.780580
16.638333	0.1	2.796086
16.640000	0.1	2.807877
16.641667	0.1	2.814145
16.643333	0.1	2.816264
16.645000	0.1	2.817754
16.646667	0.1	2.821889
16.648333	0.1	2.830578
16.650000	0.1	2.843603
16.651667	0.1	2.858574
16.653333	0.1	2.872222
16.655000	0.1	2.882434
16.656667	0.1	2.889382
16.658333	0.1	2.894807
16.660000	0.1	2.900464
16.661667	0.1	2.907189
16.663333	0.1	2.914933
16.665000	0.1	2.923277
16.666667	0.1	2.931771
16.668333	0.1	2.939668
16.670000	0.1	2.945885
16.671667	0.1	2.950025
16.673333	0.1	2.952754
16.675000	0.1	2.954542
16.676667	0.1	2.955841
16.678333	0.1	2.958272
16.680000	0.1	2.963529
16.681667	0.1	2.971147
16.683333	0.1	2.978253
16.685000	0.1	2.981615
16.686667	0.1	2.979781
16.688333	0.1	2.973792
16.690000	0.1	2.966728
16.691667	0.1	2.961927
16.693333	0.1	2.960516
16.695000	0.1	2.961308
16.696667	0.1	2.962775
16.698333	0.1	2.963785
16.700000	0.1	2.963473
16.701667	0.1	2.961978
16.703333	0.1	2.960516
16.705000	0.1	2.960465
16.706667	0.1	2.963045
16.708333	0.1	2.968605
16.710000	0.1	2.975916
16.711667	0.1	2.982509
16.713333	0.1	2.985229
16.715000	0.1	2.982183
16.716667	0.1	2.975217
16.718333	0.1	2.968628
16.720000	0.1	2.965434
16.721667	0.1	2.965960
16.723333	0.1	2.968782
16.725000	0.1	2.971748
16.726667	0.1	2.972726
16.728333	0.1	2.970072
16.730000	0.1	2.963319
16.731667	0.1	2.954011
16.733333	0.1	2.944772
16.735000	0.1	2.937303
16.736667	0.1	2.931957
16.738333	0.1	2.928488
16.740000	0.1	2.926732
16.741667	0.1	2.926681
16.743333	0.1	2.927822
16.745000	0.1	2.929070
16.746667	0.1	2.929778
16.748333	0.1	2.930081
16.750000	0.1	2.930760
16.751667	0.1	2.933242
16.753333	0.1	2.938556
16.755000	0.1	2.945336
16.756667	0.1	2.950067
16.758333	0.1	2.949899
16.760000	0.1	2.944614
16.761667	0.1	2.936460
16.763333	0.1	2.928860
16.765000	0.1	2.924898
16.766667	0.1	2.925964
16.768333	0.1	2.931282
16.770000	0.1	2.938192
16.771667	0.1	2.943161
16.773333	0.1	2.943724
16.775000	0.1	2.940441
16.776667	0.1	2.936330
16.778333	0.1	2.933908
16.780000	0.1	2.932693
16.781667	0.1	2.930136
16.783333	0.1	2.925098
16.785000	0.1	2.919286
16.786667	0.1	2.915058
16.788333	0.1	2.913377
16.790000	0.1	2.914462
16.791667	0.1	2.918877
16.793333	0.1	2.926495
16.795000	0.1	2.934877
16.796667	0.1	2.940153
16.798333	0.1	2.939706
16.800000	0.1	2.933745
16.801667	0.1	2.924912
16.803333	0.1	2.916683
16.805000	0.1	2.911836
16.806667	0.1	2.911994
16.808333	0.1	2.917056
16.810000	0.1	2.924833
16.811667	0.1	2.932246
16.813333	0.1	2.937051
16.815000	0.1	2.938667
16.816667	0.1	2.938178
16.818333	0.1	2.937368
16.820000	0.1	2.937303
16.821667	0.1	2.937708
16.823333	0.1	2.937810
16.825000	0.1	2.936753
16.826667	0.1	2.933042
16.828333	0.1	2.926034
16.830000	0.1	2.918513
16.831667	0.1	2.915547
16.833333	0.1	2.920371
16.835000	0.1	2.931654
16.836667	0.1	2.944199
16.838333	0.1	2.952060
16.840000	0.1	2.951790
16.841667	0.1	2.944437
16.843333	0.1	2.935017
16.845000	0.1	2.928860
16.846667	0.1	2.927948
16.848333	0.1	2.931110
16.850000	0.1	2.935985
16.851667	0.1	2.940507
16.853333	0.1	2.944018
16.855000	0.1	2.946942
16.856667	0.1	2.949233
16.858333	0.1	2.950453
16.860000	0.1	2.950327
16.861667	0.1	2.947953
16.863333	0.1	2.942006
16.865000	0.1	2.932921
16.866667	0.1	2.923496
16.868333	0.1	2.917130
16.870000	0.1	2.915896
16.871667	0.1	2.919585
16.873333	0.1	2.926304
16.875000	0.1	2.933932
16.876667	0.1	2.940446
16.878333	0.1	2.943920
16.880000	0.1	2.943734
16.881667	0.1	2.940996
16.883333	0.1	2.937503
16.885000	0.1	2.935315
16.886667	0.1	2.936260
16.888333	0.1	2.940083
16.890000	0.1	2.944265
16.891667	0.1	2.946542
16.893333	0.1	2.946705
16.895000	0.1	2.945764
16.896667	0.1	2.944777
16.898333	0.1	2.945196
16.900000	0.1	2.948204
16.901667	0.1	2.953229
16.903333	0.1	2.957950
16.905000	0.1	2.959711
16.906667	0.1	2.957266
16.908333	0.1	2.951631
16.910000	0.1	2.945019
16.911667	0.1	2.939487
16.913333	0.1	2.936581
16.915000	0.1	2.936888
16.916667	0.1	2.939231
16.918333	0.1	2.941107
16.920000	0.1	2.940740
16.921667	0.1	2.938439
16.923333	0.1	2.936060
16.925000	0.1	2.935361
16.926667	0.1	2.936362
16.928333	0.1	2.937191
16.930000	0.1	2.936088
16.931667	0.1	2.932954
16.933333	0.1	2.928604
16.935000	0.1	2.923952
16.936667	0.1	2.919910
16.938333	0.1	2.916781
16.940000	0.1	2.913945
16.941667	0.1	2.910411
16.943333	0.1	2.905815
16.945000	0.1	2.901168
16.946667	0.1	2.898141
16.948333	0.1	2.897307
16.950000	0.1	2.897591
16.951667	0.1	2.897359
16.953333	0.1	2.895836
16.955000	0.1	2.893228
16.956667	0.1	2.890090
16.958333	0.1	2.887030
16.960000	0.1	2.884641
16.961667	0.1	2.883533
16.963333	0.1	2.884292
16.965000	0.1	2.887091
16.966667	0.1	2.891207
16.968333	0.1	2.894495
16.970000	0.1	2.894178
16.971667	0.1	2.889298
16.973333	0.1	2.881135
16.975000	0.1	2.871444
16.976667	0.1	2.862178
16.978333	0.1	2.855174
16.980000	0.1	2.849996
16.981667	0.1	2.843980
16.983333	0.1	2.835682
16.985000	0.1	2.826741
16.986667	0.1	2.820329
16.988333	0.1	2.818471
16.990000	0.1	2.820552
16.991667	0.1	2.823719
16.993333	0.1	2.824771
16.995000	0.1	2.822271
16.996667	0.1	2.816869
16.998333	0.1	2.809823
17.000000	0.1	2.802098
17.001667	0.1	2.794061
17.003333	0.1	2.785334
17.005000	0.1	2.775714
17.006667	0.1	2.765888
17.008333	0.1	2.756859
17.010000	0.1	2.749390
17.011667	0.1	2.744007
17.013333	0.1	2.740752
17.015000	0.1	2.738498
17.016667	0.1	2.735718
17.018333	0.1	2.731476
17.020000	0.1	2.724789
17.021667	0.1	2.715182
17.023333	0.1	2.704067
17.025000	0.1	2.693520
17.026667	0.1	2.684137
17.028333	0.1	2.674782
17.030000	0.1	2.664188
17.031667	0.1	2.652523
17.033333	0.1	2.640965
17.035000	0.1	2.630427
17.036667	0.1	2.621454
17.038333	0.1	2.614376
17.040000	0.1	2.608709
17.041667	0.1	2.603363
17.043333	0.1	2.597598
17.045000	0.1	2.591475
17.046667	0.1	2.585277
17.048333	0.1	2.578590
17.050000	0.1	2.570474
17.051667	0.1	2.560699
17.053333	0.1	2.550031
17.055000	0.1	2.539475
17.056667	0.1	2.529742
17.058333	0.1	2.520951
17.060000	0.1	2.512918
17.061667	0.1	2.505914
17.063333	0.1	2.500447
17.065000	0.1	2.496196
17.066667	0.1	2.491558
17.068333	0.1	2.484978
17.070000	0.1	2.476797
17.071667	0.1	2.468959
17.073333	0.1	2.462771
17.075000	0.1	2.457751
17.076667	0.1	2.452331
17.078333	0.1	2.444773
17.080000	0.1	2.434142
17.081667	0.1	2.421611
17.083333	0.1	2.409988
17.085000	0.1	2.401522
17.086667	0.1	2.396456
17.088333	0.1	2.393681
17.090000	0.1	2.392041
17.091667	0.1	2.390258
17.093333	0.1	2.386896
17.095000	0.1	2.381345
17.096667	0.1	2.373960
17.098333	0.1	2.365862
17.100000	0.1	2.358789
17.101667	0.1	2.353457
17.103333	0.1	2.348698
17.105000	0.1	2.343440
17.106667	0.1	2.338733
17.108333	0.1	2.337093
17.110000	0.1	2.340102
17.111667	0.1	2.346961
17.113333	0.1	2.355021
17.115000	0.1	2.361075
17.116667	0.1	2.361936
17.118333	0.1	2.355245
17.120000	0.1	2.341373
17.121667	0.1	2.323762
17.123333	0.1	2.306593
17.125000	0.1	2.293470
17.126667	0.1	2.287086
17.128333	0.1	2.288129
17.130000	0.1	2.294518
17.131667	0.1	2.302057
17.133333	0.1	2.306835
17.135000	0.1	2.307491
17.136667	0.1	2.305126
17.138333	0.1	2.301740
17.140000	0.1	2.298662
17.141667	0.1	2.296292
17.143333	0.1	2.295002
17.145000	0.1	2.295244
17.146667	0.1	2.296744
17.148333	0.1	2.298686
17.150000	0.1	2.300423
17.151667	0.1	2.301708
17.153333	0.1	2.303044
17.155000	0.1	2.305643
17.156667	0.1	2.310197
17.158333	0.1	2.315999
17.160000	0.1	2.321652
17.161667	0.1	2.326653
17.163333	0.1	2.332139
17.165000	0.1	2.340232
17.166667	0.1	2.352940
17.168333	0.1	2.370491
17.170000	0.1	2.390342
17.171667	0.1	2.408638
17.173333	0.1	2.422808
17.175000	0.1	2.432531
17.176667	0.1	2.439041
17.178333	0.1	2.444745
17.180000	0.1	2.452433
17.181667	0.1	2.463697
17.183333	0.1	2.478627
17.185000	0.1	2.496601
17.186667	0.1	2.516541
17.188333	0.1	2.536299
17.190000	0.1	2.553053
17.191667	0.1	2.566110
17.193333	0.1	2.578986
17.195000	0.1	2.596476
17.196667	0.1	2.619964
17.198333	0.1	2.647103
17.200000	0.1	2.674819
17.201667	0.1	2.701343
17.203333	0.1	2.726954
17.205000	0.1	2.753064
17.206667	0.1	2.780128
17.208333	0.1	2.807840
17.210000	0.1	2.837316
17.211667	0.1	2.870960
17.213333	0.1	2.909559
17.215000	0.1	2.950919
17.216667	0.1	2.992051
17.218333	0.1	3.031539
17.220000	0.1	3.069518
17.221667	0.1	3.106678
17.223333	0.1	3.144518
17.225000	0.1	3.185663
17.226667	0.1	3.232216
17.228333	0.1	3.284104
17.230000	0.1	3.339797
17.231667	0.1	3.397148
17.233333	0.1	3.453721
17.235000	0.1	3.508241
17.236667	0.1	3.561350
17.238333	0.1	3.614458
17.240000	0.1	3.668820
17.241667	0.1	3.725630
17.243333	0.1	3.786013
17.245000	0.1	3.850283
17.246667	0.1	3.917362
17.248333	0.1	3.984729
17.250000	0.1	4.048911
17.251667	0.1	4.107971
17.253333	0.1	4.164525
17.255000	0.1	4.223832
17.256667	0.1	4.288545
17.258333	0.1	4.357426
17.260000	0.1	4.427577
17.261667	0.1	4.495932
17.263333	0.1	4.560705
17.265000	0.1	4.623178
17.266667	0.1	4.687016
17.268333	0.1	4.754737
17.270000	0.1	4.825559
17.271667	0.1	4.897225
17.273333	0.1	4.967921
17.275000	0.1	5.036504
17.276667	0.1	5.102926
17.278333	0.1	5.168309
17.280000	0.1	5.233781
17.281667	0.1	5.299929
17.283333	0.1	5.367245
17.285000	0.1	5.436363
17.286667	0.1	5.507655
17.288333	0.1	5.580410
17.290000	0.1	5.652923
17.291667	0.1	5.724425
17.293333	0.1	5.796058
17.295000	0.1	5.869092
17.296667	0.1	5.943188
17.298333	0.1	6.017089
17.300000	0.1	6.090603
17.301667	0.1	6.164722
17.303333	0.1	6.239857
17.305000	0.1	6.315848
17.306667	0.1	6.394149
17.308333	0.1	6.478047
17.310000	0.1	6.570099
17.311667	0.1	6.670370
17.313333	0.1	6.777039
17.315000	0.1	6.887764
17.316667	0.1	7.000440
17.318333	0.1	7.113242
17.320000	0.1	7.225564
17.321667	0.1	7.339530
17.323333	0.1	7.459740
17.325000	0.1	7.590000
17.326667	0.1	7.730299
17.328333	0.1	7.877271
17.330000	0.1	8.026911
17.331667	0.1	8.176779
17.333333	0.1	8.326583
17.335000	0.1	8.477727
17.336667	0.1	8.632997
17.338333	0.1	8.796020
17.340000	0.1	8.969381
17.341667	0.1	9.152750
17.343333	0.1	9.342753
17.345000	0.1	9.534587
17.346667	0.1	9.724908
17.348333	0.1	9.913570
17.350000	0.1	10.101772
17.351667	0.1	10.289638
17.353333	0.1	10.477314
17.355000	0.1	10.666689
17.356667	0.1	10.859468
17.358333	0.1	11.054664
17.360000	0.1	11.249892
17.361667	0.1	11.443710
17.363333	0.1	11.635390
17.365000	0.1	11.823378
17.366667	0.1	12.005288
17.368333	0.1	12.179744
17.370000	0.1	12.347838
17.371667	0.1	12.511811
17.373333	0.1	12.672418
17.375000	0.1	12.828386
17.376667	0.1	12.977696
17.378333	0.1	13.118749
17.380000	0.1	13.251454
17.381667	0.1	13.377289
17.383333	0.1	13.497700
17.385000	0.1	13.612644
17.386667	0.1	13.720039
17.388333	0.1	13.816445
17.390000	0.1	13.899202
17.391667	0.1	13.968097
17.393333	0.1	14.025457
17.395000	0.1	14.074580
17.396667	0.1	14.117109
17.398333	0.1	14.151759
17.400000	0.1	14.174995
17.401667	0.1	14.183517
17.403333	0.1	14.177552
17.405000	0.1	14.160415
17.406667	0.1	14.135088
17.408333	0.1	14.102263
17.410000	0.1	14.060130
17.411667	0.1	14.005485
17.413333	0.1	13.936474
17.415000	0.1	13.854643
17.416667	0.1	13.763867
17.418333	0.1	13.667918
17.420000	0.1	13.569067
17.421667	0.1	13.467516
17.423333	0.1	13.361517
17.425000	0.1	13.248371
17.426667	0.1	13.125902
17.428333	0.1	12.993333
17.430000	0.1	12.851381
17.431667	0.1	12.702248
17.433333	0.1	12.548249
17.435000	0.1	12.389710
17.436667	0.1	12.225127
17.438333	0.1	12.053135
17.440000	0.1	11.873846
17.441667	0.1	11.689053
17.443333	0.1	11.501666
17.445000	0.1	11.314126
17.446667	0.1	11.126846
17.448333	0.1	10.938360
17.450000	0.1	10.747230
17.451667	0.1	10.553533
17.453333	0.1	10.358505
17.455000	0.1	10.163579
17.456667	0.1	9.969957
17.458333	0.1	9.778352
17.460000	0.1	9.588506
17.461667	0.1	9.398740
17.463333	0.1	9.206673
17.465000	0.1	9.011286
17.466667	0.1	8.814265
17.468333	0.1	8.619255
17.470000	0.1	8.429554
17.471667	0.1	8.246177
17.473333	0.1	8.067582
17.475000	0.1	7.891445
17.476667	0.1	7.716422
17.478333	0.1	7.542325
17.480000	0.1	7.369784
17.481667	0.1	7.199561
17.483333	0.1	7.032021
17.485000	0.1	6.867363
17.486667	0.1	6.705807
17.488333	0.1	6.547207
17.490000	0.1	6.391662
17.491667	0.1	6.240513
17.493333	0.1	6.095055
17.495000	0.1	5.955156
17.496667	0.1	5.820631
17.498333	0.1	5.692160
17.500000	0.1	5.569393
17.501667	0.1	5.449806
17.503333	0.1	5.330211
17.505000	0.1	5.209073
17.506667	0.1	5.087676
17.508333	0.1	4.968620
17.510000	0.1	4.853387
17.511667	0.1	4.742276
17.513333	0.1	4.635607
17.515000	0.1	4.533827
17.516667	0.1	4.436933
17.518333	0.1	4.344322
17.520000	0.1	4.255474
17.521667	0.1	4.170174
17.523333	0.1	4.087999
17.525000	0.1	4.008207
17.526667	0.1	3.930405
17.528333	0.1	3.855405
17.530000	0.1	3.785184
17.531667	0.1	3.721030
17.533333	0.1	3.661797
17.535000	0.1	3.604316
17.536667	0.1	3.545261
17.538333	0.1	3.483109
17.540000	0.1	3.419104
17.541667	0.1	3.356384
17.543333	0.1	3.297986
17.545000	0.1	3.245506
17.546667	0.1	3.198963
17.548333	0.1	3.157058
17.550000	0.1	3.118026
17.551667	0.1	3.080382
17.553333	0.1	3.042407
17.555000	0.1	3.002398
17.556667	0.1	2.960325
17.558333	0.1	2.917792
17.560000	0.1	2.876422
17.561667	0.1	2.837055
17.563333	0.1	2.799495
17.565000	0.1	2.763188
17.566667	0.1	2.728687
17.568333	0.1	2.696784
17.570000	0.1	2.666656
17.571667	0.1	2.636872
17.573333	0.1	2.607317
17.575000	0.1	2.579200
17.576667	0.1	2.554255
17.578333	0.1	2.533444
17.580000	0.1	2.515512
17.581667	0.1	2.497500
17.583333	0.1	2.477174
17.585000	0.1	2.454501
17.586667	0.1	2.431162
17.588333	0.1	2.409294
17.590000	0.1	2.390416
17.591667	0.1	2.374663
17.593333	0.1	2.360647
17.595000	0.1	2.346756
17.596667	0.1	2.332181
17.598333	0.1	2.316562
17.600000	0.1	2.299715
17.601667	0.1	2.282187
17.603333	0.1	2.265186
17.605000	0.1	2.249666
17.606667	0.1	2.236431
17.608333	0.1	2.226587
17.610000	0.1	2.220399
17.611667	0.1	2.216296
17.613333	0.1	2.211668
17.615000	0.1	2.204147
17.616667	0.1	2.192585
17.618333	0.1	2.177395
17.620000	0.1	2.160389
17.621667	0.1	2.144384
17.623333	0.1	2.132282
17.625000	0.1	2.125981
17.626667	0.1	2.125273
17.628333	0.1	2.127253
17.630000	0.1	2.127630
17.631667	0.1	2.124147
17.633333	0.1	2.118037
17.635000	0.1	2.111346
17.636667	0.1	2.104933
17.638333	0.1	2.099471
17.640000	0.1	2.095774
17.641667	0.1	2.093636
17.643333	0.1	2.091839
17.645000	0.1	2.089622
17.646667	0.1	2.087113
17.648333	0.1	2.083848
17.650000	0.1	2.078870
17.651667	0.1	2.072193
17.653333	0.1	2.064486
17.655000	0.1	2.056118
17.656667	0.1	2.047541
17.658333	0.1	2.039983
17.660000	0.1	2.034898
17.661667	0.1	2.032337
17.663333	0.1	2.030800
17.665000	0.1	2.029310
17.666667	0.1	2.028570
17.668333	0.1	2.029371
17.670000	0.1	2.031112
17.671667	0.1	2.032085
17.673333	0.1	2.030283
17.675000	0.1	2.025077
17.676667	0.1	2.018474
17.678333	0.1	2.013524
17.680000	0.1	2.011950
17.681667	0.1	2.013161
17.683333	0.1	2.014493
17.685000	0.1	2.013175
17.686667	0.1	2.009301
17.688333	0.1	2.006190
17.690000	0.1	2.007103
17.691667	0.1	2.012053
17.693333	0.1	2.017962
17.695000	0.1	2.021673
17.696667	0.1	2.022497
17.698333	0.1	2.022041
17.700000	0.1	2.021971
17.701667	0.1	2.022428
17.703333	0.1	2.022372
17.705000	0.1	2.021072
17.706667	0.1	2.019126
17.708333	0.1	2.018367
17.710000	0.1	2.021068
17.711667	0.1	2.028709
17.713333	0.1	2.040011
17.715000	0.1	2.050106
17.716667	0.1	2.054186
17.718333	0.1	2.052067
17.720000	0.1	2.047117
17.721667	0.1	2.042013
17.723333	0.1	2.037566
17.725000	0.1	2.034269
17.726667	0.1	2.032788
17.728333	0.1	2.033114
17.730000	0.1	2.035061
17.731667	0.1	2.039396
17.733333	0.1	2.046628
17.735000	0.1	2.055145
17.736667	0.1	2.062251
17.738333	0.1	2.066572
17.740000	0.1	2.068761
17.741667	0.1	2.070274
17.743333	0.1	2.071750
17.745000	0.1	2.072291
17.746667	0.1	2.070270
17.748333	0.1	2.065287
17.750000	0.1	2.059005
17.751667	0.1	2.053590
17.753333	0.1	2.050069
17.755000	0.1	2.048248
17.756667	0.1	2.047145
17.758333	0.1	2.045850
17.760000	0.1	2.044090
17.761667	0.1	2.041799
17.763333	0.1	2.038996
17.765000	0.1	2.035247
17.766667	0.1	2.029245
17.768333	0.1	2.020118
17.770000	0.1	2.008616
17.771667	0.1	1.997072
17.773333	0.1	1.988299
17.775000	0.1	1.983303
17.776667	0.1	1.979917
17.778333	0.1	1.974767
17.780000	0.1	1.966618
17.781667	0.1	1.957347
17.783333	0.1	1.949626
17.785000	0.1	1.944141
17.786667	0.1	1.939237
17.788333	0.1	1.933062
17.790000	0.1	1.925440
17.791667	0.1	1.917691
17.793333	0.1	1.910878
17.795000	0.1	1.904420
17.796667	0.1	1.896471
17.798333	0.1	1.885998
17.800000	0.1	1.874436
17.801667	0.1	1.864908
17.803333	0.1	1.859698
17.805000	0.1	1.857942
17.806667	0.1	1.855651
17.808333	0.1	1.849118
17.810000	0.1	1.838016
17.811667	0.1	1.824880
17.813333	0.1	1.812708
17.815000	0.1	1.803394
17.816667	0.1	1.796931
17.818333	0.1	1.791343
17.820000	0.1	1.784544
17.821667	0.1	1.776679
17.823333	0.1	1.770002
17.825000	0.1	1.766323
17.826667	0.1	1.765038
17.828333	0.1	1.763906
17.830000	0.1	1.761587
17.831667	0.1	1.759194
17.833333	0.1	1.759231
17.835000	0.1	1.762286
17.836667	0.1	1.765247
17.838333	0.1	1.764451
17.840000	0.1	1.759436
17.841667	0.1	1.752684
17.843333	0.1	1.747063
17.845000	0.1	1.744153
17.846667	0.1	1.744428
17.848333	0.1	1.747687
17.850000	0.1	1.752516
17.851667	0.1	1.756530
17.853333	0.1	1.758588
17.855000	0.1	1.760111
17.856667	0.1	1.762877
17.858333	0.1	1.766584
17.860000	0.1	1.769331
17.861667	0.1	1.769667
17.863333	0.1	1.767939
17.865000	0.1	1.765904
17.866667	0.1	1.765504
17.868333	0.1	1.768125
17.870000	0.1	1.773969
17.871667	0.1	1.782039
17.873333	0.1	1.790561
17.875000	0.1	1.797634
17.876667	0.1	1.802440
17.878333	0.1	1.806035
17.880000	0.1	1.810337
17.881667	0.1	1.816046
17.883333	0.1	1.821965
17.885000	0.1	1.826640
17.886667	0.1	1.829993
17.888333	0.1	1.833313
17.890000	0.1	1.838305
17.891667	0.1	1.845830
17.893333	0.1	1.854645
17.895000	0.1	1.861905
17.896667	0.1	1.865565
17.898333	0.1	1.865895
17.900000	0.1	1.865183
17.901667	0.1	1.866403
17.903333	0.1	1.871460
17.905000	0.1	1.880322
17.906667	0.1	1.891856
17.908333	0.1	1.905165
17.910000	0.1	1.919307
17.911667	0.1	1.932727
17.913333	0.1	1.944769
17.915000	0.1	1.956564
17.916667	0.1	1.969095
17.918333	0.1	1.981878
17.920000	0.1	1.994036
17.921667	0.1	2.005855
17.923333	0.1	2.018530
17.925000	0.1	2.032151
17.926667	0.1	2.044593
17.928333	0.1	2.053319
17.930000	0.1	2.058400
17.931667	0.1	2.063168
17.933333	0.1	2.071420
17.935000	0.1	2.084076
17.936667	0.1	2.099196
17.938333	0.1	2.114703
17.940000	0.1	2.129721
17.941667	0.1	2.144263
17.943333	0.1	2.158736
17.945000	0.1	2.173525
17.946667	0.1	2.188771
17.948333	0.1	2.203807
17.950000	0.1	2.217256
17.951667	0.1	2.228357
17.953333	0.1	2.238429
17.955000	0.1	2.250322
17.956667	0.1	2.265587
17.958333	0.1	2.282611
17.960000	0.1	2.298499
17.961667	0.1	2.312576
17.963333	0.1	2.327198
17.965000	0.1	2.345084
17.966667	0.1	2.365899
17.968333	0.1	2.386132
17.970000	0.1	2.402933
17.971667	0.1	2.416293
17.973333	0.1	2.427036
17.975000	0.1	2.435520
17.976667	0.1	2.442370
17.978333	0.1	2.448745
17.980000	0.1	2.455628
17.981667	0.1	2.462650
17.983333	0.1	2.468070
17.985000	0.1	2.470585
17.986667	0.1	2.470547
17.988333	0.1	2.469630
17.990000	0.1	2.469658
17.991667	0.1	2.471292
17.993333	0.1	2.473416
17.995000	0.1	2.473975
17.996667	0.1	2.471465
17.998333	0.1	2.466254
18.000000	0.1	2.460307
18.001667	0.1	2.454724
18.003333	0.1	2.448875
18.005000	0.1	2.442407
18.006667	0.1	2.435613
18.008333	0.1	2.428163
18.010000	0.1	2.419013
18.011667	0.1	2.406961
18.013333	0.1	2.391553
18.015000	0.1	2.374141
18.016667	0.1	2.357243
18.018333	0.1	2.342453
18.020000	0.1	2.329228
18.021667	0.1	2.315282
18.023333	0.1	2.298262
18.025000	0.1	2.278029
18.026667	0.1	2.257070
18.028333	0.1	2.237554
18.030000	0.1	2.218797
18.031667	0.1	2.198797
18.033333	0.1	2.176822
18.035000	0.1	2.153623
18.036667	0.1	2.130517
18.038333	0.1	2.109027
18.040000	0.1	2.090489
18.041667	0.1	2.074903
18.043333	0.1	2.060067
18.045000	0.1	2.043336
18.046667	0.1	2.024299
18.048333	0.1	2.004369
18.050000	0.1	1.985235
18.051667	0.1	1.968746
18.053333	0.1	1.955889
18.055000	0.1	1.945579
18.056667	0.1	1.935540
18.058333	0.1	1.923814
18.060000	0.1	1.909183
18.061667	0.1	1.890990
18.063333	0.1	1.869556
18.065000	0.1	1.846575
18.066667	0.1	1.824726
18.068333	0.1	1.806598
18.070000	0.1	1.793494
18.071667	0.1	1.785117
18.073333	0.1	1.780237
18.075000	0.1	1.776931
18.076667	0.1	1.772549
18.078333	0.1	1.765182
18.080000	0.1	1.755129
18.081667	0.1	1.744111
18.083333	0.1	1.733853
18.085000	0.1	1.725866
18.086667	0.1	1.721065
18.088333	0.1	1.718877
18.090000	0.1	1.717508
18.091667	0.1	1.715692
18.093333	0.1	1.713345
18.095000	0.1	1.710504
18.096667	0.1	1.706704
18.098333	0.1	1.701345
18.100000	0.1	1.694011
18.101667	0.1	1.684953
18.103333	0.1	1.675435
18.105000	0.1	1.667249
18.106667	0.1	1.661456
18.108333	0.1	1.657326
18.110000	0.1	1.652557
18.111667	0.1	1.645209
18.113333	0.1	1.635756
18.115000	0.1	1.626862
18.116667	0.1	1.621135
18.118333	0.1	1.618941
18.120000	0.1	1.618122
18.121667	0.1	1.615956
18.123333	0.1	1.611384
18.125000	0.1	1.605479
18.126667	0.1	1.600124
18.128333	0.1	1.596333
18.130000	0.1	1.594233
18.131667	0.1	1.593130
18.133333	0.1	1.590773
18.135000	0.1	1.584399
18.136667	0.1	1.573269
18.138333	0.1	1.559560
18.140000	0.1	1.547229
18.141667	0.1	1.539988
18.143333	0.1	1.539323
18.145000	0.1	1.544156
18.146667	0.1	1.551323
18.148333	0.1	1.556850
18.150000	0.1	1.558848
18.151667	0.1	1.558675
18.153333	0.1	1.558135
18.155000	0.1	1.556817
18.156667	0.1	1.553209
18.158333	0.1	1.546950
18.160000	0.1	1.539099
18.161667	0.1	1.530917
18.163333	0.1	1.523471
18.165000	0.1	1.517772
18.166667	0.1	1.514344
18.168333	0.1	1.512952
18.170000	0.1	1.512864
18.171667	0.1	1.512747
18.173333	0.1	1.510554
18.175000	0.1	1.504603
18.176667	0.1	1.495206
18.178333	0.1	1.484789
18.180000	0.1	1.476225
18.181667	0.1	1.471001
18.183333	0.1	1.468509
18.185000	0.1	1.467075
18.186667	0.1	1.465627
18.188333	0.1	1.464095
18.190000	0.1	1.463061
18.191667	0.1	1.463802
18.193333	0.1	1.467015
18.195000	0.1	1.470866
18.196667	0.1	1.472160
18.198333	0.1	1.469529
18.200000	0.1	1.464202
18.201667	0.1	1.458842
18.203333	0.1	1.455839
18.205000	0.1	1.455583
18.206667	0.1	1.456649
18.208333	0.1	1.457795
18.210000	0.1	1.458880
18.211667	0.1	1.459923
18.213333	0.1	1.460421
18.215000	0.1	1.459690
18.216667	0.1	1.457431
18.218333	0.1	1.454474
18.220000	0.1	1.452626
18.221667	0.1	1.452891
18.223333	0.1	1.453902
18.225000	0.1	1.453459
18.226667	0.1	1.451625
18.228333	0.1	1.450423
18.230000	0.1	1.450586
18.231667	0.1	1.450614
18.233333	0.1	1.448947
18.235000	0.1	1.445832
18.236667	0.1	1.442684
18.238333	0.1	1.440081
18.240000	0.1	1.437096
18.241667	0.1	1.432314
18.243333	0.1	1.425315
18.245000	0.1	1.417296
18.246667	0.1	1.410204
18.248333	0.1	1.405720
18.250000	0.1	1.405012
18.251667	0.1	1.408067
18.253333	0.1	1.413496
18.255000	0.1	1.419894
18.256667	0.1	1.426497
18.258333	0.1	1.432188
18.260000	0.1	1.435732
18.261667	0.1	1.436789
18.263333	0.1	1.435746
18.265000	0.1	1.433422
18.266667	0.1	1.430972
18.268333	0.1	1.429212
18.270000	0.1	1.428127
18.271667	0.1	1.427745
18.273333	0.1	1.428765
18.275000	0.1	1.431038
18.276667	0.1	1.432523
18.278333	0.1	1.430800
18.280000	0.1	1.425077
18.281667	0.1	1.416830
18.283333	0.1	1.408756
18.285000	0.1	1.402809
18.286667	0.1	1.398902
18.288333	0.1	1.395741
18.290000	0.1	1.393310
18.291667	0.1	1.393384
18.293333	0.1	1.397277
18.295000	0.1	1.403815
18.296667	0.1	1.409603
18.298333	0.1	1.411508
18.300000	0.1	1.408653
18.301667	0.1	1.402288
18.303333	0.1	1.394860
18.305000	0.1	1.388998
18.306667	0.1	1.386139
18.308333	0.1	1.386129
18.310000	0.1	1.388150
18.311667	0.1	1.391592
18.313333	0.1	1.396458
18.315000	0.1	1.402632
18.316667	0.1	1.408183
18.318333	0.1	1.409953
18.320000	0.1	1.406530
18.321667	0.1	1.399387
18.323333	0.1	1.391396
18.325000	0.1	1.385426
18.326667	0.1	1.382977
18.328333	0.1	1.382767
18.330000	0.1	1.382269
18.331667	0.1	1.380555
18.333333	0.1	1.378842
18.335000	0.1	1.379354
18.336667	0.1	1.383368
18.338333	0.1	1.390022
18.340000	0.1	1.397585
18.341667	0.1	1.404784
18.343333	0.1	1.410781
18.345000	0.1	1.415219
18.346667	0.1	1.418195
18.348333	0.1	1.419773
18.350000	0.1	1.420025
18.351667	0.1	1.419215
18.353333	0.1	1.417734
18.355000	0.1	1.416020
18.356667	0.1	1.414600
18.358333	0.1	1.414474
18.360000	0.1	1.416556
18.361667	0.1	1.420206
18.363333	0.1	1.423513
18.365000	0.1	1.425580
18.366667	0.1	1.427499
18.368333	0.1	1.430400
18.370000	0.1	1.433208
18.371667	0.1	1.433650
18.373333	0.1	1.431019
18.375000	0.1	1.426605
18.376667	0.1	1.422078
18.378333	0.1	1.418949
18.380000	0.1	1.418930
18.381667	0.1	1.422977
18.383333	0.1	1.429413
18.385000	0.1	1.435005
18.386667	0.1	1.438148
18.388333	0.1	1.439368
18.390000	0.1	1.439704
18.391667	0.1	1.440318
18.393333	0.1	1.442377
18.395000	0.1	1.445799
18.396667	0.1	1.449287
18.398333	0.1	1.451657
18.400000	0.1	1.452379
18.401667	0.1	1.451699
18.403333	0.1	1.450428
18.405000	0.1	1.448789
18.406667	0.1	1.445948
18.408333	0.1	1.441133
18.410000	0.1	1.434772
18.411667	0.1	1.428500
18.413333	0.1	1.424258
18.415000	0.1	1.422996
18.416667	0.1	1.424151
18.418333	0.1	1.426223
18.420000	0.1	1.427764
18.421667	0.1	1.428733
18.423333	0.1	1.430549
18.425000	0.1	1.434083
18.426667	0.1	1.438349
18.428333	0.1	1.441636
18.430000	0.1	1.443541
18.431667	0.1	1.445562
18.433333	0.1	1.449306
18.435000	0.1	1.454116
18.436667	0.1	1.456914
18.438333	0.1	1.454996
18.440000	0.1	1.448113
18.441667	0.1	1.437827
18.443333	0.1	1.426954
18.445000	0.1	1.419601
18.446667	0.1	1.418833
18.448333	0.1	1.423429
18.450000	0.1	1.428658
18.451667	0.1	1.430125
18.453333	0.1	1.426423
18.455000	0.1	1.419652
18.456667	0.1	1.413617
18.458333	0.1	1.410637
18.460000	0.1	1.410595
18.461667	0.1	1.412164
18.463333	0.1	1.413478
18.465000	0.1	1.412299
18.466667	0.1	1.407773
18.468333	0.1	1.402092
18.470000	0.1	1.398860
18.471667	0.1	1.399433
18.473333	0.1	1.401813
18.475000	0.1	1.403270
18.476667	0.1	1.403391
18.478333	0.1	1.403983
18.480000	0.1	1.406237
18.481667	0.1	1.409422
18.483333	0.1	1.411946
18.485000	0.1	1.412225
18.486667	0.1	1.409394
18.488333	0.1	1.404067
18.490000	0.1	1.398274
18.491667	0.1	1.394432
18.493333	0.1	1.393445
18.495000	0.1	1.393990
18.496667	0.1	1.393822
18.498333	0.1	1.391661
18.500000	0.1	1.388374
18.501667	0.1	1.385962
18.503333	0.1	1.384653
18.505000	0.1	1.382395
18.506667	0.1	1.377272
18.508333	0.1	1.369356
18.510000	0.1	1.360644
18.511667	0.1	1.354050
18.513333	0.1	1.351670
18.515000	0.1	1.353230
18.516667	0.1	1.356271
18.518333	0.1	1.358320
18.520000	0.1	1.358874
18.521667	0.1	1.359493
18.523333	0.1	1.361864
18.525000	0.1	1.365789
18.526667	0.1	1.369244
18.528333	0.1	1.370111
18.530000	0.1	1.367526
18.531667	0.1	1.361994
18.533333	0.1	1.354842
18.535000	0.1	1.348136
18.536667	0.1	1.343852
18.538333	0.1	1.342376
18.540000	0.1	1.342637
18.541667	0.1	1.343698
18.543333	0.1	1.345025
18.545000	0.1	1.345687
18.546667	0.1	1.344620
18.548333	0.1	1.341426
18.550000	0.1	1.336532
18.551667	0.1	1.331097
18.553333	0.1	1.326762
18.555000	0.1	1.324913
18.556667	0.1	1.325831
18.558333	0.1	1.328653
18.560000	0.1	1.332280
18.561667	0.1	1.336159
18.563333	0.1	1.339843
18.565000	0.1	1.342255
18.566667	0.1	1.342352
18.568333	0.1	1.340630
18.570000	0.1	1.338543
18.571667	0.1	1.336797
18.573333	0.1	1.335717
18.575000	0.1	1.335801
18.576667	0.1	1.336699
18.578333	0.1	1.336657
18.580000	0.1	1.333025
18.581667	0.1	1.323810
18.583333	0.1	1.310068
18.585000	0.1	1.295982
18.586667	0.1	1.286082
18.588333	0.1	1.282603
18.590000	0.1	1.285193
18.591667	0.1	1.291749
18.593333	0.1	1.299120
18.595000	0.1	1.304718
18.596667	0.1	1.308038
18.598333	0.1	1.309975
18.600000	0.1	1.311419
18.601667	0.1	1.312629
18.603333	0.1	1.313104
18.605000	0.1	1.311810
18.606667	0.1	1.308084
18.608333	0.1	1.302790
18.610000	0.1	1.298413
18.611667	0.1	1.297458
18.613333	0.1	1.299991
18.615000	0.1	1.302655
18.616667	0.1	1.301519
18.618333	0.1	1.296145
18.620000	0.1	1.290189
18.621667	0.1	1.288243
18.623333	0.1	1.291977
18.625000	0.1	1.298860
18.626667	0.1	1.304704
18.628333	0.1	1.306804
18.630000	0.1	1.304620
18.631667	0.1	1.299279
18.633333	0.1	1.293477
18.635000	0.1	1.290487
18.636667	0.1	1.292094
18.638333	0.1	1.297258
18.640000	0.1	1.302748
18.641667	0.1	1.305393
18.643333	0.1	1.304601
18.645000	0.1	1.302753
18.646667	0.1	1.302469
18.648333	0.1	1.304685
18.650000	0.1	1.309607
18.651667	0.1	1.317225
18.653333	0.1	1.325859
18.655000	0.1	1.332294
18.656667	0.1	1.334311
18.658333	0.1	1.332252
18.660000	0.1	1.328359
18.661667	0.1	1.325174
18.663333	0.1	1.324611
18.665000	0.1	1.327945
18.666667	0.1	1.335698
18.668333	0.1	1.346725
18.670000	0.1	1.357454
18.671667	0.1	1.363880
18.673333	0.1	1.365226
18.675000	0.1	1.364336
18.676667	0.1	1.364951
18.678333	0.1	1.369235
18.680000	0.1	1.376974
18.681667	0.1	1.385976
18.683333	0.1	1.393822
18.685000	0.1	1.400039
18.686667	0.1	1.406008
18.688333	0.1	1.412937
18.690000	0.1	1.420961
18.691667	0.1	1.429515
18.693333	0.1	1.437655
18.695000	0.1	1.444560
18.696667	0.1	1.450027
18.698333	0.1	1.454977
18.700000	0.1	1.461203
18.701667	0.1	1.469981
18.703333	0.1	1.481138
18.705000	0.1	1.493562
18.706667	0.1	1.506428
18.708333	0.1	1.519877
18.710000	0.1	1.534158
18.711667	0.1	1.548440
18.713333	0.1	1.561195
18.715000	0.1	1.571761
18.716667	0.1	1.581227
18.718333	0.1	1.591868
18.720000	0.1	1.605144
18.721667	0.1	1.620282
18.723333	0.1	1.636338
18.725000	0.1	1.654369
18.726667	0.1	1.675463
18.728333	0.1	1.698565
18.730000	0.1	1.721624
18.731667	0.1	1.743184
18.733333	0.1	1.762821
18.735000	0.1	1.781229
18.736667	0.1	1.799399
18.738333	0.1	1.817755
18.740000	0.1	1.836899
18.741667	0.1	1.858310
18.743333	0.1	1.883856
18.745000	0.1	1.914869
18.746667	0.1	1.950758
18.748333	0.1	1.988169
18.750000	0.1	2.022791
18.751667	0.1	2.052286
18.753333	0.1	2.077660
18.755000	0.1	2.102698
18.756667	0.1	2.131327
18.758333	0.1	2.165041
18.760000	0.1	2.202671
18.761667	0.1	2.241717
18.763333	0.1	2.279715
18.765000	0.1	2.316115
18.766667	0.1	2.353373
18.768333	0.1	2.394761
18.770000	0.1	2.440396
18.771667	0.1	2.486920
18.773333	0.1	2.530948
18.775000	0.1	2.571521
18.776667	0.1	2.609817
18.778333	0.1	2.648435
18.780000	0.1	2.691005
18.781667	0.1	2.740556
18.783333	0.1	2.797246
18.785000	0.1	2.858206
18.786667	0.1	2.920190
18.788333	0.1	2.982197
18.790000	0.1	3.045197
18.791667	0.1	3.110524
18.793333	0.1	3.179410
18.795000	0.1	3.252402
18.796667	0.1	3.328118
18.798333	0.1	3.403975
18.800000	0.1	3.479184
18.801667	0.1	3.555752
18.803333	0.1	3.635753
18.805000	0.1	3.719372
18.806667	0.1	3.805687
18.808333	0.1	3.893608
18.810000	0.1	3.982075
18.811667	0.1	4.070951
18.813333	0.1	4.161801
18.815000	0.1	4.256219
18.816667	0.1	4.353770
18.818333	0.1	4.452341
18.820000	0.1	4.549371
18.821667	0.1	4.643109
18.823333	0.1	4.734006
18.825000	0.1	4.824740
18.826667	0.1	4.918138
18.828333	0.1	5.014664
18.830000	0.1	5.112551
18.831667	0.1	5.209614
18.833333	0.1	5.303700
18.835000	0.1	5.392968
18.836667	0.1	5.476605
18.838333	0.1	5.554319
18.840000	0.1	5.626408
18.841667	0.1	5.694740
18.843333	0.1	5.761539
18.845000	0.1	5.827248
18.846667	0.1	5.890834
18.848333	0.1	5.950979
18.850000	0.1	6.005769
18.851667	0.1	6.053522
18.853333	0.1	6.094212
18.855000	0.1	6.128163
18.856667	0.1	6.154454
18.858333	0.1	6.172010
18.860000	0.1	6.181006
18.861667	0.1	6.182655
18.863333	0.1	6.178184
18.865000	0.1	6.168238
18.866667	0.1	6.152638
18.868333	0.1	6.130910
18.870000	0.1	6.103097
18.871667	0.1	6.069504
18.873333	0.1	6.030044
18.875000	0.1	5.984376
18.876667	0.1	5.932245
18.878333	0.1	5.873269
18.880000	0.1	5.806717
18.881667	0.1	5.732048
18.883333	0.1	5.650534
18.885000	0.1	5.565677
18.886667	0.1	5.480922
18.888333	0.1	5.397042
18.890000	0.1	5.311789
18.891667	0.1	5.221907
18.893333	0.1	5.126460
18.895000	0.1	5.027750
18.896667	0.1	4.928797
18.898333	0.1	4.831268
18.900000	0.1	4.735240
18.901667	0.1	4.639085
18.903333	0.1	4.540491
18.905000	0.1	4.438614
18.906667	0.1	4.334282
18.908333	0.1	4.228745
18.910000	0.1	4.123435
18.911667	0.1	4.019658
18.913333	0.1	3.917851
18.915000	0.1	3.817468
18.916667	0.1	3.717472
18.918333	0.1	3.617038
18.920000	0.1	3.516153
18.921667	0.1	3.416133
18.923333	0.1	3.319513
18.925000	0.1	3.228462
18.926667	0.1	3.143176
18.928333	0.1	3.061858
18.930000	0.1	2.982486
18.931667	0.1	2.904902
18.933333	0.1	2.830806
18.935000	0.1	2.761548
18.936667	0.1	2.696798
18.938333	0.1	2.635187
18.940000	0.1	2.575386
18.941667	0.1	2.516564
18.943333	0.1	2.458114
18.945000	0.1	2.399976
18.946667	0.1	2.343408
18.948333	0.1	2.290113
18.950000	0.1	2.240879
18.951667	0.1	2.196026
18.953333	0.1	2.156170
18.955000	0.1	2.120896
18.956667	0.1	2.087825
18.958333	0.1	2.054852
18.960000	0.1	2.022078
18.961667	0.1	1.990348
18.963333	0.1	1.959214
18.965000	0.1	1.927339
18.966667	0.1	1.894287
18.968333	0.1	1.861588
18.970000	0.1	1.832098
18.971667	0.1	1.808610
18.973333	0.1	1.792540
18.975000	0.1	1.782705
18.976667	0.1	1.774896
18.978333	0.1	1.763650
18.980000	0.1	1.745545
18.981667	0.1	1.721526
18.983333	0.1	1.696208
18.985000	0.1	1.674267
18.986667	0.1	1.657256
18.988333	0.1	1.643323
18.990000	0.1	1.629186
18.991667	0.1	1.612618
18.993333	0.1	1.593977
18.995000	0.1	1.575854
18.996667	0.1	1.560482
18.998333	0.1	1.547765
19.000000	0.1	1.536715
19.001667	0.1	1.526983
19.003333	0.1	1.517939
19.005000	0.1	1.508230
19.006667	0.1	1.497450
19.008333	0.1	1.486856
19.010000	0.1	1.477511
19.011667	0.1	1.468803
19.013333	0.1	1.458959
19.015000	0.1	1.446293
19.016667	0.1	1.430581
19.018333	0.1	1.413738
19.020000	0.1	1.398656
19.021667	0.1	1.387023
19.023333	0.1	1.377957
19.025000	0.1	1.369049
19.026667	0.1	1.359275
19.028333	0.1	1.350492
19.030000	0.1	1.345053
19.031667	0.1	1.342515
19.033333	0.1	1.340117
19.035000	0.1	1.336178
19.036667	0.1	1.331563
19.038333	0.1	1.327749
19.040000	0.1	1.324266
19.041667	0.1	1.318883
19.043333	0.1	1.310310
19.045000	0.1	1.299381
19.046667	0.1	1.287931
19.048333	0.1	1.277938
19.050000	0.1	1.271241
19.051667	0.1	1.268340
19.053333	0.1	1.267688
19.055000	0.1	1.267223
19.056667	0.1	1.265677
19.058333	0.1	1.262450
19.060000	0.1	1.257672
19.061667	0.1	1.252363
19.063333	0.1	1.247642
19.065000	0.1	1.244312
19.066667	0.1	1.243083
19.068333	0.1	1.244023
19.070000	0.1	1.245984
19.071667	0.1	1.247292
19.073333	0.1	1.246631
19.075000	0.1	1.243413
19.076667	0.1	1.238342
19.078333	0.1	1.233127
19.080000	0.1	1.228545
19.081667	0.1	1.223604
19.083333	0.1	1.217630
19.085000	0.1	1.211488
19.086667	0.1	1.206226
19.088333	0.1	1.202039
19.090000	0.1	1.198617
19.091667	0.1	1.195781
19.093333	0.1	1.193704
19.095000	0.1	1.192614
19.096667	0.1	1.192540
19.098333	0.1	1.193038
19.100000	0.1	1.192768
19.101667	0.1	1.190123
19.103333	0.1	1.184824
19.105000	0.1	1.178016
19.106667	0.1	1.171026
19.108333	0.1	1.165159
19.110000	0.1	1.161764
19.111667	0.1	1.161215
19.113333	0.1	1.162565
19.115000	0.1	1.164475
19.116667	0.1	1.165364
19.118333	0.1	1.163301
19.120000	0.1	1.157261
19.121667	0.1	1.148717
19.123333	0.1	1.141685
19.125000	0.1	1.139888
19.126667	0.1	1.143841
19.128333	0.1	1.151315
19.130000	0.1	1.159054
19.131667	0.1	1.163911
19.133333	0.1	1.163813
19.135000	0.1	1.158020
19.136667	0.1	1.147394
19.138333	0.1	1.135175
19.140000	0.1	1.125904
19.141667	0.1	1.122379
19.143333	0.1	1.124516
19.145000	0.1	1.130686
19.146667	0.1	1.138407
19.148333	0.1	1.144381
19.150000	0.1	1.145680
19.151667	0.1	1.141685
19.153333	0.1	1.134798
19.155000	0.1	1.128861
19.156667	0.1	1.126053
19.158333	0.1	1.125452
19.160000	0.1	1.124940
19.161667	0.1	1.123534
19.163333	0.1	1.121284
19.165000	0.1	1.118071
19.166667	0.1	1.113988
19.168333	0.1	1.109834
19.170000	0.1	1.106500
19.171667	0.1	1.105028
19.173333	0.1	1.106639
19.175000	0.1	1.111389
19.176667	0.1	1.117443
19.178333	0.1	1.122085
19.180000	0.1	1.123026
19.181667	0.1	1.119399
19.183333	0.1	1.112334
19.185000	0.1	1.104185
19.186667	0.1	1.097149
19.188333	0.1	1.092586
19.190000	0.1	1.090951
19.191667	0.1	1.092162
19.193333	0.1	1.095682
19.195000	0.1	1.100167
19.196667	0.1	1.103780
19.198333	0.1	1.105014
19.200000	0.1	1.103021
19.201667	0.1	1.098691
19.203333	0.1	1.095212
19.205000	0.1	1.095547
19.206667	0.1	1.099356
19.208333	0.1	1.103086
19.210000	0.1	1.102826
19.211667	0.1	1.097303
19.213333	0.1	1.088521
19.215000	0.1	1.080013
19.216667	0.1	1.074374
19.218333	0.1	1.072134
19.220000	0.1	1.072558
19.221667	0.1	1.074472
19.223333	0.1	1.076260
19.225000	0.1	1.076213
19.226667	0.1	1.073661
19.228333	0.1	1.070220
19.230000	0.1	1.068627
19.231667	0.1	1.069601
19.233333	0.1	1.071608
19.235000	0.1	1.073014
19.236667	0.1	1.072758
19.238333	0.1	1.070295
19.240000	0.1	1.066737
19.241667	0.1	1.064818
19.243333	0.1	1.065722
19.245000	0.1	1.067319
19.246667	0.1	1.066769
19.248333	0.1	1.063081
19.250000	0.1	1.056958
19.251667	0.1	1.050602
19.253333	0.1	1.046997
19.255000	0.1	1.047696
19.256667	0.1	1.051328
19.258333	0.1	1.054765
19.260000	0.1	1.055612
19.261667	0.1	1.053661
19.263333	0.1	1.050243
19.265000	0.1	1.047109
19.266667	0.1	1.046443
19.268333	0.1	1.050113
19.270000	0.1	1.057629
19.271667	0.1	1.065196
19.273333	0.1	1.067990
19.275000	0.1	1.064106
19.276667	0.1	1.055500
19.278333	0.1	1.045875
19.280000	0.1	1.039160
19.281667	0.1	1.037782
19.283333	0.1	1.040725
19.285000	0.1	1.044846
19.286667	0.1	1.047538
19.288333	0.1	1.046844
19.290000	0.1	1.041642
19.291667	0.1	1.033242
19.293333	0.1	1.024753
19.295000	0.1	1.018969
19.296667	0.1	1.018089
19.298333	0.1	1.023132
19.300000	0.1	1.032231
19.301667	0.1	1.041251
19.303333	0.1	1.047128
19.305000	0.1	1.049326
19.306667	0.1	1.048231
19.308333	0.1	1.044371
19.310000	0.1	1.039403
19.311667	0.1	1.035593
19.313333	0.1	1.033987
19.315000	0.1	1.034467
19.316667	0.1	1.036809
19.318333	0.1	1.040120
19.320000	0.1	1.042341
19.321667	0.1	1.041419
19.323333	0.1	1.037405
19.325000	0.1	1.032548
19.326667	0.1	1.028916
19.328333	0.1	1.027542
19.330000	0.1	1.029386
19.331667	0.1	1.034527
19.333333	0.1	1.041098
19.335000	0.1	1.046411
19.336667	0.1	1.048599
19.338333	0.1	1.047095
19.340000	0.1	1.042495
19.341667	0.1	1.036418
19.343333	0.1	1.031226
19.345000	0.1	1.028874
19.346667	0.1	1.029558
19.348333	0.1	1.031868
19.350000	0.1	1.034187
19.351667	0.1	1.035831
19.353333	0.1	1.037149
19.355000	0.1	1.038499
19.356667	0.1	1.039514
19.358333	0.1	1.039710
19.360000	0.1	1.039025
19.361667	0.1	1.037619
19.363333	0.1	1.035766
19.365000	0.1	1.034169
19.366667	0.1	1.033568
19.368333	0.1	1.034169
19.370000	0.1	1.035822
19.371667	0.1	1.037982
19.373333	0.1	1.039105
19.375000	0.1	1.037624
19.376667	0.1	1.033614
19.378333	0.1	1.028781
19.380000	0.1	1.025409
19.381667	0.1	1.025070
19.383333	0.1	1.027500
19.385000	0.1	1.030760
19.386667	0.1	1.032613
19.388333	0.1	1.032376
19.390000	0.1	1.031370
19.391667	0.1	1.031104
19.393333	0.1	1.032366
19.395000	0.1	1.035933
19.396667	0.1	1.041358
19.398333	0.1	1.045442
19.400000	0.1	1.044432
19.401667	0.1	1.037419
19.403333	0.1	1.027253
19.405000	0.1	1.018839
19.406667	0.1	1.016306
19.408333	0.1	1.021079
19.410000	0.1	1.031361
19.411667	0.1	1.042504
19.413333	0.1	1.049978
19.415000	0.1	1.052748
19.416667	0.1	1.052902
19.418333	0.1	1.053037
19.420000	0.1	1.054984
19.421667	0.1	1.059743
19.423333	0.1	1.066416
19.425000	0.1	1.071156
19.426667	0.1	1.070285
19.428333	0.1	1.064655
19.430000	0.1	1.059216
19.431667	0.1	1.058457
19.433333	0.1	1.062918
19.435000	0.1	1.069661
19.436667	0.1	1.075761
19.438333	0.1	1.080772
19.440000	0.1	1.085545
19.441667	0.1	1.090388
19.443333	0.1	1.095650
19.445000	0.1	1.102565
19.446667	0.1	1.112213
19.448333	0.1	1.124097
19.450000	0.1	1.136344
19.451667	0.1	1.147189
19.453333	0.1	1.156069
19.455000	0.1	1.164339
19.456667	0.1	1.174011
19.458333	0.1	1.184829
19.460000	0.1	1.194756
19.461667	0.1	1.203083
19.463333	0.1	1.210920
19.465000	0.1	1.219232
19.466667	0.1	1.227600
19.468333	0.1	1.234603
19.470000	0.1	1.239143
19.471667	0.1	1.241951
19.473333	0.1	1.245379
19.475000	0.1	1.251367
19.476667	0.1	1.259907
19.478333	0.1	1.269844
19.480000	0.1	1.280564
19.481667	0.1	1.292108
19.483333	0.1	1.304396
19.485000	0.1	1.316848
19.486667	0.1	1.328089
19.488333	0.1	1.336639
19.490000	0.1	1.342497
19.491667	0.1	1.346832
19.493333	0.1	1.350618
19.495000	0.1	1.354730
19.496667	0.1	1.360076
19.498333	0.1	1.366120
19.500000	0.1	1.370693
19.501667	0.1	1.372565
19.503333	0.1	1.372378
19.505000	0.1	1.370721
19.506667	0.1	1.367438
19.508333	0.1	1.362367
19.510000	0.1	1.355670
19.511667	0.1	1.347992
19.513333	0.1	1.340923
19.515000	0.1	1.336685
19.516667	0.1	1.335768
19.518333	0.1	1.335205
19.520000	0.1	1.331279
19.521667	0.1	1.323498
19.523333	0.1	1.314250
19.525000	0.1	1.305644
19.526667	0.1	1.297789
19.528333	0.1	1.289281
19.530000	0.1	1.278622
19.531667	0.1	1.265486
19.533333	0.1	1.251115
19.535000	0.1	1.237933
19.536667	0.1	1.228014
19.538333	0.1	1.220834
19.540000	0.1	1.213048
19.541667	0.1	1.202035
19.543333	0.1	1.188638
19.545000	0.1	1.174812
19.546667	0.1	1.160488
19.548333	0.1	1.144689
19.550000	0.1	1.128134
19.551667	0.1	1.113201
19.553333	0.1	1.101666
19.555000	0.1	1.093601
19.556667	0.1	1.088111
19.558333	0.1	1.083771
19.560000	0.1	1.078690
19.561667	0.1	1.071445
19.563333	0.1	1.061857
19.565000	0.1	1.050802
19.566667	0.1	1.039789
19.568333	0.1	1.029926
19.570000	0.1	1.021042
19.571667	0.1	1.013209
19.573333	0.1	1.008301
19.575000	0.1	1.007738
19.576667	0.1	1.009367
19.578333	0.1	1.008827
19.580000	0.1	1.003845
19.581667	0.1	0.996301
19.583333	0.1	0.989973
19.585000	0.1	0.986489
19.586667	0.1	0.984506
19.588333	0.1	0.982126
19.590000	0.1	0.978746
19.591667	0.1	0.975011
19.593333	0.1	0.971672
19.595000	0.1	0.968706
19.596667	0.1	0.966010
19.598333	0.1	0.963882
19.600000	0.1	0.961977
19.601667	0.1	0.959812
19.603333	0.1	0.958219
19.605000	0.1	0.958452
19.606667	0.1	0.961032
19.608333	0.1	0.965754
19.610000	0.1	0.971267
19.611667	0.1	0.974759
19.613333	0.1	0.973544
19.615000	0.1	0.967532
19.616667	0.1	0.959970
19.618333	0.1	0.955476
19.620000	0.1	0.956333
19.621667	0.1	0.960701
19.623333	0.1	0.965083
19.625000	0.1	0.967495
19.626667	0.1	0.968333
19.628333	0.1	0.969111
19.630000	0.1	0.970555
19.631667	0.1	0.972305
19.633333	0.1	0.973819
19.635000	0.1	0.974708
19.636667	0.1	0.974755
19.638333	0.1	0.974038
19.640000	0.1	0.972557
19.641667	0.1	0.969809
19.643333	0.1	0.965199
19.645000	0.1	0.958433
19.646667	0.1	0.949330
19.648333	0.1	0.938741
19.650000	0.1	0.929725
19.651667	0.1	0.925669
19.653333	0.1	0.926619
19.655000	0.1	0.929134
19.656667	0.1	0.930498
19.658333	0.1	0.930876
19.660000	0.1	0.930820
19.661667	0.1	0.929330
19.663333	0.1	0.925385
19.665000	0.1	0.920030
19.666667	0.1	0.915793
19.668333	0.1	0.914400
19.670000	0.1	0.915374
19.671667	0.1	0.916570
19.673333	0.1	0.916081
19.675000	0.1	0.913199
19.676667	0.1	0.908640
19.678333	0.1	0.904519
19.680000	0.1	0.902629
19.681667	0.1	0.902684
19.683333	0.1	0.903346
19.685000	0.1	0.903895
19.686667	0.1	0.904235
19.688333	0.1	0.903928
19.690000	0.1	0.901977
19.691667	0.1	0.897935
19.693333	0.1	0.892431
19.695000	0.1	0.886847
19.696667	0.1	0.883415
19.698333	0.1	0.884081
19.700000	0.1	0.888826
19.701667	0.1	0.895811
19.703333	0.1	0.902568
19.705000	0.1	0.907332
19.706667	0.1	0.910149
19.708333	0.1	0.911881
19.710000	0.1	0.912207
19.711667	0.1	0.909804
19.713333	0.1	0.904263
19.715000	0.1	0.897404
19.716667	0.1	0.892337
19.718333	0.1	0.890489
19.720000	0.1	0.890293
19.721667	0.1	0.889665
19.723333	0.1	0.888552
19.725000	0.1	0.888319
19.726667	0.1	0.890032
19.728333	0.1	0.894065
19.730000	0.1	0.899546
19.731667	0.1	0.903602
19.733333	0.1	0.903150
19.735000	0.1	0.897790
19.736667	0.1	0.889995
19.738333	0.1	0.883234
19.740000	0.1	0.879983
19.741667	0.1	0.880659
19.743333	0.1	0.884091
19.745000	0.1	0.888570
19.746667	0.1	0.892547
19.748333	0.1	0.894861
19.750000	0.1	0.894847
19.751667	0.1	0.892789
19.753333	0.1	0.889879
19.755000	0.1	0.887327
19.756667	0.1	0.885720
19.758333	0.1	0.884854
19.760000	0.1	0.884244
19.761667	0.1	0.883676
19.763333	0.1	0.883113
19.765000	0.1	0.882898
19.766667	0.1	0.883606
19.768333	0.1	0.885343
19.770000	0.1	0.887667
19.771667	0.1	0.889418
19.773333	0.1	0.888985
19.775000	0.1	0.885939
19.776667	0.1	0.881464
19.778333	0.1	0.876901
19.780000	0.1	0.873143
19.781667	0.1	0.870614
19.783333	0.1	0.868812
19.785000	0.1	0.866773
19.786667	0.1	0.864621
19.788333	0.1	0.863844
19.790000	0.1	0.865683
19.791667	0.1	0.870186
19.793333	0.1	0.876556
19.795000	0.1	0.883304
19.796667	0.1	0.888589
19.798333	0.1	0.891113
19.800000	0.1	0.890493
19.801667	0.1	0.886973
19.803333	0.1	0.881320
19.805000	0.1	0.874950
19.806667	0.1	0.869464
19.808333	0.1	0.865757
19.810000	0.1	0.863741
19.811667	0.1	0.862945
19.813333	0.1	0.863229
19.815000	0.1	0.864351
19.816667	0.1	0.865366
19.818333	0.1	0.865343
19.820000	0.1	0.863825
19.821667	0.1	0.860621
19.823333	0.1	0.855955
19.825000	0.1	0.850498
19.826667	0.1	0.844863
19.828333	0.1	0.839750
19.830000	0.1	0.836374
19.831667	0.1	0.835876
19.833333	0.1	0.838642
19.835000	0.1	0.844169
19.836667	0.1	0.850144
19.838333	0.1	0.852467
19.840000	0.1	0.848044
19.841667	0.1	0.837939
19.843333	0.1	0.827345
19.845000	0.1	0.821827
19.846667	0.1	0.823103
19.848333	0.1	0.827801
19.850000	0.1	0.830288
19.851667	0.1	0.827475
19.853333	0.1	0.820821
19.855000	0.1	0.813887
19.856667	0.1	0.809198
19.858333	0.1	0.807503
19.860000	0.1	0.808761
19.861667	0.1	0.812761
19.863333	0.1	0.819038
19.865000	0.1	0.826907
19.866667	0.1	0.835173
19.868333	0.1	0.841450
19.870000	0.1	0.842935
19.871667	0.1	0.838600
19.873333	0.1	0.830521
19.875000	0.1	0.822488
19.876667	0.1	0.817063
19.878333	0.1	0.814572
19.880000	0.1	0.814628
19.881667	0.1	0.817426
19.883333	0.1	0.822763
19.885000	0.1	0.828458
19.886667	0.1	0.831573
19.888333	0.1	0.831303
19.890000	0.1	0.829455
19.891667	0.1	0.828542
19.893333	0.1	0.829087
19.895000	0.1	0.828747
19.896667	0.1	0.824672
19.898333	0.1	0.816071
19.900000	0.1	0.804760
19.901667	0.1	0.793799
19.903333	0.1	0.786316
19.905000	0.1	0.785138
19.906667	0.1	0.790851
19.908333	0.1	0.800444
19.910000	0.1	0.810097
19.911667	0.1	0.818120
19.913333	0.1	0.824463
19.915000	0.1	0.829254
19.916667	0.1	0.832444
19.918333	0.1	0.833855
19.920000	0.1	0.833538
19.921667	0.1	0.831964
19.923333	0.1	0.829604
19.925000	0.1	0.826712
19.926667	0.1	0.824155
19.928333	0.1	0.823610
19.930000	0.1	0.825804
19.931667	0.1	0.828970
19.933333	0.1	0.830255
19.935000	0.1	0.828411
19.936667	0.1	0.824756
19.938333	0.1	0.821683
19.940000	0.1	0.820598
19.941667	0.1	0.821841
19.943333	0.1	0.825557
19.945000	0.1	0.830921
19.946667	0.1	0.835233
19.948333	0.1	0.835853
19.950000	0.1	0.833068
19.951667	0.1	0.829576
19.953333	0.1	0.827443
19.955000	0.1	0.826558
19.956667	0.1	0.825124
19.958333	0.1	0.820886
19.960000	0.1	0.812863
19.961667	0.1	0.802772
19.963333	0.1	0.794744
19.965000	0.1	0.792583
19.966667	0.1	0.796542
19.968333	0.1	0.803429
19.970000	0.1	0.809878
19.971667	0.1	0.814437
19.973333	0.1	0.816714
19.975000	0.1	0.816560
19.976667	0.1	0.814926
19.978333	0.1	0.814069
19.980000	0.1	0.815792
19.981667	0.1	0.819787
19.983333	0.1	0.823936
19.985000	0.1	0.826633
19.986667	0.1	0.828118
19.988333	0.1	0.829231
19.990000	0.1	0.830018
19.991667	0.1	0.829459
19.993333	0.1	0.826055
19.995000	0.1	0.819485
19.996667	0.1	0.811666
19.998333	0.1	0.805622
20.000000	0.1	0.803526
20.001667	0.1	0.805771
20.003333	0.1	0.810507
20.005000	0.1	0.814176
20.006667	0.1	0.813962
20.008333	0.1	0.810036
20.010000	0.1	0.805310
20.011667	0.1	0.803601
20.013333	0.1	0.807247
20.015000	0.1	0.814786
20.016667	0.1	0.821389
20.018333	0.1	0.823033
20.020000	0.1	0.819545
20.021667	0.1	0.813087
20.023333	0.1	0.806069
20.025000	0.1	0.800667
20.026667	0.1	0.797589
20.028333	0.1	0.795648
20.030000	0.1	0.793440
20.031667	0.1	0.790525
20.033333	0.1	0.786833
20.035000	0.1	0.782656
20.036667	0.1	0.779396
20.038333	0.1	0.778902
20.040000	0.1	0.781449
20.041667	0.1	0.784886
20.043333	0.1	0.786339
20.045000	0.1	0.785468
20.046667	0.1	0.784826
20.048333	0.1	0.786278
20.050000	0.1	0.788756
20.051667	0.1	0.789505
20.053333	0.1	0.786548
20.055000	0.1	0.780015
20.056667	0.1	0.772183
20.058333	0.1	0.766134
20.060000	0.1	0.763861
20.061667	0.1	0.765887
20.063333	0.1	0.771983
20.065000	0.1	0.780942
20.066667	0.1	0.789990
20.068333	0.1	0.795461
20.070000	0.1	0.795173
20.071667	0.1	0.790767
20.073333	0.1	0.786590
20.075000	0.1	0.785235
20.076667	0.1	0.785016
20.078333	0.1	0.782381
20.080000	0.1	0.776243
20.081667	0.1	0.769524
20.083333	0.1	0.766688
20.085000	0.1	0.769529
20.086667	0.1	0.775699
20.088333	0.1	0.781398
20.090000	0.1	0.784020
20.091667	0.1	0.782376
20.093333	0.1	0.776853
20.095000	0.1	0.769738
20.096667	0.1	0.764169
20.098333	0.1	0.762660
20.100000	0.1	0.766227
20.101667	0.1	0.773412
20.103333	0.1	0.780690
20.105000	0.1	0.785151
20.106667	0.1	0.786227
20.108333	0.1	0.785263
20.110000	0.1	0.784509
20.111667	0.1	0.785757
20.113333	0.1	0.789044
20.115000	0.1	0.793133
20.116667	0.1	0.796840
20.118333	0.1	0.799550
20.120000	0.1	0.801384
20.121667	0.1	0.803424
20.123333	0.1	0.807000
20.125000	0.1	0.812290
20.126667	0.1	0.817771
20.128333	0.1	0.820714
20.130000	0.1	0.818619
20.131667	0.1	0.811615
20.133333	0.1	0.803703
20.135000	0.1	0.800551
20.136667	0.1	0.804779
20.138333	0.1	0.813724
20.140000	0.1	0.822525
20.141667	0.1	0.827955
20.143333	0.1	0.829059
20.145000	0.1	0.827238
20.146667	0.1	0.825766
20.148333	0.1	0.826782
20.150000	0.1	0.829617
20.151667	0.1	0.832826
20.153333	0.1	0.836272
20.155000	0.1	0.840407
20.156667	0.1	0.845110
20.158333	0.1	0.850097
20.160000	0.1	0.854945
20.161667	0.1	0.858502
20.163333	0.1	0.859154
20.165000	0.1	0.856486
20.166667	0.1	0.852337
20.168333	0.1	0.849082
20.170000	0.1	0.847643
20.171667	0.1	0.848165
20.173333	0.1	0.850926
20.175000	0.1	0.856575
20.176667	0.1	0.866055
20.178333	0.1	0.879089
20.180000	0.1	0.893259
20.181667	0.1	0.905534
20.183333	0.1	0.913795
20.185000	0.1	0.917781
20.186667	0.1	0.919546
20.188333	0.1	0.921665
20.190000	0.1	0.924417
20.191667	0.1	0.925828
20.193333	0.1	0.924706
20.195000	0.1	0.922224
20.196667	0.1	0.920626
20.198333	0.1	0.921395
20.200000	0.1	0.924482
20.201667	0.1	0.928910
20.203333	0.1	0.933846
20.205000	0.1	0.938885
20.206667	0.1	0.944496
20.208333	0.1	0.952049
20.210000	0.1	0.961958
20.211667	0.1	0.972319
20.213333	0.1	0.980822
20.215000	0.1	0.987430
20.216667	0.1	0.994145
20.218333	0.1	1.002373
20.220000	0.1	1.011156
20.221667	0.1	1.018043
20.223333	0.1	1.021586
20.225000	0.1	1.022969
20.226667	0.1	1.024832
20.228333	0.1	1.029014
20.230000	0.1	1.035859
20.231667	0.1	1.044166
20.233333	0.1	1.051351
20.235000	0.1	1.055463
20.236667	0.1	1.056995
20.238333	0.1	1.057498
20.240000	0.1	1.057955
20.241667	0.1	1.058895
20.243333	0.1	1.060283
20.245000	0.1	1.061275
20.246667	0.1	1.061442
20.248333	0.1	1.061163
20.250000	0.1	1.060371
20.251667	0.1	1.058294
20.253333	0.1	1.054429
20.255000	0.1	1.049316
20.256667	0.1	1.044329
20.258333	0.1	1.040339
20.260000	0.1	1.037288
20.261667	0.1	1.035240
20.263333	0.1	1.034499
20.265000	0.1	1.034914
20.266667	0.1	1.035407
20.268333	0.1	1.034015
20.270000	0.1	1.028986
20.271667	0.1	1.020329
20.273333	0.1	1.009908
20.275000	0.1	1.000217
20.276667	0.1	0.992804
20.278333	0.1	0.987262
20.280000	0.1	0.982103
20.281667	0.1	0.976417
20.283333	0.1	0.970345
20.285000	0.1	0.964864
20.286667	0.1	0.961102
20.288333	0.1	0.958978
20.290000	0.1	0.956687
20.291667	0.1	0.951975
20.293333	0.1	0.944086
20.295000	0.1	0.934680
20.296667	0.1	0.927057
20.298333	0.1	0.923765
20.300000	0.1	0.924529
20.301667	0.1	0.926959
20.303333	0.1	0.929036
20.305000	0.1	0.929898
20.306667	0.1	0.929716
20.308333	0.1	0.929865
20.310000	0.1	0.931332
20.311667	0.1	0.932906
20.313333	0.1	0.932640
20.315000	0.1	0.929958
20.316667	0.1	0.925558
20.318333	0.1	0.920841
20.320000	0.1	0.917530
20.321667	0.1	0.916519
20.323333	0.1	0.917129
20.325000	0.1	0.917721
20.326667	0.1	0.917101
20.328333	0.1	0.915416
20.330000	0.1	0.913427
20.331667	0.1	0.911034
20.333333	0.1	0.906968
20.335000	0.1	0.900072
20.336667	0.1	0.890875
20.338333	0.1	0.882135
20.340000	0.1	0.877217
20.341667	0.1	0.877045
20.343333	0.1	0.879569
20.345000	0.1	0.882726
20.346667	0.1	0.886233
20.348333	0.1	0.890484
20.350000	0.1	0.894982
20.351667	0.1	0.898363
20.353333	0.1	0.899043
20.355000	0.1	0.895844
20.356667	0.1	0.889520
20.358333	0.1	0.883839
20.360000	0.1	0.883043
20.361667	0.1	0.887862
20.363333	0.1	0.895322
20.365000	0.1	0.901534
20.366667	0.1	0.903886
20.368333	0.1	0.902545
20.370000	0.1	0.900258
20.371667	0.1	0.899183
20.373333	0.1	0.899206
20.375000	0.1	0.899918
20.376667	0.1	0.902070
20.378333	0.1	0.906778
20.380000	0.1	0.914373
20.381667	0.1	0.923555
20.383333	0.1	0.931458
20.385000	0.1	0.935989
20.386667	0.1	0.938298
20.388333	0.1	0.941148
20.390000	0.1	0.945870
20.391667	0.1	0.952282
20.393333	0.1	0.959607
20.395000	0.1	0.966522
20.396667	0.1	0.971453
20.398333	0.1	0.973702
20.400000	0.1	0.974401
20.401667	0.1	0.975411
20.403333	0.1	0.977204
20.405000	0.1	0.979267
20.406667	0.1	0.982033
20.408333	0.1	0.986634
20.410000	0.1	0.993018
20.411667	0.1	0.999602
20.413333	0.1	1.004939
20.415000	0.1	1.008608
20.416667	0.1	1.010741
20.418333	0.1	1.011612
20.420000	0.1	1.011561
20.421667	0.1	1.010639
20.423333	0.1	1.008110
20.425000	0.1	1.002960
20.426667	0.1	0.995346
20.428333	0.1	0.987062
20.430000	0.1	0.980576
20.431667	0.1	0.977693
20.433333	0.1	0.978545
20.435000	0.1	0.981712
20.436667	0.1	0.985395
20.438333	0.1	0.988455
20.440000	0.1	0.990694
20.441667	0.1	0.992268
20.443333	0.1	0.993265
20.445000	0.1	0.993861
20.446667	0.1	0.994322
20.448333	0.1	0.994569
20.450000	0.1	0.994061
20.451667	0.1	0.991756
20.453333	0.1	0.986527
20.455000	0.1	0.978489
20.456667	0.1	0.969646
20.458333	0.1	0.962601
20.460000	0.1	0.958806
20.461667	0.1	0.957558
20.463333	0.1	0.956431
20.465000	0.1	0.953251
20.466667	0.1	0.947868
20.468333	0.1	0.941665
20.470000	0.1	0.935867
20.471667	0.1	0.930657
20.473333	0.1	0.924971
20.475000	0.1	0.917511
20.476667	0.1	0.908705
20.478333	0.1	0.900384
20.480000	0.1	0.893800
20.481667	0.1	0.889148
20.483333	0.1	0.886261
20.485000	0.1	0.885166
20.486667	0.1	0.886014
20.488333	0.1	0.888007
20.490000	0.1	0.889138
20.491667	0.1	0.887574
20.493333	0.1	0.883229
20.495000	0.1	0.878014
20.496667	0.1	0.874037
20.498333	0.1	0.871532
20.500000	0.1	0.869203
20.501667	0.1	0.866097
20.503333	0.1	0.862605
20.505000	0.1	0.859769
20.506667	0.1	0.858214
20.508333	0.1	0.858316
20.510000	0.1	0.860598
20.511667	0.1	0.865050
20.513333	0.1	0.870754
20.515000	0.1	0.876524
20.516667	0.1	0.881380
20.518333	0.1	0.884319
20.520000	0.1	0.884617
20.521667	0.1	0.882572
20.523333	0.1	0.879150
20.525000	0.1	0.874917
20.526667	0.1	0.869487
20.528333	0.1	0.862293
20.530000	0.1	0.853948
20.531667	0.1	0.846554
20.533333	0.1	0.842209
20.535000	0.1	0.841287
20.536667	0.1	0.842782
20.538333	0.1	0.845622
20.540000	0.1	0.848914
20.541667	0.1	0.852109
20.543333	0.1	0.854954
20.545000	0.1	0.856346
20.546667	0.1	0.855038
20.548333	0.1	0.851853
20.550000	0.1	0.848728
20.551667	0.1	0.846139
20.553333	0.1	0.843345
20.555000	0.1	0.840523
20.556667	0.1	0.839001
20.558333	0.1	0.839541
20.560000	0.1	0.841958
20.561667	0.1	0.846013
20.563333	0.1	0.850889
20.565000	0.1	0.854600
20.566667	0.1	0.855615
20.568333	0.1	0.854344
20.570000	0.1	0.852048
20.571667	0.1	0.848989
20.573333	0.1	0.845115
20.575000	0.1	0.841552
20.576667	0.1	0.840244
20.578333	0.1	0.842521
20.580000	0.1	0.847615
20.581667	0.1	0.852463
20.583333	0.1	0.854549
20.585000	0.1	0.854670
20.586667	0.1	0.855341
20.588333	0.1	0.857688
20.590000	0.1	0.861213
20.591667	0.1	0.864919
20.593333	0.1	0.867657
20.595000	0.1	0.868449
20.596667	0.1	0.867099
20.598333	0.1	0.864584
20.600000	0.1	0.862363
20.601667	0.1	0.860803
20.603333	0.1	0.859080
20.605000	0.1	0.856621
20.606667	0.1	0.854139
20.608333	0.1	0.853855
20.610000	0.1	0.858181
20.611667	0.1	0.866679
20.613333	0.1	0.875457
20.615000	0.1	0.880784
20.616667	0.1	0.882209
20.618333	0.1	0.881129
20.620000	0.1	0.877813
20.621667	0.1	0.871941
20.623333	0.1	0.865725
20.625000	0.1	0.863615
20.626667	0.1	0.867313
20.628333	0.1	0.873450
20.630000	0.1	0.877641
20.631667	0.1	0.878917
20.633333	0.1	0.879462
20.635000	0.1	0.881460
20.636667	0.1	0.884859
20.638333	0.1	0.888314
20.640000	0.1	0.891141
20.641667	0.1	0.893618
20.643333	0.1	0.896659
20.645000	0.1	0.900696
20.646667	0.1	0.904095
20.648333	0.1	0.904519
20.650000	0.1	0.902195
20.651667	0.1	0.900421
20.653333	0.1	0.902163
20.655000	0.1	0.907131
20.656667	0.1	0.913017
20.658333	0.1	0.918247
20.660000	0.1	0.922736
20.661667	0.1	0.926843
20.663333	0.1	0.930647
20.665000	0.1	0.934657
20.666667	0.1	0.940016
20.668333	0.1	0.946731
20.670000	0.1	0.952771
20.671667	0.1	0.956152
20.673333	0.1	0.957130
20.675000	0.1	0.957306
20.676667	0.1	0.957609
20.678333	0.1	0.958513
20.680000	0.1	0.960943
20.681667	0.1	0.965497
20.683333	0.1	0.971351
20.685000	0.1	0.976999
20.686667	0.1	0.981726
20.688333	0.1	0.985526
20.690000	0.1	0.988506
20.691667	0.1	0.991318
20.693333	0.1	0.995682
20.695000	0.1	1.003402
20.696667	0.1	1.014206
20.698333	0.1	1.025354
20.700000	0.1	1.033959
20.701667	0.1	1.039286
20.703333	0.1	1.043375
20.705000	0.1	1.049261
20.706667	0.1	1.057261
20.708333	0.1	1.064301
20.710000	0.1	1.068125
20.711667	0.1	1.069992
20.713333	0.1	1.072809
20.715000	0.1	1.078742
20.716667	0.1	1.088427
20.718333	0.1	1.101079
20.720000	0.1	1.115417
20.721667	0.1	1.130649
20.723333	0.1	1.146588
20.725000	0.1	1.162603
20.726667	0.1	1.177033
20.728333	0.1	1.188759
20.730000	0.1	1.199115
20.731667	0.1	1.210403
20.733333	0.1	1.222622
20.735000	0.1	1.233914
20.736667	0.1	1.243316
20.738333	0.1	1.251264
20.740000	0.1	1.258752
20.741667	0.1	1.267204
20.743333	0.1	1.277775
20.745000	0.1	1.290301
20.746667	0.1	1.304066
20.748333	0.1	1.319023
20.750000	0.1	1.335233
20.751667	0.1	1.351531
20.753333	0.1	1.365836
20.755000	0.1	1.377305
20.756667	0.1	1.387363
20.758333	0.1	1.398376
20.760000	0.1	1.412262
20.761667	0.1	1.429939
20.763333	0.1	1.450912
20.765000	0.1	1.473194
20.766667	0.1	1.493460
20.768333	0.1	1.508384
20.770000	0.1	1.517278
20.771667	0.1	1.523006
20.773333	0.1	1.530005
20.775000	0.1	1.541371
20.776667	0.1	1.556915
20.778333	0.1	1.573488
20.780000	0.1	1.587723
20.781667	0.1	1.598452
20.783333	0.1	1.606750
20.785000	0.1	1.614648
20.786667	0.1	1.623863
20.788333	0.1	1.634853
20.790000	0.1	1.647375
20.791667	0.1	1.662397
20.793333	0.1	1.681829
20.795000	0.1	1.705652
20.796667	0.1	1.730844
20.798333	0.1	1.753904
20.800000	0.1	1.773443
20.801667	0.1	1.790449
20.803333	0.1	1.806603
20.805000	0.1	1.822230
20.806667	0.1	1.836484
20.808333	0.1	1.849881
20.810000	0.1	1.865011
20.811667	0.1	1.884303
20.813333	0.1	1.908466
20.815000	0.1	1.936536
20.816667	0.1	1.966478
20.818333	0.1	1.995671
20.820000	0.1	2.021692
20.821667	0.1	2.044374
20.823333	0.1	2.066651
20.825000	0.1	2.091485
20.826667	0.1	2.118731
20.828333	0.1	2.146568
20.830000	0.1	2.174764
20.831667	0.1	2.204366
20.833333	0.1	2.235533
20.835000	0.1	2.267407
20.836667	0.1	2.298942
20.838333	0.1	2.328600
20.840000	0.1	2.355129
20.841667	0.1	2.379650
20.843333	0.1	2.404829
20.845000	0.1	2.431539
20.846667	0.1	2.458394
20.848333	0.1	2.483856
20.850000	0.1	2.507893
20.851667	0.1	2.531786
20.853333	0.1	2.555791
20.855000	0.1	2.577933
20.856667	0.1	2.596010
20.858333	0.1	2.609370
20.860000	0.1	2.618949
20.861667	0.1	2.626712
20.863333	0.1	2.633985
20.865000	0.1	2.640313
20.866667	0.1	2.644425
20.868333	0.1	2.645068
20.870000	0.1	2.641194
20.871667	0.1	2.633054
20.873333	0.1	2.622576
20.875000	0.1	2.611368
20.876667	0.1	2.598483
20.878333	0.1	2.580825
20.880000	0.1	2.556257
20.881667	0.1	2.525705
20.883333	0.1	2.491935
20.885000	0.1	2.456866
20.886667	0.1	2.420945
20.888333	0.1	2.384833
20.890000	0.1	2.350109
20.891667	0.1	2.317838
20.893333	0.1	2.287352
20.895000	0.1	2.256357
20.896667	0.1	2.221963
20.898333	0.1	2.182517
20.900000	0.1	2.139104
20.901667	0.1	2.094833
20.903333	0.1	2.051587
20.905000	0.1	2.008532
20.906667	0.1	1.964923
20.908333	0.1	1.922073
20.910000	0.1	1.881705
20.911667	0.1	1.844079
20.913333	0.1	1.807800
20.915000	0.1	1.770803
20.916667	0.1	1.732297
20.918333	0.1	1.693792
20.920000	0.1	1.657996
20.921667	0.1	1.626401
20.923333	0.1	1.597400
20.925000	0.1	1.567728
20.926667	0.1	1.536272
20.928333	0.1	1.504649
20.930000	0.1	1.474260
20.931667	0.1	1.445278
20.933333	0.1	1.418083
20.935000	0.1	1.393589
20.936667	0.1	1.372062
20.938333	0.1	1.352821
20.940000	0.1	1.334720
20.941667	0.1	1.316224
20.943333	0.1	1.296070
20.945000	0.1	1.275023
20.946667	0.1	1.255698
20.948333	0.1	1.239567
20.950000	0.1	1.225709
20.951667	0.1	1.212731
20.953333	0.1	1.199832
20.955000	0.1	1.186994
20.956667	0.1	1.175064
20.958333	0.1	1.164512
20.960000	0.1	1.155217
20.961667	0.1	1.148032
20.963333	0.1	1.143860
20.965000	0.1	1.141136
20.966667	0.1	1.136814
20.968333	0.1	1.129666
20.970000	0.1	1.120940
20.971667	0.1	1.112386
20.973333	0.1	1.104842
20.975000	0.1	1.098355
20.976667	0.1	1.092777
20.978333	0.1	1.088409
20.980000	0.1	1.086271
20.981667	0.1	1.087063
20.983333	0.1	1.089792
20.985000	0.1	1.092684
20.986667	0.1	1.094742
20.988333	0.1	1.095352
20.990000	0.1	1.093643
20.991667	0.1	1.089526
20.993333	0.1	1.084362
20.995000	0.1	1.079286
20.996667	0.1	1.073526
20.998333	0.1	1.065810
21.000000	0.1	1.056721
21.001667	0.1	1.049326
21.003333	0.1	1.047379
21.005000	0.1	1.051542
21.006667	0.1	1.058355
21.008333	0.1	1.063976
21.010000	0.1	1.067338
21.011667	0.1	1.069303
21.013333	0.1	1.070444
21.015000	0.1	1.070648
21.016667	0.1	1.070411
21.018333	0.1	1.071095
21.020000	0.1	1.073936
21.021667	0.1	1.079137
21.023333	0.1	1.085396
21.025000	0.1	1.090392
21.026667	0.1	1.092539
21.028333	0.1	1.091757
21.030000	0.1	1.088628
21.031667	0.1	1.083543
21.033333	0.1	1.076888
21.035000	0.1	1.070183
21.036667	0.1	1.066183
21.038333	0.1	1.066974
21.040000	0.1	1.072027
21.041667	0.1	1.078164
21.043333	0.1	1.082071
21.045000	0.1	1.083212
21.046667	0.1	1.083692
21.048333	0.1	1.085168
21.050000	0.1	1.087035
21.051667	0.1	1.088125
21.053333	0.1	1.089144
21.055000	0.1	1.092120
21.056667	0.1	1.097457
21.058333	0.1	1.102663
21.060000	0.1	1.105024
21.061667	0.1	1.104921
21.063333	0.1	1.104875
21.065000	0.1	1.106807
21.066667	0.1	1.111287
21.068333	0.1	1.117839
21.070000	0.1	1.125471
21.071667	0.1	1.133578
21.073333	0.1	1.142123
21.075000	0.1	1.151189
21.076667	0.1	1.160740
21.078333	0.1	1.169872
21.080000	0.1	1.176274
21.081667	0.1	1.178216
21.083333	0.1	1.177280
21.085000	0.1	1.177937
21.086667	0.1	1.183734
21.088333	0.1	1.193802
21.090000	0.1	1.203571
21.091667	0.1	1.209816
21.093333	0.1	1.214193
21.095000	0.1	1.220438
21.096667	0.1	1.229797
21.098333	0.1	1.240904
21.100000	0.1	1.252233
21.101667	0.1	1.263176
21.103333	0.1	1.273304
21.105000	0.1	1.281942
21.106667	0.1	1.288904
21.108333	0.1	1.294841
21.110000	0.1	1.300410
21.111667	0.1	1.305509
21.113333	0.1	1.309891
21.115000	0.1	1.314213
21.116667	0.1	1.319363
21.118333	0.1	1.325593
21.120000	0.1	1.332546
21.121667	0.1	1.338767
21.123333	0.1	1.342283
21.125000	0.1	1.343261
21.126667	0.1	1.344411
21.128333	0.1	1.347903
21.130000	0.1	1.353445
21.131667	0.1	1.359233
21.133333	0.1	1.363670
21.135000	0.1	1.366502
21.136667	0.1	1.368639
21.138333	0.1	1.370837
21.140000	0.1	1.372513
21.141667	0.1	1.371959
21.143333	0.1	1.368900
21.145000	0.1	1.366343
21.146667	0.1	1.366986
21.148333	0.1	1.368755
21.150000	0.1	1.366972
21.151667	0.1	1.359717
21.153333	0.1	1.349305
21.155000	0.1	1.339670
21.156667	0.1	1.333575
21.158333	0.1	1.331759
21.160000	0.1	1.333039
21.161667	0.1	1.334739
21.163333	0.1	1.334166
21.165000	0.1	1.330343
21.166667	0.1	1.323596
21.168333	0.1	1.314785
21.170000	0.1	1.305914
21.171667	0.1	1.299083
21.173333	0.1	1.293975
21.175000	0.1	1.288541
21.176667	0.1	1.281677
21.178333	0.1	1.273891
21.180000	0.1	1.266380
21.181667	0.1	1.259907
21.183333	0.1	1.254599
21.185000	0.1	1.250301
21.186667	0.1	1.246403
21.188333	0.1	1.241881
21.190000	0.1	1.236480
21.191667	0.1	1.231041
21.193333	0.1	1.225821
21.195000	0.1	1.220005
21.196667	0.1	1.213970
21.198333	0.1	1.209886
21.200000	0.1	1.208945
21.201667	0.1	1.210459
21.203333	0.1	1.213080
21.205000	0.1	1.214985
21.206667	0.1	1.214403
21.208333	0.1	1.211669
21.210000	0.1	1.209164
21.211667	0.1	1.208382
21.213333	0.1	1.208121
21.215000	0.1	1.206002
21.216667	0.1	1.200922
21.218333	0.1	1.193881
21.220000	0.1	1.187124
21.221667	0.1	1.182775
21.223333	0.1	1.182356
21.225000	0.1	1.185955
21.226667	0.1	1.191222
21.228333	0.1	1.194933
21.230000	0.1	1.195678
21.231667	0.1	1.194198
21.233333	0.1	1.191967
21.235000	0.1	1.190039
21.236667	0.1	1.189234
21.238333	0.1	1.190249
21.240000	0.1	1.192638
21.241667	0.1	1.194715
21.243333	0.1	1.194868
21.245000	0.1	1.192712
21.246667	0.1	1.188857
21.248333	0.1	1.183897
21.250000	0.1	1.177876
21.251667	0.1	1.171008
21.253333	0.1	1.164549
21.255000	0.1	1.160055
21.256667	0.1	1.157927
21.258333	0.1	1.157271
21.260000	0.1	1.156926
21.261667	0.1	1.156381
21.263333	0.1	1.155757
21.265000	0.1	1.155445
21.266667	0.1	1.155962
21.268333	0.1	1.157201
21.270000	0.1	1.157606
21.271667	0.1	1.155101
21.273333	0.1	1.149280
21.275000	0.1	1.142169
21.276667	0.1	1.136423
21.278333	0.1	1.133154
21.280000	0.1	1.131468
21.281667	0.1	1.129569
21.283333	0.1	1.127124
21.285000	0.1	1.125685
21.286667	0.1	1.125680
21.288333	0.1	1.124917
21.290000	0.1	1.120493
21.291667	0.1	1.111706
21.293333	0.1	1.101419
21.295000	0.1	1.094020
21.296667	0.1	1.091892
21.298333	0.1	1.094718
21.300000	0.1	1.100474
21.301667	0.1	1.106025
21.303333	0.1	1.108288
21.305000	0.1	1.105834
21.306667	0.1	1.099249
21.308333	0.1	1.090630
21.310000	0.1	1.082900
21.311667	0.1	1.078248
21.313333	0.1	1.076530
21.315000	0.1	1.075980
21.316667	0.1	1.075924
21.318333	0.1	1.077317
21.320000	0.1	1.080609
21.321667	0.1	1.084637
21.323333	0.1	1.087594
21.325000	0.1	1.088036
21.326667	0.1	1.085922
21.328333	0.1	1.083110
21.330000	0.1	1.081517
21.331667	0.1	1.080870
21.333333	0.1	1.079054
21.335000	0.1	1.074490
21.336667	0.1	1.067827
21.338333	0.1	1.061605
21.340000	0.1	1.058411
21.341667	0.1	1.058858
21.343333	0.1	1.061056
21.345000	0.1	1.061559
21.346667	0.1	1.057643
21.348333	0.1	1.050238
21.350000	0.1	1.043598
21.351667	0.1	1.041233
21.353333	0.1	1.043705
21.355000	0.1	1.049861
21.356667	0.1	1.057773
21.358333	0.1	1.065070
21.360000	0.1	1.070085
21.361667	0.1	1.072451
21.363333	0.1	1.072236
21.365000	0.1	1.069182
21.366667	0.1	1.063840
21.368333	0.1	1.058704
21.370000	0.1	1.056446
21.371667	0.1	1.056823
21.373333	0.1	1.056632
21.375000	0.1	1.053750
21.376667	0.1	1.050085
21.378333	0.1	1.049349
21.380000	0.1	1.052408
21.381667	0.1	1.056297
21.383333	0.1	1.057982
21.385000	0.1	1.057149
21.386667	0.1	1.055184
21.388333	0.1	1.053889
21.390000	0.1	1.054681
21.391667	0.1	1.057065
21.393333	0.1	1.058984
21.395000	0.1	1.059477
21.396667	0.1	1.059249
21.398333	0.1	1.058928
21.400000	0.1	1.058755
21.401667	0.1	1.058998
21.403333	0.1	1.059244
21.405000	0.1	1.058429
21.406667	0.1	1.056064
21.408333	0.1	1.052702
21.410000	0.1	1.049759
21.411667	0.1	1.048748
21.413333	0.1	1.049885
21.415000	0.1	1.051938
21.416667	0.1	1.053829
21.418333	0.1	1.055417
21.420000	0.1	1.056599
21.421667	0.1	1.056632
21.423333	0.1	1.054853
21.425000	0.1	1.051482
21.426667	0.1	1.047375
21.428333	0.1	1.043221
21.430000	0.1	1.039300
21.431667	0.1	1.036152
21.433333	0.1	1.034415
21.435000	0.1	1.033847
21.436667	0.1	1.033503
21.438333	0.1	1.032893
21.440000	0.1	1.032585
21.441667	0.1	1.033084
21.443333	0.1	1.033666
21.445000	0.1	1.033694
21.446667	0.1	1.033731
21.448333	0.1	1.034038
21.450000	0.1	1.033912
21.451667	0.1	1.033070
21.453333	0.1	1.032362
21.455000	0.1	1.032883
21.456667	0.1	1.034336
21.458333	0.1	1.035007
21.460000	0.1	1.033517
21.461667	0.1	1.029712
21.463333	0.1	1.024273
21.465000	0.1	1.018415
21.466667	0.1	1.013181
21.468333	0.1	1.008399
21.470000	0.1	1.002834
21.471667	0.1	0.995775
21.473333	0.1	0.987775
21.475000	0.1	0.980073
21.476667	0.1	0.973521
21.478333	0.1	0.968021
21.480000	0.1	0.963453
21.481667	0.1	0.960659
21.483333	0.1	0.960361
21.485000	0.1	0.961991
21.486667	0.1	0.964077
21.488333	0.1	0.964641
21.490000	0.1	0.962196
21.491667	0.1	0.957521
21.493333	0.1	0.953623
21.495000	0.1	0.953418
21.496667	0.1	0.956976
21.498333	0.1	0.960850
21.500000	0.1	0.961181
21.501667	0.1	0.957162
21.503333	0.1	0.950638
21.505000	0.1	0.943658
21.506667	0.1	0.937898
21.508333	0.1	0.935225
21.510000	0.1	0.936831
21.511667	0.1	0.941544
21.513333	0.1	0.945665
21.515000	0.1	0.945120
21.516667	0.1	0.938787
21.518333	0.1	0.929241
21.520000	0.1	0.919877
21.521667	0.1	0.912473
21.523333	0.1	0.907555
21.525000	0.1	0.905469
21.526667	0.1	0.906568
21.528333	0.1	0.910340
21.530000	0.1	0.914917
21.531667	0.1	0.918289
21.533333	0.1	0.919690
21.535000	0.1	0.919416
21.536667	0.1	0.918023
21.538333	0.1	0.916035
21.540000	0.1	0.914047
21.541667	0.1	0.911942
21.543333	0.1	0.908324
21.545000	0.1	0.902312
21.546667	0.1	0.895150
21.548333	0.1	0.888826
21.550000	0.1	0.884822
21.551667	0.1	0.884105
21.553333	0.1	0.886638
21.555000	0.1	0.891266
21.556667	0.1	0.896612
21.558333	0.1	0.901436
21.560000	0.1	0.904291
21.561667	0.1	0.903835
21.563333	0.1	0.899951
21.565000	0.1	0.894023
21.566667	0.1	0.887820
21.568333	0.1	0.882535
21.570000	0.1	0.878493
21.571667	0.1	0.875178
21.573333	0.1	0.871546
21.575000	0.1	0.867266
21.576667	0.1	0.863327
21.578333	0.1	0.861036
21.580000	0.1	0.861366
21.581667	0.1	0.864696
21.583333	0.1	0.870302
21.585000	0.1	0.876682
21.586667	0.1	0.881748
21.588333	0.1	0.883471
21.590000	0.1	0.881599
21.591667	0.1	0.877692
21.593333	0.1	0.873148
21.595000	0.1	0.868584
21.596667	0.1	0.864835
21.598333	0.1	0.862745
21.600000	0.1	0.862014
21.601667	0.1	0.861287
21.603333	0.1	0.859168
21.605000	0.1	0.855653
21.606667	0.1	0.852724
21.608333	0.1	0.852481
21.610000	0.1	0.854796
21.611667	0.1	0.857306
21.613333	0.1	0.856835
21.615000	0.1	0.851657
21.616667	0.1	0.843792
21.618333	0.1	0.837874
21.620000	0.1	0.836821
21.621667	0.1	0.839774
21.623333	0.1	0.843978
21.625000	0.1	0.847005
21.626667	0.1	0.847885
21.628333	0.1	0.847513
21.630000	0.1	0.847722
21.631667	0.1	0.849669
21.633333	0.1	0.852561
21.635000	0.1	0.854214
21.636667	0.1	0.853133
21.638333	0.1	0.849841
21.640000	0.1	0.846512
21.641667	0.1	0.845487
21.643333	0.1	0.847508
21.645000	0.1	0.851182
21.646667	0.1	0.854074
21.648333	0.1	0.854009
21.650000	0.1	0.850703
21.651667	0.1	0.846609
21.653333	0.1	0.844500
21.655000	0.1	0.844444
21.656667	0.1	0.844533
21.658333	0.1	0.843406
21.660000	0.1	0.841166
21.661667	0.1	0.839066
21.663333	0.1	0.838554
21.665000	0.1	0.839434
21.666667	0.1	0.839625
21.668333	0.1	0.838083
21.670000	0.1	0.836286
21.671667	0.1	0.836090
21.673333	0.1	0.838176
21.675000	0.1	0.842111
21.676667	0.1	0.846353
21.678333	0.1	0.849320
21.680000	0.1	0.850768
21.681667	0.1	0.851457
21.683333	0.1	0.852090
21.685000	0.1	0.853068
21.686667	0.1	0.854423
21.688333	0.1	0.855890
21.690000	0.1	0.857287
21.691667	0.1	0.858656
21.693333	0.1	0.860048
21.695000	0.1	0.860696
21.696667	0.1	0.859583
21.698333	0.1	0.857566
21.700000	0.1	0.857231
21.701667	0.1	0.860449
21.703333	0.1	0.866586
21.705000	0.1	0.872319
21.706667	0.1	0.873315
21.708333	0.1	0.867150
21.710000	0.1	0.855899
21.711667	0.1	0.845450
21.713333	0.1	0.840463
21.715000	0.1	0.840067
21.716667	0.1	0.840328
21.718333	0.1	0.840216
21.720000	0.1	0.842372
21.721667	0.1	0.848351
21.723333	0.1	0.856244
21.725000	0.1	0.863019
21.726667	0.1	0.866698
21.728333	0.1	0.866381
21.730000	0.1	0.862349
21.731667	0.1	0.856509
21.733333	0.1	0.851518
21.735000	0.1	0.848835
21.736667	0.1	0.847587
21.738333	0.1	0.845585
21.740000	0.1	0.841627
21.741667	0.1	0.836952
21.743333	0.1	0.834283
21.745000	0.1	0.834689
21.746667	0.1	0.836137
21.748333	0.1	0.836169
21.750000	0.1	0.834349
21.751667	0.1	0.831336
21.753333	0.1	0.827536
21.755000	0.1	0.822968
21.756667	0.1	0.817534
21.758333	0.1	0.811317
21.760000	0.1	0.803997
21.761667	0.1	0.794870
21.763333	0.1	0.785389
21.765000	0.1	0.779843
21.766667	0.1	0.781217
21.768333	0.1	0.787457
21.770000	0.1	0.794153
21.771667	0.1	0.799187
21.773333	0.1	0.802553
21.775000	0.1	0.804183
21.776667	0.1	0.803559
21.778333	0.1	0.800295
21.780000	0.1	0.794767
21.781667	0.1	0.788216
21.783333	0.1	0.782334
21.785000	0.1	0.778767
21.786667	0.1	0.778227
21.788333	0.1	0.779568
21.790000	0.1	0.780304
21.791667	0.1	0.778600
21.793333	0.1	0.774674
21.795000	0.1	0.770395
21.796667	0.1	0.767563
21.798333	0.1	0.766562
21.800000	0.1	0.766874
21.801667	0.1	0.768006
21.803333	0.1	0.769510
21.805000	0.1	0.771349
21.806667	0.1	0.774143
21.808333	0.1	0.777994
21.810000	0.1	0.781924
21.811667	0.1	0.784704
21.813333	0.1	0.784951
21.815000	0.1	0.781161
21.816667	0.1	0.773058
21.818333	0.1	0.762679
21.820000	0.1	0.753738
21.821667	0.1	0.749240
21.823333	0.1	0.749431
21.825000	0.1	0.752155
21.826667	0.1	0.754646
21.828333	0.1	0.755158
21.830000	0.1	0.753431
21.831667	0.1	0.750432
21.833333	0.1	0.747931
21.835000	0.1	0.746707
21.836667	0.1	0.745403
21.838333	0.1	0.742567
21.840000	0.1	0.738883
21.841667	0.1	0.736183
21.843333	0.1	0.735619
21.845000	0.1	0.737468
21.846667	0.1	0.741119
21.848333	0.1	0.744769
21.850000	0.1	0.746921
21.851667	0.1	0.748201
21.853333	0.1	0.750376
21.855000	0.1	0.754124
21.856667	0.1	0.758599
21.858333	0.1	0.762264
21.860000	0.1	0.764178
21.861667	0.1	0.764686
21.863333	0.1	0.764532
21.865000	0.1	0.764094
21.866667	0.1	0.763461
21.868333	0.1	0.762600
21.870000	0.1	0.761547
21.871667	0.1	0.760569
21.873333	0.1	0.759754
21.875000	0.1	0.759182
21.876667	0.1	0.759983
21.878333	0.1	0.763703
21.880000	0.1	0.769631
21.881667	0.1	0.774590
21.883333	0.1	0.776080
21.885000	0.1	0.774069
21.886667	0.1	0.770208
21.888333	0.1	0.766753
21.890000	0.1	0.765370
21.891667	0.1	0.765990
21.893333	0.1	0.766832
21.895000	0.1	0.765966
21.896667	0.1	0.762874
21.898333	0.1	0.758618
21.900000	0.1	0.754786
21.901667	0.1	0.752341
21.903333	0.1	0.751205
21.905000	0.1	0.750744
21.906667	0.1	0.750492
21.908333	0.1	0.750492
21.910000	0.1	0.751461
21.911667	0.1	0.753729
21.913333	0.1	0.755899
21.915000	0.1	0.756043
21.916667	0.1	0.753975
21.918333	0.1	0.752117
21.920000	0.1	0.753859
21.921667	0.1	0.759894
21.923333	0.1	0.766972
21.925000	0.1	0.771289
21.926667	0.1	0.771382
21.928333	0.1	0.768281
21.930000	0.1	0.764406
21.931667	0.1	0.761352
21.933333	0.1	0.758329
21.935000	0.1	0.753733
21.936667	0.1	0.747363
21.938333	0.1	0.740541
21.940000	0.1	0.735284
21.941667	0.1	0.733440
21.943333	0.1	0.735372
21.945000	0.1	0.739107
21.946667	0.1	0.741631
21.948333	0.1	0.741403
21.950000	0.1	0.739316
21.951667	0.1	0.737323
21.953333	0.1	0.736862
21.955000	0.1	0.738674
21.956667	0.1	0.743018
21.958333	0.1	0.749524
21.960000	0.1	0.756681
21.961667	0.1	0.762250
21.963333	0.1	0.764932
21.965000	0.1	0.764932
21.966667	0.1	0.763037
21.968333	0.1	0.760183
21.970000	0.1	0.757356
21.971667	0.1	0.755209
21.973333	0.1	0.753691
21.975000	0.1	0.752239
21.976667	0.1	0.750222
21.978333	0.1	0.747517
21.980000	0.1	0.745142
21.981667	0.1	0.744285
21.983333	0.1	0.744727
21.985000	0.1	0.745766
21.986667	0.1	0.747903
21.988333	0.1	0.752117
21.990000	0.1	0.758008
21.991667	0.1	0.763782
21.993333	0.1	0.768164
21.995000	0.1	0.771028
21.996667	0.1	0.772267
21.998333	0.1	0.771396
22.000000	0.1	0.768490
22.001667	0.1	0.764802
22.003333	0.1	0.762264
22.005000	0.1	0.762111
22.006667	0.1	0.764257
22.008333	0.1	0.768281
22.010000	0.1	0.774050
22.011667	0.1	0.781342
22.013333	0.1	0.789720
22.015000	0.1	0.798856
22.016667	0.1	0.808546
22.018333	0.1	0.818209
22.020000	0.1	0.826516
22.021667	0.1	0.831946
22.023333	0.1	0.834167
22.025000	0.1	0.834470
22.026667	0.1	0.834954
22.028333	0.1	0.837487
22.030000	0.1	0.842698
22.031667	0.1	0.849171
22.033333	0.1	0.853818
22.035000	0.1	0.854409
22.036667	0.1	0.851783
22.038333	0.1	0.849301
22.040000	0.1	0.850656
22.041667	0.1	0.857608
22.043333	0.1	0.868710
22.045000	0.1	0.880384
22.046667	0.1	0.889562
22.048333	0.1	0.895318
22.050000	0.1	0.898764
22.051667	0.1	0.902601
22.053333	0.1	0.909935
22.055000	0.1	0.921725
22.056667	0.1	0.935788
22.058333	0.1	0.949241
22.060000	0.1	0.960943
22.061667	0.1	0.971472
22.063333	0.1	0.982285
22.065000	0.1	0.994559
22.066667	0.1	1.007533
22.068333	0.1	1.018588
22.070000	0.1	1.025717
22.071667	0.1	1.029223
22.073333	0.1	1.031226
22.075000	0.1	1.033903
22.076667	0.1	1.038690
22.078333	0.1	1.046532
22.080000	0.1	1.056846
22.081667	0.1	1.066392
22.083333	0.1	1.070932
22.085000	0.1	1.068497
22.086667	0.1	1.061326
22.088333	0.1	1.055007
22.090000	0.1	1.054858
22.091667	0.1	1.062104
22.093333	0.1	1.072693
22.095000	0.1	1.080409
22.096667	0.1	1.082001
22.098333	0.1	1.078672
22.100000	0.1	1.072912
22.101667	0.1	1.066173
22.103333	0.1	1.059133
22.105000	0.1	1.051445
22.106667	0.1	1.042099
22.108333	0.1	1.031593
22.110000	0.1	1.022140
22.111667	0.1	1.015374
22.113333	0.1	1.011048
22.115000	0.1	1.007551
22.116667	0.1	1.003272
22.118333	0.1	0.997689
22.120000	0.1	0.991393
22.121667	0.1	0.985446
22.123333	0.1	0.980669
22.125000	0.1	0.977041
22.126667	0.1	0.973106
22.128333	0.1	0.966815
22.130000	0.1	0.957618
22.131667	0.1	0.946568
22.133333	0.1	0.935216
22.135000	0.1	0.925921
22.136667	0.1	0.921423
22.138333	0.1	0.922708
22.140000	0.1	0.927714
22.141667	0.1	0.932352
22.143333	0.1	0.933232
22.145000	0.1	0.930238
22.146667	0.1	0.925702
22.148333	0.1	0.921520
22.150000	0.1	0.918219
22.151667	0.1	0.915951
22.153333	0.1	0.915169
22.155000	0.1	0.916147
22.156667	0.1	0.918726
22.158333	0.1	0.922889
22.160000	0.1	0.928221
22.161667	0.1	0.933306
22.163333	0.1	0.936752
22.165000	0.1	0.938405
22.166667	0.1	0.939392
22.168333	0.1	0.941674
22.170000	0.1	0.947397
22.171667	0.1	0.957651
22.173333	0.1	0.971272
22.175000	0.1	0.985772
22.176667	0.1	0.999784
22.178333	0.1	1.013558
22.180000	0.1	1.027668
22.181667	0.1	1.042327
22.183333	0.1	1.057717
22.185000	0.1	1.074192
22.186667	0.1	1.091780
22.188333	0.1	1.110015
22.190000	0.1	1.128544
22.191667	0.1	1.147664
22.193333	0.1	1.167795
22.195000	0.1	1.187911
22.196667	0.1	1.205313
22.198333	0.1	1.218454
22.200000	0.1	1.229458
22.201667	0.1	1.242920
22.203333	0.1	1.261923
22.205000	0.1	1.285733
22.206667	0.1	1.311209
22.208333	0.1	1.335861
22.210000	0.1	1.359028
22.211667	0.1	1.380704
22.213333	0.1	1.401110
22.215000	0.1	1.421501
22.216667	0.1	1.442567
22.218333	0.1	1.462214
22.220000	0.1	1.477562
22.221667	0.1	1.488416
22.223333	0.1	1.497176
22.225000	0.1	1.506256
22.226667	0.1	1.516519
22.228333	0.1	1.527369
22.230000	0.1	1.537721
22.231667	0.1	1.546992
22.233333	0.1	1.555029
22.235000	0.1	1.561400
22.236667	0.1	1.566205
22.238333	0.1	1.570401
22.240000	0.1	1.574145
22.241667	0.1	1.576403
22.243333	0.1	1.576426
22.245000	0.1	1.574373
22.246667	0.1	1.570517
22.248333	0.1	1.564790
22.250000	0.1	1.557190
22.251667	0.1	1.548394
22.253333	0.1	1.539635
22.255000	0.1	1.531099
22.256667	0.1	1.521027
22.258333	0.1	1.508002
22.260000	0.1	1.492673
22.261667	0.1	1.475825
22.263333	0.1	1.456700
22.265000	0.1	1.434283
22.266667	0.1	1.408444
22.268333	0.1	1.379726
22.270000	0.1	1.349589
22.271667	0.1	1.320504
22.273333	0.1	1.294441
22.275000	0.1	1.271297
22.276667	0.1	1.249961
22.278333	0.1	1.229947
22.280000	0.1	1.210342
22.281667	0.1	1.188768
22.283333	0.1	1.163157
22.285000	0.1	1.134127
22.286667	0.1	1.105140
22.288333	0.1	1.080120
22.290000	0.1	1.060059
22.291667	0.1	1.042197
22.293333	0.1	1.023477
22.295000	0.1	1.003812
22.296667	0.1	0.984808
22.298333	0.1	0.966880
22.300000	0.1	0.949670
22.301667	0.1	0.933567
22.303333	0.1	0.919127
22.305000	0.1	0.906265
22.306667	0.1	0.894163
22.308333	0.1	0.881441
22.310000	0.1	0.867341
22.311667	0.1	0.852752
22.313333	0.1	0.838852
22.315000	0.1	0.825538
22.316667	0.1	0.812383
22.318333	0.1	0.799992
22.320000	0.1	0.789631
22.321667	0.1	0.782334
22.323333	0.1	0.778772
22.325000	0.1	0.779508
22.326667	0.1	0.784653
22.328333	0.1	0.792495
22.330000	0.1	0.799266
22.331667	0.1	0.801389
22.333333	0.1	0.797594
22.335000	0.1	0.789328
22.336667	0.1	0.780020
22.338333	0.1	0.773813
22.340000	0.1	0.773538
22.341667	0.1	0.778483
22.343333	0.1	0.784602
22.345000	0.1	0.788239
22.346667	0.1	0.789240
22.348333	0.1	0.789720
22.350000	0.1	0.791661
22.351667	0.1	0.796583
22.353333	0.1	0.804951
22.355000	0.1	0.814614
22.356667	0.1	0.821794
22.358333	0.1	0.824472
22.360000	0.1	0.824165
22.361667	0.1	0.824411
22.363333	0.1	0.827885
22.365000	0.1	0.834540
22.366667	0.1	0.842335
22.368333	0.1	0.849641
22.370000	0.1	0.856207
22.371667	0.1	0.862074
22.373333	0.1	0.867019
22.375000	0.1	0.871038
22.376667	0.1	0.874856
22.378333	0.1	0.879737
22.380000	0.1	0.885893
22.381667	0.1	0.891834
22.383333	0.1	0.896379
22.385000	0.1	0.899667
22.386667	0.1	0.902405
22.388333	0.1	0.905963
22.390000	0.1	0.912156
22.391667	0.1	0.921492
22.393333	0.1	0.932096
22.395000	0.1	0.940864
22.396667	0.1	0.945586
22.398333	0.1	0.946298
22.400000	0.1	0.945251
22.401667	0.1	0.945576
22.403333	0.1	0.949050
22.405000	0.1	0.954773
22.406667	0.1	0.960175
22.408333	0.1	0.963262
22.410000	0.1	0.963486
22.411667	0.1	0.961591
22.413333	0.1	0.959709
22.415000	0.1	0.960934
22.416667	0.1	0.967253
22.418333	0.1	0.977521
22.420000	0.1	0.988096
22.421667	0.1	0.995779
22.423333	0.1	0.999924
22.425000	0.1	1.001903
22.426667	0.1	1.003705
22.428333	0.1	1.006466
22.430000	0.1	1.009135
22.431667	0.1	1.009884
22.433333	0.1	1.008860
22.435000	0.1	1.008264
22.436667	0.1	1.010965
22.438333	0.1	1.019011
22.440000	0.1	1.032082
22.441667	0.1	1.048022
22.443333	0.1	1.064683
22.445000	0.1	1.080427
22.446667	0.1	1.093992
22.448333	0.1	1.104991
22.450000	0.1	1.114751
22.451667	0.1	1.126067
22.453333	0.1	1.141294
22.455000	0.1	1.160596
22.456667	0.1	1.182086
22.458333	0.1	1.202584
22.460000	0.1	1.219269
22.461667	0.1	1.232331
22.463333	0.1	1.245136
22.465000	0.1	1.261053
22.466667	0.1	1.281290
22.468333	0.1	1.305724
22.470000	0.1	1.334022
22.471667	0.1	1.365291
22.473333	0.1	1.398297
22.475000	0.1	1.432537
22.476667	0.1	1.467904
22.478333	0.1	1.504258
22.480000	0.1	1.541926
22.481667	0.1	1.580953
22.483333	0.1	1.620091
22.485000	0.1	1.658015
22.486667	0.1	1.694979
22.488333	0.1	1.732223
22.490000	0.1	1.770393
22.491667	0.1	1.810086
22.493333	0.1	1.853472
22.495000	0.1	1.903288
22.496667	0.1	1.959992
22.498333	0.1	2.021170
22.500000	0.1	2.083238
22.501667	0.1	2.143187
22.503333	0.1	2.199509
22.505000	0.1	2.252804
22.506667	0.1	2.306318
22.508333	0.1	2.364507
22.510000	0.1	2.430207
22.511667	0.1	2.503227
22.513333	0.1	2.581198
22.515000	0.1	2.661608
22.516667	0.1	2.743476
22.518333	0.1	2.827477
22.520000	0.1	2.915179
22.521667	0.1	3.008042
22.523333	0.1	3.106226
22.525000	0.1	3.208416
22.526667	0.1	3.312854
22.528333	0.1	3.418582
22.530000	0.1	3.526323
22.531667	0.1	3.637890
22.533333	0.1	3.754534
22.535000	0.1	3.875885
22.536667	0.1	4.000771
22.538333	0.1	4.128614
22.540000	0.1	4.259613
22.541667	0.1	4.393701
22.543333	0.1	4.529073
22.545000	0.1	4.662825
22.546667	0.1	4.793638
22.548333	0.1	4.923344
22.550000	0.1	5.055587
22.551667	0.1	5.192454
22.553333	0.1	5.331929
22.555000	0.1	5.468884
22.556667	0.1	5.598473
22.558333	0.1	5.718111
22.560000	0.1	5.827253
22.561667	0.1	5.927579
22.563333	0.1	6.022882
22.565000	0.1	6.116251
22.566667	0.1	6.206911
22.568333	0.1	6.290516
22.570000	0.1	6.362502
22.571667	0.1	6.421288
22.573333	0.1	6.468585
22.575000	0.1	6.506788
22.576667	0.1	6.536585
22.578333	0.1	6.556865
22.580000	0.1	6.566169
22.581667	0.1	6.563691
22.583333	0.1	6.549363
22.585000	0.1	6.524301
22.586667	0.1	6.490424
22.588333	0.1	6.448338
22.590000	0.1	6.396538
22.591667	0.1	6.332393
22.593333	0.1	6.253808
22.595000	0.1	6.161290
22.596667	0.1	6.058468
22.598333	0.1	5.950062
22.600000	0.1	5.838620
22.601667	0.1	5.722870
22.603333	0.1	5.600094
22.605000	0.1	5.469639
22.606667	0.1	5.333475
22.608333	0.1	5.194098
22.610000	0.1	5.053049
22.611667	0.1	4.910496
22.613333	0.1	4.765689
22.615000	0.1	4.618252
22.616667	0.1	4.468355
22.618333	0.1	4.316187
22.620000	0.1	4.162230
22.621667	0.1	4.007560
22.623333	0.1	3.853836
22.625000	0.1	3.703111
22.626667	0.1	3.557298
22.628333	0.1	3.417381
22.630000	0.1	3.282847
22.631667	0.1	3.151856
22.633333	0.1	3.022212
22.635000	0.1	2.892753
22.636667	0.1	2.764924
22.638333	0.1	2.642176
22.640000	0.1	2.527134
22.641667	0.1	2.420205
22.643333	0.1	2.319883
22.645000	0.1	2.223421
22.646667	0.1	2.128677
22.648333	0.1	2.036346
22.650000	0.1	1.949403
22.651667	0.1	1.870058
22.653333	0.1	1.798379
22.655000	0.1	1.733154
22.656667	0.1	1.672488
22.658333	0.1	1.613982
22.660000	0.1	1.555756
22.661667	0.1	1.497827
22.663333	0.1	1.441957
22.665000	0.1	1.390162
22.666667	0.1	1.343768
22.668333	0.1	1.303130
22.670000	0.1	1.267423
22.671667	0.1	1.235651
22.673333	0.1	1.208247
22.675000	0.1	1.186165
22.676667	0.1	1.168563
22.678333	0.1	1.152474
22.680000	0.1	1.135170
22.681667	0.1	1.117131
22.683333	0.1	1.101443
22.685000	0.1	1.090206
22.686667	0.1	1.083142
22.688333	0.1	1.078472
22.690000	0.1	1.073657
22.691667	0.1	1.066881
22.693333	0.1	1.058704
22.695000	0.1	1.051910
22.696667	0.1	1.049452
22.698333	0.1	1.052083
22.700000	0.1	1.058108
22.701667	0.1	1.065130
22.703333	0.1	1.071715
22.705000	0.1	1.078034
22.706667	0.1	1.085312
22.708333	0.1	1.094309
22.710000	0.1	1.104162
22.711667	0.1	1.112469
22.713333	0.1	1.116646
22.715000	0.1	1.116390
22.716667	0.1	1.114598
22.718333	0.1	1.115063
22.720000	0.1	1.119943
22.721667	0.1	1.129056
22.723333	0.1	1.140437
22.725000	0.1	1.152209
22.726667	0.1	1.164223
22.728333	0.1	1.177522
22.730000	0.1	1.192517
22.731667	0.1	1.207925
22.733333	0.1	1.221634
22.735000	0.1	1.231926
22.736667	0.1	1.238137
22.738333	0.1	1.241411
22.740000	0.1	1.244275
22.741667	0.1	1.248727
22.743333	0.1	1.254850
22.745000	0.1	1.261304
22.746667	0.1	1.266501
22.748333	0.1	1.269607
22.750000	0.1	1.270818
22.751667	0.1	1.270710
22.753333	0.1	1.269546
22.755000	0.1	1.267106
22.756667	0.1	1.263409
22.758333	0.1	1.259134
22.760000	0.1	1.254831
22.761667	0.1	1.249989
22.763333	0.1	1.243078
22.765000	0.1	1.232647
22.766667	0.1	1.218221
22.768333	0.1	1.201108
22.770000	0.1	1.184596
22.771667	0.1	1.171385
22.773333	0.1	1.161136
22.775000	0.1	1.151990
22.776667	0.1	1.142221
22.778333	0.1	1.130593
22.780000	0.1	1.117443
22.781667	0.1	1.104255
22.783333	0.1	1.091245
22.785000	0.1	1.077261
22.786667	0.1	1.061861
22.788333	0.1	1.045745
22.790000	0.1	1.029563
22.791667	0.1	1.013083
22.793333	0.1	0.994829
22.795000	0.1	0.972743
22.796667	0.1	0.946941
22.798333	0.1	0.921432
22.800000	0.1	0.901413
22.801667	0.1	0.889101
22.803333	0.1	0.882423
22.805000	0.1	0.876780
22.806667	0.1	0.868347
22.808333	0.1	0.856253
22.810000	0.1	0.841734
22.811667	0.1	0.825897
22.813333	0.1	0.808612
22.815000	0.1	0.789054
22.816667	0.1	0.767466
22.818333	0.1	0.746530
22.820000	0.1	0.729742
22.821667	0.1	0.718334
22.823333	0.1	0.710851
22.825000	0.1	0.705519
22.826667	0.1	0.701933
22.828333	0.1	0.700392
22.830000	0.1	0.700289
22.831667	0.1	0.699968
22.833333	0.1	0.697905
22.835000	0.1	0.693370
22.836667	0.1	0.686417
22.838333	0.1	0.678319
22.840000	0.1	0.670860
22.841667	0.1	0.664480
22.843333	0.1	0.658156
22.845000	0.1	0.651279
22.846667	0.1	0.644838
22.848333	0.1	0.640093
22.850000	0.1	0.636708
22.851667	0.1	0.633760
22.853333	0.1	0.631744
22.855000	0.1	0.631311
22.856667	0.1	0.631767
22.858333	0.1	0.632736
22.860000	0.1	0.634938
22.861667	0.1	0.638184
22.863333	0.1	0.640596
22.865000	0.1	0.640335
22.866667	0.1	0.638012
22.868333	0.1	0.636294
22.870000	0.1	0.636694
22.871667	0.1	0.638254
22.873333	0.1	0.639129
22.875000	0.1	0.637951
22.876667	0.1	0.634077
22.878333	0.1	0.628121
22.880000	0.1	0.622249
22.881667	0.1	0.618608
22.883333	0.1	0.617499
22.885000	0.1	0.617914
22.886667	0.1	0.619031
22.888333	0.1	0.620461
22.890000	0.1	0.621532
22.891667	0.1	0.621551
22.893333	0.1	0.621104
22.895000	0.1	0.621723
22.896667	0.1	0.623981
22.898333	0.1	0.626929
22.900000	0.1	0.628992
22.901667	0.1	0.629127
22.903333	0.1	0.627334
22.905000	0.1	0.624885
22.906667	0.1	0.623772
22.908333	0.1	0.624307
22.910000	0.1	0.624252
22.911667	0.1	0.622142
22.913333	0.1	0.619581
22.915000	0.1	0.619534
22.916667	0.1	0.623539
22.918333	0.1	0.630422
22.920000	0.1	0.636876
22.921667	0.1	0.639916
22.923333	0.1	0.639511
22.925000	0.1	0.638408
22.926667	0.1	0.638897
22.928333	0.1	0.640461
22.930000	0.1	0.640955
22.931667	0.1	0.639698
22.933333	0.1	0.638301
22.935000	0.1	0.638324
22.936667	0.1	0.639758
22.938333	0.1	0.641844
22.940000	0.1	0.643693
22.941667	0.1	0.644377
22.943333	0.1	0.643614
22.945000	0.1	0.641970
22.946667	0.1	0.640210
22.948333	0.1	0.639078
22.950000	0.1	0.638990
22.951667	0.1	0.639819
22.953333	0.1	0.641458
22.955000	0.1	0.643875
22.956667	0.1	0.646473
22.958333	0.1	0.648815
22.960000	0.1	0.651437
22.961667	0.1	0.654971
22.963333	0.1	0.659632
22.965000	0.1	0.665365
22.966667	0.1	0.671400
22.968333	0.1	0.675968
22.970000	0.1	0.677016
22.971667	0.1	0.673919
22.973333	0.1	0.668843
22.975000	0.1	0.665546
22.976667	0.1	0.666282
22.978333	0.1	0.669812
22.980000	0.1	0.672727
22.981667	0.1	0.673328
22.983333	0.1	0.673775
22.985000	0.1	0.677337
22.986667	0.1	0.684378
22.988333	0.1	0.691786
22.990000	0.1	0.695712
22.991667	0.1	0.695004
22.993333	0.1	0.692005
22.995000	0.1	0.690622
22.996667	0.1	0.693556
22.998333	0.1	0.700350
23.000000	0.1	0.708499
23.001667	0.1	0.715940
23.003333	0.1	0.721933
23.005000	0.1	0.727158
23.006667	0.1	0.732727
23.008333	0.1	0.738711
23.010000	0.1	0.744495
23.011667	0.1	0.749608
23.013333	0.1	0.754055
23.015000	0.1	0.758437
23.016667	0.1	0.763652
23.018333	0.1	0.770329
23.020000	0.1	0.778073
23.021667	0.1	0.785179
23.023333	0.1	0.789794
23.025000	0.1	0.791713
23.026667	0.1	0.792844
23.028333	0.1	0.795326
23.030000	0.1	0.799643
23.031667	0.1	0.804760
23.033333	0.1	0.809622
23.035000	0.1	0.814134
23.036667	0.1	0.818670
23.038333	0.1	0.822986
23.040000	0.1	0.826456
23.041667	0.1	0.829007
23.043333	0.1	0.830879
23.045000	0.1	0.832267
23.046667	0.1	0.834144
23.048333	0.1	0.838093
23.050000	0.1	0.844579
23.051667	0.1	0.852034
23.053333	0.1	0.857688
23.055000	0.1	0.859266
23.056667	0.1	0.856523
23.058333	0.1	0.851247
23.060000	0.1	0.846046
23.061667	0.1	0.843131
23.063333	0.1	0.843015
23.065000	0.1	0.844090
23.066667	0.1	0.844621
23.068333	0.1	0.844318
23.070000	0.1	0.842693
23.071667	0.1	0.838474
23.073333	0.1	0.831513
23.075000	0.1	0.822935
23.076667	0.1	0.814092
23.078333	0.1	0.806046
23.080000	0.1	0.798837
23.081667	0.1	0.791322
23.083333	0.1	0.782828
23.085000	0.1	0.774399
23.086667	0.1	0.767116
23.088333	0.1	0.760141
23.090000	0.1	0.751582
23.091667	0.1	0.740727
23.093333	0.1	0.729468
23.095000	0.1	0.721626
23.096667	0.1	0.720592
23.098333	0.1	0.726199
23.100000	0.1	0.733105
23.101667	0.1	0.734357
23.103333	0.1	0.727158
23.105000	0.1	0.713961
23.106667	0.1	0.699447
23.108333	0.1	0.687232
23.110000	0.1	0.678157
23.111667	0.1	0.670906
23.113333	0.1	0.663991
23.115000	0.1	0.657146
23.116667	0.1	0.650873
23.118333	0.1	0.645486
23.120000	0.1	0.641178
23.121667	0.1	0.637951
23.123333	0.1	0.635115
23.125000	0.1	0.631940
23.126667	0.1	0.628736
23.128333	0.1	0.626915
23.130000	0.1	0.627781
23.131667	0.1	0.630794
23.133333	0.1	0.633434
23.135000	0.1	0.633374
23.136667	0.1	0.630342
23.138333	0.1	0.625844
23.140000	0.1	0.621676
23.141667	0.1	0.618831
23.143333	0.1	0.617076
23.145000	0.1	0.615539
23.146667	0.1	0.614449
23.148333	0.1	0.614896
23.150000	0.1	0.616205
23.151667	0.1	0.615725
23.153333	0.1	0.611851
23.155000	0.1	0.605872
23.156667	0.1	0.601136
23.158333	0.1	0.600582
23.160000	0.1	0.603939
23.161667	0.1	0.607520
23.163333	0.1	0.607744
23.165000	0.1	0.604154
23.166667	0.1	0.599204
23.168333	0.1	0.596344
23.170000	0.1	0.597802
23.171667	0.1	0.602813
23.173333	0.1	0.608009
23.175000	0.1	0.610198
23.176667	0.1	0.609038
23.178333	0.1	0.606924
23.180000	0.1	0.606477
23.181667	0.1	0.608251
23.183333	0.1	0.610859
23.185000	0.1	0.613164
23.186667	0.1	0.615707
23.188333	0.1	0.619367
23.190000	0.1	0.623898
23.191667	0.1	0.628377
23.193333	0.1	0.630994
23.195000	0.1	0.629066
23.196667	0.1	0.621984
23.198333	0.1	0.612531
23.200000	0.1	0.603874
23.201667	0.1	0.597197
23.203333	0.1	0.592265
23.205000	0.1	0.588498
23.206667	0.1	0.585564
23.208333	0.1	0.583674
23.210000	0.1	0.583343
23.211667	0.1	0.584531
23.213333	0.1	0.585960
23.215000	0.1	0.586146
23.216667	0.1	0.584689
23.218333	0.1	0.582584
23.220000	0.1	0.582021
23.221667	0.1	0.584936
23.223333	0.1	0.590640
23.225000	0.1	0.595381
23.226667	0.1	0.595762
23.228333	0.1	0.591851
23.230000	0.1	0.586137
23.231667	0.1	0.581439
23.233333	0.1	0.579660
23.235000	0.1	0.580326
23.236667	0.1	0.580754
23.238333	0.1	0.579050
23.240000	0.1	0.576461
23.241667	0.1	0.576084
23.243333	0.1	0.579273
23.245000	0.1	0.583986
23.246667	0.1	0.587115
23.248333	0.1	0.587748
23.250000	0.1	0.587422
23.251667	0.1	0.587716
23.253333	0.1	0.588996
23.255000	0.1	0.591087
23.256667	0.1	0.593313
23.258333	0.1	0.594552
23.260000	0.1	0.594268
23.261667	0.1	0.592559
23.263333	0.1	0.589532
23.265000	0.1	0.585630
23.266667	0.1	0.582063
23.268333	0.1	0.579846
23.270000	0.1	0.579073
23.271667	0.1	0.579413
23.273333	0.1	0.580726
23.275000	0.1	0.582840
23.276667	0.1	0.585173
23.278333	0.1	0.587306
23.280000	0.1	0.589620
23.281667	0.1	0.593062
23.283333	0.1	0.598026
23.285000	0.1	0.602948
23.286667	0.1	0.604913
23.288333	0.1	0.602622
23.290000	0.1	0.597942
23.291667	0.1	0.594240
23.293333	0.1	0.593062
23.295000	0.1	0.592847
23.296667	0.1	0.591786
23.298333	0.1	0.590496
23.300000	0.1	0.590910
23.301667	0.1	0.594202
23.303333	0.1	0.600009
23.305000	0.1	0.606780
23.306667	0.1	0.612787
23.308333	0.1	0.616703
23.310000	0.1	0.617751
23.311667	0.1	0.615856
23.313333	0.1	0.611395
23.315000	0.1	0.605164
23.316667	0.1	0.598379
23.318333	0.1	0.592489
23.320000	0.1	0.589085
23.321667	0.1	0.588652
23.323333	0.1	0.589439
23.325000	0.1	0.589243
23.326667	0.1	0.588102
23.328333	0.1	0.587609
23.330000	0.1	0.588470
23.331667	0.1	0.590198
23.333333	0.1	0.592000
23.335000	0.1	0.593173
23.336667	0.1	0.593429
23.338333	0.1	0.592927
23.340000	0.1	0.591935
23.341667	0.1	0.590431
23.343333	0.1	0.587939
23.345000	0.1	0.584200
23.346667	0.1	0.580209
23.348333	0.1	0.577909
23.350000	0.1	0.578859
23.351667	0.1	0.582994
23.353333	0.1	0.588358
23.355000	0.1	0.592996
23.356667	0.1	0.596805
23.358333	0.1	0.600452
23.360000	0.1	0.603721
23.361667	0.1	0.605765
23.363333	0.1	0.606230
23.365000	0.1	0.605704
23.366667	0.1	0.605015
23.368333	0.1	0.604508
23.370000	0.1	0.604307
23.371667	0.1	0.604279
23.373333	0.1	0.603832
23.375000	0.1	0.602356
23.376667	0.1	0.599907
23.378333	0.1	0.597280
23.380000	0.1	0.595506
23.381667	0.1	0.595450
23.383333	0.1	0.597318
23.385000	0.1	0.600382
23.386667	0.1	0.603902
23.388333	0.1	0.607525
23.390000	0.1	0.610268
23.391667	0.1	0.610752
23.393333	0.1	0.609127
23.395000	0.1	0.607762
23.396667	0.1	0.609029
23.398333	0.1	0.613215
23.400000	0.1	0.619232
23.401667	0.1	0.625639
23.403333	0.1	0.631018
23.405000	0.1	0.634855
23.406667	0.1	0.637691
23.408333	0.1	0.640280
23.410000	0.1	0.642799
23.411667	0.1	0.644750
23.413333	0.1	0.645970
23.415000	0.1	0.646883
23.416667	0.1	0.647069
23.418333	0.1	0.645122
23.420000	0.1	0.640880
23.421667	0.1	0.636056
23.423333	0.1	0.632233
23.425000	0.1	0.630268
23.426667	0.1	0.630715
23.428333	0.1	0.633104
23.430000	0.1	0.635907
23.431667	0.1	0.638221
23.433333	0.1	0.640592
23.435000	0.1	0.643898
23.436667	0.1	0.648098
23.438333	0.1	0.652135
23.440000	0.1	0.654534
23.441667	0.1	0.654571
23.443333	0.1	0.652736
23.445000	0.1	0.650194
23.446667	0.1	0.648471
23.448333	0.1	0.648806
23.450000	0.1	0.650734
23.451667	0.1	0.652354
23.453333	0.1	0.651907
23.455000	0.1	0.648340
23.456667	0.1	0.641495
23.458333	0.1	0.632815
23.460000	0.1	0.625015
23.461667	0.1	0.620536
23.463333	0.1	0.620112
23.465000	0.1	0.622212
23.466667	0.1	0.623749
23.468333	0.1	0.622077
23.470000	0.1	0.616554
23.471667	0.1	0.608931
23.473333	0.1	0.602938
23.475000	0.1	0.601779
23.476667	0.1	0.605052
23.478333	0.1	0.609178
23.480000	0.1	0.610957
23.481667	0.1	0.610068
23.483333	0.1	0.608186
23.485000	0.1	0.606924
23.486667	0.1	0.607208
23.488333	0.1	0.609327
23.490000	0.1	0.613253
23.491667	0.1	0.618896
23.493333	0.1	0.625057
23.495000	0.1	0.628862
23.496667	0.1	0.627921
23.498333	0.1	0.622501
23.500000	0.1	0.614887
23.501667	0.1	0.607274
23.503333	0.1	0.600773
23.505000	0.1	0.596140
23.506667	0.1	0.594230
23.508333	0.1	0.594920
23.510000	0.1	0.596382
23.511667	0.1	0.596615
23.513333	0.1	0.595311
23.515000	0.1	0.593560
23.516667	0.1	0.591916
23.518333	0.1	0.589988
23.520000	0.1	0.588140
23.521667	0.1	0.588121
23.523333	0.1	0.591497
23.525000	0.1	0.598496
23.526667	0.1	0.608456
23.528333	0.1	0.620144
23.530000	0.1	0.631288
23.531667	0.1	0.639022
23.533333	0.1	0.641607
23.535000	0.1	0.638789
23.536667	0.1	0.630873
23.538333	0.1	0.619674
23.540000	0.1	0.609960
23.541667	0.1	0.606701
23.543333	0.1	0.610841
23.545000	0.1	0.619525
23.546667	0.1	0.629192
23.548333	0.1	0.637122
23.550000	0.1	0.641728
23.551667	0.1	0.643148
23.553333	0.1	0.643684
23.555000	0.1	0.646207
23.556667	0.1	0.651525
23.558333	0.1	0.658152
23.560000	0.1	0.664312
23.561667	0.1	0.668876
23.563333	0.1	0.671302
23.565000	0.1	0.672429
23.566667	0.1	0.674361
23.568333	0.1	0.678552
23.570000	0.1	0.685076
23.571667	0.1	0.693267
23.573333	0.1	0.701887
23.575000	0.1	0.709780
23.576667	0.1	0.716834
23.578333	0.1	0.723978
23.580000	0.1	0.732243
23.581667	0.1	0.741589
23.583333	0.1	0.750865
23.585000	0.1	0.758818
23.586667	0.1	0.764998
23.588333	0.1	0.769799
23.590000	0.1	0.774218
23.591667	0.1	0.780257
23.593333	0.1	0.790115
23.595000	0.1	0.803843
23.596667	0.1	0.819336
23.598333	0.1	0.834335
23.600000	0.1	0.847592
23.601667	0.1	0.859615
23.603333	0.1	0.872607
23.605000	0.1	0.888556
23.606667	0.1	0.907443
23.608333	0.1	0.927458
23.610000	0.1	0.946843
23.611667	0.1	0.965996
23.613333	0.1	0.987253
23.615000	0.1	1.012366
23.616667	0.1	1.040404
23.618333	0.1	1.067673
23.620000	0.1	1.090080
23.621667	0.1	1.106323
23.623333	0.1	1.118477
23.625000	0.1	1.130193
23.626667	0.1	1.144875
23.628333	0.1	1.164596
23.630000	0.1	1.190067
23.631667	0.1	1.220787
23.633333	0.1	1.254911
23.635000	0.1	1.290347
23.636667	0.1	1.326329
23.638333	0.1	1.362497
23.640000	0.1	1.397422
23.641667	0.1	1.430004
23.643333	0.1	1.461338
23.645000	0.1	1.493278
23.646667	0.1	1.526689
23.648333	0.1	1.561949
23.650000	0.1	1.599579
23.651667	0.1	1.639621
23.653333	0.1	1.681037
23.655000	0.1	1.722937
23.656667	0.1	1.766011
23.658333	0.1	1.811394
23.660000	0.1	1.859078
23.661667	0.1	1.908732
23.663333	0.1	1.960793
23.665000	0.1	2.015964
23.666667	0.1	2.073958
23.668333	0.1	2.132650
23.670000	0.1	2.189493
23.671667	0.1	2.244157
23.673333	0.1	2.298569
23.675000	0.1	2.354812
23.676667	0.1	2.414058
23.678333	0.1	2.477174
23.680000	0.1	2.545593
23.681667	0.1	2.621063
23.683333	0.1	2.703667
23.685000	0.1	2.790401
23.686667	0.1	2.877070
23.688333	0.1	2.961964
23.690000	0.1	3.046794
23.691667	0.1	3.134175
23.693333	0.1	3.225594
23.695000	0.1	3.321217
23.696667	0.1	3.420315
23.698333	0.1	3.521708
23.700000	0.1	3.624531
23.701667	0.1	3.729616
23.703333	0.1	3.839657
23.705000	0.1	3.956882
23.706667	0.1	4.080767
23.708333	0.1	4.208297
23.710000	0.1	4.336261
23.711667	0.1	4.462814
23.713333	0.1	4.587914
23.715000	0.1	4.712874
23.716667	0.1	4.838486
23.718333	0.1	4.963293
23.720000	0.1	5.084951
23.721667	0.1	5.202377
23.723333	0.1	5.315687
23.725000	0.1	5.424819
23.726667	0.1	5.528973
23.728333	0.1	5.627475
23.730000	0.1	5.721175
23.731667	0.1	5.811816
23.733333	0.1	5.899426
23.735000	0.1	5.981219
23.736667	0.1	6.053853
23.738333	0.1	6.115963
23.740000	0.1	6.168224
23.741667	0.1	6.212029
23.743333	0.1	6.248262
23.745000	0.1	6.276546
23.746667	0.1	6.295634
23.748333	0.1	6.304812
23.750000	0.1	6.303913
23.751667	0.1	6.292318
23.753333	0.1	6.269403
23.755000	0.1	6.235293
23.756667	0.1	6.189952
23.758333	0.1	6.132596
23.760000	0.1	6.062873
23.761667	0.1	5.982099
23.763333	0.1	5.893148
23.765000	0.1	5.799327
23.766667	0.1	5.702330
23.768333	0.1	5.600792
23.770000	0.1	5.491031
23.771667	0.1	5.369987
23.773333	0.1	5.238126
23.775000	0.1	5.099527
23.776667	0.1	4.958618
23.778333	0.1	4.817136
23.780000	0.1	4.674364
23.781667	0.1	4.529399
23.783333	0.1	4.382138
23.785000	0.1	4.232954
23.786667	0.1	4.083328
23.788333	0.1	3.936137
23.790000	0.1	3.792923
23.791667	0.1	3.652042
23.793333	0.1	3.511552
23.795000	0.1	3.371779
23.796667	0.1	3.234060
23.798333	0.1	3.099274
23.800000	0.1	2.968009
23.801667	0.1	2.840352
23.803333	0.1	2.715359
23.805000	0.1	2.591857
23.806667	0.1	2.469965
23.808333	0.1	2.351021
23.810000	0.1	2.236776
23.811667	0.1	2.128663
23.813333	0.1	2.027024
23.815000	0.1	1.931358
23.816667	0.1	1.841350
23.818333	0.1	1.756460
23.820000	0.1	1.675365
23.821667	0.1	1.597735
23.823333	0.1	1.525474
23.825000	0.1	1.460565
23.826667	0.1	1.402581
23.828333	0.1	1.349268
23.830000	0.1	1.298795
23.831667	0.1	1.250790
23.833333	0.1	1.205713
23.835000	0.1	1.163664
23.836667	0.1	1.123790
23.838333	0.1	1.085368
23.840000	0.1	1.048925
23.841667	0.1	1.015556
23.843333	0.1	0.985577
23.845000	0.1	0.958117
23.846667	0.1	0.931844
23.848333	0.1	0.906112
23.850000	0.1	0.881297
23.851667	0.1	0.857790
23.853333	0.1	0.835340
23.855000	0.1	0.813752
23.856667	0.1	0.792900
23.858333	0.1	0.772453
23.860000	0.1	0.753282
23.861667	0.1	0.738413
23.863333	0.1	0.730758
23.865000	0.1	0.729673
23.866667	0.1	0.730855
23.868333	0.1	0.729817
23.870000	0.1	0.724695
23.871667	0.1	0.716411
23.873333	0.1	0.707037
23.875000	0.1	0.698110
23.876667	0.1	0.690063
23.878333	0.1	0.682902
23.880000	0.1	0.677020
23.881667	0.1	0.673141
23.883333	0.1	0.672033
23.885000	0.1	0.674170
23.886667	0.1	0.678990
23.888333	0.1	0.684601
23.890000	0.1	0.688462
23.891667	0.1	0.689058
23.893333	0.1	0.686971
23.895000	0.1	0.683796
23.896667	0.1	0.681030
23.898333	0.1	0.679526
23.900000	0.1	0.678361
23.901667	0.1	0.675563
23.903333	0.1	0.670408
23.905000	0.1	0.663535
23.906667	0.1	0.655921
23.908333	0.1	0.649365
23.910000	0.1	0.646575
23.911667	0.1	0.649113
23.913333	0.1	0.655386
23.915000	0.1	0.661626
23.916667	0.1	0.665104
23.918333	0.1	0.665789
23.920000	0.1	0.664485
23.921667	0.1	0.660648
23.923333	0.1	0.653774
23.925000	0.1	0.645262
23.926667	0.1	0.637295
23.928333	0.1	0.631092
23.930000	0.1	0.627390
23.931667	0.1	0.627320
23.933333	0.1	0.630855
23.935000	0.1	0.635493
23.936667	0.1	0.638119
23.938333	0.1	0.636941
23.940000	0.1	0.631628
23.941667	0.1	0.623018
23.943333	0.1	0.612959
23.945000	0.1	0.604028
23.946667	0.1	0.598161
23.948333	0.1	0.595246
23.950000	0.1	0.593858
23.951667	0.1	0.593089
23.953333	0.1	0.593071
23.955000	0.1	0.594426
23.956667	0.1	0.596591
23.958333	0.1	0.597062
23.960000	0.1	0.593588
23.961667	0.1	0.586696
23.963333	0.1	0.579488
23.965000	0.1	0.575073
23.966667	0.1	0.574426
23.968333	0.1	0.576447
23.970000	0.1	0.579748
23.971667	0.1	0.583408
23.973333	0.1	0.586463
23.975000	0.1	0.587995
23.976667	0.1	0.588098
23.978333	0.1	0.587809
23.980000	0.1	0.588102
23.981667	0.1	0.589378
23.983333	0.1	0.591050
23.985000	0.1	0.591893
23.986667	0.1	0.591357
23.988333	0.1	0.589360
23.990000	0.1	0.585755
23.991667	0.1	0.581099
23.993333	0.1	0.576503
23.995000	0.1	0.572829
23.996667	0.1	0.570798
23.998333	0.1	0.571152
24.000000	0.1	0.574319
24.001667	0.1	0.579488
24.003333	0.1	0.584037
24.005000	0.1	0.585243
24.006667	0.1	0.582580
24.008333	0.1	0.577695
24.010000	0.1	0.572950
24.011667	0.1	0.570342
24.013333	0.1	0.570258
24.015000	0.1	0.570761
24.016667	0.1	0.569667
24.018333	0.1	0.566980
24.020000	0.1	0.564652
24.021667	0.1	0.564633
24.023333	0.1	0.567157
24.025000	0.1	0.569862
24.026667	0.1	0.569252
24.028333	0.1	0.564191
24.030000	0.1	0.557373
24.031667	0.1	0.552842
24.033333	0.1	0.553224
24.035000	0.1	0.559101
24.036667	0.1	0.568903
24.038333	0.1	0.579129
24.040000	0.1	0.585620
24.041667	0.1	0.585900
24.043333	0.1	0.581667
24.045000	0.1	0.578193
24.046667	0.1	0.579706
24.048333	0.1	0.586216
24.050000	0.1	0.594356
24.051667	0.1	0.599921
24.053333	0.1	0.600074
24.055000	0.1	0.594747
24.056667	0.1	0.586845
24.058333	0.1	0.580908
24.060000	0.1	0.580931
24.061667	0.1	0.588475
24.063333	0.1	0.601509
24.065000	0.1	0.615539
24.066667	0.1	0.626147
24.068333	0.1	0.630477
24.070000	0.1	0.628401
24.071667	0.1	0.623153
24.073333	0.1	0.618971
24.075000	0.1	0.617802
24.076667	0.1	0.619157
24.078333	0.1	0.621863
24.080000	0.1	0.624731
24.081667	0.1	0.626873
24.083333	0.1	0.628144
24.085000	0.1	0.628834
24.086667	0.1	0.629071
24.088333	0.1	0.628955
24.090000	0.1	0.628973
24.091667	0.1	0.629998
24.093333	0.1	0.633015
24.095000	0.1	0.638138
24.096667	0.1	0.643902
24.098333	0.1	0.648424
24.100000	0.1	0.650962
24.101667	0.1	0.652196
24.103333	0.1	0.653835
24.105000	0.1	0.657905
24.106667	0.1	0.664904
24.108333	0.1	0.672662
24.110000	0.1	0.678021
24.111667	0.1	0.679377
24.113333	0.1	0.677686
24.115000	0.1	0.676219
24.116667	0.1	0.677677
24.118333	0.1	0.681193
24.120000	0.1	0.683907
24.121667	0.1	0.684173
24.123333	0.1	0.682743
24.125000	0.1	0.682143
24.126667	0.1	0.683959
24.128333	0.1	0.686841
24.130000	0.1	0.687949
24.131667	0.1	0.685509
24.133333	0.1	0.680173
24.135000	0.1	0.675106
24.136667	0.1	0.673425
24.138333	0.1	0.674929
24.140000	0.1	0.677193
24.141667	0.1	0.679404
24.143333	0.1	0.682604
24.145000	0.1	0.687209
24.146667	0.1	0.692024
24.148333	0.1	0.695297
24.150000	0.1	0.695991
24.151667	0.1	0.694250
24.153333	0.1	0.691102
24.155000	0.1	0.688126
24.156667	0.1	0.687055
24.158333	0.1	0.689020
24.160000	0.1	0.693919
24.161667	0.1	0.699707
24.163333	0.1	0.703097
24.165000	0.1	0.702543
24.166667	0.1	0.699973
24.168333	0.1	0.698441
24.170000	0.1	0.699372
24.171667	0.1	0.702352
24.173333	0.1	0.706520
24.175000	0.1	0.711419
24.176667	0.1	0.716951
24.178333	0.1	0.723125
24.180000	0.1	0.729533
24.181667	0.1	0.735465
24.183333	0.1	0.740797
24.185000	0.1	0.746353
24.186667	0.1	0.752974
24.188333	0.1	0.760006
24.190000	0.1	0.765352
24.191667	0.1	0.767722
24.193333	0.1	0.767647
24.195000	0.1	0.766246
24.196667	0.1	0.764942
24.198333	0.1	0.766064
24.200000	0.1	0.771740
24.201667	0.1	0.781915
24.203333	0.1	0.793887
24.205000	0.1	0.803936
24.206667	0.1	0.809268
24.208333	0.1	0.809650
24.210000	0.1	0.807978
24.211667	0.1	0.807969
24.213333	0.1	0.811084
24.215000	0.1	0.816691
24.216667	0.1	0.823010
24.218333	0.1	0.826982
24.220000	0.1	0.826349
24.221667	0.1	0.822418
24.223333	0.1	0.818344
24.225000	0.1	0.815652
24.226667	0.1	0.813999
24.228333	0.1	0.812639
24.230000	0.1	0.810786
24.231667	0.1	0.807685
24.233333	0.1	0.803191
24.235000	0.1	0.798032
24.236667	0.1	0.793641
24.238333	0.1	0.791266
24.240000	0.1	0.791340
24.241667	0.1	0.793855
24.243333	0.1	0.798069
24.245000	0.1	0.801934
24.246667	0.1	0.803224
24.248333	0.1	0.801147
24.250000	0.1	0.796802
24.251667	0.1	0.792155
24.253333	0.1	0.788230
24.255000	0.1	0.783885
24.256667	0.1	0.776770
24.258333	0.1	0.766297
24.260000	0.1	0.755028
24.261667	0.1	0.746632
24.263333	0.1	0.742655
24.265000	0.1	0.741468
24.266667	0.1	0.740332
24.268333	0.1	0.737370
24.270000	0.1	0.731517
24.271667	0.1	0.722487
24.273333	0.1	0.711107
24.275000	0.1	0.699270
24.276667	0.1	0.689714
24.278333	0.1	0.684694
24.280000	0.1	0.684238
24.281667	0.1	0.685854
24.283333	0.1	0.685416
24.285000	0.1	0.679404
24.286667	0.1	0.667539
24.288333	0.1	0.653011
24.290000	0.1	0.639646
24.291667	0.1	0.629541
24.293333	0.1	0.623241
24.295000	0.1	0.620359
24.296667	0.1	0.619958
24.298333	0.1	0.621052
24.300000	0.1	0.622398
24.301667	0.1	0.622221
24.303333	0.1	0.619162
24.305000	0.1	0.612773
24.306667	0.1	0.602663
24.308333	0.1	0.589252
24.310000	0.1	0.575632
24.311667	0.1	0.566156
24.313333	0.1	0.562933
24.315000	0.1	0.563981
24.316667	0.1	0.564987
24.318333	0.1	0.563287
24.320000	0.1	0.559110
24.321667	0.1	0.553895
24.323333	0.1	0.549005
24.325000	0.1	0.544917
24.326667	0.1	0.541294
24.328333	0.1	0.538235
24.330000	0.1	0.536763
24.331667	0.1	0.538020
24.333333	0.1	0.541504
24.335000	0.1	0.544190
24.336667	0.1	0.542509
24.338333	0.1	0.534928
24.340000	0.1	0.522747
24.341667	0.1	0.509485
24.343333	0.1	0.499138
24.345000	0.1	0.493824
24.346667	0.1	0.492712
24.348333	0.1	0.493377
24.350000	0.1	0.494220
24.351667	0.1	0.495622
24.353333	0.1	0.498788
24.355000	0.1	0.504060
24.356667	0.1	0.510029
24.358333	0.1	0.514230
24.360000	0.1	0.515478
24.361667	0.1	0.514672
24.363333	0.1	0.512940
24.365000	0.1	0.510802
24.366667	0.1	0.508926
24.368333	0.1	0.508395
24.370000	0.1	0.510039
24.371667	0.1	0.513629
24.373333	0.1	0.517787
24.375000	0.1	0.520488
24.376667	0.1	0.519808
24.378333	0.1	0.515091
24.380000	0.1	0.508227
24.381667	0.1	0.503291
24.383333	0.1	0.503720
24.385000	0.1	0.509070
24.386667	0.1	0.514751
24.388333	0.1	0.516009
24.390000	0.1	0.512218
24.391667	0.1	0.506532
24.393333	0.1	0.502248
24.395000	0.1	0.500241
24.396667	0.1	0.499035
24.398333	0.1	0.497210
24.400000	0.1	0.495296
24.401667	0.1	0.495235
24.403333	0.1	0.498905
24.405000	0.1	0.506807
24.406667	0.1	0.516926
24.408333	0.1	0.525699
24.410000	0.1	0.530868
24.411667	0.1	0.532903
24.413333	0.1	0.533825
24.415000	0.1	0.535017
24.416667	0.1	0.535632
24.418333	0.1	0.533410
24.420000	0.1	0.527492
24.421667	0.1	0.519594
24.423333	0.1	0.512539
24.425000	0.1	0.508749
24.426667	0.1	0.509364
24.428333	0.1	0.513680
24.430000	0.1	0.519548
24.431667	0.1	0.524721
24.433333	0.1	0.528260
24.435000	0.1	0.530640
24.436667	0.1	0.532176
24.438333	0.1	0.531916
24.440000	0.1	0.528991
24.441667	0.1	0.524498
24.443333	0.1	0.521140
24.445000	0.1	0.521024
24.446667	0.1	0.523976
24.448333	0.1	0.527906
24.450000	0.1	0.530090
24.451667	0.1	0.528251
24.453333	0.1	0.522197
24.455000	0.1	0.514546
24.456667	0.1	0.508716
24.458333	0.1	0.506700
24.460000	0.1	0.508130
24.461667	0.1	0.511096
24.463333	0.1	0.514379
24.465000	0.1	0.518425
24.466667	0.1	0.523468
24.468333	0.1	0.527943
24.470000	0.1	0.529797
24.471667	0.1	0.528567
24.473333	0.1	0.526016
24.475000	0.1	0.524782
24.476667	0.1	0.525946
24.478333	0.1	0.528591
24.480000	0.1	0.531548
24.481667	0.1	0.533848
24.483333	0.1	0.534416
24.485000	0.1	0.532614
24.486667	0.1	0.529145
24.488333	0.1	0.526141
24.490000	0.1	0.525638
24.491667	0.1	0.527953
24.493333	0.1	0.531678
24.495000	0.1	0.534821
24.496667	0.1	0.535641
24.498333	0.1	0.533066
24.500000	0.1	0.527250
24.501667	0.1	0.520041
24.503333	0.1	0.514709
24.505000	0.1	0.514416
24.506667	0.1	0.520241
24.508333	0.1	0.530249
24.510000	0.1	0.540460
24.511667	0.1	0.547175
24.513333	0.1	0.548838
24.515000	0.1	0.546314
24.516667	0.1	0.541629
24.518333	0.1	0.536912
24.520000	0.1	0.534118
24.521667	0.1	0.534183
24.523333	0.1	0.536200
24.525000	0.1	0.537895
24.526667	0.1	0.537108
24.528333	0.1	0.533634
24.530000	0.1	0.529811
24.531667	0.1	0.528451
24.533333	0.1	0.530295
24.535000	0.1	0.533755
24.536667	0.1	0.536488
24.538333	0.1	0.536763
24.540000	0.1	0.534239
24.541667	0.1	0.530346
24.543333	0.1	0.527767
24.545000	0.1	0.528437
24.546667	0.1	0.531557
24.548333	0.1	0.533918
24.550000	0.1	0.532484
24.551667	0.1	0.527063
24.553333	0.1	0.520563
24.555000	0.1	0.516386
24.556667	0.1	0.516102
24.558333	0.1	0.518709
24.560000	0.1	0.521508
24.561667	0.1	0.522784
24.563333	0.1	0.522994
24.565000	0.1	0.522709
24.566667	0.1	0.521648
24.568333	0.1	0.519524
24.570000	0.1	0.516078
24.571667	0.1	0.511701
24.573333	0.1	0.507603
24.575000	0.1	0.504749
24.576667	0.1	0.503571
24.578333	0.1	0.504018
24.580000	0.1	0.505187
24.581667	0.1	0.505741
24.583333	0.1	0.504944
24.585000	0.1	0.503357
24.586667	0.1	0.502430
24.588333	0.1	0.503352
24.590000	0.1	0.506123
24.591667	0.1	0.509759
24.593333	0.1	0.512553
24.595000	0.1	0.511738
24.596667	0.1	0.505573
24.598333	0.1	0.496777
24.600000	0.1	0.491058
24.601667	0.1	0.491906
24.603333	0.1	0.498528
24.605000	0.1	0.507748
24.606667	0.1	0.516488
24.608333	0.1	0.522914
24.610000	0.1	0.526411
24.611667	0.1	0.527287
24.613333	0.1	0.525992
24.615000	0.1	0.522556
24.616667	0.1	0.517573
24.618333	0.1	0.512870
24.620000	0.1	0.510230
24.621667	0.1	0.510071
24.623333	0.1	0.511683
24.625000	0.1	0.514025
24.626667	0.1	0.515892
24.628333	0.1	0.516810
24.630000	0.1	0.517759
24.631667	0.1	0.519711
24.633333	0.1	0.522537
24.635000	0.1	0.525434
24.636667	0.1	0.527371
24.638333	0.1	0.527799
24.640000	0.1	0.527082
24.641667	0.1	0.526188
24.643333	0.1	0.525997
24.645000	0.1	0.526654
24.646667	0.1	0.527729
24.648333	0.1	0.529089
24.650000	0.1	0.531059
24.651667	0.1	0.533652
24.653333	0.1	0.536009
24.655000	0.1	0.536833
24.656667	0.1	0.535864
24.658333	0.1	0.534118
24.660000	0.1	0.532381
24.661667	0.1	0.530481
24.663333	0.1	0.528255
24.665000	0.1	0.526565
24.666667	0.1	0.526542
24.668333	0.1	0.528060
24.670000	0.1	0.529932
24.671667	0.1	0.531157
24.673333	0.1	0.531301
24.675000	0.1	0.530579
24.676667	0.1	0.530155
24.678333	0.1	0.531264
24.680000	0.1	0.533713
24.681667	0.1	0.535999
24.683333	0.1	0.536521
24.685000	0.1	0.534630
24.686667	0.1	0.531152
24.688333	0.1	0.527911
24.690000	0.1	0.526388
24.691667	0.1	0.527184
24.693333	0.1	0.530239
24.695000	0.1	0.535129
24.696667	0.1	0.540996
24.698333	0.1	0.546328
24.700000	0.1	0.549150
24.701667	0.1	0.548162
24.703333	0.1	0.543469
24.705000	0.1	0.536796
24.706667	0.1	0.531063
24.708333	0.1	0.528633
24.710000	0.1	0.530020
24.711667	0.1	0.534551
24.713333	0.1	0.540582
24.715000	0.1	0.545285
24.716667	0.1	0.546030
24.718333	0.1	0.542379
24.720000	0.1	0.536595
24.721667	0.1	0.531985
24.723333	0.1	0.530151
24.725000	0.1	0.529792
24.726667	0.1	0.528065
24.728333	0.1	0.523450
24.730000	0.1	0.517541
24.731667	0.1	0.513401
24.733333	0.1	0.512842
24.735000	0.1	0.515804
24.736667	0.1	0.520712
24.738333	0.1	0.525108
24.740000	0.1	0.527049
24.741667	0.1	0.526314
24.743333	0.1	0.524530
24.745000	0.1	0.523557
24.746667	0.1	0.523371
24.748333	0.1	0.522481
24.750000	0.1	0.520111
24.751667	0.1	0.517233
24.753333	0.1	0.515324
24.755000	0.1	0.514570
24.756667	0.1	0.513936
24.758333	0.1	0.512637
24.760000	0.1	0.510560
24.761667	0.1	0.508181
24.763333	0.1	0.506863
24.765000	0.1	0.508339
24.766667	0.1	0.513047
24.768333	0.1	0.519375
24.770000	0.1	0.524991
24.771667	0.1	0.528381
24.773333	0.1	0.528963
24.775000	0.1	0.526556
24.776667	0.1	0.521466
24.778333	0.1	0.514654
24.780000	0.1	0.507399
24.781667	0.1	0.500907
24.783333	0.1	0.496008
24.785000	0.1	0.492814
24.786667	0.1	0.490653
24.788333	0.1	0.488409
24.790000	0.1	0.485480
24.791667	0.1	0.482919
24.793333	0.1	0.483273
24.795000	0.1	0.488628
24.796667	0.1	0.498351
24.798333	0.1	0.508660
24.800000	0.1	0.515417
24.801667	0.1	0.517014
24.803333	0.1	0.514095
24.805000	0.1	0.508600
24.806667	0.1	0.503929
24.808333	0.1	0.503385
24.810000	0.1	0.506644
24.811667	0.1	0.509890
24.813333	0.1	0.510118
24.815000	0.1	0.507375
24.816667	0.1	0.503613
24.818333	0.1	0.501447
24.820000	0.1	0.503431
24.821667	0.1	0.510444
24.823333	0.1	0.520218
24.825000	0.1	0.528605
24.826667	0.1	0.532931
24.828333	0.1	0.533066
24.830000	0.1	0.530179
24.831667	0.1	0.526286
24.833333	0.1	0.524004
24.835000	0.1	0.525294
24.836667	0.1	0.530174
24.838333	0.1	0.537038
24.840000	0.1	0.544018
24.841667	0.1	0.549355
24.843333	0.1	0.551422
24.845000	0.1	0.549951
24.846667	0.1	0.547017
24.848333	0.1	0.546062
24.850000	0.1	0.549313
24.851667	0.1	0.556367
24.853333	0.1	0.565457
24.855000	0.1	0.575036
24.856667	0.1	0.584270
24.858333	0.1	0.593262
24.860000	0.1	0.602542
24.861667	0.1	0.611921
24.863333	0.1	0.620154
24.865000	0.1	0.625760
24.866667	0.1	0.628228
24.868333	0.1	0.629318
24.870000	0.1	0.632950
24.871667	0.1	0.642189
24.873333	0.1	0.656061
24.875000	0.1	0.670999
24.876667	0.1	0.684857
24.878333	0.1	0.697952
24.880000	0.1	0.710627
24.881667	0.1	0.721635
24.883333	0.1	0.729482
24.885000	0.1	0.735121
24.886667	0.1	0.741952
24.888333	0.1	0.752821
24.890000	0.1	0.767792
24.891667	0.1	0.784378
24.893333	0.1	0.799270
24.895000	0.1	0.810642
24.896667	0.1	0.819759
24.898333	0.1	0.830269
24.900000	0.1	0.845334
24.901667	0.1	0.865310
24.903333	0.1	0.887695
24.905000	0.1	0.909027
24.906667	0.1	0.927206
24.908333	0.1	0.942438
24.910000	0.1	0.956990
24.911667	0.1	0.974042
24.913333	0.1	0.995654
24.915000	0.1	1.021540
24.916667	0.1	1.049940
24.918333	0.1	1.078728
24.920000	0.1	1.105764
24.921667	0.1	1.129266
24.923333	0.1	1.148437
24.925000	0.1	1.164256
24.926667	0.1	1.178887
24.928333	0.1	1.193522
24.930000	0.1	1.207502
24.931667	0.1	1.220009
24.933333	0.1	1.231348
24.935000	0.1	1.241993
24.936667	0.1	1.251646
24.938333	0.1	1.260205
24.940000	0.1	1.268550
24.941667	0.1	1.277877
24.943333	0.1	1.288783
24.945000	0.1	1.300592
24.946667	0.1	1.311344
24.948333	0.1	1.319214
24.950000	0.1	1.324276
24.951667	0.1	1.327926
24.953333	0.1	1.330590
24.955000	0.1	1.331358
24.956667	0.1	1.329528
24.958333	0.1	1.325570
24.960000	0.1	1.320941
24.961667	0.1	1.316438
24.963333	0.1	1.310823
24.965000	0.1	1.302445
24.966667	0.1	1.291749
24.968333	0.1	1.280988
24.970000	0.1	1.271633
24.971667	0.1	1.262859
24.973333	0.1	1.252913
24.975000	0.1	1.241118
24.976667	0.1	1.227404
24.978333	0.1	1.211064
24.980000	0.1	1.192167
24.981667	0.1	1.172908
24.983333	0.1	1.155306
24.985000	0.1	1.138835
24.986667	0.1	1.121289
24.988333	0.1	1.100856
24.990000	0.1	1.077489
24.991667	0.1	1.052944
24.993333	0.1	1.028995
24.995000	0.1	1.006629
24.996667	0.1	0.986769
24.998333	0.1	0.969945
25.000000	0.1	0.955649
25.001667	0.1	0.942810
25.003333	0.1	0.930335
25.005000	0.1	0.917092
25.006667	0.1	0.902112
25.008333	0.1	0.885418
25.010000	0.1	0.868281
25.011667	0.1	0.852179
25.013333	0.1	0.837711
25.015000	0.1	0.824207
25.016667	0.1	0.810027
25.018333	0.1	0.794120
25.020000	0.1	0.777612
25.021667	0.1	0.763307
25.023333	0.1	0.752877
25.025000	0.1	0.745282
25.026667	0.1	0.738292
25.028333	0.1	0.730478
25.030000	0.1	0.721388
25.031667	0.1	0.710702
25.033333	0.1	0.698054
25.035000	0.1	0.683861
25.036667	0.1	0.669342
25.038333	0.1	0.655963
25.040000	0.1	0.645183
25.041667	0.1	0.637346
25.043333	0.1	0.631190
25.045000	0.1	0.625881
25.046667	0.1	0.622123
25.048333	0.1	0.620447
25.050000	0.1	0.620014
25.051667	0.1	0.619465
25.053333	0.1	0.618012
25.055000	0.1	0.615572
25.056667	0.1	0.611912
25.058333	0.1	0.606417
25.060000	0.1	0.598412
25.061667	0.1	0.587571
25.063333	0.1	0.575320
25.065000	0.1	0.565588
25.066667	0.1	0.562081
25.068333	0.1	0.564605
25.070000	0.1	0.569182
25.071667	0.1	0.571692
25.073333	0.1	0.570752
25.075000	0.1	0.567399
25.076667	0.1	0.563185
25.078333	0.1	0.559092
25.080000	0.1	0.555809
25.081667	0.1	0.553923
25.083333	0.1	0.553401
25.085000	0.1	0.553341
25.086667	0.1	0.552740
25.088333	0.1	0.551706
25.090000	0.1	0.551166
25.091667	0.1	0.551129
25.093333	0.1	0.550179
25.095000	0.1	0.547464
25.096667	0.1	0.544242
25.098333	0.1	0.542225
25.100000	0.1	0.541443
25.101667	0.1	0.541005
25.103333	0.1	0.541131
25.105000	0.1	0.543194
25.106667	0.1	0.547473
25.108333	0.1	0.551986
25.110000	0.1	0.554258
25.111667	0.1	0.553126
25.113333	0.1	0.548405
25.115000	0.1	0.540679
25.116667	0.1	0.532246
25.118333	0.1	0.526696
25.120000	0.1	0.526276
25.121667	0.1	0.530109
25.123333	0.1	0.535250
25.125000	0.1	0.539492
25.126667	0.1	0.542533
25.128333	0.1	0.544661
25.130000	0.1	0.545802
25.131667	0.1	0.545811
25.133333	0.1	0.544307
25.135000	0.1	0.541066
25.136667	0.1	0.536889
25.138333	0.1	0.533480
25.140000	0.1	0.532470
25.141667	0.1	0.533913
25.143333	0.1	0.536414
25.145000	0.1	0.539026
25.146667	0.1	0.541196
25.148333	0.1	0.541904
25.150000	0.1	0.541117
25.151667	0.1	0.540637
25.153333	0.1	0.542137
25.155000	0.1	0.545108
25.156667	0.1	0.547203
25.158333	0.1	0.546309
25.160000	0.1	0.542067
25.161667	0.1	0.535836
25.163333	0.1	0.529974
25.165000	0.1	0.527054
25.166667	0.1	0.528460
25.168333	0.1	0.532889
25.170000	0.1	0.536856
25.171667	0.1	0.537974
25.173333	0.1	0.537210
25.175000	0.1	0.537271
25.176667	0.1	0.539869
25.178333	0.1	0.544498
25.180000	0.1	0.548945
25.181667	0.1	0.551073
25.183333	0.1	0.550617
25.185000	0.1	0.549210
25.186667	0.1	0.548474
25.188333	0.1	0.548973
25.190000	0.1	0.550705
25.191667	0.1	0.553126
25.193333	0.1	0.554873
25.195000	0.1	0.554835
25.196667	0.1	0.553606
25.198333	0.1	0.552949
25.200000	0.1	0.553993
25.201667	0.1	0.555795
25.203333	0.1	0.555678
25.205000	0.1	0.551934
25.206667	0.1	0.546537
25.208333	0.1	0.543902
25.210000	0.1	0.546677
25.211667	0.1	0.553732
25.213333	0.1	0.561471
25.215000	0.1	0.566351
25.216667	0.1	0.567329
25.218333	0.1	0.566491
25.220000	0.1	0.567017
25.221667	0.1	0.570314
25.223333	0.1	0.575394
25.225000	0.1	0.581010
25.226667	0.1	0.587413
25.228333	0.1	0.595516
25.230000	0.1	0.605285
25.231667	0.1	0.615241
25.233333	0.1	0.623083
25.235000	0.1	0.627320
25.236667	0.1	0.628703
25.238333	0.1	0.629486
25.240000	0.1	0.631013
25.241667	0.1	0.632918
25.243333	0.1	0.634459
25.245000	0.1	0.636117
25.246667	0.1	0.639739
25.248333	0.1	0.646799
25.250000	0.1	0.656703
25.251667	0.1	0.667032
25.253333	0.1	0.675418
25.255000	0.1	0.681807
25.256667	0.1	0.688569
25.258333	0.1	0.698054
25.260000	0.1	0.710995
25.261667	0.1	0.726948
25.263333	0.1	0.744672
25.265000	0.1	0.762008
25.266667	0.1	0.776951
25.268333	0.1	0.789543
25.270000	0.1	0.802167
25.271667	0.1	0.817315
25.273333	0.1	0.834977
25.275000	0.1	0.852472
25.276667	0.1	0.867052
25.278333	0.1	0.878572
25.280000	0.1	0.889427
25.281667	0.1	0.902498
25.283333	0.1	0.918913
25.285000	0.1	0.937534
25.286667	0.1	0.956794
25.288333	0.1	0.975793
25.290000	0.1	0.993749
25.291667	0.1	1.010769
25.293333	0.1	1.028781
25.295000	0.1	1.050001
25.296667	0.1	1.075030
25.298333	0.1	1.102258
25.300000	0.1	1.128828
25.301667	0.1	1.153424
25.303333	0.1	1.177434
25.305000	0.1	1.202594
25.306667	0.1	1.229229
25.308333	0.1	1.257048
25.310000	0.1	1.286566
25.311667	0.1	1.319037
25.313333	0.1	1.354530
25.315000	0.1	1.391433
25.316667	0.1	1.428458
25.318333	0.1	1.465878
25.320000	0.1	1.504738
25.321667	0.1	1.545162
25.323333	0.1	1.586066
25.325000	0.1	1.626792
25.326667	0.1	1.668236
25.328333	0.1	1.712157
25.330000	0.1	1.759832
25.331667	0.1	1.811660
25.333333	0.1	1.867586
25.335000	0.1	1.926804
25.336667	0.1	1.987289
25.338333	0.1	2.046451
25.340000	0.1	2.102503
25.341667	0.1	2.155937
25.343333	0.1	2.209563
25.345000	0.1	2.266429
25.346667	0.1	2.328400
25.348333	0.1	2.396125
25.350000	0.1	2.468433
25.351667	0.1	2.542553
25.353333	0.1	2.615894
25.355000	0.1	2.687178
25.356667	0.1	2.756203
25.358333	0.1	2.823318
25.360000	0.1	2.889568
25.361667	0.1	2.956325
25.363333	0.1	3.023893
25.365000	0.1	3.090794
25.366667	0.1	3.154152
25.368333	0.1	3.210772
25.370000	0.1	3.259014
25.371667	0.1	3.299890
25.373333	0.1	3.336468
25.375000	0.1	3.372319
25.376667	0.1	3.409404
25.378333	0.1	3.446401
25.380000	0.1	3.479426
25.381667	0.1	3.504856
25.383333	0.1	3.521373
25.385000	0.1	3.529801
25.386667	0.1	3.532148
25.388333	0.1	3.531026
25.390000	0.1	3.528628
25.391667	0.1	3.525256
25.393333	0.1	3.518686
25.395000	0.1	3.505503
25.396667	0.1	3.483472
25.398333	0.1	3.453051
25.400000	0.1	3.416985
25.401667	0.1	3.378061
25.403333	0.1	3.337110
25.405000	0.1	3.293180
25.406667	0.1	3.244383
25.408333	0.1	3.189170
25.410000	0.1	3.128662
25.411667	0.1	3.066729
25.413333	0.1	3.006761
25.415000	0.1	2.949303
25.416667	0.1	2.892381
25.418333	0.1	2.832701
25.420000	0.1	2.767509
25.421667	0.1	2.696798
25.423333	0.1	2.623452
25.425000	0.1	2.551074
25.426667	0.1	2.481756
25.428333	0.1	2.415879
25.430000	0.1	2.353285
25.431667	0.1	2.293657
25.433333	0.1	2.236399
25.435000	0.1	2.180892
25.436667	0.1	2.126722
25.438333	0.1	2.073990
25.440000	0.1	2.022898
25.441667	0.1	1.972714
25.443333	0.1	1.922147
25.445000	0.1	1.870422
25.446667	0.1	1.817592
25.448333	0.1	1.764540
25.450000	0.1	1.712665
25.451667	0.1	1.662988
25.453333	0.1	1.615961
25.455000	0.1	1.572762
25.456667	0.1	1.535350
25.458333	0.1	1.504114
25.460000	0.1	1.476845
25.461667	0.1	1.450283
25.463333	0.1	1.421850
25.465000	0.1	1.390348
25.466667	0.1	1.356341
25.468333	0.1	1.322087
25.470000	0.1	1.290203
25.471667	0.1	1.261816
25.473333	0.1	1.235926
25.475000	0.1	1.210445
25.476667	0.1	1.184051
25.478333	0.1	1.157559
25.480000	0.1	1.133513
25.481667	0.1	1.113946
25.483333	0.1	1.098374
25.485000	0.1	1.084395
25.486667	0.1	1.069689
25.488333	0.1	1.053186
25.490000	0.1	1.035444
25.491667	0.1	1.018229
25.493333	0.1	1.003304
25.495000	0.1	0.991323
25.496667	0.1	0.981516
25.498333	0.1	0.972371
25.500000	0.1	0.962960
25.501667	0.1	0.953688
25.503333	0.1	0.946042
25.505000	0.1	0.941386
25.506667	0.1	0.939737
25.508333	0.1	0.939230
25.510000	0.1	0.937120
25.511667	0.1	0.931760
25.513333	0.1	0.923742
25.515000	0.1	0.915695
25.516667	0.1	0.910815
25.518333	0.1	0.910359
25.520000	0.1	0.912584
25.521667	0.1	0.914829
25.523333	0.1	0.915728
25.525000	0.1	0.915444
25.526667	0.1	0.915336
25.528333	0.1	0.917376
25.530000	0.1	0.922498
25.531667	0.1	0.929800
25.533333	0.1	0.937744
25.535000	0.1	0.944599
25.536667	0.1	0.947835
25.538333	0.1	0.945716
25.540000	0.1	0.940063
25.541667	0.1	0.935774
25.543333	0.1	0.936738
25.545000	0.1	0.942969
25.546667	0.1	0.951588
25.548333	0.1	0.959192
25.550000	0.1	0.963490
25.551667	0.1	0.964040
25.553333	0.1	0.962475
25.555000	0.1	0.961698
25.556667	0.1	0.963658
25.558333	0.1	0.967751
25.560000	0.1	0.971891
25.561667	0.1	0.974578
25.563333	0.1	0.975267
25.565000	0.1	0.973144
25.566667	0.1	0.967155
25.568333	0.1	0.957646
25.570000	0.1	0.947039
25.571667	0.1	0.938186
25.573333	0.1	0.931472
25.575000	0.1	0.924254
25.576667	0.1	0.913800
25.578333	0.1	0.899993
25.580000	0.1	0.885027
25.581667	0.1	0.871038
25.583333	0.1	0.858763
25.585000	0.1	0.848481
25.586667	0.1	0.840812
25.588333	0.1	0.835247
25.590000	0.1	0.829417
25.591667	0.1	0.820919
25.593333	0.1	0.808830
25.595000	0.1	0.793980
25.596667	0.1	0.778274
25.598333	0.1	0.762790
25.600000	0.1	0.746842
25.601667	0.1	0.729407
25.603333	0.1	0.710948
25.605000	0.1	0.693309
25.606667	0.1	0.677994
25.608333	0.1	0.665607
25.610000	0.1	0.656438
25.611667	0.1	0.650506
25.613333	0.1	0.647139
25.615000	0.1	0.644661
25.616667	0.1	0.640792
25.618333	0.1	0.634026
25.620000	0.1	0.624321
25.621667	0.1	0.612685
25.623333	0.1	0.600894
25.625000	0.1	0.590985
25.626667	0.1	0.583855
25.628333	0.1	0.578226
25.630000	0.1	0.571799
25.631667	0.1	0.563804
25.633333	0.1	0.555399
25.635000	0.1	0.547701
25.636667	0.1	0.541471
25.638333	0.1	0.537811
25.640000	0.1	0.536488
25.641667	0.1	0.534961
25.643333	0.1	0.530579
25.645000	0.1	0.522989
25.646667	0.1	0.514076
25.648333	0.1	0.506397
25.650000	0.1	0.501680
25.651667	0.1	0.499976
25.653333	0.1	0.499706
25.655000	0.1	0.499105
25.656667	0.1	0.497578
25.658333	0.1	0.496083
25.660000	0.1	0.496199
25.661667	0.1	0.497978
25.663333	0.1	0.499277
25.665000	0.1	0.498081
25.666667	0.1	0.494821
25.668333	0.1	0.491659
25.670000	0.1	0.490416
25.671667	0.1	0.491971
25.673333	0.1	0.495706
25.675000	0.1	0.498868
25.676667	0.1	0.498202
25.678333	0.1	0.492632
25.680000	0.1	0.483664
25.681667	0.1	0.474299
25.683333	0.1	0.467529
25.685000	0.1	0.464413
25.686667	0.1	0.463934
25.688333	0.1	0.464781
25.690000	0.1	0.466043
25.691667	0.1	0.466951
25.693333	0.1	0.467431
25.695000	0.1	0.468474
25.696667	0.1	0.471021
25.698333	0.1	0.474369
25.700000	0.1	0.476693
25.701667	0.1	0.477084
25.703333	0.1	0.476125
25.705000	0.1	0.474732
25.706667	0.1	0.473321
25.708333	0.1	0.471780
25.710000	0.1	0.470066
25.711667	0.1	0.468697
25.713333	0.1	0.468381
25.715000	0.1	0.469759
25.716667	0.1	0.473466
25.718333	0.1	0.478840
25.720000	0.1	0.483003
25.721667	0.1	0.482709
25.723333	0.1	0.476991
25.725000	0.1	0.467771
25.726667	0.1	0.458597
25.728333	0.1	0.452800
25.730000	0.1	0.451687
25.731667	0.1	0.454048
25.733333	0.1	0.457428
25.735000	0.1	0.459421
25.736667	0.1	0.458770
25.738333	0.1	0.456735
25.740000	0.1	0.456381
25.741667	0.1	0.459887
25.743333	0.1	0.466756
25.745000	0.1	0.474202
25.746667	0.1	0.478774
25.748333	0.1	0.478672
25.750000	0.1	0.474704
25.751667	0.1	0.469009
25.753333	0.1	0.463664
25.755000	0.1	0.460441
25.756667	0.1	0.460232
25.758333	0.1	0.462029
25.760000	0.1	0.463198
25.761667	0.1	0.461843
25.763333	0.1	0.458811
25.765000	0.1	0.456334
25.766667	0.1	0.455459
25.768333	0.1	0.455533
25.770000	0.1	0.455999
25.771667	0.1	0.457508
25.773333	0.1	0.460544
25.775000	0.1	0.463962
25.776667	0.1	0.466071
25.778333	0.1	0.465964
25.780000	0.1	0.463119
25.781667	0.1	0.457456
25.783333	0.1	0.450700
25.785000	0.1	0.446239
25.786667	0.1	0.446299
25.788333	0.1	0.449624
25.790000	0.1	0.452534
25.791667	0.1	0.452120
25.793333	0.1	0.448744
25.795000	0.1	0.445782
25.796667	0.1	0.446471
25.798333	0.1	0.450523
25.800000	0.1	0.453833
25.801667	0.1	0.452166
25.803333	0.1	0.445177
25.805000	0.1	0.436367
25.806667	0.1	0.430271
25.808333	0.1	0.430001
25.810000	0.1	0.435258
25.811667	0.1	0.442509
25.813333	0.1	0.447654
25.815000	0.1	0.448320
25.816667	0.1	0.444981
25.818333	0.1	0.440329
25.820000	0.1	0.436455
25.821667	0.1	0.433456
25.823333	0.1	0.431123
25.825000	0.1	0.429843
25.826667	0.1	0.429810
25.828333	0.1	0.431049
25.830000	0.1	0.433787
25.831667	0.1	0.437414
25.833333	0.1	0.440273
25.835000	0.1	0.441349
25.836667	0.1	0.440688
25.838333	0.1	0.438299
25.840000	0.1	0.434062
25.841667	0.1	0.428692
25.843333	0.1	0.424320
25.845000	0.1	0.423486
25.846667	0.1	0.427063
25.848333	0.1	0.432800
25.850000	0.1	0.437032
25.851667	0.1	0.437801
25.853333	0.1	0.435822
25.855000	0.1	0.433093
25.856667	0.1	0.431295
25.858333	0.1	0.431323
25.860000	0.1	0.432492
25.861667	0.1	0.432367
25.863333	0.1	0.429368
25.865000	0.1	0.424744
25.866667	0.1	0.421111
25.868333	0.1	0.420590
25.870000	0.1	0.423579
25.871667	0.1	0.427575
25.873333	0.1	0.428907
25.875000	0.1	0.426406
25.876667	0.1	0.421810
25.878333	0.1	0.417163
25.880000	0.1	0.413572
25.881667	0.1	0.412287
25.883333	0.1	0.415021
25.885000	0.1	0.421461
25.886667	0.1	0.427980
25.888333	0.1	0.430858
25.890000	0.1	0.429889
25.891667	0.1	0.428259
25.893333	0.1	0.429647
25.895000	0.1	0.435426
25.896667	0.1	0.443594
25.898333	0.1	0.449978
25.900000	0.1	0.451459
25.901667	0.1	0.448152
25.903333	0.1	0.442662
25.905000	0.1	0.438332
25.906667	0.1	0.437223
25.908333	0.1	0.439095
25.910000	0.1	0.442746
25.911667	0.1	0.447016
25.913333	0.1	0.450024
25.915000	0.1	0.449512
25.916667	0.1	0.445237
25.918333	0.1	0.440222
25.920000	0.1	0.438029
25.921667	0.1	0.438862
25.923333	0.1	0.439561
25.925000	0.1	0.437349
25.926667	0.1	0.432571
25.928333	0.1	0.428306
25.930000	0.1	0.428110
25.931667	0.1	0.433186
25.933333	0.1	0.440534
25.935000	0.1	0.445493
25.936667	0.1	0.446290
25.938333	0.1	0.444320
25.940000	0.1	0.441740
25.941667	0.1	0.440460
25.943333	0.1	0.441340
25.945000	0.1	0.443654
25.946667	0.1	0.445973
25.948333	0.1	0.446700
25.950000	0.1	0.444967
25.951667	0.1	0.442509
25.953333	0.1	0.442676
25.955000	0.1	0.446872
25.956667	0.1	0.453447
25.958333	0.1	0.459449
25.960000	0.1	0.462439
25.961667	0.1	0.461433
25.963333	0.1	0.456907
25.965000	0.1	0.450439
25.966667	0.1	0.444306
25.968333	0.1	0.440422
25.970000	0.1	0.439119
25.971667	0.1	0.439039
25.973333	0.1	0.438462
25.975000	0.1	0.436795
25.976667	0.1	0.435007
25.978333	0.1	0.434630
25.980000	0.1	0.436138
25.981667	0.1	0.438499
25.983333	0.1	0.440194
25.985000	0.1	0.440027
25.986667	0.1	0.437349
25.988333	0.1	0.432516
25.990000	0.1	0.427412
25.991667	0.1	0.424650
25.993333	0.1	0.425330
25.995000	0.1	0.428408
25.996667	0.1	0.432353
25.998333	0.1	0.435915
26.000000	0.1	0.438020
26.001667	0.1	0.438755
26.003333	0.1	0.439715
26.005000	0.1	0.441973
26.006667	0.1	0.444432
26.008333	0.1	0.445349
26.010000	0.1	0.444581
26.011667	0.1	0.443198
26.013333	0.1	0.442495
26.015000	0.1	0.444157
26.016667	0.1	0.449121
26.018333	0.1	0.455794
26.020000	0.1	0.461484
26.021667	0.1	0.464981
26.023333	0.1	0.466220
26.025000	0.1	0.464721
26.026667	0.1	0.459752
26.028333	0.1	0.451491
26.030000	0.1	0.441405
26.031667	0.1	0.431580
26.033333	0.1	0.424134
26.035000	0.1	0.421046
26.036667	0.1	0.423403
26.038333	0.1	0.429722
26.040000	0.1	0.435654
26.041667	0.1	0.436897
26.043333	0.1	0.432818
26.045000	0.1	0.426508
26.046667	0.1	0.422164
26.048333	0.1	0.422620
26.050000	0.1	0.427729
26.051667	0.1	0.434397
26.053333	0.1	0.439128
26.055000	0.1	0.440991
26.056667	0.1	0.441810
26.058333	0.1	0.443677
26.060000	0.1	0.446620
26.061667	0.1	0.448609
26.063333	0.1	0.447910
26.065000	0.1	0.444851
26.066667	0.1	0.441009
26.068333	0.1	0.437917
26.070000	0.1	0.436646
26.071667	0.1	0.437559
26.073333	0.1	0.439696
26.075000	0.1	0.440972
26.076667	0.1	0.440194
26.078333	0.1	0.438676
26.080000	0.1	0.438974
26.081667	0.1	0.442546
26.083333	0.1	0.449163
26.085000	0.1	0.457652
26.086667	0.1	0.466616
26.088333	0.1	0.475119
26.090000	0.1	0.482849
26.091667	0.1	0.489131
26.093333	0.1	0.492525
26.095000	0.1	0.492232
26.096667	0.1	0.489298
26.098333	0.1	0.486011
26.100000	0.1	0.484632
26.101667	0.1	0.486495
26.103333	0.1	0.491133
26.105000	0.1	0.496376
26.106667	0.1	0.500064
26.108333	0.1	0.502104
26.110000	0.1	0.504479
26.111667	0.1	0.508926
26.113333	0.1	0.514886
26.115000	0.1	0.520055
26.116667	0.1	0.522635
26.118333	0.1	0.523315
26.120000	0.1	0.524945
26.121667	0.1	0.529550
26.123333	0.1	0.536363
26.125000	0.1	0.543110
26.126667	0.1	0.548218
26.128333	0.1	0.551618
26.130000	0.1	0.554053
26.131667	0.1	0.556321
26.133333	0.1	0.559865
26.135000	0.1	0.566579
26.136667	0.1	0.576773
26.138333	0.1	0.588843
26.140000	0.1	0.601765
26.141667	0.1	0.615893
26.143333	0.1	0.631013
26.145000	0.1	0.646114
26.146667	0.1	0.660955
26.148333	0.1	0.675810
26.150000	0.1	0.690408
26.151667	0.1	0.703665
26.153333	0.1	0.714101
26.155000	0.1	0.720969
26.156667	0.1	0.725333
26.158333	0.1	0.729500
26.160000	0.1	0.735596
26.161667	0.1	0.744937
26.163333	0.1	0.758180
26.165000	0.1	0.774893
26.166667	0.1	0.792821
26.168333	0.1	0.809198
26.170000	0.1	0.823117
26.171667	0.1	0.835517
26.173333	0.1	0.847075
26.175000	0.1	0.857981
26.176667	0.1	0.869441
26.178333	0.1	0.883555
26.180000	0.1	0.901800
26.181667	0.1	0.924496
26.183333	0.1	0.950769
26.185000	0.1	0.977921
26.186667	0.1	1.002210
26.188333	0.1	1.022215
26.190000	0.1	1.040511
26.191667	0.1	1.061130
26.193333	0.1	1.086416
26.195000	0.1	1.115967
26.196667	0.1	1.147739
26.198333	0.1	1.180214
26.200000	0.1	1.212978
26.201667	0.1	1.245812
26.203333	0.1	1.278482
26.205000	0.1	1.310878
26.206667	0.1	1.343382
26.208333	0.1	1.378157
26.210000	0.1	1.418828
26.211667	0.1	1.467122
26.213333	0.1	1.520570
26.215000	0.1	1.574312
26.216667	0.1	1.624604
26.218333	0.1	1.670490
26.220000	0.1	1.713377
26.221667	0.1	1.756256
26.223333	0.1	1.802491
26.225000	0.1	1.853793
26.226667	0.1	1.908746
26.228333	0.1	1.963498
26.230000	0.1	2.014637
26.231667	0.1	2.061916
26.233333	0.1	2.108444
26.235000	0.1	2.158019
26.236667	0.1	2.211677
26.238333	0.1	2.267035
26.240000	0.1	2.320535
26.241667	0.1	2.369457
26.243333	0.1	2.413080
26.245000	0.1	2.453392
26.246667	0.1	2.493705
26.248333	0.1	2.535288
26.250000	0.1	2.575838
26.251667	0.1	2.611582
26.253333	0.1	2.640132
26.255000	0.1	2.661762
26.256667	0.1	2.678651
26.258333	0.1	2.692700
26.260000	0.1	2.704249
26.261667	0.1	2.712598
26.263333	0.1	2.717120
26.265000	0.1	2.717716
26.266667	0.1	2.714624
26.268333	0.1	2.707830
26.270000	0.1	2.696807
26.271667	0.1	2.680928
26.273333	0.1	2.660295
26.275000	0.1	2.635610
26.276667	0.1	2.606576
26.278333	0.1	2.571484
26.280000	0.1	2.529989
26.281667	0.1	2.484829
26.283333	0.1	2.439292
26.285000	0.1	2.393951
26.286667	0.1	2.346630
26.288333	0.1	2.294760
26.290000	0.1	2.237726
26.291667	0.1	2.177744
26.293333	0.1	2.118750
26.295000	0.1	2.063708
26.296667	0.1	2.012402
26.298333	0.1	1.961933
26.300000	0.1	1.909542
26.301667	0.1	1.854091
26.303333	0.1	1.795520
26.305000	0.1	1.734868
26.306667	0.1	1.674364
26.308333	0.1	1.616213
26.310000	0.1	1.561088
26.311667	0.1	1.507588
26.313333	0.1	1.453315
26.315000	0.1	1.396993
26.316667	0.1	1.339768
26.318333	0.1	1.284769
26.320000	0.1	1.235204
26.321667	0.1	1.192321
26.323333	0.1	1.154435
26.325000	0.1	1.118062
26.326667	0.1	1.080423
26.328333	0.1	1.040660
26.330000	0.1	0.999332
26.331667	0.1	0.958219
26.333333	0.1	0.920380
26.335000	0.1	0.888831
26.336667	0.1	0.864272
26.338333	0.1	0.843825
26.340000	0.1	0.823103
26.341667	0.1	0.799918
26.343333	0.1	0.775522
26.345000	0.1	0.752369
26.346667	0.1	0.731689
26.348333	0.1	0.713151
26.350000	0.1	0.695689
26.351667	0.1	0.678557
26.353333	0.1	0.661258
26.355000	0.1	0.643195
26.356667	0.1	0.624629
26.358333	0.1	0.607371
26.360000	0.1	0.593551
26.361667	0.1	0.583595
26.363333	0.1	0.575604
26.365000	0.1	0.566649
26.366667	0.1	0.554845
26.368333	0.1	0.540940
26.370000	0.1	0.527599
26.371667	0.1	0.517317
26.373333	0.1	0.511338
26.375000	0.1	0.509033
26.376667	0.1	0.507860
26.378333	0.1	0.505061
26.380000	0.1	0.499329
26.381667	0.1	0.491072
26.383333	0.1	0.481899
26.385000	0.1	0.473987
26.386667	0.1	0.469191
26.388333	0.1	0.468302
26.390000	0.1	0.470653
26.391667	0.1	0.473950
26.393333	0.1	0.474979
26.395000	0.1	0.471883
26.396667	0.1	0.466271
26.398333	0.1	0.462211
26.400000	0.1	0.462318
26.401667	0.1	0.465224
26.403333	0.1	0.467314
26.405000	0.1	0.466178
26.406667	0.1	0.461689
26.408333	0.1	0.455319
26.410000	0.1	0.449596
26.411667	0.1	0.446779
26.413333	0.1	0.447594
26.415000	0.1	0.450779
26.416667	0.1	0.453051
26.418333	0.1	0.451310
26.420000	0.1	0.445270
26.421667	0.1	0.437000
26.423333	0.1	0.429559
26.425000	0.1	0.426238
26.426667	0.1	0.428562
26.428333	0.1	0.435240
26.430000	0.1	0.443561
26.431667	0.1	0.450932
26.433333	0.1	0.455710
26.435000	0.1	0.457587
26.436667	0.1	0.457200
26.438333	0.1	0.455487
26.440000	0.1	0.453391
26.441667	0.1	0.451291
26.443333	0.1	0.448767
26.445000	0.1	0.445950
26.446667	0.1	0.444469
26.448333	0.1	0.445377
26.450000	0.1	0.446970
26.451667	0.1	0.446918
26.453333	0.1	0.445899
26.455000	0.1	0.446453
26.456667	0.1	0.449070
26.458333	0.1	0.451440
26.460000	0.1	0.450648
26.461667	0.1	0.445349
26.463333	0.1	0.437032
26.465000	0.1	0.429107
26.466667	0.1	0.423682
26.468333	0.1	0.420054
26.470000	0.1	0.416925
26.471667	0.1	0.414769
26.473333	0.1	0.415384
26.475000	0.1	0.420008
26.476667	0.1	0.427412
26.478333	0.1	0.433717
26.480000	0.1	0.435794
26.481667	0.1	0.434625
26.483333	0.1	0.433763
26.485000	0.1	0.435379
26.486667	0.1	0.438625
26.488333	0.1	0.441023
26.490000	0.1	0.440842
26.491667	0.1	0.438588
26.493333	0.1	0.436674
26.495000	0.1	0.437330
26.496667	0.1	0.440697
26.498333	0.1	0.444562
26.500000	0.1	0.445992
26.501667	0.1	0.443561
26.503333	0.1	0.438364
26.505000	0.1	0.432963
26.506667	0.1	0.429321
26.508333	0.1	0.427770
26.510000	0.1	0.427742
26.511667	0.1	0.428297
26.513333	0.1	0.428227
26.515000	0.1	0.426578
26.516667	0.1	0.423105
26.518333	0.1	0.418313
26.520000	0.1	0.413451
26.521667	0.1	0.410033
26.523333	0.1	0.409158
26.525000	0.1	0.411263
26.526667	0.1	0.415738
26.528333	0.1	0.420539
26.530000	0.1	0.423584
26.531667	0.1	0.424683
26.533333	0.1	0.425158
26.535000	0.1	0.426094
26.536667	0.1	0.427682
26.538333	0.1	0.429670
26.540000	0.1	0.431482
26.541667	0.1	0.432362
26.543333	0.1	0.431552
26.545000	0.1	0.428259
26.546667	0.1	0.422318
26.548333	0.1	0.415086
26.550000	0.1	0.408823
26.551667	0.1	0.405298
26.553333	0.1	0.404846
26.555000	0.1	0.405889
26.556667	0.1	0.405991
26.558333	0.1	0.404143
26.560000	0.1	0.401526
26.561667	0.1	0.400390
26.563333	0.1	0.402317
26.565000	0.1	0.406494
26.566667	0.1	0.410290
26.568333	0.1	0.412441
26.570000	0.1	0.414150
26.571667	0.1	0.416720
26.573333	0.1	0.419784
26.575000	0.1	0.421712
26.576667	0.1	0.421163
26.578333	0.1	0.418541
26.580000	0.1	0.415598
26.581667	0.1	0.412967
26.583333	0.1	0.409312
26.585000	0.1	0.403556
26.586667	0.1	0.396967
26.588333	0.1	0.392552
26.590000	0.1	0.392646
26.591667	0.1	0.397055
26.593333	0.1	0.403645
26.595000	0.1	0.410061
26.596667	0.1	0.415151
26.598333	0.1	0.419100
26.600000	0.1	0.422150
26.601667	0.1	0.423621
26.603333	0.1	0.422131
26.605000	0.1	0.417032
26.606667	0.1	0.409870
26.608333	0.1	0.403575
26.610000	0.1	0.400152
26.611667	0.1	0.400096
26.613333	0.1	0.402690
26.615000	0.1	0.406220
26.616667	0.1	0.408972
26.618333	0.1	0.410415
26.620000	0.1	0.411202
26.621667	0.1	0.412189
26.623333	0.1	0.413600
26.625000	0.1	0.415430
26.626667	0.1	0.418224
26.628333	0.1	0.422066
26.630000	0.1	0.425074
26.631667	0.1	0.425023
26.633333	0.1	0.421964
26.635000	0.1	0.418341
26.636667	0.1	0.417065
26.638333	0.1	0.419142
26.640000	0.1	0.422737
26.641667	0.1	0.425098
26.643333	0.1	0.425600
26.645000	0.1	0.426103
26.646667	0.1	0.428017
26.648333	0.1	0.430774
26.650000	0.1	0.433289
26.651667	0.1	0.435077
26.653333	0.1	0.436124
26.655000	0.1	0.437009
26.656667	0.1	0.438904
26.658333	0.1	0.442485
26.660000	0.1	0.446751
26.661667	0.1	0.450183
26.663333	0.1	0.452567
26.665000	0.1	0.454453
26.666667	0.1	0.455445
26.668333	0.1	0.454364
26.670000	0.1	0.451333
26.671667	0.1	0.448376
26.673333	0.1	0.446998
26.675000	0.1	0.446825
26.676667	0.1	0.447296
26.678333	0.1	0.448828
26.680000	0.1	0.452311
26.681667	0.1	0.458118
26.683333	0.1	0.465098
26.685000	0.1	0.470979
26.686667	0.1	0.474094
26.688333	0.1	0.474593
26.690000	0.1	0.473992
26.691667	0.1	0.474281
26.693333	0.1	0.477126
26.695000	0.1	0.482742
26.696667	0.1	0.490150
26.698333	0.1	0.498798
26.700000	0.1	0.508111
26.701667	0.1	0.516470
26.703333	0.1	0.522793
26.705000	0.1	0.528358
26.706667	0.1	0.535389
26.708333	0.1	0.544572
26.710000	0.1	0.554607
26.711667	0.1	0.563716
26.713333	0.1	0.571394
26.715000	0.1	0.578309
26.716667	0.1	0.584526
26.718333	0.1	0.589765
26.720000	0.1	0.595516
26.721667	0.1	0.604223
26.723333	0.1	0.616168
26.725000	0.1	0.629132
26.726667	0.1	0.641253
26.728333	0.1	0.652662
26.730000	0.1	0.664163
26.731667	0.1	0.676536
26.733333	0.1	0.691246
26.735000	0.1	0.708583
26.736667	0.1	0.725342
26.738333	0.1	0.737635
26.740000	0.1	0.745575
26.741667	0.1	0.752881
26.743333	0.1	0.763307
26.745000	0.1	0.778898
26.746667	0.1	0.799224
26.748333	0.1	0.821785
26.750000	0.1	0.843946
26.751667	0.1	0.863862
26.753333	0.1	0.880314
26.755000	0.1	0.893804
26.756667	0.1	0.907513
26.758333	0.1	0.925316
26.760000	0.1	0.948519
26.761667	0.1	0.975374
26.763333	0.1	1.003379
26.765000	0.1	1.031244
26.766667	0.1	1.059226
26.768333	0.1	1.087794
26.770000	0.1	1.116428
26.771667	0.1	1.144540
26.773333	0.1	1.172973
26.775000	0.1	1.203208
26.776667	0.1	1.234999
26.778333	0.1	1.266301
26.780000	0.1	1.296196
26.781667	0.1	1.326501
26.783333	0.1	1.359941
26.785000	0.1	1.397752
26.786667	0.1	1.439424
26.788333	0.1	1.484235
26.790000	0.1	1.531905
26.791667	0.1	1.582215
26.793333	0.1	1.634955
26.795000	0.1	1.689694
26.796667	0.1	1.745736
26.798333	0.1	1.802649
26.800000	0.1	1.860289
26.801667	0.1	1.919204
26.803333	0.1	1.981002
26.805000	0.1	2.046917
26.806667	0.1	2.116635
26.808333	0.1	2.188780
26.810000	0.1	2.261535
26.811667	0.1	2.333107
26.813333	0.1	2.402794
26.815000	0.1	2.471460
26.816667	0.1	2.540667
26.818333	0.1	2.611112
26.820000	0.1	2.682284
26.821667	0.1	2.753851
26.823333	0.1	2.825749
26.825000	0.1	2.897116
26.826667	0.1	2.967361
26.828333	0.1	3.037243
26.830000	0.1	3.107311
26.831667	0.1	3.176872
26.833333	0.1	3.244672
26.835000	0.1	3.309581
26.836667	0.1	3.370899
26.838333	0.1	3.428338
26.840000	0.1	3.481382
26.841667	0.1	3.529657
26.843333	0.1	3.573913
26.845000	0.1	3.615422
26.846667	0.1	3.654254
26.848333	0.1	3.689220
26.850000	0.1	3.719069
26.851667	0.1	3.742785
26.853333	0.1	3.759172
26.855000	0.1	3.767526
26.856667	0.1	3.768448
26.858333	0.1	3.763423
26.860000	0.1	3.753630
26.861667	0.1	3.739060
26.863333	0.1	3.718860
26.865000	0.1	3.692885
26.866667	0.1	3.662738
26.868333	0.1	3.631087
26.870000	0.1	3.599897
26.871667	0.1	3.569098
26.873333	0.1	3.537028
26.875000	0.1	3.502117
26.876667	0.1	3.463738
26.878333	0.1	3.421395
26.880000	0.1	3.374754
26.881667	0.1	3.325529
26.883333	0.1	3.277468
26.885000	0.1	3.232961
26.886667	0.1	3.190455
26.888333	0.1	3.146050
26.890000	0.1	3.097616
26.891667	0.1	3.046622
26.893333	0.1	2.996102
26.895000	0.1	2.948553
26.896667	0.1	2.905750
26.898333	0.1	2.868534
26.900000	0.1	2.836045
26.901667	0.1	2.806233
26.903333	0.1	2.777427
26.905000	0.1	2.749283
26.906667	0.1	2.722656
26.908333	0.1	2.698819
26.910000	0.1	2.678693
26.911667	0.1	2.662563
26.913333	0.1	2.650139
26.915000	0.1	2.641082
26.916667	0.1	2.635657
26.918333	0.1	2.634064
26.920000	0.1	2.635177
26.921667	0.1	2.637235
26.923333	0.1	2.639545
26.925000	0.1	2.642465
26.926667	0.1	2.645683
26.928333	0.1	2.647443
26.930000	0.1	2.646158
26.931667	0.1	2.642381
26.933333	0.1	2.638642
26.935000	0.1	2.637170
26.936667	0.1	2.638171
26.938333	0.1	2.640220
26.940000	0.1	2.641412
26.941667	0.1	2.640598
26.943333	0.1	2.637799
26.945000	0.1	2.633347
26.946667	0.1	2.627517
26.948333	0.1	2.620122
26.950000	0.1	2.609580
26.951667	0.1	2.593976
26.953333	0.1	2.572960
26.955000	0.1	2.547712
26.956667	0.1	2.519800
26.958333	0.1	2.490035
26.960000	0.1	2.457765
26.961667	0.1	2.422268
26.963333	0.1	2.384451
26.965000	0.1	2.346076
26.966667	0.1	2.307855
26.968333	0.1	2.268930
26.970000	0.1	2.227719
26.971667	0.1	2.183225
26.973333	0.1	2.135816
26.975000	0.1	2.086763
26.976667	0.1	2.036835
26.978333	0.1	1.985524
26.980000	0.1	1.932015
26.981667	0.1	1.876629
26.983333	0.1	1.821001
26.985000	0.1	1.767185
26.986667	0.1	1.716204
26.988333	0.1	1.667319
26.990000	0.1	1.619468
26.991667	0.1	1.572780
26.993333	0.1	1.527597
26.995000	0.1	1.483485
26.996667	0.1	1.439708
26.998333	0.1	1.395666
27.000000	0.1	1.351167
27.001667	0.1	1.307172
27.003333	0.1	1.265216
27.005000	0.1	1.225928
27.006667	0.1	1.188889
27.008333	0.1	1.153648
27.010000	0.1	1.120013
27.011667	0.1	1.087761
27.013333	0.1	1.056944
27.015000	0.1	1.028464
27.016667	0.1	1.003002
27.018333	0.1	0.979598
27.020000	0.1	0.956845
27.021667	0.1	0.934559
27.023333	0.1	0.913115
27.025000	0.1	0.893003
27.026667	0.1	0.874917
27.028333	0.1	0.858493
27.030000	0.1	0.842405
27.031667	0.1	0.826232
27.033333	0.1	0.810139
27.035000	0.1	0.794125
27.036667	0.1	0.779754
27.038333	0.1	0.770465
27.040000	0.1	0.768006
27.041667	0.1	0.769687
27.043333	0.1	0.770935
27.045000	0.1	0.769827
27.046667	0.1	0.767959
27.048333	0.1	0.768309
27.050000	0.1	0.772611
27.051667	0.1	0.779247
27.053333	0.1	0.783661
27.055000	0.1	0.781910
27.056667	0.1	0.774399
27.058333	0.1	0.765952
27.060000	0.1	0.761901
27.061667	0.1	0.764336
27.063333	0.1	0.771582
27.065000	0.1	0.780053
27.066667	0.1	0.786460
27.068333	0.1	0.789347
27.070000	0.1	0.789552
27.071667	0.1	0.789640
27.073333	0.1	0.792355
27.075000	0.1	0.798651
27.076667	0.1	0.807503
27.078333	0.1	0.817603
27.080000	0.1	0.828495
27.081667	0.1	0.840286
27.083333	0.1	0.853152
27.085000	0.1	0.866982
27.086667	0.1	0.881520
27.088333	0.1	0.896635
27.090000	0.1	0.911858
27.091667	0.1	0.926089
27.093333	0.1	0.938559
27.095000	0.1	0.949437
27.096667	0.1	0.959411
27.098333	0.1	0.969614
27.100000	0.1	0.981386
27.101667	0.1	0.995942
27.103333	0.1	1.014275
27.105000	0.1	1.036464
27.106667	0.1	1.061065
27.108333	0.1	1.085941
27.110000	0.1	1.109387
27.111667	0.1	1.130374
27.113333	0.1	1.148847
27.115000	0.1	1.166421
27.116667	0.1	1.185723
27.118333	0.1	1.208070
27.120000	0.1	1.232461
27.121667	0.1	1.257453
27.123333	0.1	1.283009
27.125000	0.1	1.310110
27.126667	0.1	1.339195
27.128333	0.1	1.369785
27.130000	0.1	1.401617
27.131667	0.1	1.435098
27.133333	0.1	1.470335
27.135000	0.1	1.506330
27.136667	0.1	1.541656
27.138333	0.1	1.575639
27.140000	0.1	1.608632
27.141667	0.1	1.640883
27.143333	0.1	1.672250
27.145000	0.1	1.703436
27.146667	0.1	1.735575
27.148333	0.1	1.768894
27.150000	0.1	1.803632
27.151667	0.1	1.840848
27.153333	0.1	1.881681
27.155000	0.1	1.927060
27.156667	0.1	1.977333
27.158333	0.1	2.031340
27.160000	0.1	2.087052
27.161667	0.1	2.143434
27.163333	0.1	2.200692
27.165000	0.1	2.258834
27.166667	0.1	2.316958
27.168333	0.1	2.373760
27.170000	0.1	2.428819
27.171667	0.1	2.483488
27.173333	0.1	2.540257
27.175000	0.1	2.601705
27.176667	0.1	2.669529
27.178333	0.1	2.744049
27.180000	0.1	2.824413
27.181667	0.1	2.908595
27.183333	0.1	2.993788
27.185000	0.1	3.078324
27.186667	0.1	3.162893
27.188333	0.1	3.249398
27.190000	0.1	3.339951
27.191667	0.1	3.436753
27.193333	0.1	3.541410
27.195000	0.1	3.654091
27.196667	0.1	3.773249
27.198333	0.1	3.896654
27.200000	0.1	4.023146
27.201667	0.1	4.153037
27.203333	0.1	4.287232
27.205000	0.1	4.427093
27.206667	0.1	4.574764
27.208333	0.1	4.731710
27.210000	0.1	4.897481
27.211667	0.1	5.071377
27.213333	0.1	5.254671
27.215000	0.1	5.449359
27.216667	0.1	5.655284
27.218333	0.1	5.870229
27.220000	0.1	6.092298
27.221667	0.1	6.320640
27.223333	0.1	6.555486
27.225000	0.1	6.798338
27.226667	0.1	7.050512
27.228333	0.1	7.311087
27.230000	0.1	7.577515
27.231667	0.1	7.848600
27.233333	0.1	8.125403
27.235000	0.1	8.409675
27.236667	0.1	8.702343
27.238333	0.1	9.001875
27.240000	0.1	9.304211
27.241667	0.1	9.606322
27.243333	0.1	9.908578
27.245000	0.1	10.212529
27.246667	0.1	10.518450
27.248333	0.1	10.824832
27.250000	0.1	11.128047
27.251667	0.1	11.423822
27.253333	0.1	11.709984
27.255000	0.1	11.986606
27.256667	0.1	12.253611
27.258333	0.1	12.509371
27.260000	0.1	12.751380
27.261667	0.1	12.977528
27.263333	0.1	13.186382
27.265000	0.1	13.376698
27.266667	0.1	13.547195
27.268333	0.1	13.696188
27.270000	0.1	13.821558
27.271667	0.1	13.922341
27.273333	0.1	13.999869
27.275000	0.1	14.056568
27.276667	0.1	14.094021
27.278333	0.1	14.111530
27.280000	0.1	14.106021
27.281667	0.1	14.073895
27.283333	0.1	14.013345
27.285000	0.1	13.925275
27.286667	0.1	13.811975
27.288333	0.1	13.675322
27.290000	0.1	13.516946
27.291667	0.1	13.338774
27.293333	0.1	13.141911
27.295000	0.1	12.925928
27.296667	0.1	12.690397
27.298333	0.1	12.436439
27.300000	0.1	12.166034
27.301667	0.1	11.881082
27.303333	0.1	11.584233
27.305000	0.1	11.278936
27.306667	0.1	10.967269
27.308333	0.1	10.648454
27.310000	0.1	10.320861
27.311667	0.1	9.985538
27.313333	0.1	9.646472
27.315000	0.1	9.307852
27.316667	0.1	8.972092
27.318333	0.1	8.639684
27.320000	0.1	8.310918
27.321667	0.1	7.987325
27.323333	0.1	7.670498
27.325000	0.1	7.360308
27.326667	0.1	7.055555
27.328333	0.1	6.755232
27.330000	0.1	6.458689
27.331667	0.1	6.166017
27.333333	0.1	5.878480
27.335000	0.1	5.597887
27.336667	0.1	5.326099
27.338333	0.1	5.065287
27.340000	0.1	4.817974
27.341667	0.1	4.586480
27.343333	0.1	4.371246
27.345000	0.1	4.169247
27.346667	0.1	3.975509
27.348333	0.1	3.786958
27.350000	0.1	3.603627
27.351667	0.1	3.426922
27.353333	0.1	3.258446
27.355000	0.1	3.099977
27.356667	0.1	2.953620
27.358333	0.1	2.820496
27.360000	0.1	2.699136
27.361667	0.1	2.586381
27.363333	0.1	2.479437
27.365000	0.1	2.376991
27.366667	0.1	2.279035
27.368333	0.1	2.185898
27.370000	0.1	2.097534
27.371667	0.1	2.013487
27.373333	0.1	1.932820
27.375000	0.1	1.854799
27.376667	0.1	1.779688
27.378333	0.1	1.708372
27.380000	0.1	1.641545
27.381667	0.1	1.579649
27.383333	0.1	1.522801
27.385000	0.1	1.470135
27.386667	0.1	1.420053
27.388333	0.1	1.371801
27.390000	0.1	1.326152
27.391667	0.1	1.283763
27.393333	0.1	1.243763
27.395000	0.1	1.204535
27.396667	0.1	1.165420
27.398333	0.1	1.127408
27.400000	0.1	1.092078
27.401667	0.1	1.060199
27.403333	0.1	1.031337
27.405000	0.1	1.004008
27.406667	0.1	0.976403
27.408333	0.1	0.947975
27.410000	0.1	0.920412
27.411667	0.1	0.895886
27.413333	0.1	0.874293
27.415000	0.1	0.853441
27.416667	0.1	0.831624
27.418333	0.1	0.809026
27.420000	0.1	0.787242
27.421667	0.1	0.767726
27.423333	0.1	0.750450
27.425000	0.1	0.734278
27.426667	0.1	0.718385
27.428333	0.1	0.702897
27.430000	0.1	0.688680
27.431667	0.1	0.676396
27.433333	0.1	0.665137
27.435000	0.1	0.652755
27.436667	0.1	0.639129
27.438333	0.1	0.628047
27.440000	0.1	0.623576
27.441667	0.1	0.624838
27.443333	0.1	0.625825
27.445000	0.1	0.620647
27.446667	0.1	0.608596
27.448333	0.1	0.593700
27.450000	0.1	0.580731
27.451667	0.1	0.572321
27.453333	0.1	0.568191
27.455000	0.1	0.566272
27.456667	0.1	0.564754
27.458333	0.1	0.562719
27.460000	0.1	0.559259
27.461667	0.1	0.553448
27.463333	0.1	0.545047
27.465000	0.1	0.534616
27.466667	0.1	0.523976
27.468333	0.1	0.515678
27.470000	0.1	0.510388
27.471667	0.1	0.506286
27.473333	0.1	0.501648
27.475000	0.1	0.496600
27.476667	0.1	0.492269
27.478333	0.1	0.489252
27.480000	0.1	0.486942
27.481667	0.1	0.484032
27.483333	0.1	0.480488
27.485000	0.1	0.478402
27.486667	0.1	0.479645
27.488333	0.1	0.483687
27.490000	0.1	0.487776
27.491667	0.1	0.489140
27.493333	0.1	0.487021
27.495000	0.1	0.482430
27.496667	0.1	0.477359
27.498333	0.1	0.474155
27.500000	0.1	0.473913
27.501667	0.1	0.475543
27.503333	0.1	0.477093
27.505000	0.1	0.477536
27.506667	0.1	0.477051
27.508333	0.1	0.476222
27.510000	0.1	0.475217
27.511667	0.1	0.473885
27.513333	0.1	0.472483
27.515000	0.1	0.471612
27.516667	0.1	0.471058
27.518333	0.1	0.469857
27.520000	0.1	0.468120
27.521667	0.1	0.467300
27.523333	0.1	0.468297
27.525000	0.1	0.470383
27.526667	0.1	0.471757
27.528333	0.1	0.470956
27.530000	0.1	0.468586
27.531667	0.1	0.467058
27.533333	0.1	0.467827
27.535000	0.1	0.469587
27.536667	0.1	0.469577
27.538333	0.1	0.466150
27.540000	0.1	0.460274
27.541667	0.1	0.454183
27.543333	0.1	0.449051
27.545000	0.1	0.445051
27.546667	0.1	0.442551
27.548333	0.1	0.442108
27.550000	0.1	0.443766
27.551667	0.1	0.446350
27.553333	0.1	0.447747
27.555000	0.1	0.446476
27.556667	0.1	0.442760
27.558333	0.1	0.437819
27.560000	0.1	0.432879
27.561667	0.1	0.429084
27.563333	0.1	0.427258
27.565000	0.1	0.427165
27.566667	0.1	0.427561
27.568333	0.1	0.427580
27.570000	0.1	0.427640
27.571667	0.1	0.428776
27.573333	0.1	0.431719
27.575000	0.1	0.436334
27.576667	0.1	0.441056
27.578333	0.1	0.443612
27.580000	0.1	0.442280
27.581667	0.1	0.436506
27.583333	0.1	0.427477
27.585000	0.1	0.417563
27.586667	0.1	0.408920
27.588333	0.1	0.403388
27.590000	0.1	0.402327
27.591667	0.1	0.404804
27.593333	0.1	0.408017
27.595000	0.1	0.410317
27.596667	0.1	0.411975
27.598333	0.1	0.413568
27.600000	0.1	0.415090
27.601667	0.1	0.416264
27.603333	0.1	0.416562
27.605000	0.1	0.414979
27.606667	0.1	0.411146
27.608333	0.1	0.405796
27.610000	0.1	0.400017
27.611667	0.1	0.394867
27.613333	0.1	0.391006
27.615000	0.1	0.388650
27.616667	0.1	0.388506
27.618333	0.1	0.391225
27.620000	0.1	0.395481
27.621667	0.1	0.398145
27.623333	0.1	0.397204
27.625000	0.1	0.393777
27.626667	0.1	0.390597
27.628333	0.1	0.388888
27.630000	0.1	0.387663
27.631667	0.1	0.385693
27.633333	0.1	0.383011
27.635000	0.1	0.380869
27.636667	0.1	0.380385
27.638333	0.1	0.381330
27.640000	0.1	0.382573
27.641667	0.1	0.383342
27.643333	0.1	0.383751
27.645000	0.1	0.383817
27.646667	0.1	0.382774
27.648333	0.1	0.380287
27.650000	0.1	0.377363
27.651667	0.1	0.375151
27.653333	0.1	0.373577
27.655000	0.1	0.371849
27.656667	0.1	0.369367
27.658333	0.1	0.365563
27.660000	0.1	0.360617
27.661667	0.1	0.356399
27.663333	0.1	0.355286
27.665000	0.1	0.358084
27.666667	0.1	0.363346
27.668333	0.1	0.368971
27.670000	0.1	0.373670
27.671667	0.1	0.376771
27.673333	0.1	0.377740
27.675000	0.1	0.376436
27.676667	0.1	0.373214
27.678333	0.1	0.368678
27.680000	0.1	0.364161
27.681667	0.1	0.361726
27.683333	0.1	0.362261
27.685000	0.1	0.364026
27.686667	0.1	0.364697
27.688333	0.1	0.364534
27.690000	0.1	0.365740
27.691667	0.1	0.368822
27.693333	0.1	0.371416
27.695000	0.1	0.371202
27.696667	0.1	0.368590
27.698333	0.1	0.366080
27.700000	0.1	0.365758
27.701667	0.1	0.367509
27.703333	0.1	0.369577
27.705000	0.1	0.370801
27.706667	0.1	0.371858
27.708333	0.1	0.373684
27.710000	0.1	0.375262
27.711667	0.1	0.374350
27.713333	0.1	0.370555
27.715000	0.1	0.366932
27.716667	0.1	0.367393
27.718333	0.1	0.372520
27.720000	0.1	0.379318
27.721667	0.1	0.384371
27.723333	0.1	0.385786
27.725000	0.1	0.383141
27.726667	0.1	0.377754
27.728333	0.1	0.372627
27.730000	0.1	0.369987
27.731667	0.1	0.369642
27.733333	0.1	0.371179
27.735000	0.1	0.375300
27.736667	0.1	0.382094
27.738333	0.1	0.389977
27.740000	0.1	0.396357
27.741667	0.1	0.398736
27.743333	0.1	0.396515
27.745000	0.1	0.392105
27.746667	0.1	0.389270
27.748333	0.1	0.389763
27.750000	0.1	0.392385
27.751667	0.1	0.394918
27.753333	0.1	0.396376
27.755000	0.1	0.397926
27.756667	0.1	0.402168
27.758333	0.1	0.410303
27.760000	0.1	0.420199
27.761667	0.1	0.428627
27.763333	0.1	0.434518
27.765000	0.1	0.438192
27.766667	0.1	0.438695
27.768333	0.1	0.434564
27.770000	0.1	0.426797
27.771667	0.1	0.419053
27.773333	0.1	0.415230
27.775000	0.1	0.417009
27.776667	0.1	0.422411
27.778333	0.1	0.426909
27.780000	0.1	0.427165
27.781667	0.1	0.423719
27.783333	0.1	0.419761
27.785000	0.1	0.417372
27.786667	0.1	0.415947
27.788333	0.1	0.414061
27.790000	0.1	0.411025
27.791667	0.1	0.406578
27.793333	0.1	0.401111
27.795000	0.1	0.396292
27.796667	0.1	0.393745
27.798333	0.1	0.393125
27.800000	0.1	0.392417
27.801667	0.1	0.390415
27.803333	0.1	0.388497
27.805000	0.1	0.388813
27.806667	0.1	0.391528
27.808333	0.1	0.394955
27.810000	0.1	0.397298
27.811667	0.1	0.398052
27.813333	0.1	0.398057
27.815000	0.1	0.398150
27.816667	0.1	0.398299
27.818333	0.1	0.397684
27.820000	0.1	0.395207
27.821667	0.1	0.390862
27.823333	0.1	0.386192
27.825000	0.1	0.382941
27.826667	0.1	0.381880
27.828333	0.1	0.382685
27.830000	0.1	0.383859
27.831667	0.1	0.382820
27.833333	0.1	0.377437
27.835000	0.1	0.367756
27.836667	0.1	0.356860
27.838333	0.1	0.349395
27.840000	0.1	0.347784
27.841667	0.1	0.350452
27.843333	0.1	0.353800
27.845000	0.1	0.355388
27.846667	0.1	0.355761
27.848333	0.1	0.357162
27.850000	0.1	0.360445
27.851667	0.1	0.364087
27.853333	0.1	0.365875
27.855000	0.1	0.364520
27.856667	0.1	0.360222
27.858333	0.1	0.354592
27.860000	0.1	0.349665
27.861667	0.1	0.346755
27.863333	0.1	0.346177
27.865000	0.1	0.347192
27.866667	0.1	0.348571
27.868333	0.1	0.349078
27.870000	0.1	0.347700
27.871667	0.1	0.345255
27.873333	0.1	0.344561
27.875000	0.1	0.347379
27.876667	0.1	0.352603
27.878333	0.1	0.357130
27.880000	0.1	0.358494
27.881667	0.1	0.357605
27.883333	0.1	0.357092
27.885000	0.1	0.357754
27.886667	0.1	0.358708
27.888333	0.1	0.359188
27.890000	0.1	0.359132
27.891667	0.1	0.359220
27.893333	0.1	0.359770
27.895000	0.1	0.359882
27.896667	0.1	0.358443
27.898333	0.1	0.354978
27.900000	0.1	0.349907
27.901667	0.1	0.344622
27.903333	0.1	0.340561
27.905000	0.1	0.338764
27.906667	0.1	0.340664
27.908333	0.1	0.347020
27.910000	0.1	0.355742
27.911667	0.1	0.362727
27.913333	0.1	0.365195
27.915000	0.1	0.363365
27.916667	0.1	0.359146
27.918333	0.1	0.354238
27.920000	0.1	0.349553
27.921667	0.1	0.345674
27.923333	0.1	0.343476
27.925000	0.1	0.343509
27.926667	0.1	0.344850
27.928333	0.1	0.345581
27.930000	0.1	0.344445
27.931667	0.1	0.341819
27.933333	0.1	0.339416
27.935000	0.1	0.338494
27.936667	0.1	0.338550
27.938333	0.1	0.338652
27.940000	0.1	0.338857
27.941667	0.1	0.339299
27.943333	0.1	0.339071
27.945000	0.1	0.336971
27.946667	0.1	0.333032
27.948333	0.1	0.328748
27.950000	0.1	0.325846
27.951667	0.1	0.325441
27.953333	0.1	0.327844
27.955000	0.1	0.332622
27.956667	0.1	0.339290
27.958333	0.1	0.346978
27.960000	0.1	0.353046
27.961667	0.1	0.354392
27.963333	0.1	0.350885
27.965000	0.1	0.345651
27.966667	0.1	0.341712
27.968333	0.1	0.340189
27.970000	0.1	0.341670
27.971667	0.1	0.346373
27.973333	0.1	0.352426
27.975000	0.1	0.356031
27.976667	0.1	0.354303
27.978333	0.1	0.347435
27.980000	0.1	0.338503
27.981667	0.1	0.331858
27.983333	0.1	0.330326
27.985000	0.1	0.333223
27.986667	0.1	0.338065
27.988333	0.1	0.343067
27.990000	0.1	0.346880
27.991667	0.1	0.347998
27.993333	0.1	0.345712
27.995000	0.1	0.341344
27.996667	0.1	0.337726
27.998333	0.1	0.336380
28.000000	0.1	0.335742
28.001667	0.1	0.333595
28.003333	0.1	0.330373
28.005000	0.1	0.328510
28.006667	0.1	0.329185
28.008333	0.1	0.331211
28.010000	0.1	0.332952
28.011667	0.1	0.334056
28.013333	0.1	0.335244
28.015000	0.1	0.337157
28.016667	0.1	0.339500
28.018333	0.1	0.341050
28.020000	0.1	0.340831
28.021667	0.1	0.339225
28.023333	0.1	0.337153
28.025000	0.1	0.334978
28.026667	0.1	0.333316
28.028333	0.1	0.333609
28.030000	0.1	0.336650
28.031667	0.1	0.341330
28.033333	0.1	0.345106
28.035000	0.1	0.346298
28.036667	0.1	0.345777
28.038333	0.1	0.345302
28.040000	0.1	0.345293
28.041667	0.1	0.345260
28.043333	0.1	0.345106
28.045000	0.1	0.345437
28.046667	0.1	0.347011
28.048333	0.1	0.349535
28.050000	0.1	0.351029
28.051667	0.1	0.349372
28.053333	0.1	0.344911
28.055000	0.1	0.340627
28.056667	0.1	0.338904
28.058333	0.1	0.339323
28.060000	0.1	0.340384
28.061667	0.1	0.341595
28.063333	0.1	0.343281
28.065000	0.1	0.345926
28.066667	0.1	0.349018
28.068333	0.1	0.350308
28.070000	0.1	0.347774
28.071667	0.1	0.342093
28.073333	0.1	0.336366
28.075000	0.1	0.333237
28.076667	0.1	0.332333
28.078333	0.1	0.331374
28.080000	0.1	0.329250
28.081667	0.1	0.326536
28.083333	0.1	0.323718
28.085000	0.1	0.320850
28.086667	0.1	0.318591
28.088333	0.1	0.318149
28.090000	0.1	0.319993
28.091667	0.1	0.323914
28.093333	0.1	0.330047
28.095000	0.1	0.337688
28.096667	0.1	0.344189
28.098333	0.1	0.347374
28.100000	0.1	0.348021
28.101667	0.1	0.348520
28.103333	0.1	0.349367
28.105000	0.1	0.348156
28.106667	0.1	0.342987
28.108333	0.1	0.335681
28.110000	0.1	0.330089
28.111667	0.1	0.328589
28.113333	0.1	0.330973
28.115000	0.1	0.334894
28.116667	0.1	0.337246
28.118333	0.1	0.336231
28.120000	0.1	0.332105
28.121667	0.1	0.325926
28.123333	0.1	0.318289
28.125000	0.1	0.309972
28.126667	0.1	0.303211
28.128333	0.1	0.300412
28.130000	0.1	0.301423
28.131667	0.1	0.303625
28.133333	0.1	0.304850
28.135000	0.1	0.304547
28.136667	0.1	0.302847
28.138333	0.1	0.300668
28.140000	0.1	0.300356
28.141667	0.1	0.304212
28.143333	0.1	0.311765
28.145000	0.1	0.319597
28.146667	0.1	0.323784
28.148333	0.1	0.322480
28.150000	0.1	0.317069
28.151667	0.1	0.310638
28.153333	0.1	0.305432
28.155000	0.1	0.302158
28.156667	0.1	0.301050
28.158333	0.1	0.301902
28.160000	0.1	0.303523
28.161667	0.1	0.305176
28.163333	0.1	0.307825
28.165000	0.1	0.312123
28.166667	0.1	0.316817
28.168333	0.1	0.319881
28.170000	0.1	0.319704
28.171667	0.1	0.315770
28.173333	0.1	0.309595
28.175000	0.1	0.304198
28.176667	0.1	0.302554
28.178333	0.1	0.306098
28.180000	0.1	0.313409
28.181667	0.1	0.320761
28.183333	0.1	0.324566
28.185000	0.1	0.323369
28.186667	0.1	0.318713
28.188333	0.1	0.313795
28.190000	0.1	0.309981
28.191667	0.1	0.305609
28.193333	0.1	0.299239
28.195000	0.1	0.292636
28.196667	0.1	0.289567
28.198333	0.1	0.292109
28.200000	0.1	0.298680
28.201667	0.1	0.305614
28.203333	0.1	0.309483
28.205000	0.1	0.308035
28.206667	0.1	0.301539
28.208333	0.1	0.293492
28.210000	0.1	0.288445
28.211667	0.1	0.288854
28.213333	0.1	0.293460
28.215000	0.1	0.298675
28.216667	0.1	0.302112
28.218333	0.1	0.304044
28.220000	0.1	0.305702
28.221667	0.1	0.307965
28.223333	0.1	0.311094
28.225000	0.1	0.314340
28.226667	0.1	0.316272
28.228333	0.1	0.315830
28.230000	0.1	0.313530
28.231667	0.1	0.311658
28.233333	0.1	0.312370
28.235000	0.1	0.315476
28.236667	0.1	0.318773
28.238333	0.1	0.320603
28.240000	0.1	0.321609
28.241667	0.1	0.323947
28.243333	0.1	0.328994
28.245000	0.1	0.335947
28.246667	0.1	0.342857
28.248333	0.1	0.348296
28.250000	0.1	0.351365
28.251667	0.1	0.351528
28.253333	0.1	0.349395
28.255000	0.1	0.346759
28.256667	0.1	0.345269
28.258333	0.1	0.345330
28.260000	0.1	0.346377
28.261667	0.1	0.347365
28.263333	0.1	0.346955
28.265000	0.1	0.344622
28.266667	0.1	0.341455
28.268333	0.1	0.339416
28.270000	0.1	0.340166
28.271667	0.1	0.344100
28.273333	0.1	0.349986
28.275000	0.1	0.355467
28.276667	0.1	0.358541
28.278333	0.1	0.359747
28.280000	0.1	0.362219
28.281667	0.1	0.368292
28.283333	0.1	0.376524
28.285000	0.1	0.382848
28.286667	0.1	0.384594
28.288333	0.1	0.383062
28.290000	0.1	0.381698
28.291667	0.1	0.382806
28.293333	0.1	0.386657
28.295000	0.1	0.392240
28.296667	0.1	0.397963
28.298333	0.1	0.402415
28.300000	0.1	0.405237
28.301667	0.1	0.407514
28.303333	0.1	0.411025
28.305000	0.1	0.416306
28.306667	0.1	0.421833
28.308333	0.1	0.425242
28.310000	0.1	0.425251
28.311667	0.1	0.422457
28.313333	0.1	0.418629
28.315000	0.1	0.416036
28.316667	0.1	0.416627
28.318333	0.1	0.420562
28.320000	0.1	0.425735
28.321667	0.1	0.429382
28.323333	0.1	0.430215
28.325000	0.1	0.428953
28.326667	0.1	0.426983
28.328333	0.1	0.425498
28.330000	0.1	0.425298
28.331667	0.1	0.426518
28.333333	0.1	0.428562
28.335000	0.1	0.430541
28.336667	0.1	0.432166
28.338333	0.1	0.434504
28.340000	0.1	0.439063
28.341667	0.1	0.445885
28.343333	0.1	0.453382
28.345000	0.1	0.460083
28.346667	0.1	0.465699
28.348333	0.1	0.469997
28.350000	0.1	0.472013
28.351667	0.1	0.471310
28.353333	0.1	0.468623
28.355000	0.1	0.465498
28.356667	0.1	0.463803
28.358333	0.1	0.464665
28.360000	0.1	0.467766
28.361667	0.1	0.471934
28.363333	0.1	0.476032
28.365000	0.1	0.479473
28.366667	0.1	0.482048
28.368333	0.1	0.483571
28.370000	0.1	0.484339
28.371667	0.1	0.485093
28.373333	0.1	0.485661
28.375000	0.1	0.485410
28.376667	0.1	0.484488
28.378333	0.1	0.482877
28.380000	0.1	0.480120
28.381667	0.1	0.476735
28.383333	0.1	0.473517
28.385000	0.1	0.470364
28.386667	0.1	0.467366
28.388333	0.1	0.465182
28.390000	0.1	0.464111
28.391667	0.1	0.464213
28.393333	0.1	0.465275
28.395000	0.1	0.466048
28.396667	0.1	0.464958
28.398333	0.1	0.461368
28.400000	0.1	0.455799
28.401667	0.1	0.449792
28.403333	0.1	0.445200
28.405000	0.1	0.442723
28.406667	0.1	0.441531
28.408333	0.1	0.440320
28.410000	0.1	0.438425
28.411667	0.1	0.435486
28.413333	0.1	0.430900
28.415000	0.1	0.424823
28.416667	0.1	0.418774
28.418333	0.1	0.414089
28.420000	0.1	0.410751
28.421667	0.1	0.407831
28.423333	0.1	0.404483
28.425000	0.1	0.400636
28.426667	0.1	0.396967
28.428333	0.1	0.393721
28.430000	0.1	0.390308
28.431667	0.1	0.385973
28.433333	0.1	0.380403
28.435000	0.1	0.374010
28.436667	0.1	0.367463
28.438333	0.1	0.360967
28.440000	0.1	0.354969
28.441667	0.1	0.350480
28.443333	0.1	0.347486
28.445000	0.1	0.344496
28.446667	0.1	0.340152
28.448333	0.1	0.334550
28.450000	0.1	0.329311
28.451667	0.1	0.326233
28.453333	0.1	0.326140
28.455000	0.1	0.329264
28.456667	0.1	0.334391
28.458333	0.1	0.338275
28.460000	0.1	0.338703
28.461667	0.1	0.336817
28.463333	0.1	0.334941
28.465000	0.1	0.333940
28.466667	0.1	0.333143
28.468333	0.1	0.331760
28.470000	0.1	0.330117
28.471667	0.1	0.329250
28.473333	0.1	0.329548
28.475000	0.1	0.330508
28.476667	0.1	0.331542
28.478333	0.1	0.332538
28.480000	0.1	0.333679
28.481667	0.1	0.334634
28.483333	0.1	0.334335
28.485000	0.1	0.332035
28.486667	0.1	0.328291
28.488333	0.1	0.324496
28.490000	0.1	0.321548
28.491667	0.1	0.319197
28.493333	0.1	0.316612
28.495000	0.1	0.313446
28.496667	0.1	0.310102
28.498333	0.1	0.307243
28.500000	0.1	0.305278
28.501667	0.1	0.304072
28.503333	0.1	0.302964
28.505000	0.1	0.301562
28.506667	0.1	0.300212
28.508333	0.1	0.299904
28.510000	0.1	0.302047
28.511667	0.1	0.306908
28.513333	0.1	0.312305
28.515000	0.1	0.315770
28.516667	0.1	0.317618
28.518333	0.1	0.320305
28.520000	0.1	0.325064
28.521667	0.1	0.330671
28.523333	0.1	0.335048
28.525000	0.1	0.336743
28.526667	0.1	0.335053
28.528333	0.1	0.330671
28.530000	0.1	0.326647
28.531667	0.1	0.326955
28.533333	0.1	0.333046
28.535000	0.1	0.342499
28.536667	0.1	0.351444
28.538333	0.1	0.357893
28.540000	0.1	0.362648
28.541667	0.1	0.367356
28.543333	0.1	0.372245
28.545000	0.1	0.375756
28.546667	0.1	0.376184
28.548333	0.1	0.373572
28.550000	0.1	0.369484
28.551667	0.1	0.365782
28.553333	0.1	0.364333
28.555000	0.1	0.366224
28.556667	0.1	0.370885
28.558333	0.1	0.376860
28.560000	0.1	0.382760
28.561667	0.1	0.387477
28.563333	0.1	0.390736
28.565000	0.1	0.393451
28.566667	0.1	0.396473
28.568333	0.1	0.399025
28.570000	0.1	0.399598
28.571667	0.1	0.398075
28.573333	0.1	0.395733
28.575000	0.1	0.394098
28.576667	0.1	0.394401
28.578333	0.1	0.397037
28.580000	0.1	0.401367
28.581667	0.1	0.406187
28.583333	0.1	0.410308
28.585000	0.1	0.412967
28.586667	0.1	0.414322
28.588333	0.1	0.415649
28.590000	0.1	0.418550
28.591667	0.1	0.423589
28.593333	0.1	0.429894
28.595000	0.1	0.436138
28.596667	0.1	0.441382
28.598333	0.1	0.445056
28.600000	0.1	0.446877
28.601667	0.1	0.446863
28.603333	0.1	0.445461
28.605000	0.1	0.443314
28.606667	0.1	0.440711
28.608333	0.1	0.437968
28.610000	0.1	0.436101
28.611667	0.1	0.436408
28.613333	0.1	0.439459
28.615000	0.1	0.444627
28.616667	0.1	0.450346
28.618333	0.1	0.454858
28.620000	0.1	0.456818
28.621667	0.1	0.455612
28.623333	0.1	0.451943
28.625000	0.1	0.447719
28.626667	0.1	0.444395
28.628333	0.1	0.442383
28.630000	0.1	0.441973
28.631667	0.1	0.443300
28.633333	0.1	0.444953
28.635000	0.1	0.444320
28.636667	0.1	0.440185
28.638333	0.1	0.433708
28.640000	0.1	0.426611
28.641667	0.1	0.420394
28.643333	0.1	0.416888
28.645000	0.1	0.416981
28.646667	0.1	0.418937
28.648333	0.1	0.419300
28.650000	0.1	0.415379
28.651667	0.1	0.406895
28.653333	0.1	0.396394
28.655000	0.1	0.388403
28.656667	0.1	0.386853
28.658333	0.1	0.392180
28.660000	0.1	0.400944
28.661667	0.1	0.408208
28.663333	0.1	0.410657
28.665000	0.1	0.408152
28.666667	0.1	0.402913
28.668333	0.1	0.398061
28.670000	0.1	0.396362
28.671667	0.1	0.398159
28.673333	0.1	0.400604
28.675000	0.1	0.400180
28.676667	0.1	0.395663
28.678333	0.1	0.388520
28.680000	0.1	0.381507
28.681667	0.1	0.377069
28.683333	0.1	0.376184
28.685000	0.1	0.377866
28.686667	0.1	0.379868
28.688333	0.1	0.380473
28.690000	0.1	0.379719
28.691667	0.1	0.378876
28.693333	0.1	0.379202
28.695000	0.1	0.381037
28.696667	0.1	0.383491
28.698333	0.1	0.385577
28.700000	0.1	0.387211
28.701667	0.1	0.388422
28.703333	0.1	0.388450
28.705000	0.1	0.386075
28.706667	0.1	0.380646
28.708333	0.1	0.373349
28.710000	0.1	0.367183
28.711667	0.1	0.364892
28.713333	0.1	0.366913
28.715000	0.1	0.371179
28.716667	0.1	0.374494
28.718333	0.1	0.374629
28.720000	0.1	0.372003
28.721667	0.1	0.369172
28.723333	0.1	0.368729
28.725000	0.1	0.371770
28.726667	0.1	0.377381
28.728333	0.1	0.383127
28.730000	0.1	0.386639
28.731667	0.1	0.387486
28.733333	0.1	0.387467
28.735000	0.1	0.388636
28.736667	0.1	0.391514
28.738333	0.1	0.395216
28.740000	0.1	0.398601
28.741667	0.1	0.401065
28.743333	0.1	0.402182
28.745000	0.1	0.401791
28.746667	0.1	0.400799
28.748333	0.1	0.400241
28.750000	0.1	0.400045
28.751667	0.1	0.400585
28.753333	0.1	0.403747
28.755000	0.1	0.410737
28.756667	0.1	0.420101
28.758333	0.1	0.428753
28.760000	0.1	0.434774
28.761667	0.1	0.438867
28.763333	0.1	0.443077
28.765000	0.1	0.449079
28.766667	0.1	0.457368
28.768333	0.1	0.466518
28.770000	0.1	0.474006
28.771667	0.1	0.479049
28.773333	0.1	0.483664
28.775000	0.1	0.489992
28.776667	0.1	0.497662
28.778333	0.1	0.504414
28.780000	0.1	0.508516
28.781667	0.1	0.510286
28.783333	0.1	0.511673
28.785000	0.1	0.515077
28.786667	0.1	0.522258
28.788333	0.1	0.533257
28.790000	0.1	0.546076
28.791667	0.1	0.557955
28.793333	0.1	0.567441
28.795000	0.1	0.575171
28.796667	0.1	0.582580
28.798333	0.1	0.590426
28.800000	0.1	0.598743
28.801667	0.1	0.607446
28.803333	0.1	0.615753
28.805000	0.1	0.621737
28.806667	0.1	0.624689
28.808333	0.1	0.627008
28.810000	0.1	0.631362
28.811667	0.1	0.637402
28.813333	0.1	0.643055
28.815000	0.1	0.647223
28.816667	0.1	0.650687
28.818333	0.1	0.655274
28.820000	0.1	0.661835
28.821667	0.1	0.669360
28.823333	0.1	0.676299
28.825000	0.1	0.681225
28.826667	0.1	0.682985
28.828333	0.1	0.681789
28.830000	0.1	0.679079
28.831667	0.1	0.676005
28.833333	0.1	0.673141
28.835000	0.1	0.670827
28.836667	0.1	0.669090
28.838333	0.1	0.667614
28.840000	0.1	0.665495
28.841667	0.1	0.660950
28.843333	0.1	0.652471
28.845000	0.1	0.640848
28.846667	0.1	0.629188
28.848333	0.1	0.620079
28.850000	0.1	0.613346
28.851667	0.1	0.606640
28.853333	0.1	0.597904
28.855000	0.1	0.587814
28.856667	0.1	0.579469
28.858333	0.1	0.574947
28.860000	0.1	0.572680
28.861667	0.1	0.568577
28.863333	0.1	0.559515
28.865000	0.1	0.545685
28.866667	0.1	0.530295
28.868333	0.1	0.517303
28.870000	0.1	0.508446
28.871667	0.1	0.502137
28.873333	0.1	0.495785
28.875000	0.1	0.488041
28.876667	0.1	0.478835
28.878333	0.1	0.469256
28.880000	0.1	0.461196
28.881667	0.1	0.455542
28.883333	0.1	0.451389
28.885000	0.1	0.447421
28.886667	0.1	0.443235
28.888333	0.1	0.439235
28.890000	0.1	0.435994
28.891667	0.1	0.433410
28.893333	0.1	0.430583
28.895000	0.1	0.427305
28.896667	0.1	0.424851
28.898333	0.1	0.424460
28.900000	0.1	0.425819
28.901667	0.1	0.427933
28.903333	0.1	0.430229
28.905000	0.1	0.431491
28.906667	0.1	0.429414
28.908333	0.1	0.423021
28.910000	0.1	0.414555
28.911667	0.1	0.408017
28.913333	0.1	0.406136
28.915000	0.1	0.408841
28.916667	0.1	0.414043
28.918333	0.1	0.419482
28.920000	0.1	0.423836
28.921667	0.1	0.426979
28.923333	0.1	0.429917
28.925000	0.1	0.433777
28.926667	0.1	0.438709
28.928333	0.1	0.444078
28.930000	0.1	0.449256
28.931667	0.1	0.454593
28.933333	0.1	0.461722
28.935000	0.1	0.471501
28.936667	0.1	0.481992
28.938333	0.1	0.490141
28.940000	0.1	0.494709
28.941667	0.1	0.496167
28.943333	0.1	0.495440
28.945000	0.1	0.494067
28.946667	0.1	0.493759
28.948333	0.1	0.494891
28.950000	0.1	0.496609
28.951667	0.1	0.498607
28.953333	0.1	0.501606
28.955000	0.1	0.506076
28.956667	0.1	0.511347
28.958333	0.1	0.516213
28.960000	0.1	0.519948
28.961667	0.1	0.522686
28.963333	0.1	0.525042
28.965000	0.1	0.527520
28.966667	0.1	0.530421
28.968333	0.1	0.533299
28.970000	0.1	0.534435
28.971667	0.1	0.532484
28.973333	0.1	0.528605
28.975000	0.1	0.525862
28.976667	0.1	0.526370
28.978333	0.1	0.529350
28.980000	0.1	0.531925
28.981667	0.1	0.531315
28.983333	0.1	0.526351
28.985000	0.1	0.518002
28.986667	0.1	0.508581
28.988333	0.1	0.499883
28.990000	0.1	0.492153
28.991667	0.1	0.484856
28.993333	0.1	0.477750
28.995000	0.1	0.471533
28.996667	0.1	0.467692
28.998333	0.1	0.467040
29.000000	0.1	0.468520
29.001667	0.1	0.470211
29.003333	0.1	0.470923
29.005000	0.1	0.470015
29.006667	0.1	0.467007
29.008333	0.1	0.461871
29.010000	0.1	0.454411
29.011667	0.1	0.443966
29.013333	0.1	0.430592
29.015000	0.1	0.416450
29.016667	0.1	0.405433
29.018333	0.1	0.399989
29.020000	0.1	0.398532
29.021667	0.1	0.396739
29.023333	0.1	0.391090
29.025000	0.1	0.381437
29.026667	0.1	0.370312
29.028333	0.1	0.360454
29.030000	0.1	0.353162
29.031667	0.1	0.347379
29.033333	0.1	0.340622
29.035000	0.1	0.332426
29.036667	0.1	0.325874
29.038333	0.1	0.324342
29.040000	0.1	0.327537
29.041667	0.1	0.331579
29.043333	0.1	0.332678
29.045000	0.1	0.330224
29.046667	0.1	0.326233
29.048333	0.1	0.322699
29.050000	0.1	0.320142
29.051667	0.1	0.317805
29.053333	0.1	0.314526
29.055000	0.1	0.309804
29.056667	0.1	0.304063
29.058333	0.1	0.298410
29.060000	0.1	0.294270
29.061667	0.1	0.292598
29.063333	0.1	0.293083
29.065000	0.1	0.294340
29.066667	0.1	0.294615
29.068333	0.1	0.292803
29.070000	0.1	0.289348
29.071667	0.1	0.285450
29.073333	0.1	0.281688
29.075000	0.1	0.278116
29.076667	0.1	0.274857
29.078333	0.1	0.272729
29.080000	0.1	0.273525
29.081667	0.1	0.278102
29.083333	0.1	0.284542
29.085000	0.1	0.289506
29.086667	0.1	0.290638
29.088333	0.1	0.287769
29.090000	0.1	0.282852
29.091667	0.1	0.278573
29.093333	0.1	0.276598
29.095000	0.1	0.276612
29.096667	0.1	0.276938
29.098333	0.1	0.276836
29.100000	0.1	0.277152
29.101667	0.1	0.278498
29.103333	0.1	0.280789
29.105000	0.1	0.283425
29.106667	0.1	0.284584
29.108333	0.1	0.282275
29.110000	0.1	0.276654
29.111667	0.1	0.270465
29.113333	0.1	0.266666
29.115000	0.1	0.265450
29.116667	0.1	0.264663
29.118333	0.1	0.263057
29.120000	0.1	0.261413
29.121667	0.1	0.260770
29.123333	0.1	0.261185
29.125000	0.1	0.262107
29.126667	0.1	0.263141
29.128333	0.1	0.264193
29.130000	0.1	0.265199
29.131667	0.1	0.266302
29.133333	0.1	0.267751
29.135000	0.1	0.268738
29.136667	0.1	0.267513
29.138333	0.1	0.263611
29.140000	0.1	0.258731
29.141667	0.1	0.254908
29.143333	0.1	0.253338
29.145000	0.1	0.254749
29.146667	0.1	0.259439
29.148333	0.1	0.267015
29.150000	0.1	0.276514
29.151667	0.1	0.286470
29.153333	0.1	0.295057
29.155000	0.1	0.300333
29.156667	0.1	0.301055
29.158333	0.1	0.297180
29.160000	0.1	0.289786
29.161667	0.1	0.281380
29.163333	0.1	0.275238
29.165000	0.1	0.272878
29.166667	0.1	0.273432
29.168333	0.1	0.275378
29.170000	0.1	0.277744
29.171667	0.1	0.280552
29.173333	0.1	0.284500
29.175000	0.1	0.290023
29.176667	0.1	0.296794
29.178333	0.1	0.303364
29.180000	0.1	0.307439
29.181667	0.1	0.307444
29.183333	0.1	0.304258
29.185000	0.1	0.300505
29.186667	0.1	0.297991
29.188333	0.1	0.296896
29.190000	0.1	0.297180
29.191667	0.1	0.299118
29.193333	0.1	0.302391
29.195000	0.1	0.305991
29.196667	0.1	0.309302
29.198333	0.1	0.312203
[truncated: 252,850 more chars]
