# Supplementary material for: Fade into you: genetic control of pigmentation patterns in red-flesh apple (Malus domestica)
Source: Front Plant Sci. 2025 Jan 13;15:1462545. doi: 10.3389/fpls.2024.1462545 (PMC11770013; doi:10.3389/fpls.2024.1462545)
Supplement: Supplementary file 4 [file DataSheet1.zip › CR C3UV_VIS_4/CR C3UV_VIS_4.txt]

URL	chrom://thermo-pfav3ojr/ChromeleonLocal/Instrument Data/Vanquish_MS/Dimitri/VALEMA/Pierre/Echantillons 03-04-24.seq/232.smp/UV_VIS_4.channel/UV_VIS_4.chm
Channel	UV_VIS_4

Injection Information:
Data Vault	ChromeleonLocal
Sequence	Echantillons 03-04-24
Name	CR C3
Number	11
Position	B:B2
Comment	colonne SB-AQ MeOH+5%AA
Processing Method	Quantitative
Instrument Method	VALEMA test separation GRAQ 4
Type	Unknown
Status	Finished
Inject Time	4/4/2024 1:24:49 AM +02:00
Volume (µl)	10.0000
Dilution Factor	1.0000
Weight	1.0000

Chromatogram Data Information:
Time Min. (min)	0.001667
Time Max. (min)	47.000000
Data Points	28200
Detector	UV
Generating Data System	Chromeleon 7.3.2.10759
Exporting Data System	Chromeleon 7.3.2.0
Operator	Instrument Controller
Signal Quantity	Absorbance
Signal Unit	mAU
Signal Min.	-7.558549
Signal Max.	29.748497
Channel	UV_VIS_4
Driver Name	VDAD.dll
Channel Type	Evaluation
Min. Step (s)	0.1
Max. Step (s)	0.1
Average Step (s)	0.1

Signal Parameter Information:
Signal Info	WVL:512 nm

Chromatogram Data:
Time (min)	Step (s)	Value (mAU)
0.001667	n.a.	0.000000
0.003333	0.1	0.000070
0.005000	0.1	0.000726
0.006667	0.1	0.003255
0.008333	0.1	0.008782
0.010000	0.1	0.016796
0.011667	0.1	0.025374
0.013333	0.1	0.032759
0.015000	0.1	0.038086
0.016667	0.1	0.040950
0.018333	0.1	0.040829
0.020000	0.1	0.037365
0.021667	0.1	0.031297
0.023333	0.1	0.024638
0.025000	0.1	0.019590
0.026667	0.1	0.017118
0.028333	0.1	0.016312
0.030000	0.1	0.015032
0.031667	0.1	0.011143
0.033333	0.1	0.003879
0.035000	0.1	-0.005658
0.036667	0.1	-0.015218
0.038333	0.1	-0.022589
0.040000	0.1	-0.026571
0.041667	0.1	-0.027283
0.043333	0.1	-0.025542
0.045000	0.1	-0.022585
0.046667	0.1	-0.019735
0.048333	0.1	-0.017602
0.050000	0.1	-0.016373
0.051667	0.1	-0.016266
0.053333	0.1	-0.016843
0.055000	0.1	-0.017043
0.056667	0.1	-0.016233
0.058333	0.1	-0.014580
0.060000	0.1	-0.012601
0.061667	0.1	-0.010827
0.063333	0.1	-0.009625
0.065000	0.1	-0.008885
0.066667	0.1	-0.008107
0.068333	0.1	-0.006892
0.070000	0.1	-0.004969
0.071667	0.1	-0.002286
0.073333	0.1	0.000405
0.075000	0.1	0.001839
0.076667	0.1	0.001537
0.078333	0.1	0.000359
0.080000	0.1	-0.000531
0.081667	0.1	-0.000694
0.083333	0.1	-0.000102
0.085000	0.1	0.001150
0.086667	0.1	0.002617
0.088333	0.1	0.003637
0.090000	0.1	0.003688
0.091667	0.1	0.002463
0.093333	0.1	0.000307
0.095000	0.1	-0.001537
0.096667	0.1	-0.001835
0.098333	0.1	-0.000703
0.100000	0.1	0.000526
0.101667	0.1	0.000778
0.103333	0.1	-0.000037
0.105000	0.1	-0.001499
0.106667	0.1	-0.002971
0.108333	0.1	-0.003786
0.110000	0.1	-0.003683
0.111667	0.1	-0.002929
0.113333	0.1	-0.001821
0.115000	0.1	-0.000196
0.116667	0.1	0.002282
0.118333	0.1	0.005267
0.120000	0.1	0.007781
0.121667	0.1	0.009015
0.123333	0.1	0.008768
0.125000	0.1	0.007446
0.126667	0.1	0.005807
0.128333	0.1	0.004522
0.130000	0.1	0.004014
0.131667	0.1	0.004205
0.133333	0.1	0.004340
0.135000	0.1	0.003735
0.136667	0.1	0.002501
0.138333	0.1	0.001309
0.140000	0.1	0.000945
0.141667	0.1	0.001914
0.143333	0.1	0.004079
0.145000	0.1	0.006892
0.146667	0.1	0.009714
0.148333	0.1	0.011665
0.150000	0.1	0.012084
0.151667	0.1	0.011348
0.153333	0.1	0.010557
0.155000	0.1	0.010435
0.156667	0.1	0.010761
0.158333	0.1	0.010664
0.160000	0.1	0.009574
0.161667	0.1	0.007846
0.163333	0.1	0.006268
0.165000	0.1	0.005416
0.166667	0.1	0.005397
0.168333	0.1	0.006021
0.170000	0.1	0.007111
0.171667	0.1	0.008531
0.173333	0.1	0.009965
0.175000	0.1	0.010943
0.176667	0.1	0.011264
0.178333	0.1	0.011306
0.180000	0.1	0.011646
0.181667	0.1	0.012424
0.183333	0.1	0.013309
0.185000	0.1	0.014156
0.186667	0.1	0.015302
0.188333	0.1	0.016931
0.190000	0.1	0.018543
0.191667	0.1	0.019330
0.193333	0.1	0.018706
0.195000	0.1	0.016475
0.196667	0.1	0.012745
0.198333	0.1	0.008042
0.200000	0.1	0.003316
0.201667	0.1	-0.000210
0.203333	0.1	-0.001546
0.205000	0.1	-0.000736
0.206667	0.1	0.001057
0.208333	0.1	0.002505
0.210000	0.1	0.003194
0.211667	0.1	0.003628
0.213333	0.1	0.004135
0.215000	0.1	0.004708
0.216667	0.1	0.005579
0.218333	0.1	0.006901
0.220000	0.1	0.008261
0.221667	0.1	0.009229
0.223333	0.1	0.009821
0.225000	0.1	0.010231
0.226667	0.1	0.010505
0.228333	0.1	0.010598
0.230000	0.1	0.010454
0.231667	0.1	0.009947
0.233333	0.1	0.008838
0.235000	0.1	0.007101
0.236667	0.1	0.005122
0.238333	0.1	0.003572
0.240000	0.1	0.003129
0.241667	0.1	0.003921
0.243333	0.1	0.005141
0.245000	0.1	0.005616
0.246667	0.1	0.004875
0.248333	0.1	0.003562
0.250000	0.1	0.002682
0.251667	0.1	0.002724
0.253333	0.1	0.003572
0.255000	0.1	0.004666
0.256667	0.1	0.005239
0.258333	0.1	0.005090
0.260000	0.1	0.004820
0.261667	0.1	0.005239
0.263333	0.1	0.006636
0.265000	0.1	0.008331
0.266667	0.1	0.009206
0.268333	0.1	0.008997
0.270000	0.1	0.008177
0.271667	0.1	0.006873
0.273333	0.1	0.005281
0.275000	0.1	0.004116
0.276667	0.1	0.003725
0.278333	0.1	0.003958
0.280000	0.1	0.005113
0.281667	0.1	0.007604
0.283333	0.1	0.010543
0.285000	0.1	0.012154
0.286667	0.1	0.011534
0.288333	0.1	0.009006
0.290000	0.1	0.005611
0.291667	0.1	0.002547
0.293333	0.1	0.000298
0.295000	0.1	-0.001453
0.296667	0.1	-0.002948
0.298333	0.1	-0.003981
0.300000	0.1	-0.003991
0.301667	0.1	-0.002203
0.303333	0.1	0.001513
0.305000	0.1	0.005905
0.306667	0.1	0.009001
0.308333	0.1	0.009639
0.310000	0.1	0.008047
0.311667	0.1	0.005136
0.313333	0.1	0.001830
0.315000	0.1	-0.000712
0.316667	0.1	-0.001471
0.318333	0.1	-0.000647
0.320000	0.1	0.000522
0.321667	0.1	0.001476
0.323333	0.1	0.003031
0.325000	0.1	0.005928
0.326667	0.1	0.009341
0.328333	0.1	0.011520
0.330000	0.1	0.011930
0.331667	0.1	0.011730
0.333333	0.1	0.012042
0.335000	0.1	0.012852
0.336667	0.1	0.013229
0.338333	0.1	0.011949
0.340000	0.1	0.008740
0.341667	0.1	0.004619
0.343333	0.1	0.000810
0.345000	0.1	-0.001737
0.346667	0.1	-0.002496
0.348333	0.1	-0.001965
0.350000	0.1	-0.001080
0.351667	0.1	0.000079
0.353333	0.1	0.002068
0.355000	0.1	0.004824
0.356667	0.1	0.007553
0.358333	0.1	0.009523
0.360000	0.1	0.010198
0.361667	0.1	0.008810
0.363333	0.1	0.005006
0.365000	0.1	-0.000177
0.366667	0.1	-0.004633
0.368333	0.1	-0.006505
0.370000	0.1	-0.005257
0.371667	0.1	-0.001863
0.373333	0.1	0.002137
0.375000	0.1	0.005430
0.376667	0.1	0.007185
0.378333	0.1	0.007367
0.380000	0.1	0.006673
0.381667	0.1	0.005695
0.383333	0.1	0.004494
0.385000	0.1	0.003120
0.386667	0.1	0.001877
0.388333	0.1	0.001038
0.390000	0.1	0.000824
0.391667	0.1	0.001295
0.393333	0.1	0.002361
0.395000	0.1	0.003823
0.396667	0.1	0.005178
0.398333	0.1	0.006012
0.400000	0.1	0.006547
0.401667	0.1	0.007055
0.403333	0.1	0.007222
0.405000	0.1	0.006943
0.406667	0.1	0.007078
0.408333	0.1	0.008480
0.410000	0.1	0.010910
0.411667	0.1	0.013406
0.413333	0.1	0.014952
0.415000	0.1	0.014910
0.416667	0.1	0.013588
0.418333	0.1	0.011860
0.420000	0.1	0.010016
0.421667	0.1	0.007604
0.423333	0.1	0.004410
0.425000	0.1	0.001155
0.426667	0.1	-0.000992
0.428333	0.1	-0.001686
0.430000	0.1	-0.001583
0.431667	0.1	-0.001378
0.433333	0.1	-0.001201
0.435000	0.1	-0.000880
0.436667	0.1	-0.000540
0.438333	0.1	-0.000861
0.440000	0.1	-0.002459
0.441667	0.1	-0.004885
0.443333	0.1	-0.006631
0.445000	0.1	-0.006417
0.446667	0.1	-0.003977
0.448333	0.1	0.000116
0.450000	0.1	0.004498
0.451667	0.1	0.007446
0.453333	0.1	0.008373
0.455000	0.1	0.008261
0.456667	0.1	0.008219
0.458333	0.1	0.008428
0.460000	0.1	0.008671
0.461667	0.1	0.009038
0.463333	0.1	0.009779
0.465000	0.1	0.010729
0.466667	0.1	0.011097
0.468333	0.1	0.010477
0.470000	0.1	0.009527
0.471667	0.1	0.008885
0.473333	0.1	0.008396
0.475000	0.1	0.007823
0.476667	0.1	0.007399
0.478333	0.1	0.007362
0.480000	0.1	0.007194
0.481667	0.1	0.005821
0.483333	0.1	0.002654
0.485000	0.1	-0.001760
0.486667	0.1	-0.005956
0.488333	0.1	-0.008177
0.490000	0.1	-0.007618
0.491667	0.1	-0.005187
0.493333	0.1	-0.002561
0.495000	0.1	-0.000526
0.496667	0.1	0.001150
0.498333	0.1	0.002813
0.500000	0.1	0.004456
0.501667	0.1	0.005760
0.503333	0.1	0.006314
0.505000	0.1	0.005793
0.506667	0.1	0.004433
0.508333	0.1	0.003297
0.510000	0.1	0.003320
0.511667	0.1	0.004526
0.513333	0.1	0.006468
0.515000	0.1	0.008433
0.516667	0.1	0.009234
0.518333	0.1	0.008037
0.520000	0.1	0.005113
0.521667	0.1	0.001178
0.523333	0.1	-0.003171
0.525000	0.1	-0.007171
0.526667	0.1	-0.009746
0.528333	0.1	-0.010212
0.530000	0.1	-0.008964
0.531667	0.1	-0.006924
0.533333	0.1	-0.004685
0.535000	0.1	-0.002631
0.536667	0.1	-0.001057
0.538333	0.1	0.000168
0.540000	0.1	0.001439
0.541667	0.1	0.002799
0.543333	0.1	0.003758
0.545000	0.1	0.003683
0.546667	0.1	0.002179
0.548333	0.1	-0.000643
0.550000	0.1	-0.004144
0.551667	0.1	-0.007134
0.553333	0.1	-0.008680
0.555000	0.1	-0.009025
0.556667	0.1	-0.008908
0.558333	0.1	-0.008745
0.560000	0.1	-0.009020
0.561667	0.1	-0.010077
0.563333	0.1	-0.011297
0.565000	0.1	-0.011856
0.566667	0.1	-0.011958
0.568333	0.1	-0.012442
0.570000	0.1	-0.013639
0.571667	0.1	-0.015036
0.573333	0.1	-0.015940
0.575000	0.1	-0.016075
0.576667	0.1	-0.015302
0.578333	0.1	-0.013574
0.580000	0.1	-0.011194
0.581667	0.1	-0.008643
0.583333	0.1	-0.006678
0.585000	0.1	-0.006249
0.586667	0.1	-0.007558
0.588333	0.1	-0.009630
0.590000	0.1	-0.011064
0.591667	0.1	-0.011097
0.593333	0.1	-0.010151
0.595000	0.1	-0.009355
0.596667	0.1	-0.009509
0.598333	0.1	-0.010785
0.600000	0.1	-0.013006
0.601667	0.1	-0.015670
0.603333	0.1	-0.017788
0.605000	0.1	-0.018352
0.606667	0.1	-0.017108
0.608333	0.1	-0.014412
0.610000	0.1	-0.010775
0.611667	0.1	-0.006943
0.613333	0.1	-0.003721
0.615000	0.1	-0.001756
0.616667	0.1	-0.001625
0.618333	0.1	-0.003595
0.620000	0.1	-0.007306
0.621667	0.1	-0.011707
0.623333	0.1	-0.015302
0.625000	0.1	-0.017080
0.626667	0.1	-0.016950
0.628333	0.1	-0.015255
0.630000	0.1	-0.012694
0.631667	0.1	-0.010459
0.633333	0.1	-0.009462
0.635000	0.1	-0.009849
0.636667	0.1	-0.011544
0.638333	0.1	-0.014394
0.640000	0.1	-0.017383
0.641667	0.1	-0.018962
0.643333	0.1	-0.018626
0.645000	0.1	-0.017281
0.646667	0.1	-0.016042
0.648333	0.1	-0.015344
0.650000	0.1	-0.014845
0.651667	0.1	-0.014030
0.653333	0.1	-0.013025
0.655000	0.1	-0.012298
0.656667	0.1	-0.011753
0.658333	0.1	-0.010985
0.660000	0.1	-0.009881
0.661667	0.1	-0.008624
0.663333	0.1	-0.007884
0.665000	0.1	-0.008559
0.666667	0.1	-0.010529
0.668333	0.1	-0.012689
0.670000	0.1	-0.013988
0.671667	0.1	-0.014068
0.673333	0.1	-0.013532
0.675000	0.1	-0.013369
0.676667	0.1	-0.013825
0.678333	0.1	-0.014543
0.680000	0.1	-0.015334
0.681667	0.1	-0.016042
0.683333	0.1	-0.016144
0.685000	0.1	-0.015181
0.686667	0.1	-0.013425
0.688333	0.1	-0.012042
0.690000	0.1	-0.012396
0.691667	0.1	-0.015092
0.693333	0.1	-0.019767
0.695000	0.1	-0.025029
0.696667	0.1	-0.028666
0.698333	0.1	-0.028927
0.700000	0.1	-0.025970
0.701667	0.1	-0.021369
0.703333	0.1	-0.016619
0.705000	0.1	-0.012405
0.706667	0.1	-0.008862
0.708333	0.1	-0.006375
0.710000	0.1	-0.005658
0.711667	0.1	-0.006594
0.713333	0.1	-0.008009
0.715000	0.1	-0.008955
0.716667	0.1	-0.009444
0.718333	0.1	-0.009830
0.720000	0.1	-0.010142
0.721667	0.1	-0.010394
0.723333	0.1	-0.011125
0.725000	0.1	-0.012848
0.726667	0.1	-0.015213
0.728333	0.1	-0.017392
0.730000	0.1	-0.018924
0.731667	0.1	-0.019656
0.733333	0.1	-0.019502
0.735000	0.1	-0.018459
0.736667	0.1	-0.016680
0.738333	0.1	-0.014692
0.740000	0.1	-0.013388
0.741667	0.1	-0.013467
0.743333	0.1	-0.014883
0.745000	0.1	-0.016806
0.746667	0.1	-0.018333
0.748333	0.1	-0.019404
0.750000	0.1	-0.020522
0.751667	0.1	-0.021737
0.753333	0.1	-0.022599
0.755000	0.1	-0.022966
0.756667	0.1	-0.023143
0.758333	0.1	-0.023269
0.760000	0.1	-0.023162
0.761667	0.1	-0.022599
0.763333	0.1	-0.021667
0.765000	0.1	-0.020731
0.766667	0.1	-0.019786
0.768333	0.1	-0.018217
0.770000	0.1	-0.015530
0.771667	0.1	-0.012098
0.773333	0.1	-0.008871
0.775000	0.1	-0.006557
0.776667	0.1	-0.005467
0.778333	0.1	-0.005513
0.780000	0.1	-0.006235
0.781667	0.1	-0.007250
0.783333	0.1	-0.008503
0.785000	0.1	-0.009658
0.786667	0.1	-0.010137
0.788333	0.1	-0.009956
0.790000	0.1	-0.009793
0.791667	0.1	-0.010356
0.793333	0.1	-0.011888
0.795000	0.1	-0.014002
0.796667	0.1	-0.015670
0.798333	0.1	-0.015539
0.800000	0.1	-0.013192
0.801667	0.1	-0.010245
0.803333	0.1	-0.008987
0.805000	0.1	-0.010133
0.806667	0.1	-0.013085
0.808333	0.1	-0.016922
0.810000	0.1	-0.020433
0.811667	0.1	-0.022491
0.813333	0.1	-0.022561
0.815000	0.1	-0.020438
0.816667	0.1	-0.016512
0.818333	0.1	-0.011958
0.820000	0.1	-0.007767
0.821667	0.1	-0.004205
0.823333	0.1	-0.001467
0.825000	0.1	-0.000140
0.826667	0.1	-0.000978
0.828333	0.1	-0.004331
0.830000	0.1	-0.009537
0.831667	0.1	-0.015073
0.833333	0.1	-0.019413
0.835000	0.1	-0.021835
0.836667	0.1	-0.022464
0.838333	0.1	-0.021802
0.840000	0.1	-0.020554
0.841667	0.1	-0.019576
0.843333	0.1	-0.019171
0.845000	0.1	-0.018850
0.846667	0.1	-0.018124
0.848333	0.1	-0.017011
0.850000	0.1	-0.015809
0.851667	0.1	-0.015008
0.853333	0.1	-0.015250
0.855000	0.1	-0.016950
0.856667	0.1	-0.020079
0.858333	0.1	-0.024098
0.860000	0.1	-0.028266
0.861667	0.1	-0.031861
0.863333	0.1	-0.034133
0.865000	0.1	-0.034710
0.866667	0.1	-0.034184
0.868333	0.1	-0.033346
0.870000	0.1	-0.032308
0.871667	0.1	-0.031260
0.873333	0.1	-0.031246
0.875000	0.1	-0.033062
0.876667	0.1	-0.035991
0.878333	0.1	-0.038296
0.880000	0.1	-0.038501
0.881667	0.1	-0.036368
0.883333	0.1	-0.033085
0.885000	0.1	-0.029961
0.886667	0.1	-0.027027
0.888333	0.1	-0.023767
0.890000	0.1	-0.020387
0.891667	0.1	-0.017830
0.893333	0.1	-0.017062
0.895000	0.1	-0.018412
0.896667	0.1	-0.021290
0.898333	0.1	-0.024321
0.900000	0.1	-0.026086
0.901667	0.1	-0.026412
0.903333	0.1	-0.026459
0.905000	0.1	-0.027106
0.906667	0.1	-0.028033
0.908333	0.1	-0.028689
0.910000	0.1	-0.029253
0.911667	0.1	-0.030166
0.913333	0.1	-0.031376
0.915000	0.1	-0.032452
0.916667	0.1	-0.032829
0.918333	0.1	-0.032182
0.920000	0.1	-0.030873
0.921667	0.1	-0.029681
0.923333	0.1	-0.029188
0.925000	0.1	-0.029700
0.926667	0.1	-0.031241
0.928333	0.1	-0.033230
0.930000	0.1	-0.034687
0.931667	0.1	-0.035129
0.933333	0.1	-0.034827
0.935000	0.1	-0.034170
0.936667	0.1	-0.033453
0.938333	0.1	-0.032885
0.940000	0.1	-0.032354
0.941667	0.1	-0.031255
0.943333	0.1	-0.028992
0.945000	0.1	-0.025705
0.946667	0.1	-0.022389
0.948333	0.1	-0.020154
0.950000	0.1	-0.019358
0.951667	0.1	-0.019525
0.953333	0.1	-0.019968
0.955000	0.1	-0.020280
0.956667	0.1	-0.020340
0.958333	0.1	-0.020075
0.960000	0.1	-0.019767
0.961667	0.1	-0.020200
0.963333	0.1	-0.021765
0.965000	0.1	-0.023781
0.966667	0.1	-0.024973
0.968333	0.1	-0.024498
0.970000	0.1	-0.022450
0.971667	0.1	-0.019707
0.973333	0.1	-0.017416
0.975000	0.1	-0.016522
0.976667	0.1	-0.017649
0.978333	0.1	-0.020699
0.980000	0.1	-0.024326
0.981667	0.1	-0.026454
0.983333	0.1	-0.025947
0.985000	0.1	-0.023176
0.986667	0.1	-0.019264
0.988333	0.1	-0.015730
0.990000	0.1	-0.014342
0.991667	0.1	-0.016000
0.993333	0.1	-0.019949
0.995000	0.1	-0.024182
0.996667	0.1	-0.026538
0.998333	0.1	-0.025984
1.000000	0.1	-0.023358
1.001667	0.1	-0.020573
1.003333	0.1	-0.018869
1.005000	0.1	-0.018124
1.006667	0.1	-0.017234
1.008333	0.1	-0.014836
1.010000	0.1	-0.010803
1.011667	0.1	-0.006910
1.013333	0.1	-0.005225
1.015000	0.1	-0.006510
1.016667	0.1	-0.010259
1.018333	0.1	-0.015176
1.020000	0.1	-0.019688
1.021667	0.1	-0.022729
1.023333	0.1	-0.024075
1.025000	0.1	-0.024028
1.026667	0.1	-0.022887
1.028333	0.1	-0.020778
1.030000	0.1	-0.017849
1.031667	0.1	-0.014738
1.033333	0.1	-0.012638
1.035000	0.1	-0.012559
1.036667	0.1	-0.014352
1.038333	0.1	-0.016904
1.040000	0.1	-0.019008
1.041667	0.1	-0.020028
1.043333	0.1	-0.020238
1.045000	0.1	-0.020294
1.046667	0.1	-0.020405
1.048333	0.1	-0.020433
1.050000	0.1	-0.020256
1.051667	0.1	-0.019860
1.053333	0.1	-0.019129
1.055000	0.1	-0.017793
1.056667	0.1	-0.016014
1.058333	0.1	-0.014980
1.060000	0.1	-0.015972
1.061667	0.1	-0.018957
1.063333	0.1	-0.022780
1.065000	0.1	-0.026408
1.066667	0.1	-0.029225
1.068333	0.1	-0.030417
1.070000	0.1	-0.029174
1.071667	0.1	-0.025639
1.073333	0.1	-0.021271
1.075000	0.1	-0.017760
1.076667	0.1	-0.015823
1.078333	0.1	-0.015143
1.080000	0.1	-0.014994
1.081667	0.1	-0.014938
1.083333	0.1	-0.015269
1.085000	0.1	-0.016587
1.086667	0.1	-0.018836
1.088333	0.1	-0.021383
1.090000	0.1	-0.023837
1.091667	0.1	-0.026240
1.093333	0.1	-0.028410
1.095000	0.1	-0.029532
1.096667	0.1	-0.028820
1.098333	0.1	-0.026384
1.100000	0.1	-0.022901
1.101667	0.1	-0.019041
1.103333	0.1	-0.015553
1.105000	0.1	-0.013472
1.106667	0.1	-0.013891
1.108333	0.1	-0.017020
1.110000	0.1	-0.021472
1.111667	0.1	-0.025234
1.113333	0.1	-0.027367
1.115000	0.1	-0.028368
1.116667	0.1	-0.029085
1.118333	0.1	-0.029681
1.120000	0.1	-0.029686
1.121667	0.1	-0.028731
1.123333	0.1	-0.026957
1.125000	0.1	-0.024643
1.126667	0.1	-0.022124
1.128333	0.1	-0.020401
1.130000	0.1	-0.020657
1.131667	0.1	-0.022715
1.133333	0.1	-0.025085
1.135000	0.1	-0.026692
1.136667	0.1	-0.027628
1.138333	0.1	-0.028247
1.140000	0.1	-0.028512
1.141667	0.1	-0.028540
1.143333	0.1	-0.028959
1.145000	0.1	-0.030356
1.146667	0.1	-0.032606
1.148333	0.1	-0.034799
1.150000	0.1	-0.035809
1.151667	0.1	-0.035083
1.153333	0.1	-0.033034
1.155000	0.1	-0.030617
1.156667	0.1	-0.028531
1.158333	0.1	-0.027223
1.160000	0.1	-0.027218
1.161667	0.1	-0.028531
1.163333	0.1	-0.030366
1.165000	0.1	-0.031767
1.166667	0.1	-0.032173
1.168333	0.1	-0.031586
1.170000	0.1	-0.030533
1.171667	0.1	-0.029537
1.173333	0.1	-0.028610
1.175000	0.1	-0.027423
1.176667	0.1	-0.026044
1.178333	0.1	-0.025146
1.180000	0.1	-0.025029
1.181667	0.1	-0.024815
1.183333	0.1	-0.023567
1.185000	0.1	-0.021770
1.186667	0.1	-0.020927
1.188333	0.1	-0.021895
1.190000	0.1	-0.023972
1.191667	0.1	-0.025560
1.193333	0.1	-0.025528
1.195000	0.1	-0.023907
1.196667	0.1	-0.021653
1.198333	0.1	-0.019865
1.200000	0.1	-0.019250
1.201667	0.1	-0.019814
1.203333	0.1	-0.020894
1.205000	0.1	-0.021909
1.206667	0.1	-0.022976
1.208333	0.1	-0.024387
1.210000	0.1	-0.025947
1.211667	0.1	-0.027069
1.213333	0.1	-0.027106
1.215000	0.1	-0.025886
1.216667	0.1	-0.023888
1.218333	0.1	-0.021518
1.220000	0.1	-0.018971
1.221667	0.1	-0.016978
1.223333	0.1	-0.016405
1.225000	0.1	-0.017136
1.226667	0.1	-0.018324
1.228333	0.1	-0.019530
1.230000	0.1	-0.021108
1.231667	0.1	-0.023684
1.233333	0.1	-0.027195
1.235000	0.1	-0.030389
1.236667	0.1	-0.031972
1.238333	0.1	-0.031986
1.240000	0.1	-0.031479
1.241667	0.1	-0.031367
1.243333	0.1	-0.031870
1.245000	0.1	-0.032182
1.246667	0.1	-0.031190
1.248333	0.1	-0.028992
1.250000	0.1	-0.027046
1.251667	0.1	-0.026673
1.253333	0.1	-0.028065
1.255000	0.1	-0.030673
1.256667	0.1	-0.033709
1.258333	0.1	-0.036219
1.260000	0.1	-0.037253
1.261667	0.1	-0.036322
1.263333	0.1	-0.033844
1.265000	0.1	-0.031199
1.266667	0.1	-0.029807
1.268333	0.1	-0.029877
1.270000	0.1	-0.030319
1.271667	0.1	-0.029975
1.273333	0.1	-0.028708
1.275000	0.1	-0.027111
1.276667	0.1	-0.025672
1.278333	0.1	-0.024810
1.280000	0.1	-0.025099
1.281667	0.1	-0.026724
1.283333	0.1	-0.028987
1.285000	0.1	-0.030883
1.286667	0.1	-0.031893
1.288333	0.1	-0.032075
1.290000	0.1	-0.032047
1.291667	0.1	-0.032792
1.293333	0.1	-0.034864
1.295000	0.1	-0.037877
1.296667	0.1	-0.041113
1.298333	0.1	-0.044405
1.300000	0.1	-0.048145
1.301667	0.1	-0.052657
1.303333	0.1	-0.057830
1.305000	0.1	-0.063465
1.306667	0.1	-0.069602
1.308333	0.1	-0.076224
1.310000	0.1	-0.083209
1.311667	0.1	-0.090436
1.313333	0.1	-0.097179
1.315000	0.1	-0.101742
1.316667	0.1	-0.102678
1.318333	0.1	-0.100038
1.320000	0.1	-0.094771
1.321667	0.1	-0.087372
1.323333	0.1	-0.077486
1.325000	0.1	-0.064448
1.326667	0.1	-0.048126
1.328333	0.1	-0.029271
1.330000	0.1	-0.009108
1.331667	0.1	0.011162
1.333333	0.1	0.030748
1.335000	0.1	0.048969
1.336667	0.1	0.064899
1.338333	0.1	0.077891
1.340000	0.1	0.087586
1.341667	0.1	0.093216
1.343333	0.1	0.093956
1.345000	0.1	0.090166
1.346667	0.1	0.083530
1.348333	0.1	0.075633
1.350000	0.1	0.066813
1.351667	0.1	0.056722
1.353333	0.1	0.045481
1.355000	0.1	0.033760
1.356667	0.1	0.022482
1.358333	0.1	0.012699
1.360000	0.1	0.004969
1.361667	0.1	-0.001076
1.363333	0.1	-0.006235
1.365000	0.1	-0.011190
1.366667	0.1	-0.016214
1.368333	0.1	-0.021202
1.370000	0.1	-0.025816
1.371667	0.1	-0.029872
1.373333	0.1	-0.033579
1.375000	0.1	-0.037430
1.376667	0.1	-0.041723
1.378333	0.1	-0.046082
1.380000	0.1	-0.049970
1.381667	0.1	-0.054003
1.383333	0.1	-0.059959
1.385000	0.1	-0.068895
1.386667	0.1	-0.080066
1.388333	0.1	-0.091889
1.390000	0.1	-0.103568
1.391667	0.1	-0.115712
1.393333	0.1	-0.129412
1.395000	0.1	-0.145053
1.396667	0.1	-0.162269
1.398333	0.1	-0.180937
1.400000	0.1	-0.201650
1.401667	0.1	-0.224719
1.403333	0.1	-0.249324
1.405000	0.1	-0.274298
1.406667	0.1	-0.299136
1.408333	0.1	-0.323802
1.410000	0.1	-0.348091
1.411667	0.1	-0.371882
1.413333	0.1	-0.395556
1.415000	0.1	-0.419342
1.416667	0.1	-0.442769
1.418333	0.1	-0.465116
1.420000	0.1	-0.485824
1.421667	0.1	-0.504521
1.423333	0.1	-0.521014
1.425000	0.1	-0.535469
1.426667	0.1	-0.548209
1.428333	0.1	-0.559152
1.430000	0.1	-0.568130
1.431667	0.1	-0.575827
1.433333	0.1	-0.583502
1.435000	0.1	-0.591767
1.436667	0.1	-0.600377
1.438333	0.1	-0.608684
1.440000	0.1	-0.615842
1.441667	0.1	-0.621020
1.443333	0.1	-0.623730
1.445000	0.1	-0.624070
1.446667	0.1	-0.622724
1.448333	0.1	-0.620610
1.450000	0.1	-0.618440
1.451667	0.1	-0.616708
1.453333	0.1	-0.615930
1.455000	0.1	-0.616461
1.456667	0.1	-0.618105
1.458333	0.1	-0.620163
1.460000	0.1	-0.621937
1.461667	0.1	-0.623004
1.463333	0.1	-0.623441
1.465000	0.1	-0.623940
1.466667	0.1	-0.625239
1.468333	0.1	-0.627246
1.470000	0.1	-0.629057
1.471667	0.1	-0.630114
1.473333	0.1	-0.630976
1.475000	0.1	-0.632424
1.476667	0.1	-0.634650
1.478333	0.1	-0.637951
1.480000	0.1	-0.643088
1.481667	0.1	-0.650152
1.483333	0.1	-0.657965
1.485000	0.1	-0.664969
1.486667	0.1	-0.670427
1.488333	0.1	-0.674827
1.490000	0.1	-0.679521
1.491667	0.1	-0.686026
1.493333	0.1	-0.695116
1.495000	0.1	-0.706571
1.496667	0.1	-0.719754
1.498333	0.1	-0.733733
1.500000	0.1	-0.746977
1.501667	0.1	-0.757817
1.503333	0.1	-0.765370
1.505000	0.1	-0.769524
1.506667	0.1	-0.770702
1.508333	0.1	-0.770055
1.510000	0.1	-0.768946
1.511667	0.1	-0.768043
1.513333	0.1	-0.767102
1.515000	0.1	-0.765221
1.516667	0.1	-0.761417
1.518333	0.1	-0.755275
1.520000	0.1	-0.747009
1.521667	0.1	-0.736993
1.523333	0.1	-0.725342
1.525000	0.1	-0.711731
1.526667	0.1	-0.695954
1.528333	0.1	-0.678794
1.530000	0.1	-0.661463
1.531667	0.1	-0.644322
1.533333	0.1	-0.627111
1.535000	0.1	-0.609998
1.536667	0.1	-0.593811
1.538333	0.1	-0.579325
1.540000	0.1	-0.566691
1.541667	0.1	-0.555804
1.543333	0.1	-0.546812
1.545000	0.1	-0.539678
1.546667	0.1	-0.533508
1.548333	0.1	-0.526821
1.550000	0.1	-0.518840
1.551667	0.1	-0.510104
1.553333	0.1	-0.501373
1.555000	0.1	-0.492330
1.556667	0.1	-0.481838
1.558333	0.1	-0.468935
1.560000	0.1	-0.453494
1.561667	0.1	-0.436516
1.563333	0.1	-0.419607
1.565000	0.1	-0.403626
1.566667	0.1	-0.388660
1.568333	0.1	-0.375421
1.570000	0.1	-0.365945
1.571667	0.1	-0.362862
1.573333	0.1	-0.368501
1.575000	0.1	-0.384720
1.576667	0.1	-0.413242
1.578333	0.1	-0.456525
1.580000	0.1	-0.518868
1.581667	0.1	-0.606170
1.583333	0.1	-0.724513
1.585000	0.1	-0.879369
1.586667	0.1	-1.076371
1.588333	0.1	-1.322236
1.590000	0.1	-1.624073
1.591667	0.1	-1.987857
1.593333	0.1	-2.417634
1.595000	0.1	-2.914406
1.596667	0.1	-3.474089
1.598333	0.1	-4.085554
1.600000	0.1	-4.729140
1.601667	0.1	-5.376465
1.603333	0.1	-5.991510
1.605000	0.1	-6.531728
1.606667	0.1	-6.949287
1.608333	0.1	-7.195063
1.610000	0.1	-7.225373
1.611667	0.1	-7.008463
1.613333	0.1	-6.529102
1.615000	0.1	-5.790642
1.616667	0.1	-4.814216
1.618333	0.1	-3.636139
1.620000	0.1	-2.304125
1.621667	0.1	-0.872011
1.623333	0.1	0.605830
1.625000	0.1	2.079364
1.626667	0.1	3.506909
1.628333	0.1	4.857327
1.630000	0.1	6.109537
1.631667	0.1	7.250560
1.633333	0.1	8.273330
1.635000	0.1	9.174896
1.636667	0.1	9.955061
1.638333	0.1	10.614879
1.640000	0.1	11.155712
1.641667	0.1	11.579948
1.643333	0.1	11.891872
1.645000	0.1	12.097536
1.646667	0.1	12.204470
1.648333	0.1	12.221928
1.650000	0.1	12.160335
1.651667	0.1	12.029880
1.653333	0.1	11.840505
1.655000	0.1	11.602575
1.656667	0.1	11.325884
1.658333	0.1	11.019069
1.660000	0.1	10.690526
1.661667	0.1	10.348172
1.663333	0.1	9.998558
1.665000	0.1	9.646900
1.666667	0.1	9.296983
1.668333	0.1	8.950890
1.670000	0.1	8.609621
1.671667	0.1	8.274065
1.673333	0.1	7.945034
1.675000	0.1	7.622461
1.676667	0.1	7.305583
1.678333	0.1	6.994195
1.680000	0.1	6.688884
1.681667	0.1	6.389976
1.683333	0.1	6.097062
1.685000	0.1	5.809725
1.686667	0.1	5.528145
1.688333	0.1	5.252603
1.690000	0.1	4.983163
1.691667	0.1	4.720041
1.693333	0.1	4.463857
1.695000	0.1	4.215469
1.696667	0.1	3.975551
1.698333	0.1	3.743772
1.700000	0.1	3.518518
1.701667	0.1	3.298367
1.703333	0.1	3.083590
1.705000	0.1	2.875444
1.706667	0.1	2.675052
1.708333	0.1	2.483362
1.710000	0.1	2.300716
1.711667	0.1	2.126694
1.713333	0.1	1.960667
1.715000	0.1	1.801690
1.716667	0.1	1.648525
1.718333	0.1	1.500621
1.720000	0.1	1.358320
1.721667	0.1	1.222081
1.723333	0.1	1.092278
1.725000	0.1	0.969064
1.726667	0.1	0.851755
1.728333	0.1	0.738963
1.730000	0.1	0.629979
1.731667	0.1	0.525336
1.733333	0.1	0.425605
1.735000	0.1	0.330685
1.736667	0.1	0.240617
1.738333	0.1	0.156034
1.740000	0.1	0.077127
1.741667	0.1	0.003148
1.743333	0.1	-0.066841
1.745000	0.1	-0.133398
1.746667	0.1	-0.196551
1.748333	0.1	-0.255820
1.750000	0.1	-0.311038
1.751667	0.1	-0.363248
1.753333	0.1	-0.414173
1.755000	0.1	-0.464502
1.756667	0.1	-0.513219
1.758333	0.1	-0.558612
1.760000	0.1	-0.599818
1.761667	0.1	-0.637271
1.763333	0.1	-0.672187
1.765000	0.1	-0.705533
1.766667	0.1	-0.737216
1.768333	0.1	-0.766269
1.770000	0.1	-0.791959
1.771667	0.1	-0.814730
1.773333	0.1	-0.835815
1.775000	0.1	-0.856016
1.776667	0.1	-0.875080
1.778333	0.1	-0.892472
1.780000	0.1	-0.908324
1.781667	0.1	-0.922941
1.783333	0.1	-0.936375
1.785000	0.1	-0.949125
1.786667	0.1	-0.961786
1.788333	0.1	-0.973768
1.790000	0.1	-0.983784
1.791667	0.1	-0.991505
1.793333	0.1	-0.997698
1.795000	0.1	-1.003258
1.796667	0.1	-1.008608
1.798333	0.1	-1.013875
1.800000	0.1	-1.019249
1.801667	0.1	-1.025051
1.803333	0.1	-1.031188
1.805000	0.1	-1.036627
1.806667	0.1	-1.040064
1.808333	0.1	-1.041112
1.810000	0.1	-1.040250
1.811667	0.1	-1.038434
1.813333	0.1	-1.037079
1.815000	0.1	-1.037368
1.816667	0.1	-1.039086
1.818333	0.1	-1.040781
1.820000	0.1	-1.041056
1.821667	0.1	-1.039500
1.823333	0.1	-1.036511
1.825000	0.1	-1.032637
1.826667	0.1	-1.028483
1.828333	0.1	-1.024790
1.830000	0.1	-1.022075
1.831667	0.1	-1.020557
1.833333	0.1	-1.020143
1.835000	0.1	-1.020292
1.836667	0.1	-1.020185
1.838333	0.1	-1.019081
1.840000	0.1	-1.016669
1.841667	0.1	-1.013521
1.843333	0.1	-1.010932
1.845000	0.1	-1.009936
1.846667	0.1	-1.010373
1.848333	0.1	-1.010960
1.850000	0.1	-1.010303
1.851667	0.1	-1.007812
1.853333	0.1	-1.003584
1.855000	0.1	-0.997819
1.856667	0.1	-0.990592
1.858333	0.1	-0.981619
1.860000	0.1	-0.970000
1.861667	0.1	-0.954508
1.863333	0.1	-0.934280
1.865000	0.1	-0.909190
1.866667	0.1	-0.879802
1.868333	0.1	-0.846907
1.870000	0.1	-0.810861
1.871667	0.1	-0.771512
1.873333	0.1	-0.728774
1.875000	0.1	-0.682860
1.876667	0.1	-0.634138
1.878333	0.1	-0.583483
1.880000	0.1	-0.532460
1.881667	0.1	-0.482784
1.883333	0.1	-0.435603
1.885000	0.1	-0.391454
1.886667	0.1	-0.350839
1.888333	0.1	-0.314834
1.890000	0.1	-0.284836
1.891667	0.1	-0.261464
1.893333	0.1	-0.244118
1.895000	0.1	-0.231792
1.896667	0.1	-0.224067
1.898333	0.1	-0.221161
1.900000	0.1	-0.223443
1.901667	0.1	-0.231029
1.903333	0.1	-0.243350
1.905000	0.1	-0.259080
1.906667	0.1	-0.277036
1.908333	0.1	-0.296482
1.910000	0.1	-0.316561
1.911667	0.1	-0.336631
1.913333	0.1	-0.356799
1.915000	0.1	-0.377391
1.916667	0.1	-0.398462
1.918333	0.1	-0.419617
1.920000	0.1	-0.439966
1.921667	0.1	-0.458863
1.923333	0.1	-0.476106
1.925000	0.1	-0.491417
1.926667	0.1	-0.504637
1.928333	0.1	-0.516176
1.930000	0.1	-0.526723
1.931667	0.1	-0.536772
1.933333	0.1	-0.546328
1.935000	0.1	-0.554682
1.936667	0.1	-0.560856
1.938333	0.1	-0.564484
1.940000	0.1	-0.566607
1.941667	0.1	-0.569248
1.943333	0.1	-0.573425
1.945000	0.1	-0.578277
1.946667	0.1	-0.582202
1.948333	0.1	-0.584158
1.950000	0.1	-0.584284
1.951667	0.1	-0.583986
1.953333	0.1	-0.584871
1.955000	0.1	-0.587348
1.956667	0.1	-0.590575
1.958333	0.1	-0.593658
1.960000	0.1	-0.596298
1.961667	0.1	-0.598645
1.963333	0.1	-0.601215
1.965000	0.1	-0.604480
1.966667	0.1	-0.608279
1.968333	0.1	-0.611790
1.970000	0.1	-0.614254
1.971667	0.1	-0.615655
1.973333	0.1	-0.616410
1.975000	0.1	-0.616712
1.976667	0.1	-0.616871
1.978333	0.1	-0.617485
1.980000	0.1	-0.618543
1.981667	0.1	-0.619106
1.983333	0.1	-0.618435
1.985000	0.1	-0.616838
1.986667	0.1	-0.615227
1.988333	0.1	-0.614314
1.990000	0.1	-0.614207
1.991667	0.1	-0.614575
1.993333	0.1	-0.615055
1.995000	0.1	-0.615641
1.996667	0.1	-0.616615
1.998333	0.1	-0.617937
2.000000	0.1	-0.619176
2.001667	0.1	-0.619940
2.003333	0.1	-0.620130
2.005000	0.1	-0.619940
2.006667	0.1	-0.619609
2.008333	0.1	-0.619227
2.010000	0.1	-0.618920
2.011667	0.1	-0.619059
2.013333	0.1	-0.619898
2.015000	0.1	-0.621127
2.016667	0.1	-0.621895
2.018333	0.1	-0.621211
2.020000	0.1	-0.618896
2.021667	0.1	-0.615804
2.023333	0.1	-0.613038
2.025000	0.1	-0.611334
2.026667	0.1	-0.610664
2.028333	0.1	-0.610449
2.030000	0.1	-0.610463
2.031667	0.1	-0.611204
2.033333	0.1	-0.612941
2.035000	0.1	-0.614864
2.036667	0.1	-0.615860
2.038333	0.1	-0.615646
2.040000	0.1	-0.614822
2.041667	0.1	-0.614119
2.043333	0.1	-0.613439
2.045000	0.1	-0.611772
2.046667	0.1	-0.608624
2.048333	0.1	-0.604750
2.050000	0.1	-0.601225
2.051667	0.1	-0.598691
2.053333	0.1	-0.597243
2.055000	0.1	-0.596358
2.056667	0.1	-0.595665
2.058333	0.1	-0.595469
2.060000	0.1	-0.595534
2.061667	0.1	-0.594421
2.063333	0.1	-0.591353
2.065000	0.1	-0.587367
2.066667	0.1	-0.583739
2.068333	0.1	-0.580549
2.070000	0.1	-0.577504
2.071667	0.1	-0.574826
2.073333	0.1	-0.572600
2.075000	0.1	-0.570230
2.076667	0.1	-0.567329
2.078333	0.1	-0.564610
2.080000	0.1	-0.563231
2.081667	0.1	-0.563734
2.083333	0.1	-0.565569
2.085000	0.1	-0.567473
2.086667	0.1	-0.568274
2.088333	0.1	-0.567622
2.090000	0.1	-0.566039
2.091667	0.1	-0.564097
2.093333	0.1	-0.561816
2.095000	0.1	-0.558975
2.096667	0.1	-0.555273
2.098333	0.1	-0.550537
2.100000	0.1	-0.545220
2.101667	0.1	-0.540172
2.103333	0.1	-0.536027
2.105000	0.1	-0.532917
2.106667	0.1	-0.530309
2.108333	0.1	-0.527119
2.110000	0.1	-0.522556
2.111667	0.1	-0.516609
2.113333	0.1	-0.509517
2.115000	0.1	-0.501261
2.116667	0.1	-0.491771
2.118333	0.1	-0.481457
2.120000	0.1	-0.471347
2.121667	0.1	-0.462621
2.123333	0.1	-0.455803
2.125000	0.1	-0.450560
2.126667	0.1	-0.446271
2.128333	0.1	-0.442527
2.130000	0.1	-0.438970
2.131667	0.1	-0.434844
2.133333	0.1	-0.429479
2.135000	0.1	-0.423286
2.136667	0.1	-0.417246
2.138333	0.1	-0.411612
2.140000	0.1	-0.405810
2.141667	0.1	-0.399183
2.143333	0.1	-0.391775
2.145000	0.1	-0.384459
2.146667	0.1	-0.378191
2.148333	0.1	-0.373228
2.150000	0.1	-0.369097
2.151667	0.1	-0.365004
2.153333	0.1	-0.360096
2.155000	0.1	-0.353786
2.156667	0.1	-0.346373
2.158333	0.1	-0.339048
2.160000	0.1	-0.332575
2.161667	0.1	-0.326377
2.163333	0.1	-0.319732
2.165000	0.1	-0.312929
2.166667	0.1	-0.306759
2.168333	0.1	-0.301828
2.170000	0.1	-0.298247
2.171667	0.1	-0.295304
2.173333	0.1	-0.291816
2.175000	0.1	-0.287080
2.176667	0.1	-0.281138
2.178333	0.1	-0.274354
2.180000	0.1	-0.267196
2.181667	0.1	-0.260090
2.183333	0.1	-0.253366
2.185000	0.1	-0.247224
2.186667	0.1	-0.241725
2.188333	0.1	-0.236914
2.190000	0.1	-0.232765
2.191667	0.1	-0.228914
2.193333	0.1	-0.224840
2.195000	0.1	-0.220733
2.196667	0.1	-0.217333
2.198333	0.1	-0.214661
2.200000	0.1	-0.211792
2.201667	0.1	-0.207848
2.203333	0.1	-0.202805
2.205000	0.1	-0.197482
2.206667	0.1	-0.192584
2.208333	0.1	-0.188081
2.210000	0.1	-0.183764
2.211667	0.1	-0.179713
2.213333	0.1	-0.175955
2.215000	0.1	-0.172183
2.216667	0.1	-0.168034
2.218333	0.1	-0.163540
2.220000	0.1	-0.159298
2.221667	0.1	-0.156066
2.223333	0.1	-0.154083
2.225000	0.1	-0.152900
2.226667	0.1	-0.151750
2.228333	0.1	-0.149943
2.230000	0.1	-0.147200
2.231667	0.1	-0.143908
2.233333	0.1	-0.140928
2.235000	0.1	-0.138762
2.236667	0.1	-0.137058
2.238333	0.1	-0.135116
2.240000	0.1	-0.132727
2.241667	0.1	-0.130301
2.243333	0.1	-0.128369
2.245000	0.1	-0.127046
2.246667	0.1	-0.126124
2.248333	0.1	-0.125263
2.250000	0.1	-0.124080
2.251667	0.1	-0.122194
2.253333	0.1	-0.119475
2.255000	0.1	-0.116257
2.256667	0.1	-0.112928
2.258333	0.1	-0.109435
2.260000	0.1	-0.105756
2.261667	0.1	-0.102310
2.263333	0.1	-0.099656
2.265000	0.1	-0.098138
2.266667	0.1	-0.097519
2.268333	0.1	-0.097156
2.270000	0.1	-0.096639
2.271667	0.1	-0.096029
2.273333	0.1	-0.095596
2.275000	0.1	-0.095246
2.276667	0.1	-0.094473
2.278333	0.1	-0.093156
2.280000	0.1	-0.091866
2.281667	0.1	-0.091051
2.283333	0.1	-0.090441
2.285000	0.1	-0.089416
2.286667	0.1	-0.087521
2.288333	0.1	-0.084639
2.290000	0.1	-0.081337
2.291667	0.1	-0.078999
2.293333	0.1	-0.078478
2.295000	0.1	-0.078948
2.296667	0.1	-0.079046
2.298333	0.1	-0.078543
2.300000	0.1	-0.078045
2.301667	0.1	-0.077533
2.303333	0.1	-0.076084
2.305000	0.1	-0.072983
2.306667	0.1	-0.068587
2.308333	0.1	-0.064149
2.310000	0.1	-0.060899
2.311667	0.1	-0.059144
2.313333	0.1	-0.058310
2.315000	0.1	-0.057868
2.316667	0.1	-0.057733
2.318333	0.1	-0.057728
2.320000	0.1	-0.057458
2.321667	0.1	-0.056806
2.323333	0.1	-0.055837
2.325000	0.1	-0.054576
2.326667	0.1	-0.053230
2.328333	0.1	-0.052280
2.330000	0.1	-0.052080
2.331667	0.1	-0.052834
2.333333	0.1	-0.054729
2.335000	0.1	-0.057626
2.336667	0.1	-0.060662
2.338333	0.1	-0.062389
2.340000	0.1	-0.061761
2.341667	0.1	-0.059023
2.343333	0.1	-0.055684
2.345000	0.1	-0.053472
2.346667	0.1	-0.053165
2.348333	0.1	-0.053984
2.350000	0.1	-0.054296
2.351667	0.1	-0.053211
2.353333	0.1	-0.051544
2.355000	0.1	-0.050771
2.356667	0.1	-0.051041
2.358333	0.1	-0.051083
2.360000	0.1	-0.049905
2.361667	0.1	-0.047456
2.363333	0.1	-0.044331
2.365000	0.1	-0.041737
2.366667	0.1	-0.040955
2.368333	0.1	-0.041947
2.370000	0.1	-0.043241
2.371667	0.1	-0.043702
2.373333	0.1	-0.043493
2.375000	0.1	-0.042939
2.376667	0.1	-0.041849
2.378333	0.1	-0.039986
2.380000	0.1	-0.037369
2.381667	0.1	-0.034305
2.383333	0.1	-0.031600
2.385000	0.1	-0.030394
2.386667	0.1	-0.031437
2.388333	0.1	-0.034464
2.390000	0.1	-0.038412
2.391667	0.1	-0.042184
2.393333	0.1	-0.044932
2.395000	0.1	-0.046361
2.396667	0.1	-0.046939
2.398333	0.1	-0.047185
2.400000	0.1	-0.047339
2.401667	0.1	-0.047875
2.403333	0.1	-0.049281
2.405000	0.1	-0.051446
2.406667	0.1	-0.053514
2.408333	0.1	-0.054301
2.410000	0.1	-0.053085
2.411667	0.1	-0.049928
2.413333	0.1	-0.045737
2.415000	0.1	-0.042072
2.416667	0.1	-0.040303
2.418333	0.1	-0.040717
2.420000	0.1	-0.042524
2.421667	0.1	-0.044485
2.423333	0.1	-0.045602
2.425000	0.1	-0.045695
2.426667	0.1	-0.045104
2.428333	0.1	-0.044098
2.430000	0.1	-0.042906
2.431667	0.1	-0.042068
2.433333	0.1	-0.042333
2.435000	0.1	-0.044224
2.436667	0.1	-0.047511
2.438333	0.1	-0.051251
2.440000	0.1	-0.053905
2.441667	0.1	-0.054166
2.443333	0.1	-0.052392
2.445000	0.1	-0.050156
2.446667	0.1	-0.048294
2.448333	0.1	-0.046836
2.450000	0.1	-0.046119
2.451667	0.1	-0.046673
2.453333	0.1	-0.048121
2.455000	0.1	-0.049118
2.456667	0.1	-0.048536
2.458333	0.1	-0.046412
2.460000	0.1	-0.044224
2.461667	0.1	-0.043600
2.463333	0.1	-0.044382
2.465000	0.1	-0.045099
2.466667	0.1	-0.044885
2.468333	0.1	-0.043889
2.470000	0.1	-0.042911
2.471667	0.1	-0.042981
2.473333	0.1	-0.044429
2.475000	0.1	-0.046697
2.476667	0.1	-0.049509
2.478333	0.1	-0.053328
2.480000	0.1	-0.058208
2.481667	0.1	-0.063204
2.483333	0.1	-0.067186
2.485000	0.1	-0.069705
2.486667	0.1	-0.070822
2.488333	0.1	-0.070678
2.490000	0.1	-0.069533
2.491667	0.1	-0.067651
2.493333	0.1	-0.065230
2.495000	0.1	-0.062804
2.496667	0.1	-0.061141
2.498333	0.1	-0.060764
2.500000	0.1	-0.061546
2.501667	0.1	-0.062841
2.503333	0.1	-0.064108
2.505000	0.1	-0.064936
2.506667	0.1	-0.064857
2.508333	0.1	-0.063865
2.510000	0.1	-0.062892
2.511667	0.1	-0.063120
2.513333	0.1	-0.064652
2.515000	0.1	-0.066450
2.516667	0.1	-0.067791
2.518333	0.1	-0.068685
2.520000	0.1	-0.068885
2.521667	0.1	-0.068052
2.523333	0.1	-0.066725
2.525000	0.1	-0.065896
2.526667	0.1	-0.065980
2.528333	0.1	-0.066743
2.530000	0.1	-0.067702
2.531667	0.1	-0.068531
2.533333	0.1	-0.069118
2.535000	0.1	-0.069458
2.536667	0.1	-0.069821
2.538333	0.1	-0.070655
2.540000	0.1	-0.071893
2.541667	0.1	-0.072750
2.543333	0.1	-0.072424
2.545000	0.1	-0.070855
2.546667	0.1	-0.068750
2.548333	0.1	-0.067269
2.550000	0.1	-0.067428
2.551667	0.1	-0.069262
2.553333	0.1	-0.071940
2.555000	0.1	-0.074594
2.556667	0.1	-0.076401
2.558333	0.1	-0.076583
2.560000	0.1	-0.075093
2.561667	0.1	-0.072592
2.563333	0.1	-0.069840
2.565000	0.1	-0.067344
2.566667	0.1	-0.065463
2.568333	0.1	-0.064685
2.570000	0.1	-0.065388
2.571667	0.1	-0.067474
2.573333	0.1	-0.070459
2.575000	0.1	-0.073789
2.576667	0.1	-0.077025
2.578333	0.1	-0.079693
2.580000	0.1	-0.081235
2.581667	0.1	-0.081602
2.583333	0.1	-0.081258
2.585000	0.1	-0.080504
2.586667	0.1	-0.079540
2.588333	0.1	-0.079083
2.590000	0.1	-0.079917
2.591667	0.1	-0.081807
2.593333	0.1	-0.083651
2.595000	0.1	-0.084681
2.596667	0.1	-0.085058
2.598333	0.1	-0.085058
2.600000	0.1	-0.084457
2.601667	0.1	-0.082934
2.603333	0.1	-0.080471
2.605000	0.1	-0.077528
2.606667	0.1	-0.075051
2.608333	0.1	-0.073747
2.610000	0.1	-0.073463
2.611667	0.1	-0.073579
2.613333	0.1	-0.073700
2.615000	0.1	-0.073686
2.616667	0.1	-0.073453
2.618333	0.1	-0.073221
2.620000	0.1	-0.073626
2.621667	0.1	-0.074864
2.623333	0.1	-0.075954
2.625000	0.1	-0.075432
2.626667	0.1	-0.072592
2.628333	0.1	-0.068308
2.630000	0.1	-0.064634
2.631667	0.1	-0.063106
2.633333	0.1	-0.063530
2.635000	0.1	-0.064708
2.636667	0.1	-0.065747
2.638333	0.1	-0.066301
2.640000	0.1	-0.066240
2.641667	0.1	-0.065737
2.643333	0.1	-0.065346
2.645000	0.1	-0.065356
2.646667	0.1	-0.065435
2.648333	0.1	-0.065342
2.650000	0.1	-0.065323
2.651667	0.1	-0.065602
2.653333	0.1	-0.065952
2.655000	0.1	-0.065807
2.656667	0.1	-0.065072
2.658333	0.1	-0.064638
2.660000	0.1	-0.065286
2.661667	0.1	-0.066431
2.663333	0.1	-0.066785
2.665000	0.1	-0.065565
2.666667	0.1	-0.062953
2.668333	0.1	-0.059903
2.670000	0.1	-0.057630
2.671667	0.1	-0.056922
2.673333	0.1	-0.057714
2.675000	0.1	-0.059176
2.676667	0.1	-0.060266
2.678333	0.1	-0.060420
2.680000	0.1	-0.059921
2.681667	0.1	-0.059605
2.683333	0.1	-0.059889
2.685000	0.1	-0.060233
2.686667	0.1	-0.060000
2.688333	0.1	-0.059498
2.690000	0.1	-0.059414
2.691667	0.1	-0.060098
2.693333	0.1	-0.061532
2.695000	0.1	-0.063176
2.696667	0.1	-0.064103
2.698333	0.1	-0.063889
2.700000	0.1	-0.062776
2.701667	0.1	-0.061062
2.703333	0.1	-0.059092
2.705000	0.1	-0.057425
2.706667	0.1	-0.056601
2.708333	0.1	-0.056825
2.710000	0.1	-0.057975
2.711667	0.1	-0.059744
2.713333	0.1	-0.061761
2.715000	0.1	-0.063740
2.716667	0.1	-0.065458
2.718333	0.1	-0.066664
2.720000	0.1	-0.067153
2.721667	0.1	-0.066813
2.723333	0.1	-0.065938
2.725000	0.1	-0.065546
2.726667	0.1	-0.066520
2.728333	0.1	-0.068503
2.730000	0.1	-0.070082
2.731667	0.1	-0.070217
2.733333	0.1	-0.069290
2.735000	0.1	-0.068308
2.736667	0.1	-0.067279
2.738333	0.1	-0.065397
2.740000	0.1	-0.062445
2.741667	0.1	-0.059255
2.743333	0.1	-0.057057
2.745000	0.1	-0.056713
2.746667	0.1	-0.058324
2.748333	0.1	-0.061127
2.750000	0.1	-0.063698
2.751667	0.1	-0.064876
2.753333	0.1	-0.064420
2.755000	0.1	-0.062604
2.756667	0.1	-0.059698
2.758333	0.1	-0.056415
2.760000	0.1	-0.053914
2.761667	0.1	-0.053039
2.763333	0.1	-0.054189
2.765000	0.1	-0.057588
2.766667	0.1	-0.062450
2.768333	0.1	-0.066780
2.770000	0.1	-0.069058
2.771667	0.1	-0.069328
2.773333	0.1	-0.068224
2.775000	0.1	-0.065942
2.776667	0.1	-0.062692
2.778333	0.1	-0.059549
2.780000	0.1	-0.057798
2.781667	0.1	-0.057612
2.783333	0.1	-0.057938
2.785000	0.1	-0.057798
2.786667	0.1	-0.057239
2.788333	0.1	-0.057118
2.790000	0.1	-0.058333
2.791667	0.1	-0.061179
2.793333	0.1	-0.065002
2.795000	0.1	-0.068629
2.796667	0.1	-0.070897
2.798333	0.1	-0.071120
2.800000	0.1	-0.069542
2.801667	0.1	-0.066906
2.803333	0.1	-0.063498
2.805000	0.1	-0.059293
2.806667	0.1	-0.054906
2.808333	0.1	-0.051749
2.810000	0.1	-0.050967
2.811667	0.1	-0.052480
2.813333	0.1	-0.054906
2.815000	0.1	-0.056503
2.816667	0.1	-0.056736
2.818333	0.1	-0.056424
2.820000	0.1	-0.056322
2.821667	0.1	-0.056541
2.823333	0.1	-0.057151
2.825000	0.1	-0.058198
2.826667	0.1	-0.059241
2.828333	0.1	-0.059856
2.830000	0.1	-0.060452
2.831667	0.1	-0.061900
2.833333	0.1	-0.064415
2.835000	0.1	-0.067228
2.836667	0.1	-0.069225
2.838333	0.1	-0.069612
2.840000	0.1	-0.068457
2.841667	0.1	-0.067051
2.843333	0.1	-0.066669
2.845000	0.1	-0.066734
2.846667	0.1	-0.065658
2.848333	0.1	-0.063102
2.850000	0.1	-0.060154
2.851667	0.1	-0.057821
2.853333	0.1	-0.056350
2.855000	0.1	-0.055810
2.856667	0.1	-0.056336
2.858333	0.1	-0.057742
2.860000	0.1	-0.059470
2.861667	0.1	-0.061099
2.863333	0.1	-0.062766
2.865000	0.1	-0.064555
2.866667	0.1	-0.065737
2.868333	0.1	-0.065481
2.870000	0.1	-0.063954
2.871667	0.1	-0.061952
2.873333	0.1	-0.060257
2.875000	0.1	-0.059600
2.876667	0.1	-0.060033
2.878333	0.1	-0.060732
2.880000	0.1	-0.061127
2.881667	0.1	-0.061388
2.883333	0.1	-0.061789
2.885000	0.1	-0.062478
2.886667	0.1	-0.063623
2.888333	0.1	-0.065090
2.890000	0.1	-0.066380
2.891667	0.1	-0.067274
2.893333	0.1	-0.067982
2.895000	0.1	-0.068811
2.896667	0.1	-0.069905
2.898333	0.1	-0.071344
2.900000	0.1	-0.072895
2.901667	0.1	-0.073612
2.903333	0.1	-0.072494
2.905000	0.1	-0.069970
2.906667	0.1	-0.067721
2.908333	0.1	-0.067241
2.910000	0.1	-0.068974
2.911667	0.1	-0.072159
2.913333	0.1	-0.075111
2.915000	0.1	-0.076080
2.916667	0.1	-0.074278
2.918333	0.1	-0.070338
2.920000	0.1	-0.065765
2.921667	0.1	-0.062110
2.923333	0.1	-0.060401
2.925000	0.1	-0.060527
2.926667	0.1	-0.061197
2.928333	0.1	-0.061309
2.930000	0.1	-0.060792
2.931667	0.1	-0.060112
2.933333	0.1	-0.059800
2.935000	0.1	-0.060108
2.936667	0.1	-0.060913
2.938333	0.1	-0.062115
2.940000	0.1	-0.063591
2.941667	0.1	-0.064750
2.943333	0.1	-0.064876
2.945000	0.1	-0.063726
2.946667	0.1	-0.061733
2.948333	0.1	-0.059670
2.950000	0.1	-0.058240
2.951667	0.1	-0.057798
2.953333	0.1	-0.058333
2.955000	0.1	-0.059707
2.956667	0.1	-0.061453
2.958333	0.1	-0.062683
2.960000	0.1	-0.063083
2.961667	0.1	-0.063363
2.963333	0.1	-0.063935
2.965000	0.1	-0.064038
2.966667	0.1	-0.062790
2.968333	0.1	-0.060350
2.970000	0.1	-0.057728
2.971667	0.1	-0.056042
2.973333	0.1	-0.055959
2.975000	0.1	-0.057481
2.976667	0.1	-0.060312
2.978333	0.1	-0.063987
2.980000	0.1	-0.067665
2.981667	0.1	-0.070515
2.983333	0.1	-0.072233
2.985000	0.1	-0.072732
2.986667	0.1	-0.071921
2.988333	0.1	-0.070040
2.990000	0.1	-0.067665
2.991667	0.1	-0.065346
2.993333	0.1	-0.063539
2.995000	0.1	-0.062552
2.996667	0.1	-0.062264
2.998333	0.1	-0.061882
3.000000	0.1	-0.060564
3.001667	0.1	-0.058929
3.003333	0.1	-0.059018
3.005000	0.1	-0.061681
3.006667	0.1	-0.065016
3.008333	0.1	-0.066482
3.010000	0.1	-0.065519
3.011667	0.1	-0.063493
3.013333	0.1	-0.062021
3.015000	0.1	-0.061481
3.016667	0.1	-0.060913
3.018333	0.1	-0.059577
3.020000	0.1	-0.057644
3.021667	0.1	-0.055586
3.023333	0.1	-0.053924
3.025000	0.1	-0.053244
3.026667	0.1	-0.053719
3.028333	0.1	-0.054943
3.030000	0.1	-0.056080
3.031667	0.1	-0.056359
3.033333	0.1	-0.055777
3.035000	0.1	-0.055144
3.036667	0.1	-0.055055
3.038333	0.1	-0.054850
3.040000	0.1	-0.053430
3.041667	0.1	-0.050799
3.043333	0.1	-0.047917
3.045000	0.1	-0.045663
3.046667	0.1	-0.044573
3.048333	0.1	-0.044820
3.050000	0.1	-0.045998
3.051667	0.1	-0.047358
3.053333	0.1	-0.048433
3.055000	0.1	-0.049314
3.056667	0.1	-0.050236
3.058333	0.1	-0.051269
3.060000	0.1	-0.052447
3.061667	0.1	-0.053705
3.063333	0.1	-0.054725
3.065000	0.1	-0.055265
3.066667	0.1	-0.055525
3.068333	0.1	-0.055744
3.070000	0.1	-0.055367
3.071667	0.1	-0.053565
3.073333	0.1	-0.050478
3.075000	0.1	-0.047111
3.076667	0.1	-0.044289
3.078333	0.1	-0.042594
3.080000	0.1	-0.042906
3.081667	0.1	-0.045756
3.083333	0.1	-0.050245
3.085000	0.1	-0.054827
3.086667	0.1	-0.058590
3.088333	0.1	-0.061095
3.090000	0.1	-0.061807
3.091667	0.1	-0.060266
3.093333	0.1	-0.056708
3.095000	0.1	-0.052447
3.096667	0.1	-0.049244
3.098333	0.1	-0.048093
3.100000	0.1	-0.048946
3.101667	0.1	-0.051227
3.103333	0.1	-0.053989
3.105000	0.1	-0.056112
3.106667	0.1	-0.057011
3.108333	0.1	-0.056941
3.110000	0.1	-0.056517
3.111667	0.1	-0.056131
3.113333	0.1	-0.055749
3.115000	0.1	-0.055083
3.116667	0.1	-0.054068
3.118333	0.1	-0.052750
3.120000	0.1	-0.050832
3.121667	0.1	-0.048140
3.123333	0.1	-0.045318
3.125000	0.1	-0.043376
3.126667	0.1	-0.043032
3.128333	0.1	-0.044443
3.130000	0.1	-0.047185
3.131667	0.1	-0.050580
3.133333	0.1	-0.054091
3.135000	0.1	-0.056988
3.136667	0.1	-0.058408
3.138333	0.1	-0.058115
3.140000	0.1	-0.056797
3.141667	0.1	-0.055470
3.143333	0.1	-0.054617
3.145000	0.1	-0.054212
3.146667	0.1	-0.054315
3.148333	0.1	-0.055153
3.150000	0.1	-0.056680
3.151667	0.1	-0.058464
3.153333	0.1	-0.060089
3.155000	0.1	-0.061193
3.156667	0.1	-0.061402
3.158333	0.1	-0.060759
3.160000	0.1	-0.059898
3.161667	0.1	-0.059181
3.163333	0.1	-0.058408
3.165000	0.1	-0.057467
3.166667	0.1	-0.056382
3.168333	0.1	-0.054934
3.170000	0.1	-0.053057
3.171667	0.1	-0.051265
3.173333	0.1	-0.050114
3.175000	0.1	-0.049616
3.176667	0.1	-0.049574
3.178333	0.1	-0.050035
3.180000	0.1	-0.051116
3.181667	0.1	-0.052545
3.183333	0.1	-0.053663
3.185000	0.1	-0.054012
3.186667	0.1	-0.054059
3.188333	0.1	-0.054594
3.190000	0.1	-0.055474
3.191667	0.1	-0.055563
3.193333	0.1	-0.054315
3.195000	0.1	-0.052596
3.196667	0.1	-0.051507
3.198333	0.1	-0.051204
3.200000	0.1	-0.051418
3.201667	0.1	-0.052461
3.203333	0.1	-0.054818
3.205000	0.1	-0.057737
3.206667	0.1	-0.059283
3.208333	0.1	-0.058548
3.210000	0.1	-0.056643
3.211667	0.1	-0.055134
3.213333	0.1	-0.054329
3.215000	0.1	-0.053374
3.216667	0.1	-0.051777
3.218333	0.1	-0.050161
3.220000	0.1	-0.049444
3.221667	0.1	-0.049775
3.223333	0.1	-0.050850
3.225000	0.1	-0.052471
3.226667	0.1	-0.054087
3.228333	0.1	-0.055078
3.230000	0.1	-0.055698
3.231667	0.1	-0.056564
3.233333	0.1	-0.057328
3.235000	0.1	-0.057206
3.236667	0.1	-0.056610
3.238333	0.1	-0.056876
3.240000	0.1	-0.058562
3.241667	0.1	-0.060881
3.243333	0.1	-0.062678
3.245000	0.1	-0.063083
3.246667	0.1	-0.061551
3.248333	0.1	-0.058408
3.250000	0.1	-0.054962
3.251667	0.1	-0.052759
3.253333	0.1	-0.052848
3.255000	0.1	-0.055316
3.256667	0.1	-0.058990
3.258333	0.1	-0.061877
3.260000	0.1	-0.062282
3.261667	0.1	-0.059749
3.263333	0.1	-0.055293
3.265000	0.1	-0.051009
3.266667	0.1	-0.048825
3.268333	0.1	-0.048880
3.270000	0.1	-0.049612
3.271667	0.1	-0.049789
3.273333	0.1	-0.049216
3.275000	0.1	-0.047823
3.276667	0.1	-0.045742
3.278333	0.1	-0.044131
3.280000	0.1	-0.044443
3.281667	0.1	-0.046743
3.283333	0.1	-0.049649
3.285000	0.1	-0.051889
3.286667	0.1	-0.053169
3.288333	0.1	-0.053579
3.290000	0.1	-0.053048
3.291667	0.1	-0.051837
3.293333	0.1	-0.050738
3.295000	0.1	-0.050259
3.296667	0.1	-0.050152
3.298333	0.1	-0.050152
3.300000	0.1	-0.050440
3.301667	0.1	-0.051376
3.303333	0.1	-0.052969
3.305000	0.1	-0.054752
3.306667	0.1	-0.056219
3.308333	0.1	-0.057304
3.310000	0.1	-0.058068
3.311667	0.1	-0.058217
3.313333	0.1	-0.057528
3.315000	0.1	-0.056191
3.316667	0.1	-0.054529
3.318333	0.1	-0.052801
3.320000	0.1	-0.051199
3.321667	0.1	-0.049933
3.323333	0.1	-0.049192
3.325000	0.1	-0.048764
3.326667	0.1	-0.047954
3.328333	0.1	-0.046277
3.330000	0.1	-0.044247
3.331667	0.1	-0.042934
3.333333	0.1	-0.042953
3.335000	0.1	-0.044168
3.336667	0.1	-0.046045
3.338333	0.1	-0.047972
3.340000	0.1	-0.049765
3.341667	0.1	-0.051549
3.343333	0.1	-0.053202
3.345000	0.1	-0.054459
3.346667	0.1	-0.055241
3.348333	0.1	-0.055307
3.350000	0.1	-0.054091
3.351667	0.1	-0.051409
3.353333	0.1	-0.048121
3.355000	0.1	-0.045602
3.356667	0.1	-0.044769
3.358333	0.1	-0.045719
3.360000	0.1	-0.047940
3.361667	0.1	-0.050585
3.363333	0.1	-0.052769
3.365000	0.1	-0.053891
3.366667	0.1	-0.053816
3.368333	0.1	-0.052815
3.370000	0.1	-0.051451
3.371667	0.1	-0.050333
3.373333	0.1	-0.049737
3.375000	0.1	-0.049504
3.376667	0.1	-0.049425
3.378333	0.1	-0.049239
3.380000	0.1	-0.048471
3.381667	0.1	-0.046724
3.383333	0.1	-0.044079
3.385000	0.1	-0.040927
3.386667	0.1	-0.037961
3.388333	0.1	-0.036391
3.390000	0.1	-0.037337
3.391667	0.1	-0.040885
3.393333	0.1	-0.046133
3.395000	0.1	-0.051945
3.396667	0.1	-0.057216
3.398333	0.1	-0.060801
3.400000	0.1	-0.061803
3.401667	0.1	-0.060070
3.403333	0.1	-0.056271
3.405000	0.1	-0.051535
3.406667	0.1	-0.047060
3.408333	0.1	-0.043511
3.410000	0.1	-0.040764
3.411667	0.1	-0.038631
3.413333	0.1	-0.037313
3.415000	0.1	-0.036857
3.416667	0.1	-0.036936
3.418333	0.1	-0.037309
3.420000	0.1	-0.038175
3.421667	0.1	-0.039944
3.423333	0.1	-0.042883
3.425000	0.1	-0.046794
3.426667	0.1	-0.050548
3.428333	0.1	-0.052429
3.430000	0.1	-0.051674
3.431667	0.1	-0.049095
3.433333	0.1	-0.046212
3.435000	0.1	-0.044233
3.436667	0.1	-0.043581
3.438333	0.1	-0.043819
3.440000	0.1	-0.044033
3.441667	0.1	-0.043660
3.443333	0.1	-0.043064
3.445000	0.1	-0.043055
3.446667	0.1	-0.044033
3.448333	0.1	-0.045775
3.450000	0.1	-0.047870
3.451667	0.1	-0.050217
3.453333	0.1	-0.053127
3.455000	0.1	-0.056950
3.456667	0.1	-0.061914
3.458333	0.1	-0.068522
3.460000	0.1	-0.077472
3.461667	0.1	-0.088988
3.463333	0.1	-0.102860
3.465000	0.1	-0.118893
3.466667	0.1	-0.136900
3.468333	0.1	-0.156430
3.470000	0.1	-0.176677
3.471667	0.1	-0.196523
3.473333	0.1	-0.214586
3.475000	0.1	-0.229897
3.476667	0.1	-0.242209
3.478333	0.1	-0.251262
3.480000	0.1	-0.256221
3.481667	0.1	-0.256142
3.483333	0.1	-0.250647
3.485000	0.1	-0.240281
3.486667	0.1	-0.226200
3.488333	0.1	-0.209431
3.490000	0.1	-0.190693
3.491667	0.1	-0.170656
3.493333	0.1	-0.149831
3.495000	0.1	-0.128564
3.496667	0.1	-0.107051
3.498333	0.1	-0.085337
3.500000	0.1	-0.063987
3.501667	0.1	-0.044522
3.503333	0.1	-0.028601
3.505000	0.1	-0.016801
3.506667	0.1	-0.008559
3.508333	0.1	-0.003129
3.510000	0.1	0.000070
3.511667	0.1	0.001779
3.513333	0.1	0.002864
3.515000	0.1	0.003739
3.516667	0.1	0.004261
3.518333	0.1	0.004177
3.520000	0.1	0.003381
3.521667	0.1	0.001914
3.523333	0.1	-0.000051
3.525000	0.1	-0.002217
3.526667	0.1	-0.004000
3.528333	0.1	-0.004405
3.530000	0.1	-0.002501
3.531667	0.1	0.001476
3.533333	0.1	0.005784
3.535000	0.1	0.008331
3.536667	0.1	0.008252
3.538333	0.1	0.006487
3.540000	0.1	0.004852
3.541667	0.1	0.004470
3.543333	0.1	0.005257
3.545000	0.1	0.006682
3.546667	0.1	0.008028
3.548333	0.1	0.008475
3.550000	0.1	0.008000
3.551667	0.1	0.007483
3.553333	0.1	0.007446
3.555000	0.1	0.007483
3.556667	0.1	0.007171
3.558333	0.1	0.006901
3.560000	0.1	0.007190
3.561667	0.1	0.007348
3.563333	0.1	0.006147
3.565000	0.1	0.003828
3.566667	0.1	0.002035
3.568333	0.1	0.001965
3.570000	0.1	0.003511
3.571667	0.1	0.005625
3.573333	0.1	0.007176
3.575000	0.1	0.007562
3.576667	0.1	0.006636
3.578333	0.1	0.004661
3.580000	0.1	0.002366
3.581667	0.1	0.000414
3.583333	0.1	-0.000997
3.585000	0.1	-0.001835
3.586667	0.1	-0.002361
3.588333	0.1	-0.003413
3.590000	0.1	-0.005360
3.591667	0.1	-0.007688
3.593333	0.1	-0.009802
3.595000	0.1	-0.011022
3.596667	0.1	-0.010524
3.598333	0.1	-0.008368
3.600000	0.1	-0.005532
3.601667	0.1	-0.002887
3.603333	0.1	-0.001225
3.605000	0.1	-0.001299
3.606667	0.1	-0.002738
3.608333	0.1	-0.004196
3.610000	0.1	-0.005201
3.611667	0.1	-0.006622
3.613333	0.1	-0.009160
3.615000	0.1	-0.012345
3.616667	0.1	-0.015008
3.618333	0.1	-0.016289
3.620000	0.1	-0.015977
3.621667	0.1	-0.014235
3.623333	0.1	-0.011520
3.625000	0.1	-0.008848
3.626667	0.1	-0.007395
3.628333	0.1	-0.007451
3.630000	0.1	-0.008154
3.631667	0.1	-0.008321
3.633333	0.1	-0.007539
3.635000	0.1	-0.006617
3.636667	0.1	-0.006743
3.638333	0.1	-0.008233
3.640000	0.1	-0.010566
3.641667	0.1	-0.013318
3.643333	0.1	-0.016307
3.645000	0.1	-0.019162
3.646667	0.1	-0.021495
3.648333	0.1	-0.023316
3.650000	0.1	-0.024745
3.651667	0.1	-0.025537
3.653333	0.1	-0.025444
3.655000	0.1	-0.024894
3.656667	0.1	-0.024606
3.658333	0.1	-0.024401
3.660000	0.1	-0.023274
3.661667	0.1	-0.020978
3.663333	0.1	-0.019022
3.665000	0.1	-0.019316
3.666667	0.1	-0.022249
3.668333	0.1	-0.026906
3.670000	0.1	-0.032107
3.671667	0.1	-0.036461
3.673333	0.1	-0.038389
3.675000	0.1	-0.037076
3.676667	0.1	-0.033216
3.678333	0.1	-0.028485
3.680000	0.1	-0.024373
3.681667	0.1	-0.021462
3.683333	0.1	-0.019604
3.685000	0.1	-0.018491
3.686667	0.1	-0.018175
3.688333	0.1	-0.019032
3.690000	0.1	-0.021155
3.691667	0.1	-0.024079
3.693333	0.1	-0.026943
3.695000	0.1	-0.028838
3.696667	0.1	-0.029225
3.698333	0.1	-0.028163
3.700000	0.1	-0.026128
3.701667	0.1	-0.023544
3.703333	0.1	-0.020582
3.705000	0.1	-0.017704
3.706667	0.1	-0.015954
3.708333	0.1	-0.015921
3.710000	0.1	-0.017085
3.711667	0.1	-0.018757
3.713333	0.1	-0.020764
3.715000	0.1	-0.022855
3.716667	0.1	-0.024345
3.718333	0.1	-0.024876
3.720000	0.1	-0.025220
3.721667	0.1	-0.026622
3.723333	0.1	-0.029337
3.725000	0.1	-0.032508
3.726667	0.1	-0.035218
3.728333	0.1	-0.037015
3.730000	0.1	-0.037733
3.731667	0.1	-0.037267
3.733333	0.1	-0.035884
3.735000	0.1	-0.034156
3.736667	0.1	-0.032242
3.738333	0.1	-0.029719
3.740000	0.1	-0.026361
3.741667	0.1	-0.022659
3.743333	0.1	-0.019250
3.745000	0.1	-0.016228
3.746667	0.1	-0.013602
3.748333	0.1	-0.012089
3.750000	0.1	-0.012894
3.751667	0.1	-0.016326
3.753333	0.1	-0.020908
3.755000	0.1	-0.024377
3.756667	0.1	-0.025546
3.758333	0.1	-0.024945
3.760000	0.1	-0.023674
3.761667	0.1	-0.022114
3.763333	0.1	-0.020247
3.765000	0.1	-0.018394
3.766667	0.1	-0.017085
3.768333	0.1	-0.016629
3.770000	0.1	-0.017043
3.771667	0.1	-0.018035
3.773333	0.1	-0.019227
3.775000	0.1	-0.020713
3.776667	0.1	-0.022664
3.778333	0.1	-0.024643
3.780000	0.1	-0.025867
3.781667	0.1	-0.025830
3.783333	0.1	-0.024615
3.785000	0.1	-0.022775
3.786667	0.1	-0.020838
3.788333	0.1	-0.018980
3.790000	0.1	-0.017253
3.791667	0.1	-0.016000
3.793333	0.1	-0.015656
3.795000	0.1	-0.016205
3.796667	0.1	-0.017132
3.798333	0.1	-0.017998
3.800000	0.1	-0.018519
3.801667	0.1	-0.018664
3.803333	0.1	-0.019129
3.805000	0.1	-0.020764
3.806667	0.1	-0.023325
3.808333	0.1	-0.025784
3.810000	0.1	-0.027418
3.811667	0.1	-0.028061
3.813333	0.1	-0.027744
3.815000	0.1	-0.026571
3.816667	0.1	-0.024759
3.818333	0.1	-0.022766
3.820000	0.1	-0.021248
3.821667	0.1	-0.020703
3.823333	0.1	-0.021341
3.825000	0.1	-0.023046
3.826667	0.1	-0.025327
3.828333	0.1	-0.027623
3.830000	0.1	-0.029448
3.831667	0.1	-0.030147
3.833333	0.1	-0.029462
3.835000	0.1	-0.028065
3.836667	0.1	-0.026822
3.838333	0.1	-0.026110
3.840000	0.1	-0.025854
3.841667	0.1	-0.025737
3.843333	0.1	-0.025551
3.845000	0.1	-0.025332
3.846667	0.1	-0.024973
3.848333	0.1	-0.024186
3.850000	0.1	-0.023218
3.851667	0.1	-0.022985
3.853333	0.1	-0.024000
3.855000	0.1	-0.025393
3.856667	0.1	-0.025588
3.858333	0.1	-0.024266
3.860000	0.1	-0.022673
3.861667	0.1	-0.021998
3.863333	0.1	-0.022175
3.865000	0.1	-0.022515
3.866667	0.1	-0.023083
3.868333	0.1	-0.024624
3.870000	0.1	-0.026952
3.871667	0.1	-0.028685
3.873333	0.1	-0.028624
3.875000	0.1	-0.026915
3.876667	0.1	-0.025127
3.878333	0.1	-0.025067
3.880000	0.1	-0.026929
3.881667	0.1	-0.028778
3.883333	0.1	-0.028587
3.885000	0.1	-0.026529
3.886667	0.1	-0.024410
3.888333	0.1	-0.023637
3.890000	0.1	-0.024391
3.891667	0.1	-0.025826
3.893333	0.1	-0.027106
3.895000	0.1	-0.028224
3.896667	0.1	-0.029439
3.898333	0.1	-0.030375
3.900000	0.1	-0.030273
3.901667	0.1	-0.028843
3.903333	0.1	-0.026803
3.905000	0.1	-0.025504
3.906667	0.1	-0.025751
3.908333	0.1	-0.027269
3.910000	0.1	-0.029174
3.911667	0.1	-0.030445
3.913333	0.1	-0.030356
3.915000	0.1	-0.028834
3.916667	0.1	-0.026235
3.918333	0.1	-0.023181
3.920000	0.1	-0.020666
3.921667	0.1	-0.019702
3.923333	0.1	-0.020536
3.925000	0.1	-0.022333
3.926667	0.1	-0.024079
3.928333	0.1	-0.025644
3.930000	0.1	-0.027372
3.931667	0.1	-0.029225
3.933333	0.1	-0.030836
3.935000	0.1	-0.031730
3.936667	0.1	-0.031451
3.938333	0.1	-0.030110
3.940000	0.1	-0.028573
3.941667	0.1	-0.027712
3.943333	0.1	-0.027665
3.945000	0.1	-0.027763
3.946667	0.1	-0.027060
3.948333	0.1	-0.025225
3.950000	0.1	-0.023134
3.951667	0.1	-0.021979
3.953333	0.1	-0.021770
3.955000	0.1	-0.021709
3.956667	0.1	-0.021537
3.958333	0.1	-0.021448
3.960000	0.1	-0.021453
3.961667	0.1	-0.021216
3.963333	0.1	-0.020494
3.965000	0.1	-0.019581
3.966667	0.1	-0.019106
3.968333	0.1	-0.019432
3.970000	0.1	-0.020312
3.971667	0.1	-0.021039
3.973333	0.1	-0.020964
3.975000	0.1	-0.019958
3.976667	0.1	-0.018314
3.978333	0.1	-0.016144
3.980000	0.1	-0.013323
3.981667	0.1	-0.010398
3.983333	0.1	-0.008829
3.985000	0.1	-0.009793
3.986667	0.1	-0.012927
3.988333	0.1	-0.016754
3.990000	0.1	-0.020158
3.991667	0.1	-0.022682
3.993333	0.1	-0.023870
3.995000	0.1	-0.023418
3.996667	0.1	-0.021956
3.998333	0.1	-0.020457
4.000000	0.1	-0.019106
4.001667	0.1	-0.017579
4.003333	0.1	-0.015935
4.005000	0.1	-0.014552
4.006667	0.1	-0.013639
4.008333	0.1	-0.013467
4.010000	0.1	-0.014608
4.011667	0.1	-0.017104
4.013333	0.1	-0.020112
4.015000	0.1	-0.022524
4.016667	0.1	-0.023348
4.018333	0.1	-0.022152
4.020000	0.1	-0.019521
4.021667	0.1	-0.016619
4.023333	0.1	-0.014449
4.025000	0.1	-0.013504
4.026667	0.1	-0.013607
4.028333	0.1	-0.014156
4.030000	0.1	-0.014738
4.031667	0.1	-0.015288
4.033333	0.1	-0.015795
4.035000	0.1	-0.016144
4.036667	0.1	-0.016028
4.038333	0.1	-0.015139
4.040000	0.1	-0.013318
4.041667	0.1	-0.010962
4.043333	0.1	-0.009257
4.045000	0.1	-0.009071
4.046667	0.1	-0.009765
4.048333	0.1	-0.009979
4.050000	0.1	-0.009416
4.051667	0.1	-0.009099
4.053333	0.1	-0.009993
4.055000	0.1	-0.012047
4.056667	0.1	-0.014463
4.058333	0.1	-0.016298
4.060000	0.1	-0.017039
4.061667	0.1	-0.016885
4.063333	0.1	-0.016391
4.065000	0.1	-0.016051
4.066667	0.1	-0.016089
4.068333	0.1	-0.016391
4.070000	0.1	-0.016647
4.071667	0.1	-0.016922
4.073333	0.1	-0.017821
4.075000	0.1	-0.019497
4.076667	0.1	-0.021113
4.078333	0.1	-0.021909
4.080000	0.1	-0.022277
4.081667	0.1	-0.022957
4.083333	0.1	-0.023651
4.085000	0.1	-0.023311
4.086667	0.1	-0.021732
4.088333	0.1	-0.020000
4.090000	0.1	-0.019041
4.091667	0.1	-0.018626
4.093333	0.1	-0.018277
4.095000	0.1	-0.018138
4.096667	0.1	-0.018422
4.098333	0.1	-0.018864
4.100000	0.1	-0.019064
4.101667	0.1	-0.018785
4.103333	0.1	-0.017886
4.105000	0.1	-0.016452
4.106667	0.1	-0.014841
4.108333	0.1	-0.013374
4.110000	0.1	-0.012163
4.111667	0.1	-0.011479
4.113333	0.1	-0.012289
4.115000	0.1	-0.015558
4.116667	0.1	-0.020731
4.118333	0.1	-0.025677
4.120000	0.1	-0.028634
4.121667	0.1	-0.029472
4.123333	0.1	-0.028689
4.125000	0.1	-0.026426
4.126667	0.1	-0.022911
4.128333	0.1	-0.018934
4.130000	0.1	-0.015306
4.131667	0.1	-0.012442
4.133333	0.1	-0.010501
4.135000	0.1	-0.009201
4.136667	0.1	-0.007865
4.138333	0.1	-0.006394
4.140000	0.1	-0.005579
4.141667	0.1	-0.006091
4.143333	0.1	-0.007749
4.145000	0.1	-0.009909
4.146667	0.1	-0.012061
4.148333	0.1	-0.014142
4.150000	0.1	-0.016401
4.151667	0.1	-0.018897
4.153333	0.1	-0.021150
4.155000	0.1	-0.022501
4.156667	0.1	-0.022603
4.158333	0.1	-0.021625
4.160000	0.1	-0.020224
4.161667	0.1	-0.019097
4.163333	0.1	-0.018384
4.165000	0.1	-0.017802
4.166667	0.1	-0.017108
4.168333	0.1	-0.016293
4.170000	0.1	-0.015697
4.171667	0.1	-0.015809
4.173333	0.1	-0.016759
4.175000	0.1	-0.018273
4.176667	0.1	-0.019735
4.178333	0.1	-0.020224
4.180000	0.1	-0.019199
4.181667	0.1	-0.017462
4.183333	0.1	-0.016284
4.185000	0.1	-0.015744
4.186667	0.1	-0.015087
4.188333	0.1	-0.013961
4.190000	0.1	-0.012452
4.191667	0.1	-0.010887
4.193333	0.1	-0.009839
4.195000	0.1	-0.009662
4.196667	0.1	-0.009993
4.198333	0.1	-0.009942
4.200000	0.1	-0.008750
4.201667	0.1	-0.006580
4.203333	0.1	-0.004759
4.205000	0.1	-0.004657
4.206667	0.1	-0.006231
4.208333	0.1	-0.008414
4.210000	0.1	-0.010361
4.211667	0.1	-0.011637
4.213333	0.1	-0.012065
4.215000	0.1	-0.011777
4.216667	0.1	-0.011348
4.218333	0.1	-0.011614
4.220000	0.1	-0.012959
4.221667	0.1	-0.014766
4.223333	0.1	-0.015846
4.225000	0.1	-0.015195
4.226667	0.1	-0.012591
4.228333	0.1	-0.008997
4.230000	0.1	-0.006096
4.231667	0.1	-0.005080
4.233333	0.1	-0.005979
4.235000	0.1	-0.008154
4.236667	0.1	-0.011027
4.238333	0.1	-0.013849
4.240000	0.1	-0.015600
4.241667	0.1	-0.015842
4.243333	0.1	-0.015092
4.245000	0.1	-0.013779
4.246667	0.1	-0.011860
4.248333	0.1	-0.009788
4.250000	0.1	-0.008894
4.251667	0.1	-0.010333
4.253333	0.1	-0.013956
4.255000	0.1	-0.018142
4.256667	0.1	-0.021127
4.258333	0.1	-0.022720
4.260000	0.1	-0.023851
4.261667	0.1	-0.024838
4.263333	0.1	-0.025285
4.265000	0.1	-0.025090
4.266667	0.1	-0.024531
4.268333	0.1	-0.023688
4.270000	0.1	-0.022119
4.271667	0.1	-0.019427
4.273333	0.1	-0.016000
4.275000	0.1	-0.012768
4.276667	0.1	-0.010394
4.278333	0.1	-0.008796
4.280000	0.1	-0.007502
4.281667	0.1	-0.006529
4.283333	0.1	-0.006254
4.285000	0.1	-0.006584
4.286667	0.1	-0.006938
4.288333	0.1	-0.006887
4.290000	0.1	-0.006473
4.291667	0.1	-0.006282
4.293333	0.1	-0.007111
4.295000	0.1	-0.008997
4.296667	0.1	-0.011022
4.298333	0.1	-0.012135
4.300000	0.1	-0.012033
4.301667	0.1	-0.011181
4.303333	0.1	-0.010086
4.305000	0.1	-0.008815
4.306667	0.1	-0.006882
4.308333	0.1	-0.003641
4.310000	0.1	0.000619
4.311667	0.1	0.004363
4.313333	0.1	0.006184
4.315000	0.1	0.006063
4.316667	0.1	0.004834
4.318333	0.1	0.003041
4.320000	0.1	0.000922
4.321667	0.1	-0.001057
4.323333	0.1	-0.002370
4.325000	0.1	-0.002878
4.326667	0.1	-0.002980
4.328333	0.1	-0.003283
4.330000	0.1	-0.003651
4.331667	0.1	-0.003274
4.333333	0.1	-0.002002
4.335000	0.1	-0.000638
4.336667	0.1	0.000079
4.338333	0.1	0.000275
4.340000	0.1	0.000638
4.341667	0.1	0.001430
4.343333	0.1	0.002333
4.345000	0.1	0.003143
4.346667	0.1	0.004070
4.348333	0.1	0.005299
4.350000	0.1	0.006584
4.351667	0.1	0.007534
4.353333	0.1	0.008089
4.355000	0.1	0.008545
4.356667	0.1	0.009094
4.358333	0.1	0.009364
4.360000	0.1	0.008820
4.361667	0.1	0.007572
4.363333	0.1	0.006184
4.365000	0.1	0.004908
4.366667	0.1	0.003525
4.368333	0.1	0.001690
4.370000	0.1	-0.000759
4.371667	0.1	-0.003772
4.373333	0.1	-0.007018
4.375000	0.1	-0.009560
4.376667	0.1	-0.010319
4.378333	0.1	-0.009020
4.380000	0.1	-0.006342
4.381667	0.1	-0.003525
4.383333	0.1	-0.001909
4.385000	0.1	-0.002258
4.386667	0.1	-0.004317
4.388333	0.1	-0.007171
4.390000	0.1	-0.009816
4.391667	0.1	-0.011511
4.393333	0.1	-0.011995
4.395000	0.1	-0.011185
4.396667	0.1	-0.009104
4.398333	0.1	-0.006366
4.400000	0.1	-0.004312
4.401667	0.1	-0.004047
4.403333	0.1	-0.005518
4.405000	0.1	-0.007465
4.406667	0.1	-0.008289
4.408333	0.1	-0.007316
4.410000	0.1	-0.005383
4.411667	0.1	-0.004065
4.413333	0.1	-0.004508
4.415000	0.1	-0.006608
4.416667	0.1	-0.009118
4.418333	0.1	-0.010962
4.420000	0.1	-0.012047
4.421667	0.1	-0.012582
4.423333	0.1	-0.012494
4.425000	0.1	-0.011828
4.426667	0.1	-0.010761
4.428333	0.1	-0.009402
4.430000	0.1	-0.008014
4.431667	0.1	-0.007176
4.433333	0.1	-0.007553
4.435000	0.1	-0.009262
4.436667	0.1	-0.011409
4.438333	0.1	-0.012927
4.440000	0.1	-0.013555
4.441667	0.1	-0.013323
4.443333	0.1	-0.012112
4.445000	0.1	-0.010426
4.446667	0.1	-0.009430
4.448333	0.1	-0.009798
4.450000	0.1	-0.011148
4.451667	0.1	-0.012252
4.453333	0.1	-0.011860
4.455000	0.1	-0.009937
4.456667	0.1	-0.007772
4.458333	0.1	-0.006165
4.460000	0.1	-0.004712
4.461667	0.1	-0.003213
4.463333	0.1	-0.002272
4.465000	0.1	-0.002109
4.466667	0.1	-0.002109
4.468333	0.1	-0.001779
4.470000	0.1	-0.001402
4.471667	0.1	-0.001877
4.473333	0.1	-0.004163
4.475000	0.1	-0.008154
4.476667	0.1	-0.012210
4.478333	0.1	-0.014575
4.480000	0.1	-0.015069
4.481667	0.1	-0.014459
4.483333	0.1	-0.012759
4.485000	0.1	-0.009411
4.486667	0.1	-0.004750
4.488333	0.1	-0.000154
4.490000	0.1	0.002948
4.491667	0.1	0.003697
4.493333	0.1	0.002240
4.495000	0.1	-0.000466
4.496667	0.1	-0.003465
4.498333	0.1	-0.006142
4.500000	0.1	-0.008084
4.501667	0.1	-0.009043
4.503333	0.1	-0.009136
4.505000	0.1	-0.009094
4.506667	0.1	-0.009565
4.508333	0.1	-0.010259
4.510000	0.1	-0.010510
4.511667	0.1	-0.010259
4.513333	0.1	-0.009956
4.515000	0.1	-0.009881
4.516667	0.1	-0.010012
4.518333	0.1	-0.010189
4.520000	0.1	-0.009979
4.521667	0.1	-0.008801
4.523333	0.1	-0.006640
4.525000	0.1	-0.004000
4.526667	0.1	-0.001113
4.528333	0.1	0.002030
4.530000	0.1	0.005118
4.531667	0.1	0.007576
4.533333	0.1	0.008801
4.535000	0.1	0.008759
4.536667	0.1	0.008452
4.538333	0.1	0.008876
4.540000	0.1	0.009886
4.541667	0.1	0.010701
4.543333	0.1	0.010943
4.545000	0.1	0.010896
4.546667	0.1	0.010976
4.548333	0.1	0.011269
4.550000	0.1	0.011735
4.551667	0.1	0.012354
4.553333	0.1	0.013001
4.555000	0.1	0.013490
4.556667	0.1	0.013825
4.558333	0.1	0.014273
4.560000	0.1	0.015032
4.561667	0.1	0.015823
4.563333	0.1	0.015888
4.565000	0.1	0.014645
4.566667	0.1	0.012638
4.568333	0.1	0.011348
4.570000	0.1	0.011656
4.571667	0.1	0.012931
4.573333	0.1	0.013905
4.575000	0.1	0.014082
4.576667	0.1	0.013765
4.578333	0.1	0.013094
4.580000	0.1	0.011758
4.581667	0.1	0.009355
4.583333	0.1	0.005639
4.585000	0.1	0.001020
4.586667	0.1	-0.003441
4.588333	0.1	-0.007325
4.590000	0.1	-0.010929
4.591667	0.1	-0.013723
4.593333	0.1	-0.014007
4.595000	0.1	-0.010845
4.596667	0.1	-0.005262
4.598333	0.1	0.000903
4.600000	0.1	0.006366
4.601667	0.1	0.010538
4.603333	0.1	0.012829
4.605000	0.1	0.012531
4.606667	0.1	0.009793
4.608333	0.1	0.006114
4.610000	0.1	0.003073
4.611667	0.1	0.001285
4.613333	0.1	0.000596
4.615000	0.1	0.000414
4.616667	0.1	0.000116
4.618333	0.1	-0.000554
4.620000	0.1	-0.001760
4.621667	0.1	-0.003786
4.623333	0.1	-0.006049
4.625000	0.1	-0.006971
4.626667	0.1	-0.005541
4.628333	0.1	-0.002477
4.630000	0.1	0.000484
4.631667	0.1	0.002007
4.633333	0.1	0.002137
4.635000	0.1	0.002063
4.636667	0.1	0.002640
4.638333	0.1	0.003432
4.640000	0.1	0.003483
4.641667	0.1	0.002328
4.643333	0.1	0.000154
4.645000	0.1	-0.002440
4.646667	0.1	-0.004624
4.648333	0.1	-0.005518
4.650000	0.1	-0.004829
4.651667	0.1	-0.003236
4.653333	0.1	-0.001765
4.655000	0.1	-0.000778
4.656667	0.1	0.000028
4.658333	0.1	0.000764
4.660000	0.1	0.001043
4.661667	0.1	0.000498
4.663333	0.1	-0.000759
4.665000	0.1	-0.002082
4.666667	0.1	-0.002752
4.668333	0.1	-0.002543
4.670000	0.1	-0.001877
4.671667	0.1	-0.001434
4.673333	0.1	-0.001499
4.675000	0.1	-0.002054
4.676667	0.1	-0.003395
4.678333	0.1	-0.005700
4.680000	0.1	-0.008219
4.681667	0.1	-0.009956
4.683333	0.1	-0.010529
4.685000	0.1	-0.009723
4.686667	0.1	-0.007465
4.688333	0.1	-0.004675
4.690000	0.1	-0.002584
4.691667	0.1	-0.001080
4.693333	0.1	0.000931
4.695000	0.1	0.003628
4.696667	0.1	0.005770
4.698333	0.1	0.005690
4.700000	0.1	0.002552
4.701667	0.1	-0.002892
4.703333	0.1	-0.008484
4.705000	0.1	-0.011772
4.706667	0.1	-0.011818
4.708333	0.1	-0.009923
4.710000	0.1	-0.007665
4.711667	0.1	-0.005187
4.713333	0.1	-0.002109
4.715000	0.1	0.001378
4.716667	0.1	0.004624
4.718333	0.1	0.006575
4.720000	0.1	0.006282
4.721667	0.1	0.004075
4.723333	0.1	0.001518
4.725000	0.1	-0.000047
4.726667	0.1	-0.000424
4.728333	0.1	-0.000247
4.730000	0.1	-0.000205
4.731667	0.1	-0.000466
4.733333	0.1	-0.000685
4.735000	0.1	-0.000456
4.736667	0.1	0.000428
4.738333	0.1	0.001844
4.740000	0.1	0.003260
4.741667	0.1	0.004149
4.743333	0.1	0.004694
4.745000	0.1	0.005700
4.746667	0.1	0.007721
4.748333	0.1	0.010156
4.750000	0.1	0.011404
4.751667	0.1	0.010142
4.753333	0.1	0.006719
4.755000	0.1	0.003162
4.756667	0.1	0.001523
4.758333	0.1	0.002393
4.760000	0.1	0.004806
4.761667	0.1	0.007180
4.763333	0.1	0.008196
4.765000	0.1	0.007539
4.766667	0.1	0.006086
4.768333	0.1	0.004875
4.770000	0.1	0.004102
4.771667	0.1	0.003721
4.773333	0.1	0.004172
4.775000	0.1	0.005825
4.776667	0.1	0.008070
4.778333	0.1	0.009504
4.780000	0.1	0.009220
4.781667	0.1	0.007926
4.783333	0.1	0.007441
4.785000	0.1	0.008801
4.786667	0.1	0.010990
4.788333	0.1	0.011702
4.790000	0.1	0.009709
4.791667	0.1	0.006198
4.793333	0.1	0.003320
4.795000	0.1	0.001993
4.796667	0.1	0.001774
4.798333	0.1	0.002072
4.800000	0.1	0.002719
4.801667	0.1	0.003763
4.803333	0.1	0.004945
4.805000	0.1	0.005686
4.806667	0.1	0.005593
4.808333	0.1	0.004945
4.810000	0.1	0.004801
4.811667	0.1	0.006245
4.813333	0.1	0.009360
4.815000	0.1	0.013020
4.816667	0.1	0.015371
4.818333	0.1	0.015218
4.820000	0.1	0.013299
4.821667	0.1	0.011767
4.823333	0.1	0.012135
4.825000	0.1	0.014193
4.826667	0.1	0.016736
4.828333	0.1	0.018668
4.830000	0.1	0.019418
4.831667	0.1	0.018808
4.833333	0.1	0.016973
4.835000	0.1	0.014463
4.836667	0.1	0.012130
4.838333	0.1	0.010617
4.840000	0.1	0.010007
4.841667	0.1	0.009760
4.843333	0.1	0.009080
4.845000	0.1	0.007721
4.846667	0.1	0.006272
4.848333	0.1	0.005448
4.850000	0.1	0.005476
4.851667	0.1	0.006254
4.853333	0.1	0.007572
4.855000	0.1	0.008922
4.856667	0.1	0.009811
4.858333	0.1	0.010403
4.860000	0.1	0.011246
4.861667	0.1	0.012643
4.863333	0.1	0.014310
4.865000	0.1	0.015479
4.866667	0.1	0.015558
4.868333	0.1	0.014743
4.870000	0.1	0.013434
4.871667	0.1	0.011595
4.873333	0.1	0.009132
4.875000	0.1	0.006789
4.876667	0.1	0.006398
4.878333	0.1	0.009397
4.880000	0.1	0.014906
4.881667	0.1	0.020252
4.883333	0.1	0.023125
4.885000	0.1	0.022920
4.886667	0.1	0.020745
4.888333	0.1	0.018221
4.890000	0.1	0.016335
4.891667	0.1	0.015218
4.893333	0.1	0.014459
4.895000	0.1	0.013774
4.896667	0.1	0.013513
4.898333	0.1	0.013653
4.900000	0.1	0.013327
4.901667	0.1	0.012056
4.903333	0.1	0.010319
4.905000	0.1	0.008596
4.906667	0.1	0.006990
4.908333	0.1	0.005686
4.910000	0.1	0.005201
4.911667	0.1	0.005998
4.913333	0.1	0.007693
4.915000	0.1	0.009011
4.916667	0.1	0.009374
4.918333	0.1	0.009649
4.920000	0.1	0.010598
4.921667	0.1	0.011949
4.923333	0.1	0.013234
4.925000	0.1	0.014459
4.926667	0.1	0.015628
4.928333	0.1	0.016484
4.930000	0.1	0.016773
4.931667	0.1	0.016550
4.933333	0.1	0.016177
4.935000	0.1	0.016177
4.936667	0.1	0.016592
4.938333	0.1	0.016568
4.940000	0.1	0.015153
4.941667	0.1	0.012778
4.943333	0.1	0.011064
4.945000	0.1	0.010654
4.946667	0.1	0.010380
4.948333	0.1	0.009295
4.950000	0.1	0.008047
4.951667	0.1	0.007828
4.953333	0.1	0.009323
4.955000	0.1	0.012610
4.956667	0.1	0.016782
4.958333	0.1	0.019986
4.960000	0.1	0.020624
4.961667	0.1	0.018547
4.963333	0.1	0.015274
4.965000	0.1	0.013383
4.966667	0.1	0.014906
4.968333	0.1	0.019604
4.970000	0.1	0.025174
4.971667	0.1	0.029076
4.973333	0.1	0.029998
4.975000	0.1	0.028196
4.976667	0.1	0.025155
4.978333	0.1	0.022519
4.980000	0.1	0.020829
4.981667	0.1	0.019404
4.983333	0.1	0.017816
4.985000	0.1	0.016470
4.986667	0.1	0.015530
4.988333	0.1	0.014487
4.990000	0.1	0.013025
4.991667	0.1	0.011572
4.993333	0.1	0.011027
4.995000	0.1	0.012126
4.996667	0.1	0.014426
4.998333	0.1	0.016312
5.000000	0.1	0.016605
5.001667	0.1	0.015558
5.003333	0.1	0.014198
5.005000	0.1	0.013434
5.006667	0.1	0.013704
5.008333	0.1	0.015199
5.010000	0.1	0.018035
5.011667	0.1	0.021798
5.013333	0.1	0.025220
5.015000	0.1	0.027101
5.016667	0.1	0.027409
5.018333	0.1	0.027148
5.020000	0.1	0.027078
5.021667	0.1	0.027092
5.023333	0.1	0.026873
5.025000	0.1	0.026338
5.026667	0.1	0.025346
5.028333	0.1	0.024075
5.030000	0.1	0.023283
5.031667	0.1	0.023842
5.033333	0.1	0.026030
5.035000	0.1	0.029081
5.036667	0.1	0.031553
5.038333	0.1	0.032303
5.040000	0.1	0.031255
5.041667	0.1	0.029351
5.043333	0.1	0.027427
5.045000	0.1	0.025532
5.046667	0.1	0.023851
5.048333	0.1	0.023008
5.050000	0.1	0.023236
5.051667	0.1	0.024368
5.053333	0.1	0.026268
5.055000	0.1	0.028773
5.056667	0.1	0.031292
5.058333	0.1	0.032661
5.060000	0.1	0.031935
5.061667	0.1	0.029239
5.063333	0.1	0.025462
5.065000	0.1	0.021877
5.066667	0.1	0.020135
5.068333	0.1	0.021337
5.070000	0.1	0.024810
5.071667	0.1	0.028564
5.073333	0.1	0.031115
5.075000	0.1	0.032061
5.076667	0.1	0.031274
5.078333	0.1	0.028857
5.080000	0.1	0.025621
5.081667	0.1	0.022934
5.083333	0.1	0.022035
5.085000	0.1	0.023181
5.086667	0.1	0.025425
5.088333	0.1	0.027348
5.090000	0.1	0.027809
5.091667	0.1	0.026482
5.093333	0.1	0.024047
5.095000	0.1	0.021541
5.096667	0.1	0.019772
5.098333	0.1	0.019455
5.100000	0.1	0.021127
5.101667	0.1	0.024340
5.103333	0.1	0.027507
5.105000	0.1	0.029271
5.106667	0.1	0.029732
5.108333	0.1	0.029714
5.110000	0.1	0.029434
5.111667	0.1	0.028228
5.113333	0.1	0.025560
5.115000	0.1	0.022142
5.116667	0.1	0.019409
5.118333	0.1	0.018096
5.120000	0.1	0.018352
5.121667	0.1	0.020289
5.123333	0.1	0.023469
5.125000	0.1	0.026701
5.126667	0.1	0.028755
5.128333	0.1	0.029090
5.130000	0.1	0.028051
5.131667	0.1	0.026640
5.133333	0.1	0.026021
5.135000	0.1	0.026799
5.136667	0.1	0.028685
5.138333	0.1	0.030822
5.140000	0.1	0.032042
5.141667	0.1	0.031544
5.143333	0.1	0.029802
5.145000	0.1	0.028065
5.146667	0.1	0.026915
5.148333	0.1	0.026166
5.150000	0.1	0.025737
5.151667	0.1	0.025784
5.153333	0.1	0.026096
5.155000	0.1	0.026170
5.156667	0.1	0.025872
5.158333	0.1	0.025486
5.160000	0.1	0.025211
5.161667	0.1	0.025053
5.163333	0.1	0.025099
5.165000	0.1	0.025406
5.166667	0.1	0.025649
5.168333	0.1	0.025327
5.170000	0.1	0.024266
5.171667	0.1	0.022845
5.173333	0.1	0.021821
5.175000	0.1	0.021840
5.176667	0.1	0.023022
5.178333	0.1	0.024824
5.180000	0.1	0.026450
5.181667	0.1	0.027511
5.183333	0.1	0.028377
5.185000	0.1	0.029714
5.186667	0.1	0.031604
5.188333	0.1	0.033430
5.190000	0.1	0.034617
5.191667	0.1	0.035050
5.193333	0.1	0.034836
5.195000	0.1	0.034072
5.196667	0.1	0.032890
5.198333	0.1	0.031455
5.200000	0.1	0.029909
5.201667	0.1	0.028587
5.203333	0.1	0.028396
5.205000	0.1	0.030091
5.206667	0.1	0.033178
5.208333	0.1	0.036410
5.210000	0.1	0.038762
5.211667	0.1	0.039744
5.213333	0.1	0.039600
5.215000	0.1	0.038706
5.216667	0.1	0.036857
5.218333	0.1	0.033914
5.220000	0.1	0.030366
5.221667	0.1	0.026831
5.223333	0.1	0.023805
5.225000	0.1	0.021625
5.226667	0.1	0.020363
5.228333	0.1	0.020107
5.230000	0.1	0.021425
5.231667	0.1	0.024568
5.233333	0.1	0.028168
5.235000	0.1	0.030105
5.236667	0.1	0.029462
5.238333	0.1	0.027120
5.240000	0.1	0.024675
5.241667	0.1	0.023362
5.243333	0.1	0.023660
5.245000	0.1	0.025472
5.246667	0.1	0.028322
5.248333	0.1	0.031306
5.250000	0.1	0.032964
5.251667	0.1	0.032084
5.253333	0.1	0.029043
5.255000	0.1	0.025807
5.256667	0.1	0.024335
5.258333	0.1	0.025150
5.260000	0.1	0.027288
5.261667	0.1	0.029407
5.263333	0.1	0.030925
5.265000	0.1	0.032065
5.266667	0.1	0.033183
5.268333	0.1	0.034575
5.270000	0.1	0.036652
5.271667	0.1	0.039567
5.273333	0.1	0.042599
5.275000	0.1	0.044475
5.276667	0.1	0.044340
5.278333	0.1	0.042124
5.280000	0.1	0.038566
5.281667	0.1	0.034953
5.283333	0.1	0.032131
5.285000	0.1	0.030156
5.286667	0.1	0.029076
5.288333	0.1	0.029257
5.290000	0.1	0.030850
5.291667	0.1	0.033411
5.293333	0.1	0.036103
5.295000	0.1	0.038147
5.296667	0.1	0.039246
5.298333	0.1	0.039651
5.300000	0.1	0.039618
5.301667	0.1	0.039227
5.303333	0.1	0.038627
5.305000	0.1	0.038110
5.306667	0.1	0.038161
5.308333	0.1	0.039055
5.310000	0.1	0.040345
5.311667	0.1	0.040969
5.313333	0.1	0.040187
5.315000	0.1	0.038221
5.316667	0.1	0.036033
5.318333	0.1	0.034561
5.320000	0.1	0.034268
5.321667	0.1	0.035106
5.323333	0.1	0.036340
5.325000	0.1	0.036773
5.326667	0.1	0.035665
5.328333	0.1	0.033551
5.330000	0.1	0.031665
5.331667	0.1	0.030920
5.333333	0.1	0.031376
5.335000	0.1	0.032196
5.336667	0.1	0.032177
5.338333	0.1	0.030976
5.340000	0.1	0.029672
5.341667	0.1	0.029751
5.343333	0.1	0.031707
5.345000	0.1	0.034571
5.346667	0.1	0.036843
5.348333	0.1	0.037695
5.350000	0.1	0.037160
5.351667	0.1	0.035609
5.353333	0.1	0.033425
5.355000	0.1	0.031171
5.356667	0.1	0.029472
5.358333	0.1	0.028396
5.360000	0.1	0.027819
5.361667	0.1	0.028121
5.363333	0.1	0.029476
5.365000	0.1	0.031013
5.366667	0.1	0.031716
5.368333	0.1	0.031427
5.370000	0.1	0.030627
5.371667	0.1	0.030063
5.373333	0.1	0.030333
5.375000	0.1	0.031334
5.376667	0.1	0.032433
5.378333	0.1	0.033099
5.380000	0.1	0.033230
5.381667	0.1	0.033118
5.383333	0.1	0.032936
5.385000	0.1	0.032592
5.386667	0.1	0.032312
5.388333	0.1	0.032517
5.390000	0.1	0.033304
5.391667	0.1	0.034403
5.393333	0.1	0.035139
5.395000	0.1	0.034729
5.396667	0.1	0.033351
5.398333	0.1	0.032135
5.400000	0.1	0.031819
5.401667	0.1	0.032107
5.403333	0.1	0.032531
5.405000	0.1	0.033001
5.406667	0.1	0.033448
5.408333	0.1	0.033868
5.410000	0.1	0.034771
5.411667	0.1	0.036741
5.413333	0.1	0.039712
5.415000	0.1	0.043074
5.416667	0.1	0.045830
5.418333	0.1	0.046897
5.420000	0.1	0.045844
5.421667	0.1	0.043269
5.423333	0.1	0.040261
5.425000	0.1	0.037788
5.426667	0.1	0.036238
5.428333	0.1	0.035372
5.430000	0.1	0.035088
5.431667	0.1	0.035698
5.433333	0.1	0.036987
5.435000	0.1	0.037826
5.436667	0.1	0.037109
5.438333	0.1	0.034752
5.440000	0.1	0.031693
5.441667	0.1	0.029099
5.443333	0.1	0.027777
5.445000	0.1	0.028182
5.446667	0.1	0.030329
5.448333	0.1	0.033495
5.450000	0.1	0.036401
5.451667	0.1	0.037770
5.453333	0.1	0.036894
5.455000	0.1	0.034072
5.456667	0.1	0.030599
5.458333	0.1	0.028042
5.460000	0.1	0.027227
5.461667	0.1	0.027996
5.463333	0.1	0.029695
5.465000	0.1	0.031693
5.466667	0.1	0.033709
5.468333	0.1	0.035553
5.470000	0.1	0.036610
5.471667	0.1	0.036317
5.473333	0.1	0.034845
5.475000	0.1	0.032918
5.476667	0.1	0.031535
5.478333	0.1	0.031679
5.480000	0.1	0.033416
5.481667	0.1	0.035767
5.483333	0.1	0.037597
5.485000	0.1	0.038170
5.486667	0.1	0.037351
5.488333	0.1	0.035963
5.490000	0.1	0.035376
5.491667	0.1	0.036429
5.493333	0.1	0.038682
5.495000	0.1	0.040936
5.496667	0.1	0.042366
5.498333	0.1	0.042901
5.500000	0.1	0.042757
5.501667	0.1	0.042268
5.503333	0.1	0.042184
5.505000	0.1	0.043418
5.506667	0.1	0.046194
5.508333	0.1	0.049518
5.510000	0.1	0.051903
5.511667	0.1	0.052629
5.513333	0.1	0.051991
5.515000	0.1	0.050585
5.516667	0.1	0.048680
5.518333	0.1	0.046319
5.520000	0.1	0.043958
5.521667	0.1	0.042333
5.523333	0.1	0.041449
5.525000	0.1	0.040666
5.526667	0.1	0.039833
5.528333	0.1	0.039423
5.530000	0.1	0.039679
5.531667	0.1	0.040345
5.533333	0.1	0.041174
5.535000	0.1	0.042086
5.536667	0.1	0.042934
5.538333	0.1	0.043474
5.540000	0.1	0.043744
5.541667	0.1	0.044378
5.543333	0.1	0.046156
5.545000	0.1	0.048950
5.546667	0.1	0.051484
5.548333	0.1	0.052298
5.550000	0.1	0.050818
5.551667	0.1	0.047665
5.553333	0.1	0.044168
5.555000	0.1	0.041593
5.556667	0.1	0.040801
5.558333	0.1	0.041849
5.560000	0.1	0.043851
5.561667	0.1	0.045821
5.563333	0.1	0.047400
5.565000	0.1	0.048876
5.566667	0.1	0.050841
5.568333	0.1	0.053393
5.570000	0.1	0.055474
5.571667	0.1	0.055786
5.573333	0.1	0.054128
5.575000	0.1	0.051162
5.576667	0.1	0.047307
5.578333	0.1	0.042939
5.580000	0.1	0.039083
5.581667	0.1	0.036950
5.583333	0.1	0.036894
5.585000	0.1	0.038403
5.586667	0.1	0.041011
5.588333	0.1	0.044676
5.590000	0.1	0.048769
5.591667	0.1	0.051740
5.593333	0.1	0.052638
5.595000	0.1	0.052219
5.596667	0.1	0.051809
5.598333	0.1	0.052121
5.600000	0.1	0.053039
5.601667	0.1	0.054035
5.603333	0.1	0.054962
5.605000	0.1	0.056066
5.606667	0.1	0.057206
5.608333	0.1	0.057984
5.610000	0.1	0.058445
5.611667	0.1	0.058534
5.613333	0.1	0.057719
5.615000	0.1	0.055735
5.616667	0.1	0.053011
5.618333	0.1	0.050068
5.620000	0.1	0.047330
5.621667	0.1	0.045449
5.623333	0.1	0.044927
5.625000	0.1	0.045714
5.626667	0.1	0.047246
5.628333	0.1	0.048731
5.630000	0.1	0.049681
5.631667	0.1	0.050231
5.633333	0.1	0.050506
5.635000	0.1	0.050315
5.636667	0.1	0.049518
5.638333	0.1	0.048392
5.640000	0.1	0.047698
5.641667	0.1	0.048028
5.643333	0.1	0.049113
5.645000	0.1	0.050110
5.646667	0.1	0.050310
5.648333	0.1	0.049393
5.650000	0.1	0.047497
5.651667	0.1	0.044960
5.653333	0.1	0.042082
5.655000	0.1	0.039414
5.656667	0.1	0.037719
5.658333	0.1	0.037635
5.660000	0.1	0.039227
5.661667	0.1	0.041900
5.663333	0.1	0.044890
5.665000	0.1	0.047437
5.666667	0.1	0.048727
5.668333	0.1	0.048415
5.670000	0.1	0.047088
5.671667	0.1	0.045840
5.673333	0.1	0.045607
5.675000	0.1	0.046776
5.676667	0.1	0.049146
5.678333	0.1	0.052233
5.680000	0.1	0.055484
5.681667	0.1	0.058389
5.683333	0.1	0.060350
5.685000	0.1	0.060638
5.686667	0.1	0.059153
5.688333	0.1	0.056801
5.690000	0.1	0.054804
5.691667	0.1	0.053868
5.693333	0.1	0.053914
5.695000	0.1	0.054305
5.696667	0.1	0.054683
5.698333	0.1	0.055209
5.700000	0.1	0.055782
5.701667	0.1	0.055856
5.703333	0.1	0.054813
5.705000	0.1	0.052336
5.706667	0.1	0.048885
5.708333	0.1	0.045616
5.710000	0.1	0.043800
5.711667	0.1	0.044522
5.713333	0.1	0.048159
5.715000	0.1	0.053854
5.716667	0.1	0.059940
5.718333	0.1	0.064829
5.720000	0.1	0.067600
5.721667	0.1	0.068317
5.723333	0.1	0.068010
5.725000	0.1	0.067842
5.726667	0.1	0.068131
5.728333	0.1	0.068494
5.730000	0.1	0.068848
5.731667	0.1	0.069630
5.733333	0.1	0.070767
5.735000	0.1	0.071232
5.736667	0.1	0.070222
5.738333	0.1	0.067935
5.740000	0.1	0.065109
5.741667	0.1	0.062394
5.743333	0.1	0.060196
5.745000	0.1	0.058422
5.746667	0.1	0.056303
5.748333	0.1	0.053360
5.750000	0.1	0.050198
5.751667	0.1	0.047656
5.753333	0.1	0.045835
5.755000	0.1	0.044685
5.756667	0.1	0.044913
5.758333	0.1	0.047223
5.760000	0.1	0.050957
5.761667	0.1	0.054217
5.763333	0.1	0.055567
5.765000	0.1	0.055195
5.766667	0.1	0.054208
5.768333	0.1	0.053467
5.770000	0.1	0.053160
5.771667	0.1	0.052890
5.773333	0.1	0.052117
5.775000	0.1	0.050631
5.776667	0.1	0.048736
5.778333	0.1	0.047050
5.780000	0.1	0.046128
5.781667	0.1	0.045993
5.783333	0.1	0.046408
5.785000	0.1	0.047544
5.786667	0.1	0.049751
5.788333	0.1	0.052662
5.790000	0.1	0.055241
5.791667	0.1	0.056922
5.793333	0.1	0.058380
5.795000	0.1	0.060746
5.796667	0.1	0.064177
5.798333	0.1	0.067521
5.800000	0.1	0.069342
5.801667	0.1	0.069281
5.803333	0.1	0.068001
5.805000	0.1	0.066017
5.806667	0.1	0.063665
5.808333	0.1	0.061728
5.810000	0.1	0.061016
5.811667	0.1	0.061579
5.813333	0.1	0.062753
5.815000	0.1	0.063693
5.816667	0.1	0.063935
5.818333	0.1	0.063549
5.820000	0.1	0.062799
5.821667	0.1	0.061519
5.823333	0.1	0.059055
5.825000	0.1	0.055265
5.826667	0.1	0.051218
5.828333	0.1	0.048289
5.830000	0.1	0.047204
5.831667	0.1	0.048382
5.833333	0.1	0.051968
5.835000	0.1	0.056843
5.836667	0.1	0.060881
5.838333	0.1	0.062902
5.840000	0.1	0.063498
5.841667	0.1	0.063982
5.843333	0.1	0.065193
5.845000	0.1	0.067167
5.846667	0.1	0.069439
5.848333	0.1	0.071274
5.850000	0.1	0.071763
5.851667	0.1	0.070194
5.853333	0.1	0.066604
5.855000	0.1	0.061905
5.856667	0.1	0.057407
5.858333	0.1	0.054282
5.860000	0.1	0.053183
5.861667	0.1	0.053965
5.863333	0.1	0.055674
5.865000	0.1	0.057248
5.866667	0.1	0.058110
5.868333	0.1	0.057979
5.870000	0.1	0.056657
5.871667	0.1	0.054343
5.873333	0.1	0.051716
5.875000	0.1	0.049481
5.876667	0.1	0.047893
5.878333	0.1	0.047130
5.880000	0.1	0.047325
5.881667	0.1	0.048331
5.883333	0.1	0.050100
5.885000	0.1	0.052894
5.886667	0.1	0.056610
5.888333	0.1	0.060671
5.890000	0.1	0.064601
5.891667	0.1	0.068066
5.893333	0.1	0.070557
5.895000	0.1	0.071581
5.896667	0.1	0.071176
5.898333	0.1	0.070385
5.900000	0.1	0.070715
5.901667	0.1	0.072415
5.903333	0.1	0.074049
5.905000	0.1	0.074222
5.906667	0.1	0.072913
5.908333	0.1	0.071223
5.910000	0.1	0.070259
5.911667	0.1	0.070082
5.913333	0.1	0.069784
5.915000	0.1	0.068690
5.916667	0.1	0.066925
5.918333	0.1	0.064941
5.920000	0.1	0.063204
5.921667	0.1	0.061835
5.923333	0.1	0.060238
5.925000	0.1	0.057779
5.926667	0.1	0.054771
5.928333	0.1	0.052308
5.930000	0.1	0.051684
5.931667	0.1	0.054007
5.933333	0.1	0.059195
5.935000	0.1	0.065505
5.936667	0.1	0.070799
5.938333	0.1	0.073891
5.940000	0.1	0.074399
5.941667	0.1	0.072424
5.943333	0.1	0.068704
5.945000	0.1	0.064308
5.946667	0.1	0.060177
5.948333	0.1	0.057220
5.950000	0.1	0.055903
5.951667	0.1	0.055963
5.953333	0.1	0.057206
5.955000	0.1	0.059791
5.956667	0.1	0.063353
5.958333	0.1	0.066916
5.960000	0.1	0.069574
5.961667	0.1	0.070846
5.963333	0.1	0.070822
5.965000	0.1	0.070222
5.966667	0.1	0.069914
5.968333	0.1	0.070361
5.970000	0.1	0.071414
5.971667	0.1	0.072448
5.973333	0.1	0.072429
5.975000	0.1	0.070399
5.976667	0.1	0.066427
5.978333	0.1	0.061728
5.980000	0.1	0.057630
5.981667	0.1	0.054766
5.983333	0.1	0.053090
5.985000	0.1	0.052159
5.986667	0.1	0.051367
5.988333	0.1	0.050375
5.990000	0.1	0.049449
5.991667	0.1	0.049151
5.993333	0.1	0.049407
5.995000	0.1	0.049504
5.996667	0.1	0.049048
5.998333	0.1	0.048587
6.000000	0.1	0.048899
6.001667	0.1	0.049933
6.003333	0.1	0.051130
6.005000	0.1	0.052569
6.006667	0.1	0.054757
6.008333	0.1	0.057365
6.010000	0.1	0.059227
6.011667	0.1	0.059730
6.013333	0.1	0.059390
6.015000	0.1	0.058836
6.016667	0.1	0.058189
6.018333	0.1	0.057514
6.020000	0.1	0.056890
6.021667	0.1	0.056205
6.023333	0.1	0.055381
6.025000	0.1	0.054645
6.026667	0.1	0.054515
6.028333	0.1	0.055381
6.030000	0.1	0.056867
6.031667	0.1	0.057830
6.033333	0.1	0.057332
6.035000	0.1	0.055507
6.036667	0.1	0.053342
6.038333	0.1	0.051884
6.040000	0.1	0.051609
6.041667	0.1	0.052354
6.043333	0.1	0.053672
6.045000	0.1	0.055125
6.046667	0.1	0.056294
6.048333	0.1	0.056755
6.050000	0.1	0.056629
6.051667	0.1	0.056778
6.053333	0.1	0.057877
6.055000	0.1	0.059721
6.056667	0.1	0.061789
6.058333	0.1	0.063772
6.060000	0.1	0.065351
6.061667	0.1	0.066240
6.063333	0.1	0.066506
6.065000	0.1	0.066301
6.066667	0.1	0.065658
6.068333	0.1	0.064876
6.070000	0.1	0.064550
6.071667	0.1	0.065300
6.073333	0.1	0.067283
6.075000	0.1	0.069872
6.076667	0.1	0.071945
6.078333	0.1	0.072853
6.080000	0.1	0.073039
6.081667	0.1	0.073346
6.083333	0.1	0.073584
6.085000	0.1	0.072788
6.086667	0.1	0.070836
6.088333	0.1	0.068564
6.090000	0.1	0.066808
6.091667	0.1	0.066119
6.093333	0.1	0.066808
6.095000	0.1	0.068694
6.096667	0.1	0.070962
6.098333	0.1	0.072639
6.100000	0.1	0.073533
6.101667	0.1	0.074417
6.103333	0.1	0.075721
6.105000	0.1	0.076578
6.106667	0.1	0.076140
6.108333	0.1	0.075232
6.110000	0.1	0.075703
6.111667	0.1	0.078441
6.113333	0.1	0.082585
6.115000	0.1	0.086422
6.116667	0.1	0.088653
6.118333	0.1	0.088820
6.120000	0.1	0.087046
6.121667	0.1	0.083968
6.123333	0.1	0.080680
6.125000	0.1	0.078175
6.126667	0.1	0.076774
6.128333	0.1	0.076042
6.130000	0.1	0.075074
6.131667	0.1	0.073314
6.133333	0.1	0.071255
6.135000	0.1	0.069975
6.136667	0.1	0.070217
6.138333	0.1	0.071796
6.140000	0.1	0.073537
6.141667	0.1	0.074338
6.143333	0.1	0.074315
6.145000	0.1	0.074515
6.146667	0.1	0.075689
6.148333	0.1	0.077495
6.150000	0.1	0.078944
6.151667	0.1	0.079512
6.153333	0.1	0.079558
6.155000	0.1	0.079656
6.156667	0.1	0.079935
6.158333	0.1	0.080066
6.160000	0.1	0.079768
6.161667	0.1	0.079316
6.163333	0.1	0.079102
6.165000	0.1	0.078999
6.166667	0.1	0.078348
6.168333	0.1	0.076727
6.170000	0.1	0.074729
6.171667	0.1	0.073770
6.173333	0.1	0.074659
6.175000	0.1	0.076662
6.176667	0.1	0.078529
6.178333	0.1	0.079842
6.180000	0.1	0.080792
6.181667	0.1	0.081183
6.183333	0.1	0.080387
6.185000	0.1	0.078287
6.186667	0.1	0.075661
6.188333	0.1	0.073491
6.190000	0.1	0.072396
6.191667	0.1	0.072676
6.193333	0.1	0.074022
6.195000	0.1	0.075474
6.196667	0.1	0.076238
6.198333	0.1	0.076536
6.200000	0.1	0.077109
6.201667	0.1	0.078129
6.203333	0.1	0.079372
6.205000	0.1	0.081076
6.206667	0.1	0.083572
6.208333	0.1	0.086157
6.210000	0.1	0.087521
6.211667	0.1	0.087209
6.213333	0.1	0.085915
6.215000	0.1	0.084527
6.216667	0.1	0.083218
6.218333	0.1	0.081719
6.220000	0.1	0.080196
6.221667	0.1	0.079321
6.223333	0.1	0.079493
6.225000	0.1	0.080396
6.226667	0.1	0.081379
6.228333	0.1	0.082259
6.230000	0.1	0.083572
6.231667	0.1	0.085831
6.233333	0.1	0.088466
6.235000	0.1	0.090050
6.236667	0.1	0.089761
6.238333	0.1	0.088168
6.240000	0.1	0.086613
6.241667	0.1	0.086157
6.243333	0.1	0.086841
6.245000	0.1	0.087703
6.246667	0.1	0.087768
6.248333	0.1	0.086925
6.250000	0.1	0.085663
6.251667	0.1	0.084220
6.253333	0.1	0.082753
6.255000	0.1	0.081724
6.256667	0.1	0.081346
6.258333	0.1	0.081337
6.260000	0.1	0.081393
6.261667	0.1	0.081486
6.263333	0.1	0.081812
6.265000	0.1	0.082543
6.266667	0.1	0.083423
6.268333	0.1	0.083912
6.270000	0.1	0.083772
6.271667	0.1	0.083293
6.273333	0.1	0.082818
6.275000	0.1	0.082464
6.276667	0.1	0.082217
6.278333	0.1	0.082105
6.280000	0.1	0.082185
6.281667	0.1	0.082604
6.283333	0.1	0.083568
6.285000	0.1	0.084992
6.286667	0.1	0.086245
6.288333	0.1	0.086622
6.290000	0.1	0.086091
6.291667	0.1	0.085300
6.293333	0.1	0.084755
6.295000	0.1	0.084671
6.296667	0.1	0.085272
6.298333	0.1	0.086408
6.300000	0.1	0.087149
6.301667	0.1	0.086590
6.303333	0.1	0.084974
6.305000	0.1	0.083488
6.306667	0.1	0.083013
6.308333	0.1	0.083456
6.310000	0.1	0.084220
6.311667	0.1	0.085109
6.313333	0.1	0.086650
6.315000	0.1	0.089430
6.316667	0.1	0.092983
6.318333	0.1	0.095866
6.320000	0.1	0.097104
6.321667	0.1	0.096937
6.323333	0.1	0.095805
6.325000	0.1	0.093528
6.326667	0.1	0.090054
6.328333	0.1	0.086371
6.330000	0.1	0.083940
6.331667	0.1	0.083400
6.333333	0.1	0.084327
6.335000	0.1	0.085919
6.336667	0.1	0.087610
6.338333	0.1	0.089337
6.340000	0.1	0.091284
6.341667	0.1	0.093225
6.343333	0.1	0.094548
6.345000	0.1	0.094757
6.346667	0.1	0.093677
6.348333	0.1	0.091600
6.350000	0.1	0.089272
6.351667	0.1	0.087563
6.353333	0.1	0.087176
6.355000	0.1	0.088424
6.356667	0.1	0.091279
6.358333	0.1	0.095321
6.360000	0.1	0.099391
6.361667	0.1	0.102101
6.363333	0.1	0.103009
6.365000	0.1	0.102688
6.366667	0.1	0.101854
6.368333	0.1	0.100844
6.370000	0.1	0.099372
6.371667	0.1	0.096769
6.373333	0.1	0.093142
6.375000	0.1	0.089849
6.376667	0.1	0.088271
6.378333	0.1	0.088518
6.380000	0.1	0.089528
6.381667	0.1	0.090101
6.383333	0.1	0.089849
6.385000	0.1	0.089430
6.386667	0.1	0.089998
6.388333	0.1	0.091861
6.390000	0.1	0.093766
6.391667	0.1	0.094050
6.393333	0.1	0.092536
6.395000	0.1	0.090851
6.396667	0.1	0.090767
6.398333	0.1	0.092611
6.400000	0.1	0.095530
6.401667	0.1	0.098329
6.403333	0.1	0.099917
6.405000	0.1	0.099819
6.406667	0.1	0.098371
6.408333	0.1	0.096182
6.410000	0.1	0.093840
6.411667	0.1	0.092178
6.413333	0.1	0.092173
6.415000	0.1	0.094064
6.416667	0.1	0.096811
6.418333	0.1	0.098771
6.420000	0.1	0.099172
6.421667	0.1	0.098767
6.423333	0.1	0.098883
6.425000	0.1	0.099977
6.426667	0.1	0.100862
6.428333	0.1	0.099628
6.430000	0.1	0.095842
6.431667	0.1	0.091121
6.433333	0.1	0.087619
6.435000	0.1	0.086324
6.436667	0.1	0.086725
6.438333	0.1	0.087651
6.440000	0.1	0.088243
6.441667	0.1	0.088448
6.443333	0.1	0.088746
6.445000	0.1	0.089565
6.446667	0.1	0.091367
6.448333	0.1	0.094576
6.450000	0.1	0.098520
6.451667	0.1	0.101421
6.453333	0.1	0.101882
6.455000	0.1	0.099763
6.456667	0.1	0.095856
6.458333	0.1	0.091838
6.460000	0.1	0.089924
6.461667	0.1	0.091535
6.463333	0.1	0.096038
6.465000	0.1	0.100955
6.466667	0.1	0.103782
6.468333	0.1	0.103959
6.470000	0.1	0.102711
6.471667	0.1	0.101123
6.473333	0.1	0.099395
6.475000	0.1	0.097905
6.476667	0.1	0.097537
6.478333	0.1	0.098501
6.480000	0.1	0.099805
6.481667	0.1	0.100182
6.483333	0.1	0.098944
6.485000	0.1	0.096010
6.486667	0.1	0.091963
6.488333	0.1	0.088238
6.490000	0.1	0.086543
6.491667	0.1	0.087493
6.493333	0.1	0.090064
6.495000	0.1	0.092527
6.496667	0.1	0.093775
6.498333	0.1	0.093882
6.500000	0.1	0.093328
6.501667	0.1	0.092331
6.503333	0.1	0.091265
6.505000	0.1	0.090837
6.506667	0.1	0.091377
6.508333	0.1	0.092401
6.510000	0.1	0.093207
6.511667	0.1	0.093486
6.513333	0.1	0.093356
6.515000	0.1	0.093044
6.516667	0.1	0.092569
6.518333	0.1	0.091861
6.520000	0.1	0.090939
6.521667	0.1	0.090050
6.523333	0.1	0.089342
6.525000	0.1	0.088462
6.526667	0.1	0.087256
6.528333	0.1	0.086785
6.530000	0.1	0.088606
6.531667	0.1	0.092778
6.533333	0.1	0.097472
6.535000	0.1	0.100746
6.536667	0.1	0.101957
6.538333	0.1	0.101696
6.540000	0.1	0.101198
6.541667	0.1	0.101384
6.543333	0.1	0.102217
6.545000	0.1	0.102976
6.546667	0.1	0.102692
6.548333	0.1	0.100853
6.550000	0.1	0.097984
6.551667	0.1	0.095353
6.553333	0.1	0.093756
6.555000	0.1	0.092834
6.556667	0.1	0.091679
6.558333	0.1	0.089910
6.560000	0.1	0.087926
6.561667	0.1	0.086636
6.563333	0.1	0.086990
6.565000	0.1	0.089277
6.566667	0.1	0.092890
6.568333	0.1	0.097132
6.570000	0.1	0.101454
6.571667	0.1	0.104844
6.573333	0.1	0.106189
6.575000	0.1	0.105398
6.576667	0.1	0.103312
6.578333	0.1	0.100974
6.580000	0.1	0.099349
6.581667	0.1	0.098911
6.583333	0.1	0.099409
6.585000	0.1	0.100271
6.586667	0.1	0.100979
6.588333	0.1	0.101323
6.590000	0.1	0.101584
6.591667	0.1	0.102259
6.593333	0.1	0.103675
6.595000	0.1	0.105728
6.596667	0.1	0.107866
6.598333	0.1	0.109714
6.600000	0.1	0.111666
6.601667	0.1	0.114287
6.603333	0.1	0.117254
6.605000	0.1	0.119307
6.606667	0.1	0.119391
6.608333	0.1	0.117542
6.610000	0.1	0.114525
6.611667	0.1	0.111284
6.613333	0.1	0.108574
6.615000	0.1	0.106506
6.616667	0.1	0.104713
6.618333	0.1	0.102851
6.620000	0.1	0.100830
6.621667	0.1	0.099111
6.623333	0.1	0.098534
6.625000	0.1	0.099619
6.626667	0.1	0.102078
6.628333	0.1	0.105011
6.630000	0.1	0.107284
6.631667	0.1	0.108019
6.633333	0.1	0.107298
6.635000	0.1	0.105994
6.636667	0.1	0.104988
6.638333	0.1	0.104690
6.640000	0.1	0.104751
6.641667	0.1	0.104294
6.643333	0.1	0.103121
6.645000	0.1	0.101975
6.646667	0.1	0.101421
6.648333	0.1	0.101514
6.650000	0.1	0.102394
6.651667	0.1	0.104145
6.653333	0.1	0.106222
6.655000	0.1	0.107656
6.656667	0.1	0.107777
6.658333	0.1	0.106469
6.660000	0.1	0.104210
6.661667	0.1	0.102213
6.663333	0.1	0.101472
6.665000	0.1	0.101519
6.666667	0.1	0.101146
6.668333	0.1	0.100350
6.670000	0.1	0.100462
6.671667	0.1	0.102469
6.673333	0.1	0.105835
6.675000	0.1	0.108909
6.676667	0.1	0.110255
6.678333	0.1	0.110022
6.680000	0.1	0.110003
6.681667	0.1	0.111684
6.683333	0.1	0.114348
6.685000	0.1	0.115759
6.686667	0.1	0.114343
6.688333	0.1	0.110520
6.690000	0.1	0.106231
6.691667	0.1	0.103517
6.693333	0.1	0.103246
6.695000	0.1	0.104811
6.696667	0.1	0.107037
6.698333	0.1	0.109132
6.700000	0.1	0.110832
6.701667	0.1	0.112182
6.703333	0.1	0.113095
6.705000	0.1	0.113198
6.706667	0.1	0.112527
6.708333	0.1	0.111498
6.710000	0.1	0.110073
6.711667	0.1	0.108075
6.713333	0.1	0.106068
6.715000	0.1	0.105025
6.716667	0.1	0.105165
6.718333	0.1	0.105710
6.720000	0.1	0.105682
6.721667	0.1	0.104760
6.723333	0.1	0.103344
6.725000	0.1	0.101984
6.726667	0.1	0.100886
6.728333	0.1	0.099936
6.730000	0.1	0.099055
6.731667	0.1	0.098576
6.733333	0.1	0.098906
6.735000	0.1	0.099973
6.736667	0.1	0.101393
6.738333	0.1	0.102804
6.740000	0.1	0.103954
6.741667	0.1	0.104751
6.743333	0.1	0.105295
6.745000	0.1	0.105719
6.746667	0.1	0.106031
6.748333	0.1	0.106157
6.750000	0.1	0.106152
6.751667	0.1	0.106310
6.753333	0.1	0.106874
6.755000	0.1	0.107540
6.756667	0.1	0.107731
6.758333	0.1	0.107484
6.760000	0.1	0.107428
6.761667	0.1	0.107749
6.763333	0.1	0.107861
6.765000	0.1	0.107172
6.766667	0.1	0.105468
6.768333	0.1	0.102702
6.770000	0.1	0.099405
6.771667	0.1	0.096746
6.773333	0.1	0.095563
6.775000	0.1	0.095936
6.776667	0.1	0.097631
6.778333	0.1	0.100043
6.780000	0.1	0.102227
6.781667	0.1	0.103591
6.783333	0.1	0.104089
6.785000	0.1	0.103861
6.786667	0.1	0.103083
6.788333	0.1	0.102059
6.790000	0.1	0.101216
6.791667	0.1	0.101030
6.793333	0.1	0.101887
6.795000	0.1	0.103759
6.796667	0.1	0.105919
6.798333	0.1	0.107223
6.800000	0.1	0.107219
6.801667	0.1	0.106618
6.803333	0.1	0.106432
6.805000	0.1	0.107191
6.806667	0.1	0.108820
6.808333	0.1	0.110543
6.810000	0.1	0.110990
6.811667	0.1	0.109300
6.813333	0.1	0.105756
6.815000	0.1	0.101514
6.816667	0.1	0.097891
6.818333	0.1	0.095596
6.820000	0.1	0.094557
6.821667	0.1	0.094580
6.823333	0.1	0.095852
6.825000	0.1	0.098539
6.826667	0.1	0.102152
6.828333	0.1	0.105714
6.830000	0.1	0.108439
6.831667	0.1	0.110143
6.833333	0.1	0.111256
6.835000	0.1	0.112341
6.836667	0.1	0.113333
6.838333	0.1	0.113589
6.840000	0.1	0.112634
6.841667	0.1	0.110762
6.843333	0.1	0.108965
6.845000	0.1	0.108150
6.846667	0.1	0.108527
6.848333	0.1	0.109728
6.850000	0.1	0.111419
6.851667	0.1	0.113351
6.853333	0.1	0.115088
6.855000	0.1	0.116206
6.856667	0.1	0.116653
6.858333	0.1	0.116746
6.860000	0.1	0.116969
6.861667	0.1	0.117412
6.863333	0.1	0.117514
6.865000	0.1	0.116979
6.866667	0.1	0.116583
6.868333	0.1	0.117151
6.870000	0.1	0.118306
6.871667	0.1	0.119112
6.873333	0.1	0.119153
6.875000	0.1	0.118469
6.876667	0.1	0.117202
6.878333	0.1	0.115829
6.880000	0.1	0.114990
6.881667	0.1	0.115074
6.883333	0.1	0.116075
6.885000	0.1	0.117463
6.886667	0.1	0.118329
6.888333	0.1	0.118120
6.890000	0.1	0.117151
6.891667	0.1	0.116597
6.893333	0.1	0.117789
6.895000	0.1	0.120737
6.896667	0.1	0.123759
6.898333	0.1	0.124993
6.900000	0.1	0.123926
6.901667	0.1	0.121468
6.903333	0.1	0.118851
6.905000	0.1	0.116643
6.906667	0.1	0.114879
6.908333	0.1	0.113519
6.910000	0.1	0.112527
6.911667	0.1	0.111852
6.913333	0.1	0.111517
6.915000	0.1	0.111619
6.916667	0.1	0.112448
6.918333	0.1	0.114054
6.920000	0.1	0.115628
6.921667	0.1	0.116206
6.923333	0.1	0.115545
6.925000	0.1	0.114157
6.926667	0.1	0.112862
6.928333	0.1	0.112019
6.930000	0.1	0.111284
6.931667	0.1	0.110278
6.933333	0.1	0.109128
6.935000	0.1	0.108141
6.936667	0.1	0.107493
6.938333	0.1	0.107368
6.940000	0.1	0.107861
6.941667	0.1	0.108639
6.943333	0.1	0.109402
6.945000	0.1	0.110348
6.946667	0.1	0.111843
6.948333	0.1	0.113752
6.950000	0.1	0.115251
6.951667	0.1	0.115540
6.953333	0.1	0.114753
6.955000	0.1	0.113975
6.956667	0.1	0.114292
6.958333	0.1	0.115926
6.960000	0.1	0.117989
6.961667	0.1	0.119321
6.963333	0.1	0.119568
6.965000	0.1	0.119102
6.966667	0.1	0.118553
6.968333	0.1	0.118464
6.970000	0.1	0.118618
6.971667	0.1	0.118357
6.973333	0.1	0.117738
6.975000	0.1	0.117482
6.976667	0.1	0.117919
6.978333	0.1	0.118781
6.980000	0.1	0.119633
6.981667	0.1	0.120006
6.983333	0.1	0.119503
6.985000	0.1	0.118208
6.986667	0.1	0.116555
6.988333	0.1	0.114650
6.990000	0.1	0.112280
6.991667	0.1	0.109719
6.993333	0.1	0.107880
6.995000	0.1	0.107638
6.996667	0.1	0.109174
6.998333	0.1	0.111847
7.000000	0.1	0.114576
7.001667	0.1	0.116709
7.003333	0.1	0.118413
7.005000	0.1	0.120145
7.006667	0.1	0.121742
7.008333	0.1	0.122166
7.010000	0.1	0.120504
7.011667	0.1	0.117063
7.013333	0.1	0.113402
7.015000	0.1	0.111312
7.016667	0.1	0.111726
7.018333	0.1	0.114134
7.020000	0.1	0.116918
7.021667	0.1	0.118627
7.023333	0.1	0.118869
7.025000	0.1	0.118222
7.026667	0.1	0.117687
7.028333	0.1	0.117882
7.030000	0.1	0.118609
7.031667	0.1	0.119181
7.033333	0.1	0.119153
7.035000	0.1	0.118697
7.036667	0.1	0.118278
7.038333	0.1	0.118185
7.040000	0.1	0.118497
7.041667	0.1	0.118855
7.043333	0.1	0.118837
7.045000	0.1	0.118660
7.046667	0.1	0.119051
7.048333	0.1	0.120662
7.050000	0.1	0.123349
7.051667	0.1	0.126013
7.053333	0.1	0.127405
7.055000	0.1	0.127070
7.056667	0.1	0.125505
7.058333	0.1	0.123554
7.060000	0.1	0.121859
7.061667	0.1	0.120983
7.063333	0.1	0.121524
7.065000	0.1	0.123503
7.066667	0.1	0.126082
7.068333	0.1	0.128197
7.070000	0.1	0.129286
7.071667	0.1	0.129296
7.073333	0.1	0.128583
7.075000	0.1	0.128159
7.076667	0.1	0.129165
7.078333	0.1	0.131670
7.080000	0.1	0.134604
7.081667	0.1	0.136979
7.083333	0.1	0.138544
7.085000	0.1	0.139200
7.086667	0.1	0.138627
7.088333	0.1	0.136853
7.090000	0.1	0.134706
7.091667	0.1	0.133063
7.093333	0.1	0.131722
7.095000	0.1	0.129752
7.096667	0.1	0.127135
7.098333	0.1	0.125160
7.100000	0.1	0.124825
7.101667	0.1	0.125929
7.103333	0.1	0.127954
7.105000	0.1	0.130609
7.106667	0.1	0.133542
7.108333	0.1	0.136145
7.110000	0.1	0.137752
7.111667	0.1	0.138180
7.113333	0.1	0.137873
7.115000	0.1	0.137421
7.116667	0.1	0.136979
7.118333	0.1	0.136523
7.120000	0.1	0.136495
7.121667	0.1	0.137291
7.123333	0.1	0.138176
7.125000	0.1	0.137761
7.126667	0.1	0.135484
7.128333	0.1	0.132169
7.130000	0.1	0.129142
7.131667	0.1	0.127358
7.133333	0.1	0.127200
7.135000	0.1	0.128676
7.136667	0.1	0.131368
7.138333	0.1	0.134213
7.140000	0.1	0.136052
7.141667	0.1	0.136676
7.143333	0.1	0.136602
7.145000	0.1	0.136085
7.146667	0.1	0.135005
7.148333	0.1	0.133435
7.150000	0.1	0.131750
7.151667	0.1	0.130441
7.153333	0.1	0.130171
7.155000	0.1	0.131470
7.156667	0.1	0.134236
7.158333	0.1	0.137691
7.160000	0.1	0.140932
7.161667	0.1	0.143363
7.163333	0.1	0.144592
7.165000	0.1	0.144504
7.166667	0.1	0.143317
7.168333	0.1	0.141347
7.170000	0.1	0.138893
7.171667	0.1	0.136360
7.173333	0.1	0.134278
7.175000	0.1	0.133147
7.176667	0.1	0.133021
7.178333	0.1	0.133547
7.180000	0.1	0.134171
7.181667	0.1	0.134185
7.183333	0.1	0.133426
7.185000	0.1	0.132937
7.186667	0.1	0.133915
7.188333	0.1	0.136150
7.190000	0.1	0.138474
7.191667	0.1	0.140117
7.193333	0.1	0.141007
7.195000	0.1	0.141072
7.196667	0.1	0.140010
7.198333	0.1	0.138036
7.200000	0.1	0.136220
7.201667	0.1	0.135610
7.203333	0.1	0.136597
7.205000	0.1	0.138851
7.206667	0.1	0.141142
7.208333	0.1	0.141887
7.210000	0.1	0.140783
7.211667	0.1	0.138944
7.213333	0.1	0.137258
7.215000	0.1	0.135936
7.216667	0.1	0.135354
7.218333	0.1	0.136099
7.220000	0.1	0.138138
7.221667	0.1	0.140611
7.223333	0.1	0.142427
7.225000	0.1	0.142897
7.226667	0.1	0.142097
7.228333	0.1	0.140611
7.230000	0.1	0.138870
7.231667	0.1	0.136774
7.233333	0.1	0.134059
7.235000	0.1	0.131121
7.236667	0.1	0.129258
7.238333	0.1	0.129556
7.240000	0.1	0.131587
7.241667	0.1	0.133472
7.243333	0.1	0.133500
7.245000	0.1	0.131638
7.246667	0.1	0.129296
7.248333	0.1	0.127591
7.250000	0.1	0.126455
7.251667	0.1	0.125212
7.253333	0.1	0.123749
7.255000	0.1	0.122986
7.256667	0.1	0.123940
7.258333	0.1	0.126534
7.260000	0.1	0.129612
7.261667	0.1	0.131931
7.263333	0.1	0.133114
7.265000	0.1	0.133701
7.266667	0.1	0.134390
7.268333	0.1	0.135438
7.270000	0.1	0.136499
7.271667	0.1	0.137044
7.273333	0.1	0.136998
7.275000	0.1	0.136700
7.276667	0.1	0.136443
7.278333	0.1	0.136076
7.280000	0.1	0.134986
7.281667	0.1	0.132611
7.283333	0.1	0.129151
7.285000	0.1	0.125901
7.286667	0.1	0.124383
7.288333	0.1	0.124970
7.290000	0.1	0.126581
7.291667	0.1	0.127861
7.293333	0.1	0.128266
7.295000	0.1	0.128052
7.296667	0.1	0.127694
7.298333	0.1	0.127750
7.300000	0.1	0.128881
7.301667	0.1	0.131410
7.303333	0.1	0.134911
7.305000	0.1	0.138269
7.306667	0.1	0.140239
7.308333	0.1	0.140355
7.310000	0.1	0.139265
7.311667	0.1	0.137729
7.313333	0.1	0.135736
7.315000	0.1	0.133277
7.316667	0.1	0.131102
7.318333	0.1	0.130092
7.320000	0.1	0.130511
7.321667	0.1	0.132001
7.323333	0.1	0.133989
7.325000	0.1	0.135740
7.326667	0.1	0.136388
7.328333	0.1	0.135526
7.330000	0.1	0.133985
7.331667	0.1	0.133505
7.333333	0.1	0.135214
7.335000	0.1	0.138627
7.336667	0.1	0.142083
7.338333	0.1	0.144127
7.340000	0.1	0.144462
7.341667	0.1	0.143712
7.343333	0.1	0.142585
7.345000	0.1	0.141831
7.346667	0.1	0.142204
7.348333	0.1	0.143531
7.350000	0.1	0.144611
7.351667	0.1	0.144448
7.353333	0.1	0.143261
7.355000	0.1	0.142031
7.356667	0.1	0.141468
7.358333	0.1	0.141812
7.360000	0.1	0.143489
7.361667	0.1	0.146888
7.363333	0.1	0.151363
7.365000	0.1	0.155298
7.366667	0.1	0.157319
7.368333	0.1	0.157184
7.370000	0.1	0.155866
7.371667	0.1	0.154702
7.373333	0.1	0.154343
7.375000	0.1	0.154874
7.376667	0.1	0.156108
7.378333	0.1	0.157221
7.380000	0.1	0.157254
7.381667	0.1	0.155922
7.383333	0.1	0.153310
7.385000	0.1	0.149729
7.386667	0.1	0.146283
7.388333	0.1	0.144565
7.390000	0.1	0.145412
7.391667	0.1	0.148374
7.393333	0.1	0.152267
7.395000	0.1	0.156020
7.396667	0.1	0.159023
7.398333	0.1	0.161272
7.400000	0.1	0.163065
7.401667	0.1	0.164397
7.403333	0.1	0.164923
7.405000	0.1	0.164388
7.406667	0.1	0.162753
7.408333	0.1	0.160551
7.410000	0.1	0.158511
7.411667	0.1	0.156518
7.413333	0.1	0.153910
7.415000	0.1	0.150828
7.416667	0.1	0.148178
7.418333	0.1	0.146911
7.420000	0.1	0.147363
7.421667	0.1	0.148863
7.423333	0.1	0.150623
7.425000	0.1	0.152881
7.426667	0.1	0.156183
7.428333	0.1	0.159908
7.430000	0.1	0.162567
7.431667	0.1	0.163205
7.433333	0.1	0.161813
7.435000	0.1	0.159014
7.436667	0.1	0.155782
7.438333	0.1	0.153054
7.440000	0.1	0.151242
7.441667	0.1	0.150036
7.443333	0.1	0.148918
7.445000	0.1	0.148127
7.446667	0.1	0.148145
7.448333	0.1	0.148639
7.450000	0.1	0.149072
7.451667	0.1	0.149664
7.453333	0.1	0.151074
7.455000	0.1	0.153542
7.456667	0.1	0.156523
7.458333	0.1	0.159214
7.460000	0.1	0.161272
7.461667	0.1	0.162572
7.463333	0.1	0.162665
7.465000	0.1	0.161016
7.466667	0.1	0.158008
7.468333	0.1	0.155345
7.470000	0.1	0.154548
7.471667	0.1	0.155522
7.473333	0.1	0.157142
7.475000	0.1	0.158725
7.476667	0.1	0.160364
7.478333	0.1	0.162092
7.480000	0.1	0.163168
7.481667	0.1	0.162683
7.483333	0.1	0.160681
7.485000	0.1	0.158246
7.486667	0.1	0.156374
7.488333	0.1	0.155317
7.490000	0.1	0.155037
7.491667	0.1	0.155470
7.493333	0.1	0.156392
7.495000	0.1	0.157454
7.496667	0.1	0.158097
7.498333	0.1	0.157622
7.500000	0.1	0.156295
7.501667	0.1	0.155796
7.503333	0.1	0.157487
7.505000	0.1	0.160872
7.506667	0.1	0.164211
7.508333	0.1	0.166013
7.510000	0.1	0.166115
7.511667	0.1	0.165477
7.513333	0.1	0.164839
7.515000	0.1	0.164015
7.516667	0.1	0.162846
7.518333	0.1	0.161882
7.520000	0.1	0.161626
7.521667	0.1	0.161701
7.523333	0.1	0.161012
7.525000	0.1	0.158823
7.526667	0.1	0.155848
7.528333	0.1	0.153892
7.530000	0.1	0.153980
7.531667	0.1	0.155461
7.533333	0.1	0.157254
7.535000	0.1	0.158735
7.536667	0.1	0.159643
7.538333	0.1	0.160141
7.540000	0.1	0.160602
7.541667	0.1	0.161212
7.543333	0.1	0.161720
7.545000	0.1	0.161487
7.546667	0.1	0.160332
7.548333	0.1	0.159005
7.550000	0.1	0.157873
7.551667	0.1	0.156187
7.553333	0.1	0.153258
7.555000	0.1	0.149552
7.556667	0.1	0.146646
7.558333	0.1	0.145994
7.560000	0.1	0.147629
7.561667	0.1	0.150343
7.563333	0.1	0.153049
7.565000	0.1	0.155582
7.566667	0.1	0.158199
7.568333	0.1	0.160667
7.570000	0.1	0.162153
7.571667	0.1	0.161934
7.573333	0.1	0.159754
7.575000	0.1	0.155997
7.576667	0.1	0.152080
7.578333	0.1	0.150017
7.580000	0.1	0.150930
7.581667	0.1	0.154488
7.583333	0.1	0.159629
7.585000	0.1	0.165007
7.586667	0.1	0.169198
7.588333	0.1	0.171303
7.590000	0.1	0.171158
7.591667	0.1	0.169245
7.593333	0.1	0.166916
7.595000	0.1	0.165766
7.596667	0.1	0.166236
7.598333	0.1	0.167829
7.600000	0.1	0.170153
7.601667	0.1	0.172649
7.603333	0.1	0.174385
7.605000	0.1	0.174795
7.606667	0.1	0.174157
7.608333	0.1	0.173287
7.610000	0.1	0.172956
7.611667	0.1	0.173314
7.613333	0.1	0.173878
7.615000	0.1	0.174232
7.616667	0.1	0.174576
7.618333	0.1	0.175443
7.620000	0.1	0.177007
7.621667	0.1	0.178614
7.623333	0.1	0.179103
7.625000	0.1	0.177776
7.626667	0.1	0.175145
7.628333	0.1	0.172518
7.630000	0.1	0.170772
7.631667	0.1	0.169822
7.633333	0.1	0.169217
7.635000	0.1	0.168765
7.636667	0.1	0.168299
7.638333	0.1	0.167354
7.640000	0.1	0.165896
7.641667	0.1	0.165035
7.643333	0.1	0.166083
7.645000	0.1	0.169049
7.646667	0.1	0.172732
7.648333	0.1	0.175922
7.650000	0.1	0.178106
7.651667	0.1	0.179145
7.653333	0.1	0.178986
7.655000	0.1	0.177771
7.656667	0.1	0.176048
7.658333	0.1	0.174507
7.660000	0.1	0.173510
7.661667	0.1	0.173068
7.663333	0.1	0.173301
7.665000	0.1	0.174516
7.666667	0.1	0.176616
7.668333	0.1	0.178744
7.670000	0.1	0.179894
7.671667	0.1	0.179391
7.673333	0.1	0.177096
7.675000	0.1	0.173720
7.676667	0.1	0.170488
7.678333	0.1	0.168020
7.680000	0.1	0.166246
7.681667	0.1	0.165193
7.683333	0.1	0.164984
7.685000	0.1	0.165296
7.686667	0.1	0.165584
7.688333	0.1	0.165612
7.690000	0.1	0.165370
7.691667	0.1	0.164919
7.693333	0.1	0.164621
7.695000	0.1	0.165072
7.696667	0.1	0.166716
7.698333	0.1	0.169375
7.700000	0.1	0.172295
7.701667	0.1	0.174562
7.703333	0.1	0.175587
7.705000	0.1	0.175904
7.706667	0.1	0.176639
7.708333	0.1	0.177757
7.710000	0.1	0.178185
7.711667	0.1	0.177030
7.713333	0.1	0.174036
7.715000	0.1	0.170195
7.716667	0.1	0.167158
7.718333	0.1	0.165221
7.720000	0.1	0.163224
7.721667	0.1	0.160644
7.723333	0.1	0.158069
7.725000	0.1	0.156043
7.726667	0.1	0.154963
7.728333	0.1	0.155582
7.730000	0.1	0.158264
7.731667	0.1	0.162036
7.733333	0.1	0.165245
7.735000	0.1	0.166977
7.736667	0.1	0.167680
7.738333	0.1	0.168518
7.740000	0.1	0.169873
7.741667	0.1	0.170670
7.743333	0.1	0.169924
7.745000	0.1	0.168281
7.746667	0.1	0.167107
7.748333	0.1	0.167065
7.750000	0.1	0.167727
7.751667	0.1	0.168188
7.753333	0.1	0.167992
7.755000	0.1	0.167382
7.756667	0.1	0.166814
7.758333	0.1	0.166576
7.760000	0.1	0.166604
7.761667	0.1	0.166479
7.763333	0.1	0.165999
7.765000	0.1	0.165701
7.766667	0.1	0.166381
7.768333	0.1	0.168481
7.770000	0.1	0.171582
7.771667	0.1	0.174236
7.773333	0.1	0.174949
7.775000	0.1	0.173328
7.776667	0.1	0.170344
7.778333	0.1	0.167591
7.780000	0.1	0.166208
7.781667	0.1	0.166488
7.783333	0.1	0.168066
7.785000	0.1	0.170139
7.786667	0.1	0.171782
7.788333	0.1	0.172374
7.790000	0.1	0.171768
7.791667	0.1	0.169971
7.793333	0.1	0.166995
7.795000	0.1	0.163405
7.796667	0.1	0.160318
7.798333	0.1	0.158190
7.800000	0.1	0.156616
7.801667	0.1	0.155792
7.803333	0.1	0.156853
7.805000	0.1	0.160397
7.806667	0.1	0.165277
7.808333	0.1	0.169217
7.810000	0.1	0.170693
7.811667	0.1	0.170078
7.813333	0.1	0.168956
7.815000	0.1	0.168788
7.816667	0.1	0.170190
7.818333	0.1	0.172718
7.820000	0.1	0.175321
7.821667	0.1	0.177394
7.823333	0.1	0.179084
7.825000	0.1	0.180639
7.826667	0.1	0.181948
7.828333	0.1	0.183037
7.830000	0.1	0.184337
7.831667	0.1	0.186129
7.833333	0.1	0.188095
7.835000	0.1	0.189571
7.836667	0.1	0.189841
7.838333	0.1	0.188146
7.840000	0.1	0.184141
7.841667	0.1	0.178670
7.843333	0.1	0.173636
7.845000	0.1	0.170725
7.846667	0.1	0.170264
7.848333	0.1	0.171382
7.850000	0.1	0.173165
7.851667	0.1	0.175308
7.853333	0.1	0.177822
7.855000	0.1	0.180630
7.856667	0.1	0.183354
7.858333	0.1	0.185347
7.860000	0.1	0.186153
7.861667	0.1	0.185827
7.863333	0.1	0.184709
7.865000	0.1	0.183349
7.866667	0.1	0.182735
7.868333	0.1	0.183643
7.870000	0.1	0.185571
7.871667	0.1	0.187210
7.873333	0.1	0.187978
7.875000	0.1	0.188272
7.876667	0.1	0.188327
7.878333	0.1	0.187955
7.880000	0.1	0.187173
7.881667	0.1	0.186418
7.883333	0.1	0.186162
7.885000	0.1	0.186446
7.886667	0.1	0.186870
7.888333	0.1	0.187210
7.890000	0.1	0.187587
7.891667	0.1	0.187987
7.893333	0.1	0.188020
7.895000	0.1	0.187303
7.896667	0.1	0.185957
7.898333	0.1	0.184658
7.900000	0.1	0.183675
7.901667	0.1	0.182516
7.903333	0.1	0.181198
7.905000	0.1	0.180579
7.906667	0.1	0.181054
7.908333	0.1	0.182185
7.910000	0.1	0.183377
7.911667	0.1	0.184099
7.913333	0.1	0.184160
7.915000	0.1	0.183946
7.916667	0.1	0.183876
7.918333	0.1	0.183810
7.920000	0.1	0.183405
7.921667	0.1	0.182525
7.923333	0.1	0.181170
7.925000	0.1	0.179545
7.926667	0.1	0.178078
7.928333	0.1	0.176826
7.930000	0.1	0.175661
7.931667	0.1	0.175061
7.933333	0.1	0.175685
7.935000	0.1	0.177464
7.936667	0.1	0.179568
7.938333	0.1	0.180975
7.940000	0.1	0.181077
7.941667	0.1	0.180108
7.943333	0.1	0.178879
7.945000	0.1	0.178227
7.946667	0.1	0.178642
7.948333	0.1	0.180085
7.950000	0.1	0.181790
7.951667	0.1	0.182693
7.953333	0.1	0.182339
7.955000	0.1	0.181445
7.956667	0.1	0.181114
7.958333	0.1	0.181645
7.960000	0.1	0.182432
7.961667	0.1	0.182786
7.963333	0.1	0.182637
7.965000	0.1	0.182157
7.966667	0.1	0.181091
7.968333	0.1	0.179131
7.970000	0.1	0.176644
7.971667	0.1	0.174223
7.973333	0.1	0.171885
7.975000	0.1	0.169398
7.976667	0.1	0.166888
7.978333	0.1	0.164709
7.980000	0.1	0.163056
7.981667	0.1	0.161733
7.983333	0.1	0.160635
7.985000	0.1	0.160369
7.986667	0.1	0.161780
7.988333	0.1	0.164616
7.990000	0.1	0.167461
7.991667	0.1	0.169137
7.993333	0.1	0.169668
7.995000	0.1	0.169696
7.996667	0.1	0.169305
7.998333	0.1	0.167987
8.000000	0.1	0.165692
8.001667	0.1	0.163540
8.003333	0.1	0.162912
8.005000	0.1	0.163899
8.006667	0.1	0.165477
8.008333	0.1	0.166767
8.010000	0.1	0.167587
8.011667	0.1	0.168113
8.013333	0.1	0.168458
8.015000	0.1	0.168649
8.016667	0.1	0.168658
8.018333	0.1	0.168406
8.020000	0.1	0.167927
8.021667	0.1	0.167070
8.023333	0.1	0.165100
8.025000	0.1	0.161519
8.026667	0.1	0.157286
8.028333	0.1	0.154399
8.030000	0.1	0.154045
8.031667	0.1	0.155829
8.033333	0.1	0.158618
8.035000	0.1	0.161175
8.036667	0.1	0.162413
8.038333	0.1	0.162297
8.040000	0.1	0.162078
8.041667	0.1	0.163130
8.043333	0.1	0.165799
8.045000	0.1	0.169086
8.046667	0.1	0.171335
8.048333	0.1	0.171615
8.050000	0.1	0.170255
8.051667	0.1	0.167801
8.053333	0.1	0.164467
8.055000	0.1	0.161100
8.056667	0.1	0.159265
8.058333	0.1	0.159768
8.060000	0.1	0.161994
8.061667	0.1	0.164793
8.063333	0.1	0.167373
8.065000	0.1	0.169114
8.066667	0.1	0.169291
8.068333	0.1	0.167536
8.070000	0.1	0.164299
8.071667	0.1	0.160574
8.073333	0.1	0.157375
8.075000	0.1	0.155694
8.076667	0.1	0.156346
8.078333	0.1	0.159340
8.080000	0.1	0.163736
8.081667	0.1	0.168262
8.083333	0.1	0.172174
8.085000	0.1	0.175433
8.086667	0.1	0.178190
8.088333	0.1	0.180146
8.090000	0.1	0.180686
8.091667	0.1	0.179647
8.093333	0.1	0.177706
8.095000	0.1	0.175843
8.096667	0.1	0.174684
8.098333	0.1	0.174362
8.100000	0.1	0.174697
8.101667	0.1	0.175564
8.103333	0.1	0.177212
8.105000	0.1	0.179661
8.106667	0.1	0.182022
8.108333	0.1	0.182996
8.110000	0.1	0.181887
8.111667	0.1	0.179005
8.113333	0.1	0.175419
8.115000	0.1	0.172616
8.116667	0.1	0.171862
8.118333	0.1	0.173445
8.120000	0.1	0.176583
8.121667	0.1	0.180225
8.123333	0.1	0.183964
8.125000	0.1	0.187559
8.126667	0.1	0.190069
8.128333	0.1	0.190320
8.130000	0.1	0.188118
8.131667	0.1	0.184695
8.133333	0.1	0.181939
8.135000	0.1	0.181179
8.136667	0.1	0.182469
8.138333	0.1	0.184798
8.140000	0.1	0.187154
8.141667	0.1	0.189254
8.143333	0.1	0.190954
8.145000	0.1	0.191652
8.146667	0.1	0.191089
8.148333	0.1	0.190134
8.150000	0.1	0.189859
8.151667	0.1	0.190418
8.153333	0.1	0.191452
8.155000	0.1	0.192625
8.156667	0.1	0.193459
8.158333	0.1	0.193538
8.160000	0.1	0.192886
8.161667	0.1	0.191568
8.163333	0.1	0.189370
8.165000	0.1	0.186265
8.166667	0.1	0.182763
8.168333	0.1	0.179922
8.170000	0.1	0.178777
8.171667	0.1	0.179363
8.173333	0.1	0.180728
8.175000	0.1	0.182055
8.176667	0.1	0.183252
8.178333	0.1	0.184546
8.180000	0.1	0.185836
8.181667	0.1	0.186674
8.183333	0.1	0.186996
8.185000	0.1	0.187354
8.186667	0.1	0.188253
8.188333	0.1	0.189659
8.190000	0.1	0.191429
8.191667	0.1	0.193366
8.193333	0.1	0.194632
8.195000	0.1	0.194171
8.196667	0.1	0.191950
8.198333	0.1	0.188970
8.200000	0.1	0.186521
8.201667	0.1	0.185594
8.203333	0.1	0.186432
8.205000	0.1	0.188602
8.206667	0.1	0.191508
8.208333	0.1	0.194469
8.210000	0.1	0.196686
8.211667	0.1	0.197520
8.213333	0.1	0.196639
8.215000	0.1	0.194218
8.216667	0.1	0.191201
8.218333	0.1	0.188663
8.220000	0.1	0.186577
8.221667	0.1	0.184081
8.223333	0.1	0.181096
8.225000	0.1	0.178572
8.226667	0.1	0.177324
8.228333	0.1	0.177352
8.230000	0.1	0.178129
8.231667	0.1	0.179256
8.233333	0.1	0.180807
8.235000	0.1	0.182618
8.236667	0.1	0.184029
8.238333	0.1	0.184965
8.240000	0.1	0.186143
8.241667	0.1	0.187634
8.243333	0.1	0.188150
8.245000	0.1	0.186507
8.246667	0.1	0.183205
8.248333	0.1	0.180053
8.250000	0.1	0.178390
8.251667	0.1	0.178032
8.253333	0.1	0.178115
8.255000	0.1	0.178292
8.256667	0.1	0.178628
8.258333	0.1	0.178856
8.260000	0.1	0.178413
8.261667	0.1	0.177291
8.263333	0.1	0.176057
8.265000	0.1	0.175145
8.266667	0.1	0.174553
8.268333	0.1	0.174171
8.270000	0.1	0.174274
8.271667	0.1	0.175466
8.273333	0.1	0.177515
8.275000	0.1	0.179270
8.276667	0.1	0.180039
8.278333	0.1	0.180341
8.280000	0.1	0.181114
8.281667	0.1	0.182372
8.283333	0.1	0.182996
8.285000	0.1	0.182246
8.286667	0.1	0.180658
8.288333	0.1	0.179042
8.290000	0.1	0.177487
8.291667	0.1	0.176118
8.293333	0.1	0.175619
8.295000	0.1	0.176239
8.296667	0.1	0.177310
8.298333	0.1	0.177980
8.300000	0.1	0.177715
8.301667	0.1	0.176760
8.303333	0.1	0.176202
8.305000	0.1	0.177142
8.306667	0.1	0.179997
8.308333	0.1	0.184118
8.310000	0.1	0.188081
8.311667	0.1	0.190823
8.313333	0.1	0.192211
8.315000	0.1	0.192565
8.316667	0.1	0.192057
8.318333	0.1	0.190600
8.320000	0.1	0.187894
8.321667	0.1	0.183759
8.323333	0.1	0.178884
8.325000	0.1	0.175047
8.326667	0.1	0.173971
8.328333	0.1	0.176085
8.330000	0.1	0.180490
8.331667	0.1	0.185659
8.333333	0.1	0.190148
8.335000	0.1	0.192849
8.336667	0.1	0.192998
8.338333	0.1	0.190879
8.340000	0.1	0.188164
8.341667	0.1	0.186390
8.343333	0.1	0.185668
8.345000	0.1	0.185296
8.346667	0.1	0.184919
8.348333	0.1	0.184700
8.350000	0.1	0.184947
8.351667	0.1	0.185668
8.353333	0.1	0.186246
8.355000	0.1	0.186283
8.356667	0.1	0.186362
8.358333	0.1	0.187410
8.360000	0.1	0.189887
8.361667	0.1	0.193585
8.363333	0.1	0.197841
8.365000	0.1	0.201990
8.366667	0.1	0.205389
8.368333	0.1	0.207270
8.370000	0.1	0.207131
8.371667	0.1	0.205413
8.373333	0.1	0.203364
8.375000	0.1	0.201850
8.376667	0.1	0.200626
8.378333	0.1	0.199410
8.380000	0.1	0.198907
8.381667	0.1	0.199708
8.383333	0.1	0.200924
8.385000	0.1	0.201035
8.386667	0.1	0.199652
8.388333	0.1	0.197971
8.390000	0.1	0.197734
8.391667	0.1	0.199713
8.393333	0.1	0.203270
8.395000	0.1	0.207298
8.396667	0.1	0.210986
8.398333	0.1	0.213464
8.400000	0.1	0.213706
8.401667	0.1	0.211434
8.403333	0.1	0.207401
8.405000	0.1	0.202614
8.406667	0.1	0.197906
8.408333	0.1	0.194204
8.410000	0.1	0.192607
8.411667	0.1	0.193724
8.413333	0.1	0.197119
8.415000	0.1	0.201557
8.416667	0.1	0.205566
8.418333	0.1	0.207783
8.420000	0.1	0.207326
8.421667	0.1	0.204579
8.423333	0.1	0.201268
8.425000	0.1	0.199080
8.426667	0.1	0.198302
8.428333	0.1	0.198195
8.430000	0.1	0.198144
8.431667	0.1	0.198074
8.433333	0.1	0.198060
8.435000	0.1	0.197855
8.436667	0.1	0.197273
8.438333	0.1	0.197068
8.440000	0.1	0.198288
8.441667	0.1	0.200719
8.443333	0.1	0.203117
8.445000	0.1	0.204756
8.446667	0.1	0.205580
8.448333	0.1	0.205380
8.450000	0.1	0.203750
8.451667	0.1	0.200439
8.453333	0.1	0.195880
8.455000	0.1	0.191731
8.456667	0.1	0.189845
8.458333	0.1	0.190465
8.460000	0.1	0.192230
8.461667	0.1	0.193976
8.463333	0.1	0.195694
8.465000	0.1	0.197650
8.466667	0.1	0.199419
8.468333	0.1	0.200309
8.470000	0.1	0.200211
8.471667	0.1	0.199522
8.473333	0.1	0.198502
8.475000	0.1	0.197114
8.476667	0.1	0.195066
8.478333	0.1	0.192164
8.480000	0.1	0.188733
8.481667	0.1	0.185254
8.483333	0.1	0.181901
8.485000	0.1	0.179070
8.486667	0.1	0.177515
8.488333	0.1	0.177789
8.490000	0.1	0.179959
8.491667	0.1	0.183596
8.493333	0.1	0.187880
8.495000	0.1	0.191871
8.496667	0.1	0.194749
8.498333	0.1	0.196160
8.500000	0.1	0.196393
8.501667	0.1	0.196085
8.503333	0.1	0.195703
8.505000	0.1	0.195452
8.506667	0.1	0.195648
8.508333	0.1	0.196537
8.510000	0.1	0.197808
8.511667	0.1	0.198688
8.513333	0.1	0.198628
8.515000	0.1	0.197538
8.516667	0.1	0.195228
8.518333	0.1	0.191252
8.520000	0.1	0.185575
8.521667	0.1	0.179317
8.523333	0.1	0.174497
8.525000	0.1	0.172667
8.526667	0.1	0.173738
8.528333	0.1	0.176509
8.530000	0.1	0.180313
8.531667	0.1	0.185492
8.533333	0.1	0.191927
8.535000	0.1	0.198046
8.536667	0.1	0.202055
8.538333	0.1	0.203326
8.540000	0.1	0.202116
8.541667	0.1	0.198926
8.543333	0.1	0.194721
8.545000	0.1	0.191163
8.546667	0.1	0.189799
8.548333	0.1	0.191052
8.550000	0.1	0.194092
8.551667	0.1	0.197547
8.553333	0.1	0.200267
8.555000	0.1	0.201841
8.556667	0.1	0.202432
8.558333	0.1	0.202088
8.560000	0.1	0.200719
8.561667	0.1	0.198740
8.563333	0.1	0.196770
8.565000	0.1	0.194856
8.566667	0.1	0.192816
8.568333	0.1	0.191056
8.570000	0.1	0.190581
8.571667	0.1	0.192113
8.573333	0.1	0.195359
8.575000	0.1	0.199275
8.576667	0.1	0.202903
8.578333	0.1	0.205659
8.580000	0.1	0.207378
8.581667	0.1	0.208267
8.583333	0.1	0.208425
8.585000	0.1	0.208025
8.586667	0.1	0.207955
8.588333	0.1	0.209212
8.590000	0.1	0.211690
8.591667	0.1	0.214116
8.593333	0.1	0.215252
8.595000	0.1	0.214786
8.596667	0.1	0.213422
8.598333	0.1	0.212109
8.600000	0.1	0.210977
8.601667	0.1	0.209305
8.603333	0.1	0.206525
8.605000	0.1	0.202912
8.606667	0.1	0.199289
8.608333	0.1	0.196532
8.610000	0.1	0.195554
8.611667	0.1	0.196896
8.613333	0.1	0.200076
8.615000	0.1	0.203778
8.616667	0.1	0.206782
8.618333	0.1	0.208439
8.620000	0.1	0.208672
8.621667	0.1	0.208160
8.623333	0.1	0.207904
8.625000	0.1	0.208546
8.626667	0.1	0.210279
8.628333	0.1	0.212952
8.630000	0.1	0.215899
8.631667	0.1	0.218349
8.633333	0.1	0.220085
8.635000	0.1	0.221231
8.636667	0.1	0.221641
8.638333	0.1	0.221040
8.640000	0.1	0.219536
8.641667	0.1	0.217771
8.643333	0.1	0.216467
8.645000	0.1	0.216146
8.646667	0.1	0.217124
8.648333	0.1	0.219368
8.650000	0.1	0.222395
8.651667	0.1	0.225338
8.653333	0.1	0.227331
8.655000	0.1	0.227946
8.656667	0.1	0.227531
8.658333	0.1	0.227024
8.660000	0.1	0.227108
8.661667	0.1	0.227690
8.663333	0.1	0.228314
8.665000	0.1	0.228654
8.666667	0.1	0.228505
8.668333	0.1	0.227769
8.670000	0.1	0.226609
8.671667	0.1	0.225347
8.673333	0.1	0.224216
8.675000	0.1	0.223345
8.676667	0.1	0.222996
8.678333	0.1	0.223313
8.680000	0.1	0.223736
8.681667	0.1	0.223406
8.683333	0.1	0.222218
8.685000	0.1	0.220779
8.686667	0.1	0.219420
8.688333	0.1	0.217985
8.690000	0.1	0.216155
8.691667	0.1	0.213771
8.693333	0.1	0.211415
8.695000	0.1	0.210181
8.696667	0.1	0.210321
8.698333	0.1	0.210679
8.700000	0.1	0.209697
8.701667	0.1	0.207247
8.703333	0.1	0.205147
8.705000	0.1	0.205389
8.706667	0.1	0.208016
8.708333	0.1	0.211312
8.710000	0.1	0.213711
8.711667	0.1	0.215010
8.713333	0.1	0.215909
8.715000	0.1	0.216872
8.716667	0.1	0.217631
8.718333	0.1	0.217552
8.720000	0.1	0.216411
8.721667	0.1	0.214488
8.723333	0.1	0.212067
8.725000	0.1	0.209399
8.726667	0.1	0.206805
8.728333	0.1	0.204397
8.730000	0.1	0.202130
8.731667	0.1	0.200137
8.733333	0.1	0.198586
8.735000	0.1	0.197594
8.736667	0.1	0.197571
8.738333	0.1	0.199061
8.740000	0.1	0.201808
8.741667	0.1	0.204504
8.743333	0.1	0.206013
8.745000	0.1	0.206619
8.746667	0.1	0.207671
8.748333	0.1	0.210064
8.750000	0.1	0.213380
8.751667	0.1	0.216467
8.753333	0.1	0.218451
8.755000	0.1	0.219019
8.756667	0.1	0.218288
8.758333	0.1	0.216900
8.760000	0.1	0.215489
8.761667	0.1	0.213762
8.763333	0.1	0.211182
8.765000	0.1	0.208193
8.766667	0.1	0.205627
8.768333	0.1	0.203578
8.770000	0.1	0.201780
8.771667	0.1	0.200476
8.773333	0.1	0.200020
8.775000	0.1	0.199834
8.776667	0.1	0.198721
8.778333	0.1	0.196691
8.780000	0.1	0.195280
8.781667	0.1	0.195508
8.783333	0.1	0.196737
8.785000	0.1	0.197617
8.786667	0.1	0.197696
8.788333	0.1	0.197822
8.790000	0.1	0.198898
8.791667	0.1	0.200626
8.793333	0.1	0.201929
8.795000	0.1	0.202307
8.796667	0.1	0.202283
8.798333	0.1	0.202474
8.800000	0.1	0.202833
8.801667	0.1	0.203182
8.803333	0.1	0.203867
8.805000	0.1	0.205170
8.806667	0.1	0.206809
8.808333	0.1	0.208355
8.810000	0.1	0.209613
8.811667	0.1	0.210516
8.813333	0.1	0.211028
8.815000	0.1	0.211084
8.816667	0.1	0.210437
8.818333	0.1	0.209133
8.820000	0.1	0.208188
8.821667	0.1	0.208900
8.823333	0.1	0.211098
8.825000	0.1	0.213063
8.826667	0.1	0.213468
8.828333	0.1	0.212593
8.830000	0.1	0.211657
8.831667	0.1	0.211545
8.833333	0.1	0.212141
8.835000	0.1	0.212835
8.836667	0.1	0.213510
8.838333	0.1	0.214535
8.840000	0.1	0.216062
8.841667	0.1	0.217953
8.843333	0.1	0.220085
8.845000	0.1	0.222176
8.846667	0.1	0.223662
8.848333	0.1	0.224193
8.850000	0.1	0.224025
8.851667	0.1	0.223760
8.853333	0.1	0.223620
8.855000	0.1	0.223112
8.856667	0.1	0.221832
8.858333	0.1	0.220370
8.860000	0.1	0.220053
8.861667	0.1	0.221706
8.863333	0.1	0.224635
8.865000	0.1	0.227285
8.866667	0.1	0.228700
8.868333	0.1	0.228896
8.870000	0.1	0.228100
8.871667	0.1	0.226544
8.873333	0.1	0.224845
8.875000	0.1	0.224104
8.876667	0.1	0.225059
8.878333	0.1	0.227289
8.880000	0.1	0.229753
8.881667	0.1	0.231960
8.883333	0.1	0.234297
8.885000	0.1	0.236998
8.886667	0.1	0.239434
8.888333	0.1	0.240770
8.890000	0.1	0.240766
8.891667	0.1	0.239718
8.893333	0.1	0.238125
8.895000	0.1	0.236332
8.896667	0.1	0.234474
8.898333	0.1	0.232472
8.900000	0.1	0.229948
8.901667	0.1	0.226661
8.903333	0.1	0.223056
8.905000	0.1	0.220165
8.906667	0.1	0.218744
8.908333	0.1	0.218609
8.910000	0.1	0.219042
8.911667	0.1	0.219666
8.913333	0.1	0.220700
8.915000	0.1	0.222716
8.916667	0.1	0.225962
8.918333	0.1	0.229729
8.920000	0.1	0.232607
8.921667	0.1	0.233515
8.923333	0.1	0.232407
8.925000	0.1	0.230065
8.926667	0.1	0.227657
8.928333	0.1	0.226358
8.930000	0.1	0.226558
8.931667	0.1	0.227606
8.933333	0.1	0.228547
8.935000	0.1	0.228859
8.936667	0.1	0.228588
8.938333	0.1	0.228006
8.940000	0.1	0.227233
8.941667	0.1	0.226344
8.943333	0.1	0.225534
8.945000	0.1	0.225008
8.946667	0.1	0.224593
8.948333	0.1	0.223825
8.950000	0.1	0.222721
8.951667	0.1	0.221878
8.953333	0.1	0.221580
8.955000	0.1	0.221417
8.956667	0.1	0.220840
8.958333	0.1	0.219983
8.960000	0.1	0.219783
8.961667	0.1	0.220947
8.963333	0.1	0.222996
8.965000	0.1	0.224821
8.966667	0.1	0.225897
8.968333	0.1	0.226395
8.970000	0.1	0.226423
8.971667	0.1	0.225785
8.973333	0.1	0.224467
8.975000	0.1	0.222581
8.976667	0.1	0.219895
8.978333	0.1	0.216225
8.980000	0.1	0.212290
8.981667	0.1	0.209440
8.983333	0.1	0.208616
8.985000	0.1	0.209864
8.986667	0.1	0.212220
8.988333	0.1	0.214009
8.990000	0.1	0.214069
8.991667	0.1	0.212789
8.993333	0.1	0.211569
8.995000	0.1	0.211527
8.996667	0.1	0.212560
8.998333	0.1	0.213692
9.000000	0.1	0.214097
9.001667	0.1	0.213631
9.003333	0.1	0.212863
9.005000	0.1	0.212765
9.006667	0.1	0.213827
9.008333	0.1	0.215429
9.010000	0.1	0.216477
9.011667	0.1	0.216532
9.013333	0.1	0.215978
9.015000	0.1	0.215159
9.016667	0.1	0.214037
9.018333	0.1	0.212830
9.020000	0.1	0.212300
9.021667	0.1	0.212807
9.023333	0.1	0.213869
9.025000	0.1	0.214968
9.026667	0.1	0.215760
9.028333	0.1	0.215848
9.030000	0.1	0.215294
9.031667	0.1	0.214656
9.033333	0.1	0.214181
9.035000	0.1	0.213813
9.036667	0.1	0.213617
9.038333	0.1	0.213715
9.040000	0.1	0.214120
9.041667	0.1	0.214712
9.043333	0.1	0.215378
9.045000	0.1	0.215992
9.046667	0.1	0.216221
9.048333	0.1	0.215829
9.050000	0.1	0.215247
9.051667	0.1	0.215117
9.053333	0.1	0.215457
9.055000	0.1	0.215853
9.056667	0.1	0.216244
9.058333	0.1	0.216719
9.060000	0.1	0.216854
9.061667	0.1	0.216076
9.063333	0.1	0.214409
9.065000	0.1	0.212551
9.066667	0.1	0.211485
9.068333	0.1	0.211759
9.070000	0.1	0.212765
9.071667	0.1	0.213073
9.073333	0.1	0.211862
9.075000	0.1	0.209701
9.076667	0.1	0.207899
9.078333	0.1	0.207438
9.080000	0.1	0.208672
9.081667	0.1	0.211485
9.083333	0.1	0.214977
9.085000	0.1	0.217627
9.086667	0.1	0.218465
9.088333	0.1	0.217832
9.090000	0.1	0.216844
9.091667	0.1	0.216546
9.093333	0.1	0.217338
9.095000	0.1	0.218670
9.096667	0.1	0.219634
9.098333	0.1	0.219881
9.100000	0.1	0.219708
9.101667	0.1	0.219415
9.103333	0.1	0.219415
9.105000	0.1	0.220630
9.106667	0.1	0.223503
9.108333	0.1	0.226879
9.110000	0.1	0.229073
9.111667	0.1	0.229529
9.113333	0.1	0.228835
9.115000	0.1	0.227587
9.116667	0.1	0.225985
9.118333	0.1	0.224523
9.120000	0.1	0.224221
9.121667	0.1	0.225659
9.123333	0.1	0.228463
9.125000	0.1	0.231862
9.126667	0.1	0.235508
9.128333	0.1	0.239485
9.130000	0.1	0.243438
9.131667	0.1	0.246204
9.133333	0.1	0.246675
9.135000	0.1	0.244696
9.136667	0.1	0.241166
9.138333	0.1	0.237357
9.140000	0.1	0.234274
9.141667	0.1	0.232668
9.143333	0.1	0.233012
9.145000	0.1	0.235173
9.146667	0.1	0.238162
9.148333	0.1	0.240542
9.150000	0.1	0.241613
9.151667	0.1	0.241855
9.153333	0.1	0.241897
9.155000	0.1	0.241851
9.156667	0.1	0.241818
9.158333	0.1	0.242130
9.160000	0.1	0.242926
9.161667	0.1	0.243904
9.163333	0.1	0.244500
9.165000	0.1	0.244020
9.166667	0.1	0.242079
9.168333	0.1	0.239350
9.170000	0.1	0.237622
9.171667	0.1	0.238116
9.173333	0.1	0.240188
9.175000	0.1	0.242470
9.176667	0.1	0.244472
9.178333	0.1	0.246321
9.180000	0.1	0.247946
9.181667	0.1	0.249059
9.183333	0.1	0.249231
9.185000	0.1	0.248011
9.186667	0.1	0.245632
9.188333	0.1	0.243052
9.190000	0.1	0.240854
9.191667	0.1	0.238763
9.193333	0.1	0.236421
9.195000	0.1	0.234083
9.196667	0.1	0.232598
9.198333	0.1	0.232700
9.200000	0.1	0.234158
9.201667	0.1	0.235909
9.203333	0.1	0.237203
9.205000	0.1	0.237916
9.206667	0.1	0.238041
9.208333	0.1	0.237734
9.210000	0.1	0.237464
9.211667	0.1	0.237636
9.213333	0.1	0.238419
9.215000	0.1	0.239508
9.216667	0.1	0.240076
9.218333	0.1	0.239732
9.220000	0.1	0.238842
9.221667	0.1	0.237622
9.223333	0.1	0.235932
9.225000	0.1	0.234018
9.226667	0.1	0.232840
9.228333	0.1	0.233422
9.230000	0.1	0.236025
9.231667	0.1	0.239713
9.233333	0.1	0.242963
9.235000	0.1	0.245050
9.236667	0.1	0.246172
9.238333	0.1	0.246088
9.240000	0.1	0.243904
9.241667	0.1	0.239685
9.243333	0.1	0.234963
9.245000	0.1	0.231313
9.246667	0.1	0.229566
9.248333	0.1	0.230195
9.250000	0.1	0.232859
9.251667	0.1	0.236095
9.253333	0.1	0.238745
9.255000	0.1	0.240714
9.256667	0.1	0.241436
9.258333	0.1	0.239247
9.260000	0.1	0.233687
9.261667	0.1	0.226768
9.263333	0.1	0.221166
9.265000	0.1	0.218521
9.266667	0.1	0.219247
9.268333	0.1	0.222716
9.270000	0.1	0.227597
9.271667	0.1	0.232253
9.273333	0.1	0.235261
9.275000	0.1	0.236263
9.276667	0.1	0.236011
9.278333	0.1	0.234838
9.280000	0.1	0.232337
9.281667	0.1	0.228840
9.283333	0.1	0.225627
9.285000	0.1	0.223494
9.286667	0.1	0.222363
9.288333	0.1	0.222139
9.290000	0.1	0.223075
9.291667	0.1	0.225105
9.293333	0.1	0.227485
9.295000	0.1	0.229301
9.296667	0.1	0.230335
9.298333	0.1	0.231075
9.300000	0.1	0.231923
9.301667	0.1	0.232928
9.303333	0.1	0.234265
9.305000	0.1	0.236281
9.306667	0.1	0.238889
9.308333	0.1	0.241515
9.310000	0.1	0.243718
9.311667	0.1	0.245236
9.313333	0.1	0.245795
9.315000	0.1	0.245618
9.316667	0.1	0.245380
9.318333	0.1	0.245390
9.320000	0.1	0.245571
9.321667	0.1	0.245990
9.323333	0.1	0.246856
9.325000	0.1	0.248095
9.326667	0.1	0.248929
9.328333	0.1	0.248337
9.330000	0.1	0.246107
9.331667	0.1	0.243182
9.333333	0.1	0.240887
9.335000	0.1	0.239890
9.336667	0.1	0.240160
9.338333	0.1	0.241492
9.340000	0.1	0.243494
9.341667	0.1	0.245110
9.343333	0.1	0.245152
9.345000	0.1	0.243494
9.346667	0.1	0.241045
9.348333	0.1	0.238675
9.350000	0.1	0.236686
9.351667	0.1	0.235168
9.353333	0.1	0.234535
9.355000	0.1	0.235378
9.356667	0.1	0.238051
9.358333	0.1	0.242363
9.360000	0.1	0.247606
9.361667	0.1	0.252593
9.363333	0.1	0.256025
9.365000	0.1	0.257324
9.366667	0.1	0.257022
9.368333	0.1	0.256174
9.370000	0.1	0.255802
9.371667	0.1	0.256505
9.373333	0.1	0.258260
9.375000	0.1	0.260416
9.376667	0.1	0.262023
9.378333	0.1	0.262363
9.380000	0.1	0.261473
9.381667	0.1	0.260333
9.383333	0.1	0.260118
9.385000	0.1	0.261078
9.386667	0.1	0.262512
9.388333	0.1	0.263853
9.390000	0.1	0.265348
9.391667	0.1	0.267262
9.393333	0.1	0.269017
9.395000	0.1	0.269818
9.396667	0.1	0.269338
9.398333	0.1	0.267606
9.400000	0.1	0.265129
9.401667	0.1	0.262740
9.403333	0.1	0.260952
9.405000	0.1	0.259825
9.406667	0.1	0.259527
9.408333	0.1	0.260407
9.410000	0.1	0.262139
9.411667	0.1	0.263569
9.413333	0.1	0.264039
9.415000	0.1	0.264267
9.416667	0.1	0.265241
9.418333	0.1	0.267006
9.420000	0.1	0.268961
9.421667	0.1	0.270652
9.423333	0.1	0.271797
9.425000	0.1	0.271886
9.426667	0.1	0.270102
9.428333	0.1	0.266279
9.430000	0.1	0.261897
9.431667	0.1	0.259136
9.433333	0.1	0.258680
9.435000	0.1	0.259099
9.436667	0.1	0.258433
9.438333	0.1	0.255913
9.440000	0.1	0.252118
9.441667	0.1	0.248095
9.443333	0.1	0.244793
9.445000	0.1	0.242908
9.446667	0.1	0.242996
9.448333	0.1	0.245352
9.450000	0.1	0.249683
9.451667	0.1	0.255229
9.453333	0.1	0.261082
9.455000	0.1	0.265967
9.456667	0.1	0.268337
9.458333	0.1	0.267294
9.460000	0.1	0.263480
9.461667	0.1	0.258572
9.463333	0.1	0.253995
9.465000	0.1	0.250582
9.466667	0.1	0.248947
9.468333	0.1	0.249161
9.470000	0.1	0.250512
9.471667	0.1	0.251951
9.473333	0.1	0.252523
9.475000	0.1	0.251853
9.476667	0.1	0.250619
9.478333	0.1	0.250209
9.480000	0.1	0.251657
9.481667	0.1	0.254698
9.483333	0.1	0.257925
9.485000	0.1	0.259751
9.486667	0.1	0.259229
9.488333	0.1	0.256523
9.490000	0.1	0.252905
9.491667	0.1	0.249702
9.493333	0.1	0.247355
9.495000	0.1	0.245799
9.496667	0.1	0.244924
9.498333	0.1	0.244225
9.500000	0.1	0.243005
9.501667	0.1	0.241273
9.503333	0.1	0.239844
9.505000	0.1	0.239406
9.506667	0.1	0.239676
9.508333	0.1	0.240002
9.510000	0.1	0.240584
9.511667	0.1	0.242139
9.513333	0.1	0.244677
9.515000	0.1	0.247359
9.516667	0.1	0.249203
9.518333	0.1	0.249506
9.520000	0.1	0.248300
9.521667	0.1	0.246419
9.523333	0.1	0.244593
9.525000	0.1	0.242963
9.526667	0.1	0.241767
9.528333	0.1	0.241273
9.530000	0.1	0.240873
9.531667	0.1	0.239494
9.533333	0.1	0.236868
9.535000	0.1	0.234228
9.536667	0.1	0.233566
9.538333	0.1	0.235969
9.540000	0.1	0.240621
9.541667	0.1	0.245655
9.543333	0.1	0.249543
9.545000	0.1	0.251718
9.546667	0.1	0.252463
9.548333	0.1	0.252672
9.550000	0.1	0.253282
9.551667	0.1	0.254428
9.553333	0.1	0.255345
9.555000	0.1	0.255308
9.556667	0.1	0.254349
9.558333	0.1	0.252849
9.560000	0.1	0.250982
9.561667	0.1	0.249036
9.563333	0.1	0.247830
9.565000	0.1	0.248128
9.566667	0.1	0.249711
9.568333	0.1	0.251564
9.570000	0.1	0.252826
9.571667	0.1	0.253208
9.573333	0.1	0.252896
9.575000	0.1	0.252360
9.576667	0.1	0.252090
9.578333	0.1	0.252398
9.580000	0.1	0.253208
9.581667	0.1	0.254316
9.583333	0.1	0.255755
9.585000	0.1	0.257376
9.586667	0.1	0.258530
9.588333	0.1	0.258833
9.590000	0.1	0.258414
9.591667	0.1	0.257422
9.593333	0.1	0.256239
9.595000	0.1	0.255983
9.596667	0.1	0.257506
9.598333	0.1	0.260286
9.600000	0.1	0.262880
9.601667	0.1	0.264007
9.603333	0.1	0.262866
9.605000	0.1	0.259411
9.606667	0.1	0.254870
9.608333	0.1	0.251448
9.610000	0.1	0.250661
9.611667	0.1	0.252165
9.613333	0.1	0.254535
9.615000	0.1	0.256700
9.616667	0.1	0.258395
9.618333	0.1	0.259620
9.620000	0.1	0.260351
9.621667	0.1	0.260705
9.623333	0.1	0.260994
9.625000	0.1	0.261692
9.626667	0.1	0.263243
9.628333	0.1	0.265571
9.630000	0.1	0.268063
9.631667	0.1	0.269930
9.633333	0.1	0.270428
9.635000	0.1	0.269231
9.636667	0.1	0.266959
9.638333	0.1	0.265129
9.640000	0.1	0.265138
9.641667	0.1	0.266950
9.643333	0.1	0.269236
9.645000	0.1	0.270861
9.646667	0.1	0.271914
9.648333	0.1	0.273152
9.650000	0.1	0.274759
9.651667	0.1	0.275788
9.653333	0.1	0.275024
9.655000	0.1	0.272230
9.656667	0.1	0.268775
9.658333	0.1	0.266847
9.660000	0.1	0.267560
9.661667	0.1	0.269962
9.663333	0.1	0.272542
9.665000	0.1	0.274675
9.666667	0.1	0.276263
9.668333	0.1	0.277124
9.670000	0.1	0.277446
9.671667	0.1	0.277841
9.673333	0.1	0.278559
9.675000	0.1	0.279136
9.676667	0.1	0.278815
9.678333	0.1	0.277031
9.680000	0.1	0.274079
9.681667	0.1	0.271387
9.683333	0.1	0.270642
9.685000	0.1	0.272221
9.686667	0.1	0.274749
9.688333	0.1	0.276347
9.690000	0.1	0.275876
9.691667	0.1	0.273278
9.693333	0.1	0.269436
9.695000	0.1	0.265730
9.696667	0.1	0.263266
9.698333	0.1	0.262591
9.700000	0.1	0.263886
9.701667	0.1	0.266708
9.703333	0.1	0.269567
9.705000	0.1	0.270819
9.706667	0.1	0.269949
9.708333	0.1	0.267457
9.710000	0.1	0.264365
9.711667	0.1	0.261855
9.713333	0.1	0.260468
9.715000	0.1	0.259993
9.716667	0.1	0.260351
9.718333	0.1	0.261874
9.720000	0.1	0.264454
9.721667	0.1	0.266950
9.723333	0.1	0.267914
9.725000	0.1	0.266889
9.726667	0.1	0.264538
9.728333	0.1	0.261739
9.730000	0.1	0.259052
9.731667	0.1	0.256835
9.733333	0.1	0.255303
9.735000	0.1	0.254437
9.736667	0.1	0.254042
9.738333	0.1	0.253767
9.740000	0.1	0.253515
9.741667	0.1	0.254079
9.743333	0.1	0.256295
9.745000	0.1	0.259615
9.746667	0.1	0.262735
9.748333	0.1	0.265157
9.750000	0.1	0.267155
9.751667	0.1	0.268877
9.753333	0.1	0.269962
9.755000	0.1	0.269660
9.756667	0.1	0.267420
9.758333	0.1	0.263620
9.760000	0.1	0.259485
9.761667	0.1	0.256170
9.763333	0.1	0.254018
9.765000	0.1	0.252626
9.766667	0.1	0.251234
9.768333	0.1	0.249492
9.770000	0.1	0.247890
9.771667	0.1	0.246973
9.773333	0.1	0.246624
9.775000	0.1	0.246279
9.776667	0.1	0.245473
9.778333	0.1	0.244104
9.780000	0.1	0.242484
9.781667	0.1	0.241194
9.783333	0.1	0.240696
9.785000	0.1	0.241050
9.786667	0.1	0.242139
9.788333	0.1	0.244142
9.790000	0.1	0.247215
9.791667	0.1	0.250731
9.793333	0.1	0.253669
9.795000	0.1	0.255667
9.796667	0.1	0.256728
9.798333	0.1	0.256496
9.800000	0.1	0.254656
9.801667	0.1	0.251783
9.803333	0.1	0.249054
9.805000	0.1	0.247103
9.806667	0.1	0.245706
9.808333	0.1	0.244589
9.810000	0.1	0.243946
9.811667	0.1	0.244165
9.813333	0.1	0.245431
9.815000	0.1	0.247322
9.816667	0.1	0.248742
9.818333	0.1	0.248938
9.820000	0.1	0.248244
9.821667	0.1	0.247578
9.823333	0.1	0.248034
9.825000	0.1	0.250409
9.826667	0.1	0.254265
9.828333	0.1	0.257865
9.830000	0.1	0.259704
9.831667	0.1	0.259704
9.833333	0.1	0.258926
9.835000	0.1	0.258540
9.836667	0.1	0.259010
9.838333	0.1	0.259918
9.840000	0.1	0.260537
9.841667	0.1	0.260798
9.843333	0.1	0.261343
9.845000	0.1	0.262586
9.846667	0.1	0.264049
9.848333	0.1	0.264761
9.850000	0.1	0.264118
9.851667	0.1	0.262377
9.853333	0.1	0.260412
9.855000	0.1	0.259168
9.856667	0.1	0.259029
9.858333	0.1	0.259513
9.860000	0.1	0.259676
9.861667	0.1	0.258908
9.863333	0.1	0.257650
9.865000	0.1	0.257189
9.866667	0.1	0.258433
9.868333	0.1	0.261073
9.870000	0.1	0.263997
9.871667	0.1	0.266097
9.873333	0.1	0.267192
9.875000	0.1	0.268291
9.876667	0.1	0.270209
9.878333	0.1	0.272221
9.880000	0.1	0.273199
9.881667	0.1	0.273455
9.883333	0.1	0.274172
9.885000	0.1	0.275779
9.886667	0.1	0.277739
9.888333	0.1	0.279476
9.890000	0.1	0.280747
9.891667	0.1	0.281422
9.893333	0.1	0.281357
9.895000	0.1	0.280556
9.896667	0.1	0.279276
9.898333	0.1	0.278046
9.900000	0.1	0.277539
9.901667	0.1	0.278349
9.903333	0.1	0.280295
9.905000	0.1	0.282079
9.906667	0.1	0.282400
9.908333	0.1	0.281082
9.910000	0.1	0.278754
9.911667	0.1	0.276184
9.913333	0.1	0.274023
9.915000	0.1	0.272817
9.916667	0.1	0.273054
9.918333	0.1	0.275006
9.920000	0.1	0.278456
9.921667	0.1	0.282861
9.923333	0.1	0.287537
9.925000	0.1	0.291662
9.926667	0.1	0.294689
9.928333	0.1	0.296636
9.930000	0.1	0.297511
9.931667	0.1	0.296957
9.933333	0.1	0.295071
9.935000	0.1	0.292691
9.936667	0.1	0.290396
9.938333	0.1	0.287825
9.940000	0.1	0.284342
9.941667	0.1	0.279960
9.943333	0.1	0.275476
9.945000	0.1	0.271774
9.946667	0.1	0.269092
9.948333	0.1	0.267485
9.950000	0.1	0.267648
9.951667	0.1	0.270242
9.953333	0.1	0.274573
9.955000	0.1	0.278736
9.956667	0.1	0.281073
9.958333	0.1	0.281031
9.960000	0.1	0.279113
9.961667	0.1	0.276584
9.963333	0.1	0.274945
9.965000	0.1	0.274968
9.966667	0.1	0.275979
9.968333	0.1	0.276319
9.970000	0.1	0.275280
9.971667	0.1	0.273907
9.973333	0.1	0.273543
9.975000	0.1	0.274107
9.976667	0.1	0.274354
9.978333	0.1	0.273623
9.980000	0.1	0.272519
9.981667	0.1	0.271774
9.983333	0.1	0.271499
9.985000	0.1	0.271662
9.986667	0.1	0.272193
9.988333	0.1	0.272733
9.990000	0.1	0.273040
9.991667	0.1	0.273264
9.993333	0.1	0.273539
9.995000	0.1	0.273488
9.996667	0.1	0.272542
9.998333	0.1	0.270638
10.000000	0.1	0.268430
10.001667	0.1	0.266754
10.003333	0.1	0.265832
10.005000	0.1	0.265180
10.006667	0.1	0.264510
10.008333	0.1	0.264212
10.010000	0.1	0.264770
10.011667	0.1	0.266037
10.013333	0.1	0.267322
10.015000	0.1	0.267918
10.016667	0.1	0.267564
10.018333	0.1	0.266591
10.020000	0.1	0.265613
10.021667	0.1	0.264831
10.023333	0.1	0.263969
10.025000	0.1	0.262978
10.026667	0.1	0.262507
10.028333	0.1	0.263229
10.030000	0.1	0.264831
10.031667	0.1	0.266121
10.033333	0.1	0.266004
10.035000	0.1	0.264351
10.036667	0.1	0.262167
10.038333	0.1	0.260635
10.040000	0.1	0.260151
10.041667	0.1	0.260719
10.043333	0.1	0.262819
10.045000	0.1	0.266805
10.046667	0.1	0.271783
10.048333	0.1	0.275774
10.050000	0.1	0.276989
10.051667	0.1	0.274889
10.053333	0.1	0.270554
10.055000	0.1	0.266004
10.056667	0.1	0.262801
10.058333	0.1	0.261371
10.060000	0.1	0.261636
10.061667	0.1	0.263471
10.063333	0.1	0.266363
10.065000	0.1	0.269297
10.066667	0.1	0.271378
10.068333	0.1	0.272370
10.070000	0.1	0.272701
10.071667	0.1	0.273171
10.073333	0.1	0.274247
10.075000	0.1	0.275606
10.076667	0.1	0.276747
10.078333	0.1	0.277669
10.080000	0.1	0.278521
10.081667	0.1	0.279061
10.083333	0.1	0.278796
10.085000	0.1	0.277469
10.086667	0.1	0.275755
10.088333	0.1	0.275238
10.090000	0.1	0.276812
10.091667	0.1	0.279476
10.093333	0.1	0.281236
10.095000	0.1	0.280868
10.096667	0.1	0.278712
10.098333	0.1	0.276351
10.100000	0.1	0.275448
10.101667	0.1	0.276486
10.103333	0.1	0.278717
10.105000	0.1	0.281357
10.106667	0.1	0.284179
10.108333	0.1	0.286703
10.110000	0.1	0.287807
10.111667	0.1	0.286656
10.113333	0.1	0.283634
10.115000	0.1	0.280300
10.116667	0.1	0.278358
10.118333	0.1	0.278330
10.120000	0.1	0.279429
10.121667	0.1	0.280598
10.123333	0.1	0.281488
10.125000	0.1	0.282661
10.126667	0.1	0.284822
10.128333	0.1	0.287988
10.130000	0.1	0.291439
10.131667	0.1	0.294223
10.133333	0.1	0.295881
10.135000	0.1	0.296868
10.136667	0.1	0.297911
10.138333	0.1	0.299104
10.140000	0.1	0.299993
10.141667	0.1	0.300356
10.143333	0.1	0.300473
10.145000	0.1	0.300794
10.146667	0.1	0.301353
10.148333	0.1	0.301590
10.150000	0.1	0.301059
10.151667	0.1	0.300277
10.153333	0.1	0.300263
10.155000	0.1	0.301278
10.156667	0.1	0.302605
10.158333	0.1	0.303215
10.160000	0.1	0.302396
10.161667	0.1	0.300254
10.163333	0.1	0.297823
10.165000	0.1	0.296496
10.166667	0.1	0.297152
10.168333	0.1	0.299565
10.170000	0.1	0.302806
10.171667	0.1	0.306047
10.173333	0.1	0.308813
10.175000	0.1	0.310866
10.176667	0.1	0.312114
10.178333	0.1	0.312212
10.180000	0.1	0.310563
10.181667	0.1	0.307183
10.183333	0.1	0.303136
10.185000	0.1	0.299695
10.186667	0.1	0.297427
10.188333	0.1	0.296403
10.190000	0.1	0.296608
10.191667	0.1	0.297609
10.193333	0.1	0.298438
10.195000	0.1	0.298186
10.196667	0.1	0.296663
10.198333	0.1	0.294521
10.200000	0.1	0.292901
10.201667	0.1	0.292626
10.203333	0.1	0.293618
10.205000	0.1	0.295499
10.206667	0.1	0.298168
10.208333	0.1	0.301199
10.210000	0.1	0.303620
10.211667	0.1	0.304584
10.213333	0.1	0.303779
10.215000	0.1	0.301506
10.216667	0.1	0.298754
10.218333	0.1	0.296575
10.220000	0.1	0.294987
10.221667	0.1	0.293208
10.223333	0.1	0.291006
10.225000	0.1	0.288980
10.226667	0.1	0.287662
10.228333	0.1	0.286759
10.230000	0.1	0.285422
10.231667	0.1	0.283299
10.233333	0.1	0.281059
10.235000	0.1	0.279760
10.236667	0.1	0.280142
10.238333	0.1	0.282307
10.240000	0.1	0.285418
10.241667	0.1	0.287965
10.243333	0.1	0.288920
10.245000	0.1	0.288356
10.246667	0.1	0.287280
10.248333	0.1	0.286847
10.250000	0.1	0.287369
10.251667	0.1	0.288300
10.253333	0.1	0.289050
10.255000	0.1	0.289185
10.256667	0.1	0.288375
10.258333	0.1	0.286438
10.260000	0.1	0.283322
10.261667	0.1	0.279327
10.263333	0.1	0.275238
10.265000	0.1	0.271872
10.266667	0.1	0.269557
10.268333	0.1	0.268295
10.270000	0.1	0.267667
10.271667	0.1	0.267047
10.273333	0.1	0.266479
10.275000	0.1	0.266368
10.276667	0.1	0.266400
10.278333	0.1	0.266028
10.280000	0.1	0.265655
10.281667	0.1	0.266242
10.283333	0.1	0.267890
10.285000	0.1	0.269660
10.286667	0.1	0.270712
10.288333	0.1	0.271024
10.290000	0.1	0.270880
10.291667	0.1	0.270433
10.293333	0.1	0.269902
10.295000	0.1	0.269725
10.296667	0.1	0.270689
10.298333	0.1	0.273674
10.300000	0.1	0.278465
10.301667	0.1	0.283127
10.303333	0.1	0.285371
10.305000	0.1	0.284445
10.306667	0.1	0.281553
10.308333	0.1	0.278773
10.310000	0.1	0.277641
10.311667	0.1	0.278540
10.313333	0.1	0.280733
10.315000	0.1	0.283048
10.316667	0.1	0.284566
10.318333	0.1	0.284822
10.320000	0.1	0.283667
10.321667	0.1	0.281241
10.323333	0.1	0.278149
10.325000	0.1	0.275509
10.326667	0.1	0.274503
10.328333	0.1	0.275457
10.330000	0.1	0.277688
10.331667	0.1	0.280421
10.333333	0.1	0.283010
10.335000	0.1	0.284491
10.336667	0.1	0.283895
10.338333	0.1	0.281413
10.340000	0.1	0.278731
10.341667	0.1	0.277571
10.343333	0.1	0.278056
10.345000	0.1	0.278973
10.346667	0.1	0.279243
10.348333	0.1	0.278894
10.350000	0.1	0.278945
10.351667	0.1	0.280398
10.353333	0.1	0.283248
10.355000	0.1	0.286563
10.356667	0.1	0.289627
10.358333	0.1	0.292384
10.360000	0.1	0.294540
10.361667	0.1	0.295127
10.363333	0.1	0.293669
10.365000	0.1	0.291183
10.366667	0.1	0.289432
10.368333	0.1	0.289194
10.370000	0.1	0.289832
10.371667	0.1	0.290317
10.373333	0.1	0.290014
10.375000	0.1	0.288826
10.376667	0.1	0.287197
10.378333	0.1	0.285790
10.380000	0.1	0.285152
10.381667	0.1	0.285399
10.383333	0.1	0.286144
10.385000	0.1	0.287071
10.386667	0.1	0.288254
10.388333	0.1	0.289776
10.390000	0.1	0.291523
10.391667	0.1	0.293292
10.393333	0.1	0.294778
10.395000	0.1	0.295546
10.396667	0.1	0.295271
10.398333	0.1	0.294037
10.400000	0.1	0.292636
10.401667	0.1	0.292524
10.403333	0.1	0.294959
10.405000	0.1	0.299793
10.406667	0.1	0.305041
10.408333	0.1	0.308235
10.410000	0.1	0.308538
10.411667	0.1	0.306927
10.413333	0.1	0.304542
10.415000	0.1	0.302158
10.416667	0.1	0.300603
10.418333	0.1	0.300575
10.420000	0.1	0.301949
10.421667	0.1	0.303686
10.423333	0.1	0.304482
10.425000	0.1	0.303509
10.426667	0.1	0.300831
10.428333	0.1	0.297567
10.430000	0.1	0.295127
10.431667	0.1	0.294177
10.433333	0.1	0.294615
10.435000	0.1	0.296058
10.436667	0.1	0.297884
10.438333	0.1	0.299485
10.440000	0.1	0.300547
10.441667	0.1	0.300910
10.443333	0.1	0.300598
10.445000	0.1	0.299853
10.446667	0.1	0.298829
10.448333	0.1	0.297762
10.450000	0.1	0.297385
10.451667	0.1	0.298293
10.453333	0.1	0.299616
10.455000	0.1	0.299425
10.456667	0.1	0.297092
10.458333	0.1	0.294028
10.460000	0.1	0.291741
10.461667	0.1	0.290382
10.463333	0.1	0.289395
10.465000	0.1	0.288496
10.466667	0.1	0.287821
10.468333	0.1	0.287551
10.470000	0.1	0.287653
10.471667	0.1	0.287914
10.473333	0.1	0.288216
10.475000	0.1	0.288594
10.476667	0.1	0.289073
10.478333	0.1	0.289842
10.480000	0.1	0.291117
10.481667	0.1	0.292496
10.483333	0.1	0.292980
10.485000	0.1	0.291853
10.486667	0.1	0.289115
10.488333	0.1	0.285208
10.490000	0.1	0.280952
10.491667	0.1	0.277665
10.493333	0.1	0.276444
10.495000	0.1	0.277194
10.496667	0.1	0.278912
10.498333	0.1	0.280840
10.500000	0.1	0.282638
10.501667	0.1	0.283984
10.503333	0.1	0.284687
10.505000	0.1	0.284873
10.506667	0.1	0.284561
10.508333	0.1	0.283355
10.510000	0.1	0.281055
10.511667	0.1	0.278223
10.513333	0.1	0.275848
10.515000	0.1	0.274740
10.516667	0.1	0.275127
10.518333	0.1	0.276701
10.520000	0.1	0.278945
10.521667	0.1	0.280961
10.523333	0.1	0.281520
10.525000	0.1	0.280091
10.526667	0.1	0.277497
10.528333	0.1	0.275029
10.530000	0.1	0.273460
10.531667	0.1	0.272980
10.533333	0.1	0.273385
10.535000	0.1	0.274125
10.536667	0.1	0.274782
10.538333	0.1	0.275751
10.540000	0.1	0.277683
10.541667	0.1	0.280193
10.543333	0.1	0.282372
10.545000	0.1	0.283993
10.546667	0.1	0.284826
10.548333	0.1	0.283928
10.550000	0.1	0.280701
10.551667	0.1	0.276305
10.553333	0.1	0.273315
10.555000	0.1	0.273515
10.556667	0.1	0.276403
10.558333	0.1	0.280030
10.560000	0.1	0.282852
10.561667	0.1	0.284472
10.563333	0.1	0.285232
10.565000	0.1	0.285506
10.566667	0.1	0.285362
10.568333	0.1	0.284691
10.570000	0.1	0.283611
10.571667	0.1	0.282479
10.573333	0.1	0.281613
10.575000	0.1	0.281236
10.576667	0.1	0.281301
10.578333	0.1	0.281245
10.580000	0.1	0.280370
10.581667	0.1	0.278815
10.583333	0.1	0.277669
10.585000	0.1	0.277916
10.586667	0.1	0.279560
10.588333	0.1	0.281897
10.590000	0.1	0.284486
10.591667	0.1	0.287499
10.593333	0.1	0.290968
10.595000	0.1	0.294261
10.596667	0.1	0.296710
10.598333	0.1	0.297967
10.600000	0.1	0.297888
10.601667	0.1	0.296822
10.603333	0.1	0.295788
10.605000	0.1	0.295634
10.606667	0.1	0.296314
10.608333	0.1	0.297236
10.610000	0.1	0.297809
10.611667	0.1	0.297334
10.613333	0.1	0.295225
10.615000	0.1	0.292100
10.616667	0.1	0.290065
10.618333	0.1	0.291290
10.620000	0.1	0.295984
10.621667	0.1	0.301870
10.623333	0.1	0.306065
10.625000	0.1	0.307346
10.626667	0.1	0.306438
10.628333	0.1	0.304794
10.630000	0.1	0.303490
10.631667	0.1	0.302885
10.633333	0.1	0.302698
10.635000	0.1	0.302568
10.636667	0.1	0.302657
10.638333	0.1	0.303308
10.640000	0.1	0.304482
10.641667	0.1	0.306182
10.643333	0.1	0.308924
10.645000	0.1	0.313157
10.646667	0.1	0.318047
10.648333	0.1	0.321614
10.650000	0.1	0.322363
10.651667	0.1	0.320240
10.653333	0.1	0.316193
10.655000	0.1	0.311676
10.656667	0.1	0.308333
10.658333	0.1	0.307471
10.660000	0.1	0.309343
10.661667	0.1	0.313115
10.663333	0.1	0.317525
10.665000	0.1	0.321483
10.666667	0.1	0.324352
10.668333	0.1	0.326051
10.670000	0.1	0.326680
10.671667	0.1	0.326354
10.673333	0.1	0.325241
10.675000	0.1	0.323262
10.676667	0.1	0.320212
10.678333	0.1	0.316501
10.680000	0.1	0.313045
10.681667	0.1	0.310307
10.683333	0.1	0.308151
10.685000	0.1	0.306293
10.686667	0.1	0.304803
10.688333	0.1	0.304193
10.690000	0.1	0.304640
10.691667	0.1	0.305348
10.693333	0.1	0.305325
10.695000	0.1	0.304175
10.696667	0.1	0.301991
10.698333	0.1	0.299392
10.700000	0.1	0.297371
10.701667	0.1	0.296519
10.703333	0.1	0.296906
10.705000	0.1	0.298261
10.706667	0.1	0.300021
10.708333	0.1	0.301735
10.710000	0.1	0.303276
10.711667	0.1	0.304603
10.713333	0.1	0.305893
10.715000	0.1	0.307336
10.716667	0.1	0.308338
10.718333	0.1	0.307653
10.720000	0.1	0.305125
10.721667	0.1	0.302345
10.723333	0.1	0.301031
10.725000	0.1	0.301544
10.726667	0.1	0.303239
10.728333	0.1	0.305409
10.730000	0.1	0.307471
10.731667	0.1	0.308710
10.733333	0.1	0.308482
10.735000	0.1	0.306750
10.736667	0.1	0.304203
10.738333	0.1	0.301711
10.740000	0.1	0.299965
10.741667	0.1	0.299448
10.743333	0.1	0.300077
10.745000	0.1	0.301213
10.746667	0.1	0.302335
10.748333	0.1	0.303234
10.750000	0.1	0.303425
10.751667	0.1	0.302223
10.753333	0.1	0.299718
10.755000	0.1	0.297134
10.756667	0.1	0.296021
10.758333	0.1	0.296999
10.760000	0.1	0.299038
10.761667	0.1	0.300366
10.763333	0.1	0.299974
10.765000	0.1	0.298177
10.766667	0.1	0.296081
10.768333	0.1	0.294768
10.770000	0.1	0.294675
10.771667	0.1	0.295364
10.773333	0.1	0.295830
10.775000	0.1	0.295374
10.776667	0.1	0.294256
10.778333	0.1	0.293362
10.780000	0.1	0.293036
10.781667	0.1	0.293022
10.783333	0.1	0.293292
10.785000	0.1	0.294065
10.786667	0.1	0.295164
10.788333	0.1	0.295774
10.790000	0.1	0.295131
10.791667	0.1	0.293376
10.793333	0.1	0.291415
10.795000	0.1	0.290237
10.796667	0.1	0.290414
10.798333	0.1	0.291611
10.800000	0.1	0.292659
10.801667	0.1	0.292771
10.803333	0.1	0.292435
10.805000	0.1	0.292710
10.806667	0.1	0.294023
10.808333	0.1	0.295960
10.810000	0.1	0.297814
10.811667	0.1	0.299490
10.813333	0.1	0.301539
10.815000	0.1	0.304100
10.816667	0.1	0.306442
10.818333	0.1	0.307788
10.820000	0.1	0.307807
10.821667	0.1	0.306489
10.823333	0.1	0.304091
10.825000	0.1	0.301199
10.826667	0.1	0.298764
10.828333	0.1	0.297688
10.830000	0.1	0.297916
10.831667	0.1	0.298093
10.833333	0.1	0.296645
10.835000	0.1	0.293511
10.836667	0.1	0.290298
10.838333	0.1	0.288812
10.840000	0.1	0.289553
10.841667	0.1	0.291634
10.843333	0.1	0.293828
10.845000	0.1	0.295765
10.846667	0.1	0.298070
10.848333	0.1	0.301138
10.850000	0.1	0.304235
10.851667	0.1	0.306182
10.853333	0.1	0.306261
10.855000	0.1	0.304501
10.856667	0.1	0.301800
10.858333	0.1	0.299863
10.860000	0.1	0.300002
10.861667	0.1	0.301911
10.863333	0.1	0.304268
10.865000	0.1	0.305930
10.866667	0.1	0.306261
10.868333	0.1	0.305353
10.870000	0.1	0.304380
10.871667	0.1	0.304934
10.873333	0.1	0.307672
10.875000	0.1	0.311676
10.876667	0.1	0.315146
10.878333	0.1	0.316827
10.880000	0.1	0.316631
10.881667	0.1	0.315243
10.883333	0.1	0.313865
10.885000	0.1	0.313846
10.886667	0.1	0.315863
10.888333	0.1	0.319532
10.890000	0.1	0.324035
10.891667	0.1	0.328613
10.893333	0.1	0.332263
10.895000	0.1	0.333837
10.896667	0.1	0.333306
10.898333	0.1	0.332207
10.900000	0.1	0.331812
10.901667	0.1	0.331532
10.903333	0.1	0.330154
10.905000	0.1	0.327891
10.906667	0.1	0.326228
10.908333	0.1	0.326354
10.910000	0.1	0.328450
10.911667	0.1	0.331714
10.913333	0.1	0.335029
10.915000	0.1	0.337940
10.916667	0.1	0.340403
10.918333	0.1	0.341865
10.920000	0.1	0.341544
10.921667	0.1	0.339542
10.923333	0.1	0.337097
10.925000	0.1	0.335574
10.926667	0.1	0.335351
10.928333	0.1	0.335746
10.930000	0.1	0.335835
10.931667	0.1	0.334936
10.933333	0.1	0.332813
10.935000	0.1	0.329926
10.936667	0.1	0.327411
10.938333	0.1	0.326317
10.940000	0.1	0.326512
10.941667	0.1	0.326619
10.943333	0.1	0.325409
10.945000	0.1	0.322978
10.946667	0.1	0.320249
10.948333	0.1	0.318033
10.950000	0.1	0.316892
10.951667	0.1	0.317320
10.953333	0.1	0.319704
10.955000	0.1	0.323937
10.956667	0.1	0.328887
10.958333	0.1	0.332785
10.960000	0.1	0.334252
10.961667	0.1	0.332873
10.963333	0.1	0.329325
10.965000	0.1	0.324938
10.966667	0.1	0.320654
10.968333	0.1	0.317064
10.970000	0.1	0.314959
10.971667	0.1	0.314871
10.973333	0.1	0.316482
10.975000	0.1	0.318903
10.976667	0.1	0.321376
10.978333	0.1	0.323635
10.980000	0.1	0.325744
10.981667	0.1	0.327779
10.983333	0.1	0.329623
10.985000	0.1	0.330829
10.986667	0.1	0.330703
10.988333	0.1	0.328878
10.990000	0.1	0.325716
10.991667	0.1	0.322047
10.993333	0.1	0.318508
10.995000	0.1	0.315299
10.996667	0.1	0.312501
10.998333	0.1	0.310265
11.000000	0.1	0.308631
11.001667	0.1	0.307360
11.003333	0.1	0.306042
11.005000	0.1	0.304999
11.006667	0.1	0.305497
11.008333	0.1	0.308100
11.010000	0.1	0.311607
11.011667	0.1	0.314116
11.013333	0.1	0.314638
11.015000	0.1	0.313381
11.016667	0.1	0.311076
11.018333	0.1	0.308529
11.020000	0.1	0.306452
11.021667	0.1	0.305362
11.023333	0.1	0.305925
11.025000	0.1	0.308561
11.026667	0.1	0.312347
11.028333	0.1	0.315364
11.030000	0.1	0.316310
11.031667	0.1	0.315104
11.033333	0.1	0.312505
11.035000	0.1	0.309595
11.036667	0.1	0.307178
11.038333	0.1	0.305655
11.040000	0.1	0.305274
11.041667	0.1	0.306047
11.043333	0.1	0.307579
11.045000	0.1	0.309213
11.046667	0.1	0.310140
11.048333	0.1	0.309981
11.050000	0.1	0.309446
11.051667	0.1	0.309646
11.053333	0.1	0.310834
11.055000	0.1	0.312277
11.056667	0.1	0.313115
11.058333	0.1	0.312957
11.060000	0.1	0.312063
11.061667	0.1	0.311052
11.063333	0.1	0.310582
11.065000	0.1	0.311136
11.066667	0.1	0.312445
11.068333	0.1	0.313269
11.070000	0.1	0.312356
11.071667	0.1	0.309590
11.073333	0.1	0.306354
11.075000	0.1	0.304719
11.076667	0.1	0.305860
11.078333	0.1	0.309139
11.080000	0.1	0.312845
11.081667	0.1	0.315635
11.083333	0.1	0.317153
11.085000	0.1	0.317702
11.086667	0.1	0.317842
11.088333	0.1	0.318075
11.090000	0.1	0.318498
11.091667	0.1	0.318768
11.093333	0.1	0.318610
11.095000	0.1	0.318261
11.096667	0.1	0.318331
11.098333	0.1	0.319406
11.100000	0.1	0.321576
11.101667	0.1	0.324501
11.103333	0.1	0.327607
11.105000	0.1	0.330098
11.106667	0.1	0.331295
11.108333	0.1	0.331253
11.110000	0.1	0.330736
11.111667	0.1	0.330559
11.113333	0.1	0.330741
11.115000	0.1	0.330568
11.116667	0.1	0.329390
11.118333	0.1	0.327285
11.120000	0.1	0.325008
11.121667	0.1	0.323509
11.123333	0.1	0.323611
11.125000	0.1	0.325646
11.126667	0.1	0.329004
11.128333	0.1	0.332352
11.130000	0.1	0.334699
11.131667	0.1	0.335947
11.133333	0.1	0.336436
11.135000	0.1	0.336678
11.136667	0.1	0.337227
11.138333	0.1	0.338396
11.140000	0.1	0.340166
11.141667	0.1	0.342326
11.143333	0.1	0.344599
11.145000	0.1	0.346787
11.146667	0.1	0.348776
11.148333	0.1	0.350294
11.150000	0.1	0.351043
11.151667	0.1	0.351197
11.153333	0.1	0.351379
11.155000	0.1	0.351900
11.156667	0.1	0.352445
11.158333	0.1	0.352557
11.160000	0.1	0.352007
11.161667	0.1	0.350890
11.163333	0.1	0.349642
11.165000	0.1	0.348710
11.166667	0.1	0.348319
11.168333	0.1	0.348594
11.170000	0.1	0.349665
11.171667	0.1	0.351393
11.173333	0.1	0.352953
11.175000	0.1	0.353153
11.176667	0.1	0.351700
11.178333	0.1	0.349446
11.180000	0.1	0.347346
11.181667	0.1	0.345828
11.183333	0.1	0.344831
11.185000	0.1	0.344091
11.186667	0.1	0.343840
11.188333	0.1	0.344724
11.190000	0.1	0.346825
11.191667	0.1	0.349651
11.193333	0.1	0.352589
11.195000	0.1	0.354857
11.196667	0.1	0.355681
11.198333	0.1	0.354978
11.200000	0.1	0.353381
11.201667	0.1	0.351584
11.203333	0.1	0.350056
11.205000	0.1	0.349153
11.206667	0.1	0.349027
11.208333	0.1	0.349549
11.210000	0.1	0.350340
11.211667	0.1	0.350852
11.213333	0.1	0.350666
11.215000	0.1	0.349772
11.216667	0.1	0.348296
11.218333	0.1	0.346093
11.220000	0.1	0.342987
11.221667	0.1	0.339742
11.223333	0.1	0.337972
11.225000	0.1	0.338331
11.226667	0.1	0.339542
11.228333	0.1	0.339872
11.230000	0.1	0.338857
11.231667	0.1	0.337213
11.233333	0.1	0.335649
11.235000	0.1	0.334461
11.236667	0.1	0.333786
11.238333	0.1	0.333842
11.240000	0.1	0.334936
11.241667	0.1	0.336859
11.243333	0.1	0.338620
11.245000	0.1	0.339244
11.246667	0.1	0.338685
11.248333	0.1	0.337590
11.250000	0.1	0.336538
11.251667	0.1	0.335700
11.253333	0.1	0.335071
11.255000	0.1	0.334466
11.256667	0.1	0.333553
11.258333	0.1	0.332366
11.260000	0.1	0.331276
11.261667	0.1	0.330261
11.263333	0.1	0.329064
11.265000	0.1	0.328030
11.266667	0.1	0.327942
11.268333	0.1	0.329069
11.270000	0.1	0.330936
11.271667	0.1	0.332873
11.273333	0.1	0.334438
11.275000	0.1	0.335532
11.276667	0.1	0.336301
11.278333	0.1	0.336925
11.280000	0.1	0.337195
11.281667	0.1	0.336519
11.283333	0.1	0.334517
11.285000	0.1	0.331360
11.286667	0.1	0.327774
11.288333	0.1	0.324696
11.290000	0.1	0.322685
11.291667	0.1	0.321851
11.293333	0.1	0.321870
11.295000	0.1	0.321995
11.296667	0.1	0.321888
11.298333	0.1	0.321921
11.300000	0.1	0.322368
11.301667	0.1	0.323267
11.303333	0.1	0.324827
11.305000	0.1	0.327313
11.306667	0.1	0.330508
11.308333	0.1	0.333251
11.310000	0.1	0.334256
11.311667	0.1	0.333688
11.313333	0.1	0.333111
11.315000	0.1	0.333637
11.316667	0.1	0.334959
11.318333	0.1	0.336478
11.320000	0.1	0.338238
11.321667	0.1	0.340305
11.323333	0.1	0.341809
11.325000	0.1	0.341344
11.326667	0.1	0.338741
11.328333	0.1	0.335653
11.330000	0.1	0.333940
11.331667	0.1	0.334200
11.333333	0.1	0.336026
11.335000	0.1	0.338452
11.336667	0.1	0.339951
11.338333	0.1	0.339560
11.340000	0.1	0.337982
11.341667	0.1	0.336794
11.343333	0.1	0.336822
11.345000	0.1	0.337674
11.346667	0.1	0.338568
11.348333	0.1	0.339346
11.350000	0.1	0.340296
11.351667	0.1	0.341283
11.353333	0.1	0.341837
11.355000	0.1	0.341753
11.356667	0.1	0.341283
11.358333	0.1	0.340859
11.360000	0.1	0.340720
11.361667	0.1	0.340953
11.363333	0.1	0.341479
11.365000	0.1	0.341996
11.366667	0.1	0.342526
11.368333	0.1	0.343737
11.370000	0.1	0.346149
11.371667	0.1	0.349572
11.373333	0.1	0.353279
11.375000	0.1	0.356464
11.376667	0.1	0.358550
11.378333	0.1	0.359309
11.380000	0.1	0.359220
11.381667	0.1	0.359048
11.383333	0.1	0.358769
11.385000	0.1	0.357893
11.386667	0.1	0.356450
11.388333	0.1	0.354983
11.390000	0.1	0.353972
11.391667	0.1	0.353507
11.393333	0.1	0.353567
11.395000	0.1	0.354685
11.396667	0.1	0.357558
11.398333	0.1	0.361945
11.400000	0.1	0.366466
11.401667	0.1	0.369824
11.403333	0.1	0.371737
11.405000	0.1	0.372636
11.406667	0.1	0.372902
11.408333	0.1	0.372818
11.410000	0.1	0.372673
11.411667	0.1	0.372576
11.413333	0.1	0.372282
11.415000	0.1	0.371528
11.416667	0.1	0.370722
11.418333	0.1	0.370694
11.420000	0.1	0.371514
11.421667	0.1	0.372250
11.423333	0.1	0.372278
11.425000	0.1	0.372161
11.426667	0.1	0.372748
11.428333	0.1	0.374150
11.430000	0.1	0.375984
11.431667	0.1	0.377991
11.433333	0.1	0.379747
11.435000	0.1	0.380366
11.436667	0.1	0.379188
11.438333	0.1	0.376268
11.440000	0.1	0.372366
11.441667	0.1	0.368599
11.443333	0.1	0.365963
11.445000	0.1	0.365041
11.446667	0.1	0.365935
11.448333	0.1	0.367905
11.450000	0.1	0.369707
11.451667	0.1	0.370769
11.453333	0.1	0.371425
11.455000	0.1	0.372035
11.456667	0.1	0.372934
11.458333	0.1	0.374517
11.460000	0.1	0.376403
11.461667	0.1	0.377428
11.463333	0.1	0.377027
11.465000	0.1	0.375696
11.466667	0.1	0.373870
11.468333	0.1	0.371714
11.470000	0.1	0.369968
11.471667	0.1	0.369539
11.473333	0.1	0.370359
11.475000	0.1	0.371155
11.476667	0.1	0.370545
11.478333	0.1	0.368571
11.480000	0.1	0.366354
11.481667	0.1	0.364385
11.483333	0.1	0.362298
11.485000	0.1	0.359849
11.486667	0.1	0.357381
11.488333	0.1	0.355509
11.490000	0.1	0.354480
11.491667	0.1	0.354126
11.493333	0.1	0.354266
11.495000	0.1	0.354764
11.496667	0.1	0.355220
11.498333	0.1	0.355174
11.500000	0.1	0.354685
11.501667	0.1	0.354373
11.503333	0.1	0.354699
11.505000	0.1	0.355430
11.506667	0.1	0.355784
11.508333	0.1	0.355477
11.510000	0.1	0.355369
11.511667	0.1	0.356622
11.513333	0.1	0.359323
11.515000	0.1	0.362229
11.516667	0.1	0.363868
11.518333	0.1	0.363789
11.520000	0.1	0.362373
11.521667	0.1	0.360161
11.523333	0.1	0.357633
11.525000	0.1	0.355211
11.526667	0.1	0.353241
11.528333	0.1	0.351956
11.530000	0.1	0.351137
11.531667	0.1	0.350275
11.533333	0.1	0.349339
11.535000	0.1	0.348608
11.536667	0.1	0.347733
11.538333	0.1	0.346191
11.540000	0.1	0.344352
11.541667	0.1	0.343057
11.543333	0.1	0.342429
11.545000	0.1	0.341926
11.546667	0.1	0.341390
11.548333	0.1	0.341381
11.550000	0.1	0.342326
11.551667	0.1	0.343858
11.553333	0.1	0.345125
11.555000	0.1	0.345414
11.556667	0.1	0.344752
11.558333	0.1	0.344100
11.560000	0.1	0.344492
11.561667	0.1	0.345954
11.563333	0.1	0.347574
11.565000	0.1	0.348482
11.566667	0.1	0.348552
11.568333	0.1	0.348231
11.570000	0.1	0.347989
11.571667	0.1	0.348068
11.573333	0.1	0.348277
11.575000	0.1	0.347821
11.576667	0.1	0.346028
11.578333	0.1	0.343337
11.580000	0.1	0.341064
11.581667	0.1	0.340366
11.583333	0.1	0.341362
11.585000	0.1	0.343150
11.586667	0.1	0.344776
11.588333	0.1	0.345930
11.590000	0.1	0.346764
11.591667	0.1	0.347611
11.593333	0.1	0.348794
11.595000	0.1	0.350196
11.596667	0.1	0.351444
11.598333	0.1	0.352776
11.600000	0.1	0.355160
11.601667	0.1	0.358988
11.603333	0.1	0.363155
11.605000	0.1	0.366094
11.606667	0.1	0.367188
11.608333	0.1	0.366978
11.610000	0.1	0.366289
11.611667	0.1	0.365186
11.613333	0.1	0.363067
11.615000	0.1	0.360091
11.616667	0.1	0.357977
11.618333	0.1	0.358634
11.620000	0.1	0.362224
11.621667	0.1	0.367034
11.623333	0.1	0.371295
11.625000	0.1	0.374326
11.626667	0.1	0.375998
11.628333	0.1	0.376119
11.630000	0.1	0.374694
11.631667	0.1	0.372222
11.633333	0.1	0.369796
11.635000	0.1	0.368673
11.636667	0.1	0.369647
11.638333	0.1	0.372687
11.640000	0.1	0.376753
11.641667	0.1	0.380245
11.643333	0.1	0.382112
11.645000	0.1	0.382178
11.646667	0.1	0.380976
11.648333	0.1	0.379626
11.650000	0.1	0.379002
11.651667	0.1	0.378923
11.653333	0.1	0.378694
11.655000	0.1	0.378340
11.656667	0.1	0.378680
11.658333	0.1	0.380357
11.660000	0.1	0.383090
11.661667	0.1	0.385954
11.663333	0.1	0.388012
11.665000	0.1	0.388795
11.666667	0.1	0.388394
11.668333	0.1	0.387100
11.670000	0.1	0.385111
11.671667	0.1	0.382946
11.673333	0.1	0.381735
11.675000	0.1	0.382341
11.676667	0.1	0.384394
11.678333	0.1	0.386974
11.680000	0.1	0.389423
11.681667	0.1	0.391370
11.683333	0.1	0.392729
11.685000	0.1	0.393512
11.686667	0.1	0.393544
11.688333	0.1	0.392962
11.690000	0.1	0.392362
11.691667	0.1	0.391779
11.693333	0.1	0.390289
11.695000	0.1	0.387006
11.696667	0.1	0.382126
11.698333	0.1	0.376953
11.700000	0.1	0.372971
11.701667	0.1	0.370922
11.703333	0.1	0.370722
11.705000	0.1	0.372110
11.706667	0.1	0.374853
11.708333	0.1	0.378387
11.710000	0.1	0.381889
11.711667	0.1	0.384944
11.713333	0.1	0.387873
11.715000	0.1	0.391039
11.716667	0.1	0.394112
11.718333	0.1	0.396501
11.720000	0.1	0.397726
11.721667	0.1	0.397195
11.723333	0.1	0.394648
11.725000	0.1	0.390476
11.726667	0.1	0.385442
11.728333	0.1	0.380436
11.730000	0.1	0.376147
11.731667	0.1	0.372813
11.733333	0.1	0.370503
11.735000	0.1	0.369335
11.736667	0.1	0.369130
11.738333	0.1	0.369339
11.740000	0.1	0.369558
11.741667	0.1	0.369805
11.743333	0.1	0.370159
11.745000	0.1	0.370480
11.746667	0.1	0.370448
11.748333	0.1	0.369879
11.750000	0.1	0.369358
11.751667	0.1	0.370005
11.753333	0.1	0.372096
11.755000	0.1	0.374494
11.756667	0.1	0.375877
11.758333	0.1	0.375765
11.760000	0.1	0.374271
11.761667	0.1	0.371784
11.763333	0.1	0.369041
11.765000	0.1	0.366657
11.766667	0.1	0.364641
11.768333	0.1	0.363095
11.770000	0.1	0.362671
11.771667	0.1	0.363565
11.773333	0.1	0.365027
11.775000	0.1	0.366373
11.776667	0.1	0.367695
11.778333	0.1	0.369442
11.780000	0.1	0.371826
11.781667	0.1	0.374406
11.783333	0.1	0.376278
11.785000	0.1	0.376892
11.786667	0.1	0.376296
11.788333	0.1	0.374760
11.790000	0.1	0.372827
11.791667	0.1	0.371151
11.793333	0.1	0.369842
11.795000	0.1	0.368780
11.796667	0.1	0.368296
11.798333	0.1	0.368711
11.800000	0.1	0.369754
11.801667	0.1	0.370671
11.803333	0.1	0.370662
11.805000	0.1	0.369400
11.806667	0.1	0.367230
11.808333	0.1	0.364813
11.810000	0.1	0.362680
11.811667	0.1	0.361134
11.813333	0.1	0.360464
11.815000	0.1	0.360990
11.816667	0.1	0.362704
11.818333	0.1	0.365078
11.820000	0.1	0.367234
11.821667	0.1	0.368394
11.823333	0.1	0.368236
11.825000	0.1	0.366899
11.826667	0.1	0.364911
11.828333	0.1	0.363048
11.830000	0.1	0.362089
11.831667	0.1	0.362578
11.833333	0.1	0.364692
11.835000	0.1	0.368189
11.836667	0.1	0.372282
11.838333	0.1	0.375737
11.840000	0.1	0.377698
11.841667	0.1	0.378313
11.843333	0.1	0.378322
11.845000	0.1	0.378606
11.846667	0.1	0.379519
11.848333	0.1	0.380445
11.850000	0.1	0.380855
11.851667	0.1	0.381265
11.853333	0.1	0.382061
11.855000	0.1	0.382513
11.856667	0.1	0.381898
11.858333	0.1	0.380487
11.860000	0.1	0.378941
11.861667	0.1	0.377828
11.863333	0.1	0.377661
11.865000	0.1	0.378885
11.866667	0.1	0.381703
11.868333	0.1	0.385907
11.870000	0.1	0.390806
11.871667	0.1	0.395291
11.873333	0.1	0.398126
11.875000	0.1	0.398690
11.876667	0.1	0.397414
11.878333	0.1	0.395169
11.880000	0.1	0.392585
11.881667	0.1	0.390359
11.883333	0.1	0.389447
11.885000	0.1	0.390173
11.886667	0.1	0.391789
11.888333	0.1	0.393181
11.890000	0.1	0.393903
11.891667	0.1	0.394476
11.893333	0.1	0.395617
11.895000	0.1	0.397302
11.896667	0.1	0.399044
11.898333	0.1	0.400641
11.900000	0.1	0.402112
11.901667	0.1	0.403440
11.903333	0.1	0.405004
11.905000	0.1	0.407621
11.906667	0.1	0.411458
11.908333	0.1	0.415514
11.910000	0.1	0.418643
11.911667	0.1	0.420474
11.913333	0.1	0.421139
11.915000	0.1	0.420879
11.916667	0.1	0.419780
11.918333	0.1	0.417535
11.920000	0.1	0.413852
11.921667	0.1	0.409600
11.923333	0.1	0.406755
11.925000	0.1	0.406462
11.926667	0.1	0.408040
11.928333	0.1	0.410047
11.930000	0.1	0.411407
11.931667	0.1	0.411919
11.933333	0.1	0.412278
11.935000	0.1	0.413088
11.936667	0.1	0.414108
11.938333	0.1	0.415007
11.940000	0.1	0.416175
11.941667	0.1	0.417982
11.943333	0.1	0.419780
11.945000	0.1	0.420292
11.946667	0.1	0.418872
11.948333	0.1	0.416287
11.950000	0.1	0.413875
11.951667	0.1	0.412278
11.953333	0.1	0.411631
11.955000	0.1	0.412227
11.956667	0.1	0.413866
11.958333	0.1	0.415384
11.960000	0.1	0.415677
11.961667	0.1	0.414797
11.963333	0.1	0.413391
11.965000	0.1	0.411728
11.966667	0.1	0.409875
11.968333	0.1	0.408329
11.970000	0.1	0.408073
11.971667	0.1	0.409819
11.973333	0.1	0.413042
11.975000	0.1	0.416157
11.976667	0.1	0.417605
11.978333	0.1	0.416855
11.980000	0.1	0.414969
11.981667	0.1	0.413577
11.983333	0.1	0.413246
11.985000	0.1	0.413405
11.986667	0.1	0.413191
11.988333	0.1	0.412134
11.990000	0.1	0.410425
11.991667	0.1	0.408436
11.993333	0.1	0.406131
11.995000	0.1	0.403482
11.996667	0.1	0.400939
11.998333	0.1	0.398774
12.000000	0.1	0.396622
12.001667	0.1	0.394406
12.003333	0.1	0.392976
12.005000	0.1	0.393125
12.006667	0.1	0.394750
12.008333	0.1	0.397079
12.010000	0.1	0.399272
12.011667	0.1	0.400809
12.013333	0.1	0.401638
12.015000	0.1	0.402071
12.016667	0.1	0.402238
12.018333	0.1	0.401922
12.020000	0.1	0.401046
12.021667	0.1	0.399924
12.023333	0.1	0.399053
12.025000	0.1	0.398918
12.026667	0.1	0.399579
12.028333	0.1	0.400310
12.030000	0.1	0.400422
12.031667	0.1	0.400138
12.033333	0.1	0.399812
12.035000	0.1	0.398955
12.036667	0.1	0.396930
12.038333	0.1	0.393917
12.040000	0.1	0.390727
12.041667	0.1	0.388091
12.043333	0.1	0.386164
12.045000	0.1	0.384827
12.046667	0.1	0.384576
12.048333	0.1	0.386289
12.050000	0.1	0.389875
12.051667	0.1	0.394117
12.053333	0.1	0.397968
12.055000	0.1	0.400888
12.056667	0.1	0.402317
12.058333	0.1	0.401842
12.060000	0.1	0.399752
12.061667	0.1	0.397046
12.063333	0.1	0.394806
12.065000	0.1	0.393554
12.066667	0.1	0.393246
12.068333	0.1	0.394001
12.070000	0.1	0.396157
12.071667	0.1	0.399435
12.073333	0.1	0.402969
12.075000	0.1	0.406094
12.076667	0.1	0.408394
12.078333	0.1	0.409335
12.080000	0.1	0.408697
12.081667	0.1	0.407207
12.083333	0.1	0.406178
12.085000	0.1	0.406490
12.086667	0.1	0.408068
12.088333	0.1	0.409903
12.090000	0.1	0.410643
12.091667	0.1	0.409908
12.093333	0.1	0.408753
12.095000	0.1	0.408469
12.096667	0.1	0.409400
12.098333	0.1	0.411160
12.100000	0.1	0.413111
12.101667	0.1	0.414490
12.103333	0.1	0.414797
12.105000	0.1	0.414089
12.106667	0.1	0.412823
12.108333	0.1	0.411700
12.110000	0.1	0.411640
12.111667	0.1	0.413633
12.113333	0.1	0.417950
12.115000	0.1	0.423435
12.116667	0.1	0.428404
12.118333	0.1	0.432148
12.120000	0.1	0.435160
12.121667	0.1	0.438392
12.123333	0.1	0.442374
12.125000	0.1	0.446737
12.126667	0.1	0.450639
12.128333	0.1	0.453587
12.130000	0.1	0.455501
12.131667	0.1	0.456451
12.133333	0.1	0.456669
12.135000	0.1	0.456558
12.136667	0.1	0.456786
12.138333	0.1	0.457983
12.140000	0.1	0.459682
12.141667	0.1	0.460311
12.143333	0.1	0.459030
12.145000	0.1	0.456865
12.146667	0.1	0.455421
12.148333	0.1	0.455286
12.150000	0.1	0.456050
12.151667	0.1	0.457438
12.153333	0.1	0.459780
12.155000	0.1	0.463622
12.156667	0.1	0.469363
12.158333	0.1	0.476786
12.160000	0.1	0.484390
12.161667	0.1	0.489857
12.163333	0.1	0.491873
12.165000	0.1	0.491384
12.166667	0.1	0.490686
12.168333	0.1	0.491249
12.170000	0.1	0.492800
12.171667	0.1	0.494355
12.173333	0.1	0.495361
12.175000	0.1	0.495748
12.176667	0.1	0.495627
12.178333	0.1	0.495361
12.180000	0.1	0.495836
12.181667	0.1	0.497908
12.183333	0.1	0.501522
12.185000	0.1	0.505927
12.186667	0.1	0.510337
12.188333	0.1	0.513969
12.190000	0.1	0.516297
12.191667	0.1	0.517550
12.193333	0.1	0.518151
12.195000	0.1	0.518071
12.196667	0.1	0.517443
12.198333	0.1	0.517005
12.200000	0.1	0.517252
12.201667	0.1	0.517932
12.203333	0.1	0.518723
12.205000	0.1	0.519794
12.206667	0.1	0.521308
12.208333	0.1	0.522872
12.210000	0.1	0.524009
12.211667	0.1	0.524730
12.213333	0.1	0.525122
12.215000	0.1	0.525364
12.216667	0.1	0.526067
12.218333	0.1	0.527673
12.220000	0.1	0.529843
12.221667	0.1	0.531939
12.223333	0.1	0.533657
12.225000	0.1	0.535017
12.226667	0.1	0.536283
12.228333	0.1	0.537694
12.230000	0.1	0.539026
12.231667	0.1	0.540181
12.233333	0.1	0.541965
12.235000	0.1	0.545196
12.236667	0.1	0.549410
12.238333	0.1	0.553033
12.240000	0.1	0.554775
12.241667	0.1	0.554831
12.243333	0.1	0.554645
12.245000	0.1	0.555427
12.246667	0.1	0.557248
12.248333	0.1	0.559688
12.250000	0.1	0.562589
12.251667	0.1	0.565546
12.253333	0.1	0.567422
12.255000	0.1	0.567287
12.256667	0.1	0.565685
12.258333	0.1	0.564423
12.260000	0.1	0.564945
12.261667	0.1	0.567245
12.263333	0.1	0.570314
12.265000	0.1	0.573243
12.266667	0.1	0.575846
12.268333	0.1	0.578375
12.270000	0.1	0.580838
12.271667	0.1	0.582822
12.273333	0.1	0.584307
12.275000	0.1	0.585988
12.276667	0.1	0.588107
12.278333	0.1	0.589765
12.280000	0.1	0.590165
12.281667	0.1	0.589848
12.283333	0.1	0.589821
12.285000	0.1	0.590612
12.286667	0.1	0.592382
12.288333	0.1	0.594696
12.290000	0.1	0.596792
12.291667	0.1	0.598570
12.293333	0.1	0.600661
12.295000	0.1	0.603809
12.296667	0.1	0.608363
12.298333	0.1	0.613723
12.300000	0.1	0.618640
12.301667	0.1	0.622491
12.303333	0.1	0.625779
12.305000	0.1	0.629202
12.306667	0.1	0.632564
12.308333	0.1	0.634971
12.310000	0.1	0.636135
12.311667	0.1	0.636731
12.313333	0.1	0.637574
12.315000	0.1	0.639115
12.316667	0.1	0.641374
12.318333	0.1	0.643958
12.320000	0.1	0.646459
12.321667	0.1	0.648852
12.323333	0.1	0.651283
12.325000	0.1	0.653653
12.326667	0.1	0.655865
12.328333	0.1	0.658091
12.330000	0.1	0.660550
12.331667	0.1	0.663670
12.333333	0.1	0.668317
12.335000	0.1	0.675125
12.336667	0.1	0.683637
12.338333	0.1	0.692089
12.340000	0.1	0.698725
12.341667	0.1	0.703596
12.343333	0.1	0.708168
12.345000	0.1	0.713035
12.346667	0.1	0.717267
12.348333	0.1	0.719824
12.350000	0.1	0.720965
12.351667	0.1	0.722329
12.353333	0.1	0.725575
12.355000	0.1	0.730511
12.356667	0.1	0.735288
12.358333	0.1	0.738925
12.360000	0.1	0.742152
12.361667	0.1	0.745514
12.363333	0.1	0.748551
12.365000	0.1	0.751140
12.366667	0.1	0.754120
12.368333	0.1	0.758343
12.370000	0.1	0.763768
12.371667	0.1	0.769366
12.373333	0.1	0.773924
12.375000	0.1	0.777058
12.376667	0.1	0.779182
12.378333	0.1	0.780635
12.380000	0.1	0.781808
12.381667	0.1	0.784136
12.383333	0.1	0.789538
12.385000	0.1	0.798116
12.386667	0.1	0.807382
12.388333	0.1	0.814539
12.390000	0.1	0.818856
12.391667	0.1	0.821291
12.393333	0.1	0.822702
12.395000	0.1	0.823452
12.396667	0.1	0.824137
12.398333	0.1	0.825557
12.400000	0.1	0.828239
12.401667	0.1	0.832472
12.403333	0.1	0.838186
12.405000	0.1	0.844649
12.406667	0.1	0.851001
12.408333	0.1	0.856938
12.410000	0.1	0.862610
12.411667	0.1	0.868095
12.413333	0.1	0.873161
12.415000	0.1	0.877222
12.416667	0.1	0.879969
12.418333	0.1	0.882037
12.420000	0.1	0.884333
12.421667	0.1	0.887127
12.423333	0.1	0.890400
12.425000	0.1	0.894046
12.426667	0.1	0.897367
12.428333	0.1	0.899527
12.430000	0.1	0.900794
12.431667	0.1	0.902428
12.433333	0.1	0.905199
12.435000	0.1	0.908966
12.436667	0.1	0.913567
12.438333	0.1	0.919020
12.440000	0.1	0.925008
12.441667	0.1	0.930876
12.443333	0.1	0.935998
12.445000	0.1	0.940044
12.446667	0.1	0.942787
12.448333	0.1	0.943984
12.450000	0.1	0.943695
12.451667	0.1	0.942815
12.453333	0.1	0.942741
12.455000	0.1	0.944091
12.456667	0.1	0.946112
12.458333	0.1	0.947774
12.460000	0.1	0.949223
12.461667	0.1	0.951355
12.463333	0.1	0.954228
12.465000	0.1	0.956864
12.466667	0.1	0.958350
12.468333	0.1	0.958843
12.470000	0.1	0.959537
12.471667	0.1	0.961428
12.473333	0.1	0.964100
12.475000	0.1	0.966010
12.476667	0.1	0.965707
12.478333	0.1	0.962992
12.480000	0.1	0.959006
12.481667	0.1	0.955230
12.483333	0.1	0.952468
12.485000	0.1	0.950922
12.486667	0.1	0.950852
12.488333	0.1	0.952533
12.490000	0.1	0.955695
12.491667	0.1	0.959574
12.493333	0.1	0.963635
12.495000	0.1	0.967872
12.496667	0.1	0.972045
12.498333	0.1	0.975183
12.500000	0.1	0.976478
12.501667	0.1	0.976166
12.503333	0.1	0.975211
12.505000	0.1	0.974205
12.506667	0.1	0.972860
12.508333	0.1	0.970769
12.510000	0.1	0.968263
12.511667	0.1	0.966159
12.513333	0.1	0.965032
12.515000	0.1	0.964878
12.516667	0.1	0.965260
12.518333	0.1	0.965721
12.520000	0.1	0.965972
12.521667	0.1	0.965991
12.523333	0.1	0.965889
12.525000	0.1	0.965581
12.526667	0.1	0.964720
12.528333	0.1	0.963164
12.530000	0.1	0.961437
12.531667	0.1	0.960464
12.533333	0.1	0.960738
12.535000	0.1	0.962131
12.536667	0.1	0.964231
12.538333	0.1	0.966447
12.540000	0.1	0.968012
12.541667	0.1	0.968273
12.543333	0.1	0.967113
12.545000	0.1	0.964999
12.546667	0.1	0.962312
12.548333	0.1	0.958969
12.550000	0.1	0.955164
12.551667	0.1	0.951644
12.553333	0.1	0.949078
12.555000	0.1	0.947746
12.556667	0.1	0.947574
12.558333	0.1	0.948193
12.560000	0.1	0.948920
12.561667	0.1	0.948943
12.563333	0.1	0.947914
12.565000	0.1	0.946433
12.566667	0.1	0.945344
12.568333	0.1	0.944552
12.570000	0.1	0.943304
12.571667	0.1	0.941483
12.573333	0.1	0.939765
12.575000	0.1	0.938829
12.576667	0.1	0.938508
12.578333	0.1	0.937697
12.580000	0.1	0.935704
12.581667	0.1	0.933078
12.583333	0.1	0.930647
12.585000	0.1	0.928645
12.586667	0.1	0.927332
12.588333	0.1	0.927337
12.590000	0.1	0.928827
12.591667	0.1	0.930964
12.593333	0.1	0.932515
12.595000	0.1	0.932449
12.596667	0.1	0.930317
12.598333	0.1	0.926629
12.600000	0.1	0.922759
12.601667	0.1	0.919951
12.603333	0.1	0.918475
12.605000	0.1	0.917581
12.606667	0.1	0.916165
12.608333	0.1	0.913446
12.610000	0.1	0.909371
12.611667	0.1	0.904566
12.613333	0.1	0.899462
12.615000	0.1	0.894149
12.616667	0.1	0.889245
12.618333	0.1	0.886125
12.620000	0.1	0.885772
12.621667	0.1	0.887723
12.623333	0.1	0.890344
12.625000	0.1	0.892063
12.626667	0.1	0.892296
12.628333	0.1	0.891136
12.630000	0.1	0.888440
12.631667	0.1	0.883862
12.633333	0.1	0.877813
12.635000	0.1	0.871592
12.636667	0.1	0.866279
12.638333	0.1	0.862060
12.640000	0.1	0.858768
12.641667	0.1	0.856235
12.643333	0.1	0.854176
12.645000	0.1	0.852225
12.646667	0.1	0.850279
12.648333	0.1	0.848384
12.650000	0.1	0.846246
12.651667	0.1	0.843322
12.653333	0.1	0.839699
12.655000	0.1	0.836183
12.656667	0.1	0.833487
12.658333	0.1	0.831503
12.660000	0.1	0.829431
12.661667	0.1	0.826744
12.663333	0.1	0.823685
12.665000	0.1	0.820686
12.666667	0.1	0.818023
12.668333	0.1	0.816002
12.670000	0.1	0.814972
12.671667	0.1	0.814935
12.673333	0.1	0.815270
12.675000	0.1	0.814945
12.676667	0.1	0.813133
12.678333	0.1	0.809920
12.680000	0.1	0.806074
12.681667	0.1	0.802218
12.683333	0.1	0.798628
12.685000	0.1	0.795280
12.686667	0.1	0.791843
12.688333	0.1	0.787689
12.690000	0.1	0.782250
12.691667	0.1	0.775671
12.693333	0.1	0.769105
12.695000	0.1	0.763945
12.696667	0.1	0.760513
12.698333	0.1	0.757901
12.700000	0.1	0.755219
12.701667	0.1	0.752159
12.703333	0.1	0.748741
12.705000	0.1	0.745342
12.706667	0.1	0.742427
12.708333	0.1	0.739973
12.710000	0.1	0.737747
12.711667	0.1	0.735824
12.713333	0.1	0.734371
12.715000	0.1	0.732876
12.716667	0.1	0.730227
12.718333	0.1	0.725794
12.720000	0.1	0.719763
12.721667	0.1	0.712592
12.723333	0.1	0.704774
12.725000	0.1	0.697058
12.726667	0.1	0.690501
12.728333	0.1	0.686222
12.730000	0.1	0.684517
12.731667	0.1	0.684210
12.733333	0.1	0.683349
12.735000	0.1	0.680964
12.736667	0.1	0.677612
12.738333	0.1	0.674096
12.740000	0.1	0.670524
12.741667	0.1	0.666780
12.743333	0.1	0.662827
12.745000	0.1	0.658585
12.746667	0.1	0.654119
12.748333	0.1	0.649616
12.750000	0.1	0.645216
12.751667	0.1	0.641141
12.753333	0.1	0.637597
12.755000	0.1	0.634347
12.756667	0.1	0.630855
12.758333	0.1	0.627036
12.760000	0.1	0.623441
12.761667	0.1	0.620750
12.763333	0.1	0.619027
12.765000	0.1	0.617574
12.766667	0.1	0.615977
12.768333	0.1	0.614598
12.770000	0.1	0.613453
12.771667	0.1	0.611674
12.773333	0.1	0.608712
12.775000	0.1	0.605015
12.776667	0.1	0.601346
12.778333	0.1	0.598007
12.780000	0.1	0.594896
12.781667	0.1	0.591972
12.783333	0.1	0.589234
12.785000	0.1	0.586458
12.786667	0.1	0.583464
12.788333	0.1	0.580582
12.790000	0.1	0.578240
12.791667	0.1	0.576293
12.793333	0.1	0.574100
12.795000	0.1	0.571134
12.796667	0.1	0.567683
12.798333	0.1	0.564847
12.800000	0.1	0.563357
12.801667	0.1	0.562980
12.803333	0.1	0.563301
12.805000	0.1	0.564037
12.806667	0.1	0.564908
12.808333	0.1	0.565904
12.810000	0.1	0.567148
12.811667	0.1	0.568037
12.813333	0.1	0.567278
12.815000	0.1	0.563967
12.816667	0.1	0.558724
12.818333	0.1	0.553615
12.820000	0.1	0.550598
12.821667	0.1	0.550007
12.823333	0.1	0.550612
12.825000	0.1	0.550700
12.826667	0.1	0.549401
12.828333	0.1	0.547194
12.830000	0.1	0.545243
12.831667	0.1	0.544395
12.833333	0.1	0.544256
12.835000	0.1	0.543124
12.836667	0.1	0.539767
12.838333	0.1	0.534859
12.840000	0.1	0.529955
12.841667	0.1	0.526309
12.843333	0.1	0.525150
12.845000	0.1	0.527366
12.846667	0.1	0.532288
12.848333	0.1	0.537955
12.850000	0.1	0.542849
12.851667	0.1	0.546570
12.853333	0.1	0.549066
12.855000	0.1	0.550095
12.856667	0.1	0.549601
12.858333	0.1	0.548465
12.860000	0.1	0.547981
12.861667	0.1	0.548470
12.863333	0.1	0.549192
12.865000	0.1	0.549532
12.866667	0.1	0.549471
12.868333	0.1	0.549252
12.870000	0.1	0.549168
12.871667	0.1	0.549653
12.873333	0.1	0.551166
12.875000	0.1	0.553499
12.876667	0.1	0.555622
12.878333	0.1	0.556679
12.880000	0.1	0.556833
12.881667	0.1	0.556880
12.883333	0.1	0.557294
12.885000	0.1	0.557797
12.886667	0.1	0.557913
12.888333	0.1	0.557299
12.890000	0.1	0.555525
12.891667	0.1	0.552493
12.893333	0.1	0.549131
12.895000	0.1	0.546714
12.896667	0.1	0.545778
12.898333	0.1	0.546216
12.900000	0.1	0.547548
12.901667	0.1	0.548870
12.903333	0.1	0.549150
12.905000	0.1	0.548088
12.906667	0.1	0.546672
12.908333	0.1	0.546528
12.910000	0.1	0.548232
12.911667	0.1	0.550793
12.913333	0.1	0.552991
12.915000	0.1	0.554416
12.916667	0.1	0.555376
12.918333	0.1	0.556386
12.920000	0.1	0.557532
12.921667	0.1	0.558197
12.923333	0.1	0.557564
12.925000	0.1	0.555501
12.926667	0.1	0.552679
12.928333	0.1	0.550058
12.930000	0.1	0.548046
12.931667	0.1	0.546090
12.933333	0.1	0.543576
12.935000	0.1	0.541094
12.936667	0.1	0.540083
12.938333	0.1	0.540963
12.940000	0.1	0.542649
12.941667	0.1	0.544265
12.943333	0.1	0.546207
12.945000	0.1	0.548856
12.946667	0.1	0.551459
12.948333	0.1	0.552842
12.950000	0.1	0.552270
12.951667	0.1	0.549527
12.953333	0.1	0.545015
12.955000	0.1	0.539669
12.956667	0.1	0.534812
12.958333	0.1	0.531841
12.960000	0.1	0.531333
12.961667	0.1	0.532698
12.963333	0.1	0.534877
12.965000	0.1	0.537080
12.966667	0.1	0.538835
12.968333	0.1	0.539934
12.970000	0.1	0.540214
12.971667	0.1	0.539538
12.973333	0.1	0.538020
12.975000	0.1	0.535902
12.976667	0.1	0.533108
12.978333	0.1	0.529466
12.980000	0.1	0.524977
12.981667	0.1	0.519631
12.983333	0.1	0.513610
12.985000	0.1	0.507655
12.986667	0.1	0.502886
12.988333	0.1	0.500083
12.990000	0.1	0.499035
12.991667	0.1	0.498709
12.993333	0.1	0.498355
12.995000	0.1	0.498109
12.996667	0.1	0.498295
12.998333	0.1	0.498639
13.000000	0.1	0.498509
13.001667	0.1	0.497787
13.003333	0.1	0.496949
13.005000	0.1	0.496260
13.006667	0.1	0.495603
13.008333	0.1	0.495124
13.010000	0.1	0.495305
13.011667	0.1	0.496227
13.013333	0.1	0.497289
13.015000	0.1	0.497624
13.016667	0.1	0.496367
13.018333	0.1	0.493149
13.020000	0.1	0.488553
13.021667	0.1	0.483724
13.023333	0.1	0.479594
13.025000	0.1	0.476665
13.026667	0.1	0.474919
13.028333	0.1	0.473759
13.030000	0.1	0.472623
13.031667	0.1	0.471664
13.033333	0.1	0.471133
13.035000	0.1	0.470788
13.036667	0.1	0.470267
13.038333	0.1	0.469219
13.040000	0.1	0.467733
13.041667	0.1	0.466732
13.043333	0.1	0.466988
13.045000	0.1	0.468343
13.046667	0.1	0.469941
13.048333	0.1	0.470686
13.050000	0.1	0.470034
13.051667	0.1	0.468558
13.053333	0.1	0.467026
13.055000	0.1	0.465321
13.056667	0.1	0.462788
13.058333	0.1	0.459286
13.060000	0.1	0.455701
13.061667	0.1	0.453386
13.063333	0.1	0.452944
13.065000	0.1	0.453922
13.066667	0.1	0.455608
13.068333	0.1	0.457587
13.070000	0.1	0.459780
13.071667	0.1	0.462248
13.073333	0.1	0.465042
13.075000	0.1	0.467985
13.076667	0.1	0.470462
13.078333	0.1	0.471678
13.080000	0.1	0.471510
13.081667	0.1	0.470914
13.083333	0.1	0.471044
13.085000	0.1	0.472115
13.086667	0.1	0.473387
13.088333	0.1	0.474164
13.090000	0.1	0.474560
13.091667	0.1	0.474993
13.093333	0.1	0.475161
13.095000	0.1	0.474355
13.096667	0.1	0.472716
13.098333	0.1	0.471231
13.100000	0.1	0.470402
13.101667	0.1	0.469619
13.103333	0.1	0.468101
13.105000	0.1	0.465880
13.106667	0.1	0.463598
13.108333	0.1	0.462038
13.110000	0.1	0.461992
13.111667	0.1	0.463882
13.113333	0.1	0.467310
13.115000	0.1	0.471119
13.116667	0.1	0.473959
13.118333	0.1	0.475212
13.120000	0.1	0.475375
13.121667	0.1	0.475300
13.123333	0.1	0.475440
13.125000	0.1	0.476078
13.126667	0.1	0.477517
13.128333	0.1	0.479557
13.130000	0.1	0.481331
13.131667	0.1	0.482360
13.133333	0.1	0.483259
13.135000	0.1	0.484623
13.136667	0.1	0.486029
13.138333	0.1	0.486472
13.140000	0.1	0.485312
13.141667	0.1	0.482723
13.143333	0.1	0.479952
13.145000	0.1	0.478518
13.146667	0.1	0.478774
13.148333	0.1	0.479859
13.150000	0.1	0.480982
13.151667	0.1	0.481959
13.153333	0.1	0.483189
13.155000	0.1	0.485284
13.156667	0.1	0.488353
13.158333	0.1	0.491631
13.160000	0.1	0.494285
13.161667	0.1	0.496302
13.163333	0.1	0.498132
13.165000	0.1	0.499683
13.166667	0.1	0.500223
13.168333	0.1	0.499277
13.170000	0.1	0.497345
13.171667	0.1	0.495696
13.173333	0.1	0.495552
13.175000	0.1	0.497364
13.176667	0.1	0.500651
13.178333	0.1	0.504358
13.180000	0.1	0.507263
13.181667	0.1	0.508581
13.183333	0.1	0.508637
13.185000	0.1	0.508614
13.186667	0.1	0.509298
13.188333	0.1	0.510276
13.190000	0.1	0.510379
13.191667	0.1	0.508497
13.193333	0.1	0.504488
13.195000	0.1	0.499818
13.196667	0.1	0.496879
13.198333	0.1	0.496828
13.200000	0.1	0.498658
13.201667	0.1	0.500842
13.203333	0.1	0.502998
13.205000	0.1	0.505238
13.206667	0.1	0.506900
13.208333	0.1	0.506807
13.210000	0.1	0.504553
13.211667	0.1	0.500814
13.213333	0.1	0.496563
13.215000	0.1	0.492306
13.216667	0.1	0.488176
13.218333	0.1	0.484642
13.220000	0.1	0.482616
13.221667	0.1	0.482821
13.223333	0.1	0.485196
13.225000	0.1	0.488949
13.226667	0.1	0.492972
13.228333	0.1	0.496167
13.230000	0.1	0.497927
13.231667	0.1	0.498192
13.233333	0.1	0.496795
13.235000	0.1	0.493512
13.236667	0.1	0.488921
13.238333	0.1	0.484437
13.240000	0.1	0.481703
13.241667	0.1	0.481801
13.243333	0.1	0.484418
13.245000	0.1	0.487920
13.246667	0.1	0.490644
13.248333	0.1	0.491664
13.250000	0.1	0.490770
13.251667	0.1	0.488521
13.253333	0.1	0.485997
13.255000	0.1	0.484213
13.256667	0.1	0.483706
13.258333	0.1	0.484106
13.260000	0.1	0.484050
13.261667	0.1	0.482290
13.263333	0.1	0.479012
13.265000	0.1	0.475431
13.266667	0.1	0.472204
13.268333	0.1	0.469163
13.270000	0.1	0.466355
13.271667	0.1	0.464311
13.273333	0.1	0.463375
13.275000	0.1	0.463594
13.276667	0.1	0.465009
13.278333	0.1	0.467403
13.280000	0.1	0.470146
13.281667	0.1	0.472507
13.283333	0.1	0.473903
13.285000	0.1	0.473862
13.286667	0.1	0.472083
13.288333	0.1	0.468916
13.290000	0.1	0.465401
13.291667	0.1	0.462425
13.293333	0.1	0.460055
13.295000	0.1	0.458257
13.296667	0.1	0.457396
13.298333	0.1	0.457265
13.300000	0.1	0.457056
13.301667	0.1	0.456478
13.303333	0.1	0.456003
13.305000	0.1	0.456069
13.306667	0.1	0.456404
13.308333	0.1	0.456264
13.310000	0.1	0.455296
13.311667	0.1	0.453931
13.313333	0.1	0.452828
13.315000	0.1	0.452297
13.316667	0.1	0.452511
13.318333	0.1	0.453517
13.320000	0.1	0.454895
13.321667	0.1	0.456180
13.323333	0.1	0.457596
13.325000	0.1	0.459454
13.326667	0.1	0.461442
13.328333	0.1	0.462960
13.330000	0.1	0.463715
13.331667	0.1	0.463971
13.333333	0.1	0.464395
13.335000	0.1	0.465149
13.336667	0.1	0.465540
13.338333	0.1	0.465233
13.340000	0.1	0.464856
13.341667	0.1	0.465140
13.343333	0.1	0.466327
13.345000	0.1	0.468371
13.346667	0.1	0.470672
13.348333	0.1	0.472204
13.350000	0.1	0.472236
13.351667	0.1	0.470998
13.353333	0.1	0.469540
13.355000	0.1	0.468688
13.356667	0.1	0.468334
13.358333	0.1	0.467966
13.360000	0.1	0.467543
13.361667	0.1	0.467803
13.363333	0.1	0.469349
13.365000	0.1	0.471780
13.366667	0.1	0.474313
13.368333	0.1	0.476320
13.370000	0.1	0.477019
13.371667	0.1	0.475976
13.373333	0.1	0.473992
13.375000	0.1	0.472628
13.376667	0.1	0.472763
13.378333	0.1	0.473969
13.380000	0.1	0.475007
13.381667	0.1	0.474998
13.383333	0.1	0.474080
13.385000	0.1	0.473056
13.386667	0.1	0.472600
13.388333	0.1	0.472874
13.390000	0.1	0.473764
13.391667	0.1	0.475226
13.393333	0.1	0.477186
13.395000	0.1	0.479612
13.396667	0.1	0.482551
13.398333	0.1	0.485890
13.400000	0.1	0.489275
13.401667	0.1	0.492409
13.403333	0.1	0.494984
13.405000	0.1	0.496572
13.406667	0.1	0.496949
13.408333	0.1	0.496432
13.410000	0.1	0.495506
13.411667	0.1	0.494272
13.413333	0.1	0.492376
13.415000	0.1	0.489438
13.416667	0.1	0.485783
13.418333	0.1	0.482686
13.420000	0.1	0.481689
13.421667	0.1	0.483566
13.423333	0.1	0.487776
13.425000	0.1	0.492730
13.426667	0.1	0.496600
13.428333	0.1	0.498672
13.430000	0.1	0.499766
13.431667	0.1	0.500944
13.433333	0.1	0.502449
13.435000	0.1	0.503855
13.436667	0.1	0.504712
13.438333	0.1	0.505005
13.440000	0.1	0.505168
13.441667	0.1	0.505778
13.443333	0.1	0.507119
13.445000	0.1	0.508511
13.446667	0.1	0.508525
13.448333	0.1	0.506639
13.450000	0.1	0.503929
13.451667	0.1	0.501750
13.453333	0.1	0.500455
13.455000	0.1	0.499599
13.456667	0.1	0.498719
13.458333	0.1	0.497615
13.460000	0.1	0.496251
13.461667	0.1	0.495305
13.463333	0.1	0.495948
13.465000	0.1	0.498514
13.466667	0.1	0.501913
13.468333	0.1	0.504307
13.470000	0.1	0.504539
13.471667	0.1	0.503263
13.473333	0.1	0.501946
13.475000	0.1	0.500958
13.476667	0.1	0.499715
13.478333	0.1	0.497857
13.480000	0.1	0.495580
13.481667	0.1	0.493326
13.483333	0.1	0.491492
13.485000	0.1	0.490267
13.486667	0.1	0.489787
13.488333	0.1	0.490001
13.490000	0.1	0.490551
13.491667	0.1	0.491044
13.493333	0.1	0.491017
13.495000	0.1	0.489717
13.496667	0.1	0.486863
13.498333	0.1	0.483333
13.500000	0.1	0.480795
13.501667	0.1	0.480385
13.503333	0.1	0.481596
13.505000	0.1	0.482760
13.506667	0.1	0.482905
13.508333	0.1	0.482537
13.510000	0.1	0.482551
13.511667	0.1	0.482905
13.513333	0.1	0.482770
13.515000	0.1	0.481769
13.516667	0.1	0.480269
13.518333	0.1	0.478504
13.520000	0.1	0.476595
13.521667	0.1	0.475231
13.523333	0.1	0.475296
13.525000	0.1	0.476860
13.526667	0.1	0.479082
13.528333	0.1	0.480935
13.530000	0.1	0.481755
13.531667	0.1	0.481484
13.533333	0.1	0.480358
13.535000	0.1	0.478299
13.536667	0.1	0.475068
13.538333	0.1	0.470998
13.540000	0.1	0.467254
13.541667	0.1	0.464926
13.543333	0.1	0.464241
13.545000	0.1	0.464655
13.546667	0.1	0.465461
13.548333	0.1	0.466583
13.550000	0.1	0.468199
13.551667	0.1	0.469461
13.553333	0.1	0.468888
13.555000	0.1	0.466104
13.556667	0.1	0.462257
13.558333	0.1	0.458951
13.560000	0.1	0.457512
13.561667	0.1	0.458835
13.563333	0.1	0.463021
13.565000	0.1	0.468981
13.566667	0.1	0.474532
13.568333	0.1	0.477452
13.570000	0.1	0.477256
13.571667	0.1	0.475692
13.573333	0.1	0.474998
13.575000	0.1	0.475938
13.576667	0.1	0.477452
13.578333	0.1	0.477824
13.580000	0.1	0.476185
13.581667	0.1	0.473089
13.583333	0.1	0.469694
13.585000	0.1	0.466849
13.586667	0.1	0.465275
13.588333	0.1	0.465428
13.590000	0.1	0.466881
13.591667	0.1	0.468660
13.593333	0.1	0.470066
13.595000	0.1	0.470779
13.596667	0.1	0.470951
13.598333	0.1	0.471300
13.600000	0.1	0.472171
13.601667	0.1	0.473009
13.603333	0.1	0.473554
13.605000	0.1	0.474388
13.606667	0.1	0.475673
13.608333	0.1	0.476716
13.610000	0.1	0.477023
13.611667	0.1	0.476856
13.613333	0.1	0.476833
13.615000	0.1	0.477373
13.616667	0.1	0.478318
13.618333	0.1	0.479310
13.620000	0.1	0.480548
13.621667	0.1	0.482611
13.623333	0.1	0.485266
13.625000	0.1	0.487235
13.626667	0.1	0.487654
13.628333	0.1	0.487138
13.630000	0.1	0.487003
13.631667	0.1	0.488102
13.633333	0.1	0.490593
13.635000	0.1	0.494295
13.636667	0.1	0.498905
13.638333	0.1	0.503799
13.640000	0.1	0.507785
13.641667	0.1	0.509559
13.643333	0.1	0.508553
13.645000	0.1	0.505210
13.646667	0.1	0.500688
13.648333	0.1	0.496400
13.650000	0.1	0.493317
13.651667	0.1	0.491743
13.653333	0.1	0.491836
13.655000	0.1	0.493517
13.656667	0.1	0.496185
13.658333	0.1	0.499506
13.660000	0.1	0.503571
13.661667	0.1	0.507757
13.663333	0.1	0.510775
13.665000	0.1	0.512102
13.666667	0.1	0.512158
13.668333	0.1	0.511208
13.670000	0.1	0.509229
13.671667	0.1	0.506975
13.673333	0.1	0.505904
13.675000	0.1	0.506896
13.676667	0.1	0.509936
13.678333	0.1	0.514528
13.680000	0.1	0.519557
13.681667	0.1	0.523683
13.683333	0.1	0.526295
13.685000	0.1	0.527399
13.686667	0.1	0.526980
13.688333	0.1	0.525187
13.690000	0.1	0.522919
13.691667	0.1	0.521583
13.693333	0.1	0.521755
13.695000	0.1	0.522528
13.696667	0.1	0.522630
13.698333	0.1	0.521643
13.700000	0.1	0.520195
13.701667	0.1	0.519129
13.703333	0.1	0.518397
13.705000	0.1	0.517052
13.706667	0.1	0.514495
13.708333	0.1	0.511291
13.710000	0.1	0.508660
13.711667	0.1	0.507589
13.713333	0.1	0.508465
13.715000	0.1	0.510882
13.716667	0.1	0.513438
13.718333	0.1	0.514467
13.720000	0.1	0.513485
13.721667	0.1	0.511287
13.723333	0.1	0.508842
13.725000	0.1	0.506714
13.726667	0.1	0.505229
13.728333	0.1	0.504493
13.730000	0.1	0.504241
13.731667	0.1	0.504004
13.733333	0.1	0.503422
13.735000	0.1	0.502267
13.736667	0.1	0.500511
13.738333	0.1	0.498365
13.740000	0.1	0.496148
13.741667	0.1	0.494351
13.743333	0.1	0.493662
13.745000	0.1	0.494486
13.746667	0.1	0.496232
13.748333	0.1	0.497769
13.750000	0.1	0.498709
13.751667	0.1	0.499594
13.753333	0.1	0.500544
13.755000	0.1	0.500549
13.756667	0.1	0.498514
13.758333	0.1	0.494556
13.760000	0.1	0.489783
13.761667	0.1	0.485154
13.763333	0.1	0.481200
13.765000	0.1	0.478383
13.766667	0.1	0.477047
13.768333	0.1	0.476884
13.770000	0.1	0.477131
13.771667	0.1	0.477247
13.773333	0.1	0.476874
13.775000	0.1	0.475766
13.776667	0.1	0.474150
13.778333	0.1	0.472711
13.780000	0.1	0.472083
13.781667	0.1	0.472348
13.783333	0.1	0.473140
13.785000	0.1	0.474104
13.786667	0.1	0.474970
13.788333	0.1	0.475403
13.790000	0.1	0.475347
13.791667	0.1	0.475287
13.793333	0.1	0.475561
13.795000	0.1	0.475757
13.796667	0.1	0.475314
13.798333	0.1	0.474248
13.800000	0.1	0.472772
13.801667	0.1	0.471235
13.803333	0.1	0.470341
13.805000	0.1	0.470509
13.806667	0.1	0.471338
13.808333	0.1	0.472143
13.810000	0.1	0.472413
13.811667	0.1	0.471994
13.813333	0.1	0.470998
13.815000	0.1	0.469573
13.816667	0.1	0.468167
13.818333	0.1	0.467533
13.820000	0.1	0.468013
13.821667	0.1	0.469498
13.823333	0.1	0.471934
13.825000	0.1	0.475151
13.826667	0.1	0.478295
13.828333	0.1	0.480176
13.830000	0.1	0.480507
13.831667	0.1	0.480311
13.833333	0.1	0.480670
13.835000	0.1	0.481368
13.836667	0.1	0.481349
13.838333	0.1	0.480236
13.840000	0.1	0.478826
13.841667	0.1	0.477885
13.843333	0.1	0.477126
13.845000	0.1	0.475855
13.846667	0.1	0.474043
13.848333	0.1	0.472227
13.850000	0.1	0.470574
13.851667	0.1	0.468562
13.853333	0.1	0.465852
13.855000	0.1	0.463212
13.856667	0.1	0.461945
13.858333	0.1	0.462173
13.860000	0.1	0.462583
13.861667	0.1	0.462020
13.863333	0.1	0.460544
13.865000	0.1	0.458695
13.866667	0.1	0.456767
13.868333	0.1	0.455151
13.870000	0.1	0.454402
13.871667	0.1	0.454271
13.873333	0.1	0.453927
13.875000	0.1	0.453442
13.876667	0.1	0.453782
13.878333	0.1	0.455328
13.880000	0.1	0.457400
13.881667	0.1	0.459044
13.883333	0.1	0.459771
13.885000	0.1	0.459747
13.886667	0.1	0.459556
13.888333	0.1	0.459752
13.890000	0.1	0.460581
13.891667	0.1	0.461745
13.893333	0.1	0.462821
13.895000	0.1	0.463873
13.896667	0.1	0.465391
13.898333	0.1	0.467775
13.900000	0.1	0.471049
13.901667	0.1	0.474830
13.903333	0.1	0.478337
13.905000	0.1	0.480609
13.906667	0.1	0.481037
13.908333	0.1	0.479948
13.910000	0.1	0.478430
13.911667	0.1	0.477540
13.913333	0.1	0.477396
13.915000	0.1	0.477326
13.916667	0.1	0.477023
13.918333	0.1	0.477144
13.920000	0.1	0.478132
13.921667	0.1	0.479068
13.923333	0.1	0.478704
13.925000	0.1	0.477005
13.926667	0.1	0.474914
13.928333	0.1	0.473177
13.930000	0.1	0.472181
13.931667	0.1	0.472553
13.933333	0.1	0.474737
13.935000	0.1	0.478118
13.936667	0.1	0.481191
13.938333	0.1	0.482509
13.940000	0.1	0.481801
13.941667	0.1	0.480395
13.943333	0.1	0.479831
13.945000	0.1	0.480409
13.946667	0.1	0.481457
13.948333	0.1	0.482392
13.950000	0.1	0.482937
13.951667	0.1	0.482965
13.953333	0.1	0.482537
13.955000	0.1	0.481918
13.956667	0.1	0.481275
13.958333	0.1	0.480423
13.960000	0.1	0.479184
13.961667	0.1	0.477987
13.963333	0.1	0.477722
13.965000	0.1	0.478579
13.966667	0.1	0.479547
13.968333	0.1	0.479547
13.970000	0.1	0.478337
13.971667	0.1	0.476167
13.973333	0.1	0.473452
13.975000	0.1	0.471100
13.976667	0.1	0.470220
13.978333	0.1	0.470863
13.980000	0.1	0.471924
13.981667	0.1	0.472632
13.983333	0.1	0.473135
13.985000	0.1	0.473624
13.986667	0.1	0.473685
13.988333	0.1	0.472860
13.990000	0.1	0.471207
13.991667	0.1	0.468814
13.993333	0.1	0.465717
13.995000	0.1	0.462830
13.996667	0.1	0.461494
13.998333	0.1	0.461880
14.000000	0.1	0.462732
14.001667	0.1	0.462574
14.003333	0.1	0.461144
14.005000	0.1	0.459440
14.006667	0.1	0.458048
14.008333	0.1	0.456292
14.010000	0.1	0.453452
14.011667	0.1	0.449885
14.013333	0.1	0.446569
14.015000	0.1	0.443999
14.016667	0.1	0.442294
14.018333	0.1	0.441894
14.020000	0.1	0.442932
14.021667	0.1	0.444753
14.023333	0.1	0.446718
14.025000	0.1	0.448860
14.026667	0.1	0.451026
14.028333	0.1	0.452087
14.030000	0.1	0.450718
14.031667	0.1	0.447072
14.033333	0.1	0.442788
14.035000	0.1	0.439477
14.036667	0.1	0.437726
14.038333	0.1	0.437028
14.040000	0.1	0.436124
14.041667	0.1	0.434113
14.043333	0.1	0.431468
14.045000	0.1	0.429591
14.046667	0.1	0.429284
14.048333	0.1	0.430122
14.050000	0.1	0.431021
14.051667	0.1	0.431309
14.053333	0.1	0.431221
14.055000	0.1	0.431198
14.056667	0.1	0.431254
14.058333	0.1	0.431403
14.060000	0.1	0.432106
14.061667	0.1	0.433908
14.063333	0.1	0.436688
14.065000	0.1	0.439272
14.066667	0.1	0.440301
14.068333	0.1	0.439566
14.070000	0.1	0.438122
14.071667	0.1	0.437396
14.073333	0.1	0.438215
14.075000	0.1	0.440334
14.076667	0.1	0.442984
14.078333	0.1	0.445778
14.080000	0.1	0.448632
14.081667	0.1	0.451142
14.083333	0.1	0.452613
14.085000	0.1	0.452623
14.086667	0.1	0.451715
14.088333	0.1	0.451538
14.090000	0.1	0.453494
14.091667	0.1	0.457359
14.093333	0.1	0.461782
14.095000	0.1	0.465508
14.096667	0.1	0.467971
14.098333	0.1	0.469130
14.100000	0.1	0.468921
14.101667	0.1	0.467119
14.103333	0.1	0.463785
14.105000	0.1	0.459733
14.106667	0.1	0.456325
14.108333	0.1	0.454374
14.110000	0.1	0.453694
14.111667	0.1	0.453950
14.113333	0.1	0.455128
14.115000	0.1	0.456916
14.116667	0.1	0.458444
14.118333	0.1	0.459175
14.120000	0.1	0.459636
14.121667	0.1	0.460520
14.123333	0.1	0.461708
14.125000	0.1	0.462695
14.126667	0.1	0.463389
14.128333	0.1	0.464087
14.130000	0.1	0.465005
14.131667	0.1	0.466318
14.133333	0.1	0.468339
14.135000	0.1	0.471184
14.136667	0.1	0.474481
14.138333	0.1	0.477424
14.140000	0.1	0.479263
14.141667	0.1	0.479892
14.143333	0.1	0.479924
14.145000	0.1	0.480283
14.146667	0.1	0.481461
14.148333	0.1	0.483091
14.150000	0.1	0.484358
14.151667	0.1	0.484972
14.153333	0.1	0.485484
14.155000	0.1	0.486467
14.156667	0.1	0.487776
14.158333	0.1	0.488972
14.160000	0.1	0.490118
14.161667	0.1	0.491794
14.163333	0.1	0.494360
14.165000	0.1	0.497187
14.166667	0.1	0.498849
14.168333	0.1	0.498532
14.170000	0.1	0.496828
14.171667	0.1	0.494998
14.173333	0.1	0.494067
14.175000	0.1	0.494556
14.176667	0.1	0.496255
14.178333	0.1	0.498598
14.180000	0.1	0.501419
14.181667	0.1	0.504791
14.183333	0.1	0.508260
14.185000	0.1	0.510742
14.186667	0.1	0.510928
14.188333	0.1	0.508232
14.190000	0.1	0.503487
14.191667	0.1	0.498304
14.193333	0.1	0.494132
14.195000	0.1	0.491920
14.196667	0.1	0.492036
14.198333	0.1	0.494104
14.200000	0.1	0.496893
14.201667	0.1	0.498649
14.203333	0.1	0.498402
14.205000	0.1	0.496861
14.206667	0.1	0.495599
14.208333	0.1	0.495482
14.210000	0.1	0.496199
14.211667	0.1	0.497014
14.213333	0.1	0.497499
14.215000	0.1	0.497559
14.216667	0.1	0.497275
14.218333	0.1	0.496912
14.220000	0.1	0.496656
14.221667	0.1	0.496348
14.223333	0.1	0.495878
14.225000	0.1	0.495417
14.226667	0.1	0.494779
14.228333	0.1	0.493680
14.230000	0.1	0.492805
14.231667	0.1	0.493419
14.233333	0.1	0.495920
14.235000	0.1	0.499315
14.236667	0.1	0.502057
14.238333	0.1	0.503156
14.240000	0.1	0.502802
14.241667	0.1	0.501941
14.243333	0.1	0.501219
14.245000	0.1	0.500488
14.246667	0.1	0.499249
14.248333	0.1	0.497131
14.250000	0.1	0.494001
14.251667	0.1	0.489978
14.253333	0.1	0.485638
14.255000	0.1	0.482043
14.256667	0.1	0.480334
14.258333	0.1	0.481158
14.260000	0.1	0.484353
14.261667	0.1	0.488847
14.263333	0.1	0.492958
14.265000	0.1	0.495263
14.266667	0.1	0.495533
14.268333	0.1	0.494714
14.270000	0.1	0.493829
14.271667	0.1	0.493121
14.273333	0.1	0.492120
14.275000	0.1	0.490267
14.276667	0.1	0.487557
14.278333	0.1	0.484576
14.280000	0.1	0.481931
14.281667	0.1	0.480139
14.283333	0.1	0.479366
14.285000	0.1	0.479128
14.286667	0.1	0.478597
14.288333	0.1	0.477508
14.290000	0.1	0.476278
14.291667	0.1	0.475426
14.293333	0.1	0.475333
14.295000	0.1	0.475976
14.296667	0.1	0.476739
14.298333	0.1	0.477047
14.300000	0.1	0.476921
14.301667	0.1	0.476767
14.303333	0.1	0.476870
14.305000	0.1	0.477415
14.306667	0.1	0.478816
14.308333	0.1	0.481308
14.310000	0.1	0.484157
14.311667	0.1	0.485801
14.313333	0.1	0.484982
14.315000	0.1	0.481806
14.316667	0.1	0.477778
14.318333	0.1	0.474798
14.320000	0.1	0.473927
14.321667	0.1	0.475063
14.323333	0.1	0.477536
14.325000	0.1	0.480302
14.326667	0.1	0.481787
14.328333	0.1	0.480893
14.330000	0.1	0.478434
14.331667	0.1	0.476753
14.333333	0.1	0.477605
14.335000	0.1	0.480507
14.336667	0.1	0.483315
14.338333	0.1	0.484637
14.340000	0.1	0.485014
14.341667	0.1	0.485252
14.343333	0.1	0.484949
14.345000	0.1	0.483561
14.346667	0.1	0.481703
14.348333	0.1	0.480642
14.350000	0.1	0.480963
14.351667	0.1	0.482332
14.353333	0.1	0.484409
14.355000	0.1	0.486979
14.356667	0.1	0.489331
14.358333	0.1	0.490607
14.360000	0.1	0.490895
14.361667	0.1	0.491245
14.363333	0.1	0.492507
14.365000	0.1	0.494588
14.366667	0.1	0.497052
14.368333	0.1	0.499901
14.370000	0.1	0.503547
14.371667	0.1	0.508134
14.373333	0.1	0.513187
14.375000	0.1	0.517624
14.376667	0.1	0.520064
14.378333	0.1	0.519683
14.380000	0.1	0.517126
14.381667	0.1	0.514253
14.383333	0.1	0.512912
14.385000	0.1	0.513853
14.386667	0.1	0.516451
14.388333	0.1	0.519543
14.390000	0.1	0.522397
14.391667	0.1	0.524791
14.393333	0.1	0.526849
14.395000	0.1	0.529005
14.396667	0.1	0.531571
14.398333	0.1	0.534258
14.400000	0.1	0.536442
14.401667	0.1	0.537634
14.403333	0.1	0.537555
14.405000	0.1	0.536409
14.406667	0.1	0.535445
14.408333	0.1	0.536335
14.410000	0.1	0.539422
14.411667	0.1	0.543473
14.413333	0.1	0.546873
14.415000	0.1	0.548381
14.416667	0.1	0.547594
14.418333	0.1	0.545294
14.420000	0.1	0.542854
14.421667	0.1	0.541718
14.423333	0.1	0.542956
14.425000	0.1	0.546635
14.426667	0.1	0.551869
14.428333	0.1	0.557643
14.430000	0.1	0.563171
14.431667	0.1	0.567599
14.433333	0.1	0.570207
14.435000	0.1	0.570975
14.436667	0.1	0.570752
14.438333	0.1	0.570449
14.440000	0.1	0.570035
14.441667	0.1	0.568950
14.443333	0.1	0.567348
14.445000	0.1	0.566198
14.446667	0.1	0.566342
14.448333	0.1	0.567995
14.450000	0.1	0.570770
14.451667	0.1	0.573592
14.453333	0.1	0.574994
14.455000	0.1	0.574519
14.456667	0.1	0.573387
14.458333	0.1	0.573043
14.460000	0.1	0.573550
14.461667	0.1	0.573988
14.463333	0.1	0.574132
14.465000	0.1	0.574933
14.466667	0.1	0.576857
14.468333	0.1	0.579008
14.470000	0.1	0.580293
14.471667	0.1	0.580638
14.473333	0.1	0.580866
14.475000	0.1	0.581774
14.476667	0.1	0.583557
14.478333	0.1	0.585807
14.480000	0.1	0.587762
14.481667	0.1	0.588745
14.483333	0.1	0.588656
14.485000	0.1	0.588018
14.486667	0.1	0.587553
14.488333	0.1	0.587511
14.490000	0.1	0.587488
14.491667	0.1	0.587055
14.493333	0.1	0.586356
14.495000	0.1	0.585997
14.496667	0.1	0.586021
14.498333	0.1	0.585350
14.500000	0.1	0.583031
14.501667	0.1	0.579390
14.503333	0.1	0.575758
14.505000	0.1	0.573550
14.506667	0.1	0.573373
14.508333	0.1	0.574500
14.510000	0.1	0.575464
14.511667	0.1	0.575259
14.513333	0.1	0.573918
14.515000	0.1	0.572186
14.516667	0.1	0.570570
14.518333	0.1	0.569043
14.520000	0.1	0.567706
14.521667	0.1	0.566761
14.523333	0.1	0.566053
14.525000	0.1	0.565541
14.526667	0.1	0.565690
14.528333	0.1	0.566905
14.530000	0.1	0.568894
14.531667	0.1	0.570850
14.533333	0.1	0.572437
14.535000	0.1	0.573946
14.536667	0.1	0.575311
14.538333	0.1	0.575786
14.540000	0.1	0.574845
14.541667	0.1	0.572535
14.543333	0.1	0.569103
14.545000	0.1	0.565089
14.546667	0.1	0.561913
14.548333	0.1	0.561359
14.550000	0.1	0.563893
14.551667	0.1	0.567976
14.553333	0.1	0.571408
14.555000	0.1	0.572829
14.556667	0.1	0.572521
14.558333	0.1	0.572205
14.560000	0.1	0.573280
14.561667	0.1	0.575227
14.563333	0.1	0.576493
14.565000	0.1	0.576456
14.566667	0.1	0.575683
14.568333	0.1	0.574887
14.570000	0.1	0.574505
14.571667	0.1	0.574808
14.573333	0.1	0.575776
14.575000	0.1	0.576973
14.576667	0.1	0.577443
14.578333	0.1	0.576144
14.580000	0.1	0.572982
14.581667	0.1	0.569159
14.583333	0.1	0.566184
14.585000	0.1	0.564884
14.586667	0.1	0.565182
14.588333	0.1	0.566281
14.590000	0.1	0.567310
14.591667	0.1	0.567883
14.593333	0.1	0.568223
14.595000	0.1	0.569010
14.596667	0.1	0.570379
14.598333	0.1	0.571511
14.600000	0.1	0.571990
14.601667	0.1	0.572354
14.603333	0.1	0.572996
14.605000	0.1	0.574160
14.606667	0.1	0.576465
14.608333	0.1	0.580125
14.610000	0.1	0.584330
14.611667	0.1	0.588074
14.613333	0.1	0.590910
14.615000	0.1	0.592838
14.616667	0.1	0.594137
14.618333	0.1	0.595250
14.620000	0.1	0.596265
14.621667	0.1	0.596563
14.623333	0.1	0.595837
14.625000	0.1	0.595283
14.626667	0.1	0.596689
14.628333	0.1	0.600223
14.630000	0.1	0.603902
14.631667	0.1	0.605397
14.633333	0.1	0.603930
14.635000	0.1	0.600452
14.636667	0.1	0.596563
14.638333	0.1	0.593769
14.640000	0.1	0.593029
14.641667	0.1	0.594109
14.643333	0.1	0.595818
14.645000	0.1	0.597355
14.646667	0.1	0.598938
14.648333	0.1	0.600736
14.650000	0.1	0.601960
14.651667	0.1	0.601648
14.653333	0.1	0.600019
14.655000	0.1	0.598514
14.656667	0.1	0.598324
14.658333	0.1	0.599241
14.660000	0.1	0.600358
14.661667	0.1	0.601327
14.663333	0.1	0.602482
14.665000	0.1	0.603935
14.666667	0.1	0.605118
14.668333	0.1	0.605243
14.670000	0.1	0.604191
14.671667	0.1	0.602743
14.673333	0.1	0.601714
14.675000	0.1	0.601099
14.676667	0.1	0.600382
14.678333	0.1	0.599483
14.680000	0.1	0.598980
14.681667	0.1	0.599436
14.683333	0.1	0.601066
14.685000	0.1	0.603870
14.686667	0.1	0.607232
14.688333	0.1	0.609602
14.690000	0.1	0.609537
14.691667	0.1	0.607031
14.693333	0.1	0.603553
14.695000	0.1	0.600978
14.696667	0.1	0.600680
14.698333	0.1	0.602831
14.700000	0.1	0.606370
14.701667	0.1	0.609756
14.703333	0.1	0.611818
14.705000	0.1	0.612275
14.706667	0.1	0.611753
14.708333	0.1	0.611413
14.710000	0.1	0.612303
14.711667	0.1	0.614692
14.713333	0.1	0.617765
14.715000	0.1	0.620335
14.716667	0.1	0.621742
14.718333	0.1	0.621821
14.720000	0.1	0.620666
14.721667	0.1	0.618920
14.723333	0.1	0.617667
14.725000	0.1	0.617267
14.726667	0.1	0.616908
14.728333	0.1	0.615735
14.730000	0.1	0.613425
14.731667	0.1	0.609853
14.733333	0.1	0.605448
14.735000	0.1	0.601453
14.736667	0.1	0.598906
14.738333	0.1	0.597998
14.740000	0.1	0.598440
14.741667	0.1	0.599772
14.743333	0.1	0.601048
14.745000	0.1	0.601332
14.746667	0.1	0.600703
14.748333	0.1	0.599944
14.750000	0.1	0.599492
14.751667	0.1	0.599385
14.753333	0.1	0.599343
14.755000	0.1	0.598859
14.756667	0.1	0.597918
14.758333	0.1	0.597257
14.760000	0.1	0.597499
14.761667	0.1	0.598310
14.763333	0.1	0.598435
14.765000	0.1	0.596973
14.766667	0.1	0.594556
14.768333	0.1	0.592642
14.770000	0.1	0.591874
14.771667	0.1	0.591725
14.773333	0.1	0.591511
14.775000	0.1	0.591176
14.776667	0.1	0.590892
14.778333	0.1	0.590361
14.780000	0.1	0.589155
14.781667	0.1	0.587408
14.783333	0.1	0.585578
14.785000	0.1	0.583818
14.786667	0.1	0.582100
14.788333	0.1	0.580647
14.790000	0.1	0.580060
14.791667	0.1	0.580945
14.793333	0.1	0.583376
14.795000	0.1	0.586743
14.796667	0.1	0.589765
14.798333	0.1	0.591273
14.800000	0.1	0.591264
14.801667	0.1	0.590701
14.803333	0.1	0.590435
14.805000	0.1	0.590491
14.806667	0.1	0.590291
14.808333	0.1	0.589564
14.810000	0.1	0.588805
14.811667	0.1	0.588587
14.813333	0.1	0.588843
14.815000	0.1	0.589034
14.816667	0.1	0.588573
14.818333	0.1	0.587502
14.820000	0.1	0.586733
14.821667	0.1	0.587064
14.823333	0.1	0.588219
14.825000	0.1	0.589294
14.826667	0.1	0.589560
14.828333	0.1	0.588992
14.830000	0.1	0.588349
14.831667	0.1	0.588587
14.833333	0.1	0.589984
14.835000	0.1	0.592130
14.836667	0.1	0.594417
14.838333	0.1	0.596326
14.840000	0.1	0.597588
14.841667	0.1	0.598384
14.843333	0.1	0.599446
14.845000	0.1	0.601681
14.846667	0.1	0.605239
14.848333	0.1	0.608759
14.850000	0.1	0.610235
14.851667	0.1	0.608666
14.853333	0.1	0.604931
14.855000	0.1	0.601201
14.856667	0.1	0.599339
14.858333	0.1	0.599814
14.860000	0.1	0.601918
14.861667	0.1	0.604503
14.863333	0.1	0.606556
14.865000	0.1	0.607930
14.866667	0.1	0.609453
14.868333	0.1	0.611898
14.870000	0.1	0.615376
14.871667	0.1	0.619623
14.873333	0.1	0.624489
14.875000	0.1	0.629737
14.876667	0.1	0.634622
14.878333	0.1	0.638170
14.880000	0.1	0.639823
14.881667	0.1	0.640163
14.883333	0.1	0.640419
14.885000	0.1	0.641025
14.886667	0.1	0.641546
14.888333	0.1	0.641774
14.890000	0.1	0.641844
14.891667	0.1	0.641923
14.893333	0.1	0.642389
14.895000	0.1	0.644005
14.896667	0.1	0.647176
14.898333	0.1	0.651330
14.900000	0.1	0.655148
14.901667	0.1	0.657672
14.903333	0.1	0.659521
14.905000	0.1	0.662152
14.906667	0.1	0.666142
14.908333	0.1	0.670836
14.910000	0.1	0.675339
14.911667	0.1	0.678911
14.913333	0.1	0.680592
14.915000	0.1	0.679833
14.916667	0.1	0.677607
14.918333	0.1	0.675735
14.920000	0.1	0.675479
14.921667	0.1	0.677481
14.923333	0.1	0.681789
14.925000	0.1	0.687102
14.926667	0.1	0.690753
14.928333	0.1	0.690306
14.930000	0.1	0.685817
14.931667	0.1	0.680466
14.933333	0.1	0.678161
14.935000	0.1	0.680475
14.936667	0.1	0.686166
14.938333	0.1	0.692545
14.940000	0.1	0.697183
14.941667	0.1	0.699041
14.943333	0.1	0.698757
14.945000	0.1	0.697826
14.946667	0.1	0.697458
14.948333	0.1	0.698096
14.950000	0.1	0.699670
14.951667	0.1	0.702040
14.953333	0.1	0.705016
14.955000	0.1	0.708029
14.956667	0.1	0.710231
14.958333	0.1	0.711391
14.960000	0.1	0.712061
14.961667	0.1	0.712597
14.963333	0.1	0.712695
14.965000	0.1	0.712113
14.966667	0.1	0.711023
14.968333	0.1	0.709416
14.970000	0.1	0.706734
14.971667	0.1	0.703083
14.973333	0.1	0.699842
14.975000	0.1	0.698366
14.976667	0.1	0.698473
14.978333	0.1	0.698646
14.980000	0.1	0.697533
14.981667	0.1	0.695125
14.983333	0.1	0.692392
14.985000	0.1	0.690361
14.986667	0.1	0.689621
14.988333	0.1	0.690189
14.990000	0.1	0.691842
14.991667	0.1	0.694282
14.993333	0.1	0.696676
14.995000	0.1	0.697700
14.996667	0.1	0.696578
14.998333	0.1	0.693328
15.000000	0.1	0.688517
15.001667	0.1	0.683297
15.003333	0.1	0.679134
15.005000	0.1	0.676732
15.006667	0.1	0.675293
15.008333	0.1	0.673328
15.010000	0.1	0.670291
15.011667	0.1	0.666981
15.013333	0.1	0.664443
15.015000	0.1	0.663274
15.016667	0.1	0.663889
15.018333	0.1	0.666408
15.020000	0.1	0.669695
15.021667	0.1	0.671786
15.023333	0.1	0.671586
15.025000	0.1	0.669700
15.026667	0.1	0.667768
15.028333	0.1	0.667172
15.030000	0.1	0.667968
15.031667	0.1	0.668801
15.033333	0.1	0.668112
15.035000	0.1	0.665346
15.036667	0.1	0.661085
15.038333	0.1	0.656573
15.040000	0.1	0.653300
15.041667	0.1	0.652382
15.043333	0.1	0.653714
15.045000	0.1	0.656121
15.046667	0.1	0.658385
15.048333	0.1	0.659800
15.050000	0.1	0.659907
15.051667	0.1	0.658366
15.053333	0.1	0.655116
15.055000	0.1	0.650594
15.056667	0.1	0.645826
15.058333	0.1	0.642268
15.060000	0.1	0.641253
15.061667	0.1	0.643232
15.063333	0.1	0.647102
15.065000	0.1	0.650669
15.066667	0.1	0.652014
15.068333	0.1	0.650431
15.070000	0.1	0.646575
15.071667	0.1	0.642184
15.073333	0.1	0.638971
15.075000	0.1	0.637406
15.076667	0.1	0.637039
15.078333	0.1	0.637420
15.080000	0.1	0.638305
15.081667	0.1	0.639418
15.083333	0.1	0.640745
15.085000	0.1	0.642734
15.086667	0.1	0.645351
15.088333	0.1	0.647781
15.090000	0.1	0.649383
15.091667	0.1	0.650208
15.093333	0.1	0.650613
15.095000	0.1	0.651213
15.096667	0.1	0.652806
15.098333	0.1	0.655786
15.100000	0.1	0.659982
15.101667	0.1	0.664843
15.103333	0.1	0.669272
15.105000	0.1	0.671949
15.106667	0.1	0.672452
15.108333	0.1	0.671539
15.110000	0.1	0.670222
15.111667	0.1	0.669104
15.113333	0.1	0.668555
15.115000	0.1	0.669053
15.116667	0.1	0.671120
15.118333	0.1	0.674818
15.120000	0.1	0.679553
15.121667	0.1	0.684238
15.123333	0.1	0.687712
15.125000	0.1	0.689635
15.126667	0.1	0.690822
15.128333	0.1	0.692117
15.130000	0.1	0.693407
15.131667	0.1	0.694110
15.133333	0.1	0.694003
15.135000	0.1	0.693388
15.136667	0.1	0.692816
15.138333	0.1	0.692485
15.140000	0.1	0.691931
15.141667	0.1	0.690762
15.143333	0.1	0.689421
15.145000	0.1	0.688769
15.146667	0.1	0.689384
15.148333	0.1	0.691274
15.150000	0.1	0.694073
15.151667	0.1	0.697472
15.153333	0.1	0.701379
15.155000	0.1	0.705598
15.156667	0.1	0.709663
15.158333	0.1	0.713202
15.160000	0.1	0.715898
15.161667	0.1	0.717370
15.163333	0.1	0.717444
15.165000	0.1	0.716629
15.166667	0.1	0.715689
15.168333	0.1	0.714799
15.170000	0.1	0.713472
15.171667	0.1	0.711624
15.173333	0.1	0.710138
15.175000	0.1	0.709994
15.176667	0.1	0.711209
15.178333	0.1	0.712713
15.180000	0.1	0.713463
15.181667	0.1	0.713794
15.183333	0.1	0.715177
15.185000	0.1	0.718380
15.186667	0.1	0.722674
15.188333	0.1	0.726939
15.190000	0.1	0.730678
15.191667	0.1	0.733747
15.193333	0.1	0.735954
15.195000	0.1	0.737063
15.196667	0.1	0.736816
15.198333	0.1	0.735079
15.200000	0.1	0.732518
15.201667	0.1	0.730460
15.203333	0.1	0.729626
15.205000	0.1	0.729975
15.206667	0.1	0.731722
15.208333	0.1	0.735163
15.210000	0.1	0.739503
15.211667	0.1	0.743014
15.213333	0.1	0.744802
15.215000	0.1	0.745333
15.216667	0.1	0.745384
15.218333	0.1	0.745510
15.220000	0.1	0.746050
15.221667	0.1	0.746977
15.223333	0.1	0.747857
15.225000	0.1	0.747871
15.226667	0.1	0.746255
15.228333	0.1	0.743079
15.230000	0.1	0.739284
15.231667	0.1	0.735815
15.233333	0.1	0.733053
15.235000	0.1	0.731051
15.236667	0.1	0.729715
15.238333	0.1	0.728676
15.240000	0.1	0.727791
15.241667	0.1	0.727554
15.243333	0.1	0.728262
15.245000	0.1	0.729272
15.246667	0.1	0.729486
15.248333	0.1	0.728215
15.250000	0.1	0.725682
15.251667	0.1	0.722492
15.253333	0.1	0.718995
15.255000	0.1	0.715670
15.256667	0.1	0.713258
15.258333	0.1	0.712397
15.260000	0.1	0.713351
15.261667	0.1	0.715796
15.263333	0.1	0.718804
15.265000	0.1	0.721156
15.266667	0.1	0.722045
15.268333	0.1	0.721794
15.270000	0.1	0.721561
15.271667	0.1	0.722138
15.273333	0.1	0.723051
15.275000	0.1	0.723042
15.276667	0.1	0.721789
15.278333	0.1	0.720522
15.280000	0.1	0.720434
15.281667	0.1	0.721640
15.283333	0.1	0.723726
15.285000	0.1	0.725980
15.286667	0.1	0.727102
15.288333	0.1	0.725864
15.290000	0.1	0.722357
15.291667	0.1	0.718231
15.293333	0.1	0.715437
15.295000	0.1	0.714939
15.296667	0.1	0.716262
15.298333	0.1	0.718082
15.300000	0.1	0.719251
15.301667	0.1	0.719470
15.303333	0.1	0.719312
15.305000	0.1	0.719693
15.306667	0.1	0.721202
15.308333	0.1	0.723600
15.310000	0.1	0.725966
15.311667	0.1	0.727628
15.313333	0.1	0.728504
15.315000	0.1	0.728387
15.316667	0.1	0.727167
15.318333	0.1	0.725449
15.320000	0.1	0.723908
15.321667	0.1	0.722413
15.323333	0.1	0.720518
15.325000	0.1	0.718217
15.326667	0.1	0.716117
15.328333	0.1	0.715177
15.330000	0.1	0.716303
15.331667	0.1	0.719381
15.333333	0.1	0.722995
15.335000	0.1	0.725961
15.336667	0.1	0.728322
15.338333	0.1	0.730329
15.340000	0.1	0.731554
15.341667	0.1	0.731512
15.343333	0.1	0.730297
15.345000	0.1	0.728429
15.346667	0.1	0.726581
15.348333	0.1	0.725528
15.350000	0.1	0.725850
15.351667	0.1	0.727694
15.353333	0.1	0.730911
15.355000	0.1	0.734953
15.356667	0.1	0.738860
15.358333	0.1	0.741910
15.360000	0.1	0.744285
15.361667	0.1	0.746776
15.363333	0.1	0.749556
15.365000	0.1	0.751638
15.366667	0.1	0.751899
15.368333	0.1	0.750669
15.370000	0.1	0.749584
15.371667	0.1	0.749715
15.373333	0.1	0.750558
15.375000	0.1	0.751186
15.376667	0.1	0.751582
15.378333	0.1	0.752490
15.380000	0.1	0.754474
15.381667	0.1	0.757463
15.383333	0.1	0.760872
15.385000	0.1	0.764010
15.386667	0.1	0.766874
15.388333	0.1	0.770078
15.390000	0.1	0.773454
15.391667	0.1	0.775829
15.393333	0.1	0.776532
15.395000	0.1	0.776206
15.396667	0.1	0.775889
15.398333	0.1	0.776146
15.400000	0.1	0.776895
15.401667	0.1	0.777715
15.403333	0.1	0.778376
15.405000	0.1	0.779103
15.406667	0.1	0.780141
15.408333	0.1	0.781370
15.410000	0.1	0.782432
15.411667	0.1	0.783177
15.413333	0.1	0.784067
15.415000	0.1	0.785668
15.416667	0.1	0.787596
15.418333	0.1	0.788658
15.420000	0.1	0.788514
15.421667	0.1	0.788276
15.423333	0.1	0.789305
15.425000	0.1	0.792011
15.426667	0.1	0.795950
15.428333	0.1	0.800546
15.430000	0.1	0.805343
15.431667	0.1	0.809599
15.433333	0.1	0.812374
15.435000	0.1	0.813319
15.436667	0.1	0.813087
15.438333	0.1	0.812560
15.440000	0.1	0.812109
15.441667	0.1	0.811969
15.443333	0.1	0.812728
15.445000	0.1	0.814619
15.446667	0.1	0.817161
15.448333	0.1	0.820025
15.450000	0.1	0.823354
15.451667	0.1	0.826819
15.453333	0.1	0.829361
15.455000	0.1	0.830516
15.456667	0.1	0.831042
15.458333	0.1	0.831783
15.460000	0.1	0.832840
15.461667	0.1	0.834363
15.463333	0.1	0.836854
15.465000	0.1	0.840239
15.466667	0.1	0.843666
15.468333	0.1	0.846218
15.470000	0.1	0.847410
15.471667	0.1	0.847545
15.473333	0.1	0.847434
15.475000	0.1	0.847620
15.476667	0.1	0.848318
15.478333	0.1	0.849441
15.480000	0.1	0.850428
15.481667	0.1	0.850963
15.483333	0.1	0.851750
15.485000	0.1	0.853934
15.486667	0.1	0.857613
15.488333	0.1	0.861501
15.490000	0.1	0.864179
15.491667	0.1	0.865143
15.493333	0.1	0.864756
15.495000	0.1	0.864211
15.496667	0.1	0.865115
15.498333	0.1	0.868198
15.500000	0.1	0.872570
15.501667	0.1	0.876570
15.503333	0.1	0.879099
15.505000	0.1	0.880198
15.506667	0.1	0.880621
15.508333	0.1	0.881180
15.510000	0.1	0.882209
15.511667	0.1	0.883644
15.513333	0.1	0.885576
15.515000	0.1	0.888500
15.516667	0.1	0.892910
15.518333	0.1	0.898601
15.520000	0.1	0.904556
15.521667	0.1	0.909748
15.523333	0.1	0.913716
15.525000	0.1	0.916319
15.526667	0.1	0.917814
15.528333	0.1	0.919020
15.530000	0.1	0.920687
15.531667	0.1	0.922796
15.533333	0.1	0.924761
15.535000	0.1	0.926419
15.536667	0.1	0.928482
15.538333	0.1	0.931690
15.540000	0.1	0.936226
15.541667	0.1	0.941758
15.543333	0.1	0.947635
15.545000	0.1	0.952957
15.546667	0.1	0.956934
15.548333	0.1	0.959635
15.550000	0.1	0.962201
15.551667	0.1	0.965679
15.553333	0.1	0.969851
15.555000	0.1	0.973861
15.556667	0.1	0.977358
15.558333	0.1	0.980562
15.560000	0.1	0.983751
15.561667	0.1	0.986904
15.563333	0.1	0.989842
15.565000	0.1	0.992822
15.566667	0.1	0.996320
15.568333	0.1	1.000301
15.570000	0.1	1.004082
15.571667	0.1	1.006699
15.573333	0.1	1.007421
15.575000	0.1	1.006448
15.576667	0.1	1.004953
15.578333	0.1	1.003896
15.580000	0.1	1.003318
15.581667	0.1	1.003006
15.583333	0.1	1.002965
15.585000	0.1	1.003095
15.586667	0.1	1.003244
15.588333	0.1	1.003509
15.590000	0.1	1.003807
15.591667	0.1	1.003747
15.593333	0.1	1.002951
15.595000	0.1	1.001288
15.596667	0.1	0.999253
15.598333	0.1	0.997661
15.600000	0.1	0.996692
15.601667	0.1	0.996273
15.603333	0.1	0.996520
15.605000	0.1	0.996883
15.606667	0.1	0.995956
15.608333	0.1	0.993065
15.610000	0.1	0.989139
15.611667	0.1	0.985572
15.613333	0.1	0.983048
15.615000	0.1	0.981367
15.616667	0.1	0.979640
15.618333	0.1	0.977288
15.620000	0.1	0.974862
15.621667	0.1	0.973055
15.623333	0.1	0.971900
15.625000	0.1	0.971132
15.626667	0.1	0.970410
15.628333	0.1	0.969316
15.630000	0.1	0.967579
15.631667	0.1	0.965181
15.633333	0.1	0.962135
15.635000	0.1	0.958391
15.636667	0.1	0.954103
15.638333	0.1	0.949963
15.640000	0.1	0.947164
15.641667	0.1	0.946471
15.643333	0.1	0.947374
15.645000	0.1	0.948715
15.646667	0.1	0.949902
15.648333	0.1	0.950685
15.650000	0.1	0.950522
15.651667	0.1	0.949102
15.653333	0.1	0.946694
15.655000	0.1	0.943877
15.656667	0.1	0.941409
15.658333	0.1	0.939877
15.660000	0.1	0.939025
15.661667	0.1	0.938182
15.663333	0.1	0.937120
15.665000	0.1	0.935956
15.666667	0.1	0.934475
15.668333	0.1	0.932124
15.670000	0.1	0.928640
15.671667	0.1	0.924757
15.673333	0.1	0.921823
15.675000	0.1	0.920473
15.676667	0.1	0.920235
15.678333	0.1	0.920552
15.680000	0.1	0.920952
15.681667	0.1	0.920435
15.683333	0.1	0.918014
15.685000	0.1	0.913823
15.686667	0.1	0.909241
15.688333	0.1	0.905786
15.690000	0.1	0.903984
15.691667	0.1	0.903015
15.693333	0.1	0.901758
15.695000	0.1	0.900044
15.696667	0.1	0.898517
15.698333	0.1	0.897800
15.700000	0.1	0.898135
15.701667	0.1	0.898908
15.703333	0.1	0.898587
15.705000	0.1	0.896188
15.706667	0.1	0.892454
15.708333	0.1	0.888957
15.710000	0.1	0.886386
15.711667	0.1	0.884063
15.713333	0.1	0.880775
15.715000	0.1	0.875979
15.716667	0.1	0.870484
15.718333	0.1	0.865939
15.720000	0.1	0.863532
15.721667	0.1	0.863108
15.723333	0.1	0.863322
15.725000	0.1	0.862777
15.726667	0.1	0.861161
15.728333	0.1	0.859341
15.730000	0.1	0.858349
15.731667	0.1	0.858493
15.733333	0.1	0.859583
15.735000	0.1	0.861436
15.736667	0.1	0.863718
15.738333	0.1	0.865650
15.740000	0.1	0.866489
15.741667	0.1	0.865897
15.743333	0.1	0.863853
15.745000	0.1	0.860617
15.746667	0.1	0.856570
15.748333	0.1	0.851965
15.750000	0.1	0.847094
15.751667	0.1	0.842479
15.753333	0.1	0.838344
15.755000	0.1	0.834251
15.756667	0.1	0.829776
15.758333	0.1	0.825231
15.760000	0.1	0.821678
15.761667	0.1	0.819969
15.763333	0.1	0.819759
15.765000	0.1	0.819853
15.766667	0.1	0.819415
15.768333	0.1	0.818558
15.770000	0.1	0.818106
15.771667	0.1	0.818647
15.773333	0.1	0.819657
15.775000	0.1	0.819820
15.776667	0.1	0.818293
15.778333	0.1	0.815522
15.780000	0.1	0.812756
15.781667	0.1	0.810791
15.783333	0.1	0.809487
15.785000	0.1	0.808472
15.786667	0.1	0.807759
15.788333	0.1	0.807741
15.790000	0.1	0.808877
15.791667	0.1	0.811033
15.793333	0.1	0.813142
15.795000	0.1	0.813878
15.796667	0.1	0.812560
15.798333	0.1	0.809757
15.800000	0.1	0.807107
15.801667	0.1	0.806362
15.803333	0.1	0.808053
15.805000	0.1	0.811066
15.806667	0.1	0.813641
15.808333	0.1	0.814605
15.810000	0.1	0.814167
15.811667	0.1	0.813878
15.813333	0.1	0.815094
15.815000	0.1	0.817259
15.816667	0.1	0.818530
15.818333	0.1	0.818036
15.820000	0.1	0.816714
15.821667	0.1	0.815988
15.823333	0.1	0.816341
15.825000	0.1	0.817464
15.826667	0.1	0.819382
15.828333	0.1	0.822381
15.830000	0.1	0.826060
15.831667	0.1	0.829441
15.833333	0.1	0.831704
15.835000	0.1	0.832547
15.836667	0.1	0.832453
15.838333	0.1	0.832691
15.840000	0.1	0.834647
15.841667	0.1	0.838926
15.843333	0.1	0.844821
15.845000	0.1	0.850605
15.846667	0.1	0.854228
15.848333	0.1	0.854619
15.850000	0.1	0.852845
15.851667	0.1	0.851573
15.853333	0.1	0.852728
15.855000	0.1	0.855913
15.856667	0.1	0.859462
15.858333	0.1	0.862204
15.860000	0.1	0.864021
15.861667	0.1	0.865585
15.863333	0.1	0.867811
15.865000	0.1	0.871206
15.866667	0.1	0.875527
15.868333	0.1	0.879965
15.870000	0.1	0.883718
15.871667	0.1	0.886433
15.873333	0.1	0.888263
15.875000	0.1	0.889557
15.876667	0.1	0.890684
15.878333	0.1	0.892188
15.880000	0.1	0.894815
15.881667	0.1	0.899225
15.883333	0.1	0.905446
15.885000	0.1	0.912389
15.886667	0.1	0.918414
15.888333	0.1	0.922428
15.890000	0.1	0.924268
15.891667	0.1	0.924761
15.893333	0.1	0.925642
15.895000	0.1	0.928044
15.896667	0.1	0.931574
15.898333	0.1	0.935588
15.900000	0.1	0.940147
15.901667	0.1	0.945311
15.903333	0.1	0.950554
15.905000	0.1	0.955281
15.906667	0.1	0.959584
15.908333	0.1	0.963891
15.910000	0.1	0.967891
15.911667	0.1	0.970429
15.913333	0.1	0.970908
15.915000	0.1	0.970433
15.916667	0.1	0.971030
15.918333	0.1	0.974112
15.920000	0.1	0.979761
15.921667	0.1	0.986755
15.923333	0.1	0.993377
15.925000	0.1	0.998685
15.926667	0.1	1.002760
15.928333	0.1	1.005824
15.930000	0.1	1.007854
15.931667	0.1	1.008911
15.933333	0.1	1.009325
15.935000	0.1	1.009908
15.936667	0.1	1.011654
15.938333	0.1	1.014699
15.940000	0.1	1.018317
15.941667	0.1	1.022136
15.943333	0.1	1.026751
15.945000	0.1	1.032944
15.946667	0.1	1.040502
15.948333	0.1	1.047994
15.950000	0.1	1.053950
15.951667	0.1	1.057968
15.953333	0.1	1.060450
15.955000	0.1	1.061875
15.956667	0.1	1.062793
15.958333	0.1	1.063859
15.960000	0.1	1.065675
15.961667	0.1	1.068884
15.963333	0.1	1.073629
15.965000	0.1	1.078648
15.966667	0.1	1.082225
15.968333	0.1	1.084069
15.970000	0.1	1.085633
15.971667	0.1	1.088856
15.973333	0.1	1.094234
15.975000	0.1	1.100115
15.976667	0.1	1.104064
15.978333	0.1	1.104870
15.980000	0.1	1.103142
15.981667	0.1	1.100921
15.983333	0.1	1.100469
15.985000	0.1	1.102760
15.986667	0.1	1.107180
15.988333	0.1	1.112651
15.990000	0.1	1.118616
15.991667	0.1	1.124963
15.993333	0.1	1.131510
15.995000	0.1	1.137592
15.996667	0.1	1.142314
15.998333	0.1	1.145368
16.000000	0.1	1.147189
16.001667	0.1	1.148391
16.003333	0.1	1.149527
16.005000	0.1	1.150891
16.006667	0.1	1.152386
16.008333	0.1	1.154020
16.010000	0.1	1.156311
16.011667	0.1	1.159613
16.013333	0.1	1.163739
16.015000	0.1	1.168544
16.016667	0.1	1.173913
16.018333	0.1	1.179040
16.020000	0.1	1.182905
16.021667	0.1	1.185206
16.023333	0.1	1.186254
16.025000	0.1	1.186747
16.026667	0.1	1.187786
16.028333	0.1	1.190151
16.030000	0.1	1.193751
16.031667	0.1	1.198063
16.033333	0.1	1.202798
16.035000	0.1	1.208051
16.036667	0.1	1.214021
16.038333	0.1	1.220684
16.040000	0.1	1.227562
16.041667	0.1	1.234128
16.043333	0.1	1.240517
16.045000	0.1	1.247129
16.046667	0.1	1.253830
16.048333	0.1	1.260112
16.050000	0.1	1.265416
16.051667	0.1	1.269435
16.053333	0.1	1.272359
16.055000	0.1	1.274794
16.056667	0.1	1.277705
16.058333	0.1	1.282082
16.060000	0.1	1.288396
16.061667	0.1	1.296601
16.063333	0.1	1.306413
16.065000	0.1	1.317011
16.066667	0.1	1.326897
16.068333	0.1	1.334818
16.070000	0.1	1.340751
16.071667	0.1	1.345756
16.073333	0.1	1.351144
16.075000	0.1	1.357426
16.076667	0.1	1.364034
16.078333	0.1	1.370530
16.080000	0.1	1.377361
16.081667	0.1	1.385352
16.083333	0.1	1.394884
16.085000	0.1	1.405426
16.086667	0.1	1.415689
16.088333	0.1	1.424421
16.090000	0.1	1.431201
16.091667	0.1	1.436747
16.093333	0.1	1.442558
16.095000	0.1	1.449408
16.096667	0.1	1.456300
16.098333	0.1	1.461646
16.100000	0.1	1.465525
16.101667	0.1	1.469804
16.103333	0.1	1.476053
16.105000	0.1	1.483914
16.106667	0.1	1.491704
16.108333	0.1	1.498386
16.110000	0.1	1.504519
16.111667	0.1	1.511555
16.113333	0.1	1.520691
16.115000	0.1	1.532193
16.116667	0.1	1.545530
16.118333	0.1	1.559639
16.120000	0.1	1.573055
16.121667	0.1	1.584869
16.123333	0.1	1.595528
16.125000	0.1	1.606089
16.126667	0.1	1.617214
16.128333	0.1	1.629121
16.130000	0.1	1.641922
16.131667	0.1	1.655468
16.133333	0.1	1.669195
16.135000	0.1	1.682430
16.136667	0.1	1.694653
16.138333	0.1	1.705498
16.140000	0.1	1.715072
16.141667	0.1	1.724279
16.143333	0.1	1.734258
16.145000	0.1	1.745694
16.146667	0.1	1.758351
16.148333	0.1	1.770998
16.150000	0.1	1.782416
16.151667	0.1	1.792549
16.153333	0.1	1.802379
16.155000	0.1	1.813085
16.156667	0.1	1.825085
16.158333	0.1	1.837951
16.160000	0.1	1.851367
16.161667	0.1	1.865495
16.163333	0.1	1.880275
16.165000	0.1	1.894943
16.166667	0.1	1.908601
16.168333	0.1	1.920648
16.170000	0.1	1.931000
16.171667	0.1	1.940774
16.173333	0.1	1.952024
16.175000	0.1	1.965845
16.176667	0.1	1.981459
16.178333	0.1	1.997375
16.180000	0.1	2.012481
16.181667	0.1	2.026437
16.183333	0.1	2.039447
16.185000	0.1	2.051801
16.186667	0.1	2.063960
16.188333	0.1	2.076593
16.190000	0.1	2.090023
16.191667	0.1	2.104295
16.193333	0.1	2.119732
16.195000	0.1	2.136650
16.196667	0.1	2.154657
16.198333	0.1	2.172440
16.200000	0.1	2.188901
16.201667	0.1	2.204352
16.203333	0.1	2.220082
16.205000	0.1	2.236944
16.206667	0.1	2.254560
16.208333	0.1	2.271663
16.210000	0.1	2.287235
16.211667	0.1	2.301354
16.213333	0.1	2.315175
16.215000	0.1	2.330104
16.216667	0.1	2.346626
16.218333	0.1	2.364055
16.220000	0.1	2.381406
16.221667	0.1	2.398123
16.223333	0.1	2.414165
16.225000	0.1	2.430165
16.226667	0.1	2.447278
16.228333	0.1	2.465877
16.230000	0.1	2.484764
16.231667	0.1	2.502222
16.233333	0.1	2.517817
16.235000	0.1	2.532708
16.236667	0.1	2.548276
16.238333	0.1	2.565105
16.240000	0.1	2.583293
16.241667	0.1	2.602478
16.243333	0.1	2.621533
16.245000	0.1	2.639061
16.246667	0.1	2.654446
16.248333	0.1	2.668276
16.250000	0.1	2.682223
16.251667	0.1	2.698181
16.253333	0.1	2.716845
16.255000	0.1	2.737716
16.256667	0.1	2.760207
16.258333	0.1	2.783774
16.260000	0.1	2.807416
16.261667	0.1	2.829931
16.263333	0.1	2.850839
16.265000	0.1	2.870611
16.266667	0.1	2.889903
16.268333	0.1	2.909289
16.270000	0.1	2.929447
16.271667	0.1	2.950672
16.273333	0.1	2.972344
16.275000	0.1	2.993429
16.276667	0.1	3.013737
16.278333	0.1	3.034254
16.280000	0.1	3.056121
16.281667	0.1	3.079763
16.283333	0.1	3.104708
16.285000	0.1	3.129728
16.286667	0.1	3.153537
16.288333	0.1	3.176024
16.290000	0.1	3.198273
16.291667	0.1	3.221217
16.293333	0.1	3.244765
16.295000	0.1	3.268258
16.296667	0.1	3.291261
16.298333	0.1	3.313753
16.300000	0.1	3.336198
16.301667	0.1	3.359490
16.303333	0.1	3.383993
16.305000	0.1	3.408995
16.306667	0.1	3.433605
16.308333	0.1	3.457759
16.310000	0.1	3.482290
16.311667	0.1	3.507966
16.313333	0.1	3.534504
16.315000	0.1	3.561177
16.316667	0.1	3.587985
16.318333	0.1	3.615143
16.320000	0.1	3.642244
16.321667	0.1	3.668847
16.323333	0.1	3.695334
16.325000	0.1	3.722329
16.326667	0.1	3.749761
16.328333	0.1	3.777188
16.330000	0.1	3.804513
16.331667	0.1	3.831876
16.333333	0.1	3.859755
16.335000	0.1	3.889226
16.336667	0.1	3.921096
16.338333	0.1	3.954819
16.340000	0.1	3.988934
16.341667	0.1	4.022317
16.343333	0.1	4.054643
16.345000	0.1	4.085992
16.346667	0.1	4.116385
16.348333	0.1	4.145983
16.350000	0.1	4.175762
16.351667	0.1	4.207133
16.353333	0.1	4.240409
16.355000	0.1	4.274421
16.356667	0.1	4.308140
16.358333	0.1	4.341756
16.360000	0.1	4.375647
16.361667	0.1	4.409566
16.363333	0.1	4.443317
16.365000	0.1	4.477408
16.366667	0.1	4.512626
16.368333	0.1	4.549283
16.370000	0.1	4.586880
16.371667	0.1	4.624338
16.373333	0.1	4.660510
16.375000	0.1	4.694783
16.376667	0.1	4.727640
16.378333	0.1	4.760581
16.380000	0.1	4.794891
16.381667	0.1	4.830309
16.383333	0.1	4.865476
16.385000	0.1	4.899949
16.386667	0.1	4.935223
16.388333	0.1	4.973225
16.390000	0.1	5.014115
16.391667	0.1	5.056406
16.393333	0.1	5.098763
16.395000	0.1	5.140756
16.396667	0.1	5.182051
16.398333	0.1	5.222005
16.400000	0.1	5.260506
16.401667	0.1	5.298299
16.403333	0.1	5.336227
16.405000	0.1	5.374653
16.406667	0.1	5.413694
16.408333	0.1	5.453406
16.410000	0.1	5.493825
16.411667	0.1	5.535129
16.413333	0.1	5.577523
16.415000	0.1	5.620872
16.416667	0.1	5.664616
16.418333	0.1	5.707936
16.420000	0.1	5.750372
16.421667	0.1	5.792235
16.423333	0.1	5.833930
16.425000	0.1	5.875328
16.426667	0.1	5.916543
16.428333	0.1	5.958471
16.430000	0.1	6.001703
16.431667	0.1	6.045746
16.433333	0.1	6.089914
16.435000	0.1	6.134175
16.436667	0.1	6.178683
16.438333	0.1	6.223302
16.440000	0.1	6.267736
16.441667	0.1	6.311620
16.443333	0.1	6.354968
16.445000	0.1	6.398642
16.446667	0.1	6.443709
16.448333	0.1	6.490489
16.450000	0.1	6.538723
16.451667	0.1	6.587892
16.453333	0.1	6.637117
16.455000	0.1	6.685508
16.456667	0.1	6.732750
16.458333	0.1	6.778929
16.460000	0.1	6.824275
16.461667	0.1	6.869165
16.463333	0.1	6.914386
16.465000	0.1	6.961147
16.466667	0.1	7.010256
16.468333	0.1	7.061083
16.470000	0.1	7.111966
16.471667	0.1	7.161759
16.473333	0.1	7.210458
16.475000	0.1	7.258388
16.476667	0.1	7.305504
16.478333	0.1	7.351865
16.480000	0.1	7.398264
16.481667	0.1	7.445831
16.483333	0.1	7.495438
16.485000	0.1	7.547373
16.486667	0.1	7.601138
16.488333	0.1	7.655532
16.490000	0.1	7.709372
16.491667	0.1	7.762350
16.493333	0.1	7.815077
16.495000	0.1	7.868228
16.496667	0.1	7.921816
16.498333	0.1	7.975362
16.500000	0.1	8.028229
16.501667	0.1	8.079880
16.503333	0.1	8.130306
16.505000	0.1	8.180104
16.506667	0.1	8.230060
16.508333	0.1	8.280803
16.510000	0.1	8.332776
16.511667	0.1	8.386429
16.513333	0.1	8.442048
16.515000	0.1	8.499292
16.516667	0.1	8.557295
16.518333	0.1	8.615199
16.520000	0.1	8.672383
16.521667	0.1	8.728527
16.523333	0.1	8.783722
16.525000	0.1	8.838587
16.526667	0.1	8.894126
16.528333	0.1	8.950955
16.530000	0.1	9.008809
16.531667	0.1	9.066979
16.533333	0.1	9.124693
16.535000	0.1	9.181513
16.536667	0.1	9.237924
16.538333	0.1	9.295079
16.540000	0.1	9.353762
16.541667	0.1	9.414093
16.543333	0.1	9.475918
16.545000	0.1	9.538969
16.546667	0.1	9.602569
16.548333	0.1	9.665717
16.550000	0.1	9.727799
16.551667	0.1	9.788973
16.553333	0.1	9.849821
16.555000	0.1	9.910953
16.556667	0.1	9.972956
16.558333	0.1	10.036309
16.560000	0.1	10.101162
16.561667	0.1	10.167523
16.563333	0.1	10.235244
16.565000	0.1	10.303613
16.566667	0.1	10.371865
16.568333	0.1	10.439977
16.570000	0.1	10.508397
16.571667	0.1	10.577110
16.573333	0.1	10.645189
16.575000	0.1	10.711937
16.576667	0.1	10.778126
16.578333	0.1	10.844856
16.580000	0.1	10.912144
16.581667	0.1	10.979562
16.583333	0.1	11.047185
16.585000	0.1	11.115032
16.586667	0.1	11.182623
16.588333	0.1	11.249990
16.590000	0.1	11.318186
16.591667	0.1	11.388217
16.593333	0.1	11.460269
16.595000	0.1	11.533853
16.596667	0.1	11.608144
16.598333	0.1	11.682655
16.600000	0.1	11.757803
16.601667	0.1	11.834386
16.603333	0.1	11.912840
16.605000	0.1	11.992920
16.606667	0.1	12.073517
16.608333	0.1	12.153192
16.610000	0.1	12.231362
16.611667	0.1	12.308275
16.613333	0.1	12.384206
16.615000	0.1	12.459327
16.616667	0.1	12.533944
16.618333	0.1	12.608739
16.620000	0.1	12.684469
16.621667	0.1	12.761224
16.623333	0.1	12.838533
16.625000	0.1	12.916094
16.626667	0.1	12.993696
16.628333	0.1	13.070935
16.630000	0.1	13.147765
16.631667	0.1	13.224850
16.633333	0.1	13.302825
16.635000	0.1	13.381825
16.636667	0.1	13.461718
16.638333	0.1	13.542338
16.640000	0.1	13.623443
16.641667	0.1	13.704621
16.643333	0.1	13.785176
16.645000	0.1	13.864175
16.646667	0.1	13.940935
16.648333	0.1	14.015543
16.650000	0.1	14.088801
16.651667	0.1	14.161356
16.653333	0.1	14.232951
16.655000	0.1	14.302777
16.656667	0.1	14.370754
16.658333	0.1	14.437763
16.660000	0.1	14.504553
16.661667	0.1	14.571343
16.663333	0.1	14.637858
16.665000	0.1	14.703018
16.666667	0.1	14.765388
16.668333	0.1	14.824537
16.670000	0.1	14.881361
16.671667	0.1	14.937180
16.673333	0.1	14.992771
16.675000	0.1	15.047989
16.676667	0.1	15.101573
16.678333	0.1	15.151580
16.680000	0.1	15.196726
16.681667	0.1	15.237401
16.683333	0.1	15.275436
16.685000	0.1	15.312922
16.686667	0.1	15.350985
16.688333	0.1	15.389477
16.690000	0.1	15.427782
16.691667	0.1	15.465263
16.693333	0.1	15.500980
16.695000	0.1	15.534074
16.696667	0.1	15.564677
16.698333	0.1	15.593758
16.700000	0.1	15.622042
16.701667	0.1	15.649800
16.703333	0.1	15.677405
16.705000	0.1	15.705344
16.706667	0.1	15.733480
16.708333	0.1	15.761112
16.710000	0.1	15.787957
16.711667	0.1	15.814323
16.713333	0.1	15.840302
16.715000	0.1	15.865485
16.716667	0.1	15.889658
16.718333	0.1	15.913346
16.720000	0.1	15.937337
16.721667	0.1	15.961896
16.723333	0.1	15.986557
16.725000	0.1	16.010455
16.726667	0.1	16.032895
16.728333	0.1	16.053887
16.730000	0.1	16.074120
16.731667	0.1	16.094344
16.733333	0.1	16.114889
16.735000	0.1	16.136365
16.736667	0.1	16.160030
16.738333	0.1	16.186149
16.740000	0.1	16.212929
16.741667	0.1	16.238168
16.743333	0.1	16.261307
16.745000	0.1	16.283588
16.746667	0.1	16.306778
16.748333	0.1	16.331687
16.750000	0.1	16.357834
16.751667	0.1	16.384535
16.753333	0.1	16.411887
16.755000	0.1	16.440502
16.756667	0.1	16.470342
16.758333	0.1	16.500102
16.760000	0.1	16.528275
16.761667	0.1	16.554650
16.763333	0.1	16.580098
16.765000	0.1	16.605319
16.766667	0.1	16.630590
16.768333	0.1	16.656104
16.770000	0.1	16.681599
16.771667	0.1	16.706074
16.773333	0.1	16.728584
16.775000	0.1	16.749459
16.776667	0.1	16.770004
16.778333	0.1	16.791481
16.780000	0.1	16.814959
16.781667	0.1	16.841139
16.783333	0.1	16.869600
16.785000	0.1	16.898536
16.786667	0.1	16.925847
16.788333	0.1	16.950918
16.790000	0.1	16.974839
16.791667	0.1	16.998462
16.793333	0.1	17.021201
16.795000	0.1	17.042221
16.796667	0.1	17.061383
16.798333	0.1	17.079026
16.800000	0.1	17.095837
16.801667	0.1	17.112861
16.803333	0.1	17.130873
16.805000	0.1	17.149635
16.806667	0.1	17.167786
16.808333	0.1	17.184247
16.810000	0.1	17.199591
16.811667	0.1	17.215190
16.813333	0.1	17.231540
16.815000	0.1	17.248099
16.816667	0.1	17.264416
16.818333	0.1	17.280481
16.820000	0.1	17.296183
16.821667	0.1	17.310856
16.823333	0.1	17.323573
16.825000	0.1	17.334111
16.826667	0.1	17.343443
16.828333	0.1	17.353059
16.830000	0.1	17.363927
16.831667	0.1	17.375820
16.833333	0.1	17.387341
16.835000	0.1	17.396929
16.836667	0.1	17.404100
16.838333	0.1	17.409897
16.840000	0.1	17.415895
16.841667	0.1	17.422768
16.843333	0.1	17.430019
16.845000	0.1	17.436724
16.846667	0.1	17.442452
16.848333	0.1	17.447700
16.850000	0.1	17.453260
16.851667	0.1	17.459146
16.853333	0.1	17.464580
16.855000	0.1	17.468855
16.856667	0.1	17.471714
16.858333	0.1	17.473316
16.860000	0.1	17.474107
16.861667	0.1	17.474266
16.863333	0.1	17.473297
16.865000	0.1	17.470629
16.866667	0.1	17.466294
16.868333	0.1	17.461129
16.870000	0.1	17.456627
16.871667	0.1	17.453777
16.873333	0.1	17.451928
16.875000	0.1	17.449288
16.876667	0.1	17.444473
16.878333	0.1	17.437455
16.880000	0.1	17.429064
16.881667	0.1	17.419891
16.883333	0.1	17.409953
16.885000	0.1	17.399141
16.886667	0.1	17.387425
16.888333	0.1	17.374889
16.890000	0.1	17.361757
16.891667	0.1	17.348193
16.893333	0.1	17.334204
16.895000	0.1	17.320099
16.896667	0.1	17.306707
16.898333	0.1	17.294302
16.900000	0.1	17.281580
16.901667	0.1	17.266697
16.903333	0.1	17.249086
16.905000	0.1	17.229789
16.906667	0.1	17.210487
16.908333	0.1	17.192084
16.910000	0.1	17.174254
16.911667	0.1	17.156373
16.913333	0.1	17.138128
16.915000	0.1	17.118948
16.916667	0.1	17.098053
16.918333	0.1	17.075245
16.920000	0.1	17.051254
16.921667	0.1	17.027282
16.923333	0.1	17.003869
16.925000	0.1	16.980427
16.926667	0.1	16.955780
16.928333	0.1	16.928883
16.930000	0.1	16.899421
16.931667	0.1	16.868142
16.933333	0.1	16.836296
16.935000	0.1	16.804575
16.936667	0.1	16.772668
16.938333	0.1	16.740118
16.940000	0.1	16.707354
16.941667	0.1	16.674902
16.943333	0.1	16.642283
16.945000	0.1	16.608690
16.946667	0.1	16.574026
16.948333	0.1	16.538920
16.950000	0.1	16.504405
16.951667	0.1	16.471073
16.953333	0.1	16.438183
16.955000	0.1	16.403953
16.956667	0.1	16.366965
16.958333	0.1	16.327268
16.960000	0.1	16.285870
16.961667	0.1	16.243733
16.963333	0.1	16.201371
16.965000	0.1	16.158614
16.966667	0.1	16.114884
16.968333	0.1	16.069883
16.970000	0.1	16.023703
16.971667	0.1	15.976578
16.973333	0.1	15.928755
16.975000	0.1	15.880619
16.976667	0.1	15.832880
16.978333	0.1	15.786258
16.980000	0.1	15.740544
16.981667	0.1	15.694550
16.983333	0.1	15.647444
16.985000	0.1	15.599416
16.986667	0.1	15.550861
16.988333	0.1	15.501888
16.990000	0.1	15.452411
16.991667	0.1	15.401864
16.993333	0.1	15.349509
16.995000	0.1	15.295548
16.996667	0.1	15.241355
16.998333	0.1	15.188470
17.000000	0.1	15.137293
17.001667	0.1	15.086513
17.003333	0.1	15.033837
17.005000	0.1	14.977800
17.006667	0.1	14.918977
17.008333	0.1	14.859112
17.010000	0.1	14.799433
17.011667	0.1	14.740243
17.013333	0.1	14.681332
17.015000	0.1	14.622319
17.016667	0.1	14.562998
17.018333	0.1	14.503505
17.020000	0.1	14.444226
17.021667	0.1	14.385493
17.023333	0.1	14.327280
17.025000	0.1	14.269114
17.026667	0.1	14.210343
17.028333	0.1	14.150622
17.030000	0.1	14.090105
17.031667	0.1	14.028861
17.033333	0.1	13.966677
17.035000	0.1	13.903533
17.036667	0.1	13.839714
17.038333	0.1	13.775430
17.040000	0.1	13.710712
17.041667	0.1	13.645287
17.043333	0.1	13.578665
17.045000	0.1	13.510962
17.046667	0.1	13.443483
17.048333	0.1	13.377792
17.050000	0.1	13.313992
17.051667	0.1	13.250373
17.053333	0.1	13.185195
17.055000	0.1	13.118410
17.056667	0.1	13.050963
17.058333	0.1	12.983126
17.060000	0.1	12.914576
17.061667	0.1	12.845672
17.063333	0.1	12.777587
17.065000	0.1	12.711198
17.066667	0.1	12.646178
17.068333	0.1	12.581325
17.070000	0.1	12.515807
17.071667	0.1	12.449692
17.073333	0.1	12.383158
17.075000	0.1	12.316257
17.076667	0.1	12.249360
17.078333	0.1	12.182738
17.080000	0.1	12.116134
17.081667	0.1	12.049349
17.083333	0.1	11.982392
17.085000	0.1	11.915015
17.086667	0.1	11.847084
17.088333	0.1	11.778967
17.090000	0.1	11.710953
17.091667	0.1	11.642864
17.093333	0.1	11.574849
17.095000	0.1	11.507571
17.096667	0.1	11.441121
17.098333	0.1	11.374587
17.100000	0.1	11.307090
17.101667	0.1	11.238740
17.103333	0.1	11.170334
17.105000	0.1	11.102557
17.106667	0.1	11.035539
17.108333	0.1	10.968996
17.110000	0.1	10.902551
17.111667	0.1	10.835486
17.113333	0.1	10.766815
17.115000	0.1	10.696417
17.116667	0.1	10.625431
17.118333	0.1	10.555242
17.120000	0.1	10.486403
17.121667	0.1	10.418529
17.123333	0.1	10.351129
17.125000	0.1	10.284167
17.126667	0.1	10.217670
17.128333	0.1	10.151160
17.130000	0.1	10.083816
17.131667	0.1	10.015210
17.133333	0.1	9.945715
17.135000	0.1	9.876122
17.136667	0.1	9.807246
17.138333	0.1	9.740004
17.140000	0.1	9.675091
17.141667	0.1	9.612027
17.143333	0.1	9.549283
17.145000	0.1	9.485660
17.146667	0.1	9.420956
17.148333	0.1	9.355703
17.150000	0.1	9.290753
17.151667	0.1	9.226454
17.153333	0.1	9.162314
17.155000	0.1	9.097815
17.156667	0.1	9.033042
17.158333	0.1	8.968250
17.160000	0.1	8.903430
17.161667	0.1	8.838461
17.163333	0.1	8.773175
17.165000	0.1	8.707652
17.166667	0.1	8.642613
17.168333	0.1	8.578948
17.170000	0.1	8.516749
17.171667	0.1	8.455212
17.173333	0.1	8.393447
17.175000	0.1	8.331006
17.176667	0.1	8.267737
17.178333	0.1	8.203476
17.180000	0.1	8.138139
17.181667	0.1	8.072243
17.183333	0.1	8.006855
17.185000	0.1	7.942668
17.186667	0.1	7.879757
17.188333	0.1	7.818122
17.190000	0.1	7.757638
17.191667	0.1	7.697656
17.193333	0.1	7.637460
17.195000	0.1	7.577245
17.196667	0.1	7.518004
17.198333	0.1	7.460155
17.200000	0.1	7.402943
17.201667	0.1	7.345290
17.203333	0.1	7.286686
17.205000	0.1	7.227161
17.206667	0.1	7.166732
17.208333	0.1	7.105223
17.210000	0.1	7.042983
17.211667	0.1	6.981716
17.213333	0.1	6.923564
17.215000	0.1	6.868793
17.216667	0.1	6.815176
17.218333	0.1	6.760028
17.220000	0.1	6.702445
17.221667	0.1	6.643785
17.223333	0.1	6.586262
17.225000	0.1	6.531072
17.226667	0.1	6.477842
17.228333	0.1	6.425390
17.230000	0.1	6.372402
17.231667	0.1	6.317934
17.233333	0.1	6.262073
17.235000	0.1	6.206059
17.236667	0.1	6.151223
17.238333	0.1	6.097774
17.240000	0.1	6.045261
17.241667	0.1	5.993387
17.243333	0.1	5.941838
17.245000	0.1	5.890224
17.246667	0.1	5.838349
17.248333	0.1	5.786270
17.250000	0.1	5.734353
17.251667	0.1	5.683000
17.253333	0.1	5.632220
17.255000	0.1	5.581724
17.256667	0.1	5.531493
17.258333	0.1	5.481751
17.260000	0.1	5.432307
17.261667	0.1	5.382611
17.263333	0.1	5.332469
17.265000	0.1	5.282564
17.266667	0.1	5.234266
17.268333	0.1	5.188650
17.270000	0.1	5.145478
17.271667	0.1	5.103098
17.273333	0.1	5.059387
17.275000	0.1	5.013240
17.276667	0.1	4.965034
17.278333	0.1	4.915982
17.280000	0.1	4.867595
17.281667	0.1	4.821192
17.283333	0.1	4.777377
17.285000	0.1	4.735719
17.286667	0.1	4.694718
17.288333	0.1	4.652822
17.290000	0.1	4.609884
17.291667	0.1	4.567001
17.293333	0.1	4.524826
17.295000	0.1	4.483024
17.296667	0.1	4.441221
17.298333	0.1	4.399754
17.300000	0.1	4.359521
17.301667	0.1	4.320876
17.303333	0.1	4.282915
17.305000	0.1	4.244791
17.306667	0.1	4.206942
17.308333	0.1	4.169992
17.310000	0.1	4.133647
17.311667	0.1	4.097358
17.313333	0.1	4.060986
17.315000	0.1	4.024385
17.316667	0.1	3.987267
17.318333	0.1	3.949665
17.320000	0.1	3.911857
17.321667	0.1	3.874269
17.323333	0.1	3.837626
17.325000	0.1	3.802828
17.326667	0.1	3.770567
17.328333	0.1	3.740797
17.330000	0.1	3.712382
17.331667	0.1	3.683604
17.333333	0.1	3.653225
17.335000	0.1	3.620889
17.336667	0.1	3.587198
17.338333	0.1	3.553764
17.340000	0.1	3.522262
17.341667	0.1	3.492795
17.343333	0.1	3.464059
17.345000	0.1	3.434848
17.346667	0.1	3.404794
17.348333	0.1	3.374456
17.350000	0.1	3.345190
17.351667	0.1	3.318284
17.353333	0.1	3.293995
17.355000	0.1	3.271471
17.356667	0.1	3.249203
17.358333	0.1	3.225477
17.360000	0.1	3.199060
17.361667	0.1	3.170259
17.363333	0.1	3.141002
17.365000	0.1	3.113439
17.366667	0.1	3.088554
17.368333	0.1	3.065863
17.370000	0.1	3.043711
17.371667	0.1	3.020302
17.373333	0.1	2.995003
17.375000	0.1	2.968740
17.376667	0.1	2.943305
17.378333	0.1	2.920218
17.380000	0.1	2.900083
17.381667	0.1	2.882523
17.383333	0.1	2.866122
17.385000	0.1	2.849023
17.386667	0.1	2.829717
17.388333	0.1	2.807816
17.390000	0.1	2.784529
17.391667	0.1	2.761576
17.393333	0.1	2.739658
17.395000	0.1	2.718675
17.396667	0.1	2.698656
17.398333	0.1	2.679871
17.400000	0.1	2.662251
17.401667	0.1	2.645105
17.403333	0.1	2.627550
17.405000	0.1	2.609617
17.406667	0.1	2.592378
17.408333	0.1	2.576634
17.410000	0.1	2.561910
17.411667	0.1	2.546934
17.413333	0.1	2.530748
17.415000	0.1	2.513248
17.416667	0.1	2.495046
17.418333	0.1	2.477011
17.420000	0.1	2.459791
17.421667	0.1	2.443539
17.423333	0.1	2.428079
17.425000	0.1	2.413071
17.426667	0.1	2.398239
17.428333	0.1	2.383706
17.430000	0.1	2.369834
17.431667	0.1	2.356442
17.433333	0.1	2.342723
17.435000	0.1	2.327990
17.436667	0.1	2.312376
17.438333	0.1	2.296576
17.440000	0.1	2.280921
17.441667	0.1	2.265461
17.443333	0.1	2.250588
17.445000	0.1	2.236729
17.446667	0.1	2.223700
17.448333	0.1	2.210890
17.450000	0.1	2.198066
17.451667	0.1	2.185791
17.453333	0.1	2.174769
17.455000	0.1	2.164962
17.456667	0.1	2.155481
17.458333	0.1	2.145264
17.460000	0.1	2.133916
17.461667	0.1	2.122014
17.463333	0.1	2.110386
17.465000	0.1	2.099210
17.466667	0.1	2.088216
17.468333	0.1	2.077306
17.470000	0.1	2.066856
17.471667	0.1	2.057478
17.473333	0.1	2.049101
17.475000	0.1	2.040551
17.476667	0.1	2.030577
17.478333	0.1	2.019149
17.480000	0.1	2.007619
17.481667	0.1	1.997580
17.483333	0.1	1.989207
17.485000	0.1	1.981389
17.486667	0.1	1.973016
17.488333	0.1	1.963405
17.490000	0.1	1.952439
17.491667	0.1	1.940732
17.493333	0.1	1.928979
17.495000	0.1	1.917575
17.496667	0.1	1.906934
17.498333	0.1	1.897509
17.500000	0.1	1.889202
17.501667	0.1	1.881113
17.503333	0.1	1.872415
17.505000	0.1	1.863269
17.506667	0.1	1.854394
17.508333	0.1	1.845909
17.510000	0.1	1.836927
17.511667	0.1	1.826775
17.513333	0.1	1.816279
17.515000	0.1	1.806882
17.516667	0.1	1.798924
17.518333	0.1	1.791548
17.520000	0.1	1.783902
17.521667	0.1	1.776041
17.523333	0.1	1.768516
17.525000	0.1	1.761606
17.526667	0.1	1.755203
17.528333	0.1	1.748945
17.530000	0.1	1.742551
17.531667	0.1	1.735939
17.533333	0.1	1.728809
17.535000	0.1	1.720623
17.536667	0.1	1.711147
17.538333	0.1	1.701042
17.540000	0.1	1.691794
17.541667	0.1	1.684562
17.543333	0.1	1.679398
17.545000	0.1	1.675603
17.546667	0.1	1.672246
17.548333	0.1	1.668576
17.550000	0.1	1.664348
17.551667	0.1	1.659789
17.553333	0.1	1.655375
17.555000	0.1	1.651444
17.556667	0.1	1.647677
17.558333	0.1	1.643179
17.560000	0.1	1.637437
17.561667	0.1	1.630988
17.563333	0.1	1.625093
17.565000	0.1	1.620799
17.566667	0.1	1.617852
17.568333	0.1	1.614736
17.570000	0.1	1.610336
17.571667	0.1	1.605055
17.573333	0.1	1.600161
17.575000	0.1	1.596557
17.576667	0.1	1.594205
17.578333	0.1	1.592259
17.580000	0.1	1.589870
17.581667	0.1	1.586857
17.583333	0.1	1.583230
17.585000	0.1	1.578992
17.586667	0.1	1.574629
17.588333	0.1	1.570582
17.590000	0.1	1.566228
17.591667	0.1	1.560650
17.593333	0.1	1.554228
17.595000	0.1	1.548412
17.596667	0.1	1.544263
17.598333	0.1	1.541744
17.600000	0.1	1.540110
17.601667	0.1	1.538610
17.603333	0.1	1.536794
17.605000	0.1	1.534498
17.606667	0.1	1.532100
17.608333	0.1	1.530447
17.610000	0.1	1.529800
17.611667	0.1	1.529367
17.613333	0.1	1.528347
17.615000	0.1	1.526792
17.616667	0.1	1.525236
17.618333	0.1	1.523662
17.620000	0.1	1.521423
17.621667	0.1	1.518349
17.623333	0.1	1.514982
17.625000	0.1	1.511597
17.626667	0.1	1.507862
17.628333	0.1	1.503881
17.630000	0.1	1.500859
17.631667	0.1	1.500067
17.633333	0.1	1.501394
17.635000	0.1	1.503257
17.636667	0.1	1.503751
17.638333	0.1	1.502396
17.640000	0.1	1.500617
17.641667	0.1	1.500021
17.643333	0.1	1.500770
17.645000	0.1	1.501967
17.646667	0.1	1.502871
17.648333	0.1	1.503350
17.650000	0.1	1.503346
17.651667	0.1	1.502512
17.653333	0.1	1.500547
17.655000	0.1	1.497525
17.656667	0.1	1.493702
17.658333	0.1	1.489324
17.660000	0.1	1.485040
17.661667	0.1	1.482111
17.663333	0.1	1.481622
17.665000	0.1	1.483765
17.666667	0.1	1.487592
17.668333	0.1	1.491350
17.670000	0.1	1.493860
17.671667	0.1	1.495080
17.673333	0.1	1.495094
17.675000	0.1	1.493972
17.676667	0.1	1.492412
17.678333	0.1	1.491080
17.680000	0.1	1.489734
17.681667	0.1	1.487685
17.683333	0.1	1.485036
17.685000	0.1	1.482908
17.686667	0.1	1.482260
17.688333	0.1	1.482777
17.690000	0.1	1.483141
17.691667	0.1	1.482046
17.693333	0.1	1.478880
17.695000	0.1	1.473916
17.696667	0.1	1.468160
17.698333	0.1	1.462908
17.700000	0.1	1.458838
17.701667	0.1	1.455727
17.703333	0.1	1.453031
17.705000	0.1	1.450200
17.706667	0.1	1.446879
17.708333	0.1	1.443671
17.710000	0.1	1.441878
17.711667	0.1	1.441794
17.713333	0.1	1.442200
17.715000	0.1	1.441808
17.716667	0.1	1.440612
17.718333	0.1	1.439685
17.720000	0.1	1.439867
17.721667	0.1	1.440933
17.723333	0.1	1.441981
17.725000	0.1	1.442372
17.726667	0.1	1.441883
17.728333	0.1	1.440221
17.730000	0.1	1.437105
17.731667	0.1	1.432803
17.733333	0.1	1.428043
17.735000	0.1	1.423438
17.736667	0.1	1.419429
17.738333	0.1	1.416323
17.740000	0.1	1.413785
17.741667	0.1	1.411038
17.743333	0.1	1.407689
17.745000	0.1	1.403978
17.746667	0.1	1.400230
17.748333	0.1	1.396397
17.750000	0.1	1.392369
17.751667	0.1	1.388225
17.753333	0.1	1.383969
17.755000	0.1	1.379536
17.756667	0.1	1.375009
17.758333	0.1	1.370725
17.760000	0.1	1.367130
17.761667	0.1	1.364518
17.763333	0.1	1.362842
17.765000	0.1	1.361477
17.766667	0.1	1.359442
17.768333	0.1	1.356350
17.770000	0.1	1.352895
17.771667	0.1	1.349938
17.773333	0.1	1.347810
17.775000	0.1	1.346595
17.776667	0.1	1.346036
17.778333	0.1	1.345258
17.780000	0.1	1.343400
17.781667	0.1	1.340369
17.783333	0.1	1.336429
17.785000	0.1	1.331787
17.786667	0.1	1.326748
17.788333	0.1	1.321933
17.790000	0.1	1.318092
17.791667	0.1	1.315479
17.793333	0.1	1.313640
17.795000	0.1	1.311959
17.796667	0.1	1.309798
17.798333	0.1	1.306697
17.800000	0.1	1.303009
17.801667	0.1	1.299768
17.803333	0.1	1.297672
17.805000	0.1	1.296606
17.806667	0.1	1.295786
17.808333	0.1	1.294450
17.810000	0.1	1.292853
17.811667	0.1	1.291917
17.813333	0.1	1.291847
17.815000	0.1	1.291926
17.816667	0.1	1.291526
17.818333	0.1	1.290664
17.820000	0.1	1.289211
17.821667	0.1	1.286617
17.823333	0.1	1.282752
17.825000	0.1	1.278338
17.826667	0.1	1.274422
17.828333	0.1	1.271605
17.830000	0.1	1.269761
17.831667	0.1	1.268513
17.833333	0.1	1.268093
17.835000	0.1	1.269099
17.836667	0.1	1.271428
17.838333	0.1	1.274045
17.840000	0.1	1.276047
17.841667	0.1	1.277425
17.843333	0.1	1.278655
17.845000	0.1	1.279810
17.846667	0.1	1.280229
17.848333	0.1	1.278934
17.850000	0.1	1.275730
17.851667	0.1	1.271595
17.853333	0.1	1.267712
17.855000	0.1	1.264662
17.856667	0.1	1.262845
17.858333	0.1	1.262636
17.860000	0.1	1.263749
17.861667	0.1	1.265029
17.863333	0.1	1.265141
17.865000	0.1	1.263581
17.866667	0.1	1.261160
17.868333	0.1	1.259623
17.870000	0.1	1.260350
17.871667	0.1	1.263143
17.873333	0.1	1.266687
17.875000	0.1	1.269788
17.876667	0.1	1.271591
17.878333	0.1	1.271591
17.880000	0.1	1.270087
17.881667	0.1	1.267814
17.883333	0.1	1.265081
17.885000	0.1	1.262063
17.886667	0.1	1.259614
17.888333	0.1	1.259046
17.890000	0.1	1.260890
17.891667	0.1	1.264215
17.893333	0.1	1.267153
17.895000	0.1	1.268229
17.896667	0.1	1.267171
17.898333	0.1	1.264932
17.900000	0.1	1.263293
17.901667	0.1	1.263516
17.903333	0.1	1.265155
17.905000	0.1	1.266557
17.906667	0.1	1.266426
17.908333	0.1	1.264829
17.910000	0.1	1.262692
17.911667	0.1	1.260797
17.913333	0.1	1.259390
17.915000	0.1	1.258035
17.916667	0.1	1.256070
17.918333	0.1	1.253462
17.920000	0.1	1.251111
17.921667	0.1	1.250361
17.923333	0.1	1.252042
17.925000	0.1	1.255414
17.926667	0.1	1.258440
17.928333	0.1	1.259763
17.930000	0.1	1.259688
17.931667	0.1	1.258822
17.933333	0.1	1.257337
17.935000	0.1	1.255698
17.936667	0.1	1.254589
17.938333	0.1	1.254110
17.940000	0.1	1.253751
17.941667	0.1	1.253183
17.943333	0.1	1.252429
17.945000	0.1	1.251469
17.946667	0.1	1.250221
17.948333	0.1	1.249062
17.950000	0.1	1.248592
17.951667	0.1	1.248745
17.953333	0.1	1.248657
17.955000	0.1	1.247786
17.956667	0.1	1.246585
17.958333	0.1	1.245574
17.960000	0.1	1.244363
17.961667	0.1	1.242422
17.963333	0.1	1.240089
17.965000	0.1	1.238096
17.966667	0.1	1.236568
17.968333	0.1	1.235004
17.970000	0.1	1.232815
17.971667	0.1	1.229565
17.973333	0.1	1.225276
17.975000	0.1	1.220740
17.976667	0.1	1.217015
17.978333	0.1	1.214575
17.980000	0.1	1.213020
17.981667	0.1	1.211795
17.983333	0.1	1.210924
17.985000	0.1	1.210743
17.986667	0.1	1.211255
17.988333	0.1	1.211804
17.990000	0.1	1.211148
17.991667	0.1	1.208354
17.993333	0.1	1.203842
17.995000	0.1	1.199222
17.996667	0.1	1.196042
17.998333	0.1	1.194850
18.000000	0.1	1.194957
18.001667	0.1	1.194864
18.003333	0.1	1.193266
18.005000	0.1	1.190132
18.006667	0.1	1.186458
18.008333	0.1	1.183040
18.010000	0.1	1.179739
18.011667	0.1	1.176116
18.013333	0.1	1.172558
18.015000	0.1	1.170090
18.016667	0.1	1.169271
18.018333	0.1	1.169774
18.020000	0.1	1.170612
18.021667	0.1	1.170374
18.023333	0.1	1.168195
18.025000	0.1	1.164558
18.026667	0.1	1.160447
18.028333	0.1	1.156363
18.030000	0.1	1.152814
18.031667	0.1	1.150640
18.033333	0.1	1.149876
18.035000	0.1	1.149061
18.036667	0.1	1.146807
18.038333	0.1	1.143157
18.040000	0.1	1.138868
18.041667	0.1	1.134221
18.043333	0.1	1.129135
18.045000	0.1	1.124050
18.046667	0.1	1.120158
18.048333	0.1	1.118644
18.050000	0.1	1.119599
18.051667	0.1	1.121555
18.053333	0.1	1.122402
18.055000	0.1	1.120847
18.056667	0.1	1.117392
18.058333	0.1	1.113717
18.060000	0.1	1.110993
18.061667	0.1	1.109345
18.063333	0.1	1.108409
18.065000	0.1	1.107426
18.066667	0.1	1.105648
18.068333	0.1	1.103203
18.070000	0.1	1.101121
18.071667	0.1	1.100339
18.073333	0.1	1.101010
18.075000	0.1	1.102439
18.076667	0.1	1.103422
18.078333	0.1	1.102821
18.080000	0.1	1.100441
18.081667	0.1	1.097177
18.083333	0.1	1.094029
18.085000	0.1	1.091287
18.086667	0.1	1.088884
18.088333	0.1	1.086979
18.090000	0.1	1.085801
18.091667	0.1	1.085121
18.093333	0.1	1.084246
18.095000	0.1	1.082569
18.096667	0.1	1.079910
18.098333	0.1	1.076246
18.100000	0.1	1.071943
18.101667	0.1	1.068548
18.103333	0.1	1.068334
18.105000	0.1	1.072185
18.106667	0.1	1.078662
18.108333	0.1	1.085289
18.110000	0.1	1.090332
18.111667	0.1	1.093321
18.113333	0.1	1.094546
18.115000	0.1	1.094262
18.116667	0.1	1.092553
18.118333	0.1	1.089517
18.120000	0.1	1.085568
18.121667	0.1	1.081405
18.123333	0.1	1.077764
18.125000	0.1	1.075482
18.126667	0.1	1.075007
18.128333	0.1	1.075678
18.130000	0.1	1.076609
18.131667	0.1	1.077862
18.133333	0.1	1.079892
18.135000	0.1	1.082532
18.136667	0.1	1.085163
18.138333	0.1	1.087221
18.140000	0.1	1.088250
18.141667	0.1	1.087799
18.143333	0.1	1.085601
18.145000	0.1	1.081801
18.146667	0.1	1.077172
18.148333	0.1	1.073019
18.150000	0.1	1.070388
18.151667	0.1	1.069172
18.153333	0.1	1.068534
18.155000	0.1	1.068185
18.156667	0.1	1.068627
18.158333	0.1	1.070448
18.160000	0.1	1.073712
18.161667	0.1	1.077647
18.163333	0.1	1.080893
18.165000	0.1	1.082439
18.166667	0.1	1.082299
18.168333	0.1	1.081135
18.170000	0.1	1.079235
18.171667	0.1	1.076269
18.173333	0.1	1.072292
18.175000	0.1	1.068427
18.176667	0.1	1.066211
18.178333	0.1	1.066513
18.180000	0.1	1.068907
18.181667	0.1	1.071743
18.183333	0.1	1.073005
18.185000	0.1	1.071519
18.186667	0.1	1.067631
18.188333	0.1	1.062625
18.190000	0.1	1.058131
18.191667	0.1	1.056097
18.193333	0.1	1.057843
18.195000	0.1	1.062602
18.196667	0.1	1.067733
18.198333	0.1	1.070397
18.200000	0.1	1.069284
18.201667	0.1	1.065615
18.203333	0.1	1.062057
18.205000	0.1	1.060260
18.206667	0.1	1.060003
18.208333	0.1	1.060399
18.210000	0.1	1.060800
18.211667	0.1	1.060911
18.213333	0.1	1.060688
18.215000	0.1	1.060320
18.216667	0.1	1.060041
18.218333	0.1	1.059631
18.220000	0.1	1.058509
18.221667	0.1	1.056492
18.223333	0.1	1.054369
18.225000	0.1	1.053489
18.226667	0.1	1.054755
18.228333	0.1	1.058150
18.230000	0.1	1.062681
18.231667	0.1	1.066392
18.233333	0.1	1.067477
18.235000	0.1	1.065605
18.236667	0.1	1.061722
18.238333	0.1	1.057186
18.240000	0.1	1.053354
18.241667	0.1	1.050937
18.243333	0.1	1.049675
18.245000	0.1	1.049177
18.246667	0.1	1.049470
18.248333	0.1	1.050439
18.250000	0.1	1.051771
18.251667	0.1	1.053503
18.253333	0.1	1.055561
18.255000	0.1	1.057014
18.256667	0.1	1.056846
18.258333	0.1	1.055077
18.260000	0.1	1.052464
18.261667	0.1	1.049605
18.263333	0.1	1.046658
18.265000	0.1	1.043356
18.266667	0.1	1.039356
18.268333	0.1	1.034965
18.270000	0.1	1.031044
18.271667	0.1	1.028101
18.273333	0.1	1.026066
18.275000	0.1	1.024511
18.276667	0.1	1.022760
18.278333	0.1	1.020511
18.280000	0.1	1.018294
18.281667	0.1	1.016846
18.283333	0.1	1.016492
18.285000	0.1	1.017251
18.286667	0.1	1.019104
18.288333	0.1	1.021801
18.290000	0.1	1.024730
18.291667	0.1	1.026988
18.293333	0.1	1.027635
18.295000	0.1	1.026238
18.296667	0.1	1.023319
18.298333	0.1	1.019868
18.300000	0.1	1.016911
18.301667	0.1	1.015305
18.303333	0.1	1.015114
18.305000	0.1	1.015505
18.306667	0.1	1.015542
18.308333	0.1	1.014536
18.310000	0.1	1.012259
18.311667	0.1	1.009535
18.313333	0.1	1.007863
18.315000	0.1	1.007998
18.316667	0.1	1.009558
18.318333	0.1	1.011607
18.320000	0.1	1.013000
18.321667	0.1	1.012990
18.323333	0.1	1.012087
18.325000	0.1	1.011817
18.326667	0.1	1.013344
18.328333	0.1	1.016068
18.330000	0.1	1.018192
18.331667	0.1	1.018858
18.333333	0.1	1.018690
18.335000	0.1	1.018518
18.336667	0.1	1.018583
18.338333	0.1	1.018625
18.340000	0.1	1.018322
18.341667	0.1	1.017931
18.343333	0.1	1.018182
18.345000	0.1	1.019482
18.346667	0.1	1.021326
18.348333	0.1	1.022951
18.350000	0.1	1.024194
18.351667	0.1	1.025163
18.353333	0.1	1.025754
18.355000	0.1	1.026015
18.356667	0.1	1.026271
18.358333	0.1	1.026546
18.360000	0.1	1.026359
18.361667	0.1	1.025307
18.363333	0.1	1.023738
18.365000	0.1	1.022769
18.366667	0.1	1.023230
18.368333	0.1	1.024865
18.370000	0.1	1.027128
18.371667	0.1	1.029843
18.373333	0.1	1.032632
18.375000	0.1	1.034602
18.376667	0.1	1.035202
18.378333	0.1	1.035091
18.380000	0.1	1.035482
18.381667	0.1	1.036832
18.383333	0.1	1.038313
18.385000	0.1	1.038862
18.386667	0.1	1.038723
18.388333	0.1	1.039240
18.390000	0.1	1.041419
18.391667	0.1	1.045121
18.393333	0.1	1.049172
18.395000	0.1	1.052264
18.396667	0.1	1.054015
18.398333	0.1	1.055072
18.400000	0.1	1.056273
18.401667	0.1	1.057968
18.403333	0.1	1.059910
18.405000	0.1	1.061410
18.406667	0.1	1.061768
18.408333	0.1	1.061135
18.410000	0.1	1.060581
18.411667	0.1	1.061480
18.413333	0.1	1.064744
18.415000	0.1	1.070146
18.416667	0.1	1.076213
18.418333	0.1	1.081140
18.420000	0.1	1.084073
18.421667	0.1	1.085186
18.423333	0.1	1.084716
18.425000	0.1	1.082853
18.426667	0.1	1.080032
18.428333	0.1	1.076809
18.430000	0.1	1.074038
18.431667	0.1	1.072916
18.433333	0.1	1.074323
18.435000	0.1	1.077973
18.436667	0.1	1.082397
18.438333	0.1	1.085987
18.440000	0.1	1.087673
18.441667	0.1	1.086975
18.443333	0.1	1.084753
18.445000	0.1	1.083557
18.446667	0.1	1.085661
18.448333	0.1	1.090742
18.450000	0.1	1.096162
18.451667	0.1	1.099263
18.453333	0.1	1.099086
18.455000	0.1	1.096823
18.456667	0.1	1.094742
18.458333	0.1	1.094122
18.460000	0.1	1.094444
18.461667	0.1	1.094509
18.463333	0.1	1.093624
18.465000	0.1	1.092022
18.466667	0.1	1.090388
18.468333	0.1	1.089023
18.470000	0.1	1.087780
18.471667	0.1	1.086341
18.473333	0.1	1.084502
18.475000	0.1	1.082551
18.476667	0.1	1.081163
18.478333	0.1	1.080739
18.480000	0.1	1.081028
18.481667	0.1	1.081624
18.483333	0.1	1.082211
18.485000	0.1	1.082178
18.486667	0.1	1.081196
18.488333	0.1	1.080153
18.490000	0.1	1.080083
18.491667	0.1	1.080791
18.493333	0.1	1.081452
18.495000	0.1	1.081522
18.496667	0.1	1.080674
18.498333	0.1	1.078625
18.500000	0.1	1.075333
18.501667	0.1	1.071193
18.503333	0.1	1.067077
18.505000	0.1	1.063887
18.506667	0.1	1.061894
18.508333	0.1	1.060688
18.510000	0.1	1.059785
18.511667	0.1	1.058853
18.513333	0.1	1.057717
18.515000	0.1	1.056492
18.516667	0.1	1.055659
18.518333	0.1	1.055691
18.520000	0.1	1.056721
18.521667	0.1	1.058578
18.523333	0.1	1.060781
18.525000	0.1	1.062248
18.526667	0.1	1.061833
18.528333	0.1	1.059142
18.530000	0.1	1.055049
18.531667	0.1	1.051249
18.533333	0.1	1.048828
18.535000	0.1	1.047407
18.536667	0.1	1.046029
18.538333	0.1	1.044418
18.540000	0.1	1.043226
18.541667	0.1	1.043179
18.543333	0.1	1.044199
18.545000	0.1	1.045531
18.546667	0.1	1.046653
18.548333	0.1	1.047472
18.550000	0.1	1.047696
18.551667	0.1	1.046876
18.553333	0.1	1.045102
18.555000	0.1	1.042895
18.556667	0.1	1.040790
18.558333	0.1	1.039146
18.560000	0.1	1.037852
18.561667	0.1	1.036432
18.563333	0.1	1.034886
18.565000	0.1	1.033805
18.566667	0.1	1.033382
18.568333	0.1	1.033167
18.570000	0.1	1.032865
18.571667	0.1	1.032478
18.573333	0.1	1.032134
18.575000	0.1	1.032185
18.576667	0.1	1.033079
18.578333	0.1	1.034737
18.580000	0.1	1.036497
18.581667	0.1	1.037838
18.583333	0.1	1.038769
18.585000	0.1	1.039407
18.586667	0.1	1.040031
18.588333	0.1	1.041340
18.590000	0.1	1.043649
18.591667	0.1	1.046136
18.593333	0.1	1.047817
18.595000	0.1	1.048734
18.596667	0.1	1.049582
18.598333	0.1	1.050746
18.600000	0.1	1.052096
18.601667	0.1	1.053293
18.603333	0.1	1.053964
18.605000	0.1	1.053936
18.606667	0.1	1.053740
18.608333	0.1	1.054327
18.610000	0.1	1.055654
18.611667	0.1	1.056311
18.613333	0.1	1.055137
18.615000	0.1	1.052381
18.616667	0.1	1.049270
18.618333	0.1	1.046997
18.620000	0.1	1.046280
18.621667	0.1	1.047286
18.623333	0.1	1.049736
18.625000	0.1	1.053144
18.626667	0.1	1.056851
18.628333	0.1	1.060306
18.630000	0.1	1.062946
18.631667	0.1	1.063878
18.633333	0.1	1.062639
18.635000	0.1	1.060101
18.636667	0.1	1.057903
18.638333	0.1	1.057242
18.640000	0.1	1.058397
18.641667	0.1	1.060693
18.643333	0.1	1.062932
18.645000	0.1	1.064390
18.646667	0.1	1.065112
18.648333	0.1	1.065135
18.650000	0.1	1.064399
18.651667	0.1	1.063384
18.653333	0.1	1.062909
18.655000	0.1	1.063575
18.656667	0.1	1.065657
18.658333	0.1	1.068977
18.660000	0.1	1.072879
18.661667	0.1	1.076334
18.663333	0.1	1.078472
18.665000	0.1	1.079249
18.666667	0.1	1.079207
18.668333	0.1	1.078593
18.670000	0.1	1.077242
18.671667	0.1	1.075296
18.673333	0.1	1.073438
18.675000	0.1	1.072511
18.676667	0.1	1.072921
18.678333	0.1	1.074146
18.680000	0.1	1.074942
18.681667	0.1	1.074378
18.683333	0.1	1.072660
18.685000	0.1	1.071193
18.686667	0.1	1.071631
18.688333	0.1	1.074262
18.690000	0.1	1.077671
18.691667	0.1	1.080106
18.693333	0.1	1.080665
18.695000	0.1	1.079426
18.696667	0.1	1.077275
18.698333	0.1	1.075394
18.700000	0.1	1.074439
18.701667	0.1	1.074104
18.703333	0.1	1.073657
18.705000	0.1	1.072921
18.706667	0.1	1.072437
18.708333	0.1	1.072749
18.710000	0.1	1.073927
18.711667	0.1	1.075538
18.713333	0.1	1.076651
18.715000	0.1	1.076241
18.716667	0.1	1.074173
18.718333	0.1	1.071324
18.720000	0.1	1.068558
18.721667	0.1	1.066159
18.723333	0.1	1.064115
18.725000	0.1	1.062378
18.726667	0.1	1.061102
18.728333	0.1	1.060944
18.730000	0.1	1.062378
18.731667	0.1	1.064809
18.733333	0.1	1.066946
18.735000	0.1	1.067859
18.736667	0.1	1.067212
18.738333	0.1	1.064944
18.740000	0.1	1.061494
18.741667	0.1	1.058052
18.743333	0.1	1.055719
18.745000	0.1	1.054499
18.746667	0.1	1.053596
18.748333	0.1	1.052185
18.750000	0.1	1.049992
18.751667	0.1	1.047454
18.753333	0.1	1.045070
18.755000	0.1	1.043174
18.756667	0.1	1.042373
18.758333	0.1	1.043011
18.760000	0.1	1.044380
18.761667	0.1	1.045335
18.763333	0.1	1.045526
18.765000	0.1	1.045452
18.766667	0.1	1.045605
18.768333	0.1	1.046029
18.770000	0.1	1.046462
18.771667	0.1	1.046653
18.773333	0.1	1.046374
18.775000	0.1	1.045368
18.776667	0.1	1.043445
18.778333	0.1	1.040767
18.780000	0.1	1.038061
18.781667	0.1	1.036115
18.783333	0.1	1.035165
18.785000	0.1	1.035063
18.786667	0.1	1.035649
18.788333	0.1	1.036804
18.790000	0.1	1.038401
18.791667	0.1	1.040399
18.793333	0.1	1.042644
18.795000	0.1	1.044469
18.796667	0.1	1.045084
18.798333	0.1	1.044581
18.800000	0.1	1.044162
18.801667	0.1	1.045032
18.803333	0.1	1.047370
18.805000	0.1	1.050360
18.806667	0.1	1.052772
18.808333	0.1	1.053531
18.810000	0.1	1.052613
18.811667	0.1	1.051412
18.813333	0.1	1.051542
18.815000	0.1	1.053321
18.816667	0.1	1.056129
18.818333	0.1	1.059822
18.820000	0.1	1.064534
18.821667	0.1	1.069782
18.823333	0.1	1.074858
18.825000	0.1	1.079338
18.826667	0.1	1.082532
18.828333	0.1	1.083841
18.830000	0.1	1.084008
18.831667	0.1	1.084916
18.833333	0.1	1.087631
18.835000	0.1	1.091477
18.836667	0.1	1.095198
18.838333	0.1	1.098425
18.840000	0.1	1.101806
18.841667	0.1	1.106090
18.843333	0.1	1.111482
18.845000	0.1	1.117922
18.846667	0.1	1.125471
18.848333	0.1	1.133764
18.850000	0.1	1.141652
18.851667	0.1	1.148102
18.853333	0.1	1.152973
18.855000	0.1	1.156698
18.856667	0.1	1.159864
18.858333	0.1	1.163157
18.860000	0.1	1.167194
18.861667	0.1	1.172400
18.863333	0.1	1.178854
18.865000	0.1	1.186025
18.866667	0.1	1.193141
18.868333	0.1	1.200009
18.870000	0.1	1.207097
18.871667	0.1	1.214989
18.873333	0.1	1.223902
18.875000	0.1	1.233444
18.876667	0.1	1.242347
18.878333	0.1	1.248890
18.880000	0.1	1.252359
18.881667	0.1	1.253984
18.883333	0.1	1.255833
18.885000	0.1	1.258873
18.886667	0.1	1.262589
18.888333	0.1	1.266021
18.890000	0.1	1.268592
18.891667	0.1	1.270436
18.893333	0.1	1.272531
18.895000	0.1	1.275889
18.896667	0.1	1.280550
18.898333	0.1	1.285607
18.900000	0.1	1.289980
18.901667	0.1	1.292787
18.903333	0.1	1.293309
18.905000	0.1	1.291307
18.906667	0.1	1.287581
18.908333	0.1	1.283810
18.910000	0.1	1.281719
18.911667	0.1	1.282087
18.913333	0.1	1.283879
18.915000	0.1	1.284550
18.916667	0.1	1.281714
18.918333	0.1	1.274818
18.920000	0.1	1.265565
18.921667	0.1	1.256620
18.923333	0.1	1.249867
18.925000	0.1	1.245514
18.926667	0.1	1.242342
18.928333	0.1	1.238836
18.930000	0.1	1.233956
18.931667	0.1	1.227423
18.933333	0.1	1.220144
18.935000	0.1	1.213569
18.936667	0.1	1.208098
18.938333	0.1	1.202957
18.940000	0.1	1.197499
18.941667	0.1	1.191748
18.943333	0.1	1.185974
18.945000	0.1	1.180158
18.946667	0.1	1.173983
18.948333	0.1	1.167278
18.950000	0.1	1.160107
18.951667	0.1	1.152381
18.953333	0.1	1.144204
18.955000	0.1	1.136507
18.956667	0.1	1.130197
18.958333	0.1	1.124847
18.960000	0.1	1.119147
18.961667	0.1	1.112339
18.963333	0.1	1.104623
18.965000	0.1	1.096269
18.966667	0.1	1.087454
18.968333	0.1	1.079105
18.970000	0.1	1.072711
18.971667	0.1	1.068958
18.973333	0.1	1.067328
18.975000	0.1	1.066532
18.976667	0.1	1.064781
18.978333	0.1	1.060762
18.980000	0.1	1.054639
18.981667	0.1	1.047747
18.983333	0.1	1.041498
18.985000	0.1	1.036813
18.986667	0.1	1.033978
18.988333	0.1	1.032590
18.990000	0.1	1.031752
18.991667	0.1	1.030504
18.993333	0.1	1.028320
18.995000	0.1	1.025214
18.996667	0.1	1.021288
18.998333	0.1	1.016096
19.000000	0.1	1.009144
19.001667	0.1	1.001144
19.003333	0.1	0.993791
19.005000	0.1	0.988687
19.006667	0.1	0.986564
19.008333	0.1	0.986750
19.010000	0.1	0.987439
19.011667	0.1	0.986895
19.013333	0.1	0.984222
19.015000	0.1	0.979258
19.016667	0.1	0.972422
19.018333	0.1	0.964492
19.020000	0.1	0.956631
19.021667	0.1	0.950317
19.023333	0.1	0.946671
19.025000	0.1	0.945926
19.026667	0.1	0.947528
19.028333	0.1	0.950149
19.030000	0.1	0.951905
19.031667	0.1	0.951476
19.033333	0.1	0.948939
19.035000	0.1	0.945237
19.036667	0.1	0.941339
19.038333	0.1	0.938037
19.040000	0.1	0.935835
19.041667	0.1	0.934540
19.043333	0.1	0.933153
19.045000	0.1	0.930578
19.046667	0.1	0.926354
19.048333	0.1	0.920747
19.050000	0.1	0.914549
19.051667	0.1	0.908799
19.053333	0.1	0.904440
19.055000	0.1	0.901930
19.056667	0.1	0.901055
19.058333	0.1	0.901073
19.060000	0.1	0.901036
19.061667	0.1	0.900361
19.063333	0.1	0.899090
19.065000	0.1	0.897483
19.066667	0.1	0.895392
19.068333	0.1	0.892542
19.070000	0.1	0.889339
19.071667	0.1	0.886861
19.073333	0.1	0.886056
19.075000	0.1	0.887089
19.076667	0.1	0.889469
19.078333	0.1	0.892263
19.080000	0.1	0.894382
19.081667	0.1	0.895145
19.083333	0.1	0.894470
19.085000	0.1	0.892724
19.086667	0.1	0.890624
19.088333	0.1	0.889031
19.090000	0.1	0.888412
19.091667	0.1	0.888384
19.093333	0.1	0.888198
19.095000	0.1	0.887811
19.096667	0.1	0.887983
19.098333	0.1	0.889120
19.100000	0.1	0.890596
19.101667	0.1	0.891453
19.103333	0.1	0.891294
19.105000	0.1	0.890451
19.106667	0.1	0.889469
19.108333	0.1	0.888542
19.110000	0.1	0.887453
19.111667	0.1	0.885818
19.113333	0.1	0.883532
19.115000	0.1	0.881050
19.116667	0.1	0.879252
19.118333	0.1	0.878796
19.120000	0.1	0.879485
19.121667	0.1	0.880254
19.123333	0.1	0.880104
19.125000	0.1	0.878936
19.126667	0.1	0.877646
19.128333	0.1	0.877343
19.130000	0.1	0.878074
19.131667	0.1	0.878642
19.133333	0.1	0.877725
19.135000	0.1	0.874982
19.136667	0.1	0.871136
19.138333	0.1	0.867206
19.140000	0.1	0.864090
19.141667	0.1	0.862591
19.143333	0.1	0.862950
19.145000	0.1	0.864319
19.146667	0.1	0.865599
19.148333	0.1	0.866647
19.150000	0.1	0.868039
19.151667	0.1	0.870042
19.153333	0.1	0.872621
19.155000	0.1	0.875606
19.156667	0.1	0.878372
19.158333	0.1	0.879988
19.160000	0.1	0.879834
19.161667	0.1	0.878144
19.163333	0.1	0.875951
19.165000	0.1	0.874233
19.166667	0.1	0.873292
19.168333	0.1	0.872971
19.170000	0.1	0.872985
19.171667	0.1	0.873078
19.173333	0.1	0.872854
19.175000	0.1	0.871774
19.176667	0.1	0.869604
19.178333	0.1	0.866670
19.180000	0.1	0.863499
19.181667	0.1	0.860416
19.183333	0.1	0.857855
19.185000	0.1	0.856444
19.186667	0.1	0.856305
19.188333	0.1	0.857096
19.190000	0.1	0.858405
19.191667	0.1	0.859424
19.193333	0.1	0.859005
19.195000	0.1	0.856300
19.196667	0.1	0.851299
19.198333	0.1	0.845301
19.200000	0.1	0.840756
19.201667	0.1	0.839699
19.203333	0.1	0.842246
19.205000	0.1	0.846745
19.206667	0.1	0.850884
19.208333	0.1	0.852547
19.210000	0.1	0.850544
19.211667	0.1	0.845301
19.213333	0.1	0.838595
19.215000	0.1	0.832183
19.216667	0.1	0.826954
19.218333	0.1	0.823275
19.220000	0.1	0.821589
19.221667	0.1	0.822260
19.223333	0.1	0.824928
19.225000	0.1	0.828202
19.226667	0.1	0.830367
19.228333	0.1	0.830498
19.230000	0.1	0.828677
19.231667	0.1	0.825431
19.233333	0.1	0.821496
19.235000	0.1	0.817790
19.236667	0.1	0.814879
19.238333	0.1	0.812528
19.240000	0.1	0.810074
19.241667	0.1	0.807289
19.243333	0.1	0.804644
19.245000	0.1	0.802558
19.246667	0.1	0.800947
19.248333	0.1	0.799461
19.250000	0.1	0.797608
19.251667	0.1	0.794996
19.253333	0.1	0.792299
19.255000	0.1	0.791000
19.256667	0.1	0.791592
19.258333	0.1	0.793082
19.260000	0.1	0.794418
19.261667	0.1	0.795154
19.263333	0.1	0.794749
19.265000	0.1	0.792639
19.266667	0.1	0.789235
19.268333	0.1	0.785580
19.270000	0.1	0.781883
19.271667	0.1	0.777422
19.273333	0.1	0.772076
19.275000	0.1	0.766818
19.276667	0.1	0.762711
19.278333	0.1	0.760038
19.280000	0.1	0.758655
19.281667	0.1	0.758381
19.283333	0.1	0.758665
19.285000	0.1	0.758488
19.286667	0.1	0.757165
19.288333	0.1	0.754693
19.290000	0.1	0.751312
19.291667	0.1	0.747209
19.293333	0.1	0.742725
19.295000	0.1	0.738669
19.296667	0.1	0.735861
19.298333	0.1	0.734474
19.300000	0.1	0.733905
19.301667	0.1	0.733207
19.303333	0.1	0.731596
19.305000	0.1	0.729221
19.306667	0.1	0.727228
19.308333	0.1	0.726581
19.310000	0.1	0.726930
19.311667	0.1	0.726962
19.313333	0.1	0.725864
19.315000	0.1	0.724127
19.316667	0.1	0.722939
19.318333	0.1	0.722953
19.320000	0.1	0.724080
19.321667	0.1	0.725868
19.323333	0.1	0.727442
19.325000	0.1	0.727656
19.326667	0.1	0.726022
19.328333	0.1	0.722962
19.330000	0.1	0.719326
19.331667	0.1	0.716103
19.333333	0.1	0.714236
19.335000	0.1	0.714096
19.336667	0.1	0.715069
19.338333	0.1	0.716094
19.340000	0.1	0.716583
19.341667	0.1	0.716685
19.343333	0.1	0.716955
19.345000	0.1	0.718012
19.346667	0.1	0.720145
19.348333	0.1	0.722837
19.350000	0.1	0.724797
19.351667	0.1	0.724941
19.353333	0.1	0.723451
19.355000	0.1	0.721496
19.356667	0.1	0.720066
19.358333	0.1	0.719423
19.360000	0.1	0.719093
19.361667	0.1	0.718292
19.363333	0.1	0.716886
19.365000	0.1	0.715670
19.366667	0.1	0.715498
19.368333	0.1	0.716574
19.370000	0.1	0.718487
19.371667	0.1	0.720345
19.373333	0.1	0.721049
19.375000	0.1	0.720071
19.376667	0.1	0.717947
19.378333	0.1	0.715945
19.380000	0.1	0.715014
19.381667	0.1	0.715014
19.383333	0.1	0.715125
19.385000	0.1	0.714841
19.386667	0.1	0.714250
19.388333	0.1	0.713742
19.390000	0.1	0.713714
19.391667	0.1	0.714450
19.393333	0.1	0.716331
19.395000	0.1	0.719512
19.396667	0.1	0.723288
19.398333	0.1	0.726311
19.400000	0.1	0.727423
19.401667	0.1	0.726487
19.403333	0.1	0.724336
19.405000	0.1	0.721924
19.406667	0.1	0.720029
19.408333	0.1	0.719200
19.410000	0.1	0.719544
19.411667	0.1	0.720713
19.413333	0.1	0.722012
19.415000	0.1	0.722781
19.416667	0.1	0.722967
19.418333	0.1	0.723260
19.420000	0.1	0.724406
19.421667	0.1	0.726394
19.423333	0.1	0.728257
19.425000	0.1	0.728769
19.426667	0.1	0.727577
19.428333	0.1	0.725482
19.430000	0.1	0.723880
19.431667	0.1	0.723950
19.433333	0.1	0.725701
19.435000	0.1	0.727703
19.436667	0.1	0.728224
19.438333	0.1	0.726762
19.440000	0.1	0.724429
19.441667	0.1	0.723018
19.443333	0.1	0.723531
19.445000	0.1	0.725393
19.446667	0.1	0.726902
19.448333	0.1	0.726790
19.450000	0.1	0.725235
19.451667	0.1	0.723037
19.453333	0.1	0.720518
19.455000	0.1	0.717854
19.456667	0.1	0.715451
19.458333	0.1	0.713454
19.460000	0.1	0.711302
19.461667	0.1	0.708601
19.463333	0.1	0.705887
19.465000	0.1	0.703679
19.466667	0.1	0.701696
19.468333	0.1	0.699488
19.470000	0.1	0.697155
19.471667	0.1	0.695274
19.473333	0.1	0.694599
19.475000	0.1	0.695651
19.476667	0.1	0.698245
19.478333	0.1	0.701277
19.480000	0.1	0.703610
19.481667	0.1	0.705039
19.483333	0.1	0.705863
19.485000	0.1	0.705910
19.486667	0.1	0.704625
19.488333	0.1	0.701845
19.490000	0.1	0.698189
19.491667	0.1	0.694706
19.493333	0.1	0.692094
19.495000	0.1	0.690194
19.496667	0.1	0.688233
19.498333	0.1	0.685547
19.500000	0.1	0.681980
19.501667	0.1	0.677854
19.503333	0.1	0.674133
19.505000	0.1	0.672229
19.506667	0.1	0.672867
19.508333	0.1	0.675195
19.510000	0.1	0.677709
19.511667	0.1	0.679712
19.513333	0.1	0.681048
19.515000	0.1	0.681044
19.516667	0.1	0.678650
19.518333	0.1	0.673463
19.520000	0.1	0.666459
19.521667	0.1	0.659921
19.523333	0.1	0.656163
19.525000	0.1	0.655865
19.526667	0.1	0.657965
19.528333	0.1	0.660927
19.530000	0.1	0.663335
19.531667	0.1	0.663926
19.533333	0.1	0.662198
19.535000	0.1	0.658464
19.536667	0.1	0.653472
19.538333	0.1	0.648447
19.540000	0.1	0.644610
19.541667	0.1	0.642217
19.543333	0.1	0.640736
19.545000	0.1	0.639739
19.546667	0.1	0.639283
19.548333	0.1	0.639777
19.550000	0.1	0.641649
19.551667	0.1	0.644983
19.553333	0.1	0.649286
19.555000	0.1	0.653570
19.556667	0.1	0.656391
19.558333	0.1	0.656387
19.560000	0.1	0.653611
19.561667	0.1	0.649858
19.563333	0.1	0.647018
19.565000	0.1	0.645709
19.566667	0.1	0.645309
19.568333	0.1	0.644983
19.570000	0.1	0.644717
19.571667	0.1	0.644913
19.573333	0.1	0.645258
19.575000	0.1	0.644592
19.576667	0.1	0.641979
19.578333	0.1	0.637602
19.580000	0.1	0.632699
19.581667	0.1	0.628768
19.583333	0.1	0.626831
19.585000	0.1	0.626952
19.586667	0.1	0.628317
19.588333	0.1	0.629784
19.590000	0.1	0.630761
19.591667	0.1	0.631660
19.593333	0.1	0.633355
19.595000	0.1	0.635916
19.596667	0.1	0.638342
19.598333	0.1	0.639576
19.600000	0.1	0.639088
19.601667	0.1	0.636894
19.603333	0.1	0.633639
19.605000	0.1	0.630650
19.606667	0.1	0.629374
19.608333	0.1	0.630328
19.610000	0.1	0.632675
19.611667	0.1	0.634962
19.613333	0.1	0.636163
19.615000	0.1	0.636419
19.616667	0.1	0.637248
19.618333	0.1	0.640103
19.620000	0.1	0.644457
19.621667	0.1	0.648042
19.623333	0.1	0.649332
19.625000	0.1	0.648922
19.626667	0.1	0.648322
19.628333	0.1	0.648540
19.630000	0.1	0.650110
19.631667	0.1	0.653043
19.633333	0.1	0.656424
19.635000	0.1	0.658883
19.636667	0.1	0.659889
19.638333	0.1	0.660103
19.640000	0.1	0.660056
19.641667	0.1	0.659376
19.643333	0.1	0.657695
19.645000	0.1	0.655535
19.646667	0.1	0.654315
19.648333	0.1	0.655302
19.650000	0.1	0.658259
19.651667	0.1	0.661570
19.653333	0.1	0.663819
19.655000	0.1	0.664899
19.656667	0.1	0.665747
19.658333	0.1	0.666985
19.660000	0.1	0.667935
19.661667	0.1	0.667251
19.663333	0.1	0.664820
19.665000	0.1	0.662375
19.666667	0.1	0.662152
19.668333	0.1	0.664741
19.670000	0.1	0.668424
19.671667	0.1	0.671204
19.673333	0.1	0.672517
19.675000	0.1	0.672787
19.676667	0.1	0.672769
19.678333	0.1	0.673160
19.680000	0.1	0.673882
19.681667	0.1	0.674250
19.683333	0.1	0.673952
19.685000	0.1	0.673463
19.686667	0.1	0.673616
19.688333	0.1	0.674916
19.690000	0.1	0.677058
19.691667	0.1	0.679051
19.693333	0.1	0.679758
19.695000	0.1	0.678627
19.696667	0.1	0.676005
19.698333	0.1	0.672722
19.700000	0.1	0.669542
19.701667	0.1	0.666906
19.703333	0.1	0.665030
19.705000	0.1	0.664284
19.706667	0.1	0.664867
19.708333	0.1	0.665984
19.710000	0.1	0.666059
19.711667	0.1	0.664252
19.713333	0.1	0.661225
19.715000	0.1	0.658431
19.716667	0.1	0.657439
19.718333	0.1	0.659274
19.720000	0.1	0.663386
19.721667	0.1	0.667665
19.723333	0.1	0.670035
19.725000	0.1	0.670003
19.726667	0.1	0.668783
19.728333	0.1	0.667861
19.730000	0.1	0.667325
19.731667	0.1	0.666217
19.733333	0.1	0.664284
19.735000	0.1	0.662678
19.736667	0.1	0.663060
19.738333	0.1	0.665942
19.740000	0.1	0.669886
19.741667	0.1	0.672732
19.743333	0.1	0.673323
19.745000	0.1	0.671893
19.746667	0.1	0.669439
19.748333	0.1	0.667349
19.750000	0.1	0.667130
19.751667	0.1	0.669365
19.753333	0.1	0.672610
19.755000	0.1	0.674208
19.756667	0.1	0.672713
19.758333	0.1	0.669151
19.760000	0.1	0.665882
19.761667	0.1	0.664610
19.763333	0.1	0.665653
19.765000	0.1	0.668331
19.766667	0.1	0.671325
19.768333	0.1	0.673048
19.770000	0.1	0.672699
19.771667	0.1	0.671209
19.773333	0.1	0.670315
19.775000	0.1	0.670743
19.776667	0.1	0.672047
19.778333	0.1	0.673770
19.780000	0.1	0.675945
19.781667	0.1	0.678794
19.783333	0.1	0.682501
19.785000	0.1	0.686650
19.786667	0.1	0.689956
19.788333	0.1	0.691144
19.790000	0.1	0.690441
19.791667	0.1	0.689360
19.793333	0.1	0.689100
19.795000	0.1	0.689807
19.796667	0.1	0.691083
19.798333	0.1	0.692504
19.800000	0.1	0.693840
19.801667	0.1	0.694962
19.803333	0.1	0.695791
19.805000	0.1	0.696247
19.806667	0.1	0.696382
19.808333	0.1	0.696741
19.810000	0.1	0.697863
19.811667	0.1	0.699284
19.813333	0.1	0.700126
19.815000	0.1	0.700308
19.816667	0.1	0.700243
19.818333	0.1	0.699922
19.820000	0.1	0.698892
19.821667	0.1	0.697044
19.823333	0.1	0.695004
19.825000	0.1	0.693398
19.826667	0.1	0.692019
19.828333	0.1	0.690045
19.830000	0.1	0.686944
19.831667	0.1	0.683279
19.833333	0.1	0.680271
19.835000	0.1	0.678543
19.836667	0.1	0.678017
19.838333	0.1	0.678687
19.840000	0.1	0.680387
19.841667	0.1	0.682119
19.843333	0.1	0.682697
19.845000	0.1	0.681686
19.846667	0.1	0.679637
19.848333	0.1	0.677556
19.850000	0.1	0.676010
19.851667	0.1	0.674836
19.853333	0.1	0.673644
19.855000	0.1	0.672364
19.856667	0.1	0.671293
19.858333	0.1	0.670743
19.860000	0.1	0.670529
19.861667	0.1	0.669905
19.863333	0.1	0.668433
19.865000	0.1	0.666557
19.866667	0.1	0.664862
19.868333	0.1	0.663777
19.870000	0.1	0.663856
19.871667	0.1	0.665067
19.873333	0.1	0.666180
19.875000	0.1	0.665756
19.876667	0.1	0.663288
19.878333	0.1	0.659595
19.880000	0.1	0.656294
19.881667	0.1	0.654408
19.883333	0.1	0.653691
19.885000	0.1	0.653262
19.886667	0.1	0.652480
19.888333	0.1	0.651428
19.890000	0.1	0.650901
19.891667	0.1	0.651795
19.893333	0.1	0.654235
19.895000	0.1	0.657211
19.896667	0.1	0.659130
19.898333	0.1	0.659116
19.900000	0.1	0.657588
19.901667	0.1	0.655460
19.903333	0.1	0.653216
19.905000	0.1	0.651376
19.906667	0.1	0.650748
19.908333	0.1	0.651265
19.910000	0.1	0.651949
19.911667	0.1	0.652438
19.913333	0.1	0.653565
19.915000	0.1	0.656419
19.916667	0.1	0.661016
19.918333	0.1	0.666105
19.920000	0.1	0.669942
19.921667	0.1	0.670957
19.923333	0.1	0.668569
19.925000	0.1	0.663991
19.926667	0.1	0.659358
19.928333	0.1	0.655842
19.930000	0.1	0.653472
19.931667	0.1	0.652289
19.933333	0.1	0.652545
19.935000	0.1	0.654054
19.936667	0.1	0.656103
19.938333	0.1	0.658166
19.940000	0.1	0.660187
19.941667	0.1	0.662166
19.943333	0.1	0.663791
19.945000	0.1	0.664662
19.946667	0.1	0.664880
19.948333	0.1	0.665137
19.950000	0.1	0.665924
19.951667	0.1	0.666981
19.953333	0.1	0.667642
19.955000	0.1	0.667218
19.956667	0.1	0.665239
19.958333	0.1	0.661998
19.960000	0.1	0.658510
19.961667	0.1	0.655781
19.963333	0.1	0.654329
19.965000	0.1	0.653979
19.966667	0.1	0.653900
19.968333	0.1	0.653332
19.970000	0.1	0.652028
19.971667	0.1	0.649998
19.973333	0.1	0.647330
19.975000	0.1	0.644377
19.976667	0.1	0.641970
19.978333	0.1	0.641122
19.980000	0.1	0.642175
19.981667	0.1	0.644387
19.983333	0.1	0.646650
19.985000	0.1	0.648247
19.986667	0.1	0.648955
19.988333	0.1	0.649090
19.990000	0.1	0.649509
19.991667	0.1	0.651022
19.993333	0.1	0.653700
19.995000	0.1	0.656606
19.996667	0.1	0.658357
19.998333	0.1	0.658347
20.000000	0.1	0.656978
20.001667	0.1	0.654962
20.003333	0.1	0.653076
20.005000	0.1	0.651726
20.006667	0.1	0.650552
20.008333	0.1	0.649220
20.010000	0.1	0.648131
20.011667	0.1	0.647772
20.013333	0.1	0.648098
20.015000	0.1	0.648741
20.016667	0.1	0.649197
20.018333	0.1	0.649085
20.020000	0.1	0.648564
20.021667	0.1	0.647968
20.023333	0.1	0.647265
20.025000	0.1	0.646138
20.026667	0.1	0.644517
20.028333	0.1	0.642692
20.030000	0.1	0.640852
20.031667	0.1	0.638803
20.033333	0.1	0.636596
20.035000	0.1	0.634599
20.036667	0.1	0.632862
20.038333	0.1	0.631190
20.040000	0.1	0.629979
20.041667	0.1	0.629812
20.043333	0.1	0.630463
20.045000	0.1	0.630976
20.046667	0.1	0.630571
20.048333	0.1	0.629635
20.050000	0.1	0.629444
20.051667	0.1	0.630664
20.053333	0.1	0.632755
20.055000	0.1	0.634925
20.056667	0.1	0.636615
20.058333	0.1	0.637220
20.060000	0.1	0.636415
20.061667	0.1	0.634743
20.063333	0.1	0.633290
20.065000	0.1	0.632578
20.066667	0.1	0.631898
20.068333	0.1	0.630207
20.070000	0.1	0.627679
20.071667	0.1	0.625639
20.073333	0.1	0.625304
20.075000	0.1	0.626892
20.076667	0.1	0.629905
20.078333	0.1	0.633453
20.080000	0.1	0.636578
20.081667	0.1	0.638622
20.083333	0.1	0.639260
20.085000	0.1	0.638389
20.086667	0.1	0.636587
20.088333	0.1	0.635227
20.090000	0.1	0.635497
20.091667	0.1	0.637290
20.093333	0.1	0.639586
20.095000	0.1	0.641956
20.096667	0.1	0.644927
20.098333	0.1	0.648680
20.100000	0.1	0.652475
20.101667	0.1	0.655525
20.103333	0.1	0.657560
20.105000	0.1	0.658543
20.106667	0.1	0.658622
20.108333	0.1	0.658291
20.110000	0.1	0.658268
20.111667	0.1	0.659092
20.113333	0.1	0.660792
20.115000	0.1	0.663027
20.116667	0.1	0.665407
20.118333	0.1	0.667600
20.120000	0.1	0.669728
20.121667	0.1	0.672373
20.123333	0.1	0.675623
20.125000	0.1	0.678985
20.126667	0.1	0.682110
20.128333	0.1	0.685002
20.130000	0.1	0.687833
20.131667	0.1	0.690622
20.133333	0.1	0.693202
20.135000	0.1	0.695470
20.136667	0.1	0.697342
20.138333	0.1	0.698688
20.140000	0.1	0.699786
20.141667	0.1	0.701426
20.143333	0.1	0.704019
20.145000	0.1	0.706939
20.146667	0.1	0.709170
20.148333	0.1	0.710501
20.150000	0.1	0.711670
20.151667	0.1	0.713309
20.153333	0.1	0.715423
20.155000	0.1	0.718054
20.156667	0.1	0.721514
20.158333	0.1	0.725533
20.160000	0.1	0.729091
20.161667	0.1	0.731316
20.163333	0.1	0.732359
20.165000	0.1	0.733384
20.166667	0.1	0.735647
20.168333	0.1	0.739340
20.170000	0.1	0.743335
20.171667	0.1	0.746348
20.173333	0.1	0.748225
20.175000	0.1	0.749747
20.176667	0.1	0.751424
20.178333	0.1	0.752863
20.180000	0.1	0.753342
20.181667	0.1	0.752793
20.183333	0.1	0.752136
20.185000	0.1	0.752616
20.186667	0.1	0.754655
20.188333	0.1	0.757440
20.190000	0.1	0.759577
20.191667	0.1	0.760020
20.193333	0.1	0.758735
20.195000	0.1	0.756816
20.196667	0.1	0.755540
20.198333	0.1	0.755517
20.200000	0.1	0.756774
20.201667	0.1	0.759200
20.203333	0.1	0.762669
20.205000	0.1	0.766804
20.206667	0.1	0.770791
20.208333	0.1	0.773654
20.210000	0.1	0.775019
20.211667	0.1	0.775522
20.213333	0.1	0.775922
20.215000	0.1	0.776350
20.216667	0.1	0.776644
20.218333	0.1	0.776611
20.220000	0.1	0.776076
20.221667	0.1	0.775168
20.223333	0.1	0.773962
20.225000	0.1	0.772071
20.226667	0.1	0.769384
20.228333	0.1	0.766856
20.230000	0.1	0.766139
20.231667	0.1	0.768425
20.233333	0.1	0.773105
20.235000	0.1	0.777864
20.236667	0.1	0.780737
20.238333	0.1	0.781659
20.240000	0.1	0.781706
20.241667	0.1	0.781850
20.243333	0.1	0.782735
20.245000	0.1	0.784406
20.246667	0.1	0.786087
20.248333	0.1	0.786693
20.250000	0.1	0.785594
20.251667	0.1	0.783219
20.253333	0.1	0.781077
20.255000	0.1	0.780742
20.256667	0.1	0.782982
20.258333	0.1	0.787582
20.260000	0.1	0.793575
20.261667	0.1	0.799675
20.263333	0.1	0.804882
20.265000	0.1	0.808784
20.266667	0.1	0.811187
20.268333	0.1	0.811801
20.270000	0.1	0.810702
20.271667	0.1	0.808784
20.273333	0.1	0.807364
20.275000	0.1	0.807173
20.276667	0.1	0.807699
20.278333	0.1	0.807852
20.280000	0.1	0.807126
20.281667	0.1	0.805836
20.283333	0.1	0.804868
20.285000	0.1	0.805059
20.286667	0.1	0.806237
20.288333	0.1	0.807312
20.290000	0.1	0.807433
20.291667	0.1	0.806674
20.293333	0.1	0.805776
20.295000	0.1	0.805622
20.296667	0.1	0.806903
20.298333	0.1	0.809832
20.300000	0.1	0.813836
20.301667	0.1	0.817901
20.303333	0.1	0.821305
20.305000	0.1	0.823964
20.306667	0.1	0.826200
20.308333	0.1	0.828425
20.310000	0.1	0.830945
20.311667	0.1	0.833874
20.313333	0.1	0.836956
20.315000	0.1	0.839517
20.316667	0.1	0.840966
20.318333	0.1	0.841301
20.320000	0.1	0.841189
20.321667	0.1	0.841632
20.323333	0.1	0.843313
20.325000	0.1	0.846265
20.326667	0.1	0.850274
20.328333	0.1	0.854940
20.330000	0.1	0.859373
20.331667	0.1	0.862512
20.333333	0.1	0.864184
20.335000	0.1	0.865520
20.336667	0.1	0.867900
20.338333	0.1	0.871620
20.340000	0.1	0.876114
20.341667	0.1	0.880496
20.343333	0.1	0.883816
20.345000	0.1	0.885781
20.346667	0.1	0.887187
20.348333	0.1	0.889325
20.350000	0.1	0.893017
20.351667	0.1	0.897921
20.353333	0.1	0.902796
20.355000	0.1	0.906568
20.356667	0.1	0.908882
20.358333	0.1	0.910135
20.360000	0.1	0.911206
20.361667	0.1	0.912980
20.363333	0.1	0.915779
20.365000	0.1	0.919146
20.366667	0.1	0.922368
20.368333	0.1	0.925222
20.370000	0.1	0.928114
20.371667	0.1	0.931583
20.373333	0.1	0.935774
20.375000	0.1	0.940529
20.376667	0.1	0.945637
20.378333	0.1	0.950843
20.380000	0.1	0.955574
20.381667	0.1	0.959057
20.383333	0.1	0.961153
20.385000	0.1	0.962755
20.386667	0.1	0.965106
20.388333	0.1	0.969265
20.390000	0.1	0.975574
20.391667	0.1	0.983081
20.393333	0.1	0.990024
20.395000	0.1	0.995416
20.396667	0.1	0.999616
20.398333	0.1	1.003640
20.400000	0.1	1.008348
20.401667	0.1	1.013801
20.403333	0.1	1.019598
20.405000	0.1	1.025898
20.406667	0.1	1.033447
20.408333	0.1	1.042522
20.410000	0.1	1.052353
20.411667	0.1	1.061489
20.413333	0.1	1.068758
20.415000	0.1	1.073871
20.416667	0.1	1.077522
20.418333	0.1	1.080958
20.420000	0.1	1.085084
20.421667	0.1	1.089741
20.423333	0.1	1.094025
20.425000	0.1	1.097079
20.426667	0.1	1.098434
20.428333	0.1	1.098048
20.430000	0.1	1.096660
20.431667	0.1	1.095594
20.433333	0.1	1.095943
20.435000	0.1	1.098160
20.436667	0.1	1.102425
20.438333	0.1	1.108763
20.440000	0.1	1.116255
20.441667	0.1	1.123073
20.443333	0.1	1.127883
20.445000	0.1	1.130914
20.446667	0.1	1.133396
20.448333	0.1	1.136311
20.450000	0.1	1.139678
20.451667	0.1	1.142700
20.453333	0.1	1.144907
20.455000	0.1	1.146928
20.456667	0.1	1.149857
20.458333	0.1	1.154360
20.460000	0.1	1.160447
20.461667	0.1	1.167124
20.463333	0.1	1.172652
20.465000	0.1	1.175869
20.466667	0.1	1.177327
20.468333	0.1	1.178873
20.470000	0.1	1.182067
20.471667	0.1	1.187180
20.473333	0.1	1.193443
20.475000	0.1	1.199408
20.476667	0.1	1.203646
20.478333	0.1	1.205774
20.480000	0.1	1.206454
20.481667	0.1	1.206696
20.483333	0.1	1.207404
20.485000	0.1	1.209043
20.486667	0.1	1.211907
20.488333	0.1	1.216135
20.490000	0.1	1.221178
20.491667	0.1	1.226095
20.493333	0.1	1.230873
20.495000	0.1	1.236130
20.496667	0.1	1.241579
20.498333	0.1	1.246138
20.500000	0.1	1.249299
20.501667	0.1	1.251465
20.503333	0.1	1.253528
20.505000	0.1	1.256354
20.506667	0.1	1.260322
20.508333	0.1	1.265239
20.510000	0.1	1.270352
20.511667	0.1	1.274771
20.513333	0.1	1.278389
20.515000	0.1	1.281966
20.516667	0.1	1.285984
20.518333	0.1	1.290315
20.520000	0.1	1.294832
20.521667	0.1	1.299731
20.523333	0.1	1.305379
20.525000	0.1	1.311777
20.526667	0.1	1.318245
20.528333	0.1	1.324257
20.530000	0.1	1.330166
20.531667	0.1	1.336555
20.533333	0.1	1.343316
20.535000	0.1	1.349621
20.536667	0.1	1.354534
20.538333	0.1	1.357868
20.540000	0.1	1.360783
20.541667	0.1	1.365240
20.543333	0.1	1.372145
20.545000	0.1	1.380094
20.546667	0.1	1.386967
20.548333	0.1	1.392313
20.550000	0.1	1.397068
20.551667	0.1	1.401878
20.553333	0.1	1.406716
20.555000	0.1	1.411568
20.556667	0.1	1.416900
20.558333	0.1	1.423410
20.560000	0.1	1.431308
20.561667	0.1	1.440099
20.563333	0.1	1.448919
20.565000	0.1	1.456793
20.566667	0.1	1.463122
20.568333	0.1	1.468547
20.570000	0.1	1.474661
20.571667	0.1	1.482321
20.573333	0.1	1.491108
20.575000	0.1	1.500230
20.576667	0.1	1.509455
20.578333	0.1	1.519243
20.580000	0.1	1.529776
20.581667	0.1	1.540161
20.583333	0.1	1.549600
20.585000	0.1	1.558303
20.586667	0.1	1.566890
20.588333	0.1	1.575924
20.590000	0.1	1.585814
20.591667	0.1	1.596375
20.593333	0.1	1.606769
20.595000	0.1	1.616101
20.596667	0.1	1.623961
20.598333	0.1	1.630681
20.600000	0.1	1.637046
20.601667	0.1	1.643649
20.603333	0.1	1.650704
20.605000	0.1	1.658406
20.606667	0.1	1.666895
20.608333	0.1	1.676106
20.610000	0.1	1.685941
20.611667	0.1	1.696371
20.613333	0.1	1.707389
20.615000	0.1	1.718896
20.616667	0.1	1.730509
20.618333	0.1	1.741215
20.620000	0.1	1.749587
20.621667	0.1	1.754952
20.623333	0.1	1.758276
20.625000	0.1	1.761587
20.626667	0.1	1.766500
20.628333	0.1	1.773532
20.630000	0.1	1.782309
20.631667	0.1	1.791734
20.633333	0.1	1.800265
20.635000	0.1	1.806910
20.636667	0.1	1.811935
20.638333	0.1	1.816400
20.640000	0.1	1.821597
20.641667	0.1	1.828619
20.643333	0.1	1.837728
20.645000	0.1	1.848098
20.646667	0.1	1.858515
20.648333	0.1	1.867926
20.650000	0.1	1.875837
20.651667	0.1	1.882534
20.653333	0.1	1.888713
20.655000	0.1	1.894743
20.656667	0.1	1.900736
20.658333	0.1	1.907032
20.660000	0.1	1.914259
20.661667	0.1	1.922795
20.663333	0.1	1.932196
20.665000	0.1	1.941435
20.666667	0.1	1.949919
20.668333	0.1	1.957994
20.670000	0.1	1.966232
20.671667	0.1	1.974539
20.673333	0.1	1.982241
20.675000	0.1	1.988770
20.676667	0.1	1.994255
20.678333	0.1	1.999545
20.680000	0.1	2.005491
20.681667	0.1	2.012309
20.683333	0.1	2.019955
20.685000	0.1	2.028723
20.686667	0.1	2.038763
20.688333	0.1	2.049366
20.690000	0.1	2.059042
20.691667	0.1	2.066358
20.693333	0.1	2.071257
20.695000	0.1	2.075369
20.696667	0.1	2.080151
20.698333	0.1	2.085599
20.700000	0.1	2.091294
20.701667	0.1	2.097520
20.703333	0.1	2.104864
20.705000	0.1	2.113576
20.706667	0.1	2.123499
20.708333	0.1	2.133930
20.710000	0.1	2.143830
20.711667	0.1	2.152589
20.713333	0.1	2.160263
20.715000	0.1	2.166899
20.716667	0.1	2.172706
20.718333	0.1	2.178592
20.720000	0.1	2.185507
20.721667	0.1	2.193502
20.723333	0.1	2.201893
20.725000	0.1	2.210094
20.726667	0.1	2.218136
20.728333	0.1	2.226545
20.730000	0.1	2.235952
20.731667	0.1	2.246392
20.733333	0.1	2.256939
20.735000	0.1	2.266639
20.736667	0.1	2.275608
20.738333	0.1	2.284762
20.740000	0.1	2.294541
20.741667	0.1	2.304371
20.743333	0.1	2.313447
20.745000	0.1	2.321443
20.746667	0.1	2.328493
20.748333	0.1	2.335063
20.750000	0.1	2.341708
20.751667	0.1	2.348628
20.753333	0.1	2.355529
20.755000	0.1	2.362025
20.756667	0.1	2.368167
20.758333	0.1	2.374435
20.760000	0.1	2.381322
20.761667	0.1	2.389033
20.763333	0.1	2.397597
20.765000	0.1	2.406905
20.766667	0.1	2.416624
20.768333	0.1	2.426440
20.770000	0.1	2.436456
20.771667	0.1	2.446892
20.773333	0.1	2.457569
20.775000	0.1	2.468005
20.776667	0.1	2.477844
20.778333	0.1	2.487167
20.780000	0.1	2.496331
20.781667	0.1	2.505411
20.783333	0.1	2.514422
20.785000	0.1	2.523474
20.786667	0.1	2.532029
20.788333	0.1	2.539135
20.790000	0.1	2.544736
20.791667	0.1	2.549873
20.793333	0.1	2.555810
20.795000	0.1	2.563586
20.796667	0.1	2.573626
20.798333	0.1	2.585212
20.800000	0.1	2.597049
20.801667	0.1	2.608444
20.803333	0.1	2.619443
20.805000	0.1	2.630171
20.806667	0.1	2.640630
20.808333	0.1	2.650707
20.810000	0.1	2.660071
20.811667	0.1	2.668495
20.813333	0.1	2.676640
20.815000	0.1	2.685906
20.816667	0.1	2.697255
20.818333	0.1	2.709976
20.820000	0.1	2.722149
20.821667	0.1	2.732789
20.823333	0.1	2.742517
20.825000	0.1	2.751900
20.826667	0.1	2.760645
20.828333	0.1	2.768552
20.830000	0.1	2.776161
20.831667	0.1	2.784594
20.833333	0.1	2.794690
20.835000	0.1	2.806159
20.836667	0.1	2.817884
20.838333	0.1	2.829130
20.840000	0.1	2.840101
20.841667	0.1	2.851323
20.843333	0.1	2.862751
20.845000	0.1	2.873670
20.846667	0.1	2.883323
20.848333	0.1	2.891775
20.850000	0.1	2.899943
20.851667	0.1	2.908781
20.853333	0.1	2.918872
20.855000	0.1	2.930406
20.856667	0.1	2.943026
20.858333	0.1	2.955738
20.860000	0.1	2.967534
20.861667	0.1	2.978435
20.863333	0.1	2.989564
20.865000	0.1	3.001597
20.866667	0.1	3.013783
20.868333	0.1	3.025257
20.870000	0.1	3.036386
20.871667	0.1	3.048126
20.873333	0.1	3.060773
20.875000	0.1	3.073965
20.876667	0.1	3.086957
20.878333	0.1	3.098920
20.880000	0.1	3.110007
20.881667	0.1	3.121677
20.883333	0.1	3.135116
20.885000	0.1	3.150008
20.886667	0.1	3.165123
20.888333	0.1	3.179414
20.890000	0.1	3.192625
20.891667	0.1	3.205216
20.893333	0.1	3.217626
20.895000	0.1	3.229738
20.896667	0.1	3.241454
20.898333	0.1	3.253003
20.900000	0.1	3.264439
20.901667	0.1	3.275499
20.903333	0.1	3.286139
20.905000	0.1	3.296779
20.906667	0.1	3.307904
20.908333	0.1	3.319602
20.910000	0.1	3.331583
20.911667	0.1	3.343388
20.913333	0.1	3.354587
20.915000	0.1	3.365404
20.916667	0.1	3.376738
20.918333	0.1	3.389325
20.920000	0.1	3.402978
20.921667	0.1	3.416585
20.923333	0.1	3.428631
20.925000	0.1	3.437884
20.926667	0.1	3.444497
20.928333	0.1	3.450625
20.930000	0.1	3.458676
20.931667	0.1	3.469391
20.933333	0.1	3.482057
20.935000	0.1	3.495486
20.936667	0.1	3.508772
20.938333	0.1	3.521629
20.940000	0.1	3.534011
20.941667	0.1	3.545620
20.943333	0.1	3.555981
20.945000	0.1	3.565070
20.946667	0.1	3.573499
20.948333	0.1	3.581955
20.950000	0.1	3.590789
20.951667	0.1	3.600097
20.953333	0.1	3.610258
20.955000	0.1	3.621997
20.956667	0.1	3.635413
20.958333	0.1	3.649285
20.960000	0.1	3.662081
20.961667	0.1	3.673052
20.963333	0.1	3.682245
20.965000	0.1	3.690412
20.966667	0.1	3.698561
20.968333	0.1	3.707255
20.970000	0.1	3.716554
20.971667	0.1	3.726026
20.973333	0.1	3.734780
20.975000	0.1	3.742399
20.976667	0.1	3.749854
20.978333	0.1	3.758646
20.980000	0.1	3.769505
20.981667	0.1	3.782199
20.983333	0.1	3.795507
20.985000	0.1	3.807675
20.986667	0.1	3.817892
20.988333	0.1	3.826828
20.990000	0.1	3.835615
20.991667	0.1	3.845198
20.993333	0.1	3.856253
20.995000	0.1	3.868355
20.996667	0.1	3.879974
20.998333	0.1	3.890162
21.000000	0.1	3.899434
21.001667	0.1	3.909059
21.003333	0.1	3.920044
21.005000	0.1	3.932719
21.006667	0.1	3.946768
21.008333	0.1	3.961371
21.010000	0.1	3.975234
21.011667	0.1	3.987043
21.013333	0.1	3.996557
21.015000	0.1	4.005181
21.016667	0.1	4.014829
21.018333	0.1	4.026252
21.020000	0.1	4.038522
21.021667	0.1	4.049954
21.023333	0.1	4.059570
21.025000	0.1	4.067826
21.026667	0.1	4.076050
21.028333	0.1	4.085139
21.030000	0.1	4.094960
21.031667	0.1	4.105028
21.033333	0.1	4.115207
21.035000	0.1	4.125535
21.036667	0.1	4.136222
21.038333	0.1	4.147510
21.040000	0.1	4.159296
21.041667	0.1	4.171161
21.043333	0.1	4.182840
21.045000	0.1	4.194444
21.046667	0.1	4.206449
21.048333	0.1	4.218938
21.050000	0.1	4.231124
21.051667	0.1	4.242593
21.053333	0.1	4.254123
21.055000	0.1	4.266659
21.056667	0.1	4.280251
21.058333	0.1	4.294314
21.060000	0.1	4.308652
21.061667	0.1	4.323567
21.063333	0.1	4.338869
21.065000	0.1	4.354059
21.066667	0.1	4.369509
21.068333	0.1	4.386180
21.070000	0.1	4.404434
21.071667	0.1	4.423526
21.073333	0.1	4.442227
21.075000	0.1	4.460025
21.076667	0.1	4.477347
21.078333	0.1	4.494404
21.080000	0.1	4.510921
21.081667	0.1	4.527108
21.083333	0.1	4.543960
21.085000	0.1	4.562177
21.086667	0.1	4.581390
21.088333	0.1	4.600836
21.090000	0.1	4.620417
21.091667	0.1	4.640259
21.093333	0.1	4.659873
21.095000	0.1	4.678448
21.096667	0.1	4.695724
21.098333	0.1	4.712525
21.100000	0.1	4.730569
21.101667	0.1	4.751277
21.103333	0.1	4.774630
21.105000	0.1	4.799385
21.106667	0.1	4.824083
21.108333	0.1	4.847716
21.110000	0.1	4.869648
21.111667	0.1	4.889485
21.113333	0.1	4.907525
21.115000	0.1	4.924806
21.116667	0.1	4.942217
21.118333	0.1	4.959819
21.120000	0.1	4.977263
21.121667	0.1	4.994222
21.123333	0.1	5.010376
21.125000	0.1	5.025840
21.126667	0.1	5.041151
21.128333	0.1	5.056420
21.130000	0.1	5.070870
21.131667	0.1	5.083494
21.133333	0.1	5.094083
21.135000	0.1	5.103480
21.136667	0.1	5.112742
21.138333	0.1	5.121822
21.140000	0.1	5.129362
21.141667	0.1	5.133860
21.143333	0.1	5.134940
21.145000	0.1	5.133697
21.146667	0.1	5.131974
21.148333	0.1	5.131103
21.150000	0.1	5.131061
21.151667	0.1	5.130633
21.153333	0.1	5.128551
21.155000	0.1	5.124407
21.156667	0.1	5.118544
21.158333	0.1	5.111555
21.160000	0.1	5.104281
21.161667	0.1	5.097701
21.163333	0.1	5.092132
21.165000	0.1	5.086628
21.166667	0.1	5.079671
21.168333	0.1	5.070237
21.170000	0.1	5.058409
21.171667	0.1	5.045123
21.173333	0.1	5.031507
21.175000	0.1	5.018385
21.176667	0.1	5.006227
21.178333	0.1	4.995642
21.180000	0.1	4.987256
21.181667	0.1	4.980890
21.183333	0.1	4.975288
21.185000	0.1	4.968583
21.186667	0.1	4.959139
21.188333	0.1	4.946720
21.190000	0.1	4.932852
21.191667	0.1	4.919455
21.193333	0.1	4.907316
21.195000	0.1	4.896196
21.196667	0.1	4.885918
21.198333	0.1	4.876908
21.200000	0.1	4.869727
21.201667	0.1	4.863990
21.203333	0.1	4.858244
21.205000	0.1	4.851222
21.206667	0.1	4.843138
21.208333	0.1	4.835371
21.210000	0.1	4.829043
21.211667	0.1	4.824069
21.213333	0.1	4.819431
21.215000	0.1	4.814044
21.216667	0.1	4.807455
21.218333	0.1	4.800134
21.220000	0.1	4.793219
21.221667	0.1	4.787622
21.223333	0.1	4.783501
21.225000	0.1	4.780423
21.226667	0.1	4.777624
21.228333	0.1	4.774192
21.230000	0.1	4.769764
21.231667	0.1	4.764861
21.233333	0.1	4.760162
21.235000	0.1	4.755864
21.236667	0.1	4.751668
21.238333	0.1	4.747263
21.240000	0.1	4.742905
21.241667	0.1	4.739542
21.243333	0.1	4.737978
21.245000	0.1	4.737908
21.246667	0.1	4.738122
21.248333	0.1	4.737251
21.250000	0.1	4.734271
21.251667	0.1	4.728986
21.253333	0.1	4.722336
21.255000	0.1	4.716087
21.256667	0.1	4.711649
21.258333	0.1	4.708897
21.260000	0.1	4.706481
21.261667	0.1	4.703486
21.263333	0.1	4.699924
21.265000	0.1	4.696040
21.266667	0.1	4.691905
21.268333	0.1	4.687621
21.270000	0.1	4.683412
21.271667	0.1	4.679575
21.273333	0.1	4.676115
21.275000	0.1	4.672641
21.276667	0.1	4.668687
21.278333	0.1	4.664068
21.280000	0.1	4.658992
21.281667	0.1	4.653907
21.283333	0.1	4.649241
21.285000	0.1	4.645186
21.286667	0.1	4.641660
21.288333	0.1	4.638475
21.290000	0.1	4.635202
21.291667	0.1	4.631239
21.293333	0.1	4.626471
21.295000	0.1	4.621735
21.296667	0.1	4.617888
21.298333	0.1	4.614564
21.300000	0.1	4.610531
21.301667	0.1	4.605157
21.303333	0.1	4.598666
21.305000	0.1	4.591513
21.306667	0.1	4.584147
21.308333	0.1	4.576766
21.310000	0.1	4.569092
21.311667	0.1	4.561050
21.313333	0.1	4.553073
21.315000	0.1	4.545688
21.316667	0.1	4.539462
21.318333	0.1	4.534880
21.320000	0.1	4.531844
21.321667	0.1	4.529622
21.323333	0.1	4.527299
21.325000	0.1	4.524132
21.326667	0.1	4.519592
21.328333	0.1	4.513380
21.330000	0.1	4.505543
21.331667	0.1	4.496607
21.333333	0.1	4.487331
21.335000	0.1	4.478437
21.336667	0.1	4.470591
21.338333	0.1	4.464327
21.340000	0.1	4.459773
21.341667	0.1	4.456434
21.343333	0.1	4.453161
21.345000	0.1	4.448742
21.346667	0.1	4.443121
21.348333	0.1	4.437636
21.350000	0.1	4.433435
21.351667	0.1	4.430283
21.353333	0.1	4.426967
21.355000	0.1	4.422427
21.356667	0.1	4.416467
21.358333	0.1	4.409556
21.360000	0.1	4.402064
21.361667	0.1	4.394082
21.363333	0.1	4.385626
21.365000	0.1	4.376508
21.366667	0.1	4.366394
21.368333	0.1	4.355451
21.370000	0.1	4.344215
21.371667	0.1	4.332853
21.373333	0.1	4.321611
21.375000	0.1	4.311441
21.376667	0.1	4.303306
21.378333	0.1	4.297174
21.380000	0.1	4.291711
21.381667	0.1	4.285299
21.383333	0.1	4.277742
21.385000	0.1	4.270277
21.386667	0.1	4.263548
21.388333	0.1	4.256591
21.390000	0.1	4.248340
21.391667	0.1	4.239124
21.393333	0.1	4.230314
21.395000	0.1	4.222831
21.396667	0.1	4.216461
21.398333	0.1	4.210435
21.400000	0.1	4.204027
21.401667	0.1	4.196512
21.403333	0.1	4.187487
21.405000	0.1	4.177541
21.406667	0.1	4.167603
21.408333	0.1	4.158011
21.410000	0.1	4.148567
21.411667	0.1	4.138849
21.413333	0.1	4.128283
21.415000	0.1	4.117056
21.416667	0.1	4.106262
21.418333	0.1	4.096720
21.420000	0.1	4.088264
21.421667	0.1	4.080227
21.423333	0.1	4.072026
21.425000	0.1	4.063165
21.426667	0.1	4.053148
21.428333	0.1	4.041907
21.430000	0.1	4.030317
21.431667	0.1	4.019681
21.433333	0.1	4.010298
21.435000	0.1	4.000939
21.436667	0.1	3.990051
21.438333	0.1	3.977683
21.440000	0.1	3.965436
21.441667	0.1	3.954545
21.443333	0.1	3.944943
21.445000	0.1	3.936030
21.446667	0.1	3.927415
21.448333	0.1	3.919024
21.450000	0.1	3.910852
21.451667	0.1	3.902605
21.453333	0.1	3.893669
21.455000	0.1	3.883610
21.456667	0.1	3.872276
21.458333	0.1	3.859643
21.460000	0.1	3.845915
21.461667	0.1	3.831438
21.463333	0.1	3.816504
21.465000	0.1	3.801510
21.466667	0.1	3.787098
21.468333	0.1	3.773798
21.470000	0.1	3.761519
21.471667	0.1	3.749640
21.473333	0.1	3.737612
21.475000	0.1	3.725220
21.476667	0.1	3.712592
21.478333	0.1	3.700145
21.480000	0.1	3.688266
21.481667	0.1	3.676862
21.483333	0.1	3.665276
21.485000	0.1	3.652540
21.486667	0.1	3.637765
21.488333	0.1	3.620363
21.490000	0.1	3.600759
21.491667	0.1	3.580982
21.493333	0.1	3.563552
21.495000	0.1	3.549741
21.496667	0.1	3.539142
21.498333	0.1	3.530229
21.500000	0.1	3.521028
21.501667	0.1	3.510085
21.503333	0.1	3.497340
21.505000	0.1	3.483878
21.506667	0.1	3.470657
21.508333	0.1	3.457908
21.510000	0.1	3.445344
21.511667	0.1	3.432552
21.513333	0.1	3.419407
21.515000	0.1	3.406056
21.516667	0.1	3.392277
21.518333	0.1	3.377553
21.520000	0.1	3.362168
21.521667	0.1	3.347476
21.523333	0.1	3.334503
21.525000	0.1	3.322926
21.526667	0.1	3.311704
21.528333	0.1	3.299988
21.530000	0.1	3.286963
21.531667	0.1	3.271918
21.533333	0.1	3.255028
21.535000	0.1	3.237515
21.536667	0.1	3.220784
21.538333	0.1	3.205603
21.540000	0.1	3.191899
21.541667	0.1	3.179167
21.543333	0.1	3.166976
21.545000	0.1	3.155009
21.546667	0.1	3.143186
21.548333	0.1	3.131898
21.550000	0.1	3.121453
21.551667	0.1	3.111232
21.553333	0.1	3.099893
21.555000	0.1	3.086389
21.556667	0.1	3.070706
21.558333	0.1	3.053942
21.560000	0.1	3.037597
21.561667	0.1	3.022407
21.563333	0.1	3.008167
21.565000	0.1	2.994528
21.566667	0.1	2.981359
21.568333	0.1	2.968428
21.570000	0.1	2.955431
21.571667	0.1	2.942360
21.573333	0.1	2.929773
21.575000	0.1	2.918206
21.576667	0.1	2.907426
21.578333	0.1	2.896790
21.580000	0.1	2.885940
21.581667	0.1	2.874713
21.583333	0.1	2.862974
21.585000	0.1	2.850946
21.586667	0.1	2.838904
21.588333	0.1	2.826564
21.590000	0.1	2.813316
21.591667	0.1	2.799202
21.593333	0.1	2.785036
21.595000	0.1	2.771588
21.596667	0.1	2.759011
21.598333	0.1	2.747006
21.600000	0.1	2.735294
21.601667	0.1	2.723811
21.603333	0.1	2.712486
21.605000	0.1	2.701026
21.606667	0.1	2.688994
21.608333	0.1	2.676137
21.610000	0.1	2.662623
21.611667	0.1	2.648844
21.613333	0.1	2.635317
21.615000	0.1	2.622586
21.616667	0.1	2.610879
21.618333	0.1	2.600052
21.620000	0.1	2.590013
21.621667	0.1	2.580658
21.623333	0.1	2.571531
21.625000	0.1	2.561887
21.626667	0.1	2.551270
21.628333	0.1	2.540066
21.630000	0.1	2.529100
21.631667	0.1	2.518743
21.633333	0.1	2.508583
21.635000	0.1	2.497658
21.636667	0.1	2.485286
21.638333	0.1	2.471781
21.640000	0.1	2.458245
21.641667	0.1	2.445690
21.643333	0.1	2.434631
21.645000	0.1	2.425001
21.646667	0.1	2.416098
21.648333	0.1	2.407092
21.650000	0.1	2.397695
21.651667	0.1	2.387888
21.653333	0.1	2.377406
21.655000	0.1	2.365904
21.656667	0.1	2.353466
21.658333	0.1	2.340558
21.660000	0.1	2.327589
21.661667	0.1	2.314858
21.663333	0.1	2.302579
21.665000	0.1	2.291012
21.666667	0.1	2.280758
21.668333	0.1	2.272520
21.670000	0.1	2.266406
21.671667	0.1	2.261437
21.673333	0.1	2.255510
21.675000	0.1	2.246229
21.676667	0.1	2.232683
21.678333	0.1	2.216450
21.680000	0.1	2.200645
21.681667	0.1	2.187798
21.683333	0.1	2.178382
21.685000	0.1	2.171039
21.686667	0.1	2.164044
21.688333	0.1	2.156659
21.690000	0.1	2.149153
21.691667	0.1	2.141735
21.693333	0.1	2.133916
21.695000	0.1	2.124910
21.696667	0.1	2.114214
21.698333	0.1	2.101995
21.700000	0.1	2.088994
21.701667	0.1	2.075932
21.703333	0.1	2.062940
21.705000	0.1	2.050041
21.706667	0.1	2.037743
21.708333	0.1	2.026749
21.710000	0.1	2.017198
21.711667	0.1	2.008416
21.713333	0.1	1.999084
21.715000	0.1	1.988183
21.716667	0.1	1.976066
21.718333	0.1	1.964201
21.720000	0.1	1.953673
21.721667	0.1	1.944331
21.723333	0.1	1.935256
21.725000	0.1	1.925705
21.726667	0.1	1.915670
21.728333	0.1	1.905719
21.730000	0.1	1.896354
21.731667	0.1	1.887232
21.733333	0.1	1.877090
21.735000	0.1	1.865118
21.736667	0.1	1.852051
21.738333	0.1	1.839772
21.740000	0.1	1.829867
21.741667	0.1	1.822519
21.743333	0.1	1.816507
21.745000	0.1	1.810328
21.746667	0.1	1.803339
21.748333	0.1	1.795827
21.750000	0.1	1.787879
21.751667	0.1	1.778812
21.753333	0.1	1.768223
21.755000	0.1	1.756800
21.756667	0.1	1.745527
21.758333	0.1	1.734695
21.760000	0.1	1.723925
21.761667	0.1	1.712828
21.763333	0.1	1.701466
21.765000	0.1	1.690243
21.766667	0.1	1.679501
21.768333	0.1	1.669382
21.770000	0.1	1.660013
21.771667	0.1	1.651603
21.773333	0.1	1.644208
21.775000	0.1	1.637759
21.776667	0.1	1.631994
21.778333	0.1	1.626406
21.780000	0.1	1.620669
21.781667	0.1	1.614504
21.783333	0.1	1.607155
21.785000	0.1	1.597689
21.786667	0.1	1.585875
21.788333	0.1	1.572524
21.790000	0.1	1.558964
21.791667	0.1	1.546252
21.793333	0.1	1.534927
21.795000	0.1	1.525208
21.796667	0.1	1.516938
21.798333	0.1	1.509609
21.800000	0.1	1.502861
21.801667	0.1	1.496426
21.803333	0.1	1.489748
21.805000	0.1	1.482335
21.806667	0.1	1.474470
21.808333	0.1	1.467215
21.810000	0.1	1.461287
21.811667	0.1	1.456155
21.813333	0.1	1.450721
21.815000	0.1	1.444449
21.816667	0.1	1.437431
21.818333	0.1	1.430083
21.820000	0.1	1.423038
21.821667	0.1	1.416467
21.823333	0.1	1.409552
21.825000	0.1	1.401436
21.826667	0.1	1.392285
21.828333	0.1	1.382967
21.830000	0.1	1.374190
21.831667	0.1	1.366278
21.833333	0.1	1.359084
21.835000	0.1	1.352057
21.836667	0.1	1.344914
21.838333	0.1	1.338078
21.840000	0.1	1.332145
21.841667	0.1	1.327395
21.843333	0.1	1.323787
21.845000	0.1	1.320983
21.846667	0.1	1.318092
21.848333	0.1	1.313770
21.850000	0.1	1.307176
21.851667	0.1	1.298795
21.853333	0.1	1.289775
21.855000	0.1	1.280843
21.856667	0.1	1.272373
21.858333	0.1	1.264759
21.860000	0.1	1.258296
21.861667	0.1	1.253402
21.863333	0.1	1.250603
21.865000	0.1	1.249742
21.866667	0.1	1.249295
21.868333	0.1	1.246845
21.870000	0.1	1.241136
21.871667	0.1	1.233434
21.873333	0.1	1.226012
21.875000	0.1	1.219837
21.876667	0.1	1.214631
21.878333	0.1	1.210035
21.880000	0.1	1.205998
21.881667	0.1	1.202594
21.883333	0.1	1.199893
21.885000	0.1	1.197681
21.886667	0.1	1.195320
21.888333	0.1	1.192340
21.890000	0.1	1.188852
21.891667	0.1	1.184861
21.893333	0.1	1.179930
21.895000	0.1	1.173834
21.896667	0.1	1.167166
21.898333	0.1	1.160973
21.900000	0.1	1.155804
21.901667	0.1	1.151459
21.903333	0.1	1.147920
21.905000	0.1	1.145825
21.906667	0.1	1.145457
21.908333	0.1	1.145941
21.910000	0.1	1.145885
21.911667	0.1	1.144409
21.913333	0.1	1.141243
21.915000	0.1	1.136595
21.916667	0.1	1.131189
21.918333	0.1	1.125890
21.920000	0.1	1.121117
21.921667	0.1	1.116893
21.923333	0.1	1.113256
21.925000	0.1	1.110211
21.926667	0.1	1.107357
21.928333	0.1	1.104204
21.930000	0.1	1.100809
21.931667	0.1	1.097298
21.933333	0.1	1.093266
21.935000	0.1	1.088404
21.936667	0.1	1.082942
21.938333	0.1	1.076944
21.940000	0.1	1.070448
21.941667	0.1	1.064306
21.943333	0.1	1.059473
21.945000	0.1	1.055589
21.946667	0.1	1.051510
21.948333	0.1	1.046746
21.950000	0.1	1.041563
21.951667	0.1	1.036399
21.953333	0.1	1.031649
21.955000	0.1	1.027994
21.956667	0.1	1.026238
21.958333	0.1	1.026331
21.960000	0.1	1.026886
21.961667	0.1	1.026313
21.963333	0.1	1.023966
21.965000	0.1	1.020031
21.966667	0.1	1.014806
21.968333	0.1	1.008203
21.970000	0.1	1.000082
21.971667	0.1	0.991146
21.973333	0.1	0.982876
21.975000	0.1	0.976482
21.976667	0.1	0.972301
21.978333	0.1	0.969726
21.980000	0.1	0.967495
21.981667	0.1	0.964222
21.983333	0.1	0.958974
21.985000	0.1	0.951923
21.986667	0.1	0.944189
21.988333	0.1	0.937255
21.990000	0.1	0.932668
21.991667	0.1	0.930922
21.993333	0.1	0.930438
21.995000	0.1	0.928696
21.996667	0.1	0.924272
21.998333	0.1	0.917506
22.000000	0.1	0.910037
22.001667	0.1	0.903681
22.003333	0.1	0.898940
22.005000	0.1	0.894810
22.006667	0.1	0.890377
22.008333	0.1	0.885790
22.010000	0.1	0.881334
22.011667	0.1	0.876477
22.013333	0.1	0.870693
22.015000	0.1	0.864267
22.016667	0.1	0.857604
22.018333	0.1	0.850749
22.020000	0.1	0.844155
22.021667	0.1	0.838842
22.023333	0.1	0.835499
22.025000	0.1	0.833818
22.026667	0.1	0.832779
22.028333	0.1	0.831364
22.030000	0.1	0.829073
22.031667	0.1	0.826032
22.033333	0.1	0.822679
22.035000	0.1	0.819070
22.036667	0.1	0.814833
22.038333	0.1	0.809929
22.040000	0.1	0.804784
22.041667	0.1	0.799685
22.043333	0.1	0.794772
22.045000	0.1	0.790590
22.046667	0.1	0.787806
22.048333	0.1	0.786162
22.050000	0.1	0.784583
22.051667	0.1	0.782567
22.053333	0.1	0.780574
22.055000	0.1	0.778977
22.056667	0.1	0.777314
22.058333	0.1	0.774479
22.060000	0.1	0.769650
22.061667	0.1	0.763303
22.063333	0.1	0.757240
22.065000	0.1	0.753133
22.066667	0.1	0.751135
22.068333	0.1	0.750022
22.070000	0.1	0.748234
22.071667	0.1	0.744634
22.073333	0.1	0.738977
22.075000	0.1	0.732392
22.076667	0.1	0.727214
22.078333	0.1	0.725058
22.080000	0.1	0.724918
22.081667	0.1	0.724220
22.083333	0.1	0.721491
22.085000	0.1	0.717239
22.086667	0.1	0.712741
22.088333	0.1	0.708690
22.090000	0.1	0.705118
22.091667	0.1	0.701793
22.093333	0.1	0.698478
22.095000	0.1	0.695260
22.096667	0.1	0.692713
22.098333	0.1	0.691437
22.100000	0.1	0.691749
22.101667	0.1	0.693733
22.103333	0.1	0.697342
22.105000	0.1	0.702175
22.106667	0.1	0.707228
22.108333	0.1	0.710958
22.110000	0.1	0.712113
22.111667	0.1	0.710525
22.113333	0.1	0.706986
22.115000	0.1	0.702450
22.116667	0.1	0.697519
22.118333	0.1	0.692527
22.120000	0.1	0.687693
22.121667	0.1	0.683321
22.123333	0.1	0.680028
22.125000	0.1	0.678366
22.126667	0.1	0.678035
22.128333	0.1	0.678007
22.130000	0.1	0.677444
22.131667	0.1	0.676322
22.133333	0.1	0.675246
22.135000	0.1	0.674762
22.136667	0.1	0.674706
22.138333	0.1	0.674296
22.140000	0.1	0.672918
22.141667	0.1	0.670617
22.143333	0.1	0.667777
22.145000	0.1	0.664731
22.146667	0.1	0.661775
22.148333	0.1	0.659376
22.150000	0.1	0.658082
22.151667	0.1	0.657812
22.153333	0.1	0.657761
22.155000	0.1	0.657625
22.156667	0.1	0.657961
22.158333	0.1	0.658948
22.160000	0.1	0.660047
22.161667	0.1	0.660764
22.163333	0.1	0.660634
22.165000	0.1	0.658957
22.166667	0.1	0.655432
22.168333	0.1	0.650762
22.170000	0.1	0.646161
22.171667	0.1	0.642696
22.173333	0.1	0.640796
22.175000	0.1	0.640191
22.176667	0.1	0.640433
22.178333	0.1	0.641127
22.180000	0.1	0.641826
22.181667	0.1	0.642287
22.183333	0.1	0.642459
22.185000	0.1	0.642487
22.186667	0.1	0.643004
22.188333	0.1	0.644545
22.190000	0.1	0.646594
22.191667	0.1	0.647791
22.193333	0.1	0.646929
22.195000	0.1	0.643916
22.196667	0.1	0.639893
22.198333	0.1	0.636624
22.200000	0.1	0.635837
22.201667	0.1	0.638445
22.203333	0.1	0.643590
22.205000	0.1	0.648750
22.206667	0.1	0.651688
22.208333	0.1	0.652364
22.210000	0.1	0.652219
22.211667	0.1	0.652187
22.213333	0.1	0.652019
22.215000	0.1	0.650906
22.216667	0.1	0.648024
22.218333	0.1	0.643134
22.220000	0.1	0.636834
22.221667	0.1	0.630012
22.223333	0.1	0.623609
22.225000	0.1	0.618757
22.226667	0.1	0.616144
22.228333	0.1	0.614999
22.230000	0.1	0.613420
22.231667	0.1	0.610133
22.233333	0.1	0.605700
22.235000	0.1	0.601974
22.236667	0.1	0.600391
22.238333	0.1	0.600908
22.240000	0.1	0.602510
22.241667	0.1	0.604540
22.243333	0.1	0.606910
22.245000	0.1	0.609383
22.246667	0.1	0.611232
22.248333	0.1	0.611851
22.250000	0.1	0.611343
22.251667	0.1	0.609970
22.253333	0.1	0.607371
22.255000	0.1	0.603162
22.256667	0.1	0.598053
22.258333	0.1	0.593723
22.260000	0.1	0.591329
22.261667	0.1	0.590771
22.263333	0.1	0.591255
22.265000	0.1	0.591893
22.266667	0.1	0.591953
22.268333	0.1	0.591013
22.270000	0.1	0.588950
22.271667	0.1	0.585974
22.273333	0.1	0.583031
22.275000	0.1	0.581592
22.276667	0.1	0.582282
22.278333	0.1	0.584023
22.280000	0.1	0.584950
22.281667	0.1	0.584139
22.283333	0.1	0.582282
22.285000	0.1	0.580614
22.286667	0.1	0.579678
22.288333	0.1	0.579678
22.290000	0.1	0.581150
22.291667	0.1	0.584060
22.293333	0.1	0.587110
22.295000	0.1	0.589015
22.296667	0.1	0.589886
22.298333	0.1	0.590817
22.300000	0.1	0.592573
22.301667	0.1	0.594943
22.303333	0.1	0.597294
22.305000	0.1	0.599297
22.306667	0.1	0.601136
22.308333	0.1	0.603530
22.310000	0.1	0.606976
22.311667	0.1	0.610873
22.313333	0.1	0.614114
22.315000	0.1	0.616130
22.316667	0.1	0.617020
22.318333	0.1	0.617336
22.320000	0.1	0.617970
22.321667	0.1	0.619683
22.323333	0.1	0.622422
22.325000	0.1	0.625383
22.326667	0.1	0.627926
22.328333	0.1	0.630058
22.330000	0.1	0.631935
22.331667	0.1	0.633211
22.333333	0.1	0.633434
22.335000	0.1	0.633020
22.336667	0.1	0.633197
22.338333	0.1	0.634720
22.340000	0.1	0.636782
22.341667	0.1	0.637588
22.343333	0.1	0.636354
22.345000	0.1	0.634207
22.346667	0.1	0.633094
22.348333	0.1	0.634142
22.350000	0.1	0.636592
22.351667	0.1	0.638482
22.353333	0.1	0.638571
22.355000	0.1	0.637067
22.356667	0.1	0.634845
22.358333	0.1	0.632806
22.360000	0.1	0.631586
22.361667	0.1	0.631381
22.363333	0.1	0.631986
22.365000	0.1	0.633053
22.366667	0.1	0.634226
22.368333	0.1	0.634831
22.370000	0.1	0.634124
22.371667	0.1	0.632051
22.373333	0.1	0.629094
22.375000	0.1	0.625649
22.376667	0.1	0.621853
22.378333	0.1	0.617858
22.380000	0.1	0.613984
22.381667	0.1	0.610491
22.383333	0.1	0.607329
22.385000	0.1	0.604368
22.386667	0.1	0.601788
22.388333	0.1	0.599823
22.390000	0.1	0.598305
22.391667	0.1	0.596703
22.393333	0.1	0.594398
22.395000	0.1	0.590668
22.396667	0.1	0.585075
22.398333	0.1	0.578272
22.400000	0.1	0.571776
22.401667	0.1	0.566840
22.403333	0.1	0.563767
22.405000	0.1	0.561806
22.406667	0.1	0.559841
22.408333	0.1	0.557490
22.410000	0.1	0.555101
22.411667	0.1	0.553522
22.413333	0.1	0.553778
22.415000	0.1	0.555683
22.416667	0.1	0.557555
22.418333	0.1	0.558090
22.420000	0.1	0.557187
22.421667	0.1	0.555068
22.423333	0.1	0.552158
22.425000	0.1	0.549234
22.426667	0.1	0.546938
22.428333	0.1	0.545206
22.430000	0.1	0.543529
22.431667	0.1	0.541951
22.433333	0.1	0.541103
22.435000	0.1	0.541010
22.436667	0.1	0.540963
22.438333	0.1	0.540661
22.440000	0.1	0.540437
22.441667	0.1	0.540270
22.443333	0.1	0.539622
22.445000	0.1	0.538388
22.446667	0.1	0.536968
22.448333	0.1	0.535324
22.450000	0.1	0.532740
22.451667	0.1	0.528623
22.453333	0.1	0.523208
22.455000	0.1	0.517350
22.456667	0.1	0.512176
22.458333	0.1	0.508935
22.460000	0.1	0.508474
22.461667	0.1	0.510565
22.463333	0.1	0.514090
22.465000	0.1	0.517750
22.466667	0.1	0.520404
22.468333	0.1	0.521448
22.470000	0.1	0.521285
22.471667	0.1	0.520833
22.473333	0.1	0.520614
22.475000	0.1	0.520619
22.476667	0.1	0.520730
22.478333	0.1	0.520833
22.480000	0.1	0.520889
22.481667	0.1	0.521052
22.483333	0.1	0.521443
22.485000	0.1	0.522211
22.486667	0.1	0.523441
22.488333	0.1	0.524670
22.490000	0.1	0.524977
22.491667	0.1	0.523534
22.493333	0.1	0.520297
22.495000	0.1	0.516181
22.496667	0.1	0.512246
22.498333	0.1	0.508935
22.500000	0.1	0.506146
22.501667	0.1	0.503641
22.503333	0.1	0.501238
22.505000	0.1	0.498849
22.506667	0.1	0.496367
22.508333	0.1	0.493680
22.510000	0.1	0.491058
22.511667	0.1	0.488819
22.513333	0.1	0.486546
22.515000	0.1	0.483338
22.516667	0.1	0.479049
22.518333	0.1	0.474798
22.520000	0.1	0.472129
22.521667	0.1	0.471901
22.523333	0.1	0.473699
22.525000	0.1	0.476213
22.526667	0.1	0.478178
22.528333	0.1	0.479114
22.530000	0.1	0.479380
22.531667	0.1	0.479477
22.533333	0.1	0.479212
22.535000	0.1	0.477685
22.536667	0.1	0.474616
22.538333	0.1	0.471403
22.540000	0.1	0.470066
22.541667	0.1	0.471054
22.543333	0.1	0.472642
22.545000	0.1	0.472884
22.546667	0.1	0.471724
22.548333	0.1	0.470825
22.550000	0.1	0.471598
22.551667	0.1	0.474025
22.553333	0.1	0.477023
22.555000	0.1	0.479622
22.556667	0.1	0.481773
22.558333	0.1	0.483771
22.560000	0.1	0.485214
22.561667	0.1	0.485438
22.563333	0.1	0.484474
22.565000	0.1	0.482872
22.566667	0.1	0.480977
22.568333	0.1	0.478840
22.570000	0.1	0.476367
22.571667	0.1	0.473303
22.573333	0.1	0.469419
22.575000	0.1	0.465233
22.576667	0.1	0.462043
22.578333	0.1	0.460753
22.580000	0.1	0.461019
22.581667	0.1	0.461740
22.583333	0.1	0.462034
22.585000	0.1	0.461675
22.586667	0.1	0.460832
22.588333	0.1	0.459598
22.590000	0.1	0.457936
22.591667	0.1	0.456097
22.593333	0.1	0.454723
22.595000	0.1	0.454183
22.596667	0.1	0.454020
22.598333	0.1	0.453363
22.600000	0.1	0.451556
22.601667	0.1	0.448781
22.603333	0.1	0.446411
22.605000	0.1	0.445829
22.606667	0.1	0.447105
22.608333	0.1	0.449610
22.610000	0.1	0.452702
22.611667	0.1	0.455356
22.613333	0.1	0.456539
22.615000	0.1	0.456236
22.616667	0.1	0.455626
22.618333	0.1	0.456087
22.620000	0.1	0.457941
22.621667	0.1	0.460315
22.623333	0.1	0.461875
22.625000	0.1	0.461861
22.626667	0.1	0.460763
22.628333	0.1	0.459459
22.630000	0.1	0.457857
22.631667	0.1	0.455352
22.633333	0.1	0.452199
22.635000	0.1	0.449573
22.636667	0.1	0.448385
22.638333	0.1	0.448604
22.640000	0.1	0.449680
22.641667	0.1	0.451193
22.643333	0.1	0.453149
22.645000	0.1	0.455636
22.646667	0.1	0.458257
22.648333	0.1	0.460162
22.650000	0.1	0.460879
22.651667	0.1	0.460600
22.653333	0.1	0.459664
22.655000	0.1	0.458513
22.656667	0.1	0.457950
22.658333	0.1	0.458695
22.660000	0.1	0.460730
22.661667	0.1	0.463561
22.663333	0.1	0.466923
22.665000	0.1	0.470555
22.666667	0.1	0.473335
22.668333	0.1	0.473727
22.670000	0.1	0.471566
22.671667	0.1	0.468665
22.673333	0.1	0.467100
22.675000	0.1	0.467352
22.676667	0.1	0.468520
22.678333	0.1	0.469773
22.680000	0.1	0.470877
22.681667	0.1	0.471692
22.683333	0.1	0.471845
22.685000	0.1	0.471002
22.686667	0.1	0.469349
22.688333	0.1	0.467598
22.690000	0.1	0.466588
22.691667	0.1	0.466574
22.693333	0.1	0.467147
22.695000	0.1	0.468050
22.696667	0.1	0.469494
22.698333	0.1	0.471366
22.700000	0.1	0.472581
22.701667	0.1	0.472125
22.703333	0.1	0.470374
22.705000	0.1	0.468506
22.706667	0.1	0.467231
22.708333	0.1	0.466616
22.710000	0.1	0.466411
22.711667	0.1	0.465908
22.713333	0.1	0.464083
22.715000	0.1	0.460581
22.716667	0.1	0.456367
22.718333	0.1	0.452879
22.720000	0.1	0.450667
22.721667	0.1	0.449386
22.723333	0.1	0.448995
22.725000	0.1	0.449875
22.726667	0.1	0.451463
22.728333	0.1	0.452315
22.730000	0.1	0.451952
22.731667	0.1	0.451403
22.733333	0.1	0.451608
22.735000	0.1	0.452441
22.736667	0.1	0.453321
22.738333	0.1	0.453899
22.740000	0.1	0.453801
22.741667	0.1	0.452525
22.743333	0.1	0.450262
22.745000	0.1	0.448031
22.746667	0.1	0.446551
22.748333	0.1	0.445656
22.750000	0.1	0.444679
22.751667	0.1	0.443151
22.753333	0.1	0.441149
22.755000	0.1	0.438751
22.756667	0.1	0.435468
22.758333	0.1	0.430979
22.760000	0.1	0.426150
22.761667	0.1	0.422481
22.763333	0.1	0.420306
22.765000	0.1	0.418611
22.766667	0.1	0.416585
22.768333	0.1	0.414564
22.770000	0.1	0.413219
22.771667	0.1	0.412818
22.773333	0.1	0.413163
22.775000	0.1	0.413340
22.776667	0.1	0.412082
22.778333	0.1	0.409340
22.780000	0.1	0.406811
22.781667	0.1	0.406071
22.783333	0.1	0.406993
22.785000	0.1	0.408408
22.786667	0.1	0.409284
22.788333	0.1	0.409069
22.790000	0.1	0.407570
22.791667	0.1	0.404725
22.793333	0.1	0.400604
22.795000	0.1	0.395970
22.796667	0.1	0.392473
22.798333	0.1	0.391835
22.800000	0.1	0.394797
22.801667	0.1	0.400492
22.803333	0.1	0.406336
22.805000	0.1	0.409223
22.806667	0.1	0.407984
22.808333	0.1	0.404413
22.810000	0.1	0.401130
22.811667	0.1	0.399016
22.813333	0.1	0.397125
22.815000	0.1	0.394583
22.816667	0.1	0.391616
22.818333	0.1	0.389032
22.820000	0.1	0.387682
22.821667	0.1	0.387896
22.823333	0.1	0.389135
22.825000	0.1	0.390527
22.826667	0.1	0.391719
22.828333	0.1	0.393093
22.830000	0.1	0.395151
22.831667	0.1	0.397754
22.833333	0.1	0.400194
22.835000	0.1	0.401968
22.836667	0.1	0.403211
22.838333	0.1	0.404464
22.840000	0.1	0.406215
22.841667	0.1	0.408352
22.843333	0.1	0.410001
22.845000	0.1	0.410466
22.846667	0.1	0.410010
22.848333	0.1	0.409381
22.850000	0.1	0.409214
22.851667	0.1	0.409558
22.853333	0.1	0.409712
22.855000	0.1	0.409023
22.856667	0.1	0.407817
22.858333	0.1	0.406844
22.860000	0.1	0.406490
22.861667	0.1	0.407086
22.863333	0.1	0.409111
22.865000	0.1	0.412492
22.866667	0.1	0.416222
22.868333	0.1	0.418909
22.870000	0.1	0.419547
22.871667	0.1	0.418001
22.873333	0.1	0.415347
22.875000	0.1	0.413344
22.876667	0.1	0.413060
22.878333	0.1	0.414304
22.880000	0.1	0.416408
22.881667	0.1	0.418914
22.883333	0.1	0.421125
22.885000	0.1	0.422304
22.886667	0.1	0.422602
22.888333	0.1	0.422443
22.890000	0.1	0.421638
22.891667	0.1	0.420115
22.893333	0.1	0.418513
22.895000	0.1	0.417843
22.896667	0.1	0.418806
22.898333	0.1	0.421149
22.900000	0.1	0.423742
22.901667	0.1	0.425410
22.903333	0.1	0.425689
22.905000	0.1	0.424855
22.906667	0.1	0.423128
22.908333	0.1	0.420702
22.910000	0.1	0.418285
22.911667	0.1	0.416543
22.913333	0.1	0.415375
22.915000	0.1	0.414639
22.916667	0.1	0.414504
22.918333	0.1	0.414858
22.920000	0.1	0.415347
22.921667	0.1	0.415700
22.923333	0.1	0.415887
22.925000	0.1	0.415966
22.926667	0.1	0.415733
22.928333	0.1	0.414867
22.930000	0.1	0.413563
22.931667	0.1	0.412529
22.933333	0.1	0.412250
22.935000	0.1	0.412446
22.936667	0.1	0.412338
22.938333	0.1	0.411440
22.940000	0.1	0.409889
22.941667	0.1	0.408306
22.943333	0.1	0.407398
22.945000	0.1	0.407165
22.946667	0.1	0.406974
22.948333	0.1	0.406587
22.950000	0.1	0.406555
22.951667	0.1	0.407272
22.953333	0.1	0.408115
22.955000	0.1	0.408110
22.956667	0.1	0.406913
22.958333	0.1	0.404599
22.960000	0.1	0.401442
22.961667	0.1	0.398434
22.963333	0.1	0.396725
22.965000	0.1	0.396324
22.966667	0.1	0.396352
22.968333	0.1	0.396278
22.970000	0.1	0.395775
22.971667	0.1	0.394271
22.973333	0.1	0.391584
22.975000	0.1	0.388385
22.976667	0.1	0.385540
22.978333	0.1	0.383365
22.980000	0.1	0.381721
22.981667	0.1	0.380510
22.983333	0.1	0.379863
22.985000	0.1	0.379877
22.986667	0.1	0.380366
22.988333	0.1	0.380920
22.990000	0.1	0.381120
22.991667	0.1	0.380734
22.993333	0.1	0.379989
22.995000	0.1	0.379304
22.996667	0.1	0.378895
22.998333	0.1	0.378666
23.000000	0.1	0.378098
23.001667	0.1	0.376580
23.003333	0.1	0.374415
23.005000	0.1	0.372920
23.006667	0.1	0.372943
23.008333	0.1	0.373949
23.010000	0.1	0.375104
23.011667	0.1	0.376385
23.013333	0.1	0.377824
23.015000	0.1	0.378801
23.016667	0.1	0.378652
23.018333	0.1	0.377200
23.020000	0.1	0.374732
23.021667	0.1	0.371733
23.023333	0.1	0.368622
23.025000	0.1	0.365884
23.026667	0.1	0.364264
23.028333	0.1	0.364119
23.030000	0.1	0.364701
23.031667	0.1	0.364659
23.033333	0.1	0.363141
23.035000	0.1	0.360208
23.036667	0.1	0.356771
23.038333	0.1	0.354066
23.040000	0.1	0.352855
23.041667	0.1	0.353106
23.043333	0.1	0.354210
23.045000	0.1	0.355514
23.046667	0.1	0.356878
23.048333	0.1	0.358252
23.050000	0.1	0.359062
23.051667	0.1	0.358457
23.053333	0.1	0.355798
23.055000	0.1	0.351295
23.056667	0.1	0.346410
23.058333	0.1	0.342769
23.060000	0.1	0.341041
23.061667	0.1	0.341288
23.063333	0.1	0.343379
23.065000	0.1	0.346624
23.066667	0.1	0.349446
23.068333	0.1	0.350368
23.070000	0.1	0.349483
23.071667	0.1	0.348245
23.073333	0.1	0.348184
23.075000	0.1	0.350131
23.076667	0.1	0.353646
23.078333	0.1	0.357269
23.080000	0.1	0.359854
23.081667	0.1	0.361344
23.083333	0.1	0.362261
23.085000	0.1	0.362820
23.086667	0.1	0.362764
23.088333	0.1	0.361823
23.090000	0.1	0.359979
23.091667	0.1	0.357674
23.093333	0.1	0.355486
23.095000	0.1	0.353609
23.096667	0.1	0.352063
23.098333	0.1	0.350894
23.100000	0.1	0.349954
23.101667	0.1	0.348971
23.103333	0.1	0.347681
23.105000	0.1	0.345903
23.106667	0.1	0.343989
23.108333	0.1	0.343020
23.110000	0.1	0.344063
23.111667	0.1	0.347225
23.113333	0.1	0.351444
23.115000	0.1	0.355365
23.116667	0.1	0.358126
23.118333	0.1	0.359272
23.120000	0.1	0.358843
23.121667	0.1	0.357819
23.123333	0.1	0.357414
23.125000	0.1	0.358080
23.126667	0.1	0.359355
23.128333	0.1	0.360338
23.130000	0.1	0.360166
23.131667	0.1	0.358457
23.133333	0.1	0.355528
23.135000	0.1	0.352464
23.136667	0.1	0.350769
23.138333	0.1	0.351383
23.140000	0.1	0.354210
23.141667	0.1	0.358569
23.143333	0.1	0.363467
23.145000	0.1	0.367491
23.146667	0.1	0.369325
23.148333	0.1	0.368818
23.150000	0.1	0.366983
23.151667	0.1	0.365088
23.153333	0.1	0.363900
23.155000	0.1	0.363551
23.156667	0.1	0.363952
23.158333	0.1	0.365088
23.160000	0.1	0.366853
23.161667	0.1	0.369209
23.163333	0.1	0.372152
23.165000	0.1	0.375155
23.166667	0.1	0.377293
23.168333	0.1	0.377987
23.170000	0.1	0.376818
23.171667	0.1	0.373363
23.173333	0.1	0.368189
23.175000	0.1	0.363360
23.176667	0.1	0.361144
23.178333	0.1	0.362527
23.180000	0.1	0.366583
23.181667	0.1	0.370839
23.183333	0.1	0.372920
23.185000	0.1	0.372371
23.186667	0.1	0.370624
23.188333	0.1	0.369246
23.190000	0.1	0.368962
23.191667	0.1	0.370266
23.193333	0.1	0.373400
23.195000	0.1	0.377255
23.196667	0.1	0.379798
23.198333	0.1	0.380189
23.200000	0.1	0.379281
23.201667	0.1	0.377735
23.203333	0.1	0.374950
23.205000	0.1	0.370485
23.206667	0.1	0.365335
23.208333	0.1	0.361223
23.210000	0.1	0.359500
23.211667	0.1	0.360413
23.213333	0.1	0.362764
23.215000	0.1	0.364860
23.216667	0.1	0.365945
23.218333	0.1	0.366289
23.220000	0.1	0.366219
23.221667	0.1	0.365609
23.223333	0.1	0.364268
23.225000	0.1	0.362443
23.226667	0.1	0.360697
23.228333	0.1	0.359737
23.230000	0.1	0.360017
23.231667	0.1	0.361144
23.233333	0.1	0.362219
23.235000	0.1	0.362643
23.236667	0.1	0.361893
23.238333	0.1	0.359574
23.240000	0.1	0.356194
23.241667	0.1	0.352971
23.243333	0.1	0.350876
23.245000	0.1	0.350433
23.246667	0.1	0.351747
23.248333	0.1	0.353986
23.250000	0.1	0.355542
23.251667	0.1	0.355598
23.253333	0.1	0.355053
23.255000	0.1	0.355192
23.256667	0.1	0.356170
23.258333	0.1	0.357423
23.260000	0.1	0.358690
23.261667	0.1	0.359830
23.263333	0.1	0.360259
23.265000	0.1	0.359206
23.266667	0.1	0.356664
23.268333	0.1	0.353730
23.270000	0.1	0.351821
23.271667	0.1	0.351691
23.273333	0.1	0.353004
23.275000	0.1	0.354871
23.276667	0.1	0.356790
23.278333	0.1	0.358792
23.280000	0.1	0.360967
23.281667	0.1	0.363323
23.283333	0.1	0.365684
23.285000	0.1	0.367411
23.286667	0.1	0.367765
23.288333	0.1	0.366913
23.290000	0.1	0.365893
23.291667	0.1	0.365423
23.293333	0.1	0.365223
23.295000	0.1	0.364403
23.296667	0.1	0.362331
23.298333	0.1	0.359737
23.300000	0.1	0.358499
23.301667	0.1	0.359593
23.303333	0.1	0.362154
23.305000	0.1	0.364785
23.306667	0.1	0.366983
23.308333	0.1	0.369237
23.310000	0.1	0.371956
23.311667	0.1	0.374513
23.313333	0.1	0.375845
23.315000	0.1	0.376077
23.316667	0.1	0.376320
23.318333	0.1	0.377032
23.320000	0.1	0.377940
23.321667	0.1	0.379113
23.323333	0.1	0.381125
23.325000	0.1	0.384436
23.326667	0.1	0.389032
23.328333	0.1	0.394071
23.330000	0.1	0.397796
23.331667	0.1	0.398718
23.333333	0.1	0.397014
23.335000	0.1	0.394573
23.336667	0.1	0.393409
23.338333	0.1	0.394299
23.340000	0.1	0.397000
23.341667	0.1	0.400632
23.343333	0.1	0.403509
23.345000	0.1	0.404245
23.346667	0.1	0.403370
23.348333	0.1	0.402625
23.350000	0.1	0.402937
23.351667	0.1	0.404199
23.353333	0.1	0.405987
23.355000	0.1	0.407752
23.356667	0.1	0.408911
23.358333	0.1	0.409172
23.360000	0.1	0.408548
23.361667	0.1	0.407365
23.363333	0.1	0.406387
23.365000	0.1	0.406210
23.366667	0.1	0.406504
23.368333	0.1	0.406350
23.370000	0.1	0.405367
23.371667	0.1	0.404050
23.373333	0.1	0.403011
23.375000	0.1	0.402271
23.376667	0.1	0.401195
23.378333	0.1	0.398997
23.380000	0.1	0.395477
23.381667	0.1	0.391384
23.383333	0.1	0.387686
23.385000	0.1	0.384799
23.386667	0.1	0.382853
23.388333	0.1	0.381996
23.390000	0.1	0.381959
23.391667	0.1	0.381973
23.393333	0.1	0.381432
23.395000	0.1	0.380222
23.396667	0.1	0.378108
23.398333	0.1	0.374704
23.400000	0.1	0.370285
23.401667	0.1	0.365879
23.403333	0.1	0.362564
23.405000	0.1	0.361004
23.406667	0.1	0.361414
23.408333	0.1	0.363290
23.410000	0.1	0.365414
23.411667	0.1	0.366769
23.413333	0.1	0.367356
23.415000	0.1	0.367500
23.416667	0.1	0.366955
23.418333	0.1	0.365451
23.420000	0.1	0.363546
23.421667	0.1	0.362284
23.423333	0.1	0.362159
23.425000	0.1	0.362559
23.426667	0.1	0.362243
23.428333	0.1	0.360673
23.430000	0.1	0.358620
23.431667	0.1	0.357134
23.433333	0.1	0.356878
23.435000	0.1	0.358080
23.436667	0.1	0.360073
23.438333	0.1	0.361321
23.440000	0.1	0.360752
23.441667	0.1	0.358787
23.443333	0.1	0.356706
23.445000	0.1	0.355397
23.446667	0.1	0.355002
23.448333	0.1	0.355314
23.450000	0.1	0.356003
23.451667	0.1	0.356706
23.453333	0.1	0.357316
23.455000	0.1	0.357982
23.456667	0.1	0.358792
23.458333	0.1	0.359518
23.460000	0.1	0.359705
23.461667	0.1	0.358913
23.463333	0.1	0.356934
23.465000	0.1	0.353800
23.466667	0.1	0.349511
23.468333	0.1	0.344282
23.470000	0.1	0.338969
23.471667	0.1	0.334848
23.473333	0.1	0.332976
23.475000	0.1	0.333558
23.476667	0.1	0.335709
23.478333	0.1	0.337986
23.480000	0.1	0.339211
23.481667	0.1	0.338834
23.483333	0.1	0.337078
23.485000	0.1	0.334694
23.486667	0.1	0.332305
23.488333	0.1	0.330009
23.490000	0.1	0.327537
23.491667	0.1	0.324920
23.493333	0.1	0.322927
23.495000	0.1	0.322410
23.496667	0.1	0.323351
23.498333	0.1	0.324966
23.500000	0.1	0.326652
23.501667	0.1	0.328408
23.503333	0.1	0.330037
23.505000	0.1	0.330755
23.506667	0.1	0.329870
23.508333	0.1	0.327206
23.510000	0.1	0.323467
23.511667	0.1	0.320510
23.513333	0.1	0.319844
23.515000	0.1	0.321106
23.516667	0.1	0.322829
23.518333	0.1	0.324063
23.520000	0.1	0.324738
23.521667	0.1	0.324934
23.523333	0.1	0.324305
23.525000	0.1	0.322382
23.526667	0.1	0.319374
23.528333	0.1	0.316384
23.530000	0.1	0.314405
23.531667	0.1	0.313153
23.533333	0.1	0.311318
23.535000	0.1	0.308123
23.536667	0.1	0.304328
23.538333	0.1	0.301548
23.540000	0.1	0.300775
23.541667	0.1	0.301502
23.543333	0.1	0.302014
23.545000	0.1	0.300910
23.546667	0.1	0.298405
23.548333	0.1	0.295942
23.550000	0.1	0.294745
23.551667	0.1	0.295145
23.553333	0.1	0.296878
23.555000	0.1	0.299285
23.556667	0.1	0.301399
23.558333	0.1	0.302307
23.560000	0.1	0.301902
23.561667	0.1	0.300948
23.563333	0.1	0.300221
23.565000	0.1	0.300016
23.566667	0.1	0.300221
23.568333	0.1	0.300147
23.570000	0.1	0.298992
23.571667	0.1	0.296868
23.573333	0.1	0.294871
23.575000	0.1	0.294214
23.576667	0.1	0.295411
23.578333	0.1	0.297851
23.580000	0.1	0.300156
23.581667	0.1	0.300850
23.583333	0.1	0.299332
23.585000	0.1	0.296519
23.586667	0.1	0.294182
23.588333	0.1	0.293683
23.590000	0.1	0.295322
23.591667	0.1	0.298414
23.593333	0.1	0.301925
23.595000	0.1	0.305371
23.596667	0.1	0.308966
23.598333	0.1	0.312747
23.600000	0.1	0.315867
23.601667	0.1	0.317432
23.603333	0.1	0.318009
23.605000	0.1	0.319025
23.606667	0.1	0.320598
23.608333	0.1	0.321362
23.610000	0.1	0.320440
23.611667	0.1	0.318387
23.613333	0.1	0.316189
23.615000	0.1	0.314345
23.616667	0.1	0.312706
23.618333	0.1	0.311015
23.620000	0.1	0.309721
23.621667	0.1	0.309781
23.623333	0.1	0.311476
23.625000	0.1	0.313972
23.626667	0.1	0.315863
23.628333	0.1	0.316217
23.630000	0.1	0.315541
23.631667	0.1	0.315458
23.633333	0.1	0.317167
23.635000	0.1	0.320231
23.636667	0.1	0.322820
23.638333	0.1	0.323458
23.640000	0.1	0.322568
23.641667	0.1	0.321851
23.643333	0.1	0.322415
23.645000	0.1	0.323900
23.646667	0.1	0.325106
23.648333	0.1	0.324915
23.650000	0.1	0.322917
23.651667	0.1	0.319653
23.653333	0.1	0.316398
23.655000	0.1	0.314484
23.656667	0.1	0.314438
23.658333	0.1	0.315653
23.660000	0.1	0.316855
23.661667	0.1	0.316980
23.663333	0.1	0.315900
23.665000	0.1	0.314508
23.666667	0.1	0.314009
23.668333	0.1	0.315057
23.670000	0.1	0.317311
23.671667	0.1	0.319518
23.673333	0.1	0.320151
23.675000	0.1	0.318806
23.676667	0.1	0.316715
23.678333	0.1	0.315662
23.680000	0.1	0.316296
23.681667	0.1	0.317688
23.683333	0.1	0.318573
23.685000	0.1	0.318792
23.686667	0.1	0.319052
23.688333	0.1	0.319770
23.690000	0.1	0.320724
23.691667	0.1	0.321446
23.693333	0.1	0.321739
23.695000	0.1	0.322131
23.696667	0.1	0.323178
23.698333	0.1	0.324389
23.700000	0.1	0.324701
23.701667	0.1	0.323695
23.703333	0.1	0.321851
23.705000	0.1	0.320096
23.706667	0.1	0.319015
23.708333	0.1	0.318410
23.710000	0.1	0.317842
23.711667	0.1	0.317036
23.713333	0.1	0.315625
23.715000	0.1	0.313250
23.716667	0.1	0.310098
23.718333	0.1	0.307076
23.720000	0.1	0.305478
23.721667	0.1	0.305758
23.723333	0.1	0.306787
23.725000	0.1	0.307099
23.726667	0.1	0.306438
23.728333	0.1	0.305469
23.730000	0.1	0.304794
23.731667	0.1	0.304696
23.733333	0.1	0.305274
23.735000	0.1	0.306414
23.736667	0.1	0.307816
23.738333	0.1	0.308976
23.740000	0.1	0.309204
23.741667	0.1	0.308012
23.743333	0.1	0.305697
23.745000	0.1	0.302973
23.746667	0.1	0.299877
23.748333	0.1	0.295700
23.750000	0.1	0.290223
23.751667	0.1	0.284454
23.753333	0.1	0.279984
23.755000	0.1	0.277818
23.756667	0.1	0.277897
23.758333	0.1	0.279038
23.760000	0.1	0.279401
23.761667	0.1	0.277995
23.763333	0.1	0.275294
23.765000	0.1	0.272207
23.766667	0.1	0.269446
23.768333	0.1	0.267513
23.770000	0.1	0.266586
23.771667	0.1	0.266591
23.773333	0.1	0.267550
23.775000	0.1	0.269464
23.776667	0.1	0.271685
23.778333	0.1	0.272933
23.780000	0.1	0.272314
23.781667	0.1	0.270032
23.783333	0.1	0.267257
23.785000	0.1	0.265189
23.786667	0.1	0.264142
23.788333	0.1	0.263536
23.790000	0.1	0.262605
23.791667	0.1	0.261017
23.793333	0.1	0.259029
23.795000	0.1	0.257283
23.796667	0.1	0.256337
23.798333	0.1	0.256132
23.800000	0.1	0.256142
23.801667	0.1	0.256053
23.803333	0.1	0.255923
23.805000	0.1	0.255746
23.806667	0.1	0.255331
23.808333	0.1	0.254503
23.810000	0.1	0.253264
23.811667	0.1	0.251816
23.813333	0.1	0.250679
23.815000	0.1	0.250712
23.816667	0.1	0.252356
23.818333	0.1	0.255043
23.820000	0.1	0.257748
23.821667	0.1	0.259778
23.823333	0.1	0.260877
23.825000	0.1	0.261008
23.826667	0.1	0.260230
23.828333	0.1	0.258884
23.830000	0.1	0.257646
23.831667	0.1	0.257539
23.833333	0.1	0.259574
23.835000	0.1	0.263825
23.836667	0.1	0.268915
23.838333	0.1	0.272635
23.840000	0.1	0.273669
23.841667	0.1	0.272663
23.843333	0.1	0.271299
23.845000	0.1	0.270368
23.846667	0.1	0.269315
23.848333	0.1	0.267574
23.850000	0.1	0.265567
23.851667	0.1	0.264314
23.853333	0.1	0.264570
23.855000	0.1	0.266246
23.856667	0.1	0.268421
23.858333	0.1	0.270065
23.860000	0.1	0.270866
23.861667	0.1	0.271359
23.863333	0.1	0.272291
23.865000	0.1	0.274074
23.866667	0.1	0.276701
23.868333	0.1	0.279853
23.870000	0.1	0.283038
23.871667	0.1	0.285879
23.873333	0.1	0.288361
23.875000	0.1	0.290647
23.876667	0.1	0.292887
23.878333	0.1	0.295057
23.880000	0.1	0.296491
23.881667	0.1	0.296058
23.883333	0.1	0.293208
23.885000	0.1	0.288924
23.886667	0.1	0.285162
23.888333	0.1	0.283252
23.890000	0.1	0.283364
23.891667	0.1	0.285096
23.893333	0.1	0.287741
23.895000	0.1	0.290507
23.896667	0.1	0.292901
23.898333	0.1	0.294843
23.900000	0.1	0.296636
23.901667	0.1	0.298489
23.903333	0.1	0.299886
23.905000	0.1	0.300095
23.906667	0.1	0.299034
23.908333	0.1	0.297283
23.910000	0.1	0.295779
23.911667	0.1	0.295392
23.913333	0.1	0.296226
23.915000	0.1	0.297693
23.916667	0.1	0.299327
23.918333	0.1	0.300985
23.920000	0.1	0.302508
23.921667	0.1	0.303597
23.923333	0.1	0.304044
23.925000	0.1	0.304007
23.926667	0.1	0.303835
23.928333	0.1	0.303891
23.930000	0.1	0.304496
23.931667	0.1	0.305837
23.933333	0.1	0.307937
23.935000	0.1	0.310238
23.936667	0.1	0.311406
23.938333	0.1	0.310279
23.940000	0.1	0.306964
23.941667	0.1	0.302591
23.943333	0.1	0.298196
23.945000	0.1	0.294233
23.946667	0.1	0.290759
23.948333	0.1	0.287802
23.950000	0.1	0.285497
23.951667	0.1	0.284091
23.953333	0.1	0.284016
23.955000	0.1	0.285744
23.956667	0.1	0.289138
23.958333	0.1	0.293409
23.960000	0.1	0.297651
23.961667	0.1	0.301031
23.963333	0.1	0.303169
23.965000	0.1	0.304412
23.966667	0.1	0.305055
23.968333	0.1	0.304608
23.970000	0.1	0.302289
23.971667	0.1	0.298079
23.973333	0.1	0.293101
23.975000	0.1	0.288924
23.976667	0.1	0.286386
23.978333	0.1	0.285073
23.980000	0.1	0.283779
23.981667	0.1	0.281846
23.983333	0.1	0.280123
23.985000	0.1	0.280025
23.986667	0.1	0.281665
23.988333	0.1	0.283453
23.990000	0.1	0.283634
23.991667	0.1	0.282014
23.993333	0.1	0.279928
23.995000	0.1	0.278861
23.996667	0.1	0.279746
23.998333	0.1	0.282945
24.000000	0.1	0.287606
24.001667	0.1	0.291467
24.003333	0.1	0.292510
24.005000	0.1	0.290405
24.006667	0.1	0.286489
24.008333	0.1	0.282866
24.010000	0.1	0.281082
24.011667	0.1	0.281031
24.013333	0.1	0.281492
24.015000	0.1	0.281627
24.016667	0.1	0.281273
24.018333	0.1	0.280412
24.020000	0.1	0.279490
24.021667	0.1	0.279406
24.023333	0.1	0.280309
24.025000	0.1	0.281064
24.026667	0.1	0.280277
24.028333	0.1	0.277511
24.030000	0.1	0.273488
24.031667	0.1	0.269441
24.033333	0.1	0.266191
24.035000	0.1	0.263830
24.036667	0.1	0.262326
24.038333	0.1	0.261869
24.040000	0.1	0.262484
24.041667	0.1	0.264044
24.043333	0.1	0.266442
24.045000	0.1	0.269143
24.046667	0.1	0.271089
24.048333	0.1	0.271564
24.050000	0.1	0.270801
24.051667	0.1	0.269446
24.053333	0.1	0.267858
24.055000	0.1	0.266251
24.056667	0.1	0.264905
24.058333	0.1	0.264049
24.060000	0.1	0.263960
24.061667	0.1	0.264822
24.063333	0.1	0.266340
24.065000	0.1	0.267597
24.066667	0.1	0.267541
24.068333	0.1	0.266000
24.070000	0.1	0.264249
24.071667	0.1	0.264049
24.073333	0.1	0.265967
24.075000	0.1	0.268840
24.076667	0.1	0.271033
24.078333	0.1	0.271900
24.080000	0.1	0.272221
24.081667	0.1	0.273339
24.083333	0.1	0.275369
24.085000	0.1	0.276896
24.086667	0.1	0.276859
24.088333	0.1	0.275858
24.090000	0.1	0.275522
24.091667	0.1	0.277152
24.093333	0.1	0.280850
24.095000	0.1	0.285408
24.096667	0.1	0.288980
24.098333	0.1	0.290452
24.100000	0.1	0.290587
24.101667	0.1	0.291411
24.103333	0.1	0.294200
24.105000	0.1	0.298363
24.106667	0.1	0.302056
24.108333	0.1	0.303760
24.110000	0.1	0.303453
24.111667	0.1	0.302624
24.113333	0.1	0.303299
24.115000	0.1	0.306377
24.116667	0.1	0.310652
24.118333	0.1	0.313860
24.120000	0.1	0.314503
24.121667	0.1	0.312650
24.123333	0.1	0.309916
24.125000	0.1	0.308496
24.126667	0.1	0.309083
24.128333	0.1	0.310126
24.130000	0.1	0.309651
24.131667	0.1	0.307127
24.133333	0.1	0.303476
24.135000	0.1	0.300226
24.136667	0.1	0.298498
24.138333	0.1	0.298549
24.140000	0.1	0.299909
24.141667	0.1	0.301730
24.143333	0.1	0.303201
24.145000	0.1	0.303723
24.146667	0.1	0.302801
24.148333	0.1	0.300542
24.150000	0.1	0.297963
24.151667	0.1	0.295956
24.153333	0.1	0.294624
24.155000	0.1	0.293762
24.156667	0.1	0.293283
24.158333	0.1	0.293152
24.160000	0.1	0.293357
24.161667	0.1	0.293683
24.163333	0.1	0.293497
24.165000	0.1	0.292179
24.166667	0.1	0.289972
24.168333	0.1	0.287965
24.170000	0.1	0.286857
24.171667	0.1	0.285921
24.173333	0.1	0.283802
24.175000	0.1	0.280244
24.176667	0.1	0.276444
24.178333	0.1	0.273790
24.180000	0.1	0.272468
24.181667	0.1	0.271564
24.183333	0.1	0.270633
24.185000	0.1	0.270274
24.186667	0.1	0.271080
24.188333	0.1	0.272850
24.190000	0.1	0.274582
24.191667	0.1	0.274950
24.193333	0.1	0.273394
24.195000	0.1	0.270675
24.196667	0.1	0.268053
24.198333	0.1	0.266084
24.200000	0.1	0.264528
24.201667	0.1	0.262940
24.203333	0.1	0.260975
24.205000	0.1	0.258698
24.206667	0.1	0.256682
24.208333	0.1	0.255401
24.210000	0.1	0.254782
24.211667	0.1	0.254395
24.213333	0.1	0.253934
24.215000	0.1	0.253562
24.216667	0.1	0.253338
24.218333	0.1	0.252505
24.220000	0.1	0.250158
24.221667	0.1	0.246135
24.223333	0.1	0.241115
24.225000	0.1	0.236398
24.226667	0.1	0.233324
24.228333	0.1	0.232500
24.230000	0.1	0.233683
24.231667	0.1	0.235979
24.233333	0.1	0.238302
24.235000	0.1	0.240235
24.236667	0.1	0.241962
24.238333	0.1	0.243252
24.240000	0.1	0.243294
24.241667	0.1	0.241459
24.243333	0.1	0.237958
24.245000	0.1	0.233785
24.246667	0.1	0.229971
24.248333	0.1	0.226852
24.250000	0.1	0.224332
24.251667	0.1	0.222260
24.253333	0.1	0.220402
24.255000	0.1	0.218651
24.256667	0.1	0.217226
24.258333	0.1	0.216430
24.260000	0.1	0.216509
24.261667	0.1	0.217478
24.263333	0.1	0.218698
24.265000	0.1	0.219108
24.266667	0.1	0.218293
24.268333	0.1	0.216709
24.270000	0.1	0.215098
24.271667	0.1	0.214116
24.273333	0.1	0.213897
24.275000	0.1	0.213627
24.276667	0.1	0.212099
24.278333	0.1	0.208989
24.280000	0.1	0.205338
24.281667	0.1	0.202707
24.283333	0.1	0.201743
24.285000	0.1	0.201818
24.286667	0.1	0.202181
24.288333	0.1	0.202539
24.290000	0.1	0.202525
24.291667	0.1	0.201869
24.293333	0.1	0.200784
24.295000	0.1	0.199424
24.296667	0.1	0.197645
24.298333	0.1	0.195350
24.300000	0.1	0.192770
24.301667	0.1	0.190525
24.303333	0.1	0.189007
24.305000	0.1	0.187713
24.306667	0.1	0.185845
24.308333	0.1	0.183252
24.310000	0.1	0.180639
24.311667	0.1	0.179145
24.313333	0.1	0.179373
24.315000	0.1	0.180583
24.316667	0.1	0.181417
24.318333	0.1	0.181515
24.320000	0.1	0.181673
24.321667	0.1	0.182558
24.323333	0.1	0.184071
24.325000	0.1	0.185850
24.326667	0.1	0.187838
24.328333	0.1	0.190157
24.330000	0.1	0.192807
24.331667	0.1	0.195620
24.333333	0.1	0.197995
24.335000	0.1	0.199112
24.336667	0.1	0.199024
24.338333	0.1	0.198721
24.340000	0.1	0.198670
24.341667	0.1	0.197999
24.343333	0.1	0.195662
24.345000	0.1	0.191974
24.346667	0.1	0.188416
24.348333	0.1	0.186367
24.350000	0.1	0.186516
24.351667	0.1	0.188798
24.353333	0.1	0.192351
24.355000	0.1	0.195727
24.356667	0.1	0.197664
24.358333	0.1	0.197915
24.360000	0.1	0.197403
24.361667	0.1	0.197743
24.363333	0.1	0.199829
24.365000	0.1	0.202609
24.366667	0.1	0.203992
24.368333	0.1	0.202954
24.370000	0.1	0.200327
24.371667	0.1	0.197915
24.373333	0.1	0.196956
24.375000	0.1	0.197403
24.376667	0.1	0.198632
24.378333	0.1	0.200323
24.380000	0.1	0.202479
24.381667	0.1	0.205175
24.383333	0.1	0.208337
24.385000	0.1	0.211378
24.386667	0.1	0.213371
24.388333	0.1	0.213934
24.390000	0.1	0.213548
24.391667	0.1	0.213040
24.393333	0.1	0.213236
24.395000	0.1	0.214479
24.396667	0.1	0.216276
24.398333	0.1	0.217711
24.400000	0.1	0.218423
24.401667	0.1	0.218754
24.403333	0.1	0.219014
24.405000	0.1	0.219028
24.406667	0.1	0.218470
24.408333	0.1	0.217301
24.410000	0.1	0.215685
24.411667	0.1	0.213855
24.413333	0.1	0.212360
24.415000	0.1	0.211941
24.416667	0.1	0.212658
24.418333	0.1	0.213780
24.420000	0.1	0.214865
24.421667	0.1	0.216234
24.423333	0.1	0.218116
24.425000	0.1	0.219606
24.426667	0.1	0.219070
24.428333	0.1	0.215881
24.430000	0.1	0.211205
24.431667	0.1	0.207205
24.433333	0.1	0.205725
24.435000	0.1	0.207187
24.436667	0.1	0.210539
24.438333	0.1	0.214307
24.440000	0.1	0.217324
24.441667	0.1	0.218712
24.443333	0.1	0.217720
24.445000	0.1	0.214367
24.446667	0.1	0.209981
24.448333	0.1	0.206372
24.450000	0.1	0.204383
24.451667	0.1	0.203829
24.453333	0.1	0.204337
24.455000	0.1	0.205366
24.456667	0.1	0.206009
24.458333	0.1	0.205669
24.460000	0.1	0.204779
24.461667	0.1	0.204453
24.463333	0.1	0.205394
24.465000	0.1	0.207131
24.466667	0.1	0.208537
24.468333	0.1	0.209068
24.470000	0.1	0.209152
24.471667	0.1	0.209296
24.473333	0.1	0.209454
24.475000	0.1	0.209087
24.476667	0.1	0.207601
24.478333	0.1	0.204938
24.480000	0.1	0.201724
24.481667	0.1	0.198502
24.483333	0.1	0.195480
24.485000	0.1	0.193007
24.486667	0.1	0.191526
24.488333	0.1	0.191084
24.490000	0.1	0.191340
24.491667	0.1	0.191815
24.493333	0.1	0.191848
24.495000	0.1	0.191135
24.496667	0.1	0.190367
24.498333	0.1	0.190525
24.500000	0.1	0.191689
24.501667	0.1	0.193254
24.503333	0.1	0.194963
24.505000	0.1	0.196951
24.506667	0.1	0.198958
24.508333	0.1	0.200011
24.510000	0.1	0.199061
24.511667	0.1	0.195857
24.513333	0.1	0.191061
24.515000	0.1	0.185962
24.516667	0.1	0.182083
24.518333	0.1	0.180546
24.520000	0.1	0.181459
24.521667	0.1	0.183843
24.523333	0.1	0.185943
24.525000	0.1	0.186074
24.526667	0.1	0.183792
24.528333	0.1	0.180169
24.530000	0.1	0.176649
24.531667	0.1	0.173948
24.533333	0.1	0.172015
24.535000	0.1	0.170521
24.536667	0.1	0.169235
24.538333	0.1	0.168113
24.540000	0.1	0.167363
24.541667	0.1	0.167415
24.543333	0.1	0.168583
24.545000	0.1	0.170791
24.546667	0.1	0.173422
24.548333	0.1	0.175657
24.550000	0.1	0.177007
24.551667	0.1	0.177571
24.553333	0.1	0.177757
24.555000	0.1	0.177845
24.556667	0.1	0.177613
24.558333	0.1	0.176560
24.560000	0.1	0.174586
24.561667	0.1	0.172108
24.563333	0.1	0.169454
24.565000	0.1	0.166823
24.566667	0.1	0.164709
24.568333	0.1	0.163522
24.570000	0.1	0.163103
24.571667	0.1	0.163093
24.573333	0.1	0.163913
24.575000	0.1	0.166697
24.576667	0.1	0.171661
24.578333	0.1	0.177231
24.580000	0.1	0.181501
24.581667	0.1	0.183554
24.583333	0.1	0.182907
24.585000	0.1	0.179303
24.586667	0.1	0.173431
24.588333	0.1	0.167121
24.590000	0.1	0.162502
24.591667	0.1	0.160718
24.593333	0.1	0.161370
24.595000	0.1	0.163442
24.596667	0.1	0.166330
24.598333	0.1	0.169533
24.600000	0.1	0.172369
24.601667	0.1	0.174516
24.603333	0.1	0.175806
24.605000	0.1	0.175829
24.606667	0.1	0.174362
24.608333	0.1	0.171694
24.610000	0.1	0.168681
24.611667	0.1	0.166777
24.613333	0.1	0.167084
24.615000	0.1	0.169035
24.616667	0.1	0.170912
24.618333	0.1	0.171689
24.620000	0.1	0.171834
24.621667	0.1	0.172448
24.623333	0.1	0.173771
24.625000	0.1	0.174749
24.626667	0.1	0.174479
24.628333	0.1	0.173706
24.630000	0.1	0.174097
24.631667	0.1	0.176230
24.633333	0.1	0.179126
24.635000	0.1	0.181459
24.636667	0.1	0.182632
24.638333	0.1	0.182888
24.640000	0.1	0.182856
24.641667	0.1	0.183145
24.643333	0.1	0.183890
24.645000	0.1	0.184639
24.646667	0.1	0.185096
24.648333	0.1	0.185515
24.650000	0.1	0.186102
24.651667	0.1	0.186623
24.653333	0.1	0.186935
24.655000	0.1	0.187368
24.656667	0.1	0.188192
24.658333	0.1	0.189072
24.660000	0.1	0.189277
24.661667	0.1	0.188323
24.663333	0.1	0.186274
24.665000	0.1	0.183741
24.666667	0.1	0.181859
24.668333	0.1	0.181827
24.670000	0.1	0.183741
24.671667	0.1	0.186255
24.673333	0.1	0.187862
24.675000	0.1	0.188230
24.676667	0.1	0.187936
24.678333	0.1	0.187648
24.680000	0.1	0.187852
24.681667	0.1	0.188691
24.683333	0.1	0.189776
24.685000	0.1	0.190106
24.686667	0.1	0.189026
24.688333	0.1	0.187168
24.690000	0.1	0.185417
24.691667	0.1	0.183745
24.693333	0.1	0.181915
24.695000	0.1	0.180216
24.696667	0.1	0.178865
24.698333	0.1	0.177724
24.700000	0.1	0.176826
24.701667	0.1	0.176714
24.703333	0.1	0.177752
24.705000	0.1	0.179550
24.706667	0.1	0.181682
24.708333	0.1	0.184393
24.710000	0.1	0.187932
24.711667	0.1	0.191596
24.713333	0.1	0.193845
24.715000	0.1	0.193552
24.716667	0.1	0.190972
24.718333	0.1	0.187317
24.720000	0.1	0.183694
24.721667	0.1	0.180593
24.723333	0.1	0.177892
24.725000	0.1	0.175340
24.726667	0.1	0.173245
24.728333	0.1	0.172313
24.730000	0.1	0.172867
24.731667	0.1	0.174623
24.733333	0.1	0.176840
24.735000	0.1	0.178693
24.736667	0.1	0.179838
24.738333	0.1	0.180365
24.740000	0.1	0.180518
24.741667	0.1	0.180802
24.743333	0.1	0.181664
24.745000	0.1	0.183014
24.746667	0.1	0.184104
24.748333	0.1	0.183838
24.750000	0.1	0.181617
24.751667	0.1	0.178074
24.753333	0.1	0.174451
24.755000	0.1	0.171368
24.756667	0.1	0.168672
24.758333	0.1	0.166255
24.760000	0.1	0.164406
24.761667	0.1	0.163377
24.763333	0.1	0.163070
24.765000	0.1	0.163447
24.766667	0.1	0.164462
24.768333	0.1	0.165682
24.770000	0.1	0.166749
24.771667	0.1	0.167801
24.773333	0.1	0.168877
24.775000	0.1	0.169440
24.776667	0.1	0.169063
24.778333	0.1	0.168015
24.780000	0.1	0.166986
24.781667	0.1	0.166334
24.783333	0.1	0.165794
24.785000	0.1	0.164825
24.786667	0.1	0.162986
24.788333	0.1	0.159936
24.790000	0.1	0.155587
24.791667	0.1	0.150446
24.793333	0.1	0.145789
24.795000	0.1	0.143456
24.796667	0.1	0.144592
24.798333	0.1	0.148606
24.800000	0.1	0.154050
24.801667	0.1	0.159615
24.803333	0.1	0.163903
24.805000	0.1	0.165226
24.806667	0.1	0.162884
24.808333	0.1	0.158218
24.810000	0.1	0.153678
24.811667	0.1	0.150762
24.813333	0.1	0.149393
24.815000	0.1	0.149123
24.816667	0.1	0.150027
24.818333	0.1	0.152229
24.820000	0.1	0.155480
24.821667	0.1	0.159093
24.823333	0.1	0.161817
24.825000	0.1	0.162334
24.826667	0.1	0.160495
24.828333	0.1	0.157370
24.830000	0.1	0.153799
24.831667	0.1	0.150250
24.833333	0.1	0.147931
24.835000	0.1	0.148225
24.836667	0.1	0.150916
24.838333	0.1	0.154041
24.840000	0.1	0.155480
24.841667	0.1	0.154325
24.843333	0.1	0.151228
24.845000	0.1	0.147861
24.846667	0.1	0.145920
24.848333	0.1	0.146395
24.850000	0.1	0.149175
24.851667	0.1	0.153044
24.853333	0.1	0.156658
24.855000	0.1	0.159526
24.856667	0.1	0.161529
24.858333	0.1	0.162367
24.860000	0.1	0.162045
24.861667	0.1	0.161249
24.863333	0.1	0.160695
24.865000	0.1	0.160611
24.866667	0.1	0.160863
24.868333	0.1	0.161352
24.870000	0.1	0.162232
24.871667	0.1	0.163638
24.873333	0.1	0.165175
24.875000	0.1	0.165827
24.876667	0.1	0.164728
24.878333	0.1	0.162278
24.880000	0.1	0.159973
24.881667	0.1	0.159051
24.883333	0.1	0.159382
24.885000	0.1	0.159945
24.886667	0.1	0.160215
24.888333	0.1	0.160504
24.890000	0.1	0.161310
24.891667	0.1	0.162665
24.893333	0.1	0.164150
24.895000	0.1	0.165566
24.896667	0.1	0.167252
24.898333	0.1	0.169519
24.900000	0.1	0.172262
24.901667	0.1	0.175158
24.903333	0.1	0.177678
24.905000	0.1	0.179042
24.906667	0.1	0.178847
24.908333	0.1	0.177338
24.910000	0.1	0.175140
24.911667	0.1	0.173016
24.913333	0.1	0.171405
24.915000	0.1	0.170083
24.916667	0.1	0.168784
24.918333	0.1	0.167661
24.920000	0.1	0.167005
24.921667	0.1	0.166898
24.923333	0.1	0.167219
24.925000	0.1	0.167591
24.926667	0.1	0.167377
24.928333	0.1	0.166311
24.930000	0.1	0.165170
24.931667	0.1	0.164937
24.933333	0.1	0.165519
24.935000	0.1	0.166199
24.936667	0.1	0.166707
24.938333	0.1	0.167191
24.940000	0.1	0.167666
24.941667	0.1	0.167862
24.943333	0.1	0.167559
24.945000	0.1	0.166949
24.946667	0.1	0.166334
24.948333	0.1	0.165724
24.950000	0.1	0.164881
24.951667	0.1	0.163717
24.953333	0.1	0.162660
24.955000	0.1	0.162367
24.956667	0.1	0.162707
24.958333	0.1	0.162814
24.960000	0.1	0.162385
24.961667	0.1	0.161724
24.963333	0.1	0.160867
24.965000	0.1	0.159978
24.966667	0.1	0.159582
24.968333	0.1	0.159875
24.970000	0.1	0.160309
24.971667	0.1	0.159885
24.973333	0.1	0.157906
24.975000	0.1	0.154707
24.976667	0.1	0.151610
24.978333	0.1	0.150003
24.980000	0.1	0.150469
24.981667	0.1	0.152565
24.983333	0.1	0.155200
24.985000	0.1	0.156937
24.986667	0.1	0.156481
24.988333	0.1	0.153761
24.990000	0.1	0.150180
24.991667	0.1	0.147503
24.993333	0.1	0.146762
24.995000	0.1	0.147582
24.996667	0.1	0.148392
24.998333	0.1	0.147894
25.000000	0.1	0.145976
25.001667	0.1	0.143168
25.003333	0.1	0.140336
25.005000	0.1	0.138758
25.006667	0.1	0.139331
25.008333	0.1	0.141328
25.010000	0.1	0.142823
25.011667	0.1	0.142627
25.013333	0.1	0.141035
25.015000	0.1	0.138963
25.016667	0.1	0.137165
25.018333	0.1	0.135945
25.020000	0.1	0.135177
25.021667	0.1	0.134716
25.023333	0.1	0.134460
25.025000	0.1	0.134148
25.026667	0.1	0.133426
25.028333	0.1	0.132155
25.030000	0.1	0.130343
25.031667	0.1	0.128192
25.033333	0.1	0.126082
25.035000	0.1	0.124271
25.036667	0.1	0.122734
25.038333	0.1	0.121612
25.040000	0.1	0.121347
25.041667	0.1	0.122129
25.043333	0.1	0.123703
25.045000	0.1	0.126143
25.046667	0.1	0.129854
25.048333	0.1	0.134385
25.050000	0.1	0.138562
25.051667	0.1	0.141682
25.053333	0.1	0.143484
25.055000	0.1	0.143596
25.056667	0.1	0.141747
25.058333	0.1	0.138553
25.060000	0.1	0.135447
25.061667	0.1	0.133538
25.063333	0.1	0.132830
25.065000	0.1	0.132560
25.066667	0.1	0.131978
25.068333	0.1	0.130972
25.070000	0.1	0.129798
25.071667	0.1	0.128420
25.073333	0.1	0.126562
25.075000	0.1	0.124276
25.076667	0.1	0.122199
25.078333	0.1	0.121421
25.080000	0.1	0.122776
25.081667	0.1	0.125840
25.083333	0.1	0.129147
25.085000	0.1	0.131596
25.086667	0.1	0.132960
25.088333	0.1	0.133263
25.090000	0.1	0.132495
25.091667	0.1	0.130781
25.093333	0.1	0.128341
25.095000	0.1	0.125412
25.096667	0.1	0.122520
25.098333	0.1	0.120448
25.100000	0.1	0.119749
25.101667	0.1	0.120346
25.103333	0.1	0.121500
25.105000	0.1	0.122488
25.106667	0.1	0.123116
25.108333	0.1	0.123414
25.110000	0.1	0.123563
25.111667	0.1	0.124048
25.113333	0.1	0.125198
25.115000	0.1	0.126651
25.116667	0.1	0.127531
25.118333	0.1	0.126958
25.120000	0.1	0.124807
25.121667	0.1	0.121878
25.123333	0.1	0.119139
25.125000	0.1	0.117249
25.126667	0.1	0.116373
25.128333	0.1	0.116122
25.130000	0.1	0.116229
25.131667	0.1	0.117132
25.133333	0.1	0.119032
25.135000	0.1	0.121309
25.136667	0.1	0.123647
25.138333	0.1	0.126655
25.140000	0.1	0.130762
25.141667	0.1	0.135330
25.143333	0.1	0.139242
25.145000	0.1	0.141859
25.146667	0.1	0.143037
25.148333	0.1	0.142981
25.150000	0.1	0.142539
25.151667	0.1	0.142665
25.153333	0.1	0.143335
25.155000	0.1	0.143596
25.156667	0.1	0.142623
25.158333	0.1	0.140695
25.160000	0.1	0.139163
25.161667	0.1	0.139186
25.163333	0.1	0.140760
25.165000	0.1	0.142856
25.166667	0.1	0.144206
25.168333	0.1	0.144090
25.170000	0.1	0.142734
25.171667	0.1	0.141398
25.173333	0.1	0.141561
25.175000	0.1	0.143400
25.176667	0.1	0.145575
25.178333	0.1	0.146637
25.180000	0.1	0.146050
25.181667	0.1	0.144206
25.183333	0.1	0.141733
25.185000	0.1	0.139009
25.186667	0.1	0.136592
25.188333	0.1	0.135526
25.190000	0.1	0.136546
25.191667	0.1	0.139182
25.193333	0.1	0.141873
25.195000	0.1	0.143093
25.196667	0.1	0.142371
25.198333	0.1	0.140388
25.200000	0.1	0.138101
25.201667	0.1	0.135899
25.203333	0.1	0.133747
25.205000	0.1	0.131843
25.206667	0.1	0.130688
25.208333	0.1	0.130716
25.210000	0.1	0.131973
25.211667	0.1	0.134013
25.213333	0.1	0.136090
25.215000	0.1	0.137351
25.216667	0.1	0.137039
25.218333	0.1	0.135135
25.220000	0.1	0.132890
25.221667	0.1	0.131708
25.223333	0.1	0.131447
25.225000	0.1	0.130921
25.226667	0.1	0.129715
25.228333	0.1	0.128704
25.230000	0.1	0.129053
25.231667	0.1	0.130832
25.233333	0.1	0.132602
25.235000	0.1	0.132970
25.236667	0.1	0.132113
25.238333	0.1	0.130846
25.240000	0.1	0.129440
25.241667	0.1	0.127731
25.243333	0.1	0.125486
25.245000	0.1	0.122623
25.246667	0.1	0.119349
25.248333	0.1	0.116257
25.250000	0.1	0.114348
25.251667	0.1	0.114194
25.253333	0.1	0.115191
25.255000	0.1	0.116294
25.256667	0.1	0.117128
25.258333	0.1	0.118166
25.260000	0.1	0.119843
25.261667	0.1	0.121845
25.263333	0.1	0.123391
25.265000	0.1	0.123777
25.266667	0.1	0.122762
25.268333	0.1	0.120765
25.270000	0.1	0.118683
25.271667	0.1	0.117579
25.273333	0.1	0.117975
25.275000	0.1	0.118930
25.276667	0.1	0.118958
25.278333	0.1	0.118073
25.280000	0.1	0.117556
25.281667	0.1	0.117924
25.283333	0.1	0.118483
25.285000	0.1	0.118613
25.286667	0.1	0.118325
25.288333	0.1	0.117645
25.290000	0.1	0.116527
25.291667	0.1	0.115177
25.293333	0.1	0.113999
25.295000	0.1	0.113202
25.296667	0.1	0.112397
25.298333	0.1	0.110907
25.300000	0.1	0.108350
25.301667	0.1	0.104853
25.303333	0.1	0.101239
25.305000	0.1	0.098860
25.306667	0.1	0.098543
25.308333	0.1	0.099917
25.310000	0.1	0.101770
25.311667	0.1	0.102925
25.313333	0.1	0.103139
25.315000	0.1	0.103223
25.316667	0.1	0.103889
25.318333	0.1	0.105184
25.320000	0.1	0.106902
25.321667	0.1	0.108760
25.323333	0.1	0.110012
25.325000	0.1	0.109687
25.326667	0.1	0.107558
25.328333	0.1	0.104313
25.330000	0.1	0.100904
25.331667	0.1	0.098250
25.333333	0.1	0.096760
25.335000	0.1	0.096001
25.336667	0.1	0.095265
25.338333	0.1	0.094264
25.340000	0.1	0.093319
25.341667	0.1	0.093058
25.343333	0.1	0.093752
25.345000	0.1	0.095288
25.346667	0.1	0.097733
25.348333	0.1	0.101221
25.350000	0.1	0.105617
25.351667	0.1	0.110460
25.353333	0.1	0.114813
25.355000	0.1	0.117728
25.356667	0.1	0.119004
25.358333	0.1	0.119288
25.360000	0.1	0.119451
25.361667	0.1	0.119600
25.363333	0.1	0.118893
25.365000	0.1	0.116751
25.366667	0.1	0.113710
25.368333	0.1	0.110683
25.370000	0.1	0.108294
25.371667	0.1	0.107125
25.373333	0.1	0.107433
25.375000	0.1	0.108774
25.376667	0.1	0.110795
25.378333	0.1	0.113468
25.380000	0.1	0.115954
25.381667	0.1	0.116802
25.383333	0.1	0.115838
25.385000	0.1	0.114543
25.386667	0.1	0.114427
25.388333	0.1	0.115880
25.390000	0.1	0.118287
25.391667	0.1	0.120695
25.393333	0.1	0.122185
25.395000	0.1	0.122404
25.396667	0.1	0.122041
25.398333	0.1	0.121980
25.400000	0.1	0.122073
25.401667	0.1	0.121575
25.403333	0.1	0.120220
25.405000	0.1	0.118362
25.406667	0.1	0.116420
25.408333	0.1	0.114669
25.410000	0.1	0.113631
25.411667	0.1	0.113989
25.413333	0.1	0.115875
25.415000	0.1	0.118641
25.416667	0.1	0.121128
25.418333	0.1	0.122497
25.420000	0.1	0.122786
25.421667	0.1	0.122418
25.423333	0.1	0.121812
25.425000	0.1	0.121491
25.426667	0.1	0.121929
25.428333	0.1	0.123074
25.430000	0.1	0.124471
25.431667	0.1	0.126008
25.433333	0.1	0.127964
25.435000	0.1	0.130013
25.436667	0.1	0.131149
25.438333	0.1	0.130814
25.440000	0.1	0.129407
25.441667	0.1	0.127633
25.443333	0.1	0.125840
25.445000	0.1	0.123843
25.446667	0.1	0.121254
25.448333	0.1	0.118157
25.450000	0.1	0.115121
25.451667	0.1	0.112825
25.453333	0.1	0.112071
25.455000	0.1	0.113607
25.456667	0.1	0.117463
25.458333	0.1	0.122595
25.460000	0.1	0.126986
25.461667	0.1	0.128583
25.463333	0.1	0.126930
25.465000	0.1	0.123787
25.466667	0.1	0.121752
25.468333	0.1	0.122245
25.470000	0.1	0.124704
25.471667	0.1	0.127209
25.473333	0.1	0.127889
25.475000	0.1	0.126427
25.476667	0.1	0.124215
25.478333	0.1	0.122925
25.480000	0.1	0.123112
25.481667	0.1	0.124206
25.483333	0.1	0.125361
25.485000	0.1	0.125952
25.486667	0.1	0.125491
25.488333	0.1	0.123871
25.490000	0.1	0.122041
25.491667	0.1	0.121412
25.493333	0.1	0.122441
25.495000	0.1	0.124229
25.496667	0.1	0.125421
25.498333	0.1	0.125039
25.500000	0.1	0.122646
25.501667	0.1	0.118637
25.503333	0.1	0.114446
25.505000	0.1	0.112192
25.506667	0.1	0.113272
25.508333	0.1	0.116974
25.510000	0.1	0.120737
25.511667	0.1	0.121985
25.513333	0.1	0.119954
25.515000	0.1	0.116150
25.516667	0.1	0.112928
25.518333	0.1	0.111735
25.520000	0.1	0.112588
25.521667	0.1	0.114855
25.523333	0.1	0.117738
25.525000	0.1	0.119749
25.526667	0.1	0.119628
25.528333	0.1	0.117882
25.530000	0.1	0.116089
25.531667	0.1	0.115177
25.533333	0.1	0.114869
25.535000	0.1	0.114283
25.536667	0.1	0.112625
25.538333	0.1	0.109486
25.540000	0.1	0.105193
25.541667	0.1	0.101076
25.543333	0.1	0.098646
25.545000	0.1	0.098799
25.546667	0.1	0.101407
25.548333	0.1	0.104830
25.550000	0.1	0.106841
25.551667	0.1	0.107018
25.553333	0.1	0.107060
25.555000	0.1	0.108476
25.556667	0.1	0.110799
25.558333	0.1	0.112378
25.560000	0.1	0.112480
25.561667	0.1	0.111861
25.563333	0.1	0.111405
25.565000	0.1	0.111284
25.566667	0.1	0.111554
25.568333	0.1	0.112485
25.570000	0.1	0.113989
25.571667	0.1	0.115340
25.573333	0.1	0.115661
25.575000	0.1	0.114427
25.576667	0.1	0.111959
25.578333	0.1	0.109398
25.580000	0.1	0.108080
25.581667	0.1	0.108453
25.583333	0.1	0.110012
25.585000	0.1	0.112331
25.586667	0.1	0.115479
25.588333	0.1	0.118939
25.590000	0.1	0.121272
25.591667	0.1	0.121710
25.593333	0.1	0.121314
25.595000	0.1	0.121896
25.596667	0.1	0.124150
25.598333	0.1	0.127289
25.600000	0.1	0.130064
25.601667	0.1	0.131549
25.603333	0.1	0.131056
25.605000	0.1	0.128374
25.606667	0.1	0.124411
25.608333	0.1	0.120630
25.610000	0.1	0.117789
25.611667	0.1	0.116127
25.613333	0.1	0.115675
25.615000	0.1	0.115987
25.616667	0.1	0.116508
25.618333	0.1	0.117184
25.620000	0.1	0.118199
25.621667	0.1	0.119470
25.623333	0.1	0.120774
25.625000	0.1	0.121864
25.626667	0.1	0.122329
25.628333	0.1	0.121975
25.630000	0.1	0.121272
25.631667	0.1	0.120644
25.633333	0.1	0.119805
25.635000	0.1	0.118501
25.636667	0.1	0.117430
25.638333	0.1	0.117663
25.640000	0.1	0.119470
25.641667	0.1	0.121975
25.643333	0.1	0.123731
25.645000	0.1	0.123857
25.646667	0.1	0.122762
25.648333	0.1	0.121556
25.650000	0.1	0.120797
25.651667	0.1	0.120290
25.653333	0.1	0.119675
25.655000	0.1	0.118641
25.656667	0.1	0.117081
25.658333	0.1	0.115386
25.660000	0.1	0.114078
25.661667	0.1	0.113114
25.663333	0.1	0.111796
25.665000	0.1	0.109398
25.666667	0.1	0.106124
25.668333	0.1	0.103349
25.670000	0.1	0.102306
25.671667	0.1	0.102930
25.673333	0.1	0.104201
25.675000	0.1	0.104802
25.676667	0.1	0.103679
25.678333	0.1	0.100774
25.680000	0.1	0.097142
25.681667	0.1	0.094073
25.683333	0.1	0.092546
25.685000	0.1	0.093137
25.686667	0.1	0.095395
25.688333	0.1	0.097742
25.690000	0.1	0.098832
25.691667	0.1	0.098818
25.693333	0.1	0.098967
25.695000	0.1	0.100201
25.696667	0.1	0.102180
25.698333	0.1	0.103284
25.700000	0.1	0.101915
25.701667	0.1	0.098269
25.703333	0.1	0.094138
25.705000	0.1	0.091246
25.706667	0.1	0.090124
25.708333	0.1	0.090194
25.710000	0.1	0.090678
25.711667	0.1	0.091288
25.713333	0.1	0.092066
25.715000	0.1	0.093249
25.716667	0.1	0.095037
25.718333	0.1	0.097123
25.720000	0.1	0.098739
25.721667	0.1	0.099251
25.723333	0.1	0.098716
25.725000	0.1	0.097631
25.726667	0.1	0.095894
25.728333	0.1	0.092643
25.730000	0.1	0.087572
25.731667	0.1	0.081859
25.733333	0.1	0.077463
25.735000	0.1	0.075349
25.736667	0.1	0.074827
25.738333	0.1	0.075153
25.740000	0.1	0.076629
25.741667	0.1	0.079642
25.743333	0.1	0.083819
25.745000	0.1	0.088052
25.746667	0.1	0.090995
25.748333	0.1	0.091721
25.750000	0.1	0.090217
25.751667	0.1	0.087451
25.753333	0.1	0.084564
25.755000	0.1	0.081966
25.756667	0.1	0.079428
25.758333	0.1	0.076713
25.760000	0.1	0.073775
25.761667	0.1	0.070836
25.763333	0.1	0.068457
25.765000	0.1	0.067069
25.766667	0.1	0.066431
25.768333	0.1	0.065817
25.770000	0.1	0.064797
25.771667	0.1	0.063810
25.773333	0.1	0.063586
25.775000	0.1	0.064257
25.776667	0.1	0.065379
25.778333	0.1	0.066520
25.780000	0.1	0.067377
25.781667	0.1	0.067633
25.783333	0.1	0.067251
25.785000	0.1	0.066711
25.786667	0.1	0.066846
25.788333	0.1	0.068266
25.790000	0.1	0.071060
25.791667	0.1	0.074562
25.793333	0.1	0.077449
25.795000	0.1	0.078385
25.796667	0.1	0.076685
25.798333	0.1	0.072545
25.800000	0.1	0.067158
25.801667	0.1	0.062208
25.803333	0.1	0.058715
25.805000	0.1	0.056536
25.806667	0.1	0.055032
25.808333	0.1	0.053770
25.810000	0.1	0.052983
25.811667	0.1	0.053495
25.813333	0.1	0.055754
25.815000	0.1	0.058869
25.816667	0.1	0.061207
25.818333	0.1	0.061998
25.820000	0.1	0.061733
25.821667	0.1	0.061211
25.823333	0.1	0.060736
25.825000	0.1	0.059954
25.826667	0.1	0.058403
25.828333	0.1	0.056131
25.830000	0.1	0.053463
25.831667	0.1	0.050836
25.833333	0.1	0.048992
25.835000	0.1	0.048550
25.836667	0.1	0.049546
25.838333	0.1	0.051754
25.840000	0.1	0.054617
25.841667	0.1	0.057076
25.843333	0.1	0.058352
25.845000	0.1	0.058780
25.846667	0.1	0.059186
25.848333	0.1	0.059847
25.850000	0.1	0.060271
25.851667	0.1	0.059688
25.853333	0.1	0.057616
25.855000	0.1	0.054510
25.856667	0.1	0.051917
25.858333	0.1	0.051185
25.860000	0.1	0.051809
25.861667	0.1	0.051945
25.863333	0.1	0.050520
25.865000	0.1	0.048191
25.866667	0.1	0.046683
25.868333	0.1	0.047279
25.870000	0.1	0.049928
25.871667	0.1	0.053332
25.873333	0.1	0.055628
25.875000	0.1	0.055656
25.876667	0.1	0.053751
25.878333	0.1	0.051283
25.880000	0.1	0.049924
25.881667	0.1	0.051050
25.883333	0.1	0.054664
25.885000	0.1	0.058953
25.886667	0.1	0.061793
25.888333	0.1	0.062366
25.890000	0.1	0.061370
25.891667	0.1	0.060229
25.893333	0.1	0.059940
25.895000	0.1	0.060275
25.896667	0.1	0.060727
25.898333	0.1	0.061528
25.900000	0.1	0.062804
25.901667	0.1	0.063893
25.903333	0.1	0.064634
25.905000	0.1	0.065821
25.906667	0.1	0.067959
25.908333	0.1	0.070659
25.910000	0.1	0.072974
25.911667	0.1	0.073840
25.913333	0.1	0.072853
25.915000	0.1	0.070557
25.916667	0.1	0.067856
25.918333	0.1	0.065374
25.920000	0.1	0.063456
25.921667	0.1	0.062343
25.923333	0.1	0.061900
25.925000	0.1	0.061416
25.926667	0.1	0.060163
25.928333	0.1	0.058231
25.930000	0.1	0.056638
25.931667	0.1	0.056452
25.933333	0.1	0.057579
25.935000	0.1	0.058846
25.936667	0.1	0.059158
25.938333	0.1	0.058566
25.940000	0.1	0.058231
25.941667	0.1	0.059167
25.943333	0.1	0.061258
25.945000	0.1	0.063763
25.946667	0.1	0.065919
25.948333	0.1	0.067106
25.950000	0.1	0.067465
25.951667	0.1	0.068108
25.953333	0.1	0.069831
25.955000	0.1	0.071693
25.956667	0.1	0.071861
25.958333	0.1	0.069533
25.960000	0.1	0.065397
25.961667	0.1	0.061067
25.963333	0.1	0.058301
25.965000	0.1	0.057989
25.966667	0.1	0.059614
25.968333	0.1	0.061644
25.970000	0.1	0.062496
25.971667	0.1	0.061332
25.973333	0.1	0.058473
25.975000	0.1	0.055181
25.976667	0.1	0.052834
25.978333	0.1	0.051656
25.980000	0.1	0.050575
25.981667	0.1	0.048606
25.983333	0.1	0.045877
25.985000	0.1	0.043171
25.986667	0.1	0.041034
25.988333	0.1	0.039781
25.990000	0.1	0.039474
25.991667	0.1	0.039651
25.993333	0.1	0.039665
25.995000	0.1	0.039260
25.996667	0.1	0.038696
25.998333	0.1	0.038575
26.000000	0.1	0.039428
26.001667	0.1	0.041304
26.003333	0.1	0.043605
26.005000	0.1	0.045286
26.006667	0.1	0.045639
26.008333	0.1	0.044736
26.010000	0.1	0.042757
26.011667	0.1	0.039940
26.013333	0.1	0.037304
26.015000	0.1	0.036187
26.016667	0.1	0.036983
26.018333	0.1	0.039167
26.020000	0.1	0.042263
26.021667	0.1	0.046166
26.023333	0.1	0.050552
26.025000	0.1	0.054026
26.026667	0.1	0.054329
26.028333	0.1	0.050422
26.030000	0.1	0.043921
26.031667	0.1	0.037821
26.033333	0.1	0.034333
26.035000	0.1	0.033854
26.036667	0.1	0.035185
26.038333	0.1	0.036648
26.040000	0.1	0.037039
26.041667	0.1	0.035735
26.043333	0.1	0.032648
26.045000	0.1	0.028564
26.046667	0.1	0.024927
26.048333	0.1	0.022538
26.050000	0.1	0.020964
26.051667	0.1	0.019628
26.053333	0.1	0.018780
26.055000	0.1	0.019064
26.056667	0.1	0.020708
26.058333	0.1	0.023278
26.060000	0.1	0.025984
26.061667	0.1	0.028173
26.063333	0.1	0.029621
26.065000	0.1	0.030301
26.066667	0.1	0.030263
26.068333	0.1	0.030026
26.070000	0.1	0.030193
26.071667	0.1	0.030701
26.073333	0.1	0.031106
26.075000	0.1	0.031381
26.076667	0.1	0.031861
26.078333	0.1	0.032675
26.080000	0.1	0.033714
26.081667	0.1	0.034939
26.083333	0.1	0.036308
26.085000	0.1	0.037430
26.086667	0.1	0.037742
26.088333	0.1	0.037053
26.090000	0.1	0.035507
26.091667	0.1	0.033388
26.093333	0.1	0.031185
26.095000	0.1	0.029653
26.096667	0.1	0.029393
26.098333	0.1	0.030440
26.100000	0.1	0.032401
26.101667	0.1	0.034715
26.103333	0.1	0.036918
26.105000	0.1	0.038515
26.106667	0.1	0.038892
26.108333	0.1	0.037923
26.110000	0.1	0.036568
26.111667	0.1	0.036112
26.113333	0.1	0.036722
26.115000	0.1	0.037127
26.116667	0.1	0.035982
26.118333	0.1	0.033146
26.120000	0.1	0.029495
26.121667	0.1	0.026221
26.123333	0.1	0.024373
26.125000	0.1	0.024461
26.126667	0.1	0.026254
26.128333	0.1	0.029099
26.130000	0.1	0.032592
26.131667	0.1	0.036312
26.133333	0.1	0.038901
26.135000	0.1	0.038766
26.136667	0.1	0.035819
26.138333	0.1	0.031507
26.140000	0.1	0.027539
26.141667	0.1	0.025225
26.143333	0.1	0.025057
26.145000	0.1	0.026361
26.146667	0.1	0.027870
26.148333	0.1	0.028680
26.150000	0.1	0.028457
26.151667	0.1	0.027325
26.153333	0.1	0.025914
26.155000	0.1	0.025011
26.156667	0.1	0.024918
26.158333	0.1	0.025420
26.160000	0.1	0.026217
26.161667	0.1	0.027022
26.163333	0.1	0.027362
26.165000	0.1	0.026901
26.166667	0.1	0.025947
26.168333	0.1	0.025309
26.170000	0.1	0.025551
26.171667	0.1	0.026356
26.173333	0.1	0.026729
26.175000	0.1	0.025947
26.176667	0.1	0.023977
26.178333	0.1	0.021462
26.180000	0.1	0.019670
26.181667	0.1	0.019432
26.183333	0.1	0.020112
26.185000	0.1	0.020494
26.186667	0.1	0.020261
26.188333	0.1	0.019958
26.190000	0.1	0.020056
26.191667	0.1	0.020638
26.193333	0.1	0.021514
26.195000	0.1	0.022189
26.196667	0.1	0.022193
26.198333	0.1	0.021565
26.200000	0.1	0.020433
26.201667	0.1	0.019013
26.203333	0.1	0.018138
26.205000	0.1	0.018855
26.206667	0.1	0.021192
26.208333	0.1	0.023986
26.210000	0.1	0.026198
26.211667	0.1	0.027688
26.213333	0.1	0.028671
26.215000	0.1	0.028997
26.216667	0.1	0.028037
26.218333	0.1	0.025565
26.220000	0.1	0.022538
26.221667	0.1	0.020573
26.223333	0.1	0.020708
26.225000	0.1	0.022775
26.226667	0.1	0.025844
26.228333	0.1	0.028904
26.230000	0.1	0.031036
26.231667	0.1	0.031390
26.233333	0.1	0.029788
26.235000	0.1	0.027237
26.236667	0.1	0.024941
26.238333	0.1	0.022966
26.240000	0.1	0.020489
26.241667	0.1	0.017341
26.243333	0.1	0.014864
26.245000	0.1	0.014678
26.246667	0.1	0.016512
26.248333	0.1	0.018328
26.250000	0.1	0.018785
26.251667	0.1	0.018459
26.253333	0.1	0.018654
26.255000	0.1	0.019949
26.256667	0.1	0.021709
26.258333	0.1	0.022771
26.260000	0.1	0.022464
26.261667	0.1	0.020973
26.263333	0.1	0.018799
26.265000	0.1	0.016186
26.266667	0.1	0.013444
26.268333	0.1	0.011642
26.270000	0.1	0.012009
26.271667	0.1	0.014524
26.273333	0.1	0.017802
26.275000	0.1	0.020363
26.276667	0.1	0.021509
26.278333	0.1	0.021183
26.280000	0.1	0.019786
26.281667	0.1	0.018128
26.283333	0.1	0.017094
26.285000	0.1	0.017015
26.286667	0.1	0.017313
26.288333	0.1	0.016815
26.290000	0.1	0.014720
26.291667	0.1	0.011516
26.293333	0.1	0.008624
26.295000	0.1	0.007171
26.296667	0.1	0.007250
26.298333	0.1	0.008051
26.300000	0.1	0.008447
26.301667	0.1	0.008019
26.303333	0.1	0.007758
26.305000	0.1	0.009006
26.306667	0.1	0.011688
26.308333	0.1	0.014426
26.310000	0.1	0.015888
26.311667	0.1	0.015548
26.313333	0.1	0.013649
26.315000	0.1	0.010869
26.316667	0.1	0.008047
26.318333	0.1	0.006286
26.320000	0.1	0.006682
26.321667	0.1	0.009253
26.323333	0.1	0.012428
26.325000	0.1	0.014114
26.326667	0.1	0.013225
26.328333	0.1	0.010454
26.330000	0.1	0.007586
26.331667	0.1	0.006226
26.333333	0.1	0.006608
26.335000	0.1	0.007749
26.336667	0.1	0.008652
26.338333	0.1	0.008815
26.340000	0.1	0.007851
26.341667	0.1	0.005630
26.343333	0.1	0.002757
26.345000	0.1	0.000289
26.346667	0.1	-0.000889
26.348333	0.1	-0.000144
26.350000	0.1	0.002612
26.351667	0.1	0.006715
26.353333	0.1	0.011311
26.355000	0.1	0.015604
26.356667	0.1	0.018631
26.358333	0.1	0.019888
26.360000	0.1	0.019809
26.361667	0.1	0.019036
26.363333	0.1	0.017663
26.365000	0.1	0.015711
26.366667	0.1	0.014068
26.368333	0.1	0.013947
26.370000	0.1	0.015567
26.371667	0.1	0.018193
26.373333	0.1	0.021020
26.375000	0.1	0.023409
26.376667	0.1	0.024964
26.378333	0.1	0.025355
26.380000	0.1	0.024149
26.381667	0.1	0.021411
26.383333	0.1	0.018380
26.385000	0.1	0.016829
26.386667	0.1	0.017905
26.388333	0.1	0.021211
26.390000	0.1	0.024624
26.391667	0.1	0.025942
26.393333	0.1	0.024852
26.395000	0.1	0.022473
26.396667	0.1	0.019707
26.398333	0.1	0.016843
26.400000	0.1	0.013825
26.401667	0.1	0.010496
26.403333	0.1	0.006910
26.405000	0.1	0.003628
26.406667	0.1	0.001369
26.408333	0.1	0.000536
26.410000	0.1	0.001327
26.411667	0.1	0.003809
26.413333	0.1	0.007497
26.415000	0.1	0.011357
26.416667	0.1	0.014212
26.418333	0.1	0.015306
26.420000	0.1	0.014631
26.421667	0.1	0.012782
26.423333	0.1	0.010892
26.425000	0.1	0.009974
26.426667	0.1	0.010007
26.428333	0.1	0.010328
26.430000	0.1	0.010780
26.431667	0.1	0.011469
26.433333	0.1	0.012051
26.435000	0.1	0.012121
26.436667	0.1	0.011916
26.438333	0.1	0.012168
26.440000	0.1	0.013155
26.441667	0.1	0.014435
26.443333	0.1	0.015474
26.445000	0.1	0.015963
26.446667	0.1	0.015520
26.448333	0.1	0.014077
26.450000	0.1	0.012107
26.451667	0.1	0.010254
26.453333	0.1	0.009183
26.455000	0.1	0.009513
26.456667	0.1	0.011176
26.458333	0.1	0.012852
26.460000	0.1	0.012941
26.461667	0.1	0.011381
26.463333	0.1	0.009388
26.465000	0.1	0.007693
26.466667	0.1	0.006356
26.468333	0.1	0.005309
26.470000	0.1	0.004242
26.471667	0.1	0.002757
26.473333	0.1	0.000885
26.475000	0.1	-0.000955
26.476667	0.1	-0.002515
26.478333	0.1	-0.004233
26.480000	0.1	-0.006817
26.481667	0.1	-0.010063
26.483333	0.1	-0.012596
26.485000	0.1	-0.013229
26.486667	0.1	-0.012140
26.488333	0.1	-0.010217
26.490000	0.1	-0.007949
26.491667	0.1	-0.005406
26.493333	0.1	-0.002864
26.495000	0.1	-0.000801
26.496667	0.1	0.000466
26.498333	0.1	0.000843
26.500000	0.1	0.000526
26.501667	0.1	0.000037
26.503333	0.1	-0.000251
26.505000	0.1	-0.000577
26.506667	0.1	-0.001364
26.508333	0.1	-0.002421
26.510000	0.1	-0.002771
26.511667	0.1	-0.001849
26.513333	0.1	-0.000452
26.515000	0.1	0.000140
26.516667	0.1	-0.000722
26.518333	0.1	-0.002654
26.520000	0.1	-0.004373
26.521667	0.1	-0.004577
26.523333	0.1	-0.003148
26.525000	0.1	-0.001178
26.526667	0.1	0.000144
26.528333	0.1	0.000400
26.530000	0.1	-0.000121
26.531667	0.1	-0.000945
26.533333	0.1	-0.001756
26.535000	0.1	-0.002347
26.536667	0.1	-0.002328
26.538333	0.1	-0.000908
26.540000	0.1	0.002179
26.541667	0.1	0.005588
26.543333	0.1	0.007390
26.545000	0.1	0.007036
26.546667	0.1	0.005392
26.548333	0.1	0.003339
26.550000	0.1	0.001094
26.551667	0.1	-0.001406
26.553333	0.1	-0.004014
26.555000	0.1	-0.006300
26.556667	0.1	-0.008019
26.558333	0.1	-0.009183
26.560000	0.1	-0.009504
26.561667	0.1	-0.008629
26.563333	0.1	-0.007073
26.565000	0.1	-0.006021
26.566667	0.1	-0.006082
26.568333	0.1	-0.006738
26.570000	0.1	-0.007008
26.571667	0.1	-0.006598
26.573333	0.1	-0.005905
26.575000	0.1	-0.004987
26.576667	0.1	-0.003693
26.578333	0.1	-0.002622
26.580000	0.1	-0.002719
26.581667	0.1	-0.004005
26.583333	0.1	-0.005588
26.585000	0.1	-0.006966
26.586667	0.1	-0.008778
26.588333	0.1	-0.011856
26.590000	0.1	-0.015823
26.591667	0.1	-0.019213
26.593333	0.1	-0.020713
26.595000	0.1	-0.019697
26.596667	0.1	-0.016377
26.598333	0.1	-0.011949
26.600000	0.1	-0.008075
26.601667	0.1	-0.005639
26.603333	0.1	-0.004242
26.605000	0.1	-0.002943
26.606667	0.1	-0.001537
26.608333	0.1	-0.000615
26.610000	0.1	-0.000861
26.611667	0.1	-0.002505
26.613333	0.1	-0.005141
26.615000	0.1	-0.007935
26.616667	0.1	-0.010221
26.618333	0.1	-0.011590
26.620000	0.1	-0.011763
26.621667	0.1	-0.010664
26.623333	0.1	-0.008461
26.625000	0.1	-0.005532
26.626667	0.1	-0.002403
26.628333	0.1	0.000284
26.630000	0.1	0.001909
26.631667	0.1	0.002207
26.633333	0.1	0.001299
26.635000	0.1	-0.000540
26.636667	0.1	-0.003260
26.638333	0.1	-0.006962
26.640000	0.1	-0.011451
26.641667	0.1	-0.015995
26.643333	0.1	-0.019409
26.645000	0.1	-0.020396
26.646667	0.1	-0.018375
26.648333	0.1	-0.014203
26.650000	0.1	-0.009853
26.651667	0.1	-0.007167
26.653333	0.1	-0.006771
26.655000	0.1	-0.007777
26.656667	0.1	-0.008806
26.658333	0.1	-0.009299
26.660000	0.1	-0.009630
26.661667	0.1	-0.010189
26.663333	0.1	-0.010957
26.665000	0.1	-0.011716
26.666667	0.1	-0.012433
26.668333	0.1	-0.013574
26.670000	0.1	-0.015670
26.671667	0.1	-0.018603
26.673333	0.1	-0.021602
26.675000	0.1	-0.023609
26.676667	0.1	-0.023586
26.678333	0.1	-0.021178
26.680000	0.1	-0.017411
26.681667	0.1	-0.013695
26.683333	0.1	-0.010612
26.685000	0.1	-0.008158
26.686667	0.1	-0.006440
26.688333	0.1	-0.005658
26.690000	0.1	-0.005770
26.691667	0.1	-0.006319
26.693333	0.1	-0.007008
26.695000	0.1	-0.008354
26.696667	0.1	-0.011069
26.698333	0.1	-0.014915
26.700000	0.1	-0.018748
26.701667	0.1	-0.021490
26.703333	0.1	-0.022464
26.705000	0.1	-0.021141
26.706667	0.1	-0.017365
26.708333	0.1	-0.011958
26.710000	0.1	-0.006850
26.711667	0.1	-0.004233
26.713333	0.1	-0.005164
26.715000	0.1	-0.009304
26.716667	0.1	-0.015618
26.718333	0.1	-0.022529
26.720000	0.1	-0.028173
26.721667	0.1	-0.031372
26.723333	0.1	-0.032187
26.725000	0.1	-0.031614
26.726667	0.1	-0.030464
26.728333	0.1	-0.028638
26.730000	0.1	-0.025812
26.731667	0.1	-0.022668
26.733333	0.1	-0.020745
26.735000	0.1	-0.021057
26.736667	0.1	-0.023260
26.738333	0.1	-0.025956
26.740000	0.1	-0.027721
26.741667	0.1	-0.028340
26.743333	0.1	-0.028727
26.745000	0.1	-0.029807
26.746667	0.1	-0.031893
26.748333	0.1	-0.034454
26.750000	0.1	-0.036480
26.751667	0.1	-0.037458
26.753333	0.1	-0.037691
26.755000	0.1	-0.037560
26.756667	0.1	-0.036983
26.758333	0.1	-0.035553
26.760000	0.1	-0.033081
26.761667	0.1	-0.029854
26.763333	0.1	-0.026613
26.765000	0.1	-0.024326
26.766667	0.1	-0.023800
26.768333	0.1	-0.025420
26.770000	0.1	-0.028862
26.771667	0.1	-0.033015
26.773333	0.1	-0.036480
26.775000	0.1	-0.038245
26.776667	0.1	-0.038049
26.778333	0.1	-0.036308
26.780000	0.1	-0.033695
26.781667	0.1	-0.030906
26.783333	0.1	-0.028480
26.785000	0.1	-0.026585
26.786667	0.1	-0.025099
26.788333	0.1	-0.024275
26.790000	0.1	-0.024992
26.791667	0.1	-0.027921
26.793333	0.1	-0.032284
26.795000	0.1	-0.035949
26.796667	0.1	-0.037355
26.798333	0.1	-0.036764
26.800000	0.1	-0.035437
26.801667	0.1	-0.034338
26.803333	0.1	-0.033504
26.805000	0.1	-0.032298
26.806667	0.1	-0.029979
26.808333	0.1	-0.026310
26.810000	0.1	-0.022212
26.811667	0.1	-0.019381
26.813333	0.1	-0.018720
26.815000	0.1	-0.019693
26.816667	0.1	-0.021020
26.818333	0.1	-0.021551
26.820000	0.1	-0.020782
26.821667	0.1	-0.019134
26.823333	0.1	-0.017677
26.825000	0.1	-0.017416
26.826667	0.1	-0.018557
26.828333	0.1	-0.020424
26.830000	0.1	-0.022342
26.831667	0.1	-0.024131
26.833333	0.1	-0.025420
26.835000	0.1	-0.025369
26.836667	0.1	-0.023623
26.838333	0.1	-0.021020
26.840000	0.1	-0.018920
26.841667	0.1	-0.018193
26.843333	0.1	-0.018976
26.845000	0.1	-0.020862
26.846667	0.1	-0.023306
26.848333	0.1	-0.025830
26.850000	0.1	-0.027800
26.851667	0.1	-0.028289
26.853333	0.1	-0.026645
26.855000	0.1	-0.023213
26.856667	0.1	-0.019483
26.858333	0.1	-0.017239
26.860000	0.1	-0.017229
26.861667	0.1	-0.018803
26.863333	0.1	-0.020745
26.865000	0.1	-0.022352
26.866667	0.1	-0.023767
26.868333	0.1	-0.025318
26.870000	0.1	-0.026952
26.871667	0.1	-0.028224
26.873333	0.1	-0.028624
26.875000	0.1	-0.028196
26.876667	0.1	-0.027656
26.878333	0.1	-0.027912
26.880000	0.1	-0.029681
26.881667	0.1	-0.032894
26.883333	0.1	-0.036340
26.885000	0.1	-0.038510
26.886667	0.1	-0.038813
26.888333	0.1	-0.037802
26.890000	0.1	-0.036582
26.891667	0.1	-0.035875
26.893333	0.1	-0.035549
26.895000	0.1	-0.034883
26.896667	0.1	-0.033546
26.898333	0.1	-0.032042
26.900000	0.1	-0.031046
26.901667	0.1	-0.030925
26.903333	0.1	-0.031795
26.905000	0.1	-0.033206
26.906667	0.1	-0.034291
26.908333	0.1	-0.034650
26.910000	0.1	-0.034771
26.911667	0.1	-0.035423
26.913333	0.1	-0.036703
26.915000	0.1	-0.037900
26.916667	0.1	-0.038105
26.918333	0.1	-0.037029
26.920000	0.1	-0.035227
26.921667	0.1	-0.033542
26.923333	0.1	-0.032680
26.925000	0.1	-0.033211
26.926667	0.1	-0.035409
26.928333	0.1	-0.039022
26.930000	0.1	-0.043404
26.931667	0.1	-0.047581
26.933333	0.1	-0.050538
26.935000	0.1	-0.052187
26.936667	0.1	-0.053421
26.938333	0.1	-0.054808
26.940000	0.1	-0.056014
26.941667	0.1	-0.056741
26.943333	0.1	-0.057169
26.945000	0.1	-0.057314
26.946667	0.1	-0.056694
26.948333	0.1	-0.054939
26.950000	0.1	-0.052662
26.951667	0.1	-0.051158
26.953333	0.1	-0.050911
26.955000	0.1	-0.051130
26.956667	0.1	-0.051190
26.958333	0.1	-0.051274
26.960000	0.1	-0.051344
26.961667	0.1	-0.050850
26.963333	0.1	-0.049695
26.965000	0.1	-0.048350
26.966667	0.1	-0.047069
26.968333	0.1	-0.045779
26.970000	0.1	-0.044708
26.971667	0.1	-0.044708
26.973333	0.1	-0.046552
26.975000	0.1	-0.049970
26.976667	0.1	-0.053691
26.978333	0.1	-0.056382
26.980000	0.1	-0.057477
26.981667	0.1	-0.057616
26.983333	0.1	-0.057966
26.985000	0.1	-0.059041
26.986667	0.1	-0.060541
26.988333	0.1	-0.061728
26.990000	0.1	-0.061812
26.991667	0.1	-0.060508
26.993333	0.1	-0.058366
26.995000	0.1	-0.056294
26.996667	0.1	-0.054715
26.998333	0.1	-0.053481
27.000000	0.1	-0.052382
27.001667	0.1	-0.051078
27.003333	0.1	-0.048988
27.005000	0.1	-0.046222
27.006667	0.1	-0.044093
27.008333	0.1	-0.043833
27.010000	0.1	-0.045276
27.011667	0.1	-0.047525
27.013333	0.1	-0.049872
27.015000	0.1	-0.051712
27.016667	0.1	-0.052364
27.018333	0.1	-0.051740
27.020000	0.1	-0.050734
27.021667	0.1	-0.050492
27.023333	0.1	-0.051623
27.025000	0.1	-0.054054
27.026667	0.1	-0.057132
27.028333	0.1	-0.059684
27.030000	0.1	-0.060531
27.031667	0.1	-0.059418
27.033333	0.1	-0.057430
27.035000	0.1	-0.056070
27.036667	0.1	-0.055889
27.038333	0.1	-0.056429
27.040000	0.1	-0.057230
27.041667	0.1	-0.058287
27.043333	0.1	-0.059973
27.045000	0.1	-0.062319
27.046667	0.1	-0.064340
27.048333	0.1	-0.064909
27.050000	0.1	-0.064047
27.051667	0.1	-0.062776
27.053333	0.1	-0.062338
27.055000	0.1	-0.063437
27.056667	0.1	-0.065835
27.058333	0.1	-0.068834
27.060000	0.1	-0.071917
27.061667	0.1	-0.074646
27.063333	0.1	-0.076480
27.065000	0.1	-0.077132
27.066667	0.1	-0.076825
27.068333	0.1	-0.075693
27.070000	0.1	-0.073728
27.071667	0.1	-0.071554
27.073333	0.1	-0.070203
27.075000	0.1	-0.070133
27.076667	0.1	-0.070957
27.078333	0.1	-0.071656
27.080000	0.1	-0.071134
27.081667	0.1	-0.069267
27.083333	0.1	-0.066897
27.085000	0.1	-0.064489
27.086667	0.1	-0.061803
27.088333	0.1	-0.059130
27.090000	0.1	-0.057751
27.091667	0.1	-0.058692
27.093333	0.1	-0.061500
27.095000	0.1	-0.064480
27.096667	0.1	-0.066217
27.098333	0.1	-0.066389
27.100000	0.1	-0.065127
27.101667	0.1	-0.062706
27.103333	0.1	-0.060024
27.105000	0.1	-0.058417
27.106667	0.1	-0.058725
27.108333	0.1	-0.060764
27.110000	0.1	-0.063623
27.111667	0.1	-0.066329
27.113333	0.1	-0.068145
27.115000	0.1	-0.068750
27.116667	0.1	-0.068429
27.118333	0.1	-0.067833
27.120000	0.1	-0.067414
27.121667	0.1	-0.067260
27.123333	0.1	-0.067344
27.125000	0.1	-0.067512
27.126667	0.1	-0.067591
27.128333	0.1	-0.067600
27.130000	0.1	-0.067307
27.131667	0.1	-0.065952
27.133333	0.1	-0.063279
27.135000	0.1	-0.060345
27.136667	0.1	-0.058552
27.138333	0.1	-0.058510
27.140000	0.1	-0.060070
27.141667	0.1	-0.062762
27.143333	0.1	-0.066096
27.145000	0.1	-0.069533
27.146667	0.1	-0.072448
27.148333	0.1	-0.074389
27.150000	0.1	-0.075214
27.151667	0.1	-0.074999
27.153333	0.1	-0.073896
27.155000	0.1	-0.072052
27.156667	0.1	-0.069952
27.158333	0.1	-0.068420
27.160000	0.1	-0.068154
27.161667	0.1	-0.069435
27.163333	0.1	-0.071661
27.165000	0.1	-0.073253
27.166667	0.1	-0.072834
27.168333	0.1	-0.070678
27.170000	0.1	-0.068550
27.171667	0.1	-0.068075
27.173333	0.1	-0.069314
27.175000	0.1	-0.071046
27.176667	0.1	-0.072028
27.178333	0.1	-0.071852
27.180000	0.1	-0.071032
27.181667	0.1	-0.070729
27.183333	0.1	-0.071810
27.185000	0.1	-0.074022
27.186667	0.1	-0.076387
27.188333	0.1	-0.078329
27.190000	0.1	-0.079828
27.191667	0.1	-0.080601
27.193333	0.1	-0.079931
27.195000	0.1	-0.077528
27.196667	0.1	-0.074329
27.198333	0.1	-0.071973
27.200000	0.1	-0.071488
27.201667	0.1	-0.072722
27.203333	0.1	-0.074608
27.205000	0.1	-0.075712
27.206667	0.1	-0.075134
27.208333	0.1	-0.073249
27.210000	0.1	-0.071274
27.211667	0.1	-0.070124
27.213333	0.1	-0.069900
27.215000	0.1	-0.070333
27.216667	0.1	-0.071232
27.218333	0.1	-0.072233
27.220000	0.1	-0.072708
27.221667	0.1	-0.072559
27.223333	0.1	-0.072680
27.225000	0.1	-0.074077
27.226667	0.1	-0.076722
27.228333	0.1	-0.079651
27.230000	0.1	-0.081793
27.231667	0.1	-0.082613
27.233333	0.1	-0.082389
27.235000	0.1	-0.081924
27.236667	0.1	-0.081891
27.238333	0.1	-0.082464
27.240000	0.1	-0.083204
27.241667	0.1	-0.083540
27.243333	0.1	-0.083433
27.245000	0.1	-0.083251
27.246667	0.1	-0.083316
27.248333	0.1	-0.083763
27.250000	0.1	-0.084289
27.251667	0.1	-0.083959
27.253333	0.1	-0.081910
27.255000	0.1	-0.078534
27.256667	0.1	-0.075446
27.258333	0.1	-0.074110
27.260000	0.1	-0.074646
27.261667	0.1	-0.076215
27.263333	0.1	-0.078189
27.265000	0.1	-0.080140
27.266667	0.1	-0.081072
27.268333	0.1	-0.080005
27.270000	0.1	-0.077090
27.271667	0.1	-0.073565
27.273333	0.1	-0.070916
27.275000	0.1	-0.069761
27.276667	0.1	-0.069109
27.278333	0.1	-0.067293
27.280000	0.1	-0.063996
27.281667	0.1	-0.060881
27.283333	0.1	-0.060252
27.285000	0.1	-0.063526
27.286667	0.1	-0.070343
27.288333	0.1	-0.078757
27.290000	0.1	-0.086674
27.291667	0.1	-0.093118
27.293333	0.1	-0.098017
27.295000	0.1	-0.101021
27.296667	0.1	-0.101384
27.298333	0.1	-0.098925
27.300000	0.1	-0.094571
27.301667	0.1	-0.090078
27.303333	0.1	-0.087167
27.305000	0.1	-0.086366
27.306667	0.1	-0.086841
27.308333	0.1	-0.087479
27.310000	0.1	-0.087679
27.311667	0.1	-0.087153
27.313333	0.1	-0.085686
27.315000	0.1	-0.083712
27.316667	0.1	-0.082329
27.318333	0.1	-0.082138
27.320000	0.1	-0.082408
27.321667	0.1	-0.081910
27.323333	0.1	-0.080499
27.325000	0.1	-0.079079
27.326667	0.1	-0.078348
27.328333	0.1	-0.078524
27.330000	0.1	-0.079507
27.331667	0.1	-0.080857
27.333333	0.1	-0.082110
27.335000	0.1	-0.082944
27.336667	0.1	-0.083246
27.338333	0.1	-0.083325
27.340000	0.1	-0.083237
27.341667	0.1	-0.082352
27.343333	0.1	-0.080643
27.345000	0.1	-0.079409
27.346667	0.1	-0.079679
27.348333	0.1	-0.081025
27.350000	0.1	-0.082669
27.351667	0.1	-0.084620
27.353333	0.1	-0.087027
27.355000	0.1	-0.089491
27.356667	0.1	-0.091451
27.358333	0.1	-0.092406
27.360000	0.1	-0.091684
27.361667	0.1	-0.089081
27.363333	0.1	-0.085630
27.365000	0.1	-0.082818
27.366667	0.1	-0.081589
27.368333	0.1	-0.082101
27.370000	0.1	-0.083642
27.371667	0.1	-0.084853
27.373333	0.1	-0.084890
27.375000	0.1	-0.084313
27.376667	0.1	-0.084252
27.378333	0.1	-0.085053
27.380000	0.1	-0.086143
27.381667	0.1	-0.086906
27.383333	0.1	-0.087516
27.385000	0.1	-0.088667
27.386667	0.1	-0.090660
27.388333	0.1	-0.093258
27.390000	0.1	-0.096052
27.391667	0.1	-0.098324
27.393333	0.1	-0.099353
27.395000	0.1	-0.099107
27.396667	0.1	-0.098250
27.398333	0.1	-0.097477
27.400000	0.1	-0.097114
27.401667	0.1	-0.097002
27.403333	0.1	-0.096834
27.405000	0.1	-0.096592
27.406667	0.1	-0.096289
27.408333	0.1	-0.095447
27.410000	0.1	-0.093575
27.411667	0.1	-0.091051
27.413333	0.1	-0.088867
27.415000	0.1	-0.087614
27.416667	0.1	-0.087041
27.418333	0.1	-0.086771
27.420000	0.1	-0.087032
27.421667	0.1	-0.088327
27.423333	0.1	-0.090892
27.425000	0.1	-0.094599
27.426667	0.1	-0.098716
27.428333	0.1	-0.101863
27.430000	0.1	-0.102799
27.431667	0.1	-0.101873
27.433333	0.1	-0.101095
27.435000	0.1	-0.102259
27.436667	0.1	-0.105333
27.438333	0.1	-0.108676
27.440000	0.1	-0.110492
27.441667	0.1	-0.110152
27.443333	0.1	-0.108541
27.445000	0.1	-0.106976
27.446667	0.1	-0.105789
27.448333	0.1	-0.104452
27.450000	0.1	-0.102976
27.451667	0.1	-0.102362
27.453333	0.1	-0.103400
27.455000	0.1	-0.105556
27.456667	0.1	-0.107712
27.458333	0.1	-0.109575
27.460000	0.1	-0.111437
27.461667	0.1	-0.112979
27.463333	0.1	-0.113226
27.465000	0.1	-0.111754
27.466667	0.1	-0.109281
27.468333	0.1	-0.106664
27.470000	0.1	-0.104085
27.471667	0.1	-0.101533
27.473333	0.1	-0.099302
27.475000	0.1	-0.098059
27.476667	0.1	-0.098343
27.478333	0.1	-0.100257
27.480000	0.1	-0.103712
27.481667	0.1	-0.108276
27.483333	0.1	-0.112727
27.485000	0.1	-0.115870
27.486667	0.1	-0.117510
27.488333	0.1	-0.118460
27.490000	0.1	-0.119773
27.491667	0.1	-0.121640
27.493333	0.1	-0.123023
27.495000	0.1	-0.122688
27.496667	0.1	-0.120751
27.498333	0.1	-0.118865
27.500000	0.1	-0.118548
27.501667	0.1	-0.119698
27.503333	0.1	-0.121193
27.505000	0.1	-0.122255
27.506667	0.1	-0.122515
27.508333	0.1	-0.121724
27.510000	0.1	-0.120071
27.511667	0.1	-0.118194
27.513333	0.1	-0.116606
27.515000	0.1	-0.115531
27.516667	0.1	-0.115032
27.518333	0.1	-0.115023
27.520000	0.1	-0.115344
27.521667	0.1	-0.115829
27.523333	0.1	-0.116006
27.525000	0.1	-0.115242
27.526667	0.1	-0.113514
27.528333	0.1	-0.111638
27.530000	0.1	-0.110548
27.531667	0.1	-0.110664
27.533333	0.1	-0.112015
27.535000	0.1	-0.114325
27.536667	0.1	-0.116671
27.538333	0.1	-0.117887
27.540000	0.1	-0.117719
27.541667	0.1	-0.117212
27.543333	0.1	-0.117370
27.545000	0.1	-0.117789
27.546667	0.1	-0.117510
27.548333	0.1	-0.116886
27.550000	0.1	-0.117216
27.551667	0.1	-0.118827
27.553333	0.1	-0.120541
27.555000	0.1	-0.120937
27.556667	0.1	-0.119908
27.558333	0.1	-0.118613
27.560000	0.1	-0.118287
27.561667	0.1	-0.119298
27.563333	0.1	-0.121244
27.565000	0.1	-0.123549
27.566667	0.1	-0.125901
27.568333	0.1	-0.128243
27.570000	0.1	-0.130399
27.571667	0.1	-0.131750
27.573333	0.1	-0.131382
27.575000	0.1	-0.128918
27.576667	0.1	-0.125133
27.578333	0.1	-0.121631
27.580000	0.1	-0.119647
27.581667	0.1	-0.119349
27.583333	0.1	-0.120229
27.585000	0.1	-0.121421
27.586667	0.1	-0.121780
27.588333	0.1	-0.120644
27.590000	0.1	-0.118827
27.591667	0.1	-0.117994
27.593333	0.1	-0.118739
27.595000	0.1	-0.120234
27.596667	0.1	-0.121389
27.598333	0.1	-0.121435
27.600000	0.1	-0.120159
27.601667	0.1	-0.117985
27.603333	0.1	-0.115591
27.605000	0.1	-0.113570
27.606667	0.1	-0.112671
27.608333	0.1	-0.113589
27.610000	0.1	-0.116057
27.611667	0.1	-0.118832
27.613333	0.1	-0.121021
27.615000	0.1	-0.123037
27.616667	0.1	-0.125766
27.618333	0.1	-0.129119
27.620000	0.1	-0.131922
27.621667	0.1	-0.133221
27.623333	0.1	-0.133100
27.625000	0.1	-0.132220
27.626667	0.1	-0.131289
27.628333	0.1	-0.130818
27.630000	0.1	-0.130874
27.631667	0.1	-0.131181
27.633333	0.1	-0.131582
27.635000	0.1	-0.132201
27.636667	0.1	-0.133198
27.638333	0.1	-0.134511
27.640000	0.1	-0.135638
27.641667	0.1	-0.135438
27.643333	0.1	-0.132895
27.645000	0.1	-0.128672
27.646667	0.1	-0.124886
27.648333	0.1	-0.122990
27.650000	0.1	-0.122637
27.651667	0.1	-0.122511
27.653333	0.1	-0.121826
27.655000	0.1	-0.120876
27.656667	0.1	-0.120411
27.658333	0.1	-0.120783
27.660000	0.1	-0.121770
27.661667	0.1	-0.123028
27.663333	0.1	-0.124383
27.665000	0.1	-0.125575
27.666667	0.1	-0.126371
27.668333	0.1	-0.126897
27.670000	0.1	-0.127559
27.671667	0.1	-0.128779
27.673333	0.1	-0.130497
27.675000	0.1	-0.132080
27.676667	0.1	-0.132751
27.678333	0.1	-0.131940
27.680000	0.1	-0.129580
27.681667	0.1	-0.126502
27.683333	0.1	-0.124364
27.685000	0.1	-0.124434
27.686667	0.1	-0.126311
27.688333	0.1	-0.128420
27.690000	0.1	-0.129598
27.691667	0.1	-0.129812
27.693333	0.1	-0.129929
27.695000	0.1	-0.130702
27.696667	0.1	-0.131922
27.698333	0.1	-0.133053
27.700000	0.1	-0.134259
27.701667	0.1	-0.136308
27.703333	0.1	-0.139242
27.705000	0.1	-0.141570
27.706667	0.1	-0.141673
27.708333	0.1	-0.139917
27.710000	0.1	-0.137985
27.711667	0.1	-0.136434
27.713333	0.1	-0.134562
27.715000	0.1	-0.132164
27.716667	0.1	-0.130041
27.718333	0.1	-0.129207
27.720000	0.1	-0.130436
27.721667	0.1	-0.133817
27.723333	0.1	-0.138488
27.725000	0.1	-0.143214
27.726667	0.1	-0.146949
27.728333	0.1	-0.148960
27.730000	0.1	-0.149156
27.731667	0.1	-0.148346
27.733333	0.1	-0.147470
27.735000	0.1	-0.146748
27.736667	0.1	-0.145813
27.738333	0.1	-0.144430
27.740000	0.1	-0.142935
27.741667	0.1	-0.142022
27.743333	0.1	-0.142124
27.745000	0.1	-0.143051
27.746667	0.1	-0.144192
27.748333	0.1	-0.145016
27.750000	0.1	-0.145356
27.751667	0.1	-0.145230
27.753333	0.1	-0.144350
27.755000	0.1	-0.142120
27.756667	0.1	-0.138772
27.758333	0.1	-0.135661
27.760000	0.1	-0.133840
27.761667	0.1	-0.133207
27.763333	0.1	-0.133226
27.765000	0.1	-0.133598
27.766667	0.1	-0.134469
27.768333	0.1	-0.136383
27.770000	0.1	-0.139689
27.771667	0.1	-0.144001
27.773333	0.1	-0.148285
27.775000	0.1	-0.151126
27.776667	0.1	-0.151349
27.778333	0.1	-0.148974
27.780000	0.1	-0.145389
27.781667	0.1	-0.142432
27.783333	0.1	-0.141179
27.785000	0.1	-0.141622
27.786667	0.1	-0.143121
27.788333	0.1	-0.144397
27.790000	0.1	-0.143740
27.791667	0.1	-0.140644
27.793333	0.1	-0.136737
27.795000	0.1	-0.134516
27.796667	0.1	-0.135703
27.798333	0.1	-0.140187
27.800000	0.1	-0.145715
27.801667	0.1	-0.149547
27.803333	0.1	-0.150739
27.805000	0.1	-0.150194
27.806667	0.1	-0.149137
27.808333	0.1	-0.148197
27.810000	0.1	-0.147545
27.811667	0.1	-0.147331
27.813333	0.1	-0.147680
27.815000	0.1	-0.148700
27.816667	0.1	-0.150534
27.818333	0.1	-0.153203
27.820000	0.1	-0.156420
27.821667	0.1	-0.159559
27.823333	0.1	-0.161715
27.825000	0.1	-0.162269
27.826667	0.1	-0.161394
27.828333	0.1	-0.159815
27.830000	0.1	-0.158213
27.831667	0.1	-0.156849
27.833333	0.1	-0.155554
27.835000	0.1	-0.154208
27.836667	0.1	-0.153007
27.838333	0.1	-0.151899
27.840000	0.1	-0.150502
27.841667	0.1	-0.148849
27.843333	0.1	-0.147414
27.845000	0.1	-0.146427
27.846667	0.1	-0.145813
27.848333	0.1	-0.145459
27.850000	0.1	-0.145156
27.851667	0.1	-0.144602
27.853333	0.1	-0.143857
27.855000	0.1	-0.143745
27.856667	0.1	-0.145216
27.858333	0.1	-0.148038
27.860000	0.1	-0.150627
27.861667	0.1	-0.151317
27.863333	0.1	-0.149752
27.865000	0.1	-0.147093
27.866667	0.1	-0.144942
27.868333	0.1	-0.144052
27.870000	0.1	-0.144131
27.871667	0.1	-0.144681
27.873333	0.1	-0.145724
27.875000	0.1	-0.147587
27.876667	0.1	-0.150208
27.878333	0.1	-0.152769
27.880000	0.1	-0.154348
27.881667	0.1	-0.154749
27.883333	0.1	-0.154227
27.885000	0.1	-0.152909
27.886667	0.1	-0.150865
27.888333	0.1	-0.148499
27.890000	0.1	-0.146837
27.891667	0.1	-0.146963
27.893333	0.1	-0.148900
27.895000	0.1	-0.151657
27.896667	0.1	-0.154073
27.898333	0.1	-0.155224
27.900000	0.1	-0.154693
27.901667	0.1	-0.152923
27.903333	0.1	-0.151093
27.905000	0.1	-0.150572
27.906667	0.1	-0.151969
27.908333	0.1	-0.154469
27.910000	0.1	-0.156593
27.911667	0.1	-0.157356
27.913333	0.1	-0.156783
27.915000	0.1	-0.155512
27.916667	0.1	-0.154176
27.918333	0.1	-0.153361
27.920000	0.1	-0.153556
27.921667	0.1	-0.154776
27.923333	0.1	-0.156658
27.925000	0.1	-0.159009
27.926667	0.1	-0.161696
27.928333	0.1	-0.164295
27.930000	0.1	-0.166432
27.931667	0.1	-0.168104
27.933333	0.1	-0.169398
27.935000	0.1	-0.170157
27.936667	0.1	-0.170087
27.938333	0.1	-0.169398
27.940000	0.1	-0.169273
27.941667	0.1	-0.170865
27.943333	0.1	-0.173948
27.945000	0.1	-0.177170
27.946667	0.1	-0.179075
27.948333	0.1	-0.178707
27.950000	0.1	-0.176374
27.951667	0.1	-0.173701
27.953333	0.1	-0.172039
27.955000	0.1	-0.171443
27.956667	0.1	-0.171568
27.958333	0.1	-0.172425
27.960000	0.1	-0.173966
27.961667	0.1	-0.175722
27.963333	0.1	-0.177175
27.965000	0.1	-0.178437
27.966667	0.1	-0.179941
27.968333	0.1	-0.181585
27.970000	0.1	-0.182847
27.971667	0.1	-0.183117
27.973333	0.1	-0.181859
27.975000	0.1	-0.179284
27.976667	0.1	-0.176411
27.978333	0.1	-0.174297
27.980000	0.1	-0.173431
27.981667	0.1	-0.173473
27.983333	0.1	-0.173906
27.985000	0.1	-0.174623
27.986667	0.1	-0.175438
27.988333	0.1	-0.175731
27.990000	0.1	-0.174954
27.991667	0.1	-0.173557
27.993333	0.1	-0.172840
27.995000	0.1	-0.173519
27.996667	0.1	-0.174879
27.998333	0.1	-0.175778
28.000000	0.1	-0.176034
28.001667	0.1	-0.176234
28.003333	0.1	-0.176625
28.005000	0.1	-0.177277
28.006667	0.1	-0.178791
28.008333	0.1	-0.181734
28.010000	0.1	-0.185957
28.011667	0.1	-0.190362
28.013333	0.1	-0.193189
28.015000	0.1	-0.193324
28.016667	0.1	-0.191252
28.018333	0.1	-0.188202
28.020000	0.1	-0.185152
28.021667	0.1	-0.182535
28.023333	0.1	-0.180495
28.025000	0.1	-0.179047
28.026667	0.1	-0.177859
28.028333	0.1	-0.176392
28.030000	0.1	-0.174362
28.031667	0.1	-0.171978
28.033333	0.1	-0.169892
28.035000	0.1	-0.169068
28.036667	0.1	-0.170115
28.038333	0.1	-0.172616
28.040000	0.1	-0.175503
28.041667	0.1	-0.177999
28.043333	0.1	-0.179936
28.045000	0.1	-0.181524
28.046667	0.1	-0.182833
28.048333	0.1	-0.183438
28.050000	0.1	-0.182814
28.051667	0.1	-0.181044
28.053333	0.1	-0.178735
28.055000	0.1	-0.176704
28.056667	0.1	-0.175983
28.058333	0.1	-0.177091
28.060000	0.1	-0.179252
28.061667	0.1	-0.181193
28.063333	0.1	-0.182129
28.065000	0.1	-0.181855
28.066667	0.1	-0.180760
28.068333	0.1	-0.179638
28.070000	0.1	-0.178805
28.071667	0.1	-0.177603
28.073333	0.1	-0.175210
28.075000	0.1	-0.171997
28.076667	0.1	-0.169324
28.078333	0.1	-0.168080
28.080000	0.1	-0.168234
28.081667	0.1	-0.169659
28.083333	0.1	-0.172411
28.085000	0.1	-0.176216
28.086667	0.1	-0.180346
28.088333	0.1	-0.183987
28.090000	0.1	-0.186441
28.091667	0.1	-0.187247
28.093333	0.1	-0.186656
28.095000	0.1	-0.185692
28.096667	0.1	-0.185352
28.098333	0.1	-0.185883
28.100000	0.1	-0.186930
28.101667	0.1	-0.187973
28.103333	0.1	-0.188309
28.105000	0.1	-0.187284
28.106667	0.1	-0.185138
28.108333	0.1	-0.183168
28.110000	0.1	-0.182600
28.111667	0.1	-0.183666
28.113333	0.1	-0.185641
28.115000	0.1	-0.187391
28.116667	0.1	-0.188206
28.118333	0.1	-0.188001
28.120000	0.1	-0.187121
28.121667	0.1	-0.186423
28.123333	0.1	-0.186870
28.125000	0.1	-0.188523
28.126667	0.1	-0.190428
28.128333	0.1	-0.191443
28.130000	0.1	-0.190884
28.131667	0.1	-0.188872
28.133333	0.1	-0.186292
28.135000	0.1	-0.184430
28.136667	0.1	-0.184369
28.138333	0.1	-0.186325
28.140000	0.1	-0.189557
28.141667	0.1	-0.193040
28.143333	0.1	-0.196015
28.145000	0.1	-0.198064
28.146667	0.1	-0.199033
28.148333	0.1	-0.198800
28.150000	0.1	-0.197338
28.151667	0.1	-0.195079
28.153333	0.1	-0.192751
28.155000	0.1	-0.191000
28.156667	0.1	-0.190409
28.158333	0.1	-0.191317
28.160000	0.1	-0.193371
28.161667	0.1	-0.195582
28.163333	0.1	-0.196849
28.165000	0.1	-0.196574
28.166667	0.1	-0.195196
28.168333	0.1	-0.194018
28.170000	0.1	-0.194260
28.171667	0.1	-0.196234
28.173333	0.1	-0.199145
28.175000	0.1	-0.201766
28.176667	0.1	-0.203475
28.178333	0.1	-0.204551
28.180000	0.1	-0.205631
28.181667	0.1	-0.206768
28.183333	0.1	-0.207284
28.185000	0.1	-0.206898
28.186667	0.1	-0.206111
28.188333	0.1	-0.205124
28.190000	0.1	-0.203433
28.191667	0.1	-0.200854
28.193333	0.1	-0.197897
28.195000	0.1	-0.195224
28.196667	0.1	-0.193371
28.198333	0.1	-0.192518
28.200000	0.1	-0.192439
28.201667	0.1	-0.192970
28.203333	0.1	-0.194227
28.205000	0.1	-0.196453
28.206667	0.1	-0.199904
28.208333	0.1	-0.204262
28.210000	0.1	-0.208141
28.211667	0.1	-0.210134
28.213333	0.1	-0.210162
28.215000	0.1	-0.209166
28.216667	0.1	-0.208011
28.218333	0.1	-0.206982
28.220000	0.1	-0.205874
28.221667	0.1	-0.204528
28.223333	0.1	-0.203224
28.225000	0.1	-0.202637
28.226667	0.1	-0.203154
28.228333	0.1	-0.204337
28.230000	0.1	-0.205371
28.231667	0.1	-0.205901
28.233333	0.1	-0.206274
28.235000	0.1	-0.207205
28.236667	0.1	-0.208938
28.238333	0.1	-0.211131
28.240000	0.1	-0.213571
28.241667	0.1	-0.216025
28.243333	0.1	-0.217473
28.245000	0.1	-0.216654
28.246667	0.1	-0.213552
28.248333	0.1	-0.209706
28.250000	0.1	-0.206805
28.251667	0.1	-0.205319
28.253333	0.1	-0.204607
28.255000	0.1	-0.203820
28.256667	0.1	-0.202539
28.258333	0.1	-0.201166
28.260000	0.1	-0.200900
28.261667	0.1	-0.202544
28.263333	0.1	-0.205417
28.265000	0.1	-0.208016
28.266667	0.1	-0.209338
28.268333	0.1	-0.209063
28.270000	0.1	-0.207196
28.271667	0.1	-0.204104
28.273333	0.1	-0.201138
28.275000	0.1	-0.200043
28.276667	0.1	-0.201054
28.278333	0.1	-0.202688
28.280000	0.1	-0.203550
28.281667	0.1	-0.203317
28.283333	0.1	-0.202614
28.285000	0.1	-0.202535
28.286667	0.1	-0.203825
28.288333	0.1	-0.206176
28.290000	0.1	-0.208714
28.291667	0.1	-0.210954
28.293333	0.1	-0.212728
28.295000	0.1	-0.213534
28.296667	0.1	-0.212844
28.298333	0.1	-0.210847
28.300000	0.1	-0.208439
28.301667	0.1	-0.206497
28.303333	0.1	-0.205417
28.305000	0.1	-0.205431
28.306667	0.1	-0.206679
28.308333	0.1	-0.208644
28.310000	0.1	-0.210307
28.311667	0.1	-0.210470
28.313333	0.1	-0.208211
28.315000	0.1	-0.204081
28.316667	0.1	-0.200355
28.318333	0.1	-0.199005
28.320000	0.1	-0.199857
28.321667	0.1	-0.201506
28.323333	0.1	-0.203066
28.325000	0.1	-0.204081
28.326667	0.1	-0.204127
28.328333	0.1	-0.203289
28.330000	0.1	-0.202237
28.331667	0.1	-0.201818
28.333333	0.1	-0.202749
28.335000	0.1	-0.205203
28.336667	0.1	-0.208672
28.338333	0.1	-0.212146
28.340000	0.1	-0.214311
28.341667	0.1	-0.214367
28.343333	0.1	-0.212849
28.345000	0.1	-0.211108
28.346667	0.1	-0.210092
28.348333	0.1	-0.210018
28.350000	0.1	-0.210642
28.351667	0.1	-0.211569
28.353333	0.1	-0.212435
28.355000	0.1	-0.212793
28.356667	0.1	-0.212342
28.358333	0.1	-0.211466
28.360000	0.1	-0.211159
28.361667	0.1	-0.212290
28.363333	0.1	-0.214907
28.365000	0.1	-0.218279
28.366667	0.1	-0.221408
28.368333	0.1	-0.223513
28.370000	0.1	-0.224551
28.371667	0.1	-0.224854
28.373333	0.1	-0.224481
28.375000	0.1	-0.223536
28.376667	0.1	-0.222605
28.378333	0.1	-0.222097
28.380000	0.1	-0.221436
28.381667	0.1	-0.219615
28.383333	0.1	-0.216733
28.385000	0.1	-0.214325
28.386667	0.1	-0.213757
28.388333	0.1	-0.214968
28.390000	0.1	-0.216891
28.391667	0.1	-0.218642
28.393333	0.1	-0.220085
28.395000	0.1	-0.221306
28.396667	0.1	-0.222023
28.398333	0.1	-0.221790
28.400000	0.1	-0.220723
28.401667	0.1	-0.219480
28.403333	0.1	-0.218446
28.405000	0.1	-0.217585
28.406667	0.1	-0.217124
28.408333	0.1	-0.217431
28.410000	0.1	-0.218176
28.411667	0.1	-0.218516
28.413333	0.1	-0.218204
28.415000	0.1	-0.217576
28.416667	0.1	-0.216640
28.418333	0.1	-0.215466
28.420000	0.1	-0.214963
28.421667	0.1	-0.215974
28.423333	0.1	-0.218037
28.425000	0.1	-0.219727
28.426667	0.1	-0.220095
28.428333	0.1	-0.219652
28.430000	0.1	-0.219620
28.431667	0.1	-0.220533
28.433333	0.1	-0.221953
28.435000	0.1	-0.223275
28.436667	0.1	-0.224123
28.438333	0.1	-0.224253
28.440000	0.1	-0.223652
28.441667	0.1	-0.222712
28.443333	0.1	-0.221981
28.445000	0.1	-0.221864
28.446667	0.1	-0.222572
28.448333	0.1	-0.223988
28.450000	0.1	-0.225357
28.451667	0.1	-0.225576
28.453333	0.1	-0.224058
28.455000	0.1	-0.221180
28.456667	0.1	-0.218200
28.458333	0.1	-0.216849
28.460000	0.1	-0.217976
28.461667	0.1	-0.220854
28.463333	0.1	-0.224127
28.465000	0.1	-0.226703
28.466667	0.1	-0.227983
28.468333	0.1	-0.228081
28.470000	0.1	-0.227713
28.471667	0.1	-0.227522
28.473333	0.1	-0.227327
28.475000	0.1	-0.226540
28.476667	0.1	-0.225171
28.478333	0.1	-0.223820
28.480000	0.1	-0.222945
28.481667	0.1	-0.222800
28.483333	0.1	-0.223671
28.485000	0.1	-0.225548
28.486667	0.1	-0.227918
28.488333	0.1	-0.230037
28.490000	0.1	-0.231294
28.491667	0.1	-0.231508
28.493333	0.1	-0.231019
28.495000	0.1	-0.230041
28.496667	0.1	-0.228235
28.498333	0.1	-0.225618
28.500000	0.1	-0.222977
28.501667	0.1	-0.220872
28.503333	0.1	-0.219368
28.505000	0.1	-0.218730
28.506667	0.1	-0.219373
28.508333	0.1	-0.221352
28.510000	0.1	-0.224058
28.511667	0.1	-0.226456
28.513333	0.1	-0.227876
28.515000	0.1	-0.228309
28.516667	0.1	-0.228104
28.518333	0.1	-0.227732
28.520000	0.1	-0.227420
28.521667	0.1	-0.227052
28.523333	0.1	-0.226879
28.525000	0.1	-0.227261
28.526667	0.1	-0.227550
28.528333	0.1	-0.226675
28.530000	0.1	-0.224486
28.531667	0.1	-0.221711
28.533333	0.1	-0.219331
28.535000	0.1	-0.218307
28.536667	0.1	-0.218945
28.538333	0.1	-0.220449
28.540000	0.1	-0.221683
28.541667	0.1	-0.222051
28.543333	0.1	-0.221441
28.545000	0.1	-0.220160
28.546667	0.1	-0.218968
28.548333	0.1	-0.218409
28.550000	0.1	-0.218335
28.551667	0.1	-0.218307
28.553333	0.1	-0.217957
28.555000	0.1	-0.217184
28.556667	0.1	-0.216467
28.558333	0.1	-0.216775
28.560000	0.1	-0.218824
28.561667	0.1	-0.222186
28.563333	0.1	-0.225208
28.565000	0.1	-0.226405
28.566667	0.1	-0.226134
28.568333	0.1	-0.226316
28.570000	0.1	-0.228588
28.571667	0.1	-0.232882
28.573333	0.1	-0.237729
28.575000	0.1	-0.241986
28.576667	0.1	-0.245608
28.578333	0.1	-0.248645
28.580000	0.1	-0.250442
28.581667	0.1	-0.250414
28.583333	0.1	-0.249092
28.585000	0.1	-0.247634
28.586667	0.1	-0.246563
28.588333	0.1	-0.245599
28.590000	0.1	-0.244477
28.591667	0.1	-0.243285
28.593333	0.1	-0.242256
28.595000	0.1	-0.241795
28.596667	0.1	-0.242386
28.598333	0.1	-0.243983
28.600000	0.1	-0.245692
28.601667	0.1	-0.246540
28.603333	0.1	-0.246307
28.605000	0.1	-0.245618
28.606667	0.1	-0.245464
28.608333	0.1	-0.246470
28.610000	0.1	-0.248235
28.611667	0.1	-0.249506
28.613333	0.1	-0.249092
28.615000	0.1	-0.246703
28.616667	0.1	-0.243289
28.618333	0.1	-0.240700
28.620000	0.1	-0.240467
28.621667	0.1	-0.242605
28.623333	0.1	-0.245627
28.625000	0.1	-0.247653
28.626667	0.1	-0.247615
28.628333	0.1	-0.245860
28.630000	0.1	-0.243676
28.631667	0.1	-0.242013
28.633333	0.1	-0.240942
28.635000	0.1	-0.240444
28.636667	0.1	-0.240714
28.638333	0.1	-0.241692
28.640000	0.1	-0.243089
28.641667	0.1	-0.244472
28.643333	0.1	-0.245352
28.645000	0.1	-0.245776
28.646667	0.1	-0.246316
28.648333	0.1	-0.247317
28.650000	0.1	-0.248654
28.651667	0.1	-0.250079
28.653333	0.1	-0.251234
28.655000	0.1	-0.251555
28.656667	0.1	-0.250847
28.658333	0.1	-0.249757
28.660000	0.1	-0.249278
28.661667	0.1	-0.250000
28.663333	0.1	-0.252137
28.665000	0.1	-0.255029
28.666667	0.1	-0.256575
28.668333	0.1	-0.254619
28.670000	0.1	-0.249348
28.671667	0.1	-0.243457
28.673333	0.1	-0.239974
28.675000	0.1	-0.240230
28.676667	0.1	-0.243634
28.678333	0.1	-0.248533
28.680000	0.1	-0.252966
28.681667	0.1	-0.255182
28.683333	0.1	-0.254358
28.685000	0.1	-0.251345
28.686667	0.1	-0.248156
28.688333	0.1	-0.246414
28.690000	0.1	-0.246488
28.691667	0.1	-0.247867
28.693333	0.1	-0.249720
28.695000	0.1	-0.251182
28.696667	0.1	-0.251653
28.698333	0.1	-0.251248
28.700000	0.1	-0.250540
28.701667	0.1	-0.249976
28.703333	0.1	-0.249841
28.705000	0.1	-0.250372
28.706667	0.1	-0.251667
28.708333	0.1	-0.253613
28.710000	0.1	-0.255746
28.711667	0.1	-0.256775
28.713333	0.1	-0.255331
28.715000	0.1	-0.251997
28.716667	0.1	-0.249469
28.718333	0.1	-0.250190
28.720000	0.1	-0.254479
28.721667	0.1	-0.260444
28.723333	0.1	-0.265557
28.725000	0.1	-0.268403
28.726667	0.1	-0.269045
28.728333	0.1	-0.268449
28.730000	0.1	-0.267816
28.731667	0.1	-0.267620
28.733333	0.1	-0.267508
28.735000	0.1	-0.267406
28.736667	0.1	-0.267774
28.738333	0.1	-0.268822
28.740000	0.1	-0.270023
28.741667	0.1	-0.270433
28.743333	0.1	-0.269488
28.745000	0.1	-0.267462
28.746667	0.1	-0.265078
28.748333	0.1	-0.263001
28.750000	0.1	-0.261716
28.751667	0.1	-0.261562
28.753333	0.1	-0.262270
28.755000	0.1	-0.262680
28.756667	0.1	-0.261911
28.758333	0.1	-0.260388
28.760000	0.1	-0.259215
28.761667	0.1	-0.259220
28.763333	0.1	-0.260617
28.765000	0.1	-0.263019
28.766667	0.1	-0.265706
28.768333	0.1	-0.268011
28.770000	0.1	-0.269478
28.771667	0.1	-0.269902
28.773333	0.1	-0.269343
28.775000	0.1	-0.268002
28.776667	0.1	-0.266177
28.778333	0.1	-0.264239
28.780000	0.1	-0.262391
28.781667	0.1	-0.260668
28.783333	0.1	-0.259238
28.785000	0.1	-0.258312
28.786667	0.1	-0.257790
28.788333	0.1	-0.257171
28.790000	0.1	-0.256081
28.791667	0.1	-0.254959
28.793333	0.1	-0.254801
28.795000	0.1	-0.255951
28.796667	0.1	-0.257487
28.798333	0.1	-0.258153
28.800000	0.1	-0.257445
28.801667	0.1	-0.255713
28.803333	0.1	-0.253925
28.805000	0.1	-0.253315
28.806667	0.1	-0.254721
28.808333	0.1	-0.258251
28.810000	0.1	-0.263229
28.811667	0.1	-0.268277
28.813333	0.1	-0.271974
28.815000	0.1	-0.273711
28.816667	0.1	-0.273474
28.818333	0.1	-0.271597
28.820000	0.1	-0.269138
28.821667	0.1	-0.267457
28.823333	0.1	-0.267089
28.825000	0.1	-0.267569
28.826667	0.1	-0.267974
28.828333	0.1	-0.267471
28.830000	0.1	-0.265911
28.831667	0.1	-0.264035
28.833333	0.1	-0.262819
28.835000	0.1	-0.262507
28.836667	0.1	-0.262735
28.838333	0.1	-0.263336
28.840000	0.1	-0.264351
28.841667	0.1	-0.265609
28.843333	0.1	-0.266796
28.845000	0.1	-0.267872
28.846667	0.1	-0.268966
28.848333	0.1	-0.270014
28.850000	0.1	-0.271071
28.851667	0.1	-0.272566
28.853333	0.1	-0.274698
28.855000	0.1	-0.277054
28.856667	0.1	-0.279164
28.858333	0.1	-0.280705
28.860000	0.1	-0.281339
28.861667	0.1	-0.280915
28.863333	0.1	-0.279848
28.865000	0.1	-0.279001
28.866667	0.1	-0.278978
28.868333	0.1	-0.279667
28.870000	0.1	-0.280654
28.871667	0.1	-0.281590
28.873333	0.1	-0.282121
28.875000	0.1	-0.282000
28.876667	0.1	-0.281394
28.878333	0.1	-0.280640
28.880000	0.1	-0.279611
28.881667	0.1	-0.278237
28.883333	0.1	-0.277283
28.885000	0.1	-0.277716
28.886667	0.1	-0.279616
28.888333	0.1	-0.282214
28.890000	0.1	-0.284729
28.891667	0.1	-0.286903
28.893333	0.1	-0.288761
28.895000	0.1	-0.289953
28.896667	0.1	-0.289842
28.898333	0.1	-0.288500
28.900000	0.1	-0.287038
28.901667	0.1	-0.286442
28.903333	0.1	-0.286610
28.905000	0.1	-0.286959
28.906667	0.1	-0.287145
28.908333	0.1	-0.286745
28.910000	0.1	-0.285394
28.911667	0.1	-0.283448
28.913333	0.1	-0.281818
28.915000	0.1	-0.281357
28.916667	0.1	-0.282684
28.918333	0.1	-0.285711
28.920000	0.1	-0.289362
28.921667	0.1	-0.292594
28.923333	0.1	-0.295220
28.925000	0.1	-0.297660
28.926667	0.1	-0.300203
28.928333	0.1	-0.302391
28.930000	0.1	-0.303485
28.931667	0.1	-0.303411
28.933333	0.1	-0.302684
28.935000	0.1	-0.301949
28.936667	0.1	-0.301711
28.938333	0.1	-0.301958
28.940000	0.1	-0.302000
28.941667	0.1	-0.301087
28.943333	0.1	-0.299267
28.945000	0.1	-0.297325
28.946667	0.1	-0.295867
28.948333	0.1	-0.294899
28.950000	0.1	-0.294372
28.951667	0.1	-0.294433
28.953333	0.1	-0.294941
28.955000	0.1	-0.295360
28.956667	0.1	-0.295299
28.958333	0.1	-0.294955
28.960000	0.1	-0.294633
28.961667	0.1	-0.294200
28.963333	0.1	-0.293320
28.965000	0.1	-0.291890
28.966667	0.1	-0.289832
28.968333	0.1	-0.287257
28.970000	0.1	-0.285069
28.971667	0.1	-0.284235
28.973333	0.1	-0.284738
28.975000	0.1	-0.286135
28.976667	0.1	-0.288435
28.978333	0.1	-0.291769
28.980000	0.1	-0.295667
28.981667	0.1	-0.299113
28.983333	0.1	-0.301283
28.985000	0.1	-0.302014
28.986667	0.1	-0.301604
28.988333	0.1	-0.300566
28.990000	0.1	-0.299448
28.991667	0.1	-0.298377
28.993333	0.1	-0.296761
28.995000	0.1	-0.293716
28.996667	0.1	-0.289199
28.998333	0.1	-0.284663
29.000000	0.1	-0.282046
29.001667	0.1	-0.282051
29.003333	0.1	-0.283564
29.005000	0.1	-0.284668
29.006667	0.1	-0.284002
29.008333	0.1	-0.281376
29.010000	0.1	-0.277814
29.011667	0.1	-0.275094
29.013333	0.1	-0.274200
29.015000	0.1	-0.274316
29.016667	0.1	-0.273790
29.018333	0.1	-0.271774
29.020000	0.1	-0.269017
29.021667	0.1	-0.267285
29.023333	0.1	-0.267983
29.025000	0.1	-0.271285
29.026667	0.1	-0.276295
29.028333	0.1	-0.281907
29.030000	0.1	-0.287457
29.031667	0.1	-0.292454
29.033333	0.1	-0.296272
[truncated: 257,119 more chars]
