# Supplementary material for: Fade into you: genetic control of pigmentation patterns in red-flesh apple (Malus domestica)
Source: Front Plant Sci. 2025 Jan 13;15:1462545. doi: 10.3389/fpls.2024.1462545 (PMC11770013; doi:10.3389/fpls.2024.1462545)
Supplement: Supplementary file 5 [file Table1.xlsx]

## Sheet: S1
Table S1. Phenotypic data
name	famille	trait
H1	RF1-4	2.626
H2	RF1-4	-0.413
H3	RF1-4	1.036
H4	RF1-4	1.329
H5	RF1-4	1.109
H6	RF1-4	0.994
H7	RF1-4	2.074
H8	RF1-4	-2.252
H9	RF1-4	-0.62
H10	RF1-4	-2.919
H11	RF1-4	-0.943
H12	RF1-4	1.292
H13	RF1-4	1.432
H14	RF1-4	-0.666
H15	RF1-4	2.441
H16	RF1-4	1.621
H17	RF1-4	0.562
H18	RF1-4	0.476
H19	RF1-4	0.056
H20	RF1-4	-3.388
H21	RF1-4	0.264
H22	RF1-4	-0.253
H23	RF1-4	0.085
H24	RF1-4	-0.748
H25	RF1-4	-1.446
H26	RF1-4	-0.199
H27	RF1-4	-0.212
H28	RF1-4	0.784
H29	RF1-4	-0.078
H30	RF1-4	-0.617
H31	RF1-4	0.67
H32	RF1-4	1.521
H33	RF1-4	1.432
H34	RF1-4	-0.11
H35	RF1-4	0.127
H36	RF1-4	1.405
H37	RF1-1	0.14
H38	RF1-1	-0.606
H39	RF1-1	2.264
H40	RF1-1	0.542
H41	RF1-1	3.432
H42	RF1-1	-0.325
H43	RF1-1	1.52
H44	RF1-1	1.139
H45	RF1-1	0.772
H46	RF1-1	3.8
H47	RF1-1	1.76
H48	RF1-1	2.188
H49	RF1-1	-0.226
H50	RF1-1	0.129
H51	RF1-1	2.195
H52	RF1-1	-0.049
H53	RF1-1	0.609
H54	RF1-1	0.061
H55	RF1-1	-
H56	RF1-1	0.697
H57	RF1-1	0.999
H58	RF1-1	1.923
H59	RF1-1	1.413
H60	RF1-1	0.506
H61	RF1-1	-0.075
H62	RF1-1	-0.138
H63	RF1-1	2.79
H64	RF1-1	0.711
H65	RF1-1	1.496
H66	RF1-1	1.353
H67	RF1-1	-0.024
H68	RF1-1	3.565
H69	RF1-1	-0.372
H70	RF1-1	-0.204
H71	RF1-1	1.108
H72	RF1-1	2.507
H73	RF1-1	1.018
H74	RF1-1	1.165
H75	RF1-1	-0.255
H76	RF1-1	-0.936
H77	RF1-1	0.229
H78	RF1-1	-0.269
H79	RF1-1	2.203
H80	RF1-1	1.019
H81	RF1-1	0.439
H82	RF1-1	1.584
H83	RF1-1	2.016
H84	RF1-1	2.093
H85	RF1-1	-0.305
H86	RF1-1	-1.268
H87	RF1-1	-0.801
H88	RF1-1	-0.053
H89	RF1-1	0.363
H90	RF1-2	2.155
H91	RF1-2	0.111
H92	RF1-2	3.058
H93	RF1-2	0.286
H94	RF1-2	1.188
H95	RF1-2	1.938
H96	RF1-2	0.404
H97	RF1-2	0.328
H98	RF1-2	0.901
H99	RF1-2	1.868
H100	RF1-2	-0.779
H101	RF1-2	3.348
H102	RF1-2	-0.495
H103	RF1-2	0.344
H104	RF1-2	-0.237
H105	RF1-2	2.297
H106	RF1-2	2.126
H107	RF1-2	3.05
H108	RF1-2	1.656
H109	RF1-2	1.92
H110	RF1-2	-0.224
H111	RF1-2	-0.976
H112	RF1-2	0.063
H113	RF1-2	1.717
H114	RF1-2	1.303
H115	RF1-2	2.437
H116	RF1-2	0.242
H117	RF1-2	1.58
H118	RF1-2	2.086
H119	RF1-2	1.104
H120	RF1-2	1.374
H121	RF1-2	0.693
H122	RF1-2	-0.665
H123	RF1-2	-1.569
H124	RF1-2	2.101
H125	RF1-2	0.079
H126	RF1-2	3.288
H127	RF1-2	0.86
H128	RF1-2	1.375
H129	RF1-2	1.517
H130	RF1-2	2.11
H131	RF1-2	0.541
H132	RF1-2	3.294
H133	RF1-2	1.142
H134	RF1-2	3.107
H135	RF1-2	0.578
H136	RF1-2	2.589
H137	RF1-2	-0.549
H138	RF1-2	-0.314
H139	RF1-2	3.66
H140	RF1-2	1.014
H141	RF1-2	2.637
H142	RF1-2	-0.685
H143	RF1-2	2.826
H144	RF1-2	3.709
H145	RF1-2	1.03
H146	RF1-2	2.03
H147	RF1-2	2.354
H148	RF1-2	-0.237
H149	RF1-2	-0.764
H150	RF1-2	1.297
H151	RF1-5	0.956
H152	RF1-5	-0.826
H153	RF1-5	1.06
H154	RF1-5	-0.093
H155	RF1-5	0.888
H156	RF1-5	-0.093
H157	RF1-5	-0.829
H158	RF1-5	1.079
H159	RF1-5	1.911
H160	RF1-5	-1.282
H161	RF1-5	0.497
H162	RF1-5	0.809
H163	RF1-5	-0.331
H164	RF1-5	1.036
H165	RF1-5	0.505
H166	RF1-5	-0.138
H167	RF1-5	0.365
H168	RF1-5	-0.837
H169	RF1-5	-1.121
H170	RF1-5	3.036
H171	RF1-5	-0.219
H172	RF1-5	0.886
H173	RF1-5	0.512
H174	RF1-5	-0.169
H175	RF1-5	-0.367
H176	RF1-5	-1.045
H177	RF1-5	-0.651
H178	RF1-5	0.408
H179	RF1-5	3.634
H180	RF1-5	2.116
H181	RF1-5	1.472
H182	RF1-5	1.749
H183	RF1-5	3.936
H184	RF1-5	-0.26
H185	RF1-5	0.197
H186	RF1-5	-1.792
H187	RF1-5	0.89
H188	RF1-5	0.612
H189	RF1-5	0.174
H190	RF1-5	0.743
H191	RF1-5	3.556
H192	RF1-5	-0.598
H193	RF1-5	-0.487
H194	RF1-5	-0.673
H195	RF1-5	-0.057
H196	RF1-5	0.071
H197	RF1-5	-0.208
H198	RF1-5	0.982
H199	RF1-5	-0.524
H200	RF1-5	-0.543
H201	RF1-5	-0.239
H202	RF1-5	0.281
H203	RF1-5	0.188
H204	RF1-5	-0.842
H205	RF1-5	-0.181
H206	RF1-5	1.499
H207	RF1-5	-1.462
H208	RF1-5	-0.694
H209	RF1-5	1.977
H210	RF1-5	-1.067
H211	RF1-5	2.676
H212	RF1-5	1.386
H213	RF1-5	1.46
H214	RF1-5	1.477
H215	RF1-5	1.884
H216	RF1-5	2.378
H217	RF1-5	3.012
H218	RF1-5	-0.921
H219	RF1-5	-4.446
H220	RF1-5	2.308
H221	RF1-5	0.323
H222	RF1-5	-1.544
H223	RF1-5	-0.591
H224	RF1-5	-0.149
H225	RF1-5	0.008
H226	RF1-5	0.017
H227	RF1-5	0.098
H228	RF1-5	-0.175
H229	RF1-5	2.804
H230	RF1-5	0.949
H231	RF1-5	-0.63
H232	RF1-5	-0.652
H233	RF1-5	2.471
H234	RF1-5	-0.938
H235	RF1-5	0.002
H236	RF1-5	-0.648
H237	RF1-5	-0.162
H238	RF1-5	1.777
H239	RF1-5	0.144
H240	RF1-5	-0.046
H241	RF1-5	-1.059
H242	RF1-5	-0.257
H243	RF1-5	1.51
H244	RF1-5	-1.217
H245	RF1-5	0.834
H246	RF1-5	-0.55
H247	RF1-5	0.032
H248	RF1-5	-0.644
H249	RF1-5	-0.337
H250	RF1-5	0.852
H251	RF1-5	0.001
H252	RF1-5	-1.719
H253	RF1-5	0.419
H254	RF1-5	-0.029
H255	RF1-5	-0.129
H256	RF1-5	1.609

## Sheet: S2
Table S2. FlexQTL™ software parameter settings and their justifications. Adapted from Kostick et al., 2022
Parameter	Description	Value	Value description	Justification
maximQTL	Maximum number of QTLs to be included in model	10	Up to 10 QTLs allowed in each run	Based on previous literature, up to ten QTLs have been reported for russet formation.
priorQTL	Prior distribution for the number of QTL	5	Prior distribution for the number of QTL, the variable being the mean of a (truncated) Poisson distribution	Priors are required for Bayesian based statistical approaches. Based on previous literature, 2 was chosen.
addGENE	Indicator for additive genetic effects for individual QTLs	5	Additive effects with normal prior distribution	Assumed no dominance and that an additive model would fit
domGENE	Indicator for dominant genetic effects for individual QTLs	0	0 = excluded	Based on previous literature, no evidence of dominant genetic effects have been reported.
length	Markov chain length	250000	To achieve 1000 independent samples thinning of 250 was used for a chain length of 250,000	Sampling of 1000 models is standard in literature (Kostick et al., 2022; Verma et al., 2019; Howard et al., 2018)
Thinning	Thinning of Markov chain	250	A chain length of 250,000 with a thinning of 250 writes 1000 models (samples) to an output file	To achieve 1000 samples thinning of 250 was used for a chain length of 250,000
markerblock	The number of marker loci within a block that are updated together with respect to linkage phase among marker (and QTL) alleles	5	5 markers per block	A block size of 5 is the minimum block size advised by FlexQTLTM guidelines
distanceQTLs	Minimum distance between any pair of QTLs	0	Minimum distance between QTLs required is 0 cM; 0.0 = QTLs may be very close together, 1.0 = QTLs have minimal distance of 10 cM & different intervals)	To explore many possibilities, the minumum distance was set at 0 cM to allow some multiple QTLs to occur in the same region.
MSegDelta	Neutralizer for extreme segregation distortion for marker loci during marker consistency check preceding QTL analysis.	1	0 = extreme marker segregation distortion not accepted 1 = extreme marker segregation distortion accepted	Marker distortion allowed since such distortion could have a biological basis (e.g., selection signitures in breeding populations).
DeleteDR	Indicates whether or not to delete ALL observed singletons	0	Observed double recombinations in singletons are deleted	Singleton double recombinations can impede haplotype assignment. All singletons should have been addressed during the marker curation (Vanderzande, et al. 2018) so results from changing this parameter to include or delete should be negligable.
Seed	Random integer value that is used to start the simulation process and define the number of QTL to be included in starting model of MCMC simulation	variable	variable	The number of QTL in the initial model of the Markov chain is determined via the last digit of the random seed: with 0-4 the initial model has no QTL whereas with 5-9 the initial model has the maximum number of QTL indicated by maximQTL. For each phenotypic data set (e.g., 2016 average adjusted SLB BLUPs) replicated FlexQTLTM runs with different seeds were carried out. This was done to ensure res…

## Sheet: S3
Table S3. Haplotypes related to LG8 QTL
Haplotype	F1 frequency	2093	13349	13351	13352	13353	13354
Genetic position (cM)		30.04	30.09	30.6	30.6	30.61	30.61
Physical position (GDDH13v1v.1)		10122497	10140125	10612716	10613040	10615421	10617538
H11	340	G	T	G	C	C	A
H12	174	G	C	G	C	C	A
H13	169	G	C	A	T	T	G
H19	116	G	T	A	T	T	G
H24	150	A	T	G	C	C	A

## Sheet: S4
Table S4. QTL detection with FlexQTL™
Trait (Year)	Broad-sense heritability	Chr	Replicate Run	BF (1 vs. 0)	BF (2 vs. 1)	QTL interval (cM)	Mode (cM)	PVE (%)
BLUP density	0.56	8	1	14.5	1.2	[23,42]	30	0.201538
	0.56	8	2	16	1	[28,55]	30	0.202636

## Sheet: S5
Table S5. pH comparisons between red-flesh (RF) and white-flesh (WF)
Sample	pH value	Mean
RF-A	2.97
RF-B	2.99	2.97
RF-C	2.96
WF-A	3.16
WF-B	3.11	3.11
WF-C	3.07

## Sheet: S6
Table S6. Differential Gene Expression (DEGs) analysis
id	Annotation	id	CB-A-R201.sf	CB-B-R201.sf	CB-C-R201.sf	CR-A-R201.sf	CR-B-R201.sf	CR-C-R201.sf	logCPM_Ctrl_White	logCPM_Ttmt_Red	logFC	pval_DESeq2	BH_DESeq2
MD17G1120500	Note=Exostosin family protein	MD17G1120500	0	0	0	11	11	14	-0.43384	5.61819	6.05204	1.24805e-05	0.000391024
MD00G1105700	Note=beta glucosidase 13	MD00G1105700	0	0	0	9	6	12	-0.640875	4.99676	5.63763	0.000107681	0.0024752
MD16G1149300	Note=Protein of unknown function	MD16G1149300	0	0	0	16	6	3	-0.686373	4.85455	5.54092	0.000261862	0.00528668
MD05G1112000	Note=FAD/NAD(P)-binding oxidoreductase family protein	MD05G1112000	0	0	0	11	3	9	-0.752257	4.65999	5.41224	0.000366177	0.00700417
MD10G1049900	Note=ABC-2 type transporter family protein	MD10G1049900	0	1	0	21	7	15	0.212983	5.56681	5.35383	9.01557e-05	0.00212264
MD03G1085000	Note=2-oxoglutarate (2OG) and Fe(II)-dependent oxygenase superfamily protein	MD03G1085000	0	0	0	10	9	1	-0.850784	4.36336	5.21415	0.00114888	0.0179953
MD01G1188200	Note=cytochrome P450	MD01G1188200	0	0	0	13	3	3	-0.883315	4.26305	5.14637	0.00133093	0.0201401
MD06G1094200	Note=Late embryogenesis abundant (LEA) hydroxyproline-rich glycoprotein family	MD06G1094200	2	0	0	38	18	10	0.982611	6.06394	5.08133	1.93716e-05	0.000572213
MD14G1114100	Note=Late embryogenesis abundant (LEA) hydroxyproline-rich glycoprotein family	MD14G1114100	0	0	0	8	6	4	-0.929075	4.1294	5.05847	0.0013037	0.0198311
MD16G1160600	Note=MLP-like protein 423	MD16G1160600	0	0	1	15	6	13	0.0505725	5.0635	5.01293	0.000344008	0.00665568
MD07G1086200	Note=Fatty acid hydroxylase superfamily	MD07G1086200	0	1	0	21	7	5	0.0365088	5.01571	4.9792	0.000517663	0.00942865
MD14G1193100	Note=Major facilitator superfamily protein	MD14G1193100	1	1	2	51	35	36	1.92464	6.88471	4.96007	1.73686e-09	1.321e-07
MD13G1041700	Note=Protein of unknown function	MD13G1041700	0	0	2	23	14	22	0.900886	5.81135	4.91047	2.69344e-05	0.000759858
MD14G1224900	Note=Cytochrome P450 superfamily protein	MD14G1224900	1	0	0	26	3	2	-0.000956009	4.89748	4.89844	0.00134273	0.0202899
MD06G1091500	Note=Late embryogenesis abundant (LEA) hydroxyproline-rich glycoprotein family	MD06G1091500	1	0	0	18	9	3	-0.0289145	4.81177	4.84069	0.000900974	0.0148172
MD05G1290000	Note=purine permease 10	MD05G1290000	1	0	0	12	4	13	-0.0582859	4.72367	4.78195	0.000905405	0.0148784
MD03G1148100	Note=Pollen Ole e 1 allergen and extensin family protein	MD03G1148100	0	2	0	35	7	10	0.824311	5.56474	4.74043	0.000140659	0.00312122
MD04G1234400	Note=Li-tolerant lipase 1	MD04G1234400	0	5	2	128	31	22	2.62812	7.36449	4.73638	0.000192324	0.0040864
MD02G1104100	Note=O-acyltransferase (WSD1-like) family protein	MD02G1104100	0	1	0	8	13	4	-0.158695	4.40768	4.56638	0.00191224	0.0269973
MD09G1199700	Note=GDSL-like Lipase/Acylhydrolase superfamily protein	MD09G1199700	0	1	0	16	5	2	-0.204267	4.2569	4.46116	0.00369092	0.0446206
MD04G1150300	Note=Leucine-rich repeat protein kinase family protein	MD04G1150300	0	0	1	7	5	9	-0.275255	4.03814	4.31339	0.00395472	0.0471094
MD07G1220100	Note=Leucine-rich repeat protein kinase family protein	MD07G1220100	2	4	1	50	40	30	2.35128	6.48023	4.12895	1.18314e-09	9.35407e-08
MD12G1034200	Note=ovate family protein 13	MD12G1034200	1	0	1	13	10	8	0.47926	4.4632	3.98394	0.00163457	0.023758
MD12G1186000	Note=with no lysine (K) kinase 5	MD12G1186000	15	7	7	137	170	116	4.29637	8.18892	3.89255	6.47795e-28	4.71418e-25
MD06G1124400	Note=AP2/B3-like transcriptional factor family protein	MD06G1124400	0	0	2	10	10	8	0.41325	4.24792	3.83467	0.00308932	0.0389296
MD15G1164000	Note=Late embryogenesis abundant (LEA) hydroxyproline-rich glycoprotein family	MD15G1164000	2	0	1	28	6	7	0.991367	4.805	3.81364	0.000715398	0.0123422
MD13G1033800	Note=Protein kinase superfamily protein	MD13G1033800	1	2	1	30	12	12	1.39599	5.18579	3.7898	6.03334e-05	0.00150458
MD06G1215700	Note=lysm domain GPI-anchored protein 1 precursor	MD06G1215700	1	1	1	21	10	9	0.972414	4.7431	3.77069	0.000443446	0.00826012
MD09G1142000	Note=UDP-glucosyl transferase 71B6	MD09G1142000	0	1	6	25	49	18	2.17956	5.92045	3.74089	8.02502e-07	3.55902e-05
MD12G1187100	Note=lipid transfer protein 4	MD12G1187100	8	17	23	323	130	130	4.91438	8.55368	3.6393	7.70522e-09	5.24938e-07
MD15G1404800	Note=CRINKLY4 related 4	MD15G1404800	19	14	6	223	144	93	4.59589	8.18923	3.59333	5.23046e-22	2.11999e-19
MD10G1308700	Note=S-locus lectin protein kinase family protein	MD10G1308700	2	0	1	15	9	11	0.887082	4.46116	3.57407	0.00107079	0.0170378
MD13G1003800	Note=DNAJ heat shock N-terminal domain-containing protein	MD13G1003800	2	2	6	31	29	57	2.62111	6.19177	3.57066	1.02177e-08	6.7319e-07
MD15G1206700	Note=cytokinin-responsive gata factor 1	MD15G1206700	1	3	4	33	34	24	2.28559	5.82077	3.53517	1.68463e-07	8.72847e-06
MD11G1023100	Note=lipoxygenase 2	MD11G1023100	5	5	7	58	88	45	3.36419	6.87963	3.51544	3.81222e-13	5.57385e-11
MD04G1132400	Note=2-oxoglutarate (2OG) and Fe(II)-dependent oxygenase superfamily protein	MD04G1132400	15	28	43	266	421	279	5.70209	9.21539	3.5133	9.33747e-16	1.91657e-13
MD07G1111800	Note=Protein of unknown function	MD07G1111800	1	4	3	33	30	25	2.26562	5.75261	3.48699	2.67608e-07	1.33056e-05
MD07G1126500	Note=BON association protein 2	MD07G1126500	3	1	1	25	16	11	1.55651	4.96735	3.41084	0.000104634	0.00241035
MD12G1176400	Note=plant natriuretic peptide A	MD12G1176400	1	2	0	18	8	5	0.818659	4.22391	3.40526	0.00306234	0.0386505
MD07G1041600	Note=FAD/NAD(P)-binding oxidoreductase family protein	MD07G1041600	1	2	0	14	8	9	0.815066	4.21444	3.39937	0.0024043	0.0321847
MD10G1301400	0	MD10G1301400	2	0	1	12	3	16	0.81187	4.20801	3.39614	0.0035076	0.0430814
MD05G1262700	Note=cytochrome P450	MD05G1262700	8	3	1	51	37	33	2.79942	6.16306	3.36363	9.38554e-09	6.27401e-07
MD12G1146600	Note=receptor lectin kinase	MD12G1146600	3	2	5	30	37	33	2.52829	5.87498	3.3467	5.33046e-08	3.05333e-06
MD16G1035600	Note=Protein kinase superfamily protein	MD16G1035600	3	2	2	36	20	12	2.00275	5.31733	3.31458	1.72229e-05	0.000518306
MD03G1029900	Note=oligopeptide transporter 5	MD03G1029900	36	20	27	361	161	259	5.54906	8.81475	3.2657	6.79839e-30	5.88336e-27
MD02G1224500	0	MD02G1224500	1	2	0	10	8	10	0.752408	4.00098	3.24857	0.00422754	0.049712
MD00G1067100	0	MD00G1067100	1	2	1	17	8	11	1.14913	4.34996	3.20083	0.00131528	0.0199409
MD15G1351900	0	MD15G1351900	3	4	1	40	11	18	2.12702	5.27124	3.14422	3.95996e-05	0.00104619
MD06G1093700	Note=Late embryogenesis abundant (LEA) hydroxyproline-rich glycoprotein family	MD06G1093700	4	0	1	25	10	8	1.44717	4.58838	3.14121	0.00103242	0.0165871
MD07G1142400	Note=Protein of unknown function	MD07G1142400	4	8	2	68	28	16	2.89245	5.93045	3.038	1.97751e-06	7.84631e-05
MD07G1090800	Note=presequence protease 2	MD07G1090800	2	1	3	21	11	16	1.66544	4.69526	3.02982	0.000298999	0.00590619
MD17G1262600	Note=ARM repeat superfamily protein	MD17G1262600	9	13	10	131	74	50	4.0805	7.10892	3.02843	5.82551e-13	8.07876e-11
MD04G1167700	Note=WRKY DNA-binding protein 33	MD04G1167700	17	21	10	165	123	94	4.66285	7.68558	3.02273	7.76487e-20	2.61717e-17
MD07G1306900	Note=UDP-glucosyl transferase 78D2	MD07G1306900	409	190	319	3294	941	2774	8.89633	11.8612	2.96483	7.94625e-07	3.52897e-05
MD13G1085700	Note=matrix metalloproteinase	MD13G1085700	1	4	0	19	12	6	1.36189	4.28268	2.92079	0.00283605	0.0366023
MD05G1262600	Note=cytochrome P450	MD05G1262600	4	11	1	55	30	32	3.03177	5.93323	2.90146	4.5895e-07	2.18684e-05
MD06G1093600	Note=Late embryogenesis abundant (LEA) hydroxyproline-rich glycoprotein family	MD06G1093600	4	5	0	33	13	19	2.1955	5.08043	2.88493	0.000107945	0.00247771
MD02G1175500	Note=HXXXD-type acyl-transferase family protein	MD02G1175500	47	42	64	591	262	233	6.27326	9.13751	2.86426	1.33546e-08	8.58662e-07
MD06G1197800	Note=zinc finger (C3HC4-type RING finger) family protein	MD06G1197800	4	3	2	26	20	18	2.18467	5.04356	2.85889	4.1136e-05	0.00108142
MD16G1096600	Note=cysteine-rich RLK (RECEPTOR-like protein kinase) 10	MD16G1096600	12	20	42	174	168	179	5.21671	8.05832	2.84161	3.86232e-23	1.67124e-20
MD03G1297400	Note=Protein of unknown function	MD03G1297400	3	6	3	38	31	15	2.59268	5.43126	2.83857	8.51487e-06	0.000278494
MD02G1153500	Note=UDP-Glycosyltransferase superfamily protein	MD02G1153500	14	30	24	220	165	86	5.08935	7.91395	2.8246	5.20725e-17	1.21705e-14
MD06G1093400	Note=Late embryogenesis abundant (LEA) hydroxyproline-rich glycoprotein family	MD06G1093400	13	6	5	71	51	43	3.58176	6.39329	2.81153	7.8896e-10	6.38888e-08
MD09G1039300	Note=zinc finger (AN1-like) family protein	MD09G1039300	1	3	2	22	13	6	1.58163	4.38875	2.80712	0.00172849	0.0248643
MD08G1131700	Note=flowering promoting factor 1	MD08G1131700	2	4	8	25	35	34	2.78738	5.55783	2.77045	1.77242e-06	7.12083e-05
MD17G1042500	Note=galacturonosyltransferase-like 10	MD17G1042500	25	13	7	154	75	64	4.4613	7.19906	2.73776	2.53941e-11	2.72859e-09
MD16G1142800	Note=Auxin-responsive GH3 family protein	MD16G1142800	2	4	3	27	12	19	2.13283	4.85145	2.71862	0.000188422	0.00402217
MD10G1214100	0	MD10G1214100	4	1	1	19	6	13	1.53899	4.23415	2.69516	0.0031596	0.039597
MD02G1287800	Note=Major facilitator superfamily protein	MD02G1287800	3	2	2	16	9	18	1.74239	4.38799	2.6456	0.00126402	0.0193563
MD06G1065700	Note=Plant-specific transcription factor YABBY family protein	MD06G1065700	2	5	4	19	33	15	2.3891	5.02036	2.63127	9.68361e-05	0.00224688
MD01G1176900	Note=oleosin3	MD01G1176900	6	3	3	26	17	30	2.51455	5.14563	2.63109	3.56677e-05	0.000960222
MD12G1200200	Note=Pyridoxal phosphate (PLP)-dependent transferases superfamily protein	MD12G1200200	9	10	11	65	52	65	3.8354	6.46282	2.62743	4.62683e-11	4.70595e-09
MD02G1287700	Note=Major facilitator superfamily protein	MD02G1287700	9	8	10	63	57	43	3.68183	6.30398	2.62215	7.40068e-10	6.07615e-08
MD15G1098800	Note=BURP domain-containing protein	MD15G1098800	8	11	3	76	28	22	3.36399	5.91946	2.55547	6.39161e-06	0.000217863
MD00G1180100	Note=xyloglucan endotransglucosylase/hydrolase 8	MD00G1180100	30	40	28	226	165	171	5.51541	8.06372	2.54831	3.81419e-25	2.1057e-22
MD17G1211200	Note=blue-copper-binding protein	MD17G1211200	7	0	2	28	10	13	2.06717	4.605	2.53783	0.00191811	0.027064
MD13G1251000	Note=lectin protein kinase family protein	MD13G1251000	19	16	13	137	71	63	4.47988	7.01054	2.53066	1.28605e-11	1.44815e-09
MD01G1169800	Note=Protein of unknown function (DUF3133)	MD01G1169800	3	4	1	19	13	12	1.88051	4.36949	2.48898	0.00167009	0.0241318
MD07G1305400	Note=rubredoxin family protein	MD07G1305400	11	5	9	41	54	41	3.51553	5.98423	2.46869	5.5911e-08	3.19121e-06
MD10G1308000	Note=S-locus lectin protein kinase family protein	MD10G1308000	4	4	0	14	17	11	1.85524	4.27363	2.41839	0.00313601	0.0393322
MD09G1052700	Note=Calcium-binding EF-hand family protein	MD09G1052700	8	13	3	62	39	23	3.43594	5.83827	2.40233	5.386e-06	0.00018766
MD08G1150000	Note=DNA/RNA polymerases superfamily protein	MD08G1150000	36	33	42	261	127	185	5.64309	8.04208	2.39899	6.94241e-19	2.07753e-16
MD06G1010900	Note=cytochrome P450	MD06G1010900	29	10	12	116	77	67	4.51495	6.89608	2.38113	2.40601e-10	2.17628e-08
MD08G1086500	Note=salt tolerance zinc finger	MD08G1086500	17	6	4	64	42	31	3.59573	5.97096	2.37523	1.98367e-06	7.86104e-05
MD08G1150100	0	MD08G1150100	45	41	39	252	113	243	5.78456	8.09543	2.31087	4.66872e-17	1.09921e-14
MD02G1121700	Note=Transmembrane amino acid transporter family protein	MD02G1121700	14	5	6	42	41	38	3.45923	5.76091	2.30168	1.23979e-06	5.21657e-05
MD10G1301300	Note=alternative NAD(P)H dehydrogenase 1	MD10G1301300	18	27	26	145	62	133	4.96146	7.25017	2.28871	9.22912e-12	1.06685e-09
MD06G1104100	Note=WRKY family transcription factor	MD06G1104100	20	23	16	126	81	75	4.69443	6.9819	2.28748	4.24723e-12	5.15137e-10
MD05G1301600	Note=Heavy metal transport/detoxification superfamily protein	MD05G1301600	7	44	25	83	194	85	5.05467	7.32777	2.2731	0.00309923	0.0390084
MD03G1034900	Note=farnesyl diphosphate synthase 1	MD03G1034900	28	13	6	109	40	68	4.35045	6.59052	2.24007	4.9683e-07	2.34639e-05
MD11G1229700	Note=organic cation/carnitine transporter4	MD11G1229700	6	2	12	38	22	32	3.11423	5.34501	2.23078	6.97987e-05	0.00170347
MD07G1149400	Note=Tetratricopeptide repeat (TPR)-like superfamily protein	MD07G1149400	171	153	261	954	913	821	7.98321	10.2105	2.22727	1.16225e-48	4.65189e-45
MD08G1232100	Note=Protein of unknown function	MD08G1232100	16	15	22	95	54	90	4.51082	6.71181	2.20099	3.02161e-10	2.69504e-08
MD07G1251200	Note=Disease resistance protein (CC-NBS-LRR class) family	MD07G1251200	8	6	8	61	20	17	3.24152	5.43528	2.19376	0.000160261	0.00350037
MD17G1272100	Note=glutathione S-transferase phi 12	MD17G1272100	7225	6421	6105	32876	28978	26751	13.0497	15.2432	2.19344	2.68229e-129	8.58869e-125
MD10G1200800	0	MD10G1200800	39	26	28	190	91	134	5.31841	7.50727	2.18886	2.1854e-13	3.30078e-11
MD12G1116700	Note=PHE ammonia lyase 1	MD12G1116700	1226	959	696	4903	3840	3982	10.2655	12.437	2.17154	4.52844e-16	9.6027e-14
MD10G1017300	Note=pathogenesis-related family protein	MD10G1017300	439	534	1125	3136	2983	3148	9.80696	11.9764	2.16949	2.03014e-07	1.04008e-05
MD02G1254900	Note=pleiotropic drug resistance 11	MD02G1254900	10	4	8	23	34	40	3.22849	5.39099	2.1625	2.92976e-05	0.000811513
MD02G1249500	Note=PR5-like receptor kinase	MD02G1249500	7	7	3	25	27	22	2.85349	5.00158	2.14809	0.000183495	0.00392486
MD07G1160900	Note=photosystem I P subunit	MD07G1160900	28	42	78	194	266	166	5.96182	8.06796	2.10614	1.15494e-14	2.03194e-12
MD04G1146900	Note=phosphate transporter 4	MD04G1146900	287	241	193	1176	789	1028	8.23903	10.321	2.08193	1.01321e-41	2.02768e-38
MD14G1123000	Note=WRKY family transcription factor	MD14G1123000	5	3	4	19	16	14	2.32311	4.38102	2.05792	0.00268155	0.0351898
MD12G1128400	Note=Thioredoxin superfamily protein	MD12G1128400	4	6	12	25	22	43	3.19552	5.2508	2.05527	0.000163629	0.00356665
MD05G1220200	Note=S-locus lectin protein kinase family protein	MD05G1220200	6	6	2	21	21	15	2.54416	4.59709	2.05293	0.00155554	0.0227643
MD15G1323900	Note=Phototropic-responsive NPH3 family protein	MD15G1323900	23	20	29	108	98	85	4.90319	6.94572	2.04254	3.48577e-12	4.29286e-10
MD13G1285100	Note=Chalcone and stilbene synthase family protein	MD13G1285100	700	781	434	2657	2972	2115	9.63628	11.6787	2.04237	1.58986e-13	2.44747e-11
MD05G1362400	Note=Adenine nucleotide alpha hydrolases-like superfamily protein	MD05G1362400	3	8	5	25	20	18	2.72276	4.72817	2.00541	0.00103896	0.0166421
MD11G1305700	Note=thiamin pyrophosphokinase1	MD11G1305700	6	11	11	39	42	29	3.52821	5.52918	2.00097	1.80764e-05	0.000541446
MD14G1090000	Note=Exonuclease family protein	MD14G1090000	18	6	8	53	26	46	3.71891	5.71401	1.9951	3.00535e-05	0.000829579
MD11G1293600	Note=Protein kinase family protein	MD11G1293600	8	11	10	51	25	37	3.57688	5.56917	1.9923	2.46444e-05	0.000701434
MD17G1244400	Note=ribulose bisphosphate carboxylase small chain 1A	MD17G1244400	570	677	745	2711	3206	1852	9.67739	11.6684	1.99098	2.31699e-14	3.94628e-12
MD17G1237200	Note=O-acyltransferase (WSD1-like) family protein	MD17G1237200	41	38	41	195	86	183	5.62136	7.60141	1.98005	5.48297e-12	6.50239e-10
MD05G1324300	Note=Protein of unknown function (DUF761)	MD05G1324300	14	9	4	45	32	27	3.46861	5.44419	1.97558	7.88775e-05	0.00189571
MD03G1082600	Note=Ctr copper transporter family	MD03G1082600	4	4	7	15	17	25	2.61083	4.55957	1.94873	0.00214522	0.0294291
MD14G1246200	Note=GRAM domain-containing protein / ABA-responsive protein-related	MD14G1246200	6	5	6	26	17	21	2.79071	4.73171	1.941	0.00103718	0.0166269
MD15G1136600	Note=NAC (No Apical Meristem) domain transcriptional regulator superfamily protein	MD15G1136600	21	15	19	80	66	61	4.48416	6.42439	1.94023	9.6958e-09	6.46791e-07
MD06G1024000	Note=NB-ARC domain-containing disease resistance protein	MD06G1024000	25	28	25	117	100	76	4.98786	6.92596	1.9381	5.13712e-11	5.17266e-09
MD17G1243400	Note=B-box zinc finger family protein	MD17G1243400	64	97	144	327	469	349	6.95264	8.88515	1.93251	7.44651e-08	4.16121e-06
MD10G1293700	Note=Concanavalin A-like lectin protein kinase family protein	MD10G1293700	6	4	5	21	18	17	2.60605	4.53408	1.92803	0.00208076	0.0287677
MD08G1186000	Note=Phosphate-responsive 1 family protein	MD08G1186000	33	34	19	169	76	74	5.12555	7.05122	1.92567	3.45854e-08	2.03945e-06
MD01G1195100	Note=GroES-like zinc-binding alcohol dehydrogenase family protein	MD01G1195100	16	20	16	57	87	50	4.39809	6.32239	1.92429	1.04195e-07	5.6262e-06
MD06G1036600	Note=NAD(P)-binding Rossmann-fold superfamily protein	MD06G1036600	202	176	148	735	663	557	7.7362	9.65825	1.92205	3.94866e-39	6.3218e-36
MD05G1231700	Note=S-locus lectin protein kinase family protein	MD05G1231700	4	8	32	39	59	66	4.15493	6.07485	1.91991	8.34631e-05	0.00199142
MD12G1023400	Note=Purple acid phosphatases superfamily protein	MD12G1023400	8	9	24	55	39	57	4.05037	5.95815	1.90778	8.4494e-06	0.000276636
MD06G1160700	Note=peptide met sulfoxide reductase 4	MD06G1160700	689	738	1281	3658	3175	3127	10.0954	12.0022	1.90682	1.47026e-09	1.1344e-07
MD10G1014800	Note=Plant stearoyl-acyl-carrier-protein desaturase family protein	MD10G1014800	7	17	14	32	47	61	3.9386	5.84095	1.90235	9.94194e-06	0.000317389
MD09G1043700	Note=AAA-ATPase 1	MD09G1043700	19	35	9	118	59	53	4.66995	6.57163	1.90168	3.86667e-06	0.000140389
MD09G1152600	Note=xyloglucan endotransglucosylase/hydrolase 16	MD09G1152600	185	168	91	814	343	413	7.473	9.33005	1.85705	0.000239716	0.00492663
MD06G1224000	Note=S-adenosyl-L-methionine-dependent methyltransferases superfamily protein	MD06G1224000	13	18	21	48	55	82	4.37704	6.2303	1.85326	4.18673e-07	2.01933e-05
MD15G1211600	Note=Protein of unknown function	MD15G1211600	73	57	44	295	218	100	6.11972	7.97063	1.85091	0.000229883	0.00475816
MD04G1090400	Note=Major facilitator superfamily protein	MD04G1090400	10	7	12	46	34	22	3.53404	5.3796	1.84556	0.000155177	0.00340094
MD13G1247200	Note=H(+)-ATPase 1	MD13G1247200	356	137	148	1000	470	782	7.99847	9.84264	1.84417	0.000713288	0.0123124
MD08G1149900	Note=GAG/POL/ENV polyprotein	MD08G1149900	643	478	482	2470	1366	1767	9.31903	11.1556	1.8366	1.1987e-09	9.45375e-08
MD05G1278200	Note=alpha/beta-Hydrolases superfamily protein	MD05G1278200	31	23	22	141	65	58	4.92011	6.75142	1.8313	4.0169e-07	1.94292e-05
MD04G1245100	Note=isopentenyl diphosphate isomerase 1	MD04G1245100	29	18	15	96	53	67	4.62593	6.45693	1.831	2.87113e-07	1.42312e-05
MD16G1198400	Note=IQ-domain 19	MD16G1198400	8	11	17	32	44	50	3.83984	5.66977	1.82993	2.31331e-05	0.00066552
MD07G1233600	Note=Protein of unknown function	MD07G1233600	23	25	19	83	61	89	4.73548	6.55982	1.82434	9.77204e-09	6.50521e-07
MD13G1186100	Note=ADP glucose pyrophosphorylase large subunit 1	MD13G1186100	5	7	24	39	55	31	3.83799	5.65983	1.82184	0.000230476	0.00476734
MD10G1080100	Note=polyol/monosaccharide transporter 5	MD10G1080100	664	689	756	2657	2473	2154	9.70915	11.5249	1.81578	9.11747e-74	9.73138e-70
MD03G1019800	Note=receptor-like protein kinase 1	MD03G1019800	8	8	4	28	22	19	2.98948	4.80472	1.81524	0.0013375	0.0202299
MD09G1035800	Note=cyclic nucleotide-gated channel 18	MD09G1035800	227	245	258	873	706	914	8.17369	9.9719	1.79821	4.35901e-46	1.39575e-42
MD04G1003300	Note=Chalcone and stilbene synthase family protein	MD04G1003300	11173	10104	12693	37894	36462	41708	13.7137	15.5117	1.79809	3.35588e-102	5.37277e-98
MD08G1217500	Note=CRINKLY4 related 4	MD08G1217500	11	8	4	36	24	18	3.18527	4.97828	1.79302	0.00120003	0.0185988
MD05G1128800	Note=SKU5 similar 5	MD05G1128800	23	22	11	81	58	51	4.46851	6.26065	1.79214	1.04307e-06	4.47711e-05
MD05G1216300	Note=S-locus lectin protein kinase family protein	MD05G1216300	52	61	39	220	129	165	5.90752	7.69474	1.78722	6.89771e-13	9.52003e-11
MD13G1177500	Note=pyruvate orthophosphate dikinase	MD13G1177500	3	7	13	28	24	25	3.17798	4.94825	1.77027	0.00130579	0.0198534
MD08G1093800	Note=Serine/threonine-protein kinase WNK (With No Lysine)-related	MD08G1093800	53	39	31	164	107	139	5.59578	7.36114	1.76535	1.52701e-11	1.69187e-09
MD05G1154400	0	MD05G1154400	7	4	11	27	28	18	3.11054	4.86894	1.7584	0.00156362	0.0228409
MD00G1143500	Note=WRKY DNA-binding protein 40	MD00G1143500	8	9	2	24	17	22	2.89912	4.65562	1.75651	0.00356947	0.0434975
MD07G1000700	Note=Plant protein of unknown function (DUF946)	MD07G1000700	4	6	7	17	21	18	2.73454	4.47927	1.74473	0.00419847	0.0494064
MD15G1426600	Note=cytochrome c oxidase 10	MD15G1426600	165	125	126	543	422	398	7.34696	9.08801	1.74105	7.18104e-26	4.25809e-23
MD04G1070300	Note=non-yellowing 1	MD04G1070300	109	106	148	383	435	367	7.14768	8.88026	1.73258	1.44987e-27	1.03166e-24
MD00G1125200	0	MD00G1125200	6	8	13	32	21	35	3.39857	5.12965	1.73108	0.000626297	0.0110048
MD15G1285100	Note=mitogen-activated protein kinase kinase kinase 19	MD15G1285100	27	21	14	114	44	41	4.59584	6.31472	1.71888	3.99716e-05	0.00105515
MD05G1274700	Note=amino acid transporter 1	MD05G1274700	455	246	345	1475	827	1048	8.66845	10.3791	1.71067	2.02097e-06	7.98311e-05
MD06G1049100	0	MD06G1049100	4	14	7	35	32	13	3.28296	4.99156	1.70861	0.00287382	0.0368991
MD05G1341900	Note=PAK-box/P21-Rho-binding family protein	MD05G1341900	115	140	131	391	434	409	7.22822	8.93007	1.70184	2.96144e-32	3.21593e-29
MD11G1066000	Note=Leucine-rich repeat protein kinase family protein	MD11G1066000	60	36	26	182	71	135	5.56663	7.26729	1.70066	2.58519e-07	1.28802e-05
MD06G1002700	Note=Auxin efflux carrier family protein	MD06G1002700	97	94	163	334	441	356	7.10266	8.80307	1.70041	1.85232e-19	5.81485e-17
MD01G1046700	Note=Zinc-binding dehydrogenase family protein	MD01G1046700	184	143	196	616	516	522	7.66306	9.35186	1.6888	1.85055e-31	1.7956e-28
MD14G1113800	Note=Late embryogenesis abundant (LEA) hydroxyproline-rich glycoprotein family	MD14G1113800	17	13	10	56	44	25	3.95167	5.62656	1.67489	0.000151751	0.00333417
MD09G1252100	Note=ribulose bisphosphate carboxylase small chain 1A	MD09G1252100	7	10	12	33	40	17	3.48382	5.14573	1.66191	0.00108045	0.0171489
MD13G1284800	Note=cytochrome P450	MD13G1284800	49	34	24	152	94	83	5.36498	7.01704	1.65206	8.80643e-08	4.80378e-06
MD06G1160900	Note=peptide met sulfoxide reductase 4	MD06G1160900	59	87	146	358	279	259	6.81118	8.45813	1.64695	3.50685e-05	0.000945993
MD05G1209300	Note=Aldolase-type TIM barrel family protein	MD05G1209300	44	57	92	194	212	185	6.21212	7.85258	1.64046	4.98533e-13	7.12634e-11
MD05G1041800	Note=calcium-dependent protein kinase 4	MD05G1041800	194	161	141	632	385	482	7.57036	9.19567	1.62531	5.52827e-20	1.90339e-17
MD05G1325400	Note=F-box family protein	MD05G1325400	41	38	12	136	84	54	5.12429	6.74797	1.62368	2.23642e-05	0.000647353
MD15G1357900	Note=nitrate reductase 1	MD15G1357900	105	86	98	349	290	225	6.78709	8.39635	1.60926	4.24827e-17	1.01515e-14
MD15G1246200	Note=flavanone 3-hydroxylase	MD15G1246200	1168	1252	1310	3922	3311	3937	10.4767	12.0856	1.6089	2.61198e-72	2.09089e-68
MD07G1000300	Note=Plant protein of unknown function (DUF946)	MD07G1000300	25	28	37	81	85	103	5.10195	6.70594	1.60399	1.76098e-08	1.10329e-06
MD10G1132000	Note=SKU5 similar 5	MD10G1132000	46	42	31	157	108	84	5.50096	7.08422	1.58326	2.84559e-08	1.71593e-06
MD04G1096200	Note=PHE ammonia lyase 1	MD04G1096200	7443	7172	5676	20989	20239	18354	12.9133	14.4943	1.58098	2.71259e-61	1.73714e-57
MD06G1169600	Note=tryptophan aminotransferase related 2	MD06G1169600	55	63	80	200	192	189	6.23373	7.81309	1.57936	2.97979e-15	5.81786e-13
MD15G1067500	Note=Protein of unknown function	MD15G1067500	26	19	23	84	70	44	4.69063	6.26262	1.57199	6.31002e-06	0.000215862
MD07G1276000	0	MD07G1276000	6	6	12	26	24	20	3.18767	4.75961	1.57195	0.0037125	0.0447888
MD08G1007800	Note=cysteine-rich RLK (RECEPTOR-like protein kinase) 34	MD08G1007800	45	37	22	149	79	74	5.30358	6.8744	1.57082	1.76e-06	7.07978e-05
MD02G1308300	Note=FKBP-type peptidyl-prolyl cis-trans isomerase family protein	MD02G1308300	17	15	18	54	46	45	4.24455	5.80798	1.56343	2.56893e-05	0.00072794
MD05G1092300	Note=Auxin-responsive GH3 family protein	MD05G1092300	7	5	18	25	30	32	3.50566	5.06597	1.56031	0.00237535	0.0318904
MD05G1205900	Note=AUX/IAA transcriptional regulator family protein	MD05G1205900	19	30	13	76	58	45	4.55463	6.11376	1.55913	2.79118e-05	0.000782607
MD06G1071600	Note=leucoanthocyanidin dioxygenase	MD06G1071600	1664	1970	1622	5453	5427	4213	10.9568	12.5061	1.54936	7.85714e-48	2.7954e-44
MD09G1167700	Note=Terpenoid cyclases family protein	MD09G1167700	94	49	43	250	122	159	6.13514	7.68115	1.54602	0.00107412	0.0170687
MD15G1439600	Note=disease resistance family protein / LRR family protein	MD15G1439600	26	19	16	85	49	40	4.5276	6.07229	1.54469	5.65182e-05	0.00143174
MD10G1200900	Note=NAC (No Apical Meristem) domain transcriptional regulator superfamily protein	MD10G1200900	11	8	15	44	22	31	3.68352	5.22642	1.5429	0.00123042	0.0189688
MD10G1303600	Note=NAD(P)H dehydrogenase B3	MD10G1303600	427	415	335	1318	1006	1013	8.79381	10.326	1.53216	1.09132e-31	1.092e-28
MD03G1239100	Note=TCP family transcription factor 4	MD03G1239100	214	219	213	659	488	687	7.92812	9.46009	1.53198	3.90754e-27	2.66212e-24
MD03G1282710	#N/A	MD03G1282710	27	39	54	108	108	125	5.49929	7.03103	1.53174	7.43085e-09	5.09499e-07
MD07G1222900	Note=zinc finger (CCCH-type) family protein	MD07G1222900	154	160	118	512	389	322	7.34782	8.879	1.53118	3.64009e-17	8.82998e-15
MD02G1192600	Note=xyloglucan endotransglucosylase/hydrolase 6	MD02G1192600	4239	4430	3589	14742	11028	8438	12.1692	13.681	1.51175	1.1104e-08	7.24136e-07
MD13G1059500	Note=Squamosa promoter-binding protein-like (SBP domain) transcription factor family protein	MD13G1059500	29	21	42	90	74	92	5.10906	6.61203	1.50297	5.15825e-07	2.41472e-05
MD10G1240500	Note=cytochrome P450	MD10G1240500	56	38	51	156	118	128	5.76492	7.26417	1.49924	4.6904e-10	4.05779e-08
MD07G1206500	Note=xylem serine peptidase 1	MD07G1206500	52	65	48	155	186	114	5.94919	7.43918	1.48999	5.07974e-10	4.31441e-08
MD09G1099700	Note=S-locus lectin protein kinase family protein	MD09G1099700	35	47	44	116	129	102	5.55944	7.047	1.48756	2.04492e-09	1.5443e-07
MD15G1071400	Note=salt tolerance zinc finger	MD15G1071400	57	45	41	196	119	74	5.74032	7.21806	1.47774	1.48389e-06	6.04226e-05
MD00G1037700	Note=cysteine-rich RLK (RECEPTOR-like protein kinase) 8	MD00G1037700	30	23	40	71	102	80	5.11595	6.584	1.46805	8.05493e-07	3.56734e-05
MD10G1114000	Note=branched-chain amino acid transaminase 2	MD10G1114000	25	40	28	79	89	84	5.11545	6.5785	1.46305	3.541e-07	1.72577e-05
MD06G1180700	Note=Peroxidase superfamily protein	MD06G1180700	48	43	38	143	127	78	5.58765	7.04897	1.46131	9.95458e-08	5.39333e-06
MD04G1159900	Note=Thiamine pyrophosphate dependent pyruvate decarboxylase family protein	MD04G1159900	18	11	24	61	27	55	4.30393	5.76514	1.46121	0.000480815	0.00885319
MD16G1179300	Note=pyruvate orthophosphate dikinase	MD16G1179300	27	32	36	72	97	88	5.14483	6.60447	1.45965	2.46185e-07	1.23555e-05
MD10G1273300	Note=Leucine-rich repeat transmembrane protein kinase	MD10G1273300	28	33	18	76	71	66	4.87917	6.33674	1.45757	3.59055e-06	0.000131695
MD10G1030100	0	MD10G1030100	9	9	12	21	33	27	3.48079	4.93707	1.45628	0.00298137	0.0378853
MD09G1102100	Note=Protein of unknown function	MD09G1102100	15	12	13	38	22	47	3.894	5.33947	1.44548	0.00119677	0.0185572
MD05G1323500	Note=alternative NAD(P)H dehydrogenase 1	MD05G1323500	143	127	130	367	357	345	7.21581	8.6603	1.44449	4.09328e-23	1.74756e-20
MD15G1426900	Note=cytochrome c oxidase 10	MD15G1426900	25	19	20	66	51	52	4.56878	5.99771	1.42893	3.12403e-05	0.000859377
MD15G1076400	Note=S-locus lectin protein kinase family protein	MD15G1076400	27	18	16	75	38	47	4.49847	5.92087	1.4224	0.000212252	0.00444785
MD11G1038900	Note=Aldolase superfamily protein	MD11G1038900	27	30	30	66	91	72	5.00904	6.42964	1.4206	1.56528e-06	6.34433e-05
MD02G1172500	Note=Remorin family protein	MD02G1172500	32	39	28	91	95	74	5.19592	6.61555	1.41963	4.60313e-07	2.19008e-05
MD06G1171200	Note=Protein of unknown function	MD06G1171200	51	98	133	224	339	177	6.70515	8.12227	1.41713	0.00241618	0.0323166
MD07G1000600	Note=Plant protein of unknown function (DUF946)	MD07G1000600	20	8	24	50	37	49	4.26518	5.67948	1.4143	0.000520156	0.00945792
MD17G1198100	Note=indole-3-acetic acid inducible 19	MD17G1198100	54	74	109	206	247	165	6.45253	7.86168	1.40916	1.09747e-09	8.76332e-08
MD02G1280400	0	MD02G1280400	15	12	10	25	36	35	3.77017	5.16879	1.39861	0.0017886	0.0255847
MD07G1186000	0	MD07G1186000	76	61	70	180	162	194	6.25476	7.65315	1.3984	2.09629e-12	2.70658e-10
MD15G1407300	Note=UDP-glucosyl transferase 88A1	MD15G1407300	22	44	32	63	95	96	5.17521	6.57127	1.39606	4.94217e-06	0.0001742
MD16G1089200	0	MD16G1089200	26	23	35	70	70	76	4.95114	6.33919	1.38806	4.30705e-06	0.000154394
MD01G1209100	Note=Heavy metal transport/detoxification superfamily protein	MD01G1209100	72	95	47	207	182	160	6.30084	7.68763	1.3868	1.49932e-09	1.15128e-07
MD04G1237400	Note=F-box family protein	MD04G1237400	22	12	11	43	33	39	4.04952	5.43049	1.38098	0.00101798	0.0163798
MD05G1024500	Note=Duplicated homeodomain-like superfamily protein	MD05G1024500	62	91	104	223	208	226	6.56298	7.94306	1.38007	1.51776e-12	1.99995e-10
MD03G1140400	Note=2-oxoglutarate (2OG) and Fe(II)-dependent oxygenase superfamily protein	MD03G1140400	22	24	26	73	55	55	4.72651	6.10061	1.3741	2.81535e-05	0.000788003
MD11G1275900	Note=HXXXD-type acyl-transferase family protein	MD11G1275900	79	25	30	134	106	99	5.62058	6.98874	1.36816	2.9107e-05	0.000807632
MD07G1112900	0	MD07G1112900	22	17	14	53	49	32	4.28291	5.64978	1.36687	0.000491546	0.00903
MD11G1258900	Note=TCP family transcription factor 4	MD11G1258900	179	227	297	554	580	640	8.01011	9.37034	1.36023	7.62504e-20	2.59738e-17
MD00G1095600	Note=silencing defective 5	MD00G1095600	249	247	277	746	568	626	8.14638	9.50195	1.35557	1.78458e-24	8.79112e-22
MD03G1073800	Note=ribosomal protein L4	MD03G1073800	129	144	188	372	388	399	7.4003	8.75568	1.35539	4.68425e-19	1.44221e-16
MD08G1186100	Note=Phosphate-responsive 1 family protein	MD08G1186100	207	179	139	574	296	445	7.58804	8.94323	1.35518	4.3515e-05	0.0011365
MD05G1189100	Note=Tetratricopeptide repeat (TPR)-like superfamily protein	MD05G1189100	86	97	59	205	224	179	6.4709	7.82608	1.35518	3.15354e-11	3.34359e-09
MD00G1056000	Note=Flavin-containing monooxygenase family protein	MD00G1056000	43	43	33	101	120	77	5.44588	6.79673	1.35085	6.56509e-07	3.00125e-05
MD04G1143400	Note=high cyclic electron flow 1	MD04G1143400	44	34	46	95	137	78	5.50406	6.85155	1.34749	1.22865e-06	5.17649e-05
MD15G1015700	Note=glyoxal oxidase-related protein	MD15G1015700	62	55	62	172	124	150	6.03368	7.37852	1.34485	1.24949e-09	9.75822e-08
MD08G1218900	Note=UDP-glucosyl transferase 88A1	MD08G1218900	152	157	132	372	368	359	7.33395	8.67731	1.34336	7.12438e-21	2.6838e-18
MD09G1103500	Note=formin 3	MD09G1103500	13	28	9	38	39	47	4.19146	5.52582	1.33436	0.00171453	0.0247071
MD10G1265300	Note=chlorophyll A/B binding protein 1	MD10G1265300	648	561	741	1553	1713	1554	9.47563	10.8068	1.33119	1.077e-38	1.64218e-35
MD15G1098700	Note=Flavin-binding monooxygenase family protein	MD15G1098700	29	18	28	73	42	70	4.7754	6.10591	1.33052	0.000122168	0.00276244
MD01G1089400	Note=photosystem I P subunit	MD01G1089400	60	68	74	154	196	148	6.20376	7.53076	1.32699	2.28337e-10	2.09136e-08
MD12G1140700	0	MD12G1140700	27	26	15	61	58	48	4.63283	5.95623	1.3234	0.000139422	0.00310021
MD10G1056700	Note=Magnesium transporter CorA-like family protein	MD10G1056700	19	9	19	42	40	33	4.09842	5.41687	1.31845	0.00153099	0.0224769
MD08G1115600	Note=tocopherol cyclase	MD08G1115600	70	59	60	182	140	137	6.10443	7.41296	1.30853	2.39647e-09	1.78453e-07
MD12G1035800	Note=Protein of unknown function	MD12G1035800	12	18	21	32	44	48	4.21264	5.5172	1.30456	0.00101758	0.0163798
MD07G1206400	Note=subtilase family protein	MD07G1206400	549	564	664	1462	1513	1313	9.33454	10.6319	1.29733	4.91154e-37	6.83772e-34
MD09G1016600	Note=lysine histidine transporter 1	MD09G1016600	87	58	43	158	136	158	6.09283	7.38482	1.29199	6.05984e-08	3.43427e-06
MD13G1282700	0	MD13G1282700	68	100	75	195	212	177	6.46307	7.75398	1.29091	6.96383e-11	6.88215e-09
MD16G1283100	Note=Photosystem II reaction center PsbP family protein	MD16G1283100	23	31	36	56	82	78	5.02823	6.31424	1.28601	2.82928e-05	0.00079121
MD13G1231500	Note=alternative oxidase 2	MD13G1231500	619	515	424	1500	1031	1185	9.14196	10.4251	1.28318	4.23244e-19	1.31575e-16
MD17G1078100	Note=Ankyrin repeat family protein	MD17G1078100	125	113	76	244	268	238	6.83074	8.11246	1.28171	4.3549e-12	5.26203e-10
MD15G1268500	Note=Major facilitator superfamily protein	MD15G1268500	15	22	15	39	35	50	4.23577	5.51404	1.27827	0.00110442	0.01746
MD05G1132000	Note=disease resistance protein (TIR-NBS-LRR class)	MD05G1132000	14	13	16	38	26	38	3.96078	5.2339	1.27312	0.00283807	0.0366136
MD08G1246800	Note=Core-2/I-branching beta-1	MD08G1246800	15	12	19	34	41	34	4.05689	5.32687	1.26999	0.00198428	0.0277816
MD03G1029100	Note=cellulose synthase like E1	MD03G1029100	1697	1289	1600	3983	3117	3729	10.6959	11.963	1.26714	4.65338e-31	4.25717e-28
MD16G1006700	Note=gibberellin 2-oxidase 8	MD16G1006700	278	235	254	711	498	598	8.11578	9.38051	1.26473	1.18511e-18	3.35816e-16
MD15G1372200	Note=Phosphate-responsive 1 family protein	MD15G1372200	4044	3428	3484	10739	6306	8673	11.9511	13.212	1.26094	1.90411e-07	9.77075e-06
MD15G1244500	Note=ferredoxin-NADP(+)-oxidoreductase 1	MD15G1244500	261	280	345	720	763	594	8.32193	9.5779	1.25597	9.09352e-21	3.34886e-18
MD02G1038100	Note=plant natriuretic peptide A	MD02G1038100	65	43	35	158	87	89	5.69127	6.94705	1.25578	2.43307e-05	0.00069374
MD14G1190200	Note=RmlC-like cupins superfamily protein	MD14G1190200	611	525	550	1436	1247	1252	9.24898	10.4991	1.25014	6.52204e-34	7.73466e-31
MD17G1127900	Note=Protein of unknown function	MD17G1127900	363	536	440	1045	1201	880	8.91655	10.1659	1.24932	1.03241e-19	3.40803e-17
MD01G1026400	Note=acyl-CoA oxidase 2	MD01G1026400	123	100	138	294	240	306	7.02423	8.26901	1.24477	5.35121e-13	7.54827e-11
MD09G1056500	Note=CDC2C	MD09G1056500	29	39	11	80	55	48	4.83279	6.07469	1.2419	0.00120579	0.0186519
MD07G1276700	Note=Calcium-dependent lipid-binding (CaLB domain) family protein	MD07G1276700	1372	1158	837	3055	2612	2111	10.2442	11.4813	1.23711	1.98854e-06	7.87057e-05
MD05G1291600	Note=phytochrome E	MD05G1291600	49	55	45	97	149	99	5.74554	6.98099	1.23545	1.02174e-06	4.39734e-05
MD08G1191700	Note=Protein of unknown function	MD08G1191700	98	72	56	202	150	169	6.34656	7.57954	1.23299	3.16926e-08	1.90037e-06
MD11G1214800	Note=GDSL-like Lipase/Acylhydrolase superfamily protein	MD11G1214800	12	23	14	40	42	31	4.14125	5.37337	1.23212	0.00287838	0.0369401
MD15G1348800	Note=GDSL-like Lipase/Acylhydrolase superfamily protein	MD15G1348800	71	69	80	185	161	160	6.30684	7.5356	1.22876	6.34573e-10	5.29142e-08
MD05G1081500	Note=nitrite reductase 1	MD05G1081500	83	121	129	278	220	268	6.90481	8.13343	1.22862	4.6134e-11	4.70595e-09
MD11G1207500	Note=fimbrin 1	MD11G1207500	965	699	882	2246	1564	2040	9.83901	11.0674	1.22843	5.83178e-21	2.22302e-18
MD13G1274600	Note=UDP-D-glucuronate 4-epimerase 1	MD13G1274600	175	155	142	490	288	304	7.40818	8.63629	1.22811	2.3003e-10	2.09845e-08
MD04G1003400	Note=Chalcone and stilbene synthase family protein	MD04G1003400	11191	10177	9494	26206	21868	22697	13.438	14.6631	1.22508	3.84084e-44	1.02486e-40
MD08G1126500	Note=FAD-dependent oxidoreductase family protein	MD08G1126500	426	307	369	897	649	975	8.6293	9.84975	1.22045	1.18132e-16	2.65743e-14
MD01G1132800	Note=light harvesting complex photosystem II	MD01G1132800	112	112	115	241	293	242	6.92847	8.1484	1.21993	1.52618e-13	2.36078e-11
MD16G1045500	0	MD16G1045500	18	25	13	36	58	34	4.33021	5.54703	1.21682	0.00244051	0.0326012
MD11G1038100	Note=Leucine-rich receptor-like protein kinase family protein	MD11G1038100	19	35	38	68	71	71	5.0463	6.26234	1.21604	8.95461e-05	0.00211294
MD04G1143200	Note=high cyclic electron flow 1	MD04G1143200	28	23	47	62	88	73	5.1356	6.34587	1.21027	0.000114979	0.00261109
MD08G1046600	Note=3-ketoacyl-CoA synthase 10	MD08G1046600	22	22	24	58	45	51	4.60867	5.81531	1.20664	0.00041967	0.00786758
MD10G1085400	Note=long-chain acyl-CoA synthetase 2	MD10G1085400	18	23	24	73	37	36	4.54321	5.74319	1.19998	0.00209371	0.0289093
MD07G1050500	Note=Phosphatidylinositol-4-phosphate 5-kinase family protein	MD07G1050500	15	21	23	51	26	56	4.4024	5.60202	1.19962	0.00276207	0.0359811
MD08G1051600	Note=translocon at the inner envelope membrane of chloroplasts 55-II	MD08G1051600	34	38	54	89	117	78	5.49627	6.69432	1.19806	1.47051e-05	0.000452749
MD07G1294500	0	MD07G1294500	140	109	132	302	256	300	7.09269	8.2904	1.19771	2.17622e-13	3.30078e-11
MD04G1002500	Note=cytochrome P450	MD04G1002500	80	53	44	196	101	99	5.98677	7.18166	1.19489	4.47835e-05	0.00116583
MD17G1279600	0	MD17G1279600	130	136	154	394	280	267	7.2329	8.42635	1.19345	2.40916e-11	2.59735e-09
MD09G1076700	Note=alpha/beta-Hydrolases superfamily protein	MD09G1076700	63	52	49	140	92	136	5.87601	7.06936	1.19335	1.18578e-06	5.02232e-05
MD01G1174400	Note=glutamate dehydrogenase 2	MD01G1174400	700	564	592	1572	1223	1362	9.37578	10.5671	1.1913	5.24323e-25	2.84556e-22
MD01G1153100	Note=CRINKLY4 related 3	MD01G1153100	22	40	42	82	81	70	5.2184	6.40875	1.19036	6.37936e-05	0.00157735
MD04G1197700	Note=phloem protein 2-B15	MD04G1197700	305	298	248	720	548	636	8.25069	9.44012	1.18943	9.64237e-19	2.78152e-16
MD13G1096700	Note=nitrate transporter2.5	MD13G1096700	1046	712	667	2164	1529	1717	9.76056	10.9475	1.18692	1.08453e-05	0.000342472
MD14G1147800	Note=Homeodomain-like superfamily protein	MD14G1147800	26	22	12	51	42	41	4.42435	5.61114	1.18679	0.00189505	0.0268137
MD05G1005300	0	MD05G1005300	21	25	11	51	43	33	4.35026	5.53459	1.18433	0.00310247	0.0390313
MD15G1216600	Note=Mob1/phocein family protein	MD15G1216600	255	239	201	650	360	537	7.95747	9.14129	1.18382	3.16967e-11	3.3496e-09
MD03G1152100	Note=Polynucleotidyl transferase	MD03G1152100	232	206	206	636	356	438	7.84716	9.02888	1.18172	4.53167e-11	4.66573e-09
MD17G1058100	Note=UDP-Glycosyltransferase superfamily protein	MD17G1058100	30	40	37	86	74	78	5.25746	6.43755	1.18008	2.25337e-05	0.000651201
MD01G1236300	Note=4-coumarate:CoA ligase 3	MD01G1236300	3710	3919	3172	8107	8350	7563	11.9144	13.0936	1.17923	6.29949e-44	1.55161e-40
MD08G1084500	Note=alpha/beta-Hydrolases superfamily protein	MD08G1084500	889	792	797	1969	1686	1849	9.79023	10.9685	1.17824	3.81024e-36	5.0835e-33
MD15G1340700	Note=catalytic LigB subunit of aromatic ring-opening dioxygenase family	MD15G1340700	100	49	58	185	124	150	6.20873	7.3865	1.17777	3.63505e-06	0.00013287
MD10G1080000	Note=polyol/monosaccharide transporter 5	MD10G1080000	132	89	183	278	274	345	7.17246	8.34804	1.17558	4.18575e-09	2.97179e-07
MD13G1266800	0	MD13G1266800	60	66	82	146	184	131	6.21476	7.38855	1.17379	7.724e-08	4.28635e-06
MD10G1311600	Note=F-box and associated interaction domains-containing protein	MD10G1311600	15	29	18	58	40	39	4.46956	5.64248	1.17291	0.00228392	0.0308741
MD11G1233100	Note=Calcium-binding EF-hand family protein	MD11G1233100	53	34	34	113	76	77	5.43233	6.59839	1.16605	5.73704e-05	0.00144988
MD15G1212500	Note=hydroxyproline-rich glycoprotein family protein	MD15G1212500	116	84	106	262	212	199	6.77042	7.93586	1.16544	7.72248e-10	6.27599e-08
MD16G1189900	Note=Major facilitator superfamily protein	MD16G1189900	28	33	45	49	101	84	5.23945	6.40296	1.16351	0.000242677	0.00497366
MD12G1033500	Note=S-locus lectin protein kinase family protein	MD12G1033500	116	104	120	222	277	248	6.92086	8.08102	1.16017	3.57633e-12	4.38751e-10
MD14G1070300	Note=seed imbibition 2	MD14G1070300	686	580	609	1541	1069	1474	9.38265	10.5334	1.15075	1.18312e-19	3.86567e-17
MD10G1325900	Note=Chaperonin-like RbcX protein	MD10G1325900	44	52	97	126	155	140	6.10192	7.25184	1.14992	6.97645e-06	0.000234157
MD10G1153100	Note=Protein of unknown function	MD10G1153100	128	139	205	277	352	401	7.39179	8.54051	1.14872	1.97511e-10	1.83846e-08
MD10G1195700	Note=Aldolase-type TIM barrel family protein	MD10G1195700	189	191	209	402	519	361	7.71143	8.85898	1.14755	3.42785e-14	5.74658e-12
MD06G1051900	Note=ethylene responsive element binding factor 5	MD06G1051900	35	44	34	103	84	58	5.33019	6.47621	1.14602	0.000114307	0.00259767
MD05G1294300	Note=Leucine-rich repeat transmembrane protein kinase	MD05G1294300	263	196	200	551	407	472	7.8733	9.01905	1.14576	8.77614e-14	1.41925e-11
MD11G1210800	Note=O-Glycosyl hydrolases family 17 protein	MD11G1210800	120	106	107	259	190	273	6.88798	8.03097	1.14298	4.17866e-10	3.6458e-08
MD03G1036900	Note=Leucine-rich receptor-like protein kinase family protein	MD03G1036900	30	31	33	58	78	68	5.06252	6.2045	1.14198	0.000118047	0.00267506
MD10G1236300	Note=Argonaute family protein	MD10G1236300	18	15	25	31	48	47	4.36536	5.50733	1.14197	0.00317267	0.0396831
MD03G1185700	Note=Calcium-binding EF-hand family protein	MD03G1185700	47	34	36	97	89	67	5.37888	6.51967	1.1408	4.92166e-05	0.00126174
MD03G1175000	Note=Chaperonin-like RbcX protein	MD03G1175000	55	61	47	107	151	95	5.85667	6.99655	1.13988	4.72612e-06	0.000167401
MD04G1069700	Note=KNOTTED-like homeobox of Arabidopsis thaliana 7	MD04G1069700	414	415	408	805	936	937	8.78018	9.91893	1.13876	2.84694e-29	2.27898e-26
MD07G1186300	Note=Chalcone-flavanone isomerase family protein	MD07G1186300	3466	3424	2729	7325	7227	6210	11.7391	12.8761	1.13701	4.55755e-31	4.25717e-28
MD06G1095300	Note=P-loop containing nucleoside triphosphate hydrolases superfamily protein	MD06G1095300	59	71	119	156	155	226	6.46611	7.59849	1.13239	2.54559e-06	9.82046e-05
MD15G1116400	Note=paramyosin-related	MD15G1116400	25	20	21	46	61	35	4.55077	5.68226	1.13149	0.00198102	0.0277683
MD10G1052800	Note=2-oxoglutarate (2OG) and Fe(II)-dependent oxygenase superfamily protein	MD10G1052800	170	178	157	437	303	344	7.48679	8.61747	1.13068	3.86304e-12	4.72117e-10
MD10G1306900	Note=S-locus lectin protein kinase family protein	MD10G1306900	39	32	54	78	86	105	5.47123	6.60096	1.12973	3.83813e-05	0.00101847
MD07G1249500	Note=HAD superfamily	MD07G1249500	60	32	25	99	77	75	5.37667	6.5064	1.12973	0.000303993	0.00597903
MD12G1176300	Note=Histone superfamily protein	MD12G1176300	42	26	25	94	58	46	5.04467	6.16689	1.12222	0.0012461	0.0191552
MD10G1011900	Note=Thioredoxin superfamily protein	MD10G1011900	38	47	53	89	123	83	5.61284	6.73392	1.12108	2.11673e-05	0.000617284
MD15G1024100	Note=dihydroflavonol 4-reductase	MD15G1024100	11726	11964	10908	26033	24172	23331	13.5817	14.6964	1.11473	2.00563e-52	9.17432e-49
MD14G1001200	Note=Arabidopsis NAC domain containing protein 87	MD14G1001200	32	48	43	109	80	72	5.4466	6.56115	1.11454	8.27636e-05	0.00197621
MD06G1077500	Note=NAD(P)-binding Rossmann-fold superfamily protein	MD06G1077500	71	49	50	128	136	97	5.91258	7.02621	1.11363	5.04823e-06	0.000177242
MD11G1296000	Note=alpha/beta-Hydrolases superfamily protein	MD11G1296000	514	406	479	1165	788	1013	8.95304	10.0657	1.11264	4.22372e-16	9.01623e-14
MD15G1055300	0	MD15G1055300	31	19	16	53	39	48	4.54747	5.6598	1.11233	0.00272574	0.0355801
MD07G1201600	Note=Eukaryotic aspartyl protease family protein	MD07G1201600	408	287	308	793	603	731	8.47285	9.58493	1.11209	5.2437e-15	1.01147e-12
MD05G1215700	0	MD05G1215700	29	30	35	84	45	70	5.05777	6.16873	1.11097	0.000564426	0.0100629
MD15G1156200	Note=cysteine-rich RLK (RECEPTOR-like protein kinase) 16	MD15G1156200	35	21	31	76	59	49	4.94581	6.05575	1.10995	0.000756249	0.0129216
MD06G1117900	Note=Protein of unknown function	MD06G1117900	33	23	30	66	59	57	4.92855	6.03716	1.10861	0.000405483	0.00766445
MD17G1061100	Note=plastid transcription factor 1	MD17G1061100	36	63	81	101	141	140	5.99359	7.10207	1.10848	2.33475e-05	0.000669281
MD14G1235300	Note=Protein of unknown function (DUF1295)	MD14G1235300	243	246	346	555	645	568	8.20738	9.31493	1.10755	1.59487e-15	3.21181e-13
MD02G1244000	Note=Pyruvate kinase family protein	MD02G1244000	640	567	586	1356	1293	1135	9.30964	10.4144	1.10477	5.03556e-27	3.35914e-24
MD02G1149000	Note=Cytochrome P450 superfamily protein	MD02G1149000	152	176	317	437	455	469	7.83396	8.93672	1.10277	0.00066872	0.0116246
MD11G1095300	Note=rubisco activase	MD11G1095300	2875	3206	4343	7081	8295	6594	11.8483	12.9497	1.10143	1.25805e-07	6.71377e-06
MD15G1303500	Note=xyloglucan endotransglucosylase/hydrolase 6	MD15G1303500	8490	6739	6905	20195	13189	12858	12.9334	14.0276	1.09428	3.83916e-05	0.00101847
MD09G1231700	Note=uridylyltransferase-related	MD09G1231700	269	335	335	612	729	628	8.3743	9.46758	1.09328	6.06411e-19	1.84926e-16
MD01G1073000	Note=Fatty acid/sphingolipid desaturase	MD01G1073000	137	98	65	248	155	224	6.7281	7.81984	1.09173	4.13847e-06	0.000149227
MD17G1261500	Note=Homeodomain-like superfamily protein	MD17G1261500	205	224	236	423	480	487	7.87547	8.96376	1.08829	1.16803e-17	2.99201e-15
MD06G1006500	Note=glyceraldehyde-3-phosphate dehydrogenase B subunit	MD06G1006500	223	288	326	581	663	501	8.2072	9.29332	1.08612	1.04257e-13	1.66915e-11
MD11G1079500	Note=phosphate transporter 4	MD11G1079500	46	58	59	102	110	126	5.84484	6.9214	1.07656	4.19343e-06	0.000151039
MD01G1226600	Note=homeobox 7	MD01G1226600	29	25	28	53	48	69	4.85354	5.93003	1.07649	0.000893958	0.01473
MD14G1070200	Note=seed imbibition 2	MD14G1070200	141	78	107	259	196	219	6.84497	7.92101	1.07604	1.52293e-07	7.98104e-06
MD06G1141800	Note=HCP-like superfamily protein with MYND-type zinc finger	MD06G1141800	67	47	63	131	131	104	5.96382	7.03911	1.07529	4.2461e-06	0.000152764
MD07G1222100	Note=CRINKLY4 related 3	MD07G1222100	86	47	34	155	78	111	5.87984	6.95323	1.07339	0.00059488	0.0105238
MD10G1045900	Note=sucrose-proton symporter 2	MD10G1045900	177	137	147	362	253	331	7.34303	8.40785	1.06482	4.70156e-10	4.05779e-08
MD09G1141200	Note=UDP-Glycosyltransferase superfamily protein	MD09G1141200	26	28	23	52	57	49	4.7608	5.82354	1.06274	0.00120547	0.0186519
MD06G1084400	Note=basic helix-loop-helix (bHLH) DNA-binding superfamily protein	MD06G1084400	33	53	42	66	124	73	5.49354	6.5554	1.06186	0.000401392	0.00760957
MD07G1230600	Note=Major facilitator superfamily protein	MD07G1230600	2232	2073	1515	4495	3668	3734	11.0002	12.0598	1.05957	8.25044e-08	4.53916e-06
MD14G1217700	0	MD14G1217700	488	518	720	1194	1094	1244	9.24634	10.3054	1.0591	3.39548e-17	8.29948e-15
MD03G1152000	Note=Polynucleotidyl transferase	MD03G1152000	49	45	37	124	64	79	5.52744	6.5857	1.05826	0.000340846	0.00660248
MD02G1273700	Note=Protein kinase superfamily protein	MD02G1273700	63	68	83	155	166	115	6.23402	7.28791	1.05389	2.06146e-06	8.09913e-05
MD12G1057600	Note=fatty acid desaturase 2	MD12G1057600	3481	3121	3621	7432	6274	7122	11.8117	12.8654	1.05371	9.14121e-35	1.12578e-31
MD03G1057400	Note=WRKY DNA-binding protein 33	MD03G1057400	23	37	38	86	53	60	5.10751	6.15895	1.05144	0.00112665	0.01771
MD02G1132200	Note=flavanone 3-hydroxylase	MD02G1132200	3307	3576	3086	7311	6867	6052	11.7747	12.8231	1.04837	3.53195e-32	3.64816e-29
MD06G1201700	Note=Cytochrome P450 superfamily protein	MD06G1201700	5930	5491	5277	11784	11358	10726	12.5185	13.5655	1.04698	1.2726e-45	3.70443e-42
MD08G1179400	Note=Phosphoglycerate mutase family protein	MD08G1179400	161	104	131	304	237	259	7.11976	8.16217	1.0424	8.44127e-09	5.6903e-07
MD10G1312900	Note=cysteine-rich RLK (RECEPTOR-like protein kinase) 25	MD10G1312900	33	32	55	95	81	66	5.39723	6.43778	1.04054	0.000417391	0.00782945
MD07G1139300	Note=disease resistance family protein / LRR family protein	MD07G1139300	371	319	239	759	572	540	8.3496	9.38895	1.03934	9.86155e-11	9.59777e-09
MD10G1283900	Note=HXXXD-type acyl-transferase family protein	MD10G1283900	49	48	37	107	90	73	5.55653	6.59569	1.03916	0.000111696	0.00254591
MD16G1179400	Note=pyruvate orthophosphate dikinase	MD16G1179400	320	395	637	802	940	989	8.8903	9.92862	1.03832	0.000593687	0.0105085
MD02G1317900	Note=O-fucosyltransferase family protein	MD02G1317900	139	96	80	281	182	169	6.78879	7.82433	1.03554	7.76141e-06	0.000255943
MD11G1159200	Note=pleiotropic drug resistance 6	MD11G1159200	768	742	629	1561	1302	1437	9.55181	10.5863	1.03449	8.45666e-23	3.56293e-20
MD04G1003000	Note=Chalcone and stilbene synthase family protein	MD04G1003000	14999	15053	13629	29408	29373	28942	13.9033	14.9352	1.03194	4.4886e-56	2.39542e-52
MD06G1071100	Note=KNOTTED-like homeobox of Arabidopsis thaliana 7	MD06G1071100	166	164	215	346	347	402	7.57837	8.60999	1.03162	3.23666e-12	4.02174e-10
MD17G1003500	Note=glyceraldehyde 3-phosphate dehydrogenase A subunit 2	MD17G1003500	654	722	953	1543	1658	1463	9.67324	10.7011	1.02788	2.6155e-18	7.21968e-16
MD06G1010300	Note=Protein of unknown function (DUF833)	MD06G1010300	157	189	192	380	391	305	7.55937	8.5863	1.02693	1.88842e-11	2.05671e-09
MD16G1191300	Note=PLAT/LH2 domain-containing lipoxygenase family protein	MD16G1191300	296	285	296	621	567	564	8.26393	9.28902	1.02509	9.4425e-19	2.77384e-16
MD14G1031200	Note=Transducin/WD40 repeat-like superfamily protein	MD14G1031200	134	164	136	265	327	276	7.24884	8.27365	1.0248	1.05155e-10	1.02032e-08
MD01G1044100	Note=serine transhydroxymethyltransferase 1	MD01G1044100	2177	2368	2645	4624	5298	4443	11.2989	12.323	1.02411	1.95656e-30	1.74025e-27
MD13G1219000	Note=Protein of unknown function (DUF810)	MD13G1219000	34	20	40	77	55	55	5.04165	6.06316	1.02151	0.00194955	0.0273912
MD10G1176300	Note=Leucine-rich repeat transmembrane protein kinase family protein	MD10G1176300	175	202	191	336	378	419	7.6361	8.65644	1.02034	2.708e-13	4.0709e-11
MD08G1171900	Note=MEI2 C-terminal RRM only like 1	MD08G1171900	32	41	30	63	95	47	5.17289	6.19133	1.01844	0.0016392	0.0238037
MD03G1109500	Note=Protein of unknown function	MD03G1109500	61	47	42	114	91	93	5.71538	6.73347	1.01809	5.96628e-05	0.00149017
MD00G1172900	Note=NB-ARC domain-containing disease resistance protein	MD00G1172900	40	46	18	89	70	47	5.1873	6.20347	1.01617	0.00369144	0.0446206
MD16G1073600	Note=phytochrome kinase substrate 1	MD16G1073600	101	115	139	239	219	247	6.95746	7.97321	1.01574	3.69093e-09	2.65581e-07
MD12G1203600	Note=chloroplast RNA binding	MD12G1203600	78	65	81	155	153	136	6.29287	7.30657	1.0137	7.11048e-07	3.19922e-05
MD16G1225200	Note=proton gradient regulation 5	MD16G1225200	30	43	54	84	89	78	5.47338	6.48226	1.00887	0.000261927	0.00528668
MD00G1166500	Note=CRINKLY4 related 3	MD00G1166500	79	49	28	133	79	95	5.7701	6.77685	1.00675	0.00131322	0.0199191
MD15G1364700	Note=Phosphoglycerate mutase family protein	MD15G1364700	95	86	75	185	144	174	6.48363	7.48501	1.00138	5.06431e-07	2.38469e-05
MD06G1177100	Note=ARM repeat superfamily protein	MD06G1177100	24	25	30	60	48	47	4.78745	5.78766	1.0002	0.00267285	0.035109
MD02G1285400	Note=Phosphatidylinositol-4-phosphate 5-kinase family protein	MD02G1285400	44	49	40	89	89	83	5.53842	6.53714	0.998713	9.66018e-05	0.00224591
MD05G1056900	Note=MATE efflux family protein	MD05G1056900	27	32	27	44	68	57	4.90855	5.90637	0.997814	0.00204478	0.0284421
MD15G1021500	Note=cytokinin oxidase 5	MD15G1021500	96	91	125	183	155	274	6.76743	7.76316	0.995734	4.10694e-06	0.000148257
MD07G1040200	Note=Amidohydrolase family	MD07G1040200	48	43	38	84	101	67	5.49322	6.48554	0.992326	0.000278068	0.00556136
MD05G1103600	Note=serine carboxypeptidase-like 18	MD05G1103600	249	200	164	454	367	372	7.7412	8.72976	0.988562	7.47148e-10	6.08745e-08
MD11G1116300	Note=exocyst subunit exo70 family protein H7	MD11G1116300	102	124	123	257	193	228	6.92819	7.9137	0.985505	4.04996e-08	2.34927e-06
MD15G1333200	Note=Protein of unknown function	MD15G1333200	40	34	73	91	95	99	5.67921	6.65983	0.980617	0.000461549	0.00854266
MD10G1146200	Note=Cytochrome b561/ferric reductase transmembrane with DOMON related domain	MD10G1146200	98	77	52	179	133	127	6.30696	7.2875	0.980538	4.69843e-05	0.00121718
MD14G1109700	Note=Phosphoglycerate mutase family protein	MD14G1109700	70	67	100	132	187	140	6.36787	7.34594	0.978072	9.91677e-06	0.000316901
MD03G1086300	Note=rubisco activase	MD03G1086300	192	207	271	483	456	352	7.86706	8.84137	0.974318	1.22833e-09	9.66363e-08
MD12G1125900	Note=related to AP2.7	MD12G1125900	80	71	80	157	142	146	6.33049	7.30297	0.972484	1.12611e-06	4.78859e-05
MD11G1183200	Note=F-box family protein	MD11G1183200	234	164	231	446	345	420	7.77544	8.74785	0.972415	7.45568e-10	6.08745e-08
MD07G1206700	Note=subtilase family protein	MD07G1206700	1364	1549	1527	2998	2996	2547	10.5947	11.5655	0.970763	2.49564e-26	1.59821e-23
MD02G1219700	Note=cyclin p4	MD02G1219700	44	28	33	65	57	80	5.19197	6.16107	0.969102	0.00133066	0.0201401
MD04G1066000	Note=PAS domain-containing protein tyrosine kinase family protein	MD04G1066000	81	80	76	174	133	148	6.36714	7.33572	0.968575	2.17713e-06	8.51181e-05
MD03G1006300	Note=acyl-activating enzyme 18	MD03G1006300	251	254	234	500	450	469	8.00745	8.97521	0.967759	7.15291e-15	1.32391e-12
MD16G1164700	Note=TOXICOS EN LEVADURA 2	MD16G1164700	121	99	105	282	179	161	6.82268	7.79041	0.967729	8.42519e-06	0.000276125
MD04G1144100	Note=SOUL heme-binding family protein	MD04G1144100	184	161	151	367	280	302	7.43176	8.39583	0.964069	1.61876e-09	1.23706e-07
MD11G1080300	Note=thiaminC	MD11G1080300	84	100	125	193	161	238	6.74841	7.71149	0.963079	1.85169e-06	7.40214e-05
MD08G1058900	Note=HXXXD-type acyl-transferase family protein	MD08G1058900	1230	1320	826	2364	2336	1748	10.1981	11.1594	0.96133	7.54197e-05	0.00182673
MD14G1159600	Note=Leucine-rich repeat protein kinase family protein	MD14G1159600	64	63	53	110	122	112	5.96839	6.92816	0.959771	1.88131e-05	0.000558292
MD06G1217200	Note=myb domain protein 116	MD06G1217200	1533	1466	1482	3127	2566	2841	10.6057	11.5625	0.956767	8.32524e-27	5.44029e-24
MD10G1038100	Note=Protein of unknown function	MD10G1038100	436	371	454	831	754	817	8.77625	9.73233	0.95608	3.91473e-18	1.03595e-15
MD17G1098300	Note=SKU5 similar 5	MD17G1098300	365	285	304	676	534	603	8.37352	9.32739	0.95387	5.82821e-13	8.07876e-11
MD07G1290500	Note=NADH-dependent glutamate synthase 1	MD07G1290500	490	526	325	1049	826	660	8.86412	9.81282	0.948699	0.00098645	0.0159687
MD07G1206200	Note=subtilase family protein	MD07G1206200	602	644	656	1271	1267	1064	9.36812	10.3164	0.948245	1.99744e-20	7.18631e-18
MD17G1117600	Note=nudix hydrolase homolog 2	MD17G1117600	55	53	65	94	110	124	5.90864	6.85552	0.946885	4.97242e-05	0.0012717
MD11G1035000	Note=oligopeptide transporter 5	MD11G1035000	261	198	133	413	379	325	7.6836	8.62727	0.943674	4.95939e-07	2.34564e-05
MD09G1037700	Note=breast basic conserved 1	MD09G1037700	56	41	32	102	81	60	5.4858	6.42905	0.943248	0.0015649	0.0228491
MD03G1188200	Note=multidrug resistance-associated protein 3	MD03G1188200	69	56	42	118	81	116	5.85779	6.80038	0.942587	0.000272406	0.00546177
MD17G1009900	Note=Esterase/lipase/thioesterase family protein	MD17G1009900	597	568	592	1157	1022	1133	9.25251	10.1936	0.941047	1.11172e-22	4.62303e-20
MD01G1170000	Note=Protein of unknown function	MD01G1170000	674	507	364	1179	782	941	9.0666	10.0054	0.938806	0.00323434	0.0403128
MD15G1307200	Note=serine transhydroxymethyltransferase 1	MD15G1307200	525	527	563	1005	1112	916	9.12998	10.0652	0.935258	9.63066e-20	3.21223e-17
MD09G1146100	Note=NAD(P)-linked oxidoreductase superfamily protein	MD09G1146100	40	73	66	113	118	105	5.95663	6.89104	0.934407	0.000151296	0.00332956
MD08G1195400	Note=uncoupling protein 5	MD08G1195400	326	297	236	653	519	436	8.21929	9.15319	0.933902	4.02736e-09	2.88492e-07
MD04G1228600	Note=Protein of unknown function	MD04G1228600	50	53	67	109	138	71	5.88145	6.81199	0.930541	0.000558977	0.00999355
MD11G1232500	Note=S-locus lectin protein kinase family protein	MD11G1232500	75	79	78	159	119	156	6.33014	7.2605	0.930361	8.56658e-06	0.000279615
MD07G1296200	Note=P-loop containing nucleoside triphosphate hydrolases superfamily protein	MD07G1296200	81	81	74	163	137	141	6.35472	7.28385	0.92913	4.2691e-06	0.000153419
MD14G1206500	Note=Flavin-binding monooxygenase family protein	MD14G1206500	207	237	313	507	474	433	8.03584	8.9644	0.928562	4.68521e-10	4.05779e-08
MD02G1157500	Note=Protein of unknown function	MD02G1157500	114	76	68	213	127	140	6.48295	7.40924	0.926292	0.000151818	0.00333417
MD12G1193800	Note=Protein of unknown function	MD12G1193800	503	344	392	922	582	804	8.74617	9.67244	0.926271	5.93298e-09	4.11199e-07
MD03G1102100	Note=Chloroplast-targeted copper chaperone protein	MD03G1102100	188	151	193	370	315	306	7.5265	8.45162	0.925115	1.91651e-09	1.45418e-07
MD14G1102200	Note=AMP-dependent synthetase and ligase family protein	MD14G1102200	1396	1380	1657	2858	2651	2742	10.5847	11.5076	0.922828	1.03447e-25	5.87068e-23
MD15G1091000	Note=NADP-malic enzyme 3	MD15G1091000	483	459	423	933	824	780	8.88542	9.80707	0.921657	1.32543e-16	2.94723e-14
MD03G1001100	Note=leucoanthocyanidin dioxygenase	MD03G1001100	1255	1809	1414	2756	3358	2216	10.5994	11.521	0.921605	0.000110307	0.00252107
MD07G1144900	Note=arabinogalactan protein 16	MD07G1144900	91	74	71	133	130	176	6.35256	7.27231	0.919746	1.41307e-05	0.000437163
MD14G1155800	Note=HXXXD-type acyl-transferase family protein	MD14G1155800	60	58	67	130	95	118	6.00169	6.91976	0.91807	7.43874e-05	0.0018072
MD05G1098700	Note=AMP-dependent synthetase and ligase family protein	MD05G1098700	93	104	147	240	186	208	6.89517	7.80493	0.909764	3.55902e-06	0.000131139
MD03G1002600	Note=Subtilisin-like serine endopeptidase family protein	MD03G1002600	77	79	102	144	175	157	6.47947	7.38788	0.908411	5.09173e-06	0.000178573
MD11G1151200	Note=beta glucosidase 11	MD11G1151200	306	242	328	570	493	549	8.24295	9.14956	0.906605	8.09964e-12	9.43092e-10
MD13G1032100	Note=MATE efflux family protein	MD13G1032100	207	168	198	347	351	356	7.63027	8.53528	0.905011	6.92438e-11	6.86435e-09
MD13G1025500	Note=proline-rich family protein	MD13G1025500	123	83	87	203	151	184	6.66277	7.56702	0.904248	1.05774e-05	0.000335335
MD00G1005600	Note=GroES-like zinc-binding alcohol dehydrogenase family protein	MD00G1005600	61	66	62	124	117	106	6.03031	6.93363	0.903322	4.71188e-05	0.00121771
MD03G1066000	Note=glutamine-dependent asparagine synthase 1	MD03G1066000	15271	16798	14828	29233	31820	24882	13.9846	14.8848	0.900284	5.30757e-24	2.53655e-21
MD04G1078900	Note=photolyase 1	MD04G1078900	73	60	67	117	139	110	6.1106	7.00808	0.897478	4.70502e-05	0.00121771
MD15G1212000	Note=Protein phosphatase 2C family protein	MD15G1212000	47	62	74	117	89	128	5.98214	6.87623	0.894086	0.000285727	0.00567907
MD09G1126700	Note=5'-AMP-activated protein kinase beta-2 subunit protein	MD09G1126700	135	169	180	253	341	290	7.38485	8.27795	0.893099	4.33074e-08	2.50307e-06
MD04G1225000	Note=AUX/IAA transcriptional regulator family protein	MD04G1225000	1474	1649	1931	3231	2933	3044	10.7693	11.6614	0.892191	1.88379e-20	6.85443e-18
MD12G1181000	Note=WRKY DNA-binding protein 33	MD12G1181000	111	166	129	286	231	221	7.13166	8.02178	0.890114	1.28356e-06	5.37055e-05
MD11G1021300	Note=receptor-like protein kinase 1	MD11G1021300	166	105	150	289	220	256	7.18332	8.07274	0.889423	1.43436e-06	5.87316e-05
MD08G1178000	Note=acetyl-CoA carboxylase 1	MD08G1178000	2814	2743	2443	5091	4877	4579	11.4315	12.3209	0.889419	5.30392e-28	3.94957e-25
MD09G1037400	Note=TRICHOME BIREFRINGENCE-LIKE 22	MD09G1037400	97	80	78	192	101	170	6.46033	7.34964	0.889311	0.000181664	0.00389089
MD04G1171600	Note=SOS3-interacting protein 1	MD04G1171600	737	717	765	1314	1298	1422	9.58102	10.4688	0.887739	9.34982e-25	4.82873e-22
MD09G1038800	Note=Xanthine/uracil permease family protein	MD09G1038800	203	198	168	384	327	322	7.61801	8.50573	0.887728	1.93801e-09	1.46703e-07
MD07G1302200	Note=Major facilitator superfamily protein	MD07G1302200	256	229	250	467	432	434	7.98674	8.87216	0.885423	1.96063e-12	2.55201e-10
MD05G1120700	Note=Calcium-dependent lipid-binding (CaLB domain) family protein	MD05G1120700	243	207	263	451	377	464	7.94254	8.82655	0.884006	2.28599e-10	2.09136e-08
MD12G1256500	Note=Malectin/receptor-like protein kinase family protein	MD12G1256500	80	97	116	177	197	157	6.65965	7.54356	0.883912	6.49482e-06	0.000219835
MD04G1105200	Note=related to AP2.7	MD04G1105200	34	31	31	56	62	56	5.04966	5.93316	0.883496	0.00355002	0.0433681
MD13G1237300	Note=xyloglucan endotransglycosylase 6	MD13G1237300	285	399	220	570	461	604	8.28492	9.16571	0.88079	2.16157e-07	1.09697e-05
MD12G1044400	Note=calmodulin-domain protein kinase cdpk isoform 2	MD12G1044400	86	85	78	191	142	116	6.425	7.30535	0.880351	7.8083e-05	0.00188128
MD10G1006500	Note=Disease resistance protein (TIR-NBS-LRR class) family	MD10G1006500	61	43	35	95	77	79	5.58354	6.46375	0.880205	0.00141456	0.0211851
MD03G1131000	Note=magnesium (Mg) transporter 10	MD03G1131000	74	75	91	147	137	149	6.37076	7.24809	0.877332	1.28662e-05	0.000401146
MD07G1141200	Note=disease resistance family protein / LRR family protein	MD07G1141200	67	56	47	126	93	87	5.87383	6.75081	0.876984	0.000557272	0.0099742
MD12G1216300	Note=soybean gene regulated by cold-2	MD12G1216300	94	93	58	202	129	109	6.40112	7.27719	0.876066	0.000627975	0.0110221
MD13G1096000	Note=cysteine-rich RLK (RECEPTOR-like protein kinase) 2	MD13G1096000	341	242	334	638	470	542	8.30437	9.18016	0.875787	5.19711e-09	3.62552e-07
MD15G1205100	Note=ACC oxidase 1	MD15G1205100	306	239	240	529	412	472	8.08025	8.9558	0.875549	9.02126e-10	7.25781e-08
MD10G1278300	Note=CBL-interacting protein kinase 12	MD10G1278300	418	392	485	707	760	865	8.8017	9.67477	0.87307	1.69413e-14	2.96427e-12
MD13G1017200	Note=transmembrane kinase 1	MD13G1017200	290	231	185	454	371	437	7.92564	8.79044	0.864805	3.68322e-08	2.15606e-06
MD06G1008600	Note=catalase 2	MD06G1008600	1102	844	933	1754	1239	2141	9.95253	10.8127	0.860214	0.000416568	0.00782318
MD04G1144500	Note=O-fucosyltransferase family protein	MD04G1144500	301	221	162	487	333	397	7.87935	8.73938	0.860032	5.33999e-06	0.000186463
MD13G1242200	Note=ENTH/ANTH/VHS superfamily protein	MD13G1242200	89	84	97	166	147	168	6.53807	7.39731	0.859239	6.6904e-06	0.000225977
MD14G1116200	Note=aluminum-activated malate transporter 9	MD14G1116200	47	63	88	93	141	119	6.08984	6.94725	0.857408	0.000697241	0.0120549
MD09G1246400	Note=Concanavalin A-like lectin protein kinase family protein	MD09G1246400	77	71	88	158	144	117	6.34371	7.1997	0.855986	5.8474e-05	0.00146858
MD00G1136300	Note=glutathione S-transferase tau 7	MD00G1136300	180	153	135	295	281	255	7.33117	8.18634	0.855169	8.67657e-08	4.74102e-06
MD10G1319000	Note=Ubiquitin-like superfamily protein	MD10G1319000	31	38	62	75	70	87	5.49305	6.3429	0.849842	0.00364522	0.0441953
MD00G1040000	Note=fructose-bisphosphate aldolase 2	MD00G1040000	793	876	1235	1670	1863	1595	9.96303	10.8092	0.846215	3.64146e-11	3.82293e-09
MD13G1081800	Note=Protein kinase superfamily protein	MD13G1081800	51	72	52	99	91	119	5.91047	6.75555	0.84508	0.000530368	0.00960541
MD04G1033300	Note=RmlC-like cupins superfamily protein	MD04G1033300	334	227	283	576	399	511	8.18015	9.02449	0.844341	1.11271e-07	5.978e-06
MD08G1153100	Note=SPFH/Band 7/PHB domain-containing membrane-associated protein family	MD08G1153100	41	34	64	71	93	81	5.57717	6.41937	0.842197	0.00286888	0.0368704
MD03G1026600	Note=Concanavalin A-like lectin protein kinase family protein	MD03G1026600	144	124	157	265	208	275	7.19006	8.0321	0.842047	8.1654e-07	3.60133e-05
MD03G1022800	Note=Cyclin family protein	MD03G1022800	40	38	37	82	58	62	5.30478	6.14596	0.841187	0.00383202	0.045905
MD13G1168000	Note=ARM repeat superfamily protein	MD13G1168000	58	56	35	95	84	83	5.67818	6.51929	0.841108	0.0015115	0.0222667
MD17G1033400	Note=NAD(P)-binding Rossmann-fold superfamily protein	MD17G1033400	1239	1284	1174	2058	2304	2145	10.3107	11.1515	0.840786	3.77129e-26	2.36778e-23
MD07G1291000	Note=highly ABA-induced PP2C gene 2	MD07G1291000	119	55	116	205	139	165	6.63832	7.47906	0.84074	0.000664919	0.0115773
MD13G1092800	Note=similar to RCD one 2	MD13G1092800	168	148	143	302	213	288	7.30019	8.1344	0.834207	1.11964e-06	4.7674e-05
MD13G1092200	Note=Oxidoreductase	MD13G1092200	58	71	98	110	165	123	6.2838	7.11781	0.834017	0.000444246	0.00827021
MD13G1082000	Note=Glutathione S-transferase family protein	MD13G1082000	81	69	58	126	111	127	6.15809	6.9916	0.833509	0.000161074	0.00351574
MD12G1086800	Note=isopentenyl diphosphate isomerase 1	MD12G1086800	194	189	153	318	281	339	7.52366	8.35681	0.833147	3.93924e-08	2.29335e-06
MD03G1065600	Note=Protein phosphatase 2C family protein	MD03G1065600	35	68	47	99	83	80	5.68685	6.51879	0.831943	0.0026346	0.0347446
MD11G1144600	Note=histone H2A 12	MD11G1144600	87	35	103	132	118	143	6.27037	7.10122	0.830841	0.00283421	0.0366023
MD09G1175400	Note=GDSL lipase 1	MD09G1175400	490	524	642	850	974	1062	9.14968	9.97509	0.82541	7.44167e-13	1.02267e-10
MD13G1021200	Note=Protein kinase superfamily protein	MD13G1021200	39	43	55	84	75	79	5.55429	6.37761	0.823313	0.00194085	0.0272929
MD07G1139900	Note=C2 calcium/lipid-binding plant phosphoribosyltransferase family protein	MD07G1139900	213	179	180	384	325	281	7.61579	8.43556	0.819767	2.16517e-07	1.09697e-05
MD02G1023200	Note=Bifunctional inhibitor/lipid-transfer protein/seed storage 2S albumin superfamily protein	MD02G1023200	59	47	39	97	65	88	5.63505	6.44857	0.813522	0.0030288	0.0383177
MD07G1294700	Note=Tetratricopeptide repeat (TPR)-like superfamily protein	MD07G1294700	107	110	159	211	227	209	7.00857	7.81735	0.808781	8.82858e-06	0.000285835
MD14G1169800	0	MD14G1169800	132	142	111	229	241	192	7.04306	7.85153	0.80847	3.58643e-06	0.000131694
MD10G1294700	Note=2-oxoglutarate (2OG) and Fe(II)-dependent oxygenase superfamily protein	MD10G1294700	315	420	302	600	651	532	8.47247	9.28042	0.807947	3.51343e-09	2.5395e-07
MD12G1222200	Note=Heavy metal transport/detoxification superfamily protein	MD12G1222200	1460	1568	1367	2905	2556	2079	10.5557	11.363	0.807333	5.08589e-13	7.23779e-11
MD10G1259500	Note=TEOSINTE BRANCHED 1	MD10G1259500	690	834	897	1373	1327	1456	9.69502	10.5002	0.805176	2.03659e-15	4.07573e-13
MD12G1215200	Note=Heat shock protein 70 (Hsp 70) family protein	MD12G1215200	68	61	43	106	89	100	5.88014	6.68508	0.80494	0.00117479	0.0183049
MD16G1043000	Note=B-box type zinc finger protein with CCT domain	MD16G1043000	850	981	1123	1603	1892	1575	9.98196	10.7866	0.804657	4.61552e-14	7.69734e-12
MD12G1241700	Note=AUX/IAA transcriptional regulator family protein	MD12G1241700	520	512	705	1044	847	1087	9.21576	10.02	0.804233	6.15571e-10	5.15984e-08
MD04G1246200	Note=thioredoxin F2	MD04G1246200	138	204	178	237	359	296	7.47537	8.27694	0.801571	5.86086e-06	0.000201573
MD15G1427000	Note=disease resistance family protein / LRR family protein	MD15G1427000	209	183	160	376	293	272	7.5616	8.35988	0.798278	1.64327e-06	6.63526e-05
MD03G1143600	Note=bZIP transcription factor family protein	MD03G1143600	45	40	60	71	77	100	5.63199	6.43011	0.798125	0.0030852	0.0389083
MD17G1051200	Note=mini zinc finger 2	MD17G1051200	416	365	301	653	609	584	8.53219	9.32968	0.79749	3.84619e-10	3.38338e-08
MD07G1233400	Note=Chalcone-flavanone isomerase family protein	MD07G1233400	3007	3148	2867	4970	5606	4829	11.5918	12.3892	0.797418	8.39663e-25	4.40754e-22
MD16G1092800	Note=Oxidoreductase	MD16G1092800	326	367	382	592	697	543	8.52236	9.31715	0.794795	1.36786e-10	1.29201e-08
MD06G1060000	Note=Eukaryotic aspartyl protease family protein	MD06G1060000	465	420	457	756	769	761	8.84226	9.63649	0.794238	2.73328e-15	5.40244e-13
MD13G1083700	Note=Leucine-rich repeat protein kinase family protein	MD13G1083700	244	251	232	409	444	383	7.95767	8.74919	0.791526	7.16936e-10	5.91657e-08
MD01G1235500	Note=Major facilitator superfamily protein	MD01G1235500	1302	1279	1133	2218	1996	2093	10.3105	11.1011	0.790619	1.73688e-19	5.50643e-17
MD13G1181700	Note=alpha/beta-Hydrolases superfamily protein	MD13G1181700	842	1357	1434	1891	2120	2166	10.2786	11.0687	0.790107	0.000917539	0.0150587
MD08G1075600	Note=branched-chain amino acid transaminase 2	MD08G1075600	62	68	68	113	103	120	6.08081	6.8695	0.788688	0.000347518	0.00670738
MD15G1354500	Note=camphor resistance CrcB family protein	MD15G1354500	83	88	91	162	143	139	6.48506	7.27307	0.788011	5.94529e-05	0.00148725
MD03G1282700	Note=glutathione S-transferase phi 8	MD03G1282700	258	304	415	501	601	556	8.38329	9.17094	0.787656	1.02855e-07	5.56318e-06
MD10G1101200	Note=UDP-Glycosyltransferase superfamily protein	MD10G1101200	5082	5291	5014	9500	8202	8334	12.3605	13.1468	0.78622	3.16489e-23	1.4075e-20
MD12G1260300	Note=photosystem I subunit l	MD12G1260300	175	165	202	294	336	288	7.53304	8.3188	0.785765	1.08461e-07	5.84667e-06
MD14G1202700	Note=NDH dependent flow 6	MD14G1202700	36	50	57	77	94	71	5.61074	6.39525	0.784514	0.00386263	0.0461864
MD14G1170900	Note=RAB GTPase homolog E1B	MD14G1170900	122	151	160	240	289	202	7.20877	7.9903	0.781532	1.08838e-05	0.000343349
MD09G1150700	Note=WRKY DNA-binding protein 28	MD09G1150700	44	56	62	73	97	104	5.78976	6.5711	0.781332	0.00216182	0.0295565
MD06G1172800	Note=Glucose-6-phosphate/phosphate translocator-related	MD06G1172800	131	166	126	248	212	254	7.1752	7.9565	0.781299	4.03136e-06	0.000146023
MD15G1136900	Note=aldehyde dehydrogenase 3I1	MD15G1136900	75	97	63	108	162	127	6.32664	7.1066	0.779955	0.000657171	0.0114674
MD04G1071000	Note=PGR5-LIKE A	MD04G1071000	699	809	1006	1284	1638	1320	9.74585	10.5254	0.779541	2.47621e-10	2.22719e-08
MD14G1219000	Note=calcium sensing receptor	MD14G1219000	295	311	336	492	637	459	8.32959	9.10827	0.778685	9.85732e-09	6.54837e-07
MD15G1402400	Note=12-oxophytodienoate reductase 2	MD15G1402400	106	103	108	194	201	137	6.75816	7.53263	0.774474	8.2247e-05	0.0019668
MD15G1064100	Note=FAD/NAD(P)-binding oxidoreductase family protein	MD15G1064100	620	504	504	1037	852	839	9.11828	9.89112	0.772843	1.56173e-10	1.47078e-08
MD13G1130900	Note=Protein of unknown function	MD13G1130900	138	150	161	228	294	232	7.25972	8.03245	0.772733	2.26388e-06	8.79725e-05
MD09G1168900	Note=Major facilitator superfamily protein	MD09G1168900	368	289	354	602	548	543	8.43059	9.20133	0.770736	4.93717e-10	4.21993e-08
MD04G1210600	Note=Protein of unknown function (DUF3049)	MD04G1210600	81	105	58	163	152	93	6.3805	7.15113	0.770637	0.00256081	0.0339532
MD10G1290400	Note=ethylene responsive element binding factor 4	MD10G1290400	45	59	92	131	100	96	6.06362	6.83082	0.767195	0.00388033	0.0463439
MD01G1083500	Note=Protein of unknown function (DUF688)	MD01G1083500	67	74	62	113	94	132	6.11369	6.87886	0.765169	0.000793405	0.0134204
MD01G1110700	Note=serine carboxypeptidase-like 27	MD01G1110700	620	634	493	1102	980	827	9.21904	9.98279	0.763759	1.62958e-09	1.24236e-07
MD07G1021700	Note=Uncharacterised protein family (UPF0114)	MD07G1021700	60	53	69	82	107	115	5.95525	6.7188	0.763547	0.00143621	0.0214193
MD01G1209300	Note=Protein of unknown function (DUF3464)	MD01G1209300	52	44	67	83	88	101	5.7964	6.55987	0.763472	0.00246964	0.0328968
MD06G1121600	Note=GroES-like zinc-binding dehydrogenase family protein	MD06G1121600	816	718	835	1420	1121	1406	9.65809	10.4215	0.76339	2.16328e-12	2.78185e-10
MD01G1223200	Note=thylakoid-associated phosphatase 38	MD01G1223200	65	59	80	106	139	95	6.12021	6.88271	0.7625	0.00122107	0.0188428
MD12G1194000	Note=Auxin efflux carrier family protein	MD12G1194000	508	486	573	886	825	898	9.06159	9.82317	0.761574	1.08478e-13	1.71954e-11
MD02G1229300	0	MD02G1229300	175	152	182	278	279	290	7.43909	8.19945	0.760356	2.36608e-07	1.18936e-05
MD13G1070600	Note=cycling DOF factor 2	MD13G1070600	178	205	287	326	392	397	7.83524	8.59419	0.758947	3.07716e-06	0.000115511
MD09G1080200	Note=Methylenetetrahydrofolate reductase family protein	MD09G1080200	73	59	65	120	101	106	6.06969	6.82787	0.758183	0.000805777	0.0135795
MD14G1020100	Note=Eukaryotic protein of unknown function (DUF914)	MD14G1020100	1404	1153	1342	2268	2118	2085	10.3761	11.1339	0.757721	7.65969e-17	1.76448e-14
MD09G1175100	Note=GDSL lipase 1	MD09G1175100	132	139	241	257	297	296	7.44679	8.20279	0.756004	9.11828e-05	0.00214209
MD03G1073700	Note=Protein of unknown function	MD03G1073700	119	119	111	186	213	180	6.89419	7.65005	0.755863	1.28117e-05	0.000399836
MD09G1230800	Note=P-loop containing nucleoside triphosphate hydrolases superfamily protein	MD09G1230800	168	183	214	285	359	293	7.58891	8.34363	0.754723	7.89684e-07	3.5119e-05
MD03G1273500	Note=Ankyrin repeat family protein	MD03G1273500	110	135	203	233	230	280	7.25409	8.00879	0.754705	0.000110415	0.00252176
MD07G1130900	Note=Late embryogenesis abundant protein	MD07G1130900	924	800	959	1465	1416	1560	9.8362	10.5889	0.752731	2.83812e-16	6.18209e-14
MD15G1262600	0	MD15G1262600	142	100	105	184	179	211	6.8851	7.63645	0.75135	5.2277e-05	0.00133379
MD15G1402700	Note=12-oxophytodienoate reductase 2	MD15G1402700	556	588	629	902	988	1044	9.23837	9.98972	0.751348	7.66778e-15	1.39302e-12
MD08G1009200	Note=cinnamyl alcohol dehydrogenase 9	MD08G1009200	1574	1521	1656	2890	2593	2355	10.6604	11.4104	0.750016	4.0524e-16	8.70858e-14
MD15G1332900	Note=shikimate kinase 1	MD15G1332900	894	784	662	1356	1277	1229	9.63866	10.3882	0.749586	4.81438e-12	5.77365e-10
MD10G1047300	Note=leucine-rich repeat transmembrane protein kinase family protein	MD10G1047300	207	182	125	310	276	262	7.45219	8.20171	0.749522	2.16216e-05	0.000628243
MD11G1070500	Note=Protein phosphatase 2C family protein	MD11G1070500	100	92	99	193	164	122	6.63148	7.37948	0.747998	0.000349878	0.00674841
MD11G1066400	Note=Protein of unknown function	MD11G1066400	157	133	132	218	260	218	7.16696	7.91409	0.747132	5.50811e-06	0.000190876
MD14G1210700	Note=Cytochrome P450 superfamily protein	MD14G1210700	1141	1255	1016	1876	2035	1708	10.1823	10.9281	0.745735	2.88555e-14	4.8629e-12
MD15G1424900	Note=6-phosphogluconate dehydrogenase family protein	MD15G1424900	327	290	301	531	524	456	8.28828	9.03401	0.745733	1.35923e-09	1.05382e-07
MD17G1087200	Note=S-locus lectin protein kinase family protein	MD17G1087200	1267	1026	1009	2084	1567	1778	10.1349	10.8805	0.745589	1.33195e-10	1.26555e-08
MD15G1048600	Note=alpha/beta-Hydrolases superfamily protein	MD15G1048600	449	424	490	768	673	803	8.8583	9.60367	0.745368	1.57676e-11	1.73498e-09
MD00G1031300	Note=Pyruvate kinase family protein	MD00G1031300	315	216	190	431	325	429	7.93942	8.68322	0.743803	1.93982e-05	0.000572471
MD15G1157900	Note=Protein of unknown function (DUF1336)	MD15G1157900	78	59	76	109	100	141	6.17958	6.92079	0.74121	0.00120087	0.0186028
MD09G1082100	Note=NAD(P)-binding Rossmann-fold superfamily protein	MD09G1082100	772	847	899	1370	1511	1249	9.74317	10.4831	0.739911	6.35008e-14	1.04809e-11
MD03G1072900	0	MD03G1072900	48	68	53	95	109	73	5.84629	6.58562	0.739331	0.00416403	0.0491276
MD00G1070000	Note=F-box family protein	MD00G1070000	788	858	885	1519	1341	1281	9.75044	10.4882	0.73772	7.73827e-14	1.25776e-11
MD07G1258600	Note=NB-ARC domain-containing disease resistance protein	MD07G1258600	61	53	48	88	89	88	5.78444	6.52022	0.735778	0.00263362	0.0347446
MD06G1195600	Note=NDH dependent flow 6	MD06G1195600	99	132	166	168	288	194	7.0771	7.81155	0.734442	0.000652912	0.0114117
MD13G1200600	Note=Chlorophyll A-B binding family protein	MD13G1200600	11743	11032	12292	19495	17565	20213	13.5421	14.2759	0.733875	3.59825e-23	1.5783e-20
MD13G1141200	Note=Protein kinase superfamily protein	MD13G1141200	246	206	165	353	293	361	7.71344	8.44648	0.733043	4.56384e-06	0.000162191
MD04G1082800	0	MD04G1082800	170	196	184	300	254	344	7.54752	8.28025	0.73273	2.18264e-06	8.52293e-05
MD07G1130800	Note=Late embryogenesis abundant protein	MD07G1130800	307	287	294	493	493	462	8.23853	8.97017	0.731642	5.1259e-10	4.3421e-08
MD11G1095900	Note=Homeodomain-like superfamily protein	MD11G1095900	121	91	133	171	183	209	6.87403	7.60524	0.731207	9.00855e-05	0.00212254
MD01G1167300	Note=Chalcone-flavanone isomerase family protein	MD01G1167300	5886	6468	5743	9368	10895	9242	12.5874	13.3179	0.730484	4.32036e-20	1.50367e-17
MD08G1089300	Note=Gibberellin-regulated family protein	MD08G1089300	1543	1107	1135	2400	1742	2006	10.3296	11.0582	0.728572	0.000877631	0.0145079
MD08G1123300	Note=basic leucine zipper 9	MD08G1123300	265	248	182	411	344	374	7.88459	8.61154	0.726953	2.02195e-06	7.98311e-05
MD02G1062500	Note=Plant protein of unknown function (DUF936)	MD02G1062500	70	71	57	123	120	78	6.07318	6.79843	0.725255	0.00326504	0.0405533
MD01G1210600	Note=UDP-glucosyl transferase 88A1	MD01G1210600	133	103	150	202	210	214	7.03521	7.75832	0.723111	3.79034e-05	0.00101223
MD10G1312500	Note=cysteine-rich RLK (RECEPTOR-like protein kinase) 26	MD10G1312500	104	60	99	146	144	136	6.48161	7.20394	0.722331	0.000975411	0.0158381
MD09G1209100	Note=Protein of unknown function	MD09G1209100	476	443	580	736	923	770	8.99233	9.71356	0.721232	2.39552e-09	1.78453e-07
MD03G1170700	Note=hexokinase-like 1	MD03G1170700	316	307	351	551	543	482	8.3706	9.09158	0.720976	2.15114e-09	1.6207e-07
MD08G1032100	Note=Sec14p-like phosphatidylinositol transfer family protein	MD08G1032100	1183	1318	1043	2055	1791	1884	10.234	10.954	0.720048	3.84905e-13	5.57677e-11
MD03G1108700	Note=nitrate excretion transporter1	MD03G1108700	484	614	491	945	903	718	9.07671	9.79572	0.719012	2.09475e-08	1.29237e-06
MD15G1162800	Note=glucuronidase 3	MD15G1162800	139	137	77	239	185	145	6.90658	7.62511	0.718531	0.00191866	0.027064
MD16G1042700	Note=Ribulose bisphosphate carboxylase (small chain) family protein	MD16G1042700	200	198	349	334	444	431	7.98693	8.70508	0.718153	9.67501e-05	0.00224651
MD00G1189000	Note=Heavy metal transport/detoxification superfamily protein	MD00G1189000	182	269	183	335	449	237	7.75052	8.46414	0.713618	0.000410201	0.00773079
MD08G1037500	Note=MATE efflux family protein	MD08G1037500	69	84	70	126	129	104	6.2431	6.95664	0.713545	0.00106939	0.0170273
MD10G1013800	Note=alcohol dehydrogenase 1	MD10G1013800	147	153	182	259	262	255	7.35464	8.06757	0.71293	3.50317e-06	0.00012923
MD10G1321500	Note=ATPase	MD10G1321500	167	141	149	252	283	200	7.2778	7.99004	0.71224	3.18616e-05	0.000871973
MD10G1281100	Note=basic helix-loop-helix (bHLH) DNA-binding superfamily protein	MD10G1281100	91	90	72	139	149	119	6.42489	7.1371	0.712209	0.000603793	0.0106579
MD16G1176200	0	MD16G1176200	383	296	329	545	456	620	8.41867	9.12977	0.711098	2.03716e-07	1.04201e-05
MD03G1169200	Note=NAD(P)-binding Rossmann-fold superfamily protein	MD03G1169200	142	146	186	252	262	247	7.32996	8.03884	0.708881	8.41899e-06	0.000276125
MD09G1290100	Note=ATP binding cassette subfamily B4	MD09G1290100	283	237	167	443	314	342	7.86548	8.57216	0.706679	9.29611e-05	0.00217748
MD10G1324500	Note=WRKY family transcription factor	MD10G1324500	573	537	614	910	825	1028	9.19235	9.89829	0.705942	3.36767e-11	3.54713e-09
MD10G1298200	Note=Polyphenol oxidase	MD10G1298200	331	420	451	596	687	644	8.67207	9.37784	0.705771	9.92815e-09	6.57033e-07
MD04G1145100	Note=plant uncoupling mitochondrial protein 1	MD04G1145100	655	536	510	996	717	1008	9.17295	9.87773	0.704784	1.58512e-07	8.25295e-06
MD09G1201400	Note=profilin 5	MD09G1201400	4120	3448	3081	6263	5668	5087	11.8191	12.5233	0.704171	1.73747e-11	1.89876e-09
MD10G1304000	Note=sugar transporter 1	MD10G1304000	3171	2693	3271	5402	4109	5085	11.5977	12.3014	0.703683	1.05842e-11	1.21038e-09
MD11G1229600	Note=GRAS family transcription factor	MD11G1229600	125	113	115	170	206	189	6.90387	7.60718	0.703302	5.07199e-05	0.00129613
MD01G1154100	Note=fatty acid desaturase 8	MD01G1154100	414	407	290	686	550	537	8.55847	9.26103	0.702562	1.5694e-06	6.35298e-05
MD07G1004400	Note=O-fucosyltransferase family protein	MD07G1004400	117	107	83	209	149	131	6.70312	7.40456	0.701439	0.00136381	0.0205695
MD05G1220800	Note=Ribosomal protein S5/Elongation factor G/III/V family protein	MD05G1220800	151	100	122	219	156	220	6.98331	7.68409	0.700781	0.000416129	0.00781952
MD03G1087100	Note=zinc finger (C3HC4-type RING finger) family protein	MD03G1087100	186	169	167	379	274	176	7.46849	8.16779	0.699305	0.00104369	0.0166929
MD11G1316100	Note=Heat shock protein DnaJ with tetratricopeptide repeat	MD11G1316100	706	626	642	1068	1076	1003	9.38701	10.0861	0.699105	1.41708e-13	2.2134e-11
MD13G1005900	Note=photosystem II stability/assembly factor	MD13G1005900	75	55	89	115	127	107	6.2146	6.91296	0.698366	0.00230597	0.0311024
MD05G1294400	Note=Leucine-rich repeat transmembrane protein kinase	MD05G1294400	101	90	70	174	110	131	6.46849	7.16667	0.698184	0.00226386	0.0306896
MD02G1302400	Note=Uncharacterised protein family (UPF0114)	MD02G1302400	77	60	92	113	127	125	6.27877	6.97642	0.697649	0.00149441	0.0220784
MD04G1183100	Note=Leucine-rich repeat protein kinase family protein	MD04G1183100	871	728	840	1412	1054	1415	9.69188	10.3891	0.697192	3.4953e-09	2.53212e-07
MD02G1068200	Note=Protein of unknown function (DUF1005)	MD02G1068200	455	446	420	869	647	579	8.80733	9.50238	0.695051	7.85519e-07	3.49824e-05
MD14G1082800	Note=dicer-like 2	MD14G1082800	228	198	175	455	229	267	7.67122	8.36569	0.694471	0.000956686	0.0155929
MD12G1263200	Note=calreticulin 3	MD12G1263200	2166	2046	1993	3480	3199	3170	11.0387	11.7321	0.693412	9.85658e-19	2.81792e-16
MD06G1086200	Note=BTB/POZ domain with WD40/YVTN repeat-like protein	MD06G1086200	104	141	125	246	169	171	6.9714	7.66407	0.692673	0.000541424	0.00975599
MD13G1253300	Note=P450 reductase 2	MD13G1253300	1466	1311	1258	2220	1962	2216	10.4175	11.109	0.691439	9.58129e-15	1.7024e-12
MD17G1086300	Note=photosynthetic electron transfer C	MD17G1086300	958	919	1038	1477	1763	1384	9.94837	10.6396	0.691272	5.70868e-12	6.72029e-10
MD10G1059800	Note=SAUR-like auxin-responsive protein family	MD10G1059800	76	72	110	127	140	142	6.44992	7.1397	0.689783	0.00121485	0.0187559
MD06G1079100	Note=AMP-dependent synthetase and ligase family protein	MD06G1079100	6935	6193	9280	12486	9872	13079	12.8903	13.5782	0.687942	0.00155999	0.0228086
MD09G1038900	0	MD09G1038900	130	118	107	181	163	218	6.91032	7.59812	0.687797	0.00016199	0.00353331
MD12G1199100	Note=Low temperature and salt responsive protein family	MD12G1199100	2072	1800	2375	3150	3377	3353	11.0474	11.7341	0.686706	6.80134e-14	1.11681e-11
MD13G1165300	Note=Major facilitator superfamily protein	MD13G1165300	289	272	292	493	417	436	8.17505	8.86028	0.685224	6.30381e-08	3.55993e-06
MD07G1248600	Note=Integrase-type DNA-binding superfamily protein	MD07G1248600	273	215	262	515	331	334	7.98937	8.67383	0.684468	8.65638e-05	0.00205469
MD02G1129400	Note=Seven transmembrane MLO family protein	MD02G1129400	139	201	147	307	216	244	7.36666	8.05031	0.683649	0.0002147	0.00449034
MD17G1279900	Note=HCO3 -transporter family	MD17G1279900	1512	1372	1589	2312	2103	2638	10.565	11.2474	0.682392	2.81163e-13	4.20694e-11
MD00G1068500	Note=phosphoribulokinase	MD00G1068500	224	253	250	347	511	288	7.94388	8.62568	0.681801	9.78163e-05	0.00226634
MD09G1092400	Note=transferases	MD09G1092400	325	360	260	490	583	415	8.32233	9.0033	0.68097	4.45294e-06	0.000158602
MD17G1085500	Note=photosystem II reaction center PSB29 protein	MD17G1085500	551	497	635	810	959	878	9.15425	9.83246	0.678211	5.02763e-10	4.28151e-08
MD16G1174700	Note=Uncharacterised protein family (UPF0497)	MD16G1174700	2223	2368	2694	3801	3705	3937	11.2682	11.9455	0.677248	9.85535e-17	2.23807e-14
MD04G1191000	Note=chloroplast RNA binding	MD04G1191000	84	92	119	158	171	134	6.64213	7.31889	0.676764	0.000835597	0.013979
MD07G1064400	Note=alpha/beta-Hydrolases superfamily protein	MD07G1064400	547	390	458	754	716	719	8.88339	9.5599	0.676515	2.24447e-08	1.37678e-06
MD03G1040100	Note=seed imbibition 1	MD03G1040100	365	266	253	523	378	484	8.22528	8.9007	0.675413	1.91237e-05	0.000566367
MD06G1028700	Note=chlorsulfuron/imidazolinone resistant 1	MD06G1028700	657	736	797	1170	1144	1120	9.53407	10.2092	0.67517	2.45294e-12	3.11679e-10
MD10G1210500	Note=Phosphoglycerate kinase family protein	MD10G1210500	1698	1654	1765	2550	2912	2561	10.7582	11.4324	0.674214	1.27065e-17	3.22907e-15
MD09G1072800	Note=COBRA-like extracellular glycosyl-phosphatidyl inositol-anchored protein family	MD09G1072800	251	202	194	362	292	359	7.7748	8.44824	0.673447	8.54106e-06	0.000279066
MD15G1084100	Note=BRI1 kinase inhibitor 1	MD15G1084100	211	259	167	387	345	264	7.75275	8.426	0.673249	0.000152883	0.00335525
MD01G1045200	Note=Protein of unknown function	MD01G1045200	2183	2065	1686	3358	3185	2741	10.9719	11.6451	0.673188	1.18337e-10	1.13448e-08
MD11G1240900	Note=beta glucosidase 46	MD11G1240900	853	794	729	1309	1246	1158	9.65122	10.3221	0.67087	4.41288e-12	5.31205e-10
MD03G1103100	Note=Ankyrin repeat family protein	MD03G1103100	171	169	146	307	239	212	7.36206	8.0322	0.670143	0.000123395	0.00278442
MD01G1195200	Note=GroES-like zinc-binding alcohol dehydrogenase family protein	MD01G1195200	14785	15899	17279	22512	27644	24878	13.9863	14.6563	0.670016	7.83657e-17	1.79234e-14
MD01G1206300	Note=detoxifying efflux carrier 35	MD01G1206300	2836	2451	2238	4200	3585	3953	11.314	11.9824	0.668419	2.07299e-12	2.68733e-10
MD12G1010100	Note=disease resistance protein (TIR-NBS-LRR class)	MD12G1010100	236	188	231	414	303	303	7.79208	8.46018	0.668097	3.83254e-05	0.00101841
MD01G1177100	Note=Integrase-type DNA-binding superfamily protein	MD01G1177100	299	320	297	638	385	401	8.27606	8.94363	0.667571	8.87562e-05	0.00209895
MD02G1298400	Note=Basic-leucine zipper (bZIP) transcription factor family protein	MD02G1298400	168	201	221	330	305	284	7.64109	8.30738	0.666287	1.02142e-05	0.000325757
MD04G1216200	0	MD04G1216200	691	596	535	906	1069	854	9.26689	9.92725	0.660367	1.28564e-08	8.33322e-07
MD11G1166500	Note=Rho GTPase activating protein with PAK-box/P21-Rho-binding domain	MD11G1166500	200	189	201	332	308	275	7.6404	8.3006	0.660201	5.26977e-06	0.000184212
MD08G1003700	Note=FtsH extracellular protease family	MD08G1003700	1163	1360	1496	1932	2235	2066	10.4079	11.0659	0.657968	6.41531e-12	7.52448e-10
MD15G1139000	Note=fatty acid amide hydrolase	MD15G1139000	74	73	70	123	95	118	6.19714	6.8547	0.657559	0.00294879	0.0376116
MD04G1164600	Note=Mitochondrial substrate carrier family protein	MD04G1164600	213	149	228	338	306	268	7.63969	8.29583	0.656144	0.000103059	0.00237919
MD09G1042100	Note=DNAse I-like superfamily protein	MD09G1042100	638	544	652	937	878	1023	9.27571	9.93122	0.655513	2.7698e-10	2.47735e-08
MD03G1006400	Note=2-oxoglutarate (2OG) and Fe(II)-dependent oxygenase superfamily protein	MD03G1006400	100	126	117	188	194	148	6.85739	7.51205	0.65466	0.000528849	0.00958332
MD08G1205300	Note=Pectinacetylesterase family protein	MD08G1205300	149	150	117	245	185	212	7.13571	7.78925	0.653537	0.000253335	0.00514055
MD08G1110300	Note=haloacid dehalogenase-like hydrolase family protein	MD08G1110300	152	159	134	241	221	225	7.23269	7.8856	0.652907	4.38253e-05	0.00114274
MD09G1110400	Note=small and basic intrinsic protein 1A	MD09G1110400	464	507	513	772	822	697	8.97012	9.62279	0.652674	9.70843e-10	7.79108e-08
MD07G1053900	Note=calmodulin-domain protein kinase cdpk isoform 2	MD07G1053900	237	210	292	319	355	469	7.96372	8.61615	0.652433	4.36771e-05	0.00113981
MD16G1001100	Note=YELLOW STRIPE like 7	MD16G1001100	1808	1442	1608	2776	2161	2554	10.6808	11.3332	0.652406	6.92183e-10	5.74189e-08
MD09G1146800	Note=PHYTOENE SYNTHASE	MD09G1146800	901	1179	852	1490	1630	1402	9.95245	10.6032	0.650765	1.09435e-08	7.15122e-07
MD01G1223900	Note=Tetratricopeptide repeat (TPR)-like superfamily protein	MD01G1223900	145	173	193	243	283	262	7.4315	8.08129	0.649794	3.33575e-05	0.000906713
MD09G1285100	Note=stachyose synthase	MD09G1285100	594	407	554	848	696	850	9.03689	9.68621	0.649313	1.09808e-06	4.70061e-05
MD06G1165400	Note=RAB GTPase homolog E1B	MD06G1165400	257	285	318	427	510	387	8.18245	8.83069	0.648238	2.65224e-06	0.00010195
MD12G1196600	Note=Leucine-rich repeat protein kinase family protein	MD12G1196600	1103	1144	993	1621	1591	1772	10.0959	10.7425	0.646608	1.01468e-13	1.63266e-11
MD02G1021100	0	MD02G1021100	1364	1205	1272	2221	1632	2045	10.3413	10.9878	0.646488	2.63232e-09	1.94209e-07
MD02G1156800	Note=BEL1-like homeodomain 2	MD02G1156800	264	333	329	450	480	494	8.28886	8.93475	0.645886	2.48889e-07	1.24717e-05
MD08G1072900	Note=Chalcone-flavanone isomerase family protein	MD08G1072900	228	193	165	375	245	278	7.62907	8.27428	0.645205	0.000321057	0.0062761
MD04G1052200	Note=Ribosomal protein L35	MD04G1052200	383	379	435	588	648	602	8.65892	9.30306	0.644137	4.61965e-09	3.25102e-07
MD15G1189200	Note=ATP binding	MD15G1189200	152	150	209	234	308	242	7.43053	8.07287	0.642342	0.000195094	0.00412882
MD17G1118300	Note=Rubisco methyltransferase family protein	MD17G1118300	101	79	100	148	140	141	6.56284	7.20475	0.641909	0.00110216	0.0174535
MD10G1333100	Note=HOPZ-ACTIVATED RESISTANCE 1	MD10G1333100	106	97	96	160	147	150	6.65736	7.29583	0.63847	0.000648983	0.0113554
MD12G1007300	Note=annexin 8	MD12G1007300	85	128	81	162	154	133	6.63334	7.27107	0.637732	0.00282393	0.0365048
MD09G1068200	Note=plastid transcription factor 1	MD09G1068200	165	205	296	290	350	379	7.81214	8.44937	0.637228	0.000363711	0.00696533
MD03G1252200	Note=solanesyl diphosphate synthase 2	MD03G1252200	72	94	89	121	137	131	6.42705	7.06127	0.63422	0.0019916	0.027872
MD07G1025100	Note=pheophytinase	MD07G1025100	414	430	410	620	704	585	8.72484	9.35681	0.631968	1.30933e-08	8.43559e-07
MD17G1009400	Note=translocon-associated protein beta (TRAPB) family protein	MD17G1009400	638	682	918	1128	1050	1228	9.56031	10.1918	0.631533	2.14596e-07	1.09243e-05
MD14G1069900	Note=elongation factor family protein	MD14G1069900	527	569	571	842	848	844	9.13535	9.7653	0.629944	3.81339e-11	3.99035e-09
MD15G1060100	Note=cytokinin-responsive gata factor 1	MD15G1060100	110	111	159	188	178	211	7.00174	7.62974	0.62801	0.000755117	0.012916
MD17G1052800	Note=Protein of unknown function	MD17G1052800	187	211	223	336	301	305	7.71071	8.33856	0.627847	1.04739e-05	0.000332712
MD07G1082700	Note=nitrate transporter 1.5	MD07G1082700	950	870	670	1393	1165	1216	9.71407	10.3415	0.627415	2.1356e-07	1.08889e-05
MD15G1312200	Note=Protein of unknown function	MD15G1312200	373	328	328	604	430	525	8.43922	9.06663	0.62741	5.47437e-06	0.000189912
MD14G1107400	Note=BTB/POZ domain with WD40/YVTN repeat-like protein	MD14G1107400	138	155	170	273	217	211	7.28719	7.9137	0.626514	0.000242976	0.00497448
MD12G1263900	Note=thioredoxin F2	MD12G1263900	99	132	146	158	236	178	6.98997	7.61523	0.62526	0.00161011	0.0234307
MD16G1034100	Note=MATE efflux family protein	MD16G1034100	189	162	152	259	230	273	7.40619	8.03133	0.625143	6.89301e-05	0.00168484
MD16G1123600	Note=glucose-6-phosphate dehydrogenase 2	MD16G1123600	87	93	70	120	108	151	6.39747	7.02243	0.62496	0.00407439	0.04823
MD16G1106800	Note=photosystem II BY	MD16G1106800	194	199	242	373	255	330	7.74217	8.36344	0.62127	0.000156227	0.00342161
MD16G1014000	Note=xyloglucan endotransglucosylase/hydrolase 28	MD16G1014000	2531	2249	3178	4220	3629	4130	11.3889	12.0058	0.616879	1.06394e-08	6.96677e-07
MD09G1233700	Note=winged-helix DNA-binding transcription factor family protein	MD09G1233700	76	77	94	118	133	121	6.37904	6.99519	0.616158	0.00298971	0.0379287
MD16G1041500	Note=Protein of unknown function	MD16G1041500	321	418	362	500	601	558	8.53539	9.15135	0.615957	6.97625e-07	3.15508e-05
MD05G1314100	Note=allantoinase	MD05G1314100	986	1018	1047	1544	1542	1504	10.0058	10.621	0.615237	2.76493e-14	4.68429e-12
MD11G1193100	Note=Chaperonin-like RbcX protein	MD11G1193100	233	241	235	330	428	309	7.90028	8.51521	0.614935	2.6792e-05	0.000756509
MD15G1348200	Note=Chlorophyll A-B binding family protein	MD15G1348200	358	423	564	596	802	627	8.82389	9.43869	0.614802	3.74386e-05	0.00100202
MD15G1188400	Note=Leucine-rich repeat (LRR) family protein	MD15G1188400	9869	7646	6989	13817	10249	12739	13.0113	13.626	0.614725	0.00269613	0.0353059
MD10G1293400	Note=Protein kinase superfamily protein	MD10G1293400	311	360	267	489	514	406	8.30426	8.91786	0.613602	1.16366e-05	0.000366015
MD06G1018100	Note=HXXXD-type acyl-transferase family protein	MD06G1018100	83	81	121	150	142	136	6.58534	7.19866	0.613314	0.00324197	0.0403765
MD02G1009300	Note=aldehyde dehydrogenase 11A3	MD02G1009300	1258	1401	1481	1964	2264	1995	10.4459	11.0591	0.613196	4.10281e-12	4.99513e-10
MD11G1150800	Note=beta glucosidase 11	MD11G1150800	109	129	159	213	191	192	7.06364	7.67661	0.612968	0.00067032	0.0116334
MD02G1065600	Note=Nucleotide-diphospho-sugar transferases superfamily protein	MD02G1065600	2745	2648	3555	4473	3996	4965	11.5576	12.1695	0.611962	7.97864e-09	5.41263e-07
MD11G1021100	Note=receptor-like protein kinase 1	MD11G1021100	113	97	93	176	137	141	6.67388	7.28517	0.611284	0.00206453	0.0285975
MD02G1016900	Note=S-adenosyl-L-methionine-dependent methyltransferases superfamily protein	MD02G1016900	93	102	99	139	146	156	6.62974	7.23974	0.609997	0.00119178	0.0184977
MD12G1096100	Note=F-box family protein	MD12G1096100	362	345	424	600	493	601	8.57349	9.18291	0.609425	1.30571e-06	5.45094e-05
MD07G1221400	Note=ABC2 homolog 9	MD07G1221400	300	323	274	413	461	471	8.23896	8.84807	0.609106	6.58098e-07	3.00175e-05
MD02G1317100	0	MD02G1317100	143	170	177	279	259	194	7.3669	7.97406	0.607162	0.000540959	0.0097531
MD14G1014500	Note=Thioredoxin superfamily protein	MD14G1014500	95	123	110	154	174	163	6.78742	7.3945	0.607072	0.00101262	0.0163099
MD09G1169900	Note=high chlorophyll fluorescence phenotype 173	MD09G1169900	397	386	410	568	643	574	8.65012	9.25683	0.606714	2.44774e-08	1.49574e-06
MD06G1196800	Note=D-ribulose-5-phosphate-3-epimerase	MD06G1196800	1011	971	1107	1414	1657	1552	10.0226	10.629	0.606468	7.14312e-12	8.34754e-10
MD01G1194700	Note=GroES-like zinc-binding alcohol dehydrogenase family protein	MD01G1194700	19076	21580	20286	30264	32564	28178	14.3248	14.9293	0.60454	8.6877e-16	1.79471e-13
MD08G1071200	Note=cytokinin oxidase 7	MD08G1071200	1829	1492	1301	2596	2051	2243	10.6038	11.2078	0.603927	2.68962e-07	1.33522e-05
MD17G1040500	Note=ferredoxin thioredoxin reductase catalytic beta chain family protein	MD17G1040500	191	200	231	284	343	302	7.7101	8.31378	0.603683	2.85507e-05	0.000795642
MD01G1205400	Note=NAD(P)-binding Rossmann-fold superfamily protein	MD01G1205400	387	584	694	782	904	800	9.1308	9.73422	0.603425	6.27504e-05	0.00155396
MD05G1274900	Note=amino acid transporter 1	MD05G1274900	132	158	184	225	251	231	7.31803	7.92018	0.602154	0.000244223	0.00499043
MD07G1022200	Note=Protein of unknown function (DUF3411)	MD07G1022200	783	875	845	1164	1377	1191	9.7187	10.32	0.601347	1.89941e-10	1.77315e-08
MD09G1216000	Note=Leucine-rich repeat (LRR) family protein	MD09G1216000	156	127	129	234	184	195	7.11602	7.717	0.600973	0.00066372	0.0115627
MD11G1222300	Note=chloroplastic lipocalin	MD11G1222300	397	398	420	527	672	613	8.67573	9.27656	0.60083	1.44372e-07	7.61578e-06
MD06G1228000	Note=Protein of unknown function	MD06G1228000	765	613	538	1050	811	989	9.33306	9.93323	0.60017	4.27429e-06	0.000153434
MD11G1082600	Note=maternal effect embryo arrest 59	MD11G1082600	475	538	631	765	927	755	9.11195	9.71099	0.59904	6.40202e-07	2.9453e-05
MD16G1033900	Note=MATE efflux family protein	MD16G1033900	241	224	277	362	375	367	7.9642	8.56317	0.598967	5.76815e-06	0.000198598
MD16G1132300	Note=neurofilament protein-related	MD16G1132300	2830	2640	2503	4645	3615	3572	11.3899	11.9883	0.598361	7.6975e-09	5.24938e-07
MD03G1137000	Note=pleiotropic drug resistance 6	MD03G1137000	3225	3177	2837	5046	4114	4553	11.6024	12.1996	0.597171	3.9243e-11	4.05342e-09
MD16G1101200	Note=Phototropic-responsive NPH3 family protein	MD16G1101200	226	244	262	342	365	381	7.94438	8.54118	0.596795	4.4824e-06	0.000159474
MD10G1062500	Note=arginine decarboxylase 2	MD10G1062500	348	326	224	526	431	374	8.23968	8.83615	0.596465	0.000329664	0.00642084
MD01G1200600	Note=Cytochrome b561/ferric reductase transmembrane protein family	MD01G1200600	1410	1427	1669	2168	2429	2095	10.5663	11.1626	0.596298	4.80633e-11	4.85484e-09
MD10G1182100	Note=S-adenosyl-L-methionine-dependent methyltransferases superfamily protein	MD10G1182100	1975	1754	1902	2953	2574	2827	10.8878	11.4837	0.595869	1.39889e-12	1.86635e-10
MD17G1215600	Note=Actin-like ATPase superfamily protein	MD17G1215600	630	504	643	993	750	891	9.22387	9.8195	0.595634	1.94394e-06	7.73854e-05
MD16G1033800	Note=MATE efflux family protein	MD16G1033800	105	91	104	152	163	130	6.65754	7.25282	0.595281	0.00213216	0.029291
MD05G1135000	Note=Protein kinase superfamily protein	MD05G1135000	131	119	154	222	198	178	7.08687	7.68018	0.593313	0.000812264	0.01366
MD11G1209500	Note=trigger factor type chaperone family protein	MD11G1209500	161	134	162	228	236	213	7.26445	7.85757	0.593121	0.000218835	0.00455597
MD14G1238600	Note=nudix hydrolase homolog 4	MD14G1238600	102	138	167	231	210	160	7.09741	7.68804	0.590633	0.00357136	0.0434975
MD05G1094100	Note=Protein of unknown function (DUF620)	MD05G1094100	425	410	334	574	626	529	8.61932	9.20994	0.590615	1.65326e-06	6.66716e-05
MD12G1218200	Note=lipoxygenase 1	MD12G1218200	1929	1792	1635	2790	2484	2641	10.8151	11.4052	0.590146	9.30474e-12	1.07172e-09
MD12G1205200	Note=iron-regulated protein 3	MD12G1205200	300	266	360	456	496	416	8.28279	8.87198	0.589182	1.34307e-05	0.000417121
MD08G1098100	Note=Subtilisin-like serine endopeptidase family protein	MD08G1098100	1174	1383	1450	1863	1916	2146	10.3963	10.9854	0.589092	2.05292e-10	1.89642e-08
MD02G1222600	Note=Protein of unknown function (DUF581)	MD02G1222600	192	209	242	268	350	333	7.75631	8.34476	0.588456	7.87333e-05	0.00189409
MD09G1066000	Note=alpha-amylase-like 3	MD09G1066000	250	223	193	369	312	301	7.80757	8.39538	0.587817	9.1683e-05	0.00215069
MD08G1005000	Note=SKU5 similar 5	MD08G1005000	5771	5098	4515	8719	6892	7057	12.337	12.9247	0.587695	2.00617e-08	1.24427e-06
MD03G1263700	Note=Chalcone-flavanone isomerase family protein	MD03G1263700	138	109	136	190	197	178	7.00896	7.59602	0.587064	0.000761929	0.0129979
MD10G1176400	Note=auxin-induced protein 13	MD10G1176400	1074	1055	1220	1669	1653	1614	10.1372	10.723	0.585789	1.00322e-11	1.15137e-09
MD13G1046400	Note=STT7 homolog STN7	MD13G1046400	169	153	204	244	268	263	7.46624	8.0506	0.584364	0.000168033	0.0036527
MD15G1178600	Note=3-ketoacyl-CoA synthase 11	MD15G1178600	941	745	728	1420	1009	1112	9.66455	10.2464	0.581805	9.40293e-06	0.000302899
MD17G1124900	Note=UDP-glucosyl transferase 85A3	MD17G1124900	165	127	131	236	181	204	7.15201	7.73359	0.58158	0.00114617	0.0179728
MD09G1240100	Note=TRICHOME BIREFRINGENCE-LIKE 39	MD09G1240100	716	550	590	1091	769	862	9.28528	9.86677	0.58149	1.61213e-05	0.000489758
MD07G1189900	Note=sulfate transporter 4	MD07G1189900	250	290	242	366	377	407	8.0383	8.61974	0.581433	7.66401e-06	0.000253514
MD09G1128300	Note=Protein kinase superfamily protein	MD09G1128300	1508	1473	1699	2286	2295	2296	10.6195	11.2006	0.581167	3.50047e-13	5.16521e-11
MD16G1236700	Note=Protein kinase superfamily protein	MD16G1236700	204	203	155	303	269	253	7.56198	8.14301	0.581023	0.000264008	0.00531334
MD14G1151700	Note=glutamate-1-semialdehyde-2	MD14G1151700	138	109	109	174	192	157	6.90294	7.48396	0.581018	0.00159967	0.023293
MD09G1030800	Note=monodehydroascorbate reductase 4	MD09G1030800	138	138	168	191	239	223	7.22129	7.80219	0.580904	0.000476234	0.00877894
MD15G1137200	Note=aldehyde dehydrogenase 3I1	MD15G1137200	639	780	774	981	1191	1052	9.52584	10.1065	0.580609	3.50451e-08	2.05898e-06
MD01G1230800	Note=Major facilitator superfamily protein	MD01G1230800	324	302	359	470	441	534	8.37077	8.94899	0.57822	3.14089e-06	0.00011749
MD11G1046300	Note=P-loop containing nucleoside triphosphate hydrolases superfamily protein	MD11G1046300	122	120	97	168	162	167	6.83218	7.41004	0.57786	0.00151272	0.02227
MD09G1227600	Note=Protein of unknown function	MD09G1227600	131	117	136	184	194	185	7.01176	7.58948	0.577714	0.000633383	0.0111068
MD01G1177200	Note=Integrase-type DNA-binding superfamily protein	MD01G1177200	1134	892	1267	1635	1396	1790	10.1117	10.6876	0.57597	1.35545e-06	5.62194e-05
MD09G1140500	Note=zinc transporter 1 precursor	MD09G1140500	842	833	922	1290	1126	1386	9.76929	10.3451	0.575821	4.32087e-09	3.05418e-07
MD10G1151800	Note=Actin binding Calponin homology (CH) domain-containing protein	MD10G1151800	2087	2157	2127	3212	3003	3098	11.0639	11.638	0.574092	2.57022e-15	5.1117e-13
MD07G1062000	Note=Nuclear transport factor 2 (NTF2) family protein	MD07G1062000	720	735	874	1040	1153	1213	9.61174	10.1847	0.572969	8.78397e-09	5.88416e-07
MD13G1002900	Note=GRAM domain-containing protein / ABA-responsive protein-related	MD13G1002900	164	217	193	297	281	260	7.59161	8.16415	0.57254	0.000194492	0.00411881
MD03G1172700	Note=Protein of unknown function (DUF3411)	MD03G1172700	1110	772	842	1444	1180	1341	9.83742	10.4064	0.568948	4.09939e-06	0.000148163
MD04G1237100	Note=F-box family protein	MD04G1237100	234	211	208	334	276	341	7.77702	8.34571	0.568688	7.92973e-05	0.00190337
MD05G1329600	Note=S-locus lectin protein kinase family protein	MD05G1329600	1595	1312	1285	2236	1794	2064	10.4593	11.0264	0.567137	7.60124e-08	4.22555e-06
MD09G1127900	Note=nudix hydrolase homolog 2	MD09G1127900	1361	1034	1274	1794	1718	1826	10.2668	10.8338	0.567011	8.53687e-09	5.74266e-07
MD10G1014200	Note=alcohol dehydrogenase 1	MD10G1014200	3309	3290	3877	4946	5318	4977	11.7805	12.347	0.566503	7.58226e-13	1.03754e-10
MD09G1052300	Note=Pentatricopeptide repeat (PPR-like) superfamily protein	MD09G1052300	294	292	247	383	410	419	8.12788	8.69395	0.566068	7.78061e-06	0.000256312
MD12G1204700	Note=haloacid dehalogenase-like hydrolase family protein	MD12G1204700	143	121	171	181	227	225	7.19007	7.75537	0.565292	0.00126925	0.0194136
MD03G1296600	Note=Heat shock protein DnaJ with tetratricopeptide repeat	MD03G1296600	4291	4617	4745	6583	6671	6576	12.1625	12.7268	0.564304	4.50877e-17	1.06941e-14
MD09G1186000	Note=DZC (Disease resistance/zinc finger/chromosome condensation-like region) domain containing protein	MD09G1186000	673	640	691	969	948	992	9.39413	9.95759	0.563459	5.34925e-10	4.51934e-08
MD05G1234000	Note=Phosphoglycerate kinase family protein	MD05G1234000	3440	3509	3799	5004	5631	4967	11.8172	12.3803	0.563153	7.57367e-14	1.23729e-11
MD06G1185900	Note=Pentatricopeptide repeat (PPR) superfamily protein	MD06G1185900	314	289	260	482	386	382	8.17893	8.74148	0.56255	5.92663e-05	0.00148607
MD14G1244700	Note=Kinase interacting (KIP1-like) family protein	MD14G1244700	123	211	185	238	294	221	7.44516	8.00735	0.562184	0.00283962	0.0366188
MD09G1222300	Note=Actin-like ATPase superfamily protein	MD09G1222300	370	384	407	584	521	578	8.60658	9.16853	0.561945	6.00135e-07	2.77692e-05
MD11G1028500	Note=Putative glycosyl hydrolase of unknown function (DUF1680)	MD11G1028500	4654	4078	4826	7037	6169	6433	12.1521	12.7139	0.561783	2.62802e-11	2.81435e-09
MD03G1288700	Note=photolyase/blue-light receptor 2	MD03G1288700	1508	1673	1439	2396	2137	2156	10.5991	11.1599	0.560849	3.10075e-10	2.75795e-08
MD03G1094800	Note=pol-like 5	MD03G1094800	121	117	127	199	173	156	6.9373	7.49756	0.560255	0.00193295	0.0272297
MD05G1052400	Note=SAUR-like auxin-responsive protein family	MD05G1052400	165	170	241	269	294	271	7.59489	8.15448	0.559581	0.000591996	0.0104902
MD13G1202800	Note=Protein of unknown function (DUF506)	MD13G1202800	351	365	383	567	567	455	8.52722	9.08625	0.559033	7.319e-06	0.000244119
MD07G1171700	Note=P-loop containing nucleoside triphosphate hydrolases superfamily protein	MD07G1171700	396	361	389	566	502	590	8.58743	9.14629	0.558862	1.13808e-06	4.83308e-05
MD12G1166700	0	MD12G1166700	96	110	104	160	151	137	6.70142	7.25939	0.557971	0.00322607	0.0402253
MD15G1014100	Note=Pseudouridine synthase/archaeosine transglycosylase-like family protein	MD15G1014100	579	556	575	862	774	834	9.16472	9.72167	0.556949	1.57067e-08	9.93929e-07
MD10G1156200	Note=Cellulose-synthase-like C6	MD10G1156200	193	125	180	261	203	255	7.38476	7.94165	0.556892	0.00209846	0.0289499
MD02G1137500	Note=beta-galactosidase 3	MD02G1137500	122	99	121	169	157	168	6.84267	7.39935	0.556682	0.00220499	0.0300569
MD14G1167800	Note=chloroplast RNA-binding protein 31B	MD14G1167800	427	448	506	600	702	693	8.85601	9.41121	0.555195	4.48391e-07	2.14795e-05
MD15G1293200	Note=Protein of unknown function (DUF1230)	MD15G1293200	669	595	548	961	880	771	9.2482	9.80337	0.555169	1.37062e-06	5.67044e-05
MD10G1035700	Note=Pyridoxal phosphate (PLP)-dependent transferases superfamily protein	MD10G1035700	415	483	575	558	845	726	8.94893	9.50318	0.554255	9.08431e-05	0.00213568
MD07G1301600	Note=Heavy metal transport/detoxification superfamily protein	MD07G1301600	278	332	354	505	467	417	8.33773	8.89189	0.554168	3.07934e-05	0.000847812
MD11G1207100	Note=PLC-like phosphodiesterase family protein	MD11G1207100	4089	3293	3608	5934	4449	5443	11.8484	12.4023	0.55394	1.43455e-07	7.57992e-06
MD11G1095000	Note=Leucine-rich repeat protein kinase family protein	MD11G1095000	148	130	143	229	157	220	7.14234	7.69516	0.552816	0.00256224	0.0339582
MD09G1146600	Note=NPR1-like protein 3	MD09G1146600	389	385	423	597	565	562	8.64975	9.20248	0.552731	4.70968e-07	2.23745e-05
MD11G1183800	Note=early nodulin-like protein 18	MD11G1183800	865	958	1086	1469	1416	1303	9.9308	10.4833	0.552542	3.50337e-08	2.05898e-06
MD07G1041400	Note=Protein of unknown function	MD07G1041400	189	145	181	242	214	286	7.43261	7.98479	0.552181	0.000894291	0.01473
MD11G1183500	Note=Aldolase superfamily protein	MD11G1183500	263	242	270	319	423	375	8.02208	8.57355	0.551472	5.23772e-05	0.00133529
MD02G1030000	Note=Tetratricopeptide repeat (TPR)-like superfamily protein	MD02G1030000	407	393	436	501	566	715	8.69547	9.24659	0.551125	1.49772e-05	0.000460238
MD16G1236400	Note=alternative oxidase 2	MD16G1236400	990	992	946	1400	1376	1438	9.94003	10.491	0.551009	1.28895e-11	1.44815e-09
MD02G1253800	Note=Protein kinase superfamily protein	MD02G1253800	289	323	344	514	420	440	8.32541	8.87619	0.55078	2.58523e-05	0.00073191
MD04G1002700	Note=Protein kinase superfamily protein	MD04G1002700	1205	1090	1089	1590	1624	1656	10.1487	10.6995	0.550759	1.09092e-11	1.2387e-09
MD06G1023600	Note=membrane protein	MD06G1023600	626	587	626	866	898	879	9.26876	9.81769	0.548925	2.89353e-09	2.12016e-07
MD02G1130800	Note=ferredoxin-NADP(+)-oxidoreductase 1	MD02G1130800	1145	1149	1353	1698	1938	1605	10.2565	10.8054	0.5489	1.52286e-08	9.73292e-07
MD08G1155300	Note=adenine phosphoribosyltransferase 5	MD08G1155300	256	299	291	474	403	336	8.14896	8.69727	0.548311	0.000198433	0.00419118
MD08G1106300	Note=RNA-binding protein 47C	MD08G1106300	593	664	752	1011	880	993	9.39634	9.94443	0.548088	4.30384e-07	2.07232e-05
MD02G1207200	Note=Transketolase	MD02G1207200	7667	6783	7343	10676	10288	10322	12.8355	13.3835	0.548027	3.29907e-15	6.4022e-13
MD09G1278600	Note=myb domain protein 113	MD09G1278600	386	433	500	564	707	623	8.78895	9.33545	0.546491	7.55024e-06	0.000250527
MD14G1127300	0	MD14G1127300	475	485	452	779	687	554	8.88754	9.43258	0.545043	2.23804e-05	0.000647353
MD05G1300100	Note=xylem bark cysteine peptidase 3	MD05G1300100	36746	32052	30910	50644	46710	45356	15.029	15.5735	0.544405	1.48053e-11	1.64606e-09
MD03G1222300	Note=Cyclophilin-like peptidyl-prolyl cis-trans isomerase family protein	MD03G1222300	193	191	195	257	270	303	7.60091	8.14525	0.544337	0.000141351	0.00313221
MD10G1316100	Note=glucose-6-phosphate/phosphate translocator 2	MD10G1316100	5479	5370	5774	7773	7271	8776	12.4445	12.9888	0.544312	1.5564e-12	2.04245e-10
MD12G1143700	Note=NAD(P)-binding Rossmann-fold superfamily protein	MD12G1143700	3051	3077	3308	4417	4445	4653	11.6275	12.1714	0.543854	1.24908e-15	2.53137e-13
MD14G1147300	Note=Calcium-dependent phospholipid-binding Copine family protein	MD14G1147300	409	373	348	562	506	549	8.56578	9.10911	0.543328	2.84862e-06	0.000108716
MD15G1236600	Note=Rhodanese/Cell cycle control phosphatase superfamily protein	MD15G1236600	717	722	957	1068	1126	1237	9.64976	10.1926	0.542835	1.34376e-06	5.58796e-05
MD12G1066100	Note=Peptidase S41 family protein	MD12G1066100	132	112	146	186	179	193	7.03074	7.57337	0.542633	0.00177995	0.0255121
MD06G1113100	Note=carbon-nitrogen hydrolase family protein	MD06G1113100	384	311	295	515	431	468	8.3748	8.9162	0.541395	5.13273e-05	0.00131061
MD10G1004400	Note=Protein of unknown function	MD10G1004400	2524	2421	2977	3604	3714	4008	11.3749	11.9157	0.54085	1.83097e-10	1.71426e-08
MD17G1020900	Note=31-kDa RNA binding protein	MD17G1020900	317	319	365	438	503	489	8.39026	8.92965	0.539392	5.90826e-06	0.000202985
MD15G1139400	Note=diacylglycerol kinase 2	MD15G1139400	514	473	367	653	610	669	8.82625	9.36501	0.538762	1.53063e-05	0.000467659
MD14G1202000	Note=light-harvesting chlorophyll-protein complex I subunit A4	MD14G1202000	569	492	716	872	839	823	9.21822	9.75676	0.538541	1.05248e-05	0.000333997
MD08G1084800	Note=alpha/beta-Hydrolases superfamily protein	MD08G1084800	130	147	128	193	194	190	7.08487	7.62132	0.536449	0.00126959	0.0194136
MD16G1055400	Note=18S pre-ribosomal assembly protein gar2-related	MD16G1055400	179	230	240	296	298	331	7.765	8.30135	0.53635	0.00027943	0.00558512
MD01G1051300	Note=ARM repeat superfamily protein	MD01G1051300	1012	965	800	1384	1323	1243	9.86224	10.3973	0.535018	1.53027e-07	8.00644e-06
MD03G1189400	Note=RNA-binding (RRM/RBD/RNP motifs) family protein	MD03G1189400	722	612	774	973	909	1118	9.46423	9.99864	0.534409	1.09532e-06	4.69507e-05
MD15G1022100	Note=GTP-binding protein	MD15G1022100	716	723	730	1027	1102	954	9.50551	10.0388	0.533331	1.24449e-08	8.09932e-07
MD10G1065900	Note=Kinesin motor family protein	MD10G1065900	983	895	743	1354	1174	1193	9.77863	10.3115	0.532821	1.39281e-06	5.73972e-05
MD15G1047400	Note=Protein of unknown function	MD15G1047400	146	150	163	217	219	216	7.26493	7.79713	0.532196	0.000683491	0.0118427
MD07G1133900	Note=calmodulin-binding receptor-like cytoplasmic kinase 2	MD07G1133900	1383	1318	1291	1889	1890	1891	10.3854	10.9175	0.532103	3.01963e-12	3.7917e-10
MD06G1162100	Note=proline transporter 1	MD06G1162100	257	223	310	369	338	415	8.04802	8.57972	0.531698	0.00024584	0.00501388
MD00G1221400	Note=cinnamate-4-hydroxylase	MD00G1221400	11174	10738	10656	16310	14864	15027	13.4136	13.945	0.531367	1.92623e-14	3.31602e-12
MD16G1194500	Note=secE/sec61-gamma protein transport protein	MD16G1194500	118	100	110	165	148	152	6.78006	7.31024	0.530174	0.00414029	0.0489196
MD17G1032900	Note=ribosomal protein L12-A	MD17G1032900	303	288	287	372	448	426	8.20018	8.72972	0.529539	1.81104e-05	0.000541957
MD16G1172900	Note=GTP1/OBG family protein	MD16G1172900	336	350	359	504	526	451	8.45169	8.98105	0.529359	7.20558e-06	0.00024109
MD08G1095900	Note=C2H2-like zinc finger protein	MD08G1095900	198	175	164	260	251	250	7.49114	8.02027	0.529127	0.000429719	0.00802777
MD07G1192300	Note=2-oxoglutarate dehydrogenase	MD07G1192300	219	205	181	331	246	279	7.66337	8.1919	0.528533	0.000839926	0.0140221
MD15G1137600	Note=Rieske (2Fe-2S) domain-containing protein	MD15G1137600	120	181	196	232	242	230	7.37938	7.90738	0.527993	0.00298218	0.0378853
MD09G1037900	Note=Cellulose-synthase-like C4	MD09G1037900	3793	2805	3158	4983	3779	5040	11.674	12.2016	0.527574	4.67391e-06	0.000165919
MD07G1309000	Note=4-coumarate:CoA ligase 3	MD07G1309000	2199	2052	2011	3036	2739	3089	11.0345	11.562	0.52751	2.86312e-11	3.0559e-09
MD15G1184200	Note=AAA-type ATPase family protein / ankyrin repeat family protein	MD15G1184200	325	287	266	436	411	395	8.2003	8.72727	0.526979	4.0516e-05	0.00106776
MD01G1105500	Note=P-loop containing nucleoside triphosphate hydrolases superfamily protein	MD01G1105500	176	181	187	280	252	237	7.50978	8.03622	0.526442	0.000486671	0.00895073
MD17G1101100	Note=Ankyrin repeat family protein	MD17G1101100	365	377	410	521	566	543	8.59186	9.11794	0.526079	1.86991e-06	7.46565e-05
MD10G1322500	Note=glyoxalase I homolog	MD10G1322500	420	482	410	583	712	560	8.77952	9.30441	0.524895	1.50792e-05	0.000462657
MD10G1273000	Note=Leucine-rich repeat transmembrane protein kinase	MD10G1273000	530	563	516	776	718	778	9.07386	9.5977	0.523837	1.75364e-07	9.04211e-06
MD13G1236900	Note=RING/U-box superfamily protein	MD13G1236900	116	177	153	185	237	208	7.22258	7.74511	0.522531	0.00394251	0.0469989
MD07G1113100	Note=RNI-like superfamily protein	MD07G1113100	173	153	133	234	226	187	7.26429	7.78672	0.522421	0.00232395	0.0312922
MD14G1184200	Note=RING/U-box superfamily protein	MD14G1184200	308	307	242	405	394	410	8.16492	8.68715	0.522231	7.11357e-05	0.00173214
MD08G1247900	Note=Ribosomal protein L21	MD08G1247900	393	401	483	568	636	598	8.74005	9.26211	0.52206	5.21375e-06	0.000182652
MD16G1061100	Note=Purple acid phosphatases superfamily protein	MD16G1061100	732	570	548	941	775	891	9.27494	9.79684	0.521897	1.91383e-05	0.000566367
MD12G1137500	Note=DNAse I-like superfamily protein	MD12G1137500	141	160	160	211	234	205	7.27024	7.79151	0.521271	0.00110529	0.01746
MD11G1098100	Note=GRAS family transcription factor	MD11G1098100	204	143	217	269	227	298	7.56071	8.08013	0.519413	0.00271075	0.0354134
MD09G1141700	Note=UDP-glucosyl transferase 71B6	MD09G1141700	176	123	141	205	201	213	7.20251	7.72075	0.518242	0.0026149	0.0345702
MD16G1012600	Note=alpha-galactosidase 1	MD16G1012600	242	224	192	332	259	334	7.78338	8.30132	0.517938	0.000744539	0.0127692
MD07G1230500	Note=Peroxidase superfamily protein	MD07G1230500	179	211	140	259	258	228	7.47144	7.98907	0.517632	0.00216081	0.0295554
MD05G1103100	Note=serine carboxypeptidase-like 1	MD05G1103100	126	176	140	193	211	218	7.2092	7.72679	0.517587	0.00252886	0.0335853
MD12G1223900	Note=GDSL-like Lipase/Acylhydrolase superfamily protein	MD12G1223900	378	357	331	528	494	476	8.47939	8.99686	0.517474	1.08131e-05	0.000341791
MD08G1049300	Note=NAD(P)-binding Rossmann-fold superfamily protein	MD08G1049300	281	221	267	417	332	329	8.00807	8.5236	0.515529	0.000534776	0.00966339
MD01G1154000	Note=zinc finger (CCCH-type) family protein	MD01G1154000	883	970	919	1367	1263	1260	9.85791	10.3734	0.515456	7.89064e-09	5.3643e-07
MD02G1021700	Note=calmodulin-binding receptor-like cytoplasmic kinase 3	MD02G1021700	121	146	168	184	230	197	7.18572	7.70062	0.5149	0.00330793	0.0409907
MD02G1246600	Note=Protein kinase superfamily protein	MD02G1246600	160	173	161	241	236	215	7.36941	7.8821	0.512692	0.00092287	0.015123
MD05G1303400	Note=TRICHOME BIREFRINGENCE-LIKE 38	MD05G1303400	1281	1490	1350	1846	1982	1947	10.4296	10.9416	0.512011	4.94214e-10	4.21993e-08
MD05G1305200	Note=IQ-domain 9	MD05G1305200	409	435	395	593	586	555	8.69578	9.20691	0.511124	2.62892e-06	0.000101175
MD16G1135100	Note=P-glycoprotein 11	MD16G1135100	513	425	341	654	587	547	8.74158	9.25232	0.510742	0.000240867	0.00494711
MD03G1054700	Note=SOS3-interacting protein 4	MD03G1054700	1783	1716	1707	2644	2246	2388	10.7666	11.2772	0.510597	2.41723e-09	1.79582e-07
MD16G1098200	Note=alpha/beta-Hydrolases superfamily protein	MD16G1098200	253	252	283	387	359	356	8.04279	8.55321	0.510422	8.27234e-05	0.00197621
MD11G1176900	Note=alpha/beta-Hydrolases superfamily protein	MD11G1176900	188	178	142	250	226	234	7.40943	7.91889	0.50946	0.00155993	0.0228086
MD07G1195400	Note=Oligosaccaryltransferase	MD07G1195400	170	157	161	223	243	216	7.35118	7.8598	0.50862	0.000982071	0.015922
MD10G1193800	Note=SOUL heme-binding family protein	MD10G1193800	262	280	367	391	443	437	8.24838	8.75684	0.508467	0.000242001	0.00496404
MD03G1067900	Note=fatty acid desaturase 8	MD03G1067900	439	378	308	519	475	577	8.55603	9.06326	0.507226	0.000171225	0.00369947
MD00G1103100	Note=light harvesting complex of photosystem II 5	MD00G1103100	608	614	651	840	920	855	9.29139	9.79829	0.506905	7.08804e-08	3.97477e-06
MD12G1056900	Note=actin-11	MD12G1056900	2396	2234	2259	3315	2962	3335	11.1704	11.6772	0.506848	8.80895e-11	8.62577e-09
MD17G1086200	Note=Major facilitator superfamily protein	MD17G1086200	2123	1838	1870	2979	2528	2619	10.9298	11.4361	0.506308	3.42312e-08	2.02229e-06
MD16G1179500	Note=pyruvate orthophosphate dikinase	MD16G1179500	1576	1468	1615	2236	2232	2026	10.606	11.1116	0.505662	7.9013e-10	6.38888e-08
MD15G1044000	Note=Eukaryotic aspartyl protease family protein	MD15G1044000	1750	1495	1803	2423	2186	2426	10.7215	11.2268	0.505234	1.59751e-08	1.00892e-06
MD16G1210600	0	MD16G1210600	357	320	252	487	365	441	8.27985	8.78431	0.50446	0.000792184	0.0134139
MD02G1108500	Note=hydroxy methylglutaryl CoA reductase 1	MD02G1108500	1053	1084	928	1499	1407	1360	10.0018	10.5055	0.503664	5.49918e-08	3.14435e-06
MD07G1270800	Note=tubulin beta 8	MD07G1270800	274	321	329	417	416	454	8.27174	8.7751	0.503363	4.91394e-05	0.00126174
MD14G1146800	Note=Protein of unknown function	MD14G1146800	129	115	141	177	189	170	7.00864	7.51191	0.503268	0.00376334	0.0452791
MD02G1013900	Note=HXXXD-type acyl-transferase family protein	MD02G1013900	3522	3283	4448	5046	4764	5863	11.8778	12.381	0.503156	1.27879e-06	5.36655e-05
MD07G1201700	Note=RING-H2 finger C2A	MD07G1201700	470	382	384	625	552	542	8.69154	9.19466	0.503122	4.0666e-05	0.00107083
MD05G1082200	Note=Class I glutamine amidotransferase-like superfamily protein	MD05G1082200	248	269	268	323	373	398	8.0363	8.53937	0.503073	0.000118218	0.00267706
MD05G1320100	Note=Polyphenol oxidase	MD05G1320100	346	409	247	458	489	448	8.38888	8.89178	0.502907	0.000896262	0.0147473
MD02G1129500	Note=sulfurtransferase 18	MD02G1129500	925	931	930	1266	1349	1261	9.86386	10.3659	0.502021	1.35527e-09	1.05329e-07
MD11G1231400	Note=S-locus lectin protein kinase family protein	MD11G1231400	287	272	299	414	360	419	8.16474	8.66653	0.501784	8.15271e-05	0.00195397
MD11G1291700	Note=oxidoreductase	MD11G1291700	376	347	410	520	452	604	8.56564	9.06719	0.501542	8.83974e-05	0.00209355
MD05G1198300	Note=phosphate transporter 1	MD05G1198300	2429	2247	2249	3514	3011	3090	11.1774	11.6783	0.500909	4.28881e-09	3.03822e-07
MD04G1024000	Note=Nucleic acid-binding proteins superfamily	MD04G1024000	179	180	209	230	272	288	7.56913	8.06925	0.500118	0.000931553	0.0152419
MD11G1193500	Note=dicarboxylate transporter 1	MD11G1193500	616	492	624	758	762	887	9.17767	9.67746	0.499794	9.44496e-06	0.000303947
MD13G1153500	Note=ATP citrate lyase subunit B 2	MD13G1153500	4349	4092	3827	5999	5424	5604	12.0023	12.502	0.499711	1.07207e-10	1.03709e-08
MD07G1143600	Note=GDSL-like Lipase/Acylhydrolase superfamily protein	MD07G1143600	298	307	232	394	444	324	8.12897	8.62866	0.499698	0.000922739	0.015123
MD09G1269000	Note=microsomal glutathione s-transferase	MD09G1269000	2019	1869	1966	2747	2468	2914	10.9348	11.4344	0.499578	1.11192e-09	8.8566e-08
MD12G1002300	Note=O-Glycosyl hydrolases family 17 protein	MD12G1002300	197	183	204	261	239	311	7.60927	8.10812	0.49885	0.000993171	0.0160694
MD11G1036800	Note=farnesyl diphosphate synthase 2	MD11G1036800	1030	969	1180	1550	1351	1508	10.0539	10.5524	0.498544	3.27718e-07	1.61687e-05
MD16G1057400	Note=Adenosylmethionine decarboxylase family protein	MD16G1057400	2446	2374	1783	3310	3154	2684	11.1085	11.6063	0.497773	1.08102e-05	0.000341791
MD02G1173900	Note=PLC-like phosphodiesterases superfamily protein	MD02G1173900	632	532	573	813	779	813	9.18166	9.67717	0.495509	9.64061e-07	4.16589e-05
MD03G1175800	Note=dicarboxylate transporter 1	MD03G1175800	3631	3171	3405	4656	4796	4679	11.7365	12.2316	0.495125	5.00916e-12	5.98482e-10
MD17G1269300	Note=receptor-like kinase 1	MD17G1269300	753	635	646	989	860	965	9.40938	9.90426	0.494881	2.24039e-06	8.71654e-05
MD05G1122100	Note=hydroxypyruvate reductase	MD05G1122100	1222	1322	1501	1836	2032	1726	10.4011	10.8947	0.493634	2.25108e-07	1.1369e-05
MD08G1037800	0	MD08G1037800	343	254	313	464	426	366	8.24885	8.74147	0.492624	0.000587814	0.010445
MD09G1098300	Note=photosynthetic electron transfer C	MD09G1098300	344	390	524	484	677	580	8.71573	9.20817	0.492435	0.000952456	0.0155362
MD12G1258400	Note=Protein of unknown function	MD12G1258400	545	488	448	766	643	634	8.95156	9.44338	0.49182	3.87174e-05	0.00102542
MD05G1244300	Note=FK506-binding protein 13	MD05G1244300	178	196	204	242	280	277	7.59376	8.08554	0.491781	0.000746081	0.012782
MD10G1243100	Note=NAD(P)-binding Rossmann-fold superfamily protein	MD10G1243100	660	724	640	897	1033	866	9.40205	9.89367	0.491623	1.37687e-06	5.68871e-05
MD13G1148600	0	MD13G1148600	281	288	258	371	467	304	8.11082	8.60241	0.491587	0.00130704	0.0198536
MD15G1125800	Note=Nucleotide/sugar transporter family protein	MD15G1125800	314	286	300	436	392	414	8.23284	8.72401	0.491167	6.53765e-05	0.00161027
MD15G1435700	Note=R-protein L3 B	MD15G1435700	595	613	700	886	843	904	9.31674	9.80732	0.490582	8.12099e-07	3.59163e-05
MD06G1118500	Note=Protein of unknown function	MD06G1118500	304	239	345	415	355	455	8.21308	8.7032	0.490118	0.0009133	0.0149968
MD15G1256700	Note=Phosphatidic acid phosphatase (PAP2) family protein	MD15G1256700	225	207	200	285	302	285	7.72263	8.21268	0.490048	0.000411002	0.00774135
MD09G1180300	Note=Protein of unknown function (DUF1677)	MD09G1180300	1323	1443	1205	1866	1876	1734	10.3743	10.8641	0.489849	3.76747e-08	2.20136e-06
MD17G1098100	Note=small and basic intrinsic protein 1A	MD17G1098100	737	804	670	1014	1071	964	9.52942	10.0189	0.489506	7.00589e-07	3.16401e-05
MD16G1223800	Note=Ribosomal L28 family	MD16G1223800	229	230	291	328	382	324	7.96937	8.4581	0.488729	0.000606559	0.0107008
MD16G1260500	Note=HAD-superfamily hydrolase	MD16G1260500	326	272	328	388	398	491	8.27326	8.7614	0.488137	0.000244412	0.00499111
MD17G1215200	Note=Tetratricopeptide repeat (TPR)-like superfamily protein	MD17G1215200	723	733	847	1014	1092	1065	9.58779	10.0746	0.48677	2.26104e-07	1.14014e-05
MD10G1284500	Note=IQ-domain 9	MD10G1284500	709	623	500	913	835	770	9.25787	9.74402	0.486147	9.63788e-05	0.00224277
MD07G1119500	Note=Transketolase	MD07G1119500	6534	6411	6550	9103	8761	8946	12.6693	13.1552	0.485861	8.66769e-15	1.5505e-12
MD15G1207500	Note=Protein kinase superfamily protein	MD15G1207500	2990	2794	2808	3945	3684	4190	11.4872	11.973	0.485803	6.54139e-11	6.50482e-09
MD16G1255400	Note=homogentisate phytyltransferase 1	MD16G1255400	179	192	224	210	312	298	7.63477	8.12024	0.485469	0.00341021	0.0420466
MD06G1186000	Note=calcium-dependent protein kinase 1	MD06G1186000	158	185	175	233	229	250	7.43524	7.91959	0.48435	0.00145387	0.0216023
MD08G1061500	Note=glycine decarboxylase P-protein 1	MD08G1061500	4548	3853	3641	5771	5450	5311	11.9741	12.4581	0.483953	3.10693e-08	1.87e-06
MD10G1142800	Note=Peptidase M20/M25/M40 family protein	MD10G1142800	1886	1832	2404	2858	2536	3010	10.9979	11.4811	0.483182	2.73212e-06	0.000104394
MD17G1234400	Note=GBF's pro-rich region-interacting factor 1	MD17G1234400	297	326	354	474	478	388	8.35064	8.83338	0.482741	0.000238823	0.00491668
MD11G1170800	Note=MMS ZWEI homologue 3	MD11G1170800	218	215	180	292	297	252	7.67821	8.16094	0.482727	0.00125532	0.019269
MD05G1326900	Note=Major facilitator superfamily protein	MD05G1326900	157	172	178	225	238	233	7.40406	7.88661	0.482544	0.00146697	0.0217465
MD00G1111900	Note=MAP kinase 4	MD00G1111900	1610	1565	1508	2245	2093	2085	10.6115	11.0939	0.482433	1.14825e-09	9.12335e-08
MD00G1146800	Note=Protein kinase superfamily protein	MD00G1146800	562	577	676	795	839	857	9.24384	9.72586	0.48202	2.05553e-06	8.08639e-05
MD14G1238300	Note=receptor-like kinase 1	MD14G1238300	617	556	507	863	750	687	9.13254	9.61355	0.481009	4.73879e-05	0.00122368
MD13G1166900	Note=Protein of unknown function	MD13G1166900	507	547	745	767	775	925	9.23084	9.7111	0.480258	0.000245814	0.00501388
MD15G1158200	Note=sugar transporter protein 7	MD15G1158200	776	672	759	1083	874	1064	9.52586	10.0056	0.479782	8.99478e-06	0.000290629
MD05G1188800	Note=auxin-induced protein 13	MD05G1188800	496	476	488	648	711	641	8.92971	9.40935	0.479631	2.71606e-06	0.000103905
MD15G1040600	Note=Phototropic-responsive NPH3 family protein	MD15G1040600	207	220	241	287	305	323	7.80151	8.28044	0.478931	0.000492165	0.00903619
MD15G1383200	Note=uncoupling protein 5	MD15G1383200	2618	2517	2734	3598	3495	3676	11.3598	11.8383	0.47853	8.71089e-12	1.01059e-09
MD02G1154400	Note=geranylgeranyl pyrophosphate synthase 1	MD02G1154400	1011	1098	996	1388	1485	1376	10.0183	10.4964	0.478135	1.67881e-08	1.0561e-06
MD15G1061700	Note=ferrochelatase 1	MD15G1061700	347	331	296	527	406	396	8.3459	8.82282	0.476919	0.000732179	0.0125842
MD17G1034100	Note=DegP protease 1	MD17G1034100	2082	2269	2648	3011	3632	2922	11.1906	11.6665	0.475961	2.05569e-06	8.08639e-05
MD04G1055700	Note=glutamate dehydrogenase 2	MD04G1055700	319	312	333	438	436	443	8.33058	8.80653	0.475946	4.2034e-05	0.00110322
MD04G1058200	Note=ethylene responsive element binding factor 5	MD04G1058200	380	389	390	661	445	472	8.5966	9.07144	0.474833	0.00114596	0.0179728
MD02G1065400	Note=Senescence/dehydration-associated protein-related	MD02G1065400	3516	3877	3841	5003	5133	5200	11.8732	12.3477	0.474544	3.31094e-12	4.09329e-10
MD17G1202000	Note=alpha/beta-Hydrolases superfamily protein	MD17G1202000	236	187	190	290	271	275	7.67732	8.15135	0.474024	0.0014278	0.0213139
MD03G1175500	Note=MATE efflux family protein	MD03G1175500	696	751	764	1004	1028	984	9.52805	10.0018	0.473803	1.61671e-07	8.39013e-06
MD11G1069500	Note=NAD(P)H dehydrogenase 18	MD11G1069500	293	262	264	311	449	358	8.09487	8.56773	0.472861	0.00105693	0.0168541
MD10G1328600	Note=Alternative oxidase family protein	MD10G1328600	378	376	433	542	518	558	8.63051	9.10326	0.472749	2.76892e-05	0.000777044
MD12G1099700	Note=Protein of unknown function	MD12G1099700	179	186	191	272	250	235	7.53658	8.00865	0.472072	0.00159773	0.0232753
MD06G1031000	Note=Single hybrid motif superfamily protein	MD06G1031000	299	356	396	392	608	434	8.45475	8.92667	0.471923	0.00225853	0.0306563
MD12G1202800	0	MD12G1202800	158	151	164	194	227	223	7.30264	7.77253	0.46989	0.00284528	0.0366624
MD02G1020300	Note=actin-related protein C3	MD02G1020300	967	911	972	1365	1207	1303	9.89398	10.3639	0.469878	1.57531e-07	8.21522e-06
MD17G1038900	Note=Cellulose-synthase-like C4	MD17G1038900	484	445	457	682	562	640	8.85402	9.32383	0.469805	3.39127e-05	0.000918683
MD12G1213500	Note=Rubber elongation factor protein (REF)	MD12G1213500	544	500	483	766	642	667	8.99385	9.46361	0.469766	2.83275e-05	0.000791489
MD11G1039000	Note=chloroplast sulfur E	MD11G1039000	222	221	219	278	307	316	7.7877	8.25724	0.469538	0.000524235	0.009519
MD05G1011000	Note=Protein of unknown function	MD05G1011000	283	256	187	372	302	312	7.92128	8.39052	0.469247	0.00376502	0.0452791
MD08G1243000	Note=cytochrome P450	MD08G1243000	1410	1265	1297	2045	1568	1779	10.3728	10.8417	0.468909	5.41537e-06	0.000188274
MD15G1211400	Note=UDP-Glycosyltransferase superfamily protein	MD15G1211400	2486	2563	2300	3576	3264	3142	11.2605	11.7294	0.46887	1.42361e-08	9.11682e-07
MD11G1293400	Note=Major facilitator superfamily protein	MD11G1293400	20463	18864	19643	27544	25396	27194	14.2647	14.7336	0.468823	2.35176e-12	3.01213e-10
MD11G1095700	Note=Chaperone DnaJ-domain superfamily protein	MD11G1095700	312	252	302	399	389	387	8.17509	8.64151	0.466416	0.000292627	0.00579463
MD08G1007200	Note=plastocyanin 1	MD08G1007200	521	504	571	728	812	625	9.05716	9.52343	0.466278	5.70969e-05	0.00144411
MD02G1194900	Note=UDP-N-acetylglucosamine (UAA) transporter family	MD02G1194900	390	345	404	552	425	567	8.5704	9.03594	0.465541	0.000425688	0.00796176
MD10G1289000	Note=Glucose-6-phosphate/phosphate translocator-related	MD10G1289000	2325	2363	2706	3266	3241	3521	11.2689	11.7339	0.465063	4.4033e-09	3.10559e-07
MD01G1019500	Note=shikimate kinase 1	MD01G1019500	680	624	586	768	908	889	9.30083	9.76583	0.465005	4.45006e-06	0.000158602
MD15G1329000	Note=aspartate aminotransferase	MD15G1329000	1880	1670	1650	2395	2196	2457	10.7611	11.2258	0.464775	2.75433e-08	1.66403e-06
MD09G1234500	Note=FtsH extracellular protease family	MD09G1234500	1059	1119	1332	1476	1687	1597	10.1939	10.6583	0.464419	1.31397e-06	5.4783e-05
MD16G1175300	Note=beta-amylase 3	MD16G1175300	4572	3735	4357	6267	5396	5476	12.0451	12.5092	0.46418	3.76974e-07	1.8289e-05
MD14G1234400	Note=transducin family protein / WD-40 repeat family protein	MD14G1234400	2525	2198	2100	3339	2847	3049	11.1529	11.6168	0.463914	4.52756e-07	2.16054e-05
MD04G1244400	Note=photosystem I subunit l	MD04G1244400	217	180	223	236	307	298	7.69238	8.1561	0.463716	0.00239018	0.0320493
MD11G1285100	Note=chloroplast stem-loop binding protein of 41 kDa	MD11G1285100	280	343	400	405	525	457	8.41512	8.87853	0.463411	0.0010375	0.0166269
MD11G1150900	Note=presequence protease 1	MD11G1150900	1236	1200	1263	1687	1665	1655	10.2696	10.7324	0.462865	2.71067e-09	1.9953e-07
MD04G1037300	Note=Radical SAM superfamily protein	MD04G1037300	203	229	241	305	300	306	7.81115	8.27383	0.462677	0.000776613	0.0132061
MD11G1001600	Note=Pyruvate kinase family protein	MD11G1001600	1787	1804	1753	2524	2268	2437	10.8004	11.2627	0.462378	3.06983e-09	2.2442e-07
MD02G1246100	Note=Protein kinase superfamily protein	MD02G1246100	234	228	241	331	308	312	7.8741	8.3364	0.462302	0.00053266	0.00963604
MD10G1013900	Note=alcohol dehydrogenase 1	MD10G1013900	493	438	560	701	661	654	8.95858	9.42039	0.46181	4.52233e-05	0.00117536
MD16G1134300	Note=Protein of unknown function	MD16G1134300	222	203	285	280	318	363	7.88776	8.34854	0.460779	0.00278641	0.0362098
MD14G1103900	Note=beta-6 tubulin	MD14G1103900	6654	7106	5562	8963	9157	7986	12.6545	13.1152	0.460622	5.43473e-07	2.5331e-05
MD01G1230900	Note=Major facilitator superfamily protein	MD01G1230900	165	144	160	218	207	208	7.28982	7.74872	0.458894	0.00382885	0.0459003
MD03G1116200	Note=geminivirus rep interacting kinase 1	MD03G1116200	1137	997	1123	1379	1440	1581	10.0855	10.5444	0.458892	1.72983e-07	8.93376e-06
MD02G1018300	Note=Octicosapeptide/Phox/Bem1p (PB1) domain-containing protein / tetratricopeptide repeat (TPR)-containing protein	MD02G1018300	408	432	373	597	520	519	8.66095	9.11963	0.458685	0.000107806	0.0024763
MD16G1264100	Note=cyclic nucleotide-gated channel 17	MD16G1264100	233	263	219	324	333	308	7.89827	8.35677	0.458498	0.000785458	0.0133141
MD12G1139700	Note=cation/H+ exchanger 20	MD12G1139700	323	323	375	421	472	486	8.41184	8.87019	0.458356	0.000138518	0.00308653
MD01G1187500	Note=2 iron	MD01G1187500	625	555	621	772	893	765	9.23069	9.6883	0.457612	9.28742e-06	0.000299781
MD14G1179400	Note=HCO3 -transporter family	MD14G1179400	1325	1149	1053	1623	1666	1466	10.2004	10.6579	0.457451	3.45663e-06	0.00012766
MD05G1118000	Note=PLC-like phosphodiesterases superfamily protein	MD05G1118000	596	541	575	833	765	708	9.15774	9.61464	0.456895	1.60848e-05	0.000489112
MD10G1323000	Note=APS reductase 3	MD10G1323000	1337	1544	1143	1913	1773	1731	10.3907	10.8463	0.455557	1.25581e-05	0.000393071
MD05G1289000	Note=Leucine-rich receptor-like protein kinase family protein	MD05G1289000	189	204	216	285	267	268	7.66651	8.12204	0.455526	0.00146664	0.0217465
MD15G1363500	Note=acetyl-CoA carboxylase 1	MD15G1363500	1822	1704	1534	2254	2271	2285	10.7209	11.1752	0.454267	2.58075e-08	1.56804e-06
MD11G1292300	Note=resistance to phytophthora 1	MD11G1292300	309	291	314	385	464	381	8.25186	8.70554	0.453686	0.00036098	0.0069213
MD11G1253300	Note=chloroplast 30S ribosomal protein S20	MD11G1253300	433	524	559	620	718	703	8.98188	9.43546	0.453581	7.67647e-05	0.00185377
MD13G1090800	Note=aldehyde dehydrogenase 2B7	MD13G1090800	700	658	492	906	849	730	9.26937	9.72253	0.453156	0.000503357	0.00920999
MD05G1248900	Note=N-acetylglucosamine-1-phosphate uridylyltransferase 1	MD05G1248900	881	872	796	1234	1056	1135	9.73173	10.1848	0.453117	2.99077e-06	0.000113063
MD16G1002000	Note=photosystem II stability/assembly factor	MD16G1002000	421	370	437	575	570	505	8.67797	9.13083	0.452858	0.000109501	0.00250947
MD15G1126100	Note=ATPase	MD15G1126100	363	405	405	515	591	471	8.61189	9.06468	0.452786	0.000182386	0.00390374
MD14G1016800	Note=Aldolase superfamily protein	MD14G1016800	28645	26017	24909	37609	33415	35871	14.6958	15.1484	0.452657	2.78163e-09	2.04284e-07
MD13G1078800	Note=SPFH/Band 7/PHB domain-containing membrane-associated protein family	MD13G1078800	4209	4033	5275	6008	6184	5970	12.1381	12.5902	0.452108	7.22636e-07	3.24073e-05
MD03G1023300	Note=Leucine-rich repeat (LRR) family protein	MD03G1023300	4855	4369	3802	6479	5217	5786	12.0849	12.537	0.452096	5.74772e-06	0.000198108
MD10G1242800	Note=AGC (cAMP-dependent	MD10G1242800	1072	1033	1045	1527	1420	1281	10.037	10.4889	0.451902	1.20418e-06	5.0935e-05
MD09G1284400	Note=genomes uncoupled 1	MD09G1284400	258	212	226	276	343	317	7.85842	8.31032	0.451899	0.00148104	0.0219347
MD07G1278300	Note=Protein kinase superfamily protein	MD07G1278300	646	574	548	805	776	793	9.20365	9.65494	0.451287	7.89752e-06	0.000259896
MD15G1226100	Note=kinesin-like calmodulin-binding protein (ZWICHEL)	MD15G1226100	879	869	741	1118	1126	1097	9.6971	10.1477	0.450614	1.79604e-06	7.18864e-05
MD06G1189700	Note=ABC2 homolog 7	MD06G1189700	282	241	260	387	318	345	8.0287	8.47923	0.450525	0.00107925	0.0171416
MD13G1273700	Note=tetraspanin8	MD13G1273700	3677	3435	3664	4956	4557	4946	11.8112	12.2616	0.450433	3.42982e-10	3.04218e-08
MD11G1193400	Note=MATE efflux family protein	MD11G1193400	326	370	356	468	507	436	8.45461	8.90409	0.449477	0.00017438	0.00375067
MD14G1143200	Note=S-adenosyl-L-methionine-dependent methyltransferases superfamily protein	MD14G1143200	3657	3497	3202	4760	4681	4443	11.7538	12.2032	0.449372	3.27998e-09	2.39237e-07
MD10G1062200	Note=3-oxo-5-alpha-steroid 4-dehydrogenase family protein	MD10G1062200	501	457	628	714	643	770	9.0466	9.4959	0.449305	0.000285685	0.00567907
MD10G1063300	Note=ATP binding microtubule motor family protein	MD10G1063300	550	549	553	750	696	769	9.10559	9.55462	0.449029	5.36591e-06	0.000187164
MD11G1111800	Note=63 kDa inner membrane family protein	MD11G1111800	368	349	410	485	489	537	8.55363	9.00193	0.448303	0.000102312	0.00236366
MD15G1106400	Note=FAD-dependent oxidoreductase family protein	MD15G1106400	533	479	370	631	674	546	8.84812	9.2961	0.447979	0.000872027	0.0144301
MD11G1004900	Note=Mitochondrial substrate carrier family protein	MD11G1004900	4258	3832	3945	5368	5258	5492	11.9703	12.4176	0.447307	8.94265e-11	8.72999e-09
MD04G1221300	Note=N-MYC downregulated-like 1	MD04G1221300	570	518	474	781	704	603	9.02474	9.47131	0.446579	0.0002495	0.00507883
MD12G1059400	Note=NAD(P)-binding Rossmann-fold superfamily protein	MD12G1059400	198	197	222	291	271	263	7.68458	8.13032	0.445747	0.00194787	0.0273796
MD06G1208300	Note=enolase 1	MD06G1208300	497	479	417	607	587	670	8.85926	9.30479	0.445533	6.12437e-05	0.00152372
MD02G1184400	Note=BTB and TAZ domain protein 4	MD02G1184400	312	256	255	399	326	375	8.10014	8.54562	0.445478	0.0014412	0.0214737
MD05G1176500	Note=PPPDE putative thiol peptidase family protein	MD05G1176500	382	344	316	481	462	450	8.4405	8.88569	0.445191	0.00022366	0.00464436
MD13G1025300	Note=Auxin efflux carrier family protein	MD13G1025300	1164	1161	1150	1584	1486	1572	10.178	10.6219	0.443866	3.20157e-08	1.91204e-06
MD04G1061200	Note=homeobox protein 2	MD04G1061200	585	661	909	946	915	1018	9.48848	9.93197	0.443486	0.000668564	0.0116246
MD13G1028100	Note=Protein of unknown function	MD13G1028100	544	447	390	751	495	594	8.84678	9.28991	0.443132	0.00369945	0.0447005
MD07G1104400	Note=alpha/beta-Hydrolases superfamily protein	MD07G1104400	1078	1055	958	1419	1342	1365	10.009	10.452	0.442953	3.48776e-07	1.70241e-05
MD06G1190600	Note=RINT-1 / TIP-1 family	MD06G1190600	421	385	417	567	479	586	8.67127	9.11373	0.442455	0.000174108	0.00374911
MD12G1206900	Note=Adenine nucleotide alpha hydrolases-like superfamily protein	MD12G1206900	603	750	768	732	1072	1033	9.46541	9.90739	0.441976	0.00064555	0.0113015
MD12G1185600	Note=ARM repeat superfamily protein	MD12G1185600	432	401	368	586	528	486	8.64519	9.08634	0.441152	0.000281452	0.005615
MD16G1180600	Note=BSD domain-containing protein	MD16G1180600	1059	971	1025	1530	1332	1201	9.99186	10.4313	0.43943	2.07011e-05	0.000605895
MD08G1031700	Note=CBS domain-containing protein with a domain of unknown function (DUF21)	MD08G1031700	483	444	440	622	592	606	8.83165	9.27074	0.439091	3.20035e-05	0.000875108
MD10G1064300	Note=GATA transcription factor 7	MD10G1064300	212	213	287	316	320	312	7.89044	8.32941	0.43897	0.00293922	0.0375105
MD12G1245900	Note=Protein of unknown function	MD12G1245900	223	195	246	282	328	274	7.78963	8.22807	0.438441	0.00278945	0.0362345
MD15G1102300	Note=basic leucine zipper 9	MD15G1102300	378	511	599	684	676	619	8.95395	9.39187	0.437917	0.00155075	0.0227061
MD16G1282500	Note=basic helix-loop-helix (bHLH) DNA-binding superfamily protein	MD16G1282500	204	222	240	296	294	296	7.79411	8.23173	0.43762	0.00152585	0.0224427
MD08G1097900	Note=Protein kinase superfamily protein	MD08G1097900	3344	3213	3126	4212	4236	4428	11.6558	12.0925	0.436694	5.43953e-11	5.44293e-09
MD05G1172400	Note=RPM1 interacting protein 4	MD05G1172400	812	780	803	1091	1086	1004	9.64041	10.0762	0.435836	1.28442e-06	5.37055e-05
MD13G1137700	Note=Thioesterase superfamily protein	MD13G1137700	190	225	208	266	286	276	7.69767	8.13339	0.435724	0.00217684	0.0297239
MD17G1230900	Note=ATP synthase protein I -related	MD17G1230900	784	758	696	1001	1077	894	9.54258	9.97804	0.435459	1.64403e-05	0.000497561
MD00G1029300	Note=thylakoidal ascorbate peroxidase	MD00G1029300	760	620	674	963	875	886	9.41864	9.85275	0.434112	2.95747e-05	0.000818479
MD02G1179600	Note=maternal effect embryo arrest 59	MD02G1179600	2801	2673	2947	3721	3624	3828	11.4541	11.8879	0.433804	8.64834e-10	6.97531e-08
MD01G1069800	Note=Ribosomal L5P family protein	MD01G1069800	399	420	458	528	602	564	8.73275	9.16548	0.432725	8.79425e-05	0.00208432
MD15G1060200	Note=glycine decarboxylase P-protein 1	MD15G1060200	7290	6440	6406	9333	8501	8841	12.7117	13.1442	0.432435	1.54111e-08	9.82994e-07
MD10G1241100	Note=JUMONJI 14	MD10G1241100	289	246	258	354	332	365	8.04543	8.47771	0.432277	0.000966332	0.0157225
MD11G1095200	Note=Major facilitator superfamily protein	MD11G1095200	2268	2216	2869	2991	3262	3494	11.2582	11.6894	0.431242	7.48153e-06	0.000248763
MD17G1217500	Note=Transmembrane amino acid transporter family protein	MD17G1217500	397	333	420	533	504	485	8.5816	9.01264	0.431044	0.000398678	0.00756708
MD16G1133600	Note=Thioesterase superfamily protein	MD16G1133600	283	360	293	417	447	375	8.28476	8.7154	0.430637	0.00136	0.0205218
MD06G1020400	Note=HXXXD-type acyl-transferase family protein	MD06G1020400	395	455	501	581	555	653	8.81392	9.24432	0.430398	0.000266668	0.00536014
MD00G1005700	Note=GroES-like zinc-binding alcohol dehydrogenase family protein	MD00G1005700	27440	32237	34463	40548	43144	40939	14.9367	15.367	0.43034	9.58981e-08	5.20451e-06
MD16G1150400	Note=Mevalonate/galactokinase family protein	MD16G1150400	831	656	837	1000	1008	1067	9.59628	10.0258	0.429562	3.50347e-05	0.000945878
MD14G1002500	Note=glutamate dehydrogenase 1	MD14G1002500	423	459	399	582	494	618	8.73723	9.16632	0.429096	0.0003281	0.00639425
MD17G1204600	Note=Single hybrid motif superfamily protein	MD17G1204600	257	263	270	339	330	376	8.03969	8.46859	0.428904	0.000837789	0.0140011
MD17G1035100	Note=cyclophilin 38	MD17G1035100	344	426	431	525	565	498	8.64414	9.07294	0.428801	0.000415491	0.0078121
MD16G1096300	Note=ATP-citrate lyase A-2	MD16G1096300	5621	5316	5033	7487	6577	7020	12.377	12.8047	0.427677	3.39589e-08	2.00991e-06
MD16G1117200	0	MD16G1117200	904	906	1115	1199	1377	1290	9.928	10.3554	0.427389	1.66498e-05	0.000502475
MD05G1056800	Note=squalene synthase 1	MD05G1056800	1704	1537	1463	2265	1860	2082	10.6136	11.0409	0.427265	7.638e-06	0.000252915
MD05G1000500	Note=light harvesting complex of photosystem II 5	MD05G1000500	5269	4908	5915	6648	7449	7169	12.3878	12.8151	0.427241	4.47421e-08	2.57207e-06
MD14G1008900	Note=Dynamin related protein 4C	MD14G1008900	261	337	277	401	395	359	8.18732	8.61422	0.426907	0.00163251	0.0237388
MD06G1002100	Note=basic region/leucine zipper motif 60	MD06G1002100	2332	1807	1770	2881	2289	2618	10.9425	11.3684	0.425945	0.000129585	0.00291793
MD06G1226700	Note=S-adenosyl-L-methionine-dependent methyltransferases superfamily protein	MD06G1226700	721	675	705	920	842	1010	9.45059	9.87604	0.425448	1.43334e-05	0.00044258
MD09G1057500	Note=early nodulin-like protein 17	MD09G1057500	2587	2341	1786	3259	2827	2759	11.1268	11.5521	0.425304	0.000218703	0.00455597
MD01G1160800	Note=Staphylococcal nuclease homologue	MD01G1160800	448	500	506	633	623	661	8.91955	9.34398	0.424431	4.71186e-05	0.00121771
MD15G1066700	Note=ARM repeat superfamily protein	MD15G1066700	535	613	652	719	819	836	9.22733	9.65115	0.423821	5.80146e-05	0.0014627
MD08G1216700	Note=methyl esterase 12	MD08G1216700	586	582	593	773	796	750	9.19581	9.61883	0.423022	8.94414e-06	0.000289284
MD04G1033200	Note=RAB GTPase homolog A5D	MD04G1033200	3110	3298	3387	4242	4331	4327	11.6714	12.0943	0.42292	3.53468e-10	3.11792e-08
MD01G1108900	Note=chorismate synthase	MD01G1108900	745	714	722	933	950	989	9.50429	9.92681	0.422522	1.73017e-06	6.96855e-05
MD02G1249800	Note=Protein kinase superfamily protein	MD02G1249800	536	485	528	781	612	643	9.01085	9.4333	0.422454	0.000386101	0.00734579
MD16G1090700	Note=nine-cis-epoxycarotenoid dioxygenase 4	MD16G1090700	1323	1399	1481	1887	1889	1754	10.4508	10.873	0.422192	3.29225e-07	1.61932e-05
MD15G1181600	0	MD15G1181600	230	214	242	317	310	275	7.83569	8.25732	0.421626	0.00261669	0.0345796
MD08G1030900	Note=Major facilitator superfamily protein	MD08G1030900	1571	1382	1385	1982	1778	1944	10.4963	10.9177	0.421404	1.25165e-06	5.25956e-05
MD00G1037100	Note=Class-II DAHP synthetase family protein	MD00G1037100	34294	33756	30230	45094	41976	42132	14.9981	15.4194	0.42133	6.61541e-09	4.5652e-07
MD03G1190800	Note=fimbrin 1	MD03G1190800	1514	1297	1244	1922	1615	1791	10.399	10.8199	0.420974	2.07563e-05	0.000606957
MD16G1244300	Note=WRKY DNA-binding protein 11	MD16G1244300	399	349	359	515	447	493	8.52598	8.94695	0.42097	0.00042479	0.00794961
MD04G1247600	Note=lecithin:cholesterol acyltransferase 3	MD04G1247600	288	239	283	354	324	387	8.07507	8.49562	0.420545	0.00186256	0.0264593
MD15G1323700	Note=RAB GTPase homolog H1E	MD15G1323700	406	352	417	571	438	534	8.61192	9.03228	0.420364	0.00118659	0.0184351
MD09G1034400	Note=formate dehydrogenase	MD09G1034400	8633	7207	8088	11408	10184	9787	12.9596	13.3783	0.418704	1.28477e-06	5.37055e-05
MD16G1033500	Note=FAD/NAD(P)-binding oxidoreductase	MD16G1033500	220	234	227	265	284	346	7.82454	8.24287	0.41833	0.0035225	0.0431981
MD06G1239300	Note=Peptidoglycan-binding LysM domain-containing protein	MD06G1239300	945	905	969	1297	1241	1160	9.87428	10.2926	0.418306	3.00331e-06	0.000113288
MD11G1052900	Note=cinnamate-4-hydroxylase	MD11G1052900	19533	18376	17536	25035	23242	24470	14.172	14.5902	0.418222	1.18296e-09	9.35407e-08
MD05G1272500	Note=galactose-1-phosphate guanylyltransferase (GDP)s	MD05G1272500	782	706	872	1027	908	1163	9.61768	10.0358	0.41812	0.000143125	0.00316902
MD10G1151400	Note=Protein of unknown function	MD10G1151400	1409	1106	1080	1627	1550	1538	10.2249	10.6427	0.417792	4.74651e-05	0.00122468
MD12G1137900	Note=pyrophosphorylase 4	MD12G1137900	3277	2689	2440	3929	3329	3762	11.4504	11.8679	0.417557	4.9166e-05	0.00126174
MD06G1070000	Note=hydroxymethylglutaryl-CoA synthase / HMG-CoA synthase / 3-hydroxy-3-methylglutaryl coenzyme A synthase	MD06G1070000	230	251	211	287	314	307	7.8478	8.26483	0.417025	0.0023809	0.0319382
MD09G1081400	Note=glycosyl hydrolase family 81 protein	MD09G1081400	560	500	449	742	589	645	8.97269	9.38929	0.416595	0.000694317	0.0120108
MD07G1246000	Note=Disease resistance protein (TIR-NBS-LRR class) family	MD07G1246000	229	218	198	289	295	261	7.74639	8.16231	0.415923	0.00360156	0.0437489
MD03G1088700	Note=Ubiquitin fusion degradation UFD1 family protein	MD03G1088700	365	374	398	495	501	494	8.56412	8.98001	0.415887	0.000177097	0.00379816
MD16G1091200	Note=xyloglucan:xyloglucosyl transferase 33	MD16G1091200	1185	1038	1051	1591	1314	1380	10.09	10.5058	0.415861	3.27757e-05	0.000893624
MD07G1240400	Note=metacaspase 1	MD07G1240400	281	283	251	351	378	339	8.08381	8.49957	0.415765	0.00127767	0.0195069
MD02G1155100	Note=GNS1/SUR4 membrane protein family	MD02G1155100	314	308	312	354	438	433	8.28006	8.69544	0.415381	0.000857742	0.014272
MD10G1107500	Note=Protein of unknown function	MD10G1107500	3603	3119	2925	4484	3798	4345	11.6489	12.0641	0.415181	7.32982e-06	0.000244226
MD03G1107700	Note=MAP kinase 4	MD03G1107700	450	411	390	589	473	575	8.70199	9.11671	0.414719	0.000701093	0.0121149
MD11G1080100	Note=ribosomal protein L4	MD11G1080100	431	507	552	603	651	698	8.95398	9.36832	0.414342	0.000276185	0.00552715
MD10G1260600	Note=Aldolase-type TIM barrel family protein	MD10G1260600	797	683	741	1055	809	1037	9.52983	9.94219	0.412362	0.000321979	0.00628644
MD10G1328500	Note=Transducin/WD40 repeat-like superfamily protein	MD10G1328500	736	895	1037	1161	1176	1149	9.79434	10.206	0.411707	0.000193704	0.00410755
MD04G1138400	Note=glyoxal oxidase-related protein	MD04G1138400	4181	3635	3707	5086	4876	5084	11.9049	12.3159	0.410992	3.99607e-08	2.32222e-06
MD15G1058800	Note=leucine-rich repeat transmembrane protein kinase family protein	MD15G1058800	589	603	555	829	721	729	9.18359	9.5942	0.410615	9.33926e-05	0.00218599
MD10G1340100	Note=farnesyl diphosphate synthase 1	MD10G1340100	736	704	695	1027	935	821	9.47285	9.88287	0.410017	0.000111712	0.00254591
MD01G1072900	Note=Fatty acid/sphingolipid desaturase	MD01G1072900	5040	4967	4822	6753	6246	6343	12.2688	12.6788	0.409962	3.47397e-09	2.52237e-07
MD15G1074800	Note=cytochrome P450	MD15G1074800	531	494	530	673	668	688	9.01531	9.42493	0.409627	3.80988e-05	0.00101491
MD04G1222500	Note=Ribose 5-phosphate isomerase	MD04G1222500	710	777	753	1004	1022	895	9.54204	9.95143	0.409393	2.36785e-05	0.000676952
MD02G1031400	Note=Plant haem oxygenase (decyclizing) family protein	MD02G1031400	464	506	484	626	639	632	8.91849	9.32785	0.409361	5.84774e-05	0.00146858
MD00G1191800	Note=NADPH-dependent thioredoxin reductase C	MD00G1191800	809	742	849	970	1076	1086	9.64124	10.0502	0.408947	8.66183e-06	0.000282148
MD10G1110200	Note=ethylene-dependent gravitropism-deficient and yellow-green-like 3	MD10G1110200	397	398	470	562	546	541	8.71751	9.12617	0.40866	0.00031754	0.00621493
MD13G1159600	Note=COBRA-like protein-7 precursor	MD13G1159600	1610	1341	1289	2094	1638	1788	10.4624	10.8711	0.408645	0.00019294	0.00409407
MD13G1225700	Note=Peptidase S41 family protein	MD13G1225700	269	237	288	334	380	321	8.04542	8.45354	0.408118	0.00268604	0.0352344
MD03G1240900	Note=Protein kinase superfamily protein	MD03G1240900	284	300	299	376	379	396	8.19879	8.60669	0.407897	0.000767434	0.0130639
MD17G1154400	Note=pectin methylesterase 1	MD17G1154400	1127	997	980	1413	1239	1389	10.0124	10.4195	0.407081	1.51023e-05	0.00046275
MD11G1307800	Note=alpha/beta-Hydrolases superfamily protein	MD11G1307800	221	247	293	332	309	350	7.98418	8.39095	0.406766	0.00407149	0.0482134
MD15G1398700	Note=tubulin alpha-2 chain	MD15G1398700	6179	6339	6038	7798	7952	8407	12.592	12.9978	0.40583	8.45944e-11	8.3345e-09
MD03G1048900	Note=Phototropic-responsive NPH3 family protein	MD03G1048900	1687	1617	1877	2393	2091	2253	10.7514	11.1571	0.405764	4.01982e-06	0.00014577
MD04G1192100	Note=importin alpha isoform 4	MD04G1192100	249	279	252	360	330	324	8.01993	8.42506	0.40513	0.00228679	0.0308828
MD03G1209800	Note=Ypt/Rab-GAP domain of gyp1p superfamily protein	MD03G1209800	655	639	592	803	806	844	9.29342	9.69815	0.404737	1.9863e-05	0.000582964
MD05G1045600	Note=dicarboxylate transport 2.1	MD05G1045600	1403	1265	1613	1849	1616	2100	10.4758	10.8799	0.404039	0.000151559	0.00333306
MD12G1193400	Note=RNA-binding KH domain-containing protein	MD12G1193400	1926	1772	1904	2393	2341	2540	10.8638	11.2662	0.402427	8.0702e-08	4.463e-06
MD13G1036500	Note=Protein phosphatase 2C family protein	MD13G1036500	713	644	570	864	799	837	9.32432	9.72621	0.401896	0.000138733	0.00308918
MD17G1154000	Note=phosphatidylinositol-4-phosphate 5-kinase family protein	MD17G1154000	1353	1084	1203	1680	1430	1610	10.2417	10.6435	0.401744	5.97472e-05	0.00149112
MD15G1064400	Note=Cellulose-synthase-like C12	MD15G1064400	2902	2730	2602	3814	3048	3815	11.4195	11.8211	0.401607	1.836e-05	0.000548403
MD12G1123000	Note=Phosphatidic acid phosphatase (PAP2) family protein	MD12G1123000	912	754	916	1119	1036	1195	9.74621	10.1477	0.401513	6.81434e-05	0.00166944
MD11G1286300	Note=MIRO-related GTP-ase 2	MD11G1286300	408	372	394	523	491	508	8.60929	9.01006	0.400773	0.000327831	0.0063929
MD02G1049800	Note=aldehyde dehydrogenase 2C4	MD02G1049800	1218	1207	1450	1710	1628	1683	10.3319	10.7319	0.400016	9.84733e-06	0.000314996
MD13G1079100	Note=PAS/LOV protein B	MD13G1079100	705	617	681	863	864	867	9.37978	9.77868	0.398901	2.61941e-05	0.000740932
MD03G1085700	Note=NAD(P)-binding Rossmann-fold superfamily protein	MD03G1085700	774	805	893	986	1224	993	9.68326	10.082	0.398777	0.000131359	0.00294959
MD09G1054200	Note=Pyridoxal phosphate (PLP)-dependent transferases superfamily protein	MD09G1054200	1376	1168	1267	1719	1589	1624	10.3078	10.7064	0.398626	6.43255e-06	0.00021842
MD06G1009700	Note=Protein kinase superfamily protein	MD06G1009700	1059	974	990	1404	1230	1277	9.97371	10.3723	0.398553	1.36334e-05	0.000422596
MD02G1006600	Note=signal recognition particle receptor alpha subunit family protein	MD02G1006600	1128	1200	1150	1547	1471	1483	10.176	10.5742	0.398258	1.10568e-06	4.72681e-05
MD05G1049600	Note=Magnesium transporter CorA-like family protein	MD05G1049600	788	707	787	989	1003	959	9.56781	9.96476	0.396954	1.54638e-05	0.000472022
MD15G1063600	Note=Early-responsive to dehydration stress protein (ERD4)	MD15G1063600	1789	1517	1523	2278	1866	2093	10.6492	11.0457	0.396449	5.35924e-05	0.00136301
MD15G1169600	Note=epsin N-terminal homology (ENTH) domain-containing protein / clathrin assembly protein-related	MD15G1169600	1089	941	976	1369	1237	1278	9.96537	10.3618	0.396441	1.88003e-05	0.000558292
MD15G1152700	Note=fatty acid desaturase 6	MD15G1152700	1042	987	1126	1319	1463	1295	10.035	10.4305	0.395522	9.58927e-06	0.000307664
MD06G1068400	Note=Nucleotide-sugar transporter family protein	MD06G1068400	534	487	420	612	599	651	8.90451	9.29982	0.395313	0.000479099	0.00882668
MD10G1119900	Note=glycine-rich protein	MD10G1119900	821	891	880	1162	1080	1105	9.75161	10.1468	0.395194	1.02849e-05	0.000327684
MD17G1122900	Note=ADP glucose pyrophosphorylase 1	MD17G1122900	1830	1774	1825	2294	2311	2407	10.818	11.2127	0.394697	2.60054e-08	1.57409e-06
MD01G1077800	Note=NAD(P)-binding Rossmann-fold superfamily protein	MD01G1077800	504	410	586	596	663	679	8.96204	9.35653	0.394485	0.00149514	0.0220784
MD09G1057700	Note=chorismate mutase 1	MD09G1057700	1126	1094	1080	1374	1462	1426	10.0998	10.4943	0.394483	6.43988e-07	2.95846e-05
MD03G1074000	Note=thiaminC	MD03G1074000	968	1025	1127	1294	1297	1439	10.0189	10.4133	0.394432	1.03503e-05	0.000329114
MD15G1129300	Note=Octicosapeptide/Phox/Bem1p (PB1) domain-containing protein / tetratricopeptide repeat (TPR)-containing protein	MD15G1129300	1378	1253	1304	1824	1610	1642	10.3538	10.7482	0.394413	7.28413e-06	0.000243209
MD02G1301900	Note=Protein of unknown function (DUF3411)	MD02G1301900	884	927	940	1092	1266	1196	9.83724	10.2315	0.39428	6.60519e-06	0.000223335
MD05G1027200	Note=UDP-Glycosyltransferase superfamily protein	MD05G1027200	1054	928	945	1350	1220	1201	9.92672	10.3193	0.392564	3.18173e-05	0.000871973
MD11G1036300	Note=Protein of unknown function	MD11G1036300	1556	1435	1392	1940	1883	1825	10.5092	10.9014	0.392213	1.46843e-06	6.00367e-05
MD03G1217600	Note=membrane-associated mannitol-induced	MD03G1217600	280	302	263	370	354	365	8.13438	8.52633	0.391948	0.00199392	0.0278922
MD01G1134400	Note=Protein of unknown function (DUF506)	MD01G1134400	2159	1890	2191	2781	2511	2745	11.0186	11.4102	0.391582	3.08083e-06	0.000115513
MD16G1132200	Note=HY5-homolog	MD16G1132200	448	421	394	610	532	483	8.71427	9.10559	0.391324	0.00150075	0.0221345
MD17G1270700	Note=cytosolic NADP+-dependent isocitrate dehydrogenase	MD17G1270700	7528	7723	7192	9965	9604	9318	12.8654	13.256	0.390642	8.36127e-09	5.64827e-07
MD16G1093300	Note=beta carbonic anhydrase 4	MD16G1093300	757	703	742	1023	910	900	9.51603	9.90666	0.390625	6.83065e-05	0.00167215
MD15G1436300	Note=chloroplast heat shock protein 70-2	MD15G1436300	2249	2165	2176	2979	2579	2919	11.0974	11.4872	0.389868	1.34947e-06	5.6044e-05
MD10G1226900	Note=Haloacid dehalogenase-like hydrolase (HAD) superfamily protein	MD10G1226900	329	291	288	376	389	404	8.23774	8.6276	0.389865	0.00153404	0.0225114
MD03G1108500	Note=mitogen-activated protein kinase 3	MD03G1108500	1132	942	1153	1414	1299	1436	10.0671	10.4559	0.388784	5.33118e-05	0.00135803
MD05G1289200	Note=light-harvesting chlorophyll-protein complex II subunit B1	MD05G1289200	561	499	765	765	771	811	9.24465	9.63323	0.388586	0.00288256	0.036979
MD05G1322600	Note=Protein of unknown function	MD05G1322600	882	877	758	1071	1051	1115	9.70874	10.0973	0.388578	2.97282e-05	0.000822018
MD15G1334400	Note=ABC2 homolog 13	MD15G1334400	810	893	869	1056	1141	1111	9.73985	10.1282	0.388311	8.69392e-06	0.000282448
MD15G1129100	Note=TOPLESS-related 1	MD15G1129100	310	284	286	390	359	382	8.19261	8.58085	0.388243	0.00183522	0.0261521
MD12G1143300	Note=Oxysterol-binding family protein	MD12G1143300	744	791	859	1115	879	1081	9.63645	10.0246	0.38811	0.000375358	0.00716267
MD06G1046300	Note=Protein kinase superfamily protein	MD06G1046300	1382	1365	1477	1773	1761	1897	10.4555	10.8436	0.388101	6.5705e-07	3.00125e-05
MD10G1172500	Note=Glutaredoxin family protein	MD10G1172500	275	284	298	333	380	389	8.15407	8.54142	0.387352	0.00208304	0.0287868
MD02G1144900	Note=Galactose mutarotase-like superfamily protein	MD02G1144900	438	419	436	536	584	541	8.74754	9.13439	0.38685	0.000281028	0.00561005
MD11G1051400	Note=Phototropic-responsive NPH3 family protein	MD11G1051400	3865	3996	4363	5320	5329	5037	11.9884	12.3745	0.386046	1.35806e-07	7.21148e-06
MD15G1366900	Note=S-adenosyl-L-methionine-dependent methyltransferases superfamily protein	MD15G1366900	513	550	647	690	743	762	9.15064	9.53591	0.385269	0.000364015	0.00696698
MD11G1259100	Note=P-loop containing nucleoside triphosphate hydrolases superfamily protein	MD11G1259100	809	812	897	1066	1025	1139	9.70896	10.0938	0.384867	2.3436e-05	0.000670617
MD09G1041100	Note=Protein of unknown function	MD09G1041100	1731	1364	1762	1946	1867	2421	10.6566	11.0413	0.384767	0.000448622	0.00834197
MD07G1144600	Note=Mitochondrial substrate carrier family protein	MD07G1144600	253	233	265	315	333	315	7.96352	8.34794	0.384421	0.00352495	0.0432117
MD00G1116000	Note=Protein of unknown function	MD00G1116000	299	246	279	353	368	335	8.09734	8.48129	0.383952	0.00354249	0.0432941
MD04G1060700	Note=2-oxoglutarate (2OG) and Fe(II)-dependent oxygenase superfamily protein	MD04G1060700	600	661	831	913	794	974	9.4415	9.82538	0.383883	0.00164162	0.0238172
MD13G1146800	Note=calcium-dependent lipid-binding family protein	MD13G1146800	769	670	618	968	776	887	9.41721	9.79955	0.382347	0.000855157	0.0142393
MD12G1261600	Note=Plant stearoyl-acyl-carrier-protein desaturase family protein	MD12G1261600	2861	2544	2736	3435	3416	3571	11.4017	11.7837	0.382071	1.14488e-07	6.14056e-06
MD07G1164800	Note=purple acid phosphatase 29	MD07G1164800	662	579	545	774	765	746	9.21327	9.59487	0.381594	0.000239671	0.00492663
MD15G1347700	Note=TRAM	MD15G1347700	623	616	682	799	791	868	9.31826	9.69931	0.381047	7.67674e-05	0.00185377
MD08G1245400	Note=Beta-glucosidase	MD08G1245400	380	405	394	527	536	444	8.61421	8.99503	0.380816	0.00143266	0.0213765
MD06G1174000	Note=1-deoxy-D-xylulose 5-phosphate reductoisomerase	MD06G1174000	1826	1779	1728	2273	2289	2257	10.7914	11.1719	0.3805	1.4792e-07	7.76457e-06
MD07G1301700	Note=Heavy metal transport/detoxification superfamily protein	MD07G1301700	332	408	346	474	500	414	8.49569	8.87596	0.380271	0.00298975	0.0379287
MD07G1308300	Note=Major facilitator superfamily protein	MD07G1308300	721	691	710	932	868	912	9.4619	9.84206	0.380168	3.6653e-05	0.00098294
MD12G1020700	Note=Calcineurin-like metallo-phosphoesterase superfamily protein	MD12G1020700	568	607	558	729	676	811	9.16972	9.54979	0.380073	0.000257174	0.00520987
MD16G1065800	Note=Protein of unknown function	MD16G1065800	1786	1765	1572	2268	2240	2033	10.7334	11.1125	0.379123	9.68559e-06	0.000310133
MD16G1257600	Note=P450 reductase 2	MD16G1257600	1517	1300	1378	1926	1612	1814	10.445	10.8234	0.378451	6.31153e-05	0.00156179
MD11G1290400	Note=Eukaryotic aspartyl protease family protein	MD11G1290400	1107	1101	1202	1632	1287	1428	10.1461	10.5241	0.377983	0.000189699	0.00404405
MD14G1003600	Note=Protein of unknown function	MD14G1003600	1087	1193	1241	1599	1195	1698	10.1923	10.5702	0.377856	0.00109465	0.0173519
MD02G1171900	Note=Protein of unknown function (DUF1685)	MD02G1171900	1587	1545	1695	2011	1993	2157	10.6473	11.0248	0.377532	9.7214e-07	4.18949e-05
MD14G1218700	Note=enolase 1	MD14G1218700	1265	1313	1277	1610	1650	1660	10.323	10.7005	0.377489	6.8927e-07	3.12612e-05
MD02G1314600	Note=A20/AN1-like zinc finger family protein	MD02G1314600	782	799	795	1147	859	1021	9.62491	10.002	0.377072	0.000660156	0.0115069
MD02G1012300	Note=Protein of unknown function	MD02G1012300	312	331	371	416	412	466	8.39618	8.77319	0.377009	0.00205887	0.0285885
MD17G1216800	Note=plastid transcriptionally active 17	MD17G1216800	397	423	505	486	565	641	8.78191	9.15839	0.376477	0.00281517	0.0364356
MD16G1029300	Note=ARM repeat superfamily protein	MD16G1029300	1269	1395	1390	1815	1725	1625	10.3956	10.7718	0.376162	1.20924e-05	0.000379978
MD17G1263600	Note=FtsH extracellular protease family	MD17G1263600	711	743	824	957	999	948	9.56391	9.93996	0.376051	6.11979e-05	0.00152372
MD14G1064200	Note=basic helix-loop-helix (bHLH) DNA-binding superfamily protein	MD14G1064200	1116	1265	1144	1594	1472	1424	10.1939	10.5698	0.375908	3.27923e-05	0.000893624
MD04G1023800	Note=phytoene desaturase 3	MD04G1023800	2210	2147	2294	2760	2880	2836	11.1096	11.485	0.37539	6.63995e-08	3.73658e-06
MD06G1230500	Note=protein tyrosine kinase family protein	MD06G1230500	1368	1326	1333	1720	1602	1809	10.3858	10.7611	0.375339	3.3755e-06	0.000125242
MD04G1200900	Note=ATP-dependent caseinolytic (Clp) protease/crotonase family protein	MD04G1200900	316	331	367	386	426	481	8.39591	8.77087	0.374963	0.00264018	0.0347895
MD10G1324100	Note=B-cell receptor-associated 31-like	MD10G1324100	274	257	276	332	330	366	8.06659	8.44113	0.374539	0.00338176	0.0417924
MD06G1037700	Note=Transducin/WD40 repeat-like superfamily protein	MD06G1037700	983	997	981	1269	1249	1252	9.94218	10.3166	0.374456	4.80209e-06	0.000169904
MD07G1007300	Note=A20/AN1-like zinc finger family protein	MD07G1007300	756	756	713	1065	806	956	9.52994	9.90299	0.373059	0.000810455	0.0136368
MD07G1073300	Note=lactate/malate dehydrogenase family protein	MD07G1073300	1025	983	1125	1253	1404	1330	10.0234	10.3963	0.372913	1.95161e-05	0.000574891
MD09G1258100	Note=Thiamine pyrophosphate dependent pyruvate decarboxylase family protein	MD09G1258100	4347	3936	3829	5204	5037	5161	11.9743	12.3471	0.372792	2.58651e-07	1.28802e-05
MD02G1190300	Note=FAD/NAD(P)-binding oxidoreductase family protein	MD02G1190300	1480	1291	1358	1731	1822	1698	10.4217	10.7943	0.372662	6.70716e-06	0.000226305
MD16G1036200	Note=bidirectional amino acid transporter 1	MD16G1036200	764	768	786	950	1008	990	9.58875	9.96102	0.372265	1.84164e-05	0.000549576
MD13G1042900	Note=Protein of unknown function	MD13G1042900	475	450	432	677	530	515	8.8166	9.18876	0.372158	0.00359815	0.0437489
MD13G1043200	Note=Major facilitator superfamily protein	MD13G1043200	4396	4382	5124	6023	5544	6101	12.173	12.5451	0.372053	3.60172e-06	0.000131953
MD17G1240300	Note=glucan synthase-like 5	MD17G1240300	1614	1444	1539	1964	1881	1997	10.5765	10.9483	0.371751	2.56223e-06	9.87275e-05
MD15G1196500	Note=Nucleotide-diphospho-sugar transferases superfamily protein	MD15G1196500	1804	1638	1637	2199	2092	2162	10.7204	11.092	0.371631	2.09981e-06	8.21953e-05
MD15G1223300	Note=alpha/beta-Hydrolases superfamily protein	MD15G1223300	392	367	332	515	412	458	8.50175	8.87329	0.371546	0.00378154	0.0454352
MD06G1117200	Note=early nodulin-like protein 8	MD06G1117200	2526	2426	2075	2761	2908	3269	11.1888	11.5603	0.371546	2.70902e-05	0.000763582
MD03G1271200	Note=BSD domain-containing protein	MD03G1271200	395	403	338	494	466	483	8.55996	8.93116	0.3712	0.00165064	0.0239157
MD12G1059500	Note=NAD(P)-binding Rossmann-fold superfamily protein	MD12G1059500	475	459	581	642	553	730	8.97504	9.34618	0.371149	0.00325665	0.0404805
MD10G1210900	Note=glyceraldehyde-3-phosphate dehydrogenase of plastid 1	MD10G1210900	5473	4896	4406	6741	5918	6086	12.2609	12.6314	0.370529	3.26671e-05	0.000892216
MD07G1076200	Note=glycosyltransferase family protein 47	MD07G1076200	3389	3242	3328	4200	4274	4167	11.6917	12.0617	0.369934	1.67243e-08	1.05416e-06
MD08G1031300	Note=Leucine-rich repeat protein kinase family protein	MD08G1031300	555	484	474	655	624	641	8.97319	9.34305	0.369859	0.000535909	0.00967841
MD04G1185600	Note=Low temperature and salt responsive protein family	MD04G1185600	2688	2633	2530	3106	4005	2856	11.3486	11.7182	0.369606	0.000335917	0.00652674
MD15G1076600	Note=myb domain protein 73	MD15G1076600	1594	1506	1428	2072	1795	1874	10.5547	10.9242	0.369533	2.90833e-05	0.000807632
MD07G1022000	Note=Ribosomal protein L1p/L10e family	MD07G1022000	574	562	660	713	816	751	9.22038	9.58976	0.369389	0.000357758	0.00686775
MD04G1234900	Note=plastid transcriptionally active 3	MD04G1234900	397	375	346	486	499	433	8.53676	8.90607	0.369307	0.00201521	0.0281286
MD00G1089200	Note=ATP-dependent Clp protease	MD00G1089200	337	377	335	468	432	430	8.44495	8.81386	0.368909	0.00210282	0.0289975
MD02G1256300	Note=GHMP kinase family protein	MD02G1256300	1228	1127	1052	1515	1370	1434	10.1442	10.513	0.3688	4.82722e-05	0.0012425
MD03G1185100	Note=zinc transporter 11 precursor	MD03G1185100	345	310	289	352	418	428	8.29226	8.66026	0.367999	0.00404821	0.0480266
MD16G1138900	Note=ATP-citrate lyase A-3	MD16G1138900	2962	3115	3134	3907	3980	3788	11.579	11.947	0.367995	8.53641e-08	4.68041e-06
MD01G1209200	Note=Heavy metal transport/detoxification superfamily protein	MD01G1209200	336	340	320	442	407	413	8.37003	8.73796	0.367934	0.00204215	0.0284421
MD13G1147900	Note=ribosomal protein S1	MD13G1147900	303	299	308	364	394	396	8.23946	8.6073	0.367844	0.0022214	0.030242
MD16G1147700	Note=ribosomal protein S1	MD16G1147700	514	496	498	641	667	603	8.96831	9.33604	0.367738	0.000350066	0.00674841
MD02G1141400	Note=P-loop containing nucleoside triphosphate hydrolases superfamily protein	MD02G1141400	1384	1268	1008	1806	1433	1389	10.2476	10.6147	0.367173	0.00299816	0.0380052
MD02G1090100	Note=O-fucosyltransferase family protein	MD02G1090100	1643	1500	1427	2171	1811	1799	10.5678	10.9349	0.367036	0.000188316	0.00402217
MD04G1097300	Note=Protein of unknown function	MD04G1097300	436	392	422	517	558	508	8.69741	9.06387	0.366456	0.000895614	0.0147443
MD05G1328900	Note=PLAC8 family protein	MD05G1328900	650	601	647	701	907	798	9.29981	9.66623	0.36642	0.000552943	0.00990225
MD00G1094100	Note=cation/H+ exchanger 18	MD00G1094100	339	323	328	424	406	423	8.36105	8.72692	0.365868	0.0018051	0.0257688
MD12G1263800	Note=glutamine-fructose-6-phosphate transaminase (isomerizing)s	MD12G1263800	397	342	383	520	428	470	8.54163	8.9066	0.364972	0.00332394	0.0411731
MD15G1012200	Note=F-box/RNI-like superfamily protein	MD15G1012200	1979	1727	1623	2385	2141	2210	10.7893	11.1542	0.364884	6.16185e-05	0.00153185
MD02G1121400	Note=Ribosomal protein S30 family protein	MD02G1121400	345	371	448	492	476	504	8.59448	8.95902	0.364538	0.00297124	0.0378136
MD06G1073000	Note=MBOAT (membrane bound O-acyl transferase) family protein	MD06G1073000	1034	925	934	1235	1114	1309	9.90794	10.2723	0.364376	9.93968e-05	0.00229963
MD11G1003700	Note=arabinogalactan protein 14	MD11G1003700	1809	1820	1676	2349	2351	2003	10.7828	11.1472	0.364327	3.82309e-05	0.00101758
MD16G1127800	Note=ribosomal protein S27	MD16G1127800	478	466	438	599	540	608	8.84224	9.20643	0.364191	0.000791848	0.0134139
MD01G1227200	Note=Calcium-dependent protein kinase (CDPK) family protein	MD01G1227200	1038	891	993	1282	1115	1295	9.92228	10.2861	0.363836	0.000171139	0.00369947
MD04G1192700	Note=basic helix-loop-helix (bHLH) DNA-binding superfamily protein	MD04G1192700	291	307	285	360	392	364	8.19585	8.55915	0.363303	0.00321283	0.0400815
MD11G1275800	Note=Calcium-dependent lipid-binding (CaLB domain) family protein	MD11G1275800	2041	1811	1921	2583	2402	2303	10.9046	11.2678	0.363197	1.32361e-05	0.000411476
MD07G1065200	Note=alpha/beta-Hydrolases superfamily protein	MD07G1065200	752	672	797	927	877	1002	9.52641	9.88937	0.362956	0.000250741	0.00509437
MD04G1004900	Note=glutathione-disulfide reductase	MD04G1004900	2245	2269	2148	2821	2767	2827	11.1113	11.4742	0.36292	2.5082e-07	1.25488e-05
MD17G1286000	Note=rotamase CYP 4	MD17G1286000	316	322	298	383	403	396	8.27986	8.64196	0.3621	0.00246742	0.0328921
MD12G1185000	Note=SOS3-interacting protein 1	MD12G1185000	2377	2197	2281	2806	2842	3005	11.1523	11.5138	0.361468	3.39198e-07	1.66072e-05
MD08G1211500	Note=Inositol 1	MD08G1211500	381	385	363	453	493	479	8.55021	8.91136	0.36115	0.00120725	0.0186574
MD15G1266200	Note=C2H2-like zinc finger protein	MD15G1266200	522	506	526	608	632	722	9.01103	9.3721	0.361072	0.00051874	0.00944289
MD08G1093600	Note=VIER F-box proteine 1	MD08G1093600	625	589	551	733	711	783	9.19486	9.55583	0.36098	0.000303593	0.00597483
MD15G1436200	Note=chloroplast heat shock protein 70-2	MD15G1436200	1499	1504	1502	1909	1772	2002	10.5467	10.9077	0.36095	5.03839e-06	0.00017709
MD03G1295100	Note=CP12 domain-containing protein 2	MD03G1295100	1338	1444	1949	1874	2171	1925	10.6172	10.978	0.360816	0.0018289	0.0260852
MD03G1230700	Note=Protein phosphatase 2C family protein	MD03G1230700	1039	942	1114	1294	1263	1341	10.0049	10.3635	0.358609	5.6484e-05	0.00143174
MD15G1278700	Note=Protein kinase superfamily protein	MD15G1278700	314	342	311	427	389	401	8.32682	8.68498	0.358159	0.00336115	0.0415697
MD02G1027900	Note=epsin N-terminal homology (ENTH) domain-containing protein / clathrin assembly protein-related	MD02G1027900	1301	1264	1226	1666	1522	1582	10.2977	10.6556	0.357936	1.50848e-05	0.000462657
MD01G1065200	Note=Protein of unknown function	MD01G1065200	559	575	511	712	713	645	9.09325	9.45114	0.357899	0.00062574	0.0110048
MD06G1067000	Note=Aldolase superfamily protein	MD06G1067000	1467	1240	1477	1643	1516	2111	10.4397	10.7971	0.357428	0.00134575	0.0203259
MD08G1184700	Note=S-adenosyl-L-methionine-dependent methyltransferases superfamily protein	MD08G1184700	6953	6227	6796	8648	7887	8593	12.6951	13.0525	0.357426	9.59268e-07	4.15078e-05
MD16G1083200	Note=Leucine-rich repeat protein kinase family protein	MD16G1083200	372	375	386	496	474	455	8.55525	8.91252	0.357268	0.00165973	0.023993
MD17G1279400	Note=shaggy-related kinase 11	MD17G1279400	775	758	736	1025	854	974	9.55714	9.91439	0.357247	0.00035111	0.00676446
MD17G1123600	Note=Endomembrane protein 70 protein family	MD17G1123600	6439	5167	5526	7416	6583	7545	12.4734	12.8304	0.356962	5.35285e-05	0.00136247
MD14G1117900	Note=6-phosphogluconate dehydrogenase family protein	MD14G1117900	1427	1472	1470	1772	1838	1888	10.5022	10.8592	0.356933	1.49328e-06	6.06789e-05
MD13G1210800	Note=HR-like lesion-inducing protein-related	MD13G1210800	1147	954	951	1343	1140	1346	9.98448	10.3382	0.353737	0.00062654	0.0110048
MD04G1200000	Note=Protein of unknown function (DUF1624)	MD04G1200000	380	400	393	474	518	480	8.60491	8.95793	0.353023	0.00144397	0.021495
MD13G1175800	Note=squamosa promoter binding protein-like 7	MD13G1175800	485	527	502	654	661	583	8.9732	9.32572	0.352522	0.000983629	0.0159373
MD11G1297800	Note=NAD(P)-binding Rossmann-fold superfamily protein	MD11G1297800	327	343	341	429	435	403	8.39052	8.74225	0.351726	0.0028107	0.036422
MD17G1004400	Note=Syntaxin/t-SNARE family protein	MD17G1004400	687	720	799	914	947	904	9.51605	9.8677	0.351657	0.00021094	0.00442614
MD10G1323700	Note=Glycine cleavage T-protein family	MD10G1323700	2383	2323	2443	3071	3085	2798	11.2123	11.5636	0.35129	3.57599e-06	0.000131462
MD05G1284000	Note=Protein of unknown function (DUF616)	MD05G1284000	729	777	827	895	1062	968	9.59668	9.94772	0.351048	0.000262023	0.00528668
MD13G1102800	Note=alanine-2-oxoglutarate aminotransferase 2	MD13G1102800	759	797	800	916	1111	926	9.61087	9.96179	0.350916	0.000368665	0.00704756
MD15G1042100	Note=glutathione peroxidase 7	MD15G1042100	477	433	493	557	634	567	8.86296	9.21375	0.350789	0.00128344	0.0195787
MD15G1285500	Note=nicotinate phosphoribosyltransferase 2	MD15G1285500	418	405	442	540	509	535	8.71373	9.06427	0.350539	0.00130652	0.0198536
MD12G1239000	Note=NAD(P)-linked oxidoreductase superfamily protein	MD12G1239000	1566	1511	1082	1919	1709	1574	10.431	10.7814	0.350453	0.00424855	0.0499041
MD05G1288900	Note=conserved peptide upstream open reading frame 35	MD05G1288900	941	826	836	1050	1171	1039	9.75465	10.1049	0.350266	0.000192516	0.00408778
MD02G1001800	Note=Zinc-binding dehydrogenase family protein	MD02G1001800	706	753	949	927	1104	986	9.64223	9.99242	0.350189	0.00200463	0.0280258
MD02G1118500	Note=Phosphoinositide phosphatase family protein	MD02G1118500	870	859	838	1054	998	1161	9.73454	10.0838	0.349267	0.000119052	0.00269402
MD12G1006300	Note=O-fucosyltransferase family protein	MD12G1006300	545	535	490	646	619	700	9.02525	9.37449	0.349243	0.000795956	0.0134493
MD11G1239900	Note=NAC domain containing protein 2	MD11G1239900	909	750	917	1137	916	1168	9.73949	10.0885	0.348978	0.00204845	0.0284808
MD15G1154800	Note=aldehyde dehydrogenase 11A3	MD15G1154800	3008	2852	3195	3652	3891	3775	11.553	11.9003	0.34732	9.32362e-07	4.03982e-05
MD03G1188800	Note=scarecrow-like 5	MD03G1188800	1227	1240	1432	1564	1654	1655	10.3374	10.6844	0.347066	4.68423e-05	0.00121449
MD17G1229900	Note=TRICHOME BIREFRINGENCE-LIKE 43	MD17G1229900	1568	1462	1499	2013	1816	1824	10.5536	10.9003	0.346767	3.26849e-05	0.000892216
MD12G1058100	Note=Protein of unknown function	MD12G1058100	608	591	667	764	751	816	9.27419	9.62075	0.346556	0.000400303	0.00759343
MD09G1201100	Note=profilin 5	MD09G1201100	2641	2674	2620	3668	3060	3170	11.3626	11.7092	0.346541	5.63928e-05	0.00143082
MD13G1047800	Note=Hydroxyproline-rich glycoprotein family protein	MD13G1047800	682	789	886	916	1086	942	9.61118	9.95706	0.345887	0.001486	0.0219878
MD17G1158000	Note=evolutionarily conserved C-terminal region 5	MD17G1158000	3445	3358	3752	4490	3951	4733	11.7741	12.1199	0.345832	2.91727e-05	0.000808753
MD04G1019100	Note=Leucine-rich repeat protein kinase family protein	MD04G1019100	2101	1838	1821	2585	2194	2405	10.9003	11.2461	0.345793	0.000138415	0.00308639
MD07G1283900	Note=ubiquitin-conjugating enzyme 10	MD07G1283900	2045	1919	1851	2500	2211	2545	10.914	11.2597	0.345626	3.31252e-05	0.000901929
MD12G1044500	Note=TPX2 (targeting protein for Xklp2) protein family	MD12G1044500	3031	3323	3043	3825	3999	3906	11.6065	11.9519	0.34544	7.76696e-07	3.46859e-05
MD00G1072500	Note=NAD(P)-binding Rossmann-fold superfamily protein	MD00G1072500	1661	1507	1254	1978	1848	1686	10.519	10.8641	0.345079	0.00104877	0.0167406
MD15G1414300	Note=loricrin-related	MD15G1414300	1061	1153	1153	1332	1537	1330	10.1256	10.4695	0.343894	0.000109773	0.00251246
MD09G1236700	Note=Mitogen activated protein kinase kinase kinase-related	MD09G1236700	1359	1362	1353	1750	1632	1695	10.4007	10.7445	0.343846	1.26941e-05	0.000396553
MD05G1040900	Note=2-oxoacid dehydrogenases acyltransferase family protein	MD05G1040900	654	586	651	804	721	830	9.2932	9.63586	0.342662	0.000765884	0.0130445
MD15G1237400	Note=Protein of unknown function	MD15G1237400	2130	2321	1749	3022	2387	2297	11.0065	11.349	0.342415	0.00352923	0.0432476
MD01G1050300	Note=S-adenosyl-L-methionine-dependent methyltransferases superfamily protein	MD01G1050300	1606	1444	1398	1871	1715	1951	10.5272	10.8691	0.34189	7.98846e-05	0.00191603
MD15G1370300	Note=Protein phosphatase 2C family protein	MD15G1370300	2491	2292	2286	2980	2900	2914	11.1955	11.5367	0.341176	3.01941e-06	0.000113743
MD17G1215800	Note=prephenate dehydrogenase family protein	MD17G1215800	761	678	712	924	854	896	9.47898	9.81932	0.340349	0.000356999	0.00686141
MD13G1112000	Note=NAD(P)-binding Rossmann-fold superfamily protein	MD13G1112000	929	842	813	1116	997	1099	9.74359	10.0838	0.340241	0.000346558	0.00669691
MD00G1111700	Note=Protein kinase superfamily protein	MD00G1111700	409	378	343	472	460	473	8.55031	8.89045	0.34014	0.00354182	0.0432941
MD00G1017300	Note=Plant stearoyl-acyl-carrier-protein desaturase family protein	MD00G1017300	5917	5499	5557	7169	6778	7149	12.4591	12.799	0.339903	4.46824e-07	2.14502e-05
MD05G1309800	Note=Protein kinase superfamily protein	MD05G1309800	1294	1373	1621	1713	1900	1719	10.4742	10.814	0.339876	0.000297885	0.00588783
MD08G1004400	Note=LSD1-like 1	MD08G1004400	1565	1394	1486	1872	1757	1895	10.526	10.8657	0.339615	2.9e-05	0.000806059
MD17G1197300	Note=CASC3/Barentsz eIF4AIII binding	MD17G1197300	793	705	609	912	900	804	9.44914	9.788	0.338855	0.00233379	0.0313984
MD09G1128400	Note=Thiolase family protein	MD09G1128400	3952	3786	3689	4854	4426	4911	11.8882	12.2269	0.338708	3.16256e-06	0.000118162
MD15G1077400	Note=Mannose-P-dolichol utilization defect 1 protein	MD15G1077400	2390	2360	2407	3078	2656	3153	11.2132	11.5518	0.33863	3.64933e-05	0.000979476
MD07G1159600	Note=pyruvate dehydrogenase E1 alpha	MD07G1159600	3941	3662	4095	4837	4595	5095	11.9219	12.2602	0.338278	3.60781e-06	0.000132025
MD03G1128600	Note=ribosomal protein L9	MD03G1128600	385	409	414	462	549	490	8.64635	8.98459	0.338237	0.00293631	0.0374882
MD08G1250800	Note=ferric reduction oxidase 7	MD08G1250800	2024	1825	1982	2329	2527	2386	10.9175	11.2556	0.338126	7.68043e-06	0.000253795
MD17G1183700	Note=protein kinase family protein / peptidoglycan-binding LysM domain-containing protein	MD17G1183700	4897	4550	4752	5810	5674	6147	12.2015	12.5394	0.337967	4.18748e-07	2.01933e-05
MD03G1072800	Note=Tetratricopeptide repeat (TPR)-like superfamily protein	MD03G1072800	3633	3189	2820	4608	3538	3803	11.6432	11.9811	0.337902	0.00186712	0.0264887
MD12G1017300	Note=Nucleotide-diphospho-sugar transferases superfamily protein	MD12G1017300	1054	1065	1060	1385	1223	1336	10.0424	10.3801	0.337616	0.000109564	0.00250947
MD09G1150400	Note=Protein kinase superfamily protein	MD09G1150400	957	952	853	1152	1096	1180	9.83956	10.1771	0.337498	0.00016399	0.00357209
MD06G1128900	Note=Protein of unknown function	MD06G1128900	401	386	433	476	501	537	8.66045	8.99697	0.336524	0.00253694	0.0336787
MD05G1348800	Note=Glycine cleavage T-protein family	MD05G1348800	913	800	768	1069	1019	987	9.68467	10.0209	0.336222	0.000563851	0.0100629
MD05G1179100	Note=peroxisomal 3-ketoacyl-CoA thiolase 3	MD05G1179100	1834	1915	1682	2375	2230	2123	10.815	11.1508	0.335763	7.60557e-05	0.00184074
MD09G1130100	Note=Protein of unknown function	MD09G1130100	4502	4050	4108	5439	5295	4942	12.0358	12.3708	0.334988	9.45729e-06	0.000304039
MD07G1004500	Note=lipoxygenase 2	MD07G1004500	2053	1816	2119	2812	2302	2291	10.9557	11.2903	0.334673	0.000779541	0.0132419
MD15G1247100	Note=NAD(P)-binding Rossmann-fold superfamily protein	MD15G1247100	3219	3261	3088	3852	3848	4155	11.6318	11.9664	0.334562	9.00872e-07	3.92461e-05
MD00G1035000	Note=Subtilase family protein	MD00G1035000	673	754	939	915	1035	980	9.61589	9.94938	0.33349	0.00344827	0.0424505
MD04G1006200	Note=cytochrome B5 isoform B	MD04G1006200	3091	3039	3177	3603	4032	3890	11.5918	11.9252	0.333361	1.04239e-06	4.47711e-05
MD11G1149200	Note=Pheophorbide a oxygenase family protein with Rieske [2Fe-2S] domain	MD11G1149200	1463	1583	1933	2028	2051	2083	10.6893	11.0226	0.333264	0.00054921	0.00984642
MD07G1072400	Note=Protein of unknown function (DUF668)	MD07G1072400	839	780	859	1085	938	1041	9.68273	10.0157	0.332931	0.000544299	0.00979127
MD13G1095200	Note=ATP-citrate lyase A-2	MD13G1095200	3898	3667	3375	4619	4355	4552	11.825	12.1574	0.332344	1.12189e-05	0.000353571
MD16G1176100	Note=acyl carrier protein 5	MD16G1176100	3618	3549	4179	4257	4297	5492	11.8775	12.2095	0.332083	0.000550047	0.0098559
MD04G1087300	Note=Bifunctional inhibitor/lipid-transfer protein/seed storage 2S albumin superfamily protein	MD04G1087300	1592	1547	1430	2173	1594	1870	10.5654	10.8966	0.331216	0.00207201	0.0286714
MD08G1076800	Note=FAD/NAD(P)-binding oxidoreductase family protein	MD08G1076800	3467	3380	3430	4159	4417	4124	11.7347	12.0659	0.33113	6.55745e-07	3.00125e-05
MD14G1024500	Note=heat shock protein 70	MD14G1024500	624	731	636	737	895	830	9.36687	9.69759	0.330723	0.00156868	0.0228939
MD16G1057500	Note=aminoalcoholphosphotransferase 1	MD16G1057500	855	764	698	919	941	1003	9.58558	9.9161	0.330516	0.000764795	0.0130329
MD00G1220900	Note=cycloartenol synthase 1	MD00G1220900	1059	1096	1149	1310	1330	1442	10.0975	10.4278	0.33028	6.71444e-05	0.00164748
MD02G1300900	Note=serine carboxypeptidase-like 40	MD02G1300900	878	797	859	1121	1007	997	9.7148	10.0443	0.329473	0.000557635	0.00997512
MD08G1079800	Note=ARM repeat superfamily protein	MD08G1079800	395	468	438	525	530	551	8.753	9.0823	0.329304	0.00300543	0.0380738
MD11G1169900	Note=photosystem I subunit O	MD11G1169900	1104	1070	1236	1329	1506	1374	10.143	10.4719	0.328972	0.000212471	0.00444952
MD11G1031300	Note=NB-ARC domain-containing disease resistance protein	MD11G1031300	1320	1180	1166	1641	1511	1366	10.2476	10.5765	0.328898	0.000654117	0.0114265
MD13G1093300	Note=DC1 domain-containing protein	MD13G1093300	701	683	827	912	838	977	9.51788	9.84628	0.328404	0.00163591	0.0237667
MD11G1001400	Note=Pyruvate kinase family protein	MD11G1001400	940	994	948	1209	1213	1131	9.90042	10.2286	0.328172	0.000146881	0.00324578
MD13G1122300	Note=dihydrosphingosine phosphate lyase	MD13G1122300	837	862	853	1045	1075	1026	9.72489	10.0526	0.32773	0.000136739	0.00305753
MD12G1013300	Note=NADH:cytochrome B5 reductase 1	MD12G1013300	852	751	735	928	943	1012	9.59841	9.92601	0.327602	0.000524407	0.009519
MD14G1239300	Note=pyrimidine 1	MD14G1239300	1162	1136	1154	1517	1258	1474	10.1606	10.4871	0.326448	0.000451526	0.00838623
MD17G1212700	Note=Protein kinase superfamily protein	MD17G1212700	879	750	743	1028	915	975	9.61923	9.94477	0.325541	0.00127644	0.0194998
MD13G1153300	Note=PAS domain-containing protein tyrosine kinase family protein	MD13G1153300	1124	1109	1108	1373	1367	1369	10.1133	10.4377	0.324395	4.26928e-05	0.00111868
MD02G1244700	Note=Protein of unknown function (DUF668)	MD02G1244700	1165	1059	1177	1400	1408	1374	10.1389	10.4632	0.324254	9.85129e-05	0.00228083
MD13G1174500	Note=acyl carrier protein 5	MD13G1174500	3750	4084	4281	4664	4789	5457	11.9717	12.2959	0.324177	3.4392e-05	0.000930881
MD17G1202800	Note=DNAJ heat shock family protein	MD17G1202800	725	680	683	811	906	851	9.43503	9.75877	0.323738	0.000495507	0.00908713
MD10G1172900	Note=myosin 2	MD10G1172900	1237	1127	1011	1546	1209	1388	10.128	10.4513	0.323353	0.00282849	0.0365489
MD01G1187400	Note=K+ efflux antiporter 5	MD01G1187400	904	729	765	1039	900	1006	9.63477	9.95789	0.323121	0.0022922	0.0309428
MD09G1190200	Note=ATPase E1-E2 type family protein / haloacid dehalogenase-like hydrolase family protein	MD09G1190200	3913	3546	3502	4690	4188	4584	11.8272	12.1503	0.323051	3.47949e-05	0.00094099
MD16G1076200	Note=UDP-galactose transporter 3	MD16G1076200	416	409	396	511	473	516	8.66109	8.98399	0.322906	0.00354151	0.0432941
MD04G1069200	Note=hydroxymethylglutaryl-CoA synthase / HMG-CoA synthase / 3-hydroxy-3-methylglutaryl coenzyme A synthase	MD04G1069200	1579	1625	1545	2061	1859	1910	10.6207	10.9433	0.322603	7.17519e-05	0.00174582
MD11G1232400	Note=S-locus lectin protein kinase family protein	MD11G1232400	674	724	656	766	887	871	9.41126	9.7331	0.321835	0.000865625	0.0143515
MD11G1241400	Note=COP1-interacting protein 7	MD11G1241400	1462	1462	1463	1827	1762	1795	10.5061	10.8277	0.321548	2.12755e-05	0.000619256
MD12G1206600	Note=Inorganic H pyrophosphatase family protein	MD12G1206600	12280	10764	12097	14838	13656	14605	13.5078	13.8288	0.320962	1.21734e-05	0.000381774
MD16G1054100	Note=Chaperone protein htpG family protein	MD16G1054100	3216	3007	3112	3789	3947	3714	11.5954	11.9159	0.32052	3.18397e-06	0.000118685
MD06G1130500	Note=Calcium-dependent phospholipid-binding Copine family protein	MD06G1130500	908	851	883	1006	1050	1182	9.77418	10.0924	0.31823	0.000426481	0.00797193
MD14G1033800	Note=TLD-domain containing nucleolar protein	MD14G1033800	824	714	807	923	956	993	9.60212	9.91997	0.317846	0.000626295	0.0110048
MD11G1054000	Note=Basic-leucine zipper (bZIP) transcription factor family protein	MD11G1054000	1791	1689	1483	2234	1896	1937	10.6839	11.0012	0.317262	0.00111082	0.0175213
MD17G1046500	Note=Phosphoglycerate mutase-like family protein	MD17G1046500	790	870	684	932	938	999	9.60169	9.91855	0.316863	0.00187339	0.0265659
MD06G1082500	Note=glutamate-cysteine ligase	MD06G1082500	1504	1263	1238	1735	1548	1610	10.3744	10.6901	0.315789	0.000971766	0.0157924
MD02G1119200	Note=phosphoserine aminotransferase	MD02G1119200	1214	1221	1076	1520	1379	1390	10.1846	10.5001	0.315521	0.00050204	0.00919116
MD09G1152100	0	MD09G1152100	3554	3566	3571	4332	4376	4359	11.7909	12.1062	0.315336	7.31079e-07	3.27401e-05
MD14G1036400	Note=2-cysteine peroxiredoxin B	MD14G1036400	1314	1458	1551	1704	1931	1649	10.4846	10.7997	0.31518	0.000548645	0.0098418
MD09G1008400	Note=YELLOW STRIPE like 6	MD09G1008400	1523	1275	1363	1725	1640	1716	10.4293	10.7437	0.314362	0.00029989	0.00591649
MD13G1024000	Note=O-fucosyltransferase family protein	MD13G1024000	469	435	482	551	583	559	8.84333	9.1576	0.314271	0.00290805	0.0372463
MD12G1161400	Note=sulfoquinovosyldiacylglycerol 2	MD12G1161400	647	652	699	817	800	823	9.37104	9.68525	0.314209	0.000780947	0.0132587
MD05G1127100	Note=geranylgeranyl reductase	MD05G1127100	1420	1463	1568	1873	1801	1759	10.5266	10.8407	0.314051	0.000104373	0.00240608
MD12G1259900	Note=zinc finger protein 1	MD12G1259900	1492	1363	1587	1761	1706	1959	10.5235	10.8376	0.314051	0.000291109	0.00577529
MD10G1253100	Note=Calcium-dependent ARF-type GTPase activating protein family	MD10G1253100	524	508	529	674	593	638	9.01504	9.32897	0.313929	0.00279808	0.0363172
MD15G1393400	Note=Nucleotide-diphospho-sugar transferases superfamily protein	MD15G1393400	723	692	708	900	787	904	9.4586	9.7723	0.3137	0.00132405	0.0200549
MD02G1015200	Note=HXXXD-type acyl-transferase family protein	MD02G1015200	6782	6806	8264	9084	8176	9411	12.822	13.1357	0.313659	0.000337467	0.00655288
MD14G1095400	Note=Exostosin family protein	MD14G1095400	1714	1844	1667	2143	2246	1987	10.7579	11.0713	0.313328	0.000139686	0.00310393
MD16G1067800	Note=O-fucosyltransferase family protein	MD16G1067800	940	971	973	1180	1096	1244	9.90051	10.2138	0.31327	0.000340788	0.00660248
MD11G1297000	Note=RNA-binding protein-defense related 1	MD11G1297000	437	454	465	578	545	531	8.81191	9.12501	0.313099	0.00376713	0.0452791
MD11G1008000	Note=calcium ion binding	MD11G1008000	3787	3312	3129	4406	3971	4095	11.7268	12.0399	0.313032	0.00026186	0.00528668
MD07G1108800	Note=Protein kinase superfamily protein	MD07G1108800	563	506	476	640	611	634	9.00006	9.31307	0.313019	0.00330753	0.0409907
MD16G1035200	Note=Aldolase superfamily protein	MD16G1035200	9246	8479	8668	11276	10028	10865	13.0944	13.4066	0.312213	1.85135e-05	0.000551445
MD12G1007000	Note=aminoalcoholphosphotransferase 1	MD12G1007000	678	594	608	781	764	746	9.28307	9.59455	0.311478	0.00170295	0.0245513
MD07G1172700	Note=phenylalanine ammonia-lyase 2	MD07G1172700	2164	1829	1939	2573	2320	2331	10.9408	11.2521	0.311325	0.00038517	0.00733244
MD11G1280600	Note=Protein kinase superfamily protein	MD11G1280600	1804	1584	1628	1977	2137	2000	10.6988	11.0099	0.311143	0.000105595	0.00243074
MD15G1063500	Note=lipases	MD15G1063500	649	601	624	777	750	756	9.27845	9.5894	0.310957	0.00116886	0.0182287
MD17G1213500	Note=Molecular chaperone Hsp40/DnaJ family protein	MD17G1213500	606	589	680	724	803	758	9.27905	9.58964	0.310588	0.00185707	0.0263929
MD12G1207000	Note=secretion-associated RAS super family 2	MD12G1207000	724	649	743	811	826	941	9.4534	9.76328	0.309875	0.00175757	0.0252365
MD05G1310100	Note=Glucose-6-phosphate/phosphate translocator-related	MD05G1310100	3562	3603	4427	4437	4672	5013	11.9072	12.2169	0.309752	0.000394197	0.00749091
MD11G1134500	Note=Galactose oxidase/kelch repeat superfamily protein	MD11G1134500	1372	1236	1253	1652	1467	1578	10.3212	10.6306	0.309413	0.000398384	0.00756598
MD05G1323100	Note=secretory carrier 3	MD05G1323100	1188	1009	937	1243	1250	1322	10.0201	10.3293	0.309167	0.00141728	0.0211893
MD14G1198900	Note=S-adenosyl-L-methionine-dependent methyltransferases superfamily protein	MD14G1198900	936	774	873	1118	941	1082	9.7412	10.0502	0.308986	0.00296997	0.0378125
MD09G1042400	Note=Leucine-rich repeat protein kinase family protein	MD09G1042400	1597	1367	1366	1819	1742	1703	10.4865	10.7948	0.308316	0.000468524	0.00865174
MD07G1111900	Note=Plastid-lipid associated protein PAP / fibrillin family protein	MD07G1111900	454	467	461	545	564	572	8.83888	9.14688	0.307999	0.00287403	0.0368991
MD06G1016200	Note=HXXXD-type acyl-transferase family protein	MD06G1016200	1552	1631	1950	2111	1869	2260	10.7319	11.0395	0.307665	0.00195208	0.0274027
MD04G1008700	Note=Protein of unknown function	MD04G1008700	611	598	556	735	650	760	9.19184	9.49918	0.307338	0.00319318	0.0398929
MD16G1157700	Note=secretion-associated RAS super family 2	MD16G1157700	2878	2565	2466	3193	3095	3324	11.3555	11.6627	0.307105	9.04004e-05	0.00212683
MD14G1212500	Note=PLC-like phosphodiesterases superfamily protein	MD14G1212500	1419	1431	1287	1678	1688	1661	10.4207	10.7277	0.306979	0.000132952	0.00297908
MD15G1173000	Note=Plant haem oxygenase (decyclizing) family protein	MD15G1173000	725	642	696	755	886	868	9.41662	9.72355	0.306937	0.00179585	0.0256595
MD04G1239800	Note=cytochrome P450	MD04G1239800	1357	1230	1370	1601	1479	1727	10.3564	10.6628	0.306455	0.000458539	0.00849676
MD09G1262800	Note=pfkB-like carbohydrate kinase family protein	MD09G1262800	871	742	795	903	987	1037	9.63971	9.94609	0.306381	0.00130964	0.0198743
MD04G1183400	Note=DEAD box RNA helicase (RH3)	MD04G1183400	1552	1499	1752	1897	1918	2015	10.6358	10.9409	0.305074	0.000204707	0.00430665
MD06G1166300	Note=Concanavalin A-like lectin protein kinase family protein	MD06G1166300	749	677	775	890	857	924	9.51007	9.81511	0.305045	0.00130091	0.019798
MD00G1083900	Note=glycerol-3-phosphate acyltransferase 9	MD00G1083900	936	861	923	1133	1092	1073	9.81557	10.1199	0.304343	0.000547309	0.00982334
MD00G1010000	Note=S-adenosyl-L-methionine-dependent methyltransferases superfamily protein	MD00G1010000	2229	1913	2053	2578	2327	2604	11.003	11.3068	0.303803	0.000303091	0.00596861
MD10G1046900	Note=2-oxoacid dehydrogenases acyltransferase family protein	MD10G1046900	1495	1361	1684	1789	1695	2021	10.5544	10.8579	0.303411	0.00144272	0.0214864
MD15G1063900	Note=Protein of unknown function	MD15G1063900	474	484	454	578	561	572	8.86971	9.17276	0.303052	0.00365419	0.0442706
MD16G1005000	Note=Radical SAM superfamily protein	MD16G1005000	493	518	497	592	605	631	8.96451	9.26751	0.303003	0.00271058	0.0354134
MD16G1039100	Note=Protein phosphatase 2C family protein	MD16G1039100	767	699	707	957	830	843	9.49166	9.79422	0.302563	0.00281703	0.0364449
MD08G1093900	Note=Granulin repeat cysteine protease family protein	MD08G1093900	6969	6405	6474	7742	8205	8095	12.6827	12.9846	0.301965	2.66769e-06	0.000102381
MD09G1145800	Note=tetratricopeptide repeat (TPR)-containing protein	MD09G1145800	705	644	661	834	762	837	9.37902	9.68072	0.301701	0.00188618	0.0267
MD09G1220700	Note=Single hybrid motif superfamily protein	MD09G1220700	982	983	997	1152	1183	1252	9.93832	10.2398	0.301471	0.000247574	0.00504604
MD03G1001700	Note=Pyruvate kinase family protein	MD03G1001700	2187	1964	2054	2485	2464	2557	11.0051	11.3055	0.300389	4.91818e-05	0.00126174
MD03G1042000	Note=LORELEI-LIKE-GPI-ANCHORED PROTEIN 1	MD03G1042000	4667	3768	4112	5091	4846	5234	12.0209	12.3209	0.299991	0.000296205	0.00585823
MD12G1006900	Note=ankyrin repeat family protein / regulator of chromosome condensation (RCC1) family protein	MD12G1006900	682	714	683	809	848	858	9.4276	9.72759	0.299985	0.000968616	0.0157517
MD02G1165600	Note=Disease resistance protein (CC-NBS-LRR class) family	MD02G1165600	585	611	521	684	707	685	9.15167	9.45124	0.299569	0.00340094	0.0419485
MD05G1220500	Note=SBP (S-ribonuclease binding protein) family protein	MD05G1220500	1578	1515	1401	1929	1647	1852	10.5397	10.8389	0.299153	0.000863915	0.0143329
MD10G1309100	Note=Quinone reductase family protein	MD10G1309100	584	608	549	737	711	655	9.17177	9.47091	0.299136	0.0038834	0.0463633
MD14G1203700	Note=D-ribulose-5-phosphate-3-epimerase	MD14G1203700	999	899	1143	1110	1369	1199	9.97601	10.2751	0.299114	0.00417164	0.0491811
MD05G1023300	Note=Ubiquinol-cytochrome C reductase hinge protein	MD05G1023300	607	624	584	750	714	729	9.23175	9.53082	0.299068	0.00205979	0.0285889
MD12G1220700	Note=mevalonate kinase	MD12G1220700	839	825	736	980	979	940	9.63477	9.93336	0.298589	0.00137821	0.0207379
MD03G1148700	Note=lycopene cyclase	MD03G1148700	633	575	650	708	736	801	9.2652	9.56323	0.298025	0.00267008	0.0350968
MD08G1248500	Note=Protein of unknown function	MD08G1248500	747	766	800	914	849	1031	9.58133	9.87925	0.297913	0.00232668	0.0313157
MD15G1073200	Note=NAD(P)-binding Rossmann-fold superfamily protein	MD15G1073200	4800	4433	4445	5671	5397	5441	12.1454	12.4432	0.297807	1.92118e-05	0.000568016
MD11G1121500	Note=mitogen-activated protein kinase 3	MD11G1121500	5267	4510	4661	5918	5340	6166	12.2233	12.5206	0.297288	0.000273002	0.00547029
MD07G1082900	Note=BR-signaling kinase 2	MD07G1082900	840	778	794	994	930	986	9.64181	9.93876	0.296942	0.00103488	0.0166016
MD05G1336400	Note=C-terminal cysteine residue is changed to a serine 1	MD05G1336400	841	824	997	1107	1073	1025	9.78392	10.0783	0.294346	0.00291257	0.0372881
MD02G1012600	Note=Endomembrane protein 70 protein family	MD02G1012600	6233	5432	5719	7291	6837	6799	12.491	12.7854	0.294335	8.96606e-05	0.00211409
MD17G1285000	Note=Albino or Glassy Yellow 1	MD17G1285000	877	792	842	988	1017	1020	9.69962	9.9939	0.294284	0.000810152	0.0136368
MD05G1191100	Note=carboxyesterase 13	MD05G1191100	948	923	906	1066	1109	1171	9.84488	10.1389	0.294069	0.00049765	0.00912121
MD07G1235400	Note=Protein kinase superfamily protein	MD07G1235400	897	758	837	1059	975	965	9.68872	9.98272	0.294002	0.00269631	0.0353059
MD05G1354100	Note=Octicosapeptide/Phox/Bem1p (PB1) domain-containing protein / tetratricopeptide repeat (TPR)-containing protein	MD05G1354100	741	810	776	930	952	920	9.58994	9.88371	0.293768	0.00110503	0.01746
MD05G1116800	Note=glycine-rich protein	MD05G1116800	1283	1371	1287	1550	1656	1540	10.35	10.6438	0.293764	0.000236751	0.00488136
MD15G1123800	Note=Nucleotide-sugar transporter family protein	MD15G1123800	3671	3268	3264	4062	4006	4213	11.7222	12.0154	0.293175	5.81135e-05	0.00146404
MD14G1087500	Note=glutamate synthase 1	MD14G1087500	5122	4768	4824	6073	5951	5676	12.2505	12.5435	0.293033	2.44015e-05	0.000695138
MD12G1232400	Note=sodium hydrogen exchanger 2	MD12G1232400	1047	1034	1218	1328	1296	1345	10.0933	10.386	0.292683	0.00111939	0.0176392
MD05G1011800	Note=glutamate tRNA synthetase	MD05G1011800	1223	1200	1336	1468	1452	1604	10.2816	10.5742	0.292635	0.000464698	0.008591
MD15G1026400	Note=Major facilitator superfamily protein	MD15G1026400	2406	2122	2170	2904	2490	2652	11.115	11.4067	0.291719	0.000799526	0.0134812
MD05G1102900	Note=serine carboxypeptidase-like 18	MD05G1102900	1204	1249	1348	1551	1595	1419	10.2976	10.5882	0.290562	0.00085991	0.0142813
MD02G1086400	Note=phospholipid:diacylglycerol acyltransferase	MD02G1086400	712	712	714	901	834	832	9.46761	9.75801	0.290402	0.00202646	0.0282733
MD02G1257300	Note=calcium dependent protein kinase 1	MD02G1257300	2919	2667	2751	3483	3307	3219	11.4307	11.7211	0.290362	0.000112819	0.00256932
MD01G1024400	Note=aspartate aminotransferase	MD01G1024400	2623	2206	2116	2889	2613	2837	11.1672	11.4575	0.290362	0.00137557	0.0207079
MD10G1034200	Note=gigantea protein (GI)	MD10G1034200	1715	1543	2048	2145	2048	2173	10.7786	11.0675	0.288889	0.00289905	0.0371458
MD08G1089900	Note=RING/U-box superfamily protein	MD08G1089900	633	651	724	777	802	831	9.37683	9.66548	0.288645	0.00272369	0.0355679
MD08G1228000	Note=Protein of unknown function (DUF3411)	MD08G1228000	656	679	692	781	799	853	9.39044	9.67908	0.288638	0.00184723	0.0262764
MD15G1294800	Note=Acetamidase/Formamidase family protein	MD15G1294800	4921	4502	4763	5810	5483	5721	12.1975	12.486	0.288544	2.98529e-05	0.000824753
MD01G1077900	Note=NAD(P)-binding Rossmann-fold superfamily protein	MD01G1077900	1146	1250	1445	1518	1585	1504	10.3126	10.6007	0.288144	0.00205358	0.0285275
MD05G1088400	Note=D-3-phosphoglycerate dehydrogenase	MD05G1088400	6792	6064	5678	7555	6992	7674	12.5832	12.8711	0.287873	0.000287611	0.00570943
MD02G1001400	Note=acetyl CoA:(Z)-3-hexen-1-ol acetyltransferase	MD02G1001400	6215	5726	7346	7515	6931	8690	12.6405	12.9283	0.287792	0.00285825	0.0367851
MD11G1306700	Note=RELA/SPOT homolog 1	MD11G1306700	721	702	832	859	944	899	9.54403	9.83025	0.286222	0.00333715	0.0413208
MD15G1153100	Note=Reticulon family protein	MD15G1153100	1439	1473	1310	1748	1670	1637	10.4491	10.7352	0.286192	0.00063435	0.0111176
MD17G1040100	Note=Peroxidase superfamily protein	MD17G1040100	4291	4071	3994	5431	4413	4937	11.9982	12.2841	0.285975	0.000890813	0.0146954
MD12G1000500	Note=apyrase 1	MD12G1000500	2243	1837	1922	2531	2200	2452	10.9564	11.2423	0.285887	0.0020647	0.0285975
MD04G1213800	Note=dehydroquinate dehydratase	MD04G1213800	10347	10519	10859	12684	12620	12684	13.3585	13.6444	0.285857	2.08026e-06	8.15298e-05
MD06G1225300	Note=Presenilin-2	MD06G1225300	816	748	781	966	924	917	9.60062	9.88641	0.28579	0.00178901	0.0255847
MD17G1207300	Note=peptide deformylase 1A	MD17G1207300	649	635	646	764	789	758	9.3196	9.6053	0.285697	0.0021669	0.0296134
MD08G1209500	Note=Nucleotide-diphospho-sugar transferases superfamily protein	MD08G1209500	752	761	688	891	863	881	9.50924	9.79486	0.285624	0.00213233	0.029291
MD12G1069000	Note=guanylate kinase	MD12G1069000	935	1001	1005	1154	1137	1230	9.92728	10.2125	0.285171	0.000815001	0.0136925
MD15G1256300	Note=Protein of unknown function	MD15G1256300	1523	1349	1258	1743	1598	1598	10.4171	10.702	0.284877	0.0020639	0.0285975
MD05G1040600	Note=C2H2 and C2HC zinc fingers superfamily protein	MD05G1040600	1036	1136	1192	1325	1319	1381	10.1211	10.4055	0.284418	0.000883238	0.014583
MD02G1198800	Note=Calcium-dependent lipid-binding (CaLB domain) family protein	MD02G1198800	3068	3120	2793	3600	3643	3496	11.5378	11.8217	0.283899	0.000106414	0.00244783
MD08G1037600	Note=MATE efflux family protein	MD08G1037600	3296	3166	3227	3722	3966	3902	11.6472	11.931	0.283817	1.3586e-05	0.000421536
MD03G1272500	Note=Major facilitator superfamily protein	MD03G1272500	19762	16090	18691	21557	20774	22876	14.14	14.4235	0.283404	0.000357684	0.00686775
MD04G1038600	Note=Ubiquitin-like superfamily protein	MD04G1038600	1017	1048	1015	1265	1221	1193	9.99387	10.2766	0.282694	0.000783681	0.013291
MD16G1136800	Note=pyruvate dehydrogenase kinase	MD16G1136800	1304	1160	1202	1418	1507	1455	10.245	10.5272	0.28226	0.000593322	0.0105078
MD09G1291200	Note=Flavin containing amine oxidoreductase family	MD09G1291200	765	700	723	896	874	842	9.50046	9.78233	0.281872	0.00258264	0.0342002
MD09G1290500	Note=Pectin lyase-like superfamily protein	MD09G1290500	638	616	576	733	739	713	9.2427	9.52445	0.281744	0.00389651	0.0464852
MD14G1178800	Note=Glucose-6-phosphate/phosphate translocator-related	MD14G1178800	3557	3100	3098	3806	3792	4047	11.6568	11.9379	0.281037	0.000227052	0.00470563
MD15G1372600	Note=Class-II DAHP synthetase family protein	MD15G1372600	14618	14525	12244	17463	16514	15376	13.7419	14.0229	0.280948	0.000859024	0.014274
MD03G1005400	Note=calcium ion binding	MD03G1005400	1901	1855	1888	2336	2180	2215	10.8675	11.1481	0.280596	0.000196797	0.00416212
MD17G1118500	Note=AMP-dependent synthetase and ligase family protein	MD17G1118500	2460	2115	2099	2869	2478	2608	11.1093	11.3898	0.280498	0.00192301	0.0271015
MD06G1184800	Note=Galactosyltransferase family protein	MD06G1184800	763	737	749	921	938	821	9.54004	9.81946	0.279415	0.00358517	0.0436159
MD12G1114000	Note=UDP-Glycosyltransferase superfamily protein	MD12G1114000	1374	1516	1576	1747	1782	1794	10.5297	10.8085	0.278867	0.000536881	0.00969049
MD06G1211700	Note=Duplicated homeodomain-like superfamily protein	MD06G1211700	1188	1098	1262	1430	1313	1484	10.1976	10.4762	0.278634	0.00174023	0.0249987
MD15G1296700	Note=voltage dependent anion channel 2	MD15G1296700	1255	1198	1275	1471	1463	1507	10.269	10.5472	0.278246	0.000392313	0.00745954
MD04G1130500	Note=NAD(P)-binding Rossmann-fold superfamily protein	MD04G1130500	2492	2771	2622	3186	3381	2818	11.3498	11.6274	0.277627	0.00114256	0.0179425
MD09G1022300	Note=RAB GTPase homolog E1B	MD09G1022300	2409	2556	2576	2916	2929	3132	11.2853	11.5622	0.276853	8.8569e-05	0.00209607
MD10G1138600	Note=isocitrate dehydrogenase 1	MD10G1138600	1228	1226	1283	1403	1444	1601	10.2723	10.5486	0.276229	0.000728232	0.0125231
MD12G1011500	Note=calcium exchanger 7	MD12G1011500	1344	1325	1640	1604	1822	1702	10.4777	10.7539	0.276151	0.00342594	0.042208
MD07G1266000	Note=XB3 ortholog 3 in Arabidopsis thaliana	MD07G1266000	989	969	1072	1199	1182	1223	9.96981	10.2459	0.276104	0.00115136	0.0180188
MD15G1382300	Note=Protein of unknown function	MD15G1382300	1531	1402	1301	1750	1550	1734	10.4526	10.7287	0.276076	0.00228378	0.0308741
MD05G1348200	Note=APS reductase 3	MD05G1348200	2454	3062	2351	3063	3116	3181	11.3465	11.6226	0.276072	0.0031328	0.0393073
MD15G1287500	Note=Granulin repeat cysteine protease family protein	MD15G1287500	3578	3825	3151	4446	4386	3704	11.7703	12.0457	0.275373	0.00341402	0.0420774
MD11G1197900	Note=xanthine dehydrogenase 1	MD11G1197900	1941	1904	2001	2213	2228	2509	10.9178	11.1925	0.274616	0.000312603	0.00613331
MD10G1192300	Note=glutathione reductase	MD10G1192300	1110	1034	1159	1309	1301	1314	10.0942	10.3686	0.274464	0.00102804	0.0165251
MD06G1111900	Note=NIN like protein 7	MD06G1111900	1061	925	1066	1207	1116	1303	9.98009	10.2545	0.274362	0.00366734	0.0443753
MD15G1164900	Note=sucrose phosphate synthase 1F	MD15G1164900	2375	2377	2806	3042	2825	3109	11.2884	11.5625	0.27416	0.00121285	0.018734
MD05G1111000	Note=Pyridoxal phosphate (PLP)-dependent transferases superfamily protein	MD05G1111000	1130	1037	1161	1344	1263	1341	10.105	10.3776	0.272627	0.00149557	0.0220784
MD13G1084800	Note=pyruvate dehydrogenase complex E1 alpha subunit	MD13G1084800	2563	2459	2514	2937	2922	3084	11.2841	11.5567	0.27256	6.71371e-05	0.00164748
MD10G1157200	Note=Oxidoreductase	MD10G1157200	1516	1404	1562	1813	1835	1666	10.5345	10.8065	0.272075	0.00111001	0.0175172
MD16G1148600	Note=Glycosyl hydrolase superfamily protein	MD16G1148600	3936	3889	3918	4492	4652	4783	11.924	12.1954	0.271428	1.58734e-05	0.000483141
MD16G1099600	Note=eukaryotic translation initiation factor 4B1	MD16G1099600	1026	1009	999	1242	1144	1208	9.97156	10.2422	0.270682	0.0015118	0.0222667
MD12G1239800	Note=NAD(P)-linked oxidoreductase superfamily protein	MD12G1239800	1011	946	986	1151	1213	1123	9.92753	10.1981	0.270542	0.00149375	0.0220784
MD05G1115700	Note=triosephosphate isomerase	MD05G1115700	2577	2711	2680	3161	3084	3194	11.3645	11.6348	0.270299	8.6314e-05	0.00205028
MD02G1016700	Note=Protein of unknown function	MD02G1016700	3153	3140	3024	3563	3788	3689	11.5901	11.8603	0.270214	4.40262e-05	0.00114705
MD17G1234100	Note=acyl-CoA oxidase 3	MD17G1234100	1162	1132	1081	1332	1252	1414	10.1251	10.3952	0.270079	0.00153098	0.0224769
MD06G1169300	Note=Clathrin adaptor complexes medium subunit family protein	MD06G1169300	1006	920	953	1105	1089	1213	9.89565	10.164	0.268303	0.00217382	0.0296952
MD09G1129700	Note=AMP-dependent synthetase and ligase family protein	MD09G1129700	4041	3812	3859	4819	4422	4594	11.92	12.1869	0.266926	0.000185574	0.00396669
MD13G1131400	Note=Aldolase-type TIM barrel family protein	MD13G1131400	11630	9989	9956	13263	11301	12720	13.3507	13.6174	0.266708	0.00169177	0.0244173
MD02G1193800	Note=Protein of unknown function	MD02G1193800	1826	2282	2032	2486	2411	2356	10.9885	11.2551	0.266578	0.00274855	0.0358341
MD09G1099000	Note=Adenine nucleotide alpha hydrolases-like superfamily protein	MD09G1099000	3097	3130	3319	3809	3516	3952	11.625	11.8913	0.266375	0.000313944	0.00615584
MD11G1269700	Note=Protein of unknown function DUF92	MD11G1269700	912	830	835	956	1075	1015	9.73566	10.002	0.266351	0.00309223	0.0389509
MD03G1116300	Note=Galactose oxidase/kelch repeat superfamily protein	MD03G1116300	1962	1683	1856	2251	2274	1967	10.8297	11.0955	0.265773	0.00304509	0.038463
MD11G1113000	Note=Ras-related small GTP-binding family protein	MD11G1113000	1518	1561	1640	1891	1707	1974	10.6085	10.8742	0.265681	0.00146622	0.0217465
MD05G1114400	Note=Calcium-binding EF-hand family protein	MD05G1114400	4906	5005	4461	5642	6110	5213	12.2153	12.4806	0.26534	0.000861784	0.014305
MD17G1212500	Note=Protein kinase superfamily protein	MD17G1212500	958	876	885	1130	1063	1014	9.81315	10.0781	0.264919	0.0041604	0.0491028
MD10G1134600	Note=BR-signaling kinase 1	MD10G1134600	1030	899	1036	1213	1136	1148	9.93799	10.2026	0.26462	0.00401442	0.0476964
MD11G1141000	Note=chaperonin-60alpha	MD11G1141000	4565	4312	4281	5260	5443	4810	12.0878	12.3517	0.263909	0.000361881	0.00693442
MD13G1233600	Note=acetyl Co-enzyme a carboxylase biotin carboxylase subunit	MD13G1233600	1134	1080	1115	1386	1261	1274	10.1051	10.368	0.26289	0.00235642	0.0316761
MD06G1025700	Note=Plastid-lipid associated protein PAP / fibrillin family protein	MD06G1025700	1354	1216	1347	1509	1569	1538	10.3396	10.6021	0.262569	0.00115337	0.0180414
MD06G1017300	Note=solute:sodium symporters	MD06G1017300	1033	1052	1190	1316	1222	1320	10.0814	10.3439	0.262506	0.00351098	0.0431042
MD02G1033200	Note=Nucleotide-sugar transporter family protein	MD02G1033200	3034	2776	2928	3356	3147	3794	11.4971	11.7593	0.262174	0.00120294	0.0186259
MD05G1098400	Note=CLP protease proteolytic subunit 1	MD05G1098400	934	972	964	1111	1138	1132	9.89094	10.153	0.262036	0.00157229	0.022936
MD08G1210600	Note=tubulin alpha-2 chain	MD08G1210600	16380	16000	15382	18640	18447	19173	13.9477	14.2096	0.261992	1.44932e-05	0.000446652
MD08G1181700	Note=S-adenosyl-L-methionine-dependent methyltransferases superfamily protein	MD08G1181700	996	1007	1001	1144	1199	1196	9.95673	10.2186	0.261876	0.00127436	0.0194773
MD02G1181000	Note=arabinogalactan protein 17	MD02G1181000	4719	4270	4066	5338	5131	4895	12.0764	12.338	0.261629	0.000834693	0.0139712
MD03G1154600	Note=Leucine-rich repeat protein kinase family protein	MD03G1154600	1142	1152	1133	1284	1350	1403	10.1467	10.4082	0.261477	0.000995474	0.0160985
MD12G1203100	Note=non-intrinsic ABC protein 9	MD12G1203100	1028	992	1030	1264	1123	1202	9.97872	10.2401	0.26139	0.00310874	0.0390667
MD06G1185600	Note=Nodulin-like / Major Facilitator Superfamily protein	MD06G1185600	3643	3218	2984	4031	3580	3968	11.6692	11.9297	0.260546	0.00279103	0.0362404
MD15G1364800	Note=Sec14p-like phosphatidylinositol transfer family protein	MD15G1364800	1341	1412	1319	1569	1602	1621	10.3956	10.656	0.260433	0.000739783	0.0127013
MD10G1008800	Note=ACT domain repeat 3	MD10G1008800	1637	1631	1630	1873	1971	1920	10.662	10.9224	0.260404	0.00033268	0.00647391
MD02G1033800	Note=Peptidase S24/S26A/S26B/S26C family protein	MD02G1033800	1299	1189	1171	1402	1472	1431	10.2412	10.5013	0.260148	0.00144469	0.0214958
MD10G1327900	Note=Plastid-lipid associated protein PAP / fibrillin family protein	MD10G1327900	1891	1922	2057	2173	2300	2434	10.9231	11.1827	0.259659	0.000545976	0.00981041
MD15G1331800	Note=general control non-repressible 5	MD15G1331800	1053	1025	974	1149	1281	1160	9.9795	10.2391	0.259629	0.00269701	0.0353059
MD05G1286700	Note=3-ketoacyl-acyl carrier protein synthase I	MD05G1286700	1360	1357	1374	1598	1472	1740	10.4022	10.6614	0.259187	0.00215092	0.0294704
MD15G1197000	Note=hexokinase 2	MD15G1197000	2704	2303	2343	2945	2864	2826	11.2474	11.5062	0.258791	0.00146099	0.0216879
MD10G1076900	Note=cyclase associated protein 1	MD10G1076900	1686	1493	1644	1982	1723	1960	10.6396	10.8983	0.258698	0.00326214	0.040533
MD07G1075500	Note=exocyst complex component sec5	MD07G1075500	2616	2414	2400	3021	2745	2960	11.2631	11.5214	0.258376	0.000815051	0.0136925
MD16G1157500	Note=dihydrolipoyl dehydrogenases	MD16G1157500	1346	1187	1273	1489	1403	1578	10.2979	10.5557	0.257769	0.00269329	0.0353006
MD05G1336200	Note=photosystem II subunit Q-2	MD05G1336200	2242	2034	2492	2467	2837	2647	11.1282	11.3856	0.25741	0.00286445	0.0368353
MD12G1173200	Note=Thiamine pyrophosphate dependent pyruvate decarboxylase family protein	MD12G1173200	10914	11312	11698	12560	13207	14089	13.4539	13.7113	0.257393	5.76482e-05	0.00145575
MD06G1147900	Note=nuclear protein X1	MD06G1147900	1022	973	1066	1251	1170	1171	9.9837	10.241	0.257334	0.00327512	0.0406628
MD14G1240100	Note=Protein of unknown function (DUF760)	MD14G1240100	798	809	796	883	987	951	9.63439	9.8908	0.256406	0.00375569	0.0452265
MD17G1163300	Note=Ergosterol biosynthesis ERG4/ERG24 family	MD17G1163300	2398	2114	2034	2698	2525	2452	11.0802	11.3366	0.256377	0.00277762	0.0361396
MD08G1064800	Note=Putative lysine decarboxylase family protein	MD08G1064800	1513	1573	1523	1654	2041	1715	10.574	10.83	0.255997	0.00376066	0.0452692
MD07G1310900	Note=GPCR-type G protein 1	MD07G1310900	1260	1207	1264	1464	1402	1510	10.2691	10.525	0.255896	0.00138329	0.0207851
MD14G1051200	Note=Phosphatidic acid phosphatase (PAP2) family protein	MD14G1051200	1932	1805	1818	2161	2166	2188	10.8434	11.0991	0.255786	0.000454081	0.0084239
MD12G1032200	Note=alpha/beta-Hydrolases superfamily protein	MD12G1032200	1491	1484	1498	1718	1677	1852	10.5308	10.7865	0.255726	0.000893085	0.0147253
MD04G1194100	Note=Inorganic H pyrophosphatase family protein	MD04G1194100	39386	34036	36155	45395	41032	41889	15.1453	15.4	0.254767	0.000772524	0.0131436
MD06G1132300	Note=CLPC homologue 1	MD06G1132300	4079	4142	4406	4695	5005	5105	12.0279	12.2826	0.254677	0.000128103	0.00288661
MD08G1249500	Note=AAA-type ATPase family protein	MD08G1249500	1585	1496	1450	1794	1680	1827	10.5493	10.8017	0.252431	0.00164154	0.0238172
MD06G1239800	Note=Succinyl-CoA ligase	MD06G1239800	2095	1936	1811	2441	2199	2189	10.916	11.1682	0.252242	0.00358219	0.0435962
MD14G1211800	Note=gamma subunit of Mt ATP synthase	MD14G1211800	1808	1737	1569	2138	1928	1912	10.724	10.9762	0.252213	0.0041705	0.0491811
MD14G1239500	Note=STELAR K+ outward rectifier	MD14G1239500	2816	2325	2302	2901	2801	3005	11.2652	11.5174	0.252147	0.00379114	0.0455164
MD03G1085200	Note=sterol 4-alpha-methyl-oxidase 2-1	MD03G1085200	2182	2093	2133	2559	2509	2425	11.0493	11.3013	0.251986	0.000539318	0.00972899
MD02G1207300	Note=RNA 3'-terminal phosphate cyclase/enolpyruvate transferase	MD02G1207300	3765	3574	3269	4478	3977	3940	11.7766	12.0284	0.251867	0.00280713	0.0363904
MD15G1227500	Note=serine/threonine phosphatase 7	MD15G1227500	913	877	849	977	1027	1084	9.76934	10.0211	0.251748	0.00386425	0.0461864
MD04G1146400	Note=acetyl Co-enzyme a carboxylase carboxyltransferase alpha subunit	MD04G1146400	1451	1395	1460	1693	1529	1814	10.4757	10.7275	0.251735	0.0031676	0.0396508
MD12G1042800	Note=MD-2-related lipid recognition domain-containing protein / ML domain-containing protein	MD12G1042800	3280	2862	3249	3460	3420	4105	11.6005	11.8515	0.251023	0.00325596	0.0404805
MD10G1166400	Note=Alba DNA/RNA-binding protein	MD10G1166400	1870	1893	1693	2114	2295	1968	10.8173	11.0683	0.250994	0.00325268	0.0404688
MD14G1136200	Note=with no lysine (K) kinase 8	MD14G1136200	1131	1187	1195	1379	1408	1318	10.1821	10.4328	0.250717	0.00223021	0.030349
MD13G1130300	Note=MEI2-like protein 1	MD13G1130300	1847	1712	1921	2112	2015	2277	10.8234	11.0739	0.250415	0.00188449	0.0266998
MD00G1140200	Note=fumarase 1	MD00G1140200	1704	1723	1573	2004	1904	1930	10.6913	10.9412	0.249812	0.0015402	0.0225914
MD12G1072600	Note=calcium-dependent protein kinase 19	MD12G1072600	2002	1889	2053	2362	2261	2315	10.9407	11.19	0.249304	0.000858769	0.014274
MD14G1148700	Note=CLPC homologue 1	MD14G1148700	3874	4029	4238	4519	4836	4826	11.9711	12.2204	0.24927	0.000203125	0.00427899
MD13G1040100	Note=Adenine nucleotide alpha hydrolases-like superfamily protein	MD13G1040100	11774	11291	10148	12799	13627	12342	13.423	13.672	0.248989	0.000806647	0.013587
MD16G1120900	Note=histidine kinase 3	MD16G1120900	3894	3794	3811	4380	4698	4346	11.8927	12.1417	0.248981	0.000190306	0.0040516
MD08G1242000	Note=R-protein L3 B	MD08G1242000	2933	2794	2876	3302	3236	3504	11.4741	11.7228	0.248725	0.000308637	0.0060592
MD11G1224500	Note=Ypt/Rab-GAP domain of gyp1p superfamily protein	MD11G1224500	1186	1124	1076	1295	1315	1340	10.1288	10.3767	0.247867	0.00247657	0.0329591
MD03G1004300	Note=Mitochondrial substrate carrier family protein	MD03G1004300	1823	1818	1998	2135	2230	2211	10.8646	11.1119	0.247297	0.00094042	0.0153712
MD14G1089400	Note=dual specificity protein phosphatase-related	MD14G1089400	1178	1072	1189	1313	1295	1401	10.1511	10.3979	0.246822	0.00334102	0.0413367
MD15G1158400	Note=Endomembrane protein 70 protein family	MD15G1158400	5911	5090	5456	6502	6240	6432	12.4097	12.6564	0.246676	0.000755803	0.0129209
MD09G1179800	Note=inter-alpha-trypsin inhibitor heavy chain-related	MD09G1179800	1758	1718	1784	2008	2030	2091	10.7642	11.0104	0.246182	0.000618261	0.0108893
MD02G1042500	Note=fatty acyl-ACP thioesterases B	MD02G1042500	3771	3698	3742	4353	4451	4252	11.856	12.1018	0.245764	0.000170193	0.00368463
MD07G1001800	Note=glucan synthase-like 3	MD07G1001800	17728	14695	15259	19236	16810	19457	13.9444	14.19	0.245586	0.00387378	0.046283
MD15G1193400	Note=sugar transporter 14	MD15G1193400	1652	1496	1733	1863	1919	1901	10.6562	10.9014	0.245197	0.00221431	0.0301584
MD03G1223400	Note=COP1-interacting protein 7	MD03G1223400	8479	7664	7310	9675	8425	9184	12.9208	13.166	0.245156	0.00239286	0.0320717
MD06G1193800	Note=malate dehydrogenase	MD06G1193800	3392	3315	3286	3750	3907	3977	11.69	11.9347	0.244705	0.00015088	0.00332268
MD10G1026500	Note=UDP-Glycosyltransferase superfamily protein	MD10G1026500	2159	1993	1947	2417	2442	2234	10.9777	11.2219	0.244188	0.00213878	0.0293543
MD14G1094200	Note=Pyruvate kinase family protein	MD14G1094200	5194	4760	4594	5757	5355	5800	12.2318	12.4752	0.24338	0.000972107	0.0157924
MD07G1191100	Note=P-glycoprotein 20	MD07G1191100	2903	2658	2759	3197	3164	3313	11.4256	11.6688	0.24326	0.000513196	0.00937395
MD15G1386100	Note=P450 reductase 1	MD15G1386100	2671	2419	2548	2994	2805	3077	11.3022	11.5449	0.242715	0.00124322	0.0191292
MD11G1005300	Note=ARM repeat superfamily protein	MD11G1005300	2677	2252	2513	2940	2755	2951	11.2646	11.5072	0.242559	0.00296436	0.037765
MD05G1363800	Note=RAB GTPase homolog B1C	MD05G1363800	3200	2973	3200	3669	3477	3728	11.5974	11.8377	0.240339	0.000733735	0.0126042
MD17G1281100	Note=Auxin efflux carrier family protein	MD17G1281100	1296	1252	1325	1456	1589	1449	10.3223	10.5625	0.24015	0.00291364	0.0372881
MD05G1151400	Note=Nucleotide-sugar transporter family protein	MD05G1151400	3141	2818	2981	3618	3259	3488	11.5292	11.7691	0.239985	0.00193854	0.0272725
MD02G1258800	Note=exocyst subunit exo70 family protein A1	MD02G1258800	3539	3213	3178	3976	3687	3843	11.6807	11.9196	0.238974	0.00150059	0.0221345
MD10G1315100	Note=xyloglucan endotransglucosylase/hydrolase 8	MD10G1315100	19888	18555	19611	22726	21392	23126	14.2281	14.4662	0.238092	0.000231271	0.00478069
MD15G1440400	Note=Beta-glucosidase	MD15G1440400	5487	5573	5988	6620	6378	6731	12.4603	12.697	0.23667	0.000439462	0.00820022
MD08G1147200	Note=cellulose synthase 1	MD08G1147200	13714	12252	11929	15629	13402	14777	13.6127	13.8488	0.236179	0.00362782	0.0440344
MD13G1120900	Note=histidine kinase 3	MD13G1120900	2274	2142	2118	2594	2548	2413	11.0767	11.3126	0.235897	0.00183489	0.0261521
MD08G1199100	Note=P450 reductase 1	MD08G1199100	3010	2681	2840	3352	3166	3346	11.4614	11.697	0.23564	0.00153082	0.0224769
MD11G1002700	Note=TCP-1/cpn60 chaperonin family protein	MD11G1002700	4200	4049	4040	4894	4656	4650	11.988	12.223	0.234974	0.000570687	0.0101688
MD10G1120800	Note=translocon outer complex protein 120	MD10G1120800	2566	2299	2411	2787	2782	2839	11.2318	11.4662	0.234439	0.00123391	0.0190134
MD13G1056600	Note=D-aminoacyl-tRNA deacylases	MD13G1056600	1988	1944	1850	2153	2204	2323	10.9002	11.1338	0.23357	0.00140716	0.0210943
MD15G1141700	Note=methylenetetrahydrofolate reductase 2	MD15G1141700	25371	23047	23005	27470	26437	28568	14.5269	14.7603	0.233392	0.000466833	0.00862549
MD16G1241300	Note=Glutaredoxin family protein	MD16G1241300	2698	2651	2393	3043	2818	3075	11.3214	11.5544	0.232999	0.00291671	0.0373125
MD13G1060200	Note=6-phosphogluconolactonase 1	MD13G1060200	7852	6859	8542	8574	9018	9252	12.9078	13.1403	0.232495	0.00351215	0.0431042
MD08G1008800	Note=Alba DNA/RNA-binding protein	MD08G1008800	2496	2601	2385	2977	3004	2647	11.2721	11.5043	0.232169	0.00403692	0.0479104
MD15G1369900	Note=cryptochrome 1	MD15G1369900	2009	1772	2048	2186	2298	2242	10.9117	11.1439	0.232124	0.00329901	0.0409277
MD00G1075700	Note=Protein of unknown function	MD00G1075700	2483	2387	2119	2653	2717	2693	11.1737	11.4056	0.231896	0.00309388	0.0389564
MD01G1133500	Note=DNA/RNA-binding protein Kin17	MD01G1133500	1116	1061	1110	1246	1286	1260	10.0853	10.3172	0.231891	0.00405089	0.0480273
MD03G1004400	Note=tubulin alpha-5	MD03G1004400	6826	6515	6176	7772	7489	7219	12.6552	12.8857	0.230475	0.00115888	0.0181189
MD02G1116500	Note=high mobility group B2	MD02G1116500	4825	5132	5284	5846	5892	5824	12.2984	12.5288	0.23038	0.000517023	0.00942236
MD08G1250900	Note=glycosyl hydrolase 9A1	MD08G1250900	21423	19213	18441	23556	21459	22991	14.253	14.4826	0.229569	0.00227265	0.0307566
MD16G1154000	Note=ATP citrate lyase subunit B 2	MD16G1154000	5349	5683	5417	6158	6430	6351	12.4084	12.6373	0.228835	0.000287502	0.00570943
MD10G1013700	Note=chlorsulfuron/imidazolinone resistant 1	MD10G1013700	3216	3144	3289	3808	3550	3738	11.6388	11.8667	0.227897	0.00114845	0.0179953
MD12G1172500	Note=Thiamine pyrophosphate dependent pyruvate decarboxylase family protein	MD12G1172500	11358	11776	11262	12962	13194	13412	13.4726	13.7003	0.227657	0.000117481	0.00266413
MD04G1038500	Note=Protein kinase superfamily protein	MD04G1038500	3838	3913	4272	4662	4558	4604	11.9561	12.1836	0.227474	0.001241	0.0191043
MD16G1130800	Note=eukaryotic release factor 1-3	MD16G1130800	4445	4346	4963	5194	4933	5690	12.1501	12.3772	0.227139	0.00364021	0.0441513
MD07G1042400	Note=cystatin B	MD07G1042400	4876	4969	4583	5639	5600	5338	12.2192	12.4458	0.226569	0.00108078	0.0171489
MD06G1122100	Note=UDP-Glycosyltransferase superfamily protein	MD06G1122100	29719	26650	26110	31880	30070	32749	14.7342	14.9595	0.225316	0.00148446	0.0219752
MD00G1179300	Note=Cytochrome c oxidase subunit Vc family protein	MD00G1179300	1751	1683	1620	1871	2006	1926	10.7057	10.9305	0.224806	0.00278587	0.0362098
MD06G1120800	Note=Lung seven transmembrane receptor family protein	MD06G1120800	4811	4366	4411	5256	4849	5484	12.1325	12.3566	0.224148	0.00264374	0.0348078
MD12G1082900	Note=Calcium-binding EF-hand family protein	MD12G1082900	7403	6604	7173	8592	7743	7943	12.7728	12.9968	0.223916	0.0029786	0.0378853
MD02G1062000	Note=fatty acyl-ACP thioesterases B	MD02G1062000	2189	1999	2047	2402	2287	2458	11.0086	11.2315	0.222895	0.00312709	0.0392818
MD13G1147600	Note=heat stable protein 1	MD13G1147600	1751	1724	1788	2049	2049	1933	10.7641	10.9869	0.222763	0.00320426	0.0400158
MD10G1145600	Note=Nucleotide-sugar transporter family protein	MD10G1145600	6790	6172	6015	7537	6901	7288	12.6143	12.836	0.221697	0.00280279	0.0363489
MD16G1095100	Note=ADP-ribosylation factor A1E	MD16G1095100	13366	12645	11705	14462	14649	14060	13.6053	13.8262	0.220931	0.00138546	0.0208079
MD04G1147800	Note=Duplicated homeodomain-like superfamily protein	MD04G1147800	2513	2421	2252	2815	2702	2704	11.2134	11.4338	0.220417	0.00356537	0.0434753
MD00G1001400	Note=Protein kinase superfamily protein	MD00G1001400	6909	6607	6555	7713	7660	7572	12.6951	12.9143	0.219135	0.00051969	0.00945481
MD07G1310700	Note=Protein of unknown function	MD07G1310700	2131	1915	1997	2356	2269	2281	10.9633	11.1822	0.218866	0.00419793	0.0494064
MD09G1178800	Note=Lung seven transmembrane receptor family protein	MD09G1178800	6252	5730	5406	6885	6508	6456	12.488	12.7056	0.217569	0.00397593	0.0472742
MD08G1026500	Note=Sec14p-like phosphatidylinositol transfer family protein	MD08G1026500	2656	2382	2593	2956	2788	2966	11.2998	11.5168	0.216954	0.00394189	0.0469989
MD15G1019300	Note=Papain family cysteine protease	MD15G1019300	5939	5697	5925	6525	6556	6955	12.5022	12.7179	0.21569	0.000587085	0.0104378
MD02G1148900	Note=succinate dehydrogenase 1-1	MD02G1148900	3668	3490	3415	4081	3908	4066	11.7703	11.9856	0.215338	0.00176338	0.0253086
MD04G1103600	Note=IQ-domain 2	MD04G1103600	3086	2776	2854	3425	3269	3234	11.4916	11.7059	0.214341	0.0041795	0.0492556
MD15G1440100	Note=Protein of unknown function	MD15G1440100	1908	1773	1874	2028	2122	2175	10.8416	11.0541	0.212588	0.00364716	0.0442021
MD15G1382200	Note=phosphoglucose isomerase 1	MD15G1382200	2897	2718	2815	3261	3141	3185	11.4433	11.6551	0.211764	0.00249362	0.0331585
MD14G1041700	Note=MD-2-related lipid recognition domain-containing protein / ML domain-containing protein	MD14G1041700	5616	5058	5507	5822	5926	6665	12.3839	12.5953	0.211383	0.00380669	0.045686
MD13G1083600	Note=protein phosphatase 2A-2	MD13G1083600	3733	3723	3906	4085	4340	4498	11.8739	12.0846	0.210763	0.00141521	0.0211851
MD03G1240100	Note=Lactate/malate dehydrogenase family protein	MD03G1240100	5828	5788	5757	6818	6208	6712	12.4866	12.6971	0.210512	0.00210905	0.029071
MD09G1006700	Note=DHHC-type zinc finger family protein	MD09G1006700	3796	3513	3343	3971	4016	4119	11.7808	11.991	0.21021	0.0031931	0.0398929
MD08G1091700	Note=F-box family protein	MD08G1091700	3312	3127	3180	3594	3648	3682	11.6336	11.8428	0.209237	0.00154425	0.0226405
MD09G1096300	Note=NAD(P)H dehydrogenase B1	MD09G1096300	3950	4104	4369	4594	4921	4583	12.0026	12.2107	0.208124	0.00301098	0.0381073
MD11G1309400	Note=photolyase/blue-light receptor 2	MD11G1309400	3055	3164	3167	3561	3559	3529	11.5982	11.8063	0.208067	0.00178102	0.025516
MD11G1251900	Note=Protein phosphatase 2C family protein	MD11G1251900	2937	2815	2855	3254	3157	3351	11.4731	11.6806	0.207486	0.002394	0.0320735
MD09G1030400	Note=ADP-ribosylation factor A1F	MD09G1030400	11529	11376	12331	12975	13974	13021	13.5066	13.7141	0.207483	0.00139401	0.0209069
MD10G1111600	Note=tubulin alpha-2 chain	MD10G1111600	22063	20239	23037	24378	24564	25141	14.3974	14.6044	0.206947	0.00169213	0.0244173
MD12G1114300	Note=ATPase	MD12G1114300	8474	8146	8082	9391	8936	9667	12.9942	13.2006	0.206398	0.00137169	0.0206592
MD16G1010700	Note=peptide transporter 2	MD16G1010700	4205	3728	4062	4530	4405	4655	11.9519	12.1579	0.206006	0.00386141	0.0461864
MD09G1288800	Note=Protein of unknown function	MD09G1288800	2617	2443	2417	2805	2847	2804	11.27	11.4733	0.203361	0.00406666	0.0481919
MD07G1036600	Note=Protein of unknown function	MD07G1036600	4542	4518	4804	5295	5060	5299	12.1607	12.362	0.201281	0.00263621	0.0347515
MD15G1195500	Note=NADP-malic enzyme 3	MD15G1195500	17864	16098	17531	18941	19333	19668	14.0535	14.2493	0.19587	0.00203953	0.0284185
MD05G1242300	Note=plasma-membrane associated cation-binding protein 1	MD05G1242300	30075	28716	30900	32625	33668	34332	14.8539	15.0454	0.191425	0.00120731	0.0186574
MD17G1280700	Note=Protein of unknown function	MD17G1280700	9496	9038	8899	10103	10163	10237	13.1445	13.3234	0.17884	0.00360113	0.0437489
MD06G1055700	Note=Ribosomal protein L23/L15e family protein	MD06G1055700	10728	10873	10930	8803	9573	9717	13.3907	13.204	-0.186711	0.00214606	0.0294291
MD13G1015600	Note=ZIP metal ion transporter family	MD13G1015600	2709	2591	2659	2181	2309	2320	11.3599	11.1603	-0.199631	0.00375182	0.0451969
MD04G1199800	Note=regulatory particle triple-A ATPase 5A	MD04G1199800	4953	5141	4941	3936	4475	4458	12.2776	12.0778	-0.199872	0.00353418	0.0432586
MD08G1025900	Note=mitogen-activated protein kinase 1	MD08G1025900	6195	6097	5874	4935	5290	5312	12.5506	12.3502	-0.200408	0.0015633	0.0228409
MD09G1049700	Note=Ribosomal protein S4	MD09G1049700	5757	6159	6489	5089	5286	5355	12.5694	12.3683	-0.20118	0.00316735	0.0396508
MD02G1148200	0	MD02G1148200	6058	5886	6491	4897	5527	5337	12.5717	12.3705	-0.201188	0.00378675	0.0454808
MD11G1182100	Note=Argonaute family protein	MD11G1182100	11201	10908	11577	9249	9677	9863	13.4415	13.2401	-0.201317	0.000850757	0.0141881
MD07G1110200	Note=Nucleoside diphosphate kinase family protein	MD07G1110200	11607	11861	11602	9585	10443	9919	13.4996	13.2971	-0.20252	0.000871531	0.0144301
MD13G1052700	Note=NSP-interacting kinase 2	MD13G1052700	2662	2585	2730	2206	2349	2251	11.3633	11.1598	-0.203497	0.00366503	0.0443684
MD02G1258400	Note=DNAJ homologue 2	MD02G1258400	22565	22112	25128	19713	20042	19608	14.4929	14.285	-0.207823	0.00211828	0.0291731
MD15G1445700	Note=glutathione S-transferase zeta 1	MD15G1445700	2908	3064	3163	2551	2625	2589	11.5591	11.3504	-0.208752	0.00282358	0.0365048
MD17G1139400	Note=MAP kinase 20	MD17G1139400	3132	2957	3278	2506	2674	2767	11.5953	11.3832	-0.212117	0.00328729	0.0407981
MD05G1028100	Note=Abscisic stress-ripening protein 2	MD05G1028100	137947	130931	146189	113714	113663	124342	17.065	16.8514	-0.213585	0.00116933	0.0182287
MD05G1311800	Note=dormancy-associated protein-like 1	MD05G1311800	19458	21566	22622	17491	18873	17525	14.3599	14.1454	-0.214517	0.00276835	0.0360336
MD08G1062500	Note=Protein of unknown function (DUF761)	MD08G1062500	2860	2815	2936	2471	2402	2414	11.4741	11.2594	-0.214709	0.0021233	0.0292045
MD16G1282300	Note=P-loop containing nucleoside triphosphate hydrolases superfamily protein	MD16G1282300	2987	3110	2973	2402	2645	2612	11.5492	11.3302	-0.218987	0.00165151	0.0239175
MD02G1096700	Note=auxin response factor 19	MD02G1096700	2662	2469	2684	2154	2096	2335	11.3343	11.1128	-0.22156	0.00336576	0.0416106
MD04G1062800	Note=G2484-1 protein	MD04G1062800	2551	2397	2448	2054	2076	2101	11.2549	11.0333	-0.221567	0.00170279	0.0245513
MD14G1119900	Note=ubiquitin-conjugating enzyme 10	MD14G1119900	3983	3895	4058	3286	3526	3227	11.9455	11.7215	-0.223956	0.00113706	0.0178649
MD16G1196000	Note=Protein of unknown function (DUF581)	MD16G1196000	6787	6587	5957	5478	5571	5187	12.6412	12.4157	-0.225549	0.0022378	0.0304264
MD11G1065600	Note=Protein kinase superfamily protein	MD11G1065600	2096	2056	2081	1610	1870	1760	11.0082	10.7826	-0.22556	0.00319001	0.0398844
MD05G1097200	Note=Ribosomal protein S14p/S29e family protein	MD05G1097200	2567	2449	2448	1964	2128	2180	11.2682	11.0422	-0.226076	0.00164609	0.0238605
MD11G1051600	Note=NB-ARC domain-containing disease resistance protein	MD11G1051600	3353	3076	3014	2568	2596	2762	11.6076	11.3803	-0.227266	0.00185453	0.0263686
MD15G1188800	Note=Heavy metal transport/detoxification superfamily protein	MD15G1188800	7424	7683	7947	6130	6677	6515	12.8954	12.6658	-0.22962	0.000315526	0.00617929
MD04G1034400	Note=glutathione peroxidase 2	MD04G1034400	3632	3406	3229	2693	3086	2818	11.7285	11.4974	-0.231037	0.00259785	0.034359
MD11G1285000	Note=cyclin p1	MD11G1285000	5755	6122	5572	4633	5200	4768	12.4937	12.2618	-0.231894	0.00107355	0.0170681
MD09G1033600	Note=Oxidoreductase	MD09G1033600	10478	10548	9635	8441	8592	8606	13.307	13.0746	-0.232406	0.000315119	0.00617509
MD02G1259200	Note=WWE protein-protein interaction domain protein family	MD02G1259200	3401	3558	3895	2821	3185	3074	11.8087	11.5761	-0.232575	0.00226377	0.0306896
MD13G1067300	Note=eukaryotic elongation factor 5A-1	MD13G1067300	9459	9173	9337	7897	7567	7877	13.1744	12.9396	-0.234856	0.00016772	0.00364836
MD06G1189200	Note=ubiquiting-conjugating enzyme 2	MD06G1189200	9400	9307	9272	7421	8043	7900	13.175	12.9401	-0.234896	9.36754e-05	0.00219101
MD05G1079500	Note=autophagy 2	MD05G1079500	1653	1590	1632	1321	1299	1450	10.6541	10.419	-0.235015	0.0030386	0.0384266
MD15G1251500	Note=Cytochrome P450 superfamily protein	MD15G1251500	3550	3698	4107	2954	3305	3214	11.874	11.6375	-0.236498	0.00203329	0.0283439
MD03G1133700	Note=cellulose synthase-like A02	MD03G1133700	7386	7064	6555	5753	5978	5767	12.7615	12.5237	-0.237827	0.000527355	0.00956168
MD06G1174100	Note=peroxin 14	MD06G1174100	2067	2169	2369	1781	1809	1912	11.0924	10.8541	-0.238224	0.00247483	0.0329497
MD13G1242900	Note=PA-domain containing subtilase family protein	MD13G1242900	6227	5633	5087	4751	4764	4580	12.4519	12.2122	-0.239707	0.00292191	0.0373608
MD12G1219900	Note=MIRO-related GTP-ase 1	MD12G1219900	3333	3127	3569	2624	2834	2883	11.6949	11.4541	-0.240828	0.00118924	0.0184672
MD14G1032600	Note=Peptidase M20/M25/M40 family protein	MD14G1032600	2598	2240	2298	2004	2048	1874	11.2041	10.9623	-0.241774	0.00370831	0.0447682
MD07G1185600	Note=RAN GTPase 3	MD07G1185600	1809	1685	1879	1459	1458	1546	10.7947	10.5525	-0.242148	0.00211622	0.0291572
MD16G1061600	Note=SPFH/Band 7/PHB domain-containing membrane-associated protein family	MD16G1061600	1682	1683	1601	1338	1286	1501	10.6811	10.4386	-0.242444	0.00362596	0.0440286
MD07G1108300	Note=hydrolases	MD07G1108300	1121	1108	1190	904	962	974	10.1425	9.90006	-0.242448	0.00408754	0.0483677
MD10G1265400	Note=chlorophyll A/B binding protein 1	MD10G1265400	2318	2138	2520	1829	2079	1885	11.1713	10.9285	-0.242796	0.00384484	0.0460231
MD02G1013000	Note=Protein kinase superfamily protein with octicosapeptide/Phox/Bem1p domain	MD02G1013000	4155	3667	3794	3168	3141	3333	11.907	11.6639	-0.243071	0.000853498	0.014219
MD14G1092000	Note=HIS triad family protein 3	MD14G1092000	2024	1980	1898	1570	1629	1699	10.9303	10.6865	-0.243773	0.00106457	0.0169589
MD10G1268800	Note=DNA-binding bromodomain-containing protein	MD10G1268800	2620	2687	3041	2147	2354	2423	11.4305	11.1854	-0.245026	0.00224381	0.0304952
MD05G1153400	Note=FRIGIDA-like protein	MD05G1153400	3130	3218	3512	2542	2800	2830	11.6707	11.4246	-0.246045	0.000943032	0.0153982
MD06G1178600	Note=Xanthine/uracil permease family protein	MD06G1178600	3975	3627	3233	2947	2913	3115	11.8068	11.5606	-0.246164	0.00294949	0.0376116
MD14G1180900	Note=myb domain protein 66	MD14G1180900	1636	1846	1609	1347	1407	1464	10.7172	10.4709	-0.246293	0.00316428	0.0396401
MD16G1143000	Note=ribosomal protein S27	MD16G1143000	5321	5732	5726	4479	4819	4600	12.4378	12.1914	-0.246379	0.000226292	0.00469291
MD17G1172400	Note=HYPERSENSITIVE TO ABA1	MD17G1172400	3312	3251	3403	2464	2939	2858	11.6861	11.4397	-0.246391	0.00112351	0.0176867
MD03G1171800	Note=Zinc finger (CCCH-type) family protein / RNA recognition motif (RRM)-containing protein	MD03G1171800	2074	1934	1843	1570	1588	1688	10.9178	10.6713	-0.246513	0.00172047	0.0247816
MD16G1089800	Note=trehalose-phosphatase/synthase 9	MD16G1089800	2370	2085	2413	1869	1835	1983	11.149	10.9024	-0.246567	0.00231383	0.0311953
MD05G1216200	0	MD05G1216200	1044	1037	1025	802	893	878	10.0042	9.75755	-0.246628	0.00425369	0.0499462
MD05G1164800	Note=Ribosomal protein L32e	MD05G1164800	2251	2108	2094	1735	1853	1754	11.0591	10.8121	-0.247013	0.000947813	0.0154684
MD15G1353000	Note=Pyridoxal phosphate (PLP)-dependent transferases superfamily protein	MD15G1353000	2366	2437	2319	1868	2035	1993	11.2015	10.9541	-0.247416	0.000561895	0.0100345
MD11G1257300	Note=Protein of unknown function	MD11G1257300	1396	1461	1479	1146	1304	1135	10.4857	10.2367	-0.24896	0.00359978	0.0437489
MD02G1013200	Note=RING/U-box superfamily protein	MD02G1013200	3430	3159	3266	2709	2958	2475	11.6701	11.4208	-0.249324	0.00227194	0.0307566
MD13G1076100	Note=protein kinase 2B	MD13G1076100	1507	1440	1341	1156	1198	1188	10.4697	10.2195	-0.250187	0.0023807	0.0319382
MD12G1241800	Note=indoleacetic acid-induced protein 16	MD12G1241800	2564	2569	2577	2006	2232	2131	11.3161	11.0655	-0.250556	0.000407383	0.00769128
MD02G1010500	Note=temperature-induced lipocalin	MD02G1010500	18008	18882	19535	14925	16282	15395	14.1876	13.937	-0.250609	7.78307e-05	0.00187661
MD03G1125200	Note=ATPase	MD03G1125200	3584	3578	3096	2581	3036	2856	11.7281	11.4768	-0.25125	0.00235256	0.0316375
MD07G1232700	Note=potassium transporter 2	MD07G1232700	1210	1214	1265	944	1039	1060	10.2526	9.99973	-0.252863	0.00243848	0.0325877
MD17G1219400	Note=Actin-like ATPase superfamily protein	MD17G1219400	2085	1911	2199	1630	1742	1732	11.0005	10.7464	-0.254144	0.00131754	0.0199658
MD12G1260500	Note=zinc finger (C2H2 type) family protein	MD12G1260500	1935	1870	2051	1656	1588	1573	10.9195	10.6641	-0.255399	0.00117841	0.0183436
MD09G1127000	Note=FASCICLIN-like arabinogalactan 2	MD09G1127000	48419	49237	50279	42094	41628	37936	15.5784	15.323	-0.255434	0.000168837	0.0036627
MD07G1194400	Note=ACT domain-containing protein	MD07G1194400	3967	3437	3975	2987	3317	3062	11.8777	11.6223	-0.255443	0.0011811	0.018375
MD07G1108600	Note=Protein of unknown function (DUF630 and DUF632)	MD07G1108600	1085	1098	993	845	902	867	10.0368	9.7813	-0.255519	0.00383354	0.045905
MD01G1196900	Note=BCL-2-associated athanogene 1	MD01G1196900	2921	2855	2541	2401	2367	2069	11.4257	11.1699	-0.255826	0.00370254	0.044721
MD02G1090000	Note=Mob1/phocein family protein	MD02G1090000	2689	2757	2788	2242	2314	2213	11.4112	11.1544	-0.256824	0.000231485	0.00478203
MD08G1205500	Note=Pectinacetylesterase family protein	MD08G1205500	45476	41678	37346	34246	35396	32670	15.3296	15.0726	-0.257073	0.000956901	0.0155929
MD14G1160100	Note=Zn-dependent exopeptidases superfamily protein	MD14G1160100	2621	2812	2457	2021	2259	2209	11.3497	11.0925	-0.257206	0.00100763	0.0162623
MD11G1072800	Note=zinc finger (CCCH-type) family protein	MD11G1072800	2022	1853	2004	1472	1574	1789	10.9251	10.6675	-0.257605	0.00229557	0.0309752
MD02G1319800	Note=Calcium-binding EF-hand family protein	MD02G1319800	1477	1491	1579	1182	1203	1353	10.5545	10.2968	-0.257667	0.00191975	0.0270676
MD08G1173300	Note=histone acetyltransferase of the MYST family 1	MD08G1173300	1628	1768	1862	1375	1522	1422	10.7642	10.5057	-0.258534	0.0017915	0.0256088
MD08G1110000	Note=early nodulin-related	MD08G1110000	2198	2094	2198	1668	1839	1818	11.0679	10.8075	-0.26041	0.000404606	0.00765242
MD12G1212300	Note=SERINE-ARGININE PROTEIN 30	MD12G1212300	1543	1361	1604	1186	1207	1304	10.5422	10.2813	-0.260821	0.00289839	0.0371458
MD05G1284900	Note=Ribosomal protein S11 family protein	MD05G1284900	4216	4354	4591	3209	3812	3778	12.088	11.8268	-0.26119	0.000611159	0.0107761
MD01G1152500	Note=SGNH hydrolase-type esterase superfamily protein	MD01G1152500	1131	1086	1175	895	968	916	10.1319	9.86986	-0.262087	0.00219365	0.0299406
MD08G1190300	Note=Ribosomal S17 family protein	MD08G1190300	1103	1140	1150	874	1001	904	10.1324	9.86961	-0.262816	0.00267979	0.0351811
MD01G1228700	Note=Transducin/WD40 repeat-like superfamily protein	MD01G1228700	1537	1566	1546	1262	1162	1377	10.5869	10.322	-0.26497	0.00186584	0.0264887
MD00G1050700	Note=KH domain-containing protein	MD00G1050700	1392	1480	1663	1177	1263	1266	10.5511	10.285	-0.266049	0.00244587	0.0326481
MD02G1128300	Note=histidine kinase 1	MD02G1128300	1318	1177	1168	1011	930	1048	10.2431	9.97571	-0.267414	0.00339217	0.0418724
MD06G1081000	Note=glutathione S-transferase THETA 1	MD06G1081000	896	921	1015	726	809	777	9.87186	9.6043	-0.267557	0.00414613	0.0489706
MD15G1344100	Note=DPP6 N-terminal domain-like protein	MD15G1344100	1263	1284	1336	1053	1124	991	10.3273	10.0597	-0.267627	0.0019377	0.0272725
MD10G1316500	Note=2-oxoglutarate (2OG) and Fe(II)-dependent oxygenase superfamily protein	MD10G1316500	987	965	950	794	783	790	9.90723	9.63915	-0.268086	0.00219606	0.0299608
MD09G1293300	Note=ubiquitin 6	MD09G1293300	3470	4117	4264	3119	3340	3208	11.9371	11.6687	-0.268479	0.00129858	0.019772
MD12G1012300	0	MD12G1012300	4533	4425	4275	3238	3967	3594	12.0962	11.8274	-0.268816	0.000495305	0.00908713
MD03G1061600	Note=Protein of unknown function (DUF640)	MD03G1061600	1359	1473	1476	1053	1209	1253	10.4771	10.208	-0.269174	0.00189921	0.0268488
MD09G1090400	Note=Protein of unknown function (DUF789)	MD09G1090400	1099	1064	1218	931	912	912	10.1276	9.85833	-0.269304	0.00270399	0.0353539
MD09G1137600	Note=Protein of unknown function	MD09G1137600	4250	3852	4425	3376	3423	3407	12.0171	11.7473	-0.26976	0.000211721	0.00443962
MD01G1104900	Note=pumilio 4	MD01G1104900	1021	999	1065	810	839	865	9.99544	9.72553	-0.26991	0.00176576	0.0253314
MD10G1329200	Note=Ubiquitin-specific protease family C19-related protein	MD10G1329200	2014	1851	1771	1453	1563	1576	10.8649	10.5944	-0.27043	0.0007274	0.0125155
MD05G1009600	Note=ATPases	MD05G1009600	1648	1487	1501	1222	1197	1354	10.5831	10.3113	-0.271843	0.00136959	0.0206402
MD14G1004000	0	MD14G1004000	2689	3254	3090	2300	2694	2359	11.5456	11.2737	-0.271863	0.00215563	0.0294971
MD04G1185700	Note=Low temperature and salt responsive protein family	MD04G1185700	15405	13007	13305	11318	12313	10285	13.7528	13.4804	-0.272398	0.00138823	0.0208396
MD15G1152500	Note=ubiquitin-specific protease 23	MD15G1152500	2393	2452	2708	1923	2127	2096	11.2873	11.0149	-0.27241	0.000442058	0.00824386
MD15G1219600	Note=NagB/RpiA/CoA transferase-like superfamily protein	MD15G1219600	2802	2637	2441	2080	2148	2181	11.3485	11.0759	-0.272651	0.000343564	0.00665109
MD09G1123200	Note=Sterile alpha motif (SAM) domain-containing protein	MD09G1123200	1224	1308	1358	1032	1135	996	10.3302	10.0574	-0.272771	0.00209668	0.0289378
MD03G1002500	Note=evolutionarily conserved C-terminal region 2	MD03G1002500	4745	4867	5641	3941	4031	4414	12.3014	12.0261	-0.275301	0.00058977	0.0104714
MD09G1034100	Note=Uncharacterised protein family (UPF0497)	MD09G1034100	2090	1956	2210	1666	1627	1785	11.0156	10.7402	-0.275402	0.000534457	0.00966308
MD03G1031600	Note=Protein of unknown function	MD03G1031600	2862	3027	2983	2392	2425	2368	11.5199	11.2415	-0.278415	6.27333e-05	0.00155396
MD12G1017600	Note=HhH-GPD base excision DNA repair family protein	MD12G1017600	1488	1567	1640	1192	1190	1421	10.6017	10.3225	-0.279243	0.00177252	0.0254169
MD10G1048400	Note=SNARE associated Golgi protein family	MD10G1048400	848	924	928	680	748	756	9.80367	9.52259	-0.281077	0.00243846	0.0325877
MD00G1051500	Note=copper/zinc superoxide dismutase 1	MD00G1051500	7306	6920	7764	5217	5837	6744	12.8294	12.5481	-0.281376	0.00082958	0.0138929
MD07G1144200	Note=ubiquitin-conjugating enzyme 10	MD07G1144200	5308	5330	5508	4224	4510	4316	12.3839	12.1022	-0.281624	1.03381e-05	0.000329053
MD13G1020600	Note=F-box and associated interaction domains-containing protein	MD13G1020600	965	866	881	671	752	769	9.81003	9.52766	-0.282366	0.00285425	0.0367631
MD13G1048400	Note=decapping 5	MD13G1048400	986	982	1006	797	803	799	9.94333	9.65916	-0.284175	0.00101035	0.0162816
MD15G1077700	Note=long-chain base1	MD15G1077700	1487	1403	1344	1101	1156	1153	10.453	10.1662	-0.286836	0.000442866	0.00825411
MD14G1218400	Note=tRNA synthetase beta subunit family protein	MD14G1218400	992	1020	1094	826	823	851	10.0061	9.71868	-0.28744	0.0011262	0.01771
MD02G1002800	Note=Ribosomal protein L2 family	MD02G1002800	1381	1406	1578	1059	1282	1172	10.497	10.2083	-0.288663	0.00161059	0.0234307
MD00G1087300	Note=RNA-binding protein	MD00G1087300	1991	1861	1981	1501	1529	1662	10.9153	10.6265	-0.288826	0.000174414	0.00375067
MD10G1153700	Note=Auxin-responsive family protein	MD10G1153700	6840	6610	6627	4931	5699	5524	12.6986	12.4095	-0.289056	1.97284e-05	0.000580076
MD05G1335400	Note=eukaryotic translation initiation factor-related	MD05G1335400	4260	3818	4947	3295	3513	3662	12.0742	11.7843	-0.289947	0.00110516	0.01746
MD09G1061100	Note=RING/U-box superfamily protein	MD09G1061100	1208	1186	1328	928	1080	983	10.2672	9.97678	-0.290414	0.00124456	0.0191406
MD05G1164000	Note=Auxin-responsive family protein	MD05G1164000	3744	3542	3676	2812	2934	3059	11.8256	11.5347	-0.290905	1.51579e-05	0.000464012
MD07G1238000	Note=homolog of yeast autophagy 18C	MD07G1238000	1264	1296	1463	1046	1069	1113	10.3795	10.0873	-0.292192	0.000818712	0.0137396
MD05G1179800	Note=alcohol dehydrogenase 1	MD05G1179800	2355	2165	2201	1689	1834	1867	11.12	10.8266	-0.293401	9.47334e-05	0.00220996
MD09G1176400	Note=calcium-dependent protein kinase 2	MD09G1176400	693	723	746	539	576	619	9.48364	9.19024	-0.293405	0.00295793	0.0377042
MD14G1245900	Note=root hair initiation protein root hairless 1 (RHL1)	MD14G1245900	703	734	780	539	644	595	9.51987	9.22625	-0.293624	0.0038963	0.0464852
MD02G1009400	Note=Ribosomal protein L7Ae/L30e/S12e/Gadd45 family protein	MD02G1009400	2335	2565	2452	1761	2193	1943	11.2495	10.9558	-0.293765	0.000577887	0.01028
MD08G1243900	Note=RNA-binding KH domain-containing protein	MD08G1243900	1282	1433	1691	1159	1158	1213	10.5108	10.2167	-0.294189	0.00323973	0.0403643
MD06G1109300	Note=Protein of unknown function	MD06G1109300	654	622	610	490	522	499	9.28673	8.99243	-0.294296	0.00366256	0.0443552
MD05G1139800	Note=tonoplast monosaccharide transporter2	MD05G1139800	1080	1122	1140	849	932	896	10.1121	9.81725	-0.294876	0.000546888	0.00982128
MD04G1232500	Note=Leucine-rich receptor-like protein kinase family protein	MD04G1232500	1531	1647	1619	1210	1429	1201	10.6336	10.3379	-0.295772	0.000858013	0.014272
MD09G1276200	Note=Adenine nucleotide alpha hydrolases-like superfamily protein	MD09G1276200	1649	1742	1716	1397	1374	1313	10.7241	10.4278	-0.296232	0.00018998	0.00404735
MD15G1130200	Note=trithorax-like protein 2	MD15G1130200	767	838	782	579	674	658	9.62666	9.33038	-0.296276	0.0025002	0.0332321
MD10G1125000	Note=SKP1-like 4	MD10G1125000	637	656	662	502	541	521	9.33868	9.04213	-0.296547	0.00281333	0.0364266
MD12G1217500	Note=DNA binding	MD12G1217500	922	1014	974	713	783	833	9.9125	9.6158	-0.296706	0.00139164	0.0208811
MD16G1246300	Note=Protein of unknown function	MD16G1246300	2087	2171	2339	1670	1870	1737	11.0933	10.7964	-0.296867	0.000172801	0.00372851
MD13G1078600	Note=alpha-amylase-like 3	MD13G1078600	29359	27716	31112	22214	24157	24168	14.834	14.5369	-0.297094	5.24019e-06	0.000183378
MD13G1212100	Note=2-oxoglutarate (2OG) and Fe(II)-dependent oxygenase superfamily protein	MD13G1212100	1248	1249	1244	934	1088	970	10.2749	9.97773	-0.297213	0.000591762	0.0104902
MD07G1082500	0	MD07G1082500	744	774	769	556	676	597	9.56496	9.26735	-0.297608	0.00313191	0.0393073
MD09G1103800	Note=beta-amylase 6	MD09G1103800	1528	1527	1446	1198	1259	1139	10.5419	10.244	-0.297905	0.000306558	0.00602577
MD05G1360500	Note=Heavy metal transport/detoxification superfamily protein	MD05G1360500	49894	52638	45024	37963	39994	39879	15.5769	15.2776	-0.299218	1.66115e-05	0.000501794
MD13G1192900	Note=S18 ribosomal protein	MD13G1192900	3711	4118	3849	3115	3238	2968	11.9175	11.6182	-0.299257	5.439e-05	0.0013822
MD11G1156800	Note=Protein of unknown function	MD11G1156800	714	776	730	558	623	592	9.52223	9.22297	-0.299259	0.00220767	0.0300807
MD06G1124100	Note=2-oxoglutarate (2OG) and Fe(II)-dependent oxygenase superfamily protein	MD06G1124100	28120	25802	29029	21904	20477	23833	14.7458	14.4463	-0.29948	4.84939e-05	0.00124721
MD12G1125100	Note=Leucine-rich repeat protein kinase family protein	MD12G1125100	708	720	677	555	532	593	9.44555	9.14575	-0.299806	0.00257368	0.0340956
MD11G1143600	Note=ACT domain-containing protein	MD11G1143600	753	767	907	594	667	676	9.65076	9.35018	-0.300574	0.00396044	0.04716
MD07G1259900	Note=DEAD box RNA helicase (PRH75)	MD07G1259900	2517	2546	2789	1949	2147	2161	11.3448	11.0421	-0.302686	6.47739e-05	0.00159789
MD11G1011100	Note=Bifunctional inhibitor/lipid-transfer protein/seed storage 2S albumin superfamily protein	MD11G1011100	2386	2493	2243	1874	1973	1823	11.2042	10.9011	-0.303144	8.94802e-05	0.00211294
MD05G1230600	Note=UDP-D-glucuronate 4-epimerase 6	MD05G1230600	12750	12623	9881	10116	9394	8498	13.5118	13.2072	-0.304582	0.00205005	0.0284907
MD12G1078200	Note=XB3 ortholog 1 in Arabidopsis thaliana	MD12G1078200	2453	2440	2487	1875	2061	1917	11.2558	10.9467	-0.309052	1.8448e-05	0.000550005
MD03G1290600	Note=ribosomal protein L18	MD03G1290600	6369	6377	7391	5077	5551	5343	12.7039	12.3948	-0.309133	4.11265e-05	0.00108142
MD16G1106600	Note=Regulator of chromosome condensation (RCC1) family protein	MD16G1106600	2620	2358	2405	1736	2021	2095	11.2564	10.9453	-0.311093	0.0001664	0.00362211
MD01G1222700	Note=Protein of unknown function	MD01G1222700	679	769	761	503	628	620	9.51557	9.20427	-0.311295	0.00397537	0.0472742
MD02G1307400	Note=sterol methyltransferase 1	MD02G1307400	1440	1273	1050	1021	979	977	10.2843	9.97254	-0.311737	0.00394542	0.0470161
MD01G1112500	Note=D-aminoacid aminotransferase-like PLP-dependent enzymes superfamily protein	MD01G1112500	1509	1541	1592	1092	1264	1320	10.587	10.2746	-0.31238	0.000242781	0.00497366
MD15G1396600	Note=MuDR family transposase	MD15G1396600	581	534	560	432	469	424	9.1165	8.80402	-0.312479	0.00370925	0.0447682
MD10G1328400	Note=Phosphotyrosine protein phosphatases superfamily protein	MD10G1328400	1023	1098	1196	802	904	919	10.1022	9.78927	-0.312899	0.000829553	0.0138929
MD07G1171400	Note=pumilio 4	MD07G1171400	722	649	622	539	518	518	9.36742	9.05402	-0.313398	0.00283497	0.0366023
MD17G1032200	Note=ADP-ribosylation factor A1F	MD17G1032200	14489	14535	16397	11267	12458	12165	13.8777	13.563	-0.314755	6.85275e-06	0.000230974
MD04G1055500	Note=ureidoglycine aminohydrolase	MD04G1055500	1290	1090	1056	887	934	891	10.1532	9.83754	-0.31568	0.00112646	0.01771
MD04G1231000	Note=Protein of unknown function	MD04G1231000	2831	2860	2482	2106	2318	2020	11.4036	11.0864	-0.317201	0.000176826	0.00379488
MD12G1046400	Note=Protein of unknown function	MD12G1046400	728	723	716	515	578	616	9.48822	9.17017	-0.31805	0.00142117	0.0212347
MD15G1162400	Note=Leucine-rich repeat family protein	MD15G1162400	3968	3766	4659	3011	3426	3334	12.004	11.6859	-0.318123	0.000206434	0.00433729
MD13G1040500	Note=Protein of unknown function	MD13G1040500	1044	951	829	723	789	712	9.87048	9.55151	-0.318969	0.00215324	0.029484
MD03G1294100	Note=SET domain-containing protein	MD03G1294100	910	938	870	680	758	702	9.81531	9.49564	-0.319672	0.000545825	0.00981041
MD07G1309900	Note=Inositol 1	MD07G1309900	2476	2068	1745	1685	1611	1651	11.0256	10.7056	-0.320065	0.00265647	0.0349324
MD06G1105300	Note=Pectin lyase-like superfamily protein	MD06G1105300	5112	4816	4307	3986	3804	3400	12.2042	11.8841	-0.320083	0.000268583	0.00538848
MD03G1158600	Note=Core-2/I-branching beta-1	MD03G1158600	1365	1484	1585	1058	1171	1263	10.5213	10.2012	-0.320131	0.000383343	0.00730199
MD14G1211400	Note=histone deacetylase 5	MD14G1211400	788	768	727	567	620	610	9.56367	9.24347	-0.320202	0.000865933	0.0143515
MD02G1058500	Note=protein serine/threonine phosphatases	MD02G1058500	2419	2323	2353	1691	1882	2014	11.1995	10.8792	-0.320314	3.516e-05	0.000947664
MD15G1015400	Note=basic pentacysteine 6	MD15G1015400	1333	1302	1281	989	1057	1034	10.3422	10.0211	-0.321085	7.05837e-05	0.00172132
MD07G1040400	Note=Zinc-finger domain of monoamine-oxidase A repressor R1 protein	MD07G1040400	1242	1243	1100	904	1039	875	10.2149	9.89308	-0.321812	0.000816653	0.0137122
MD13G1163300	Note=ethylene-responsive element binding protein	MD13G1163300	3555	3330	3710	2510	2618	3204	11.7781	11.4556	-0.322526	0.000262191	0.00528674
MD08G1119100	Note=Zinc-binding ribosomal protein family protein	MD08G1119100	803	865	844	606	766	602	9.70175	9.37905	-0.322705	0.00284203	0.0366352
MD15G1222000	Note=Plant invertase/pectin methylesterase inhibitor superfamily protein	MD15G1222000	20795	19365	21058	16031	15398	16624	14.3088	13.9853	-0.323455	6.14107e-07	2.83748e-05
MD03G1159400	Note=Immunoglobulin E-set superfamily protein	MD03G1159400	836	922	895	655	698	729	9.78064	9.45598	-0.324667	0.000504047	0.00921735
MD11G1091200	Note=Encodes a protein involved in salt tolerance	MD11G1091200	828	711	776	608	681	526	9.58403	9.2593	-0.324726	0.0041938	0.0493878
MD05G1279200	Note=auxin response factor 6	MD05G1279200	1877	1987	1844	1341	1577	1563	10.886	10.5612	-0.324848	7.65144e-05	0.00185045
MD13G1167100	Note=Transducin/WD40 repeat-like superfamily protein	MD13G1167100	4129	4158	3346	3000	3095	3027	11.9133	11.5881	-0.325178	0.000180697	0.00387277
MD17G1210200	Note=Tetratricopeptide repeat (TPR)-like superfamily protein	MD17G1210200	7781	7981	9483	5813	6906	7098	13.0309	12.7056	-0.325326	0.000218032	0.00454568
MD13G1140000	Note=late embryogenesis abundant domain-containing protein / LEA domain-containing protein	MD13G1140000	7090	8524	7694	6264	6090	5905	12.916	12.5901	-0.325905	3.72099e-05	0.000997039
MD15G1010300	Note=RAC-like GTP binding protein 5	MD15G1010300	619	644	623	464	502	512	9.28843	8.96178	-0.326648	0.0012471	0.0191613
MD08G1154200	Note=Protein kinase superfamily protein	MD08G1154200	1698	1635	2040	1238	1391	1582	10.7987	10.4711	-0.327595	0.00129419	0.0197145
MD04G1013700	Note=S-adenosyl-L-methionine-dependent methyltransferases superfamily protein	MD04G1013700	1069	1065	1036	848	775	856	10.0378	9.70915	-0.328661	0.000238267	0.00490947
MD09G1160300	Note=autoinhibited Ca(2+)-ATPase 9	MD09G1160300	602	617	510	436	440	476	9.1633	8.83369	-0.32961	0.00357052	0.0434975
MD14G1058900	Note=DNA-binding bromodomain-containing protein	MD14G1058900	756	853	820	607	671	621	9.65373	9.32393	-0.329801	0.000743029	0.0127502
MD08G1043300	Note=histone deacetylase 2	MD08G1043300	505	449	455	368	368	365	8.86801	8.53804	-0.32997	0.00401177	0.0476826
MD10G1225100	Note=DNA glycosylase superfamily protein	MD10G1225100	641	714	665	489	554	536	9.3877	9.05724	-0.330461	0.00126043	0.0193104
MD02G1012900	Note=KNOTTED1-like homeobox gene 3	MD02G1012900	1519	1453	1503	1179	1110	1204	10.5353	10.2038	-0.331472	4.27594e-05	0.00111951
MD12G1237300	Note=zeta-carotene desaturase	MD12G1237300	2651	2655	3358	2050	2328	2391	11.4883	11.1567	-0.3316	0.000543548	0.00978325
MD14G1223600	Note=Eukaryotic aspartyl protease family protein	MD14G1223600	4757	3984	4294	3111	3251	3818	12.0777	11.7454	-0.332243	0.000143549	0.00317433
MD11G1033600	Note=NB-ARC domain-containing disease resistance protein	MD11G1033600	818	925	895	601	746	713	9.77285	9.44017	-0.332679	0.00110957	0.0175172
MD01G1055400	Note=C2 calcium/lipid-binding plant phosphoribosyltransferase family protein	MD01G1055400	1384	1364	1474	1047	1145	1100	10.4514	10.1177	-0.333675	4.53883e-05	0.0011787
MD02G1111800	Note=transmembrane receptors	MD02G1111800	861	711	767	612	577	633	9.59942	9.26497	-0.334452	0.00133833	0.020233
MD16G1081000	Note=Tetratricopeptide repeat (TPR)-like superfamily protein	MD16G1081000	664	593	529	472	476	443	9.2104	8.87594	-0.334458	0.00363115	0.0440581
MD05G1300800	Note=Protein of unknown function (DUF640)	MD05G1300800	1831	1853	1760	1328	1382	1531	10.8183	10.4828	-0.335442	2.54234e-05	0.000721042
MD05G1010400	Note=F-box/RNI-like superfamily protein	MD05G1010400	1825	1530	1589	1273	1320	1255	10.6793	10.3436	-0.335676	0.000137092	0.00306328
MD09G1050600	Note=Ribosomal protein L34e superfamily protein	MD09G1050600	2422	2630	2964	1909	2222	2111	11.3765	11.0403	-0.336186	0.000126151	0.00284461
MD15G1097000	Note=Homeodomain-like protein	MD15G1097000	556	595	589	447	440	466	9.17289	8.83557	-0.337316	0.00128535	0.0195986
MD03G1045900	Note=Cystathionine beta-synthase (CBS) family protein	MD03G1045900	4464	4655	5628	3510	4232	3727	12.2561	11.9182	-0.337866	0.00028206	0.00562365
MD06G1173000	Note=SGNH hydrolase-type esterase superfamily protein	MD06G1173000	583	555	577	392	488	454	9.15181	8.81377	-0.338037	0.00224618	0.0305146
MD06G1202000	Note=plasmodesmata callose-binding protein 3	MD06G1202000	2915	3065	3041	2192	2396	2422	11.5471	11.2082	-0.338971	1.43265e-06	5.87316e-05
MD00G1160300	Note=ABC2 homolog 6	MD00G1160300	3066	2351	2581	2060	1972	2179	11.3734	11.0343	-0.339008	0.000338992	0.00657452
MD07G1032800	Note=Protein of unknown function	MD07G1032800	577	674	707	470	539	512	9.34322	9.00375	-0.339474	0.00220322	0.0300456
MD11G1091400	Note=WD-40 repeat family protein / beige-related	MD11G1091400	751	702	791	508	608	627	9.53976	9.19943	-0.340334	0.00118624	0.0184351
MD01G1233000	Note=Protein of unknown function	MD01G1233000	703	764	790	505	595	652	9.54824	9.2067	-0.341546	0.00152091	0.0223803
MD13G1169000	Note=alanine-tRNA ligases	MD13G1169000	577	577	582	396	496	455	9.16961	8.828	-0.341609	0.00193532	0.027251
MD14G1197900	Note=HVA22 homologue A	MD14G1197900	1496	1433	1335	1121	1134	1048	10.4663	10.1241	-0.342234	7.45214e-05	0.00180908
MD15G1097500	Note=Sulfite exporter TauE/SafE family protein	MD15G1097500	617	544	508	394	474	426	9.11292	8.7706	-0.342312	0.00350478	0.0430799
MD01G1065900	Note=ubiquitin-conjugating enzyme 5	MD01G1065900	709	729	677	516	564	559	9.45471	9.11195	-0.342757	0.000499804	0.00915545
MD01G1014300	Note=Nucleotide-sugar transporter family protein	MD01G1014300	578	581	564	417	471	445	9.15908	8.81393	-0.345149	0.00104327	0.0166929
MD05G1230300	Note=DNA repair-recombination protein (RAD50)	MD05G1230300	680	695	680	548	532	508	9.41352	9.06789	-0.345628	0.000564176	0.0100629
MD00G1173300	Note=NAD(P)-binding Rossmann-fold superfamily protein	MD00G1173300	810	688	668	567	551	555	9.48934	9.14284	-0.346503	0.00118158	0.018375
MD07G1155000	Note=P-loop containing nucleoside triphosphate hydrolases superfamily protein	MD07G1155000	1854	1652	1765	1336	1244	1487	10.7724	10.4238	-0.348631	7.52167e-05	0.00182319
MD11G1209400	Note=microtubule-associated proteins 65-1	MD11G1209400	5410	6482	5681	4597	4699	4250	12.5099	12.1606	-0.349283	2.31777e-05	0.000666204
MD01G1195700	Note=phosphoenolpyruvate carboxylase-related kinase 1	MD01G1195700	518	496	513	371	417	389	8.98515	8.6348	-0.350347	0.00145111	0.0215814
MD14G1138400	Note=Glycosyl hydrolase superfamily protein	MD14G1138400	1039	1082	1093	813	787	876	10.0589	9.70807	-0.350866	7.0712e-05	0.00172313
MD15G1087900	Note=Protein of unknown function	MD15G1087900	1305	1428	1515	969	1224	1079	10.4614	10.1091	-0.352232	0.000267902	0.00537819
MD16G1267100	Note=Calmodulin-binding protein	MD16G1267100	795	832	945	581	679	719	9.73746	9.38348	-0.353977	0.000796395	0.0134497
MD05G1122600	Note=plasma membrane intrinsic protein 2	MD05G1122600	4033	3940	4348	2675	3298	3510	11.9977	11.6434	-0.354336	5.77232e-05	0.0014565
MD13G1001600	Note=Protein of unknown function	MD13G1001600	1769	1501	1819	1229	1294	1389	10.722	10.3675	-0.354434	9.14363e-05	0.00214647
MD15G1405300	Note=RING/U-box protein with domain of unknown function (DUF 1232)	MD15G1405300	600	592	643	422	491	496	9.2505	8.89393	-0.356568	0.000836036	0.0139791
MD14G1128000	Note=glycosyl hydrolase 9C2	MD14G1128000	1608	1458	1162	1049	1129	1066	10.4549	10.0982	-0.356748	0.000932067	0.0152425
MD12G1237200	Note=DNA-damage-repair/toleration protein (DRT102)	MD12G1237200	2069	1879	1795	1401	1423	1583	10.8967	10.5397	-0.356954	2.33787e-05	0.000669577
MD13G1195400	Note=Protein of unknown function (DUF581)	MD13G1195400	3330	2959	3141	2361	2258	2615	11.6121	11.2551	-0.357043	7.13158e-06	0.000238863
MD10G1074000	Note=cryptochrome-interacting basic-helix-loop-helix 1	MD10G1074000	1602	1708	1568	1320	1206	1212	10.6614	10.304	-0.357367	2.75457e-05	0.000774374
MD16G1101000	0	MD16G1101000	2555	2745	2421	1850	2179	1894	11.3238	10.9664	-0.357433	2.21485e-05	0.000641805
MD17G1096200	Note=glutamate receptor 5	MD17G1096200	827	892	791	571	676	679	9.70261	9.34479	-0.357815	0.000379521	0.0072378
MD16G1151400	Note=sequence-specific DNA binding transcription factors	MD16G1151400	475	562	475	335	398	427	8.97141	8.61294	-0.35847	0.00372619	0.0449168
MD06G1175200	Note=Protein kinase superfamily protein	MD06G1175200	1154	1328	1412	838	1101	1049	10.3362	9.97764	-0.358541	0.000763561	0.0130187
MD05G1254200	Note=phloem protein 2-A1	MD05G1254200	519	474	422	370	349	364	8.876	8.5163	-0.359692	0.00293397	0.0374733
MD16G1058700	Note=Protein of unknown function	MD16G1058700	836	852	1104	628	691	821	9.85619	9.49645	-0.359742	0.00305724	0.0386013
MD11G1108500	Note=outer plastid envelope protein 16-1	MD11G1108500	1727	1924	1799	1292	1605	1275	10.8215	10.461	-0.360473	0.000174706	0.00375443
MD04G1176600	Note=ubiquitin-conjugating enzyme 10	MD04G1176600	10590	10656	12951	7890	9568	8697	13.471	13.1087	-0.362236	3.90156e-05	0.00103246
MD09G1099500	Note=B-box type zinc finger family protein	MD09G1099500	392	420	460	313	332	327	8.72235	8.3597	-0.362656	0.00269236	0.0353006
MD11G1072900	Note=Double Clp-N motif-containing P-loop nucleoside triphosphate hydrolases superfamily protein	MD11G1072900	1470	1613	1609	1079	1196	1312	10.6055	10.2423	-0.363145	3.58943e-05	0.000964208
MD09G1038700	Note=senescence-associated gene 101	MD09G1038700	1592	1701	1316	1188	1166	1164	10.58	10.2162	-0.363753	0.000220304	0.0045806
MD16G1106100	Note=Actin-like ATPase superfamily protein	MD16G1106100	1107	1107	1019	810	830	828	10.0683	9.70435	-0.363933	3.14742e-05	0.000865068
MD09G1131400	Note=RING/U-box superfamily protein	MD09G1131400	854	747	828	578	633	643	9.65561	9.29092	-0.364691	0.000205777	0.00432632
MD10G1079700	Note=polyol/monosaccharide transporter 5	MD10G1079700	1110	1003	814	696	759	779	9.92484	9.55988	-0.364956	0.00108973	0.0172823
MD05G1059300	Note=purple acid phosphatase 10	MD05G1059300	1568	1675	1300	1113	1243	1110	10.5592	10.1942	-0.365024	0.00028453	0.00566262
MD13G1091100	Note=equilibrative nucleotide transporter 1	MD13G1091100	1095	932	1014	746	756	818	9.97986	9.61478	-0.365082	0.000113617	0.00258381
MD02G1099000	Note=disease resistance protein (TIR-NBS-LRR class)	MD02G1099000	1905	1737	1426	1428	1202	1230	10.717	10.3517	-0.365288	0.00092905	0.0152087
MD10G1077100	Note=O-Glycosyl hydrolases family 17 protein	MD10G1077100	8561	7682	6814	6168	5654	5738	12.9027	12.5365	-0.36614	2.29633e-05	0.000661226
MD15G1112100	Note=SHK1 binding protein 1	MD15G1112100	442	431	461	316	347	354	8.79114	8.42469	-0.36645	0.00155085	0.0227061
MD00G1036100	Note=cytochrome P450	MD00G1036100	6901	6477	5418	4691	5041	4581	12.608	12.2406	-0.367377	2.89916e-05	0.000806059
MD14G1211000	Note=heat shock protein 101	MD14G1211000	2101	2300	1732	1529	1807	1332	10.9924	10.6245	-0.367895	0.00147278	0.0218225
MD14G1146200	Note=Exostosin family protein	MD14G1146200	793	725	600	541	543	528	9.4584	9.09049	-0.367914	0.00135148	0.0204028
MD05G1009200	Note=embryo defective 2170	MD05G1009200	390	402	360	303	294	279	8.58001	8.21114	-0.368876	0.00321	0.0400718
MD03G1122400	Note=BEL1-like homeodomain 8	MD03G1122400	702	874	828	577	659	593	9.64121	9.27197	-0.369244	0.00064046	0.0112186
MD17G1050700	Note=Ribosomal protein L34e superfamily protein	MD17G1050700	3563	4020	3705	2772	3099	2708	11.8726	11.5022	-0.370395	3.00379e-06	0.000113288
MD10G1271200	Note=RNA ligase/cyclic nucleotide phosphodiesterase family protein	MD10G1271200	905	880	850	543	705	755	9.7735	9.40096	-0.372545	0.000759019	0.012962
MD03G1185800	0	MD03G1185800	336	341	346	252	261	263	8.40875	8.03555	-0.373197	0.00321328	0.0400815
MD11G1306000	Note=Transducin/WD40 repeat-like superfamily protein	MD11G1306000	538	575	577	387	440	455	9.13291	8.75885	-0.374059	0.00059586	0.0105353
MD08G1023600	Note=beta-galactosidase 3	MD08G1023600	21503	19679	15669	14950	14778	13324	14.2052	13.8308	-0.374385	0.000149603	0.00329909
MD14G1111900	Note=D111/G-patch domain-containing protein	MD14G1111900	1000	1169	1181	833	864	839	10.1204	9.74438	-0.375978	6.46564e-05	0.00159622
MD01G1050500	Note=Ubiquitin-like superfamily protein	MD01G1050500	422	512	445	298	356	391	8.83969	8.46327	-0.376419	0.00353868	0.0432941
MD15G1381100	Note=Protein of unknown function	MD15G1381100	2003	2236	2356	1787	1577	1620	11.0977	10.7206	-0.377085	2.63928e-05	0.000745894
MD10G1332400	0	MD10G1332400	56589	65031	57290	45208	48650	41330	15.8595	15.4813	-0.378165	2.23284e-06	8.69776e-05
MD15G1273100	Note=Phototropic-responsive NPH3 family protein	MD15G1273100	487	504	429	342	361	370	8.88225	8.50318	-0.379069	0.00123771	0.0190628
MD06G1043800	Note=pleckstrin homology (PH) domain-containing protein	MD06G1043800	4247	3849	3616	2955	2862	3020	11.9263	11.5459	-0.380482	8.9768e-07	3.91604e-05
MD12G1119700	Note=RING/U-box superfamily protein	MD12G1119700	1378	1288	1231	967	1023	949	10.3389	9.95758	-0.381276	1.06286e-05	0.000336625
MD04G1023200	Note=PHYTOCYSTATIN 2	MD04G1023200	733	688	622	529	514	497	9.40729	9.02578	-0.38151	0.000332799	0.00647391
MD10G1051100	Note=metacaspase 1	MD10G1051100	1176	1183	1153	811	926	913	10.1887	9.80714	-0.381569	9.36645e-06	0.000302028
MD08G1049600	Note=CONSTANS-like 4	MD08G1049600	1995	2539	2599	1573	2054	1756	11.2111	10.8291	-0.382021	0.000404011	0.00765016
MD12G1103500	Note=O-methyltransferase family protein	MD12G1103500	788	851	834	550	695	620	9.68274	9.30004	-0.382704	0.000199317	0.00420708
MD06G1142100	Note=Protein of unknown function	MD06G1142100	437	406	454	309	309	359	8.75166	8.36798	-0.383681	0.00157936	0.0230287
MD01G1184600	Note=EXORDIUM like 3	MD01G1184600	4958	5533	5720	3880	4310	4015	12.3956	12.0113	-0.384275	3.35498e-07	1.64765e-05
MD00G1137800	Note=ubiquitin carrier protein 7	MD00G1137800	2498	2596	2819	1935	2060	1960	11.3609	10.9764	-0.384547	4.45626e-07	2.14249e-05
MD11G1002400	Note=evolutionarily conserved C-terminal region 2	MD11G1002400	4214	3996	5155	3054	3429	3576	12.117	11.7315	-0.385463	3.36863e-05	0.000914872
MD06G1008700	Note=catalase 2	MD06G1008700	51372	51460	48850	35900	42095	36086	15.6217	15.2359	-0.385813	8.66194e-08	4.74102e-06
MD02G1264100	Note=NAD(P)-linked oxidoreductase superfamily protein	MD02G1264100	1831	1935	1843	1263	1546	1411	10.8645	10.4784	-0.38606	5.02585e-06	0.000176844
MD08G1161700	Note=IAA-leucine resistant (ILR)-like gene 6	MD08G1161700	377	329	358	256	245	298	8.46628	8.07823	-0.388049	0.00355126	0.0433681
MD04G1129500	Note=myb-like HTH transcriptional regulator family protein	MD04G1129500	530	569	484	401	387	400	9.03976	8.65149	-0.388271	0.000628212	0.0110221
MD14G1231400	Note=2-oxoglutarate (2OG) and Fe(II)-dependent oxygenase superfamily protein	MD14G1231400	422	464	408	303	332	336	8.74885	8.35949	-0.389355	0.00116823	0.0182287
MD11G1212600	Note=Cell differentiation	MD11G1212600	408	394	424	286	343	290	8.67096	8.28035	-0.390611	0.00172657	0.0248583
MD11G1055100	Note=with no lysine (K) kinase 4	MD11G1055100	969	925	910	654	738	710	9.86451	9.47379	-0.390719	1.97718e-05	0.000580819
MD09G1014400	Note=Protein of unknown function	MD09G1014400	1336	1479	1196	890	1148	969	10.3812	9.98983	-0.391335	0.000220298	0.0045806
MD09G1151600	Note=MEI2-like protein 5	MD09G1151600	1329	1407	1372	959	1155	960	10.4157	10.0225	-0.393176	2.05145e-05	0.000601532
MD15G1160000	Note=RING/U-box superfamily protein	MD15G1160000	1748	1791	1647	1171	1478	1230	10.752	10.3577	-0.394272	2.17156e-05	0.000630403
MD15G1021100	Note=beta-galactosidase 3	MD15G1021100	2052	2163	1543	1448	1535	1319	10.9031	10.5086	-0.394461	0.000460656	0.00853106
MD11G1131400	Note=Protein of unknown function	MD11G1131400	624	659	611	420	456	540	9.29874	8.90325	-0.395493	0.000409471	0.0077216
MD10G1256100	Note=breast cancer susceptibility1	MD10G1256100	361	413	370	292	308	254	8.57174	8.17622	-0.395523	0.00272908	0.0356093
MD03G1110100	Note=Ribosomal protein S12/S23 family protein	MD03G1110100	3735	4017	4404	2628	3411	3049	11.981	11.5853	-0.395698	1.43737e-05	0.000443396
MD16G1177700	Note=transducin family protein / WD-40 repeat family protein	MD16G1177700	390	411	412	254	312	340	8.65587	8.25857	-0.397296	0.0021221	0.0292005
MD15G1263000	Note=GRAS family transcription factor	MD15G1263000	1182	1170	1143	882	845	879	10.1829	9.78545	-0.397471	2.87008e-06	0.000109275
MD05G1363200	Note=Phototropic-responsive NPH3 family protein	MD05G1363200	1942	2189	2195	1340	1782	1602	11.0388	10.6412	-0.3976	3.7657e-05	0.00100649
MD17G1272200	Note=auxin response factor 8	MD17G1272200	4643	4393	4084	3286	3264	3229	12.0913	11.6933	-0.397988	4.31967e-08	2.50119e-06
MD10G1023600	Note=Pyridoxal phosphate (PLP)-dependent transferases superfamily protein	MD10G1023600	7792	8626	10737	5808	7093	7355	13.1408	12.7415	-0.3993	0.000131612	0.0029532
MD06G1124500	Note=Protein of unknown function	MD06G1124500	343	355	317	242	284	230	8.39924	7.99972	-0.399521	0.0033881	0.0418384
MD01G1139200	Note=protein phosphatase 2CA	MD01G1139200	1364	1523	1569	940	1145	1238	10.5334	10.1336	-0.399797	5.83357e-05	0.00146788
MD13G1167500	Note=translationally controlled tumor protein	MD13G1167500	10725	10736	11317	7639	8959	7817	13.4124	13.0125	-0.399845	3.12406e-08	1.87678e-06
MD16G1028500	Note=NHL domain-containing protein	MD16G1028500	575	612	542	456	401	429	9.16794	8.76738	-0.40055	0.000356487	0.00685569
MD11G1156500	Note=histone deacetylase 2C	MD11G1156500	2660	3051	3218	2069	2433	2146	11.5363	11.1357	-0.400584	6.11465e-06	0.000209626
MD13G1173900	Note=Protein kinase superfamily protein	MD13G1173900	498	480	573	329	409	417	9.01073	8.60939	-0.401341	0.00111322	0.0175506
MD13G1139700	Note=CBL-interacting protein kinase 1	MD13G1139700	2835	2360	2505	1818	1817	2089	11.3227	10.9199	-0.402788	4.42376e-06	0.000157914
MD11G1205900	Note=Calcium-dependent lipid-binding (CaLB domain) family protein	MD11G1205900	2436	2497	2899	1774	2069	1980	11.3472	10.9443	-0.402956	3.29568e-06	0.000122422
MD02G1086000	Note=alfin-like 5	MD02G1086000	444	438	409	318	333	308	8.74652	8.34343	-0.403087	0.000682528	0.0118325
MD02G1001300	Note=Seven transmembrane MLO family protein	MD02G1001300	978	699	684	659	568	523	9.61743	9.21342	-0.404012	0.0034001	0.0419485
MD01G1175500	Note=Protein of unknown function	MD01G1175500	523	520	480	377	442	311	8.98507	8.58071	-0.404359	0.00215375	0.029484
MD02G1232400	0	MD02G1232400	1647	1329	1035	969	1043	964	10.382	9.97709	-0.404956	0.00144112	0.0214737
MD06G1202800	Note=Mitochondrial substrate carrier family protein	MD06G1202800	412	393	462	293	339	308	8.71939	8.31389	-0.405504	0.00110443	0.01746
MD07G1214300	Note=Microsomal signal peptidase 25 kDa subunit (SPC25)	MD07G1214300	384	450	482	269	357	351	8.77411	8.3679	-0.406208	0.00276753	0.0360336
MD04G1224200	Note=GDP-D-mannose 3'	MD04G1224200	787	972	786	595	689	603	9.726	9.31953	-0.406472	0.000248392	0.00505948
MD13G1054700	Note=basic helix-loop-helix (bHLH) DNA-binding superfamily protein	MD13G1054700	1148	1069	1101	799	852	807	10.1085	9.70129	-0.407233	2.67304e-06	0.000102381
MD13G1016000	Note=purple acid phosphatase 3	MD13G1016000	766	814	722	518	661	525	9.58127	9.17216	-0.409113	0.000265478	0.00533957
MD12G1164800	Note=proline-rich family protein	MD12G1164800	4078	4178	5035	3159	3225	3447	12.1107	11.701	-0.40975	1.58992e-06	6.42793e-05
MD01G1160300	Note=dehydration-induced protein (ERD15)	MD01G1160300	629	757	801	447	564	608	9.50728	9.09669	-0.410588	0.000871728	0.0144301
MD10G1143800	Note=ARID/BRIGHT DNA-binding domain-containing protein	MD10G1143800	966	840	871	616	692	671	9.79898	9.38817	-0.410804	2.32986e-05	0.000668477
MD16G1249700	Note=PA-domain containing subtilase family protein	MD16G1249700	4545	4190	3717	2934	3386	2880	12.0168	11.6056	-0.411254	3.73255e-06	0.000136123
MD13G1035900	Note=F-box family protein	MD13G1035900	701	618	767	516	504	520	9.43922	9.02738	-0.411835	0.000149287	0.00329441
MD16G1042000	Note=alpha/beta-Hydrolases superfamily protein	MD16G1042000	710	745	607	466	532	525	9.42266	9.01019	-0.412466	0.000188785	0.00402725
MD05G1280200	Note=geranyl diphosphate synthase 1	MD05G1280200	287	309	334	194	248	245	8.27367	7.86071	-0.412961	0.00383233	0.045905
MD02G1002900	Note=Integrin-linked protein kinase family	MD02G1002900	2825	2705	2994	2016	1961	2314	11.4701	11.057	-0.41313	3.78723e-07	1.8346e-05
MD11G1108700	Note=outer plastid envelope protein 16-1	MD11G1108700	1032	1015	953	723	777	711	9.96376	9.54916	-0.414599	5.5324e-06	0.000191511
MD15G1312400	Note=O-fucosyltransferase family protein	MD15G1312400	2817	3187	2682	1970	2340	2093	11.4976	11.0824	-0.415223	1.97178e-06	7.83332e-05
MD12G1156600	Note=Protein kinase protein with tetratricopeptide repeat domain	MD12G1156600	1169	1265	1262	885	913	924	10.2648	9.849	-0.415839	8.57097e-07	3.76464e-05
MD13G1175400	Note=Deoxyxylulose-5-phosphate synthase	MD13G1175400	879	877	993	631	730	663	9.83771	9.42113	-0.416576	2.27883e-05	0.000657962
MD17G1141200	Note=galacturonosyltransferase 15	MD17G1141200	637	842	846	484	647	582	9.59613	9.17912	-0.417013	0.00104785	0.0167385
MD00G1190800	Note=Peroxidase superfamily protein	MD00G1190800	1278	1160	912	824	797	842	10.1232	9.70529	-0.417944	0.000226123	0.00469246
MD09G1282200	Note=auxin response factor 8	MD09G1282200	4525	4240	3946	3121	3309	2912	12.047	11.6289	-0.418173	1.47068e-07	7.73254e-06
MD17G1049300	Note=basic helix-loop-helix (bHLH) DNA-binding family protein	MD17G1049300	3943	4239	5077	3214	3191	3342	12.1079	11.6896	-0.418234	2.53358e-06	9.7859e-05
MD12G1253800	Note=Protein of unknown function	MD12G1253800	509	456	558	338	412	370	8.98574	8.56715	-0.41859	0.000589958	0.0104714
MD17G1023600	Note=aldose 1-epimerase family protein	MD17G1023600	914	992	1016	655	754	740	9.92593	9.50732	-0.418605	8.82398e-06	0.000285835
MD13G1259600	0	MD13G1259600	451	530	482	350	399	326	8.92813	8.5092	-0.41893	0.000678608	0.0117709
MD09G1261200	Note=myb domain protein 6	MD09G1261200	687	934	1018	544	654	744	9.77903	9.35979	-0.419241	0.00198159	0.0277683
MD11G1189200	Note=RNA-binding (RRM/RBD/RNP motifs) family protein	MD11G1189200	639	639	794	458	537	528	9.42994	9.01043	-0.419506	0.000274611	0.0054991
MD15G1003900	Note=cold-regulated 47	MD15G1003900	4205	4693	3730	3230	2875	3163	12.0379	11.6179	-0.419934	3.40348e-06	0.000125988
MD07G1189600	Note=Plant protein 1589 of unknown function	MD07G1189600	3738	4354	4381	2967	3303	2884	12.02	11.5993	-0.420745	5.43486e-07	2.5331e-05
MD09G1263900	Note=Gibberellin-regulated family protein	MD09G1263900	3559	3648	3148	2519	2600	2475	11.7516	11.33	-0.421589	6.21403e-08	3.51543e-06
MD10G1057600	Note=Phosphoglycerate mutase family protein	MD10G1057600	608	587	651	395	490	470	9.26345	8.84164	-0.421816	0.000143209	0.00316902
MD10G1073500	Note=NmrA-like negative transcriptional regulator family protein	MD10G1073500	8980	9493	7236	6334	6141	6371	13.0636	12.6415	-0.422156	2.91878e-06	0.000110865
MD11G1039900	Note=RNA-binding KH domain-containing protein	MD11G1039900	998	900	1045	678	760	720	9.93647	9.51408	-0.422385	9.52971e-06	0.000306059
MD10G1152100	Note=Lactoylglutathione lyase / glyoxalase I family protein	MD10G1152100	634	809	705	470	571	535	9.48236	9.05997	-0.42239	0.000250917	0.00509471
MD02G1098100	Note=Disease resistance protein (TIR-NBS-LRR class) family	MD02G1098100	640	629	527	511	410	393	9.22445	8.80179	-0.422662	0.00116859	0.0182287
MD11G1032200	Note=RPM1-interacting protein 4 (RIN4) family protein	MD11G1032200	610	645	686	433	505	485	9.33606	8.91295	-0.423111	6.76729e-05	0.00165918
MD04G1185900	Note=Low temperature and salt responsive protein family	MD04G1185900	5272	4145	3983	3449	3243	3108	12.1236	11.6991	-0.424424	1.86261e-05	0.000553768
MD02G1109700	Note=Disease resistance protein (TIR-NBS-LRR class) family	MD02G1109700	1005	875	881	655	641	725	9.84461	9.41985	-0.424763	1.74284e-05	0.000523996
MD17G1271500	Note=expansin A13	MD17G1271500	541	574	525	376	406	418	9.09323	8.66756	-0.425675	9.41836e-05	0.00219968
MD15G1120500	Note=DNA methyltransferase-2	MD15G1120500	334	353	368	232	294	246	8.45669	8.03092	-0.42577	0.00158754	0.0231375
MD07G1222400	Note=Double Clp-N motif-containing P-loop nucleoside triphosphate hydrolases superfamily protein	MD07G1222400	1701	1776	1323	1171	1164	1175	10.6428	10.2169	-0.425816	4.29632e-05	0.00112392
MD17G1035400	Note=homeobox 1	MD17G1035400	432	542	450	302	416	324	8.8896	8.46323	-0.426366	0.00212145	0.0292005
MD14G1216800	Note=OBF binding protein 4	MD14G1216800	276	253	300	193	199	214	8.10893	7.68215	-0.426782	0.00300795	0.0380841
MD06G1134600	Note=DNA binding	MD06G1134600	3995	4452	3071	2569	3119	2736	11.9056	11.4788	-0.426806	0.000122248	0.00276244
MD08G1196900	Note=K-box region and MADS-box transcription factor family protein	MD08G1196900	349	371	418	251	293	288	8.566	8.13884	-0.427161	0.00105328	0.0168041
MD03G1016300	Note=KH domain-containing protein / zinc finger (CCCH type) family protein	MD03G1016300	339	394	389	220	300	301	8.5455	8.11813	-0.427378	0.00244606	0.0326481
MD05G1122800	Note=Arabidopsis phospholipase-like protein (PEARLI 4) family	MD05G1122800	1082	993	1088	793	796	719	10.0411	9.61285	-0.428213	4.82148e-06	0.000170402
MD10G1139800	Note=Patched family protein	MD10G1139800	889	768	739	507	601	643	9.64019	9.21172	-0.428476	0.000110046	0.00251692
MD02G1093500	Note=Subtilase family protein	MD02G1093500	7071	7197	6129	4572	4889	5426	12.7302	12.3003	-0.429918	1.20151e-07	6.42277e-06
MD06G1088700	Note=POX (plant homeobox) family protein	MD06G1088700	382	356	415	264	293	284	8.58512	8.15511	-0.430012	0.000665293	0.0115775
MD16G1089300	Note=Protein of unknown function	MD16G1089300	486	617	449	334	396	402	9.01418	8.58298	-0.431207	0.00125818	0.0192852
MD12G1212000	Note=Dormancy/auxin associated family protein	MD12G1212000	6513	5865	6661	4274	4259	5340	12.6308	12.1986	-0.432266	9.2771e-07	4.02511e-05
MD08G1118000	Note=Sulfite exporter TauE/SafE family protein	MD08G1118000	369	359	373	278	234	289	8.51898	8.08614	-0.43284	0.00102565	0.0164949
MD07G1181200	0	MD07G1181200	531	556	510	385	397	380	9.05556	8.62254	-0.433022	7.89188e-05	0.00189571
MD15G1098400	Note=Zinc-binding ribosomal protein family protein	MD15G1098400	521	575	558	371	421	412	9.10603	8.67276	-0.433269	8.1719e-05	0.0019571
MD16G1006500	Note=Protein of unknown function	MD16G1006500	1206	1243	1522	905	1015	970	10.3695	9.93619	-0.433331	1.57066e-05	0.000478522
MD02G1267400	Note=ubiquitin-specific protease 12	MD02G1267400	518	487	394	338	342	337	8.86469	8.43036	-0.434326	0.000686511	0.0118886
MD10G1122400	Note=Major facilitator superfamily protein	MD10G1122400	425	333	316	266	251	263	8.48327	8.04795	-0.435325	0.00228422	0.0308741
MD09G1045800	Note=thioredoxin 2	MD09G1045800	843	681	859	557	600	574	9.6329	9.19729	-0.435607	6.40317e-05	0.00158202
MD03G1161800	Note=Glycosyl hydrolase family protein	MD03G1161800	256	276	234	193	186	177	7.996	7.55998	-0.436018	0.0035765	0.0435436
MD01G1144600	Note=RING/FYVE/PHD zinc finger superfamily protein	MD01G1144600	439	467	399	279	372	297	8.76438	8.32778	-0.436593	0.00104422	0.0166929
MD14G1154200	Note=farnesylated protein 3	MD14G1154200	4743	6045	6750	3982	4657	4085	12.5129	12.075	-0.437881	3.18377e-05	0.000871973
MD06G1148800	Note=glyceraldehyde-3-phosphate dehydrogenase C subunit 1	MD06G1148800	619	664	617	410	508	460	9.30647	8.86755	-0.438919	5.83577e-05	0.00146788
MD14G1037400	Note=NDR1/HIN1-like 1	MD14G1037400	10142	9897	9782	6622	6774	8212	13.2789	12.8384	-0.440478	2.20045e-08	1.35497e-06
MD16G1145100	Note=respiratory burst oxidase homologue D	MD16G1145100	791	748	612	513	483	561	9.48575	9.04496	-0.440789	0.00015405	0.00337856
MD02G1166500	Note=sucrose nonfermenting 1(SNF1)-related protein kinase 2.3	MD02G1166500	411	439	401	297	313	295	8.70391	8.26244	-0.441469	0.000244051	0.0049901
MD02G1019600	Note=2-oxoglutarate (2OG) and Fe(II)-dependent oxygenase superfamily protein	MD02G1019600	1002	1019	955	726	710	716	9.95423	9.51247	-0.441753	8.35469e-07	3.67804e-05
MD10G1321600	Note=starch synthase 3	MD10G1321600	1542	1405	1233	1064	1001	955	10.4444	10.0022	-0.442206	8.67743e-06	0.000282369
MD06G1079400	0	MD06G1079400	680	656	738	511	469	517	9.43338	8.98911	-0.444272	2.12458e-05	0.000619008
MD07G1049400	Note=Eukaryotic aspartyl protease family protein	MD07G1049400	395	315	272	251	220	237	8.35493	7.90956	-0.445376	0.00396731	0.0472152
MD10G1226000	Note=Protein of unknown function	MD10G1226000	540	600	504	386	432	368	9.09839	8.65289	-0.445504	0.000158062	0.00345472
MD05G1320300	Note=Protein of unknown function	MD05G1320300	496	526	547	355	367	410	9.03085	8.58482	-0.446025	7.83979e-05	0.00188744
MD06G1009000	Note=catalase 2	MD06G1009000	3223	2954	3491	2102	2411	2464	11.6542	11.208	-0.446164	7.87441e-08	4.36226e-06
MD11G1156600	Note=histone deacetylase 3	MD11G1156600	1212	1143	1357	814	980	884	10.2731	9.82691	-0.446231	4.3241e-06	0.00015464
MD05G1273300	Note=nuclear factor Y	MD05G1273300	349	332	430	234	291	276	8.53277	8.08519	-0.447578	0.0015104	0.0222666
MD09G1036000	Note=NHL domain-containing protein	MD09G1036000	1006	975	817	677	694	644	9.86571	9.41809	-0.447623	1.64007e-05	0.000497561
MD12G1241500	Note=basic helix-loop-helix (bHLH) DNA-binding superfamily protein	MD12G1241500	1581	1303	1489	1035	1025	1089	10.5097	10.0617	-0.448039	8.88841e-07	3.88277e-05
MD16G1030200	Note=Core-2/I-branching beta-1	MD16G1030200	433	423	397	271	301	331	8.70647	8.25836	-0.448115	0.000284546	0.00566262
MD13G1120300	Note=squamosa promoter binding protein-like 2	MD13G1120300	729	643	568	447	456	494	9.33729	8.88877	-0.448523	9.66543e-05	0.00224591
MD17G1221800	Note=NOD26-like intrinsic protein 6	MD17G1221800	363	430	360	287	246	296	8.58701	8.13704	-0.449972	0.000883541	0.014583
MD01G1044900	Note=Protein of unknown function (duplicated DUF1399)	MD01G1044900	11872	11131	12371	8005	8585	8860	13.5259	13.0759	-0.450028	1.10258e-11	1.24752e-09
MD08G1066400	Note=aminopeptidase M1	MD08G1066400	2045	1984	1625	1342	1370	1351	10.8808	10.4298	-0.451037	1.39592e-06	5.74516e-05
MD02G1113000	Note=GTP binding	MD02G1113000	388	344	355	251	295	235	8.50181	8.05051	-0.451296	0.00084136	0.0140387
MD06G1211800	Note=histone deacetylase 15	MD06G1211800	287	327	273	205	208	224	8.20867	7.75623	-0.452433	0.00141705	0.0211893
MD01G1040300	0	MD01G1040300	407	415	442	311	273	323	8.71967	8.26684	-0.452834	0.000267536	0.00537421
MD03G1194300	Note=ethylene response factor 7	MD03G1194300	1041	856	1078	602	733	803	9.95421	9.50119	-0.453012	7.77905e-05	0.00187661
MD05G1308800	Note=O-methyltransferase family protein	MD05G1308800	287	310	250	190	221	197	8.14212	7.68891	-0.45321	0.00214971	0.0294664
MD05G1163800	Note=RAB GTPase homolog A5B	MD05G1163800	539	634	547	370	495	369	9.16419	8.70984	-0.45435	0.0004741	0.00874464
MD16G1198700	Note=Plant protein of unknown function (DUF828) with plant pleckstrin homology-like region	MD16G1198700	933	901	704	602	613	604	9.72556	9.27071	-0.454855	5.87953e-05	0.00147541
MD01G1218000	Note=Glycogen/starch synthases	MD01G1218000	510	420	402	300	314	341	8.79524	8.34026	-0.454984	0.000406126	0.00767207
MD03G1097100	Note=Protein of unknown function	MD03G1097100	612	593	689	417	488	452	9.30315	8.84709	-0.456051	3.37905e-05	0.00091615
MD00G1089700	Note=GTP-binding family protein	MD00G1089700	3963	4126	4227	2671	3114	3038	12.0043	11.5476	-0.456711	3.97921e-10	3.4908e-08
MD05G1187100	Note=pleiotropic drug resistance 12	MD05G1187100	3755	3620	3582	2291	2669	2884	11.8358	11.3774	-0.458355	1.29211e-08	8.35826e-07
MD12G1254000	Note=Protein of unknown function	MD12G1254000	1585	1482	1375	1041	1076	1059	10.5333	10.0749	-0.45837	7.49662e-08	4.18191e-06
MD08G1033100	Note=indeterminate(ID)-domain 2	MD08G1033100	450	406	358	270	313	285	8.6618	8.20287	-0.458926	0.000464648	0.008591
MD07G1204500	Note=delta 1-pyrroline-5-carboxylate synthase 2	MD07G1204500	353	409	355	277	252	269	8.54196	8.08293	-0.459033	0.000454344	0.0084239
MD05G1321700	Note=alpha-galactosidase 2	MD05G1321700	1334	1401	1101	876	978	887	10.3219	9.86223	-0.459623	6.41558e-06	0.000218075
MD09G1062500	Note=calmodulin-binding protein-related	MD09G1062500	352	414	305	236	267	261	8.48143	8.01887	-0.462561	0.00114338	0.0179466
MD12G1253900	Note=Protein of unknown function	MD12G1253900	328	348	377	194	277	281	8.45653	7.99372	-0.462804	0.00172855	0.0248643
MD16G1101500	Note=NAD(P)-linked oxidoreductase superfamily protein	MD16G1101500	1372	1317	1151	866	938	934	10.3235	9.86063	-0.462885	5.07891e-07	2.38806e-05
MD14G1180800	Note=60S acidic ribosomal protein family	MD14G1180800	247	221	247	144	201	165	7.89812	7.43494	-0.463185	0.00413911	0.0489196
MD11G1173100	Note=transcription factor-related	MD11G1173100	315	340	292	190	231	254	8.30379	7.83903	-0.464758	0.00126487	0.01936
MD09G1035900	Note=Potassium transporter family protein	MD09G1035900	2814	2218	2891	1769	1954	1917	11.3684	10.9032	-0.465181	1.22848e-06	5.17649e-05
MD02G1294500	Note=Plant calmodulin-binding protein-related	MD02G1294500	748	817	738	480	603	557	9.58606	9.12048	-0.465584	1.13942e-05	0.000358744
MD04G1177100	Note=Phototropic-responsive NPH3 family protein	MD04G1177100	208	207	212	139	165	142	7.70913	7.24292	-0.46621	0.00372716	0.0449168
MD08G1035400	Note=Brassinosteroid signalling positive regulator (BZR1) family protein	MD08G1035400	838	935	906	613	648	644	9.80443	9.33785	-0.466573	7.11182e-07	3.19922e-05
MD08G1193500	Note=Nitrogen regulatory PII-like	MD08G1193500	1752	1709	1895	1173	1269	1366	10.8038	10.3364	-0.467412	1.87909e-08	1.17288e-06
MD11G1209600	Note=Protein of unknown function	MD11G1209600	536	541	547	366	394	393	9.08239	8.61346	-0.46893	1.32145e-05	0.000411202
MD01G1187800	Note=DEAD box RNA helicase (PRH75)	MD01G1187800	3941	4099	4748	2747	3196	3127	12.0597	11.5886	-0.471107	2.46692e-08	1.50458e-06
MD10G1063700	Note=Protein of unknown function	MD10G1063700	227	252	204	158	173	153	7.83319	7.36188	-0.471304	0.00317146	0.0396831
MD07G1205600	Note=POX (plant homeobox) family protein	MD07G1205600	418	496	521	292	340	386	8.90397	8.43246	-0.471514	0.000321433	0.00627962
MD00G1188700	Note=Plant calmodulin-binding protein-related	MD00G1188700	289	383	326	206	282	219	8.38036	7.90737	-0.472992	0.00226088	0.0306752
MD09G1155100	Note=galacturonosyltransferase 15	MD09G1155100	708	720	601	489	462	484	9.40419	8.93047	-0.473724	1.56208e-05	0.00047636
MD12G1083000	Note=alpha carbonic anhydrase 4	MD12G1083000	208	208	182	138	135	150	7.64156	7.16746	-0.474094	0.00405127	0.0480273
MD05G1226700	Note=receptor-like protein kinase 1	MD05G1226700	369	453	324	269	317	224	8.58024	8.10563	-0.474611	0.00250985	0.0333466
MD16G1120300	Note=squamosa promoter binding protein-like 2	MD16G1120300	673	713	652	431	528	480	9.41067	8.93316	-0.477514	8.05948e-06	0.000264682
MD07G1216300	Note=Pleckstrin homology (PH) domain superfamily protein	MD07G1216300	279	299	370	207	218	244	8.30641	7.82837	-0.478037	0.00125815	0.0192852
MD17G1131500	Note=auxin response factor 8	MD17G1131500	1494	1403	1222	863	1014	1031	10.4259	9.9478	-0.478058	1.11781e-06	4.76596e-05
MD06G1171700	Note=KNOTTED1-like homeobox gene 6	MD06G1171700	438	472	464	315	342	311	8.8422	8.36248	-0.479718	4.25701e-05	0.00111638
MD02G1169800	Note=Zinc-binding dehydrogenase family protein	MD02G1169800	843	830	974	527	679	661	9.7879	9.30806	-0.479838	1.31137e-05	0.000408465
MD02G1092500	Note=Cytochrome P450 superfamily protein	MD02G1092500	366	435	329	217	334	246	8.56011	8.08001	-0.480104	0.00262959	0.0347215
MD16G1050300	Note=phosphoenolpyruvate carboxylase 4	MD16G1050300	379	443	561	261	306	409	8.85133	8.37113	-0.480192	0.00310441	0.0390313
MD06G1164000	Note=cytochrome P450	MD06G1164000	342	320	267	220	229	205	8.2777	7.79731	-0.480393	0.000960923	0.0156425
MD17G1040200	Note=RING/U-box superfamily protein with ARM repeat domain	MD17G1040200	317	298	272	189	200	236	8.21067	7.73009	-0.480576	0.00090562	0.0148784
MD01G1091000	Note=Protein kinase superfamily protein	MD01G1091000	354	325	351	207	238	280	8.42632	7.94364	-0.482675	0.000515311	0.00940627
MD10G1114300	Note=CBS domain-containing protein with a domain of unknown function (DUF21)	MD10G1114300	217	232	211	147	152	165	7.78457	7.30133	-0.483249	0.00203135	0.0283292
MD07G1247100	Note=peptide met sulfoxide reductase 4	MD07G1247100	381	353	346	227	249	283	8.49497	8.01056	-0.484416	0.00025039	0.00509371
MD03G1174600	Note=nuclear factor Y	MD03G1174600	293	325	315	219	234	202	8.28425	7.7998	-0.484448	0.000469345	0.00866192
MD14G1019600	Note=GDSL-like Lipase/Acylhydrolase superfamily protein	MD14G1019600	2257	2388	1751	1469	1625	1397	11.0615	10.577	-0.484474	6.46801e-06	0.000219392
MD08G1023300	Note=xylem bark cysteine peptidase 3	MD08G1023300	307	342	340	201	250	244	8.36803	7.88329	-0.484746	0.00043188	0.00806345
MD10G1191900	Note=magnesium transporter 9	MD10G1191900	637	631	572	430	440	421	9.26403	8.77863	-0.485401	5.39857e-06	0.000187894
MD07G1291100	Note=spermidine synthase 3	MD07G1291100	404	313	312	229	243	250	8.42537	7.93946	-0.485917	0.000669871	0.0116319
MD10G1163000	Note=RING/U-box superfamily protein	MD10G1163000	461	506	419	299	355	318	8.85533	8.3683	-0.487025	9.19343e-05	0.002155
MD03G1272700	Note=Protein kinase family protein	MD03G1272700	254	269	304	195	185	199	8.11049	7.62202	-0.488467	0.000838616	0.0140076
MD15G1389400	Note=Rhamnogalacturonate lyase family protein	MD15G1389400	857	807	768	582	562	558	9.66674	9.17799	-0.48875	6.52265e-07	2.9922e-05
MD14G1236400	Note=Calcium-dependent lipid-binding (CaLB domain) family protein	MD14G1236400	1686	1953	1793	1237	1454	1110	10.8262	10.3368	-0.489315	1.47186e-06	6.00367e-05
MD03G1214100	Note=NAD(P)-binding Rossmann-fold superfamily protein	MD03G1214100	716	817	758	482	592	530	9.58055	9.09083	-0.489719	4.09969e-06	0.000148163
MD10G1089400	Note=RNA-binding protein	MD10G1089400	230	216	288	174	143	196	7.93845	7.44744	-0.491018	0.00402038	0.0477495
MD05G1035400	Note=Protein of unknown function	MD05G1035400	173	184	195	115	137	134	7.52728	7.03584	-0.491446	0.00406882	0.0481996
MD01G1028300	Note=ARM-repeat/Tetratricopeptide repeat (TPR)-like protein	MD01G1028300	818	785	723	537	560	528	9.60266	9.11101	-0.491652	8.61766e-07	3.77479e-05
MD12G1124900	Note=Leucine-rich repeat protein kinase family protein	MD12G1124900	483	514	596	326	403	385	9.05631	8.56464	-0.491674	6.58726e-05	0.00162
[truncated: 729 more rows]

## Sheet: S7
Table S8. Differential Methylated Regions (DMRs) analysis
geneID	contexte	chr	start	stop	length	strand	pvalue	qvalue	meth.diff	coverage1	numCs1	numTs1	coverage2	numCs2	numTs2	coverage3	numCs3	numTs3	coverage4	numCs4	numTs4	coverage5	numCs5	numTs5	chr			start	stop		strand		geneID	distance
MD00G1001300	CG	Chr00	285801	285900	100	*	9.11059e-06	0.00458422	-26.2575	54	32	22	60	26	34	63	28	35	57	10	47	46	13	33	Chr00	IRHS-2017	gene	285348	285774	.	+	.	ID=gene:MD00G1001300;Name=MD00G1001300	28
MD00G1004200	CG	Chr00	665601	665700	100	*	0.000238393	0.0487474	-26.015	38	27	11	54	34	20	48	27	21	45	17	28	31	11	20	Chr00	IRHS-2017	gene	661757	665431	.	+	.	ID=gene:MD00G1004200;Name=MD00G1004200;Note=Protein of unknown function;AT=AT5G51840;Note=;Id=63.115;Evalue=2.81e-99;Score=289.0;CC=;BP=GO:0098542 ; GO:0040007;;MF=GO:0003674	171
MD00G1008800	CG	Chr00	1124101	1124200	100	*	1.05203e-25	1.27983e-21	-35.4081	214	95	119	131	83	48	102	74	28	235	26	209	137	52	85	Chr00	IRHS-2017	gene	1123706	1125282	.	+	.	ID=gene:MD00G1008800;Name=MD00G1008800;Note=Sodium-dependent phosphate transporter 1;AT=nan;Note=Phosphate transporter family;Id=nan;Evalue=nan;Score=nan;CC=GO:0016020;BP=GO:0006817;GO:0006817;MF=GO:0005315	0
MD00G1008800	CG	Chr00	1124201	1124300	100	*	1.40548e-25	1.68845e-21	-28.2797	224	60	164	117	56	61	97	45	52	314	16	298	146	23	123	Chr00	IRHS-2017	gene	1123706	1125282	.	+	.	ID=gene:MD00G1008800;Name=MD00G1008800;Note=Sodium-dependent phosphate transporter 1;AT=nan;Note=Phosphate transporter family;Id=nan;Evalue=nan;Score=nan;CC=GO:0016020;BP=GO:0006817;GO:0006817;MF=GO:0005315	0
MD00G1039400	CG	Chr00	6764201	6764300	100	*	6.17423e-06	0.00335055	30.238	56	20	36	75	28	47	42	30	12	44	31	13	33	27	6	Chr00	IRHS-2017	gene	6764515	6769037	.	-	.	ID=gene:MD00G1039400;Name=MD00G1039400;Note=MATE efflux family protein;AT=AT1G47530;Note=MATE efflux family protein;Id=72.746;Evalue=0.0;Score=698.0;CC=GO:0005634 ; GO:0005737 ; GO:0005886 ; GO:0000325;BP=GO:0010605 ; GO:0009892 ; GO:0044271 ; GO:0016070 ; GO:0009059 ; GO:0048316 ; GO:0019538 ; GO:0048367 ; GO:0010228 ; GO:0009416 ; GO:0044248 ; GO:1901566 ; GO:0018130 ; GO:0009743 ; GO:0051171 ;…	215
MD00G1048100	CG	Chr00	9044001	9044100	100	*	4.19302e-05	0.014643	-28.047	40	27	13	44	22	22	38	25	13	49	17	32	43	13	30	Chr00	IRHS-2017	gene	9040964	9044197	.	-	.	ID=gene:MD00G1048100;Name=MD00G1048100;Note=Leucine-rich repeat protein kinase family protein;AT=AT3G47570;Note=Leucine-rich repeat protein kinase family protein;Id=46.246;Evalue=0.0;Score=824.0;CC=GO:0005886;BP=GO:0071554 ; GO:0009414 ; GO:0006355 ; GO:0009755 ; GO:0098542 ; GO:0071417 ; GO:0071407 ; GO:0019761 ; GO:0033993 ; GO:1901566 ; GO:0042343 ; GO:1901701 ; GO:0031347;;MF=GO:0004674 ; GO:…	0
MD00G1066400	CG	Chr00	12783101	12783200	100	*	1.86271e-09	2.81033e-06	-25.3392	145	67	78	145	75	70	140	80	60	111	30	81	83	21	62	Chr00	IRHS-2017	gene	12783544	12783635	.	+	.	ID=gene:MD00G1066400;Name=MD00G1066400;anti_codon=GCT;product=tRNA-Ser	-344
MD00G1072600	CG	Chr00	14500401	14500500	100	*	0.00015345	0.0364749	-25.9048	45	30	15	66	42	24	64	41	23	32	11	21	43	18	25	Chr00	IRHS-2017	gene	14499536	14500544	.	-	.	ID=gene:MD00G1072600;Name=MD00G1072600;AT=AT3G29639;Note=;Id=36.364;Evalue=0.032;Score=30.8;CC=GO:0005739;BP=;GO:0008150;MF=GO:0003674	0
MD00G1083700	CG	Chr00	16666801	16666900	100	*	7.00935e-09	9.34317e-06	-30.5941	68	55	13	45	44	1	47	45	2	36	26	10	65	34	31	Chr00	IRHS-2017	gene	16657601	16669664	.	-	.	ID=gene:MD00G1083700;Name=MD00G1083700;Note=MATE efflux family protein;AT=AT4G38380;Note=MATE efflux family protein;Id=62.921;Evalue=0.0;Score=638.0;CC=GO:0009507;BP=GO:0019219 ; GO:0044271 ; GO:0016070;GO:0055085;MF=GO:0042910 ; GO:0015297	0
MD00G1089200	CG	Chr00	18315701	18315800	100	*	4.95231e-13	1.32576e-09	-33.595	82	66	16	83	76	7	76	69	7	97	45	52	42	30	12	Chr00	IRHS-2017	gene	18312061	18320294	.	+	.	ID=gene:MD00G1089200;Name=MD00G1089200;Note=ATP-dependent Clp protease;AT=AT5G53350;Note=CLP protease regulatory subunit X;Id=72.393;Evalue=0.0;Score=690.0;CC=GO:0009507 ; GO:0005759 ; GO:0005739;BP=;GO:0051603 ; GO:0006457;MF=GO:0005524 ; GO:0051082 ; GO:0016887	0
MD00G1089200	CG	Chr00	18315801	18315900	100	*	5.33253e-13	1.41572e-09	-32.0719	86	56	30	73	53	20	95	81	14	163	54	109	64	43	21	Chr00	IRHS-2017	gene	18312061	18320294	.	+	.	ID=gene:MD00G1089200;Name=MD00G1089200;Note=ATP-dependent Clp protease;AT=AT5G53350;Note=CLP protease regulatory subunit X;Id=72.393;Evalue=0.0;Score=690.0;CC=GO:0009507 ; GO:0005759 ; GO:0005739;BP=;GO:0051603 ; GO:0006457;MF=GO:0005524 ; GO:0051082 ; GO:0016887	0
MD00G1094200	CG	Chr00	19693301	19693400	100	*	1.43311e-08	1.77947e-05	-27.961	79	72	7	72	63	9	87	73	14	68	38	30	38	25	13	Chr00	IRHS-2017	gene	19692685	19692757	.	-	.	ID=gene:MD00G1094200;Name=MD00G1094200;rfam_acc=RF00005;rfam_id=tRNA	-545
MD00G1099400	CG	Chr00	20797601	20797700	100	*	5.52281e-09	7.53944e-06	-25.2309	113	70	43	115	93	22	101	71	30	133	54	79	74	41	33	Chr00	IRHS-2017	gene	20797816	20801181	.	-	.	ID=gene:MD00G1099400;Name=MD00G1099400;Note=zinc transporter 11 precursor;AT=AT1G55910;Note=zinc transporter 11 precursor;Id=61.515;Evalue=2.42e-142;Score=406.0;CC=GO:0005634 ; GO:0009507;BP=;GO:0071577 ; GO:0055085;MF=GO:0046873 ; GO:0005385	116
MD00G1114600	CG	Chr00	24315301	24315400	100	*	7.79829e-16	3.0466e-12	-31.9785	99	51	48	119	44	75	121	41	80	76	5	71	96	9	87	Chr00	IRHS-2017	gene	24317045	24324253	.	+	.	ID=gene:MD00G1114600;Name=MD00G1114600	-1645
MD00G1115300	CG	Chr00	24533001	24533100	100	*	5.38415e-08	5.90697e-05	28.0363	77	40	37	74	15	59	82	34	48	69	58	11	85	44	41	Chr00	IRHS-2017	gene	24532477	24534207	.	-	.	ID=gene:MD00G1115300;Name=MD00G1115300;Note=Late embryogenesis abundant protein (LEA) family protein;AT=AT3G15280;Note=;Id=42.647;Evalue=0.001;Score=38.5;CC=;BP=GO:0009753;;MF=GO:0003674	0
MD00G1115400	CG	Chr00	24537101	24537200	100	*	7.48093e-09	9.88946e-06	-28.5162	108	70	38	129	86	43	93	61	32	77	33	44	68	21	47	Chr00	IRHS-2017	gene	24538019	24539186	.	-	.	ID=gene:MD00G1115400;Name=MD00G1115400;Note=Late embryogenesis abundant protein (LEA) family protein;AT=AT2G42530;Note=cold regulated 15b;Id=41.558;Evalue=0.016;Score=34.7;CC=GO:0009507 ; GO:0009570 ; GO:0009941 ; GO:0005829;BP=GO:0050832 ; GO:0009631 ; GO:0010150;GO:0009737 ; GO:0009409;MF=GO:0005534 ; GO:0008289	819
MD00G1174700	CG	Chr00	40578601	40578700	100	*	1.76627e-06	0.00120182	-25.419	67	54	13	41	26	15	71	55	16	85	36	49	63	38	25	Chr00	IRHS-2017	gene	40577439	40577769	.	+	.	ID=gene:MD00G1174700;Name=MD00G1174700	833
MD01G1005600	CG	Chr01	2051501	2051600	100	*	2.23056e-07	0.000204748	-27.8034	44	36	8	75	60	15	67	62	5	65	38	27	40	22	18	Chr01	IRHS-2017	gene	2052500	2056398	.	-	.	ID=gene:MD01G1005600;Name=MD01G1005600;Note=Thiamin diphosphate-binding fold (THDP-binding) superfamily protein;AT=AT5G09300;Note=Thiamin diphosphate-binding fold (THDP-binding) superfamily protein;Id=71.739;Evalue=0.0;Score=640.0;CC=GO:0005739 ; GO:0009507;BP=GO:0009083;GO:0009083;MF=GO:0016624 ; GO:0003863	900
MD01G1051600	CG	Chr01	15579601	15579700	100	*	0.000145607	0.0352754	-26.5816	51	34	17	60	46	14	56	37	19	27	12	15	42	18	24	Chr01	IRHS-2017	gene	15580276	15580807	.	+	.	ID=gene:MD01G1051600;Name=MD01G1051600;Note=RING/U-box superfamily protein;AT=AT2G47560;Note=RING/U-box superfamily protein;Id=59.574;Evalue=2.18e-18;Score=76.3;CC=GO:0005634;BP=GO:0048437 ; GO:0043436 ; GO:0048827 ; GO:0048438 ; GO:0009416;;MF=GO:0003674	-576
MD01G1089300	CG	Chr01	20235501	20235600	100	*	2.218e-05	0.00921455	-25.6951	124	76	48	64	39	25	86	57	29	50	19	31	39	14	25	Chr01	IRHS-2017	gene	20236399	20239050	.	+	.	ID=gene:MD01G1089300;Name=MD01G1089300;Note=basic helix-loop-helix (bHLH) DNA-binding superfamily protein;AT=AT5G53210;Note=basic helix-loop-helix (bHLH) DNA-binding superfamily protein;Id=59.42;Evalue=1.34e-23;Score=100.0;CC=GO:0005737 ; GO:0005634;BP=GO:0006355 ; GO:0010374;GO:2000038 ; GO:0090547 ; GO:0010374 ; GO:0010052 ; GO:0006970 ; GO:0045893 ; GO:0047484;MF=GO:0001216 ; GO:0046983 ; GO:0…	-799
MD01G1126000	CG	Chr01	23797401	23797500	100	*	2.93259e-10	5.14815e-07	26.7416	119	47	72	136	31	105	190	70	120	91	53	38	104	64	40	Chr01	IRHS-2017	gene	23796473	23797120	.	+	.	ID=gene:MD01G1126000;Name=MD01G1126000;Note=Protein of unknown function;AT=AT5G59305;Note=;Id=47.222;Evalue=7.34e-05;Score=37.4;CC=GO:0005739;BP=;GO:0045168;MF=GO:0003674	282
MD01G1134200	CG	Chr01	24378101	24378200	100	*	2.03941e-09	3.05296e-06	-36.3415	59	36	23	80	50	30	64	38	26	46	10	36	51	14	37	Chr01	IRHS-2017	gene	24375179	24377455	.	-	.	ID=gene:MD01G1134200;Name=MD01G1134200;Note=O-Glycosyl hydrolases family 17 protein;AT=AT3G46570;Note=Glycosyl hydrolase superfamily protein;Id=54.971;Evalue=6.5399999999999985e-115;Score=342.0;CC=GO:0005576;BP=;GO:0005975;MF=GO:0042973	-647
MD01G1137600	CG	Chr01	24732501	24732600	100	*	1.78571e-05	0.00783631	-25.0934	31	28	3	42	40	2	53	47	6	26	17	9	42	28	14	Chr01	IRHS-2017	gene	24729258	24731252	.	-	.	ID=gene:MD01G1137600;Name=MD01G1137600;Note=Concanavalin A-like lectin protein kinase family protein;AT=AT3G55550;Note=Concanavalin A-like lectin protein kinase family protein;Id=61.742;Evalue=0.0;Score=786.0;CC=GO:0005576;BP=;GO:0002229 ; GO:0042742;MF=GO:0004674 ; GO:0004675 ; GO:0016301	-1250
MD01G1144400	CG	Chr01	25475501	25475600	100	*	5.83487e-13	1.52798e-09	-30.9459	93	70	23	88	86	2	171	131	40	98	45	53	72	41	31	Chr01	IRHS-2017	gene	25475100	25479690	.	+	.	ID=gene:MD01G1144400;Name=MD01G1144400;Note=HSP20-like chaperones superfamily protein;AT=AT5G59720;Note=heat shock protein 18.2;Id=73.548;Evalue=5.12e-69;Score=210.0;CC=GO:0005737;BP=GO:0010286 ; GO:0009408;GO:0009651 ; GO:0051259 ; GO:0042542 ; GO:0006457 ; GO:0009408;MF=GO:0051082 ; GO:0043621 ; GO:0005515	0
MD01G1155700	CG	Chr01	26368601	26368700	100	*	8.69026e-06	0.00440036	-25.1486	41	38	3	39	38	1	33	30	3	38	24	14	29	22	7	Chr01	IRHS-2017	gene	26370662	26371476	.	-	.	ID=gene:MD01G1155700;Name=MD01G1155700	1962
MD01G1195800	CG	Chr01	29405601	29405700	100	*	4.56855e-08	5.11456e-05	-30.6738	65	46	19	61	31	30	77	54	23	55	10	45	72	33	39	Chr01	IRHS-2017	gene	29406513	29407843	.	+	.	ID=gene:MD01G1195800;Name=MD01G1195800;Note=Protein of unknown function;AT=AT5G62140;Note=;Id=54.955;Evalue=8.67e-80;Score=239.0;CC=GO:0009507 ; GO:0009536;BP=GO:0048364 ; GO:1901566 ; GO:0044550 ; GO:0044283 ; GO:0019760 ; GO:0044272 ; GO:0016070 ; GO:0065003 ; GO:0009409 ; GO:0008610 ; GO:0006979 ; GO:0009416;;MF=GO:0003674	-813
MD01G1197600	CG	Chr01	29571501	29571600	100	*	1.21623e-21	9.9904e-18	-30.4577	146	57	89	108	54	54	124	66	58	286	37	249	160	36	124	Chr01	IRHS-2017	gene	29573467	29577745	.	+	.	ID=gene:MD01G1197600;Name=MD01G1197600;Note=FAR1-related sequence 5;AT=AT3G59470;Note=Far-red impaired responsive (FAR1) family protein;Id=40.816;Evalue=4.84e-17;Score=81.3;CC=GO:0005634;BP=GO:0009892 ; GO:0006351 ; GO:0010468 ; GO:0009908 ; GO:0050793;;MF=GO:0000987 ; GO:0005515	-1867
MD01G1214000	CG	Chr01	30748801	30748900	100	*	2.35396e-06	0.00153065	-25.9095	68	45	23	68	47	21	100	67	33	60	26	34	63	25	38	Chr01	IRHS-2017	gene	30747592	30751109	.	-	.	ID=gene:MD01G1214000;Name=MD01G1214000;Note=hAT transposon superfamily;AT=AT1G79740;Note=hAT transposon superfamily;Id=75.901;Evalue=0.0;Score=845.0;CC=GO:0005634 ; GO:0005829;BP=GO:0048366 ; GO:0048869 ; GO:0010468 ; GO:0048316 ; GO:1903046 ; GO:0040007 ; GO:0048580 ; GO:2000241 ; GO:0009892 ; GO:0009888;;MF=GO:0046983	0
MD01G1214000	CG	Chr01	30749001	30749100	100	*	2.31845e-05	0.00951338	-26.1773	52	38	14	48	36	12	64	42	22	41	20	21	60	25	35	Chr01	IRHS-2017	gene	30747592	30751109	.	-	.	ID=gene:MD01G1214000;Name=MD01G1214000;Note=hAT transposon superfamily;AT=AT1G79740;Note=hAT transposon superfamily;Id=75.901;Evalue=0.0;Score=845.0;CC=GO:0005634 ; GO:0005829;BP=GO:0048366 ; GO:0048869 ; GO:0010468 ; GO:0048316 ; GO:1903046 ; GO:0040007 ; GO:0048580 ; GO:2000241 ; GO:0009892 ; GO:0009888;;MF=GO:0046983	0
MD01G1215500	CG	Chr01	30869801	30869900	100	*	3.23659e-09	4.61508e-06	-32.9103	58	34	24	59	53	6	57	51	6	55	20	35	70	38	32	Chr01	IRHS-2017	gene	30867560	30868452	.	+	.	ID=gene:MD01G1215500;Name=MD01G1215500;Note=sigma factor E;AT=AT5G24120;Note=sigma factor E;Id=67.568;Evalue=4.73e-44;Score=148.0;CC=GO:0005739 ; GO:0009507;BP=GO:0045893 ; GO:0071472 ; GO:0010114 ; GO:0009658 ; GO:0006352 ; GO:0009637 ; GO:0010218;GO:0071483 ; GO:2001141 ; GO:0006352 ; GO:0010207 ; GO:0009553;MF=GO:0016987 ; GO:0005515	1350
MD01G1220700	CG	Chr01	31273601	31273700	100	*	7.84598e-20	5.02699e-16	-34.7954	137	87	50	127	98	29	134	107	27	186	50	136	94	58	36	Chr01	IRHS-2017	gene	31274274	31279124	.	+	.	ID=gene:MD01G1220700;Name=MD01G1220700;Note=Plant invertase/pectin methylesterase inhibitor superfamily;AT=AT3G49220;Note=;Id=68.233;Evalue=0.0;Score=824.0;CC=GO:0009505 ; GO:0009507 ; GO:0005886;BP=GO:0010119;GO:0045490 ; GO:0042545;MF=GO:0030599 ; GO:0046910 ; GO:0004857	-574
MD01G1227700	CG	Chr01	31734101	31734200	100	*	2.97678e-05	0.0113707	-26.3014	51	27	24	61	25	36	43	10	33	39	4	35	34	6	28	Chr01	IRHS-2017	gene	31734561	31738435	.	-	.	ID=gene:MD01G1227700;Name=MD01G1227700;Note=CTC-interacting domain 12;AT=AT4G10610;Note=CTC-interacting domain 12;Id=72.954;Evalue=1.5e-142;Score=408.0;CC=GO:0005634;BP=GO:0006952 ; GO:0044248 ; GO:0009755 ; GO:0019538 ; GO:0018130 ; GO:0050793 ; GO:0009416 ; GO:1901575 ; GO:1901362 ; GO:0033993 ; GO:0009892;;MF=GO:0003729 ; GO:0003723	361
MD02G1014400	CG	Chr02	940101	940200	100	*	6.13523e-05	0.0193959	-25.2113	70	39	31	125	81	44	89	51	38	41	15	26	39	13	26	Chr02	IRHS-2017	gene	940945	941849	.	-	.	ID=gene:MD02G1014400;Name=MD02G1014400;Note=ribosomal protein S11-beta;AT=AT5G23740;Note=ribosomal protein S11-beta;Id=65.217;Evalue=1.18e-46;Score=147.0;CC=GO:0009536 ; GO:0005737;BP=;GO:0006412;MF=GO:0003729 ; GO:0003735	745
MD02G1021600	CG	Chr02	1509601	1509700	100	*	2.21493e-12	5.33506e-09	-28.8351	143	107	36	119	90	29	126	105	21	107	47	60	93	51	42	Chr02	IRHS-2017	gene	1511066	1514881	.	+	.	ID=gene:MD02G1021600;Name=MD02G1021600;Note=Voltage-gated chloride channel family protein;AT=AT5G33280;Note=Voltage-gated chloride channel family protein;Id=76.478;Evalue=0.0;Score=1176.0;CC=GO:0009507;BP=GO:0018130 ; GO:0044271 ; GO:1901362 ; GO:0031326 ; GO:0019438 ; GO:0051171 ; GO:0009059;;MF=GO:0005515 ; GO:0005247 ; GO:0005253 ; GO:0015108	-1366
MD02G1023800	CG	Chr02	1753501	1753600	100	*	1.23525e-05	0.00582013	-25.0942	39	25	14	81	53	28	83	48	35	57	26	31	62	18	44	Chr02	IRHS-2017	gene	1751807	1753576	.	+	.	ID=gene:MD02G1023800;Name=MD02G1023800;Note=RNA ligase/cyclic nucleotide phosphodiesterase family protein;AT=AT4G18930;Note=RNA ligase/cyclic nucleotide phosphodiesterase family protein;Id=35.938;Evalue=2.64e-17;Score=74.7;CC=GO:0005829 ; GO:0005737;BP=GO:0006388;GO:0009187;MF=GO:0004112 ; GO:0004113	0
MD02G1027700	CG	Chr02	2136001	2136100	100	*	9.38908e-05	0.0262313	27.8077	60	25	35	62	22	40	37	11	26	26	18	8	44	27	17	Chr02	IRHS-2017	gene	2123553	2140509	.	+	.	ID=gene:MD02G1027700;Name=MD02G1027700;Note=WUS-interacting protein 2;AT=AT3G15880;Note=WUS-interacting protein 2;Id=75.0;Evalue=0.0;Score=1795.0;CC=GO:0005737 ; GO:0005634;BP=GO:0010072;GO:0009938 ; GO:0000122 ; GO:0006355 ; GO:0010336;MF=GO:0005515 ; GO:0003714	0
MD02G1029800	CG	Chr02	2306201	2306300	100	*	2.3338e-05	0.00954436	-27.1299	55	31	24	61	40	21	53	33	20	39	16	23	54	16	38	Chr02	IRHS-2017	gene	2306950	2311573	.	-	.	ID=gene:MD02G1029800;Name=MD02G1029800;Note=nucleoporin-related;AT=AT5G20200;Note=nucleoporin-related;Id=35.513;Evalue=3.54e-103;Score=332.0;CC=GO:0005634 ; GO:0005635;BP=;GO:0071763;MF=GO:0005515	650
MD02G1030500	CG	Chr02	2384001	2384100	100	*	3.03879e-09	4.38509e-06	-25.4317	130	70	60	147	69	78	115	49	66	85	22	63	97	19	78	Chr02	IRHS-2017	gene	2382533	2384263	.	-	.	ID=gene:MD02G1030500;Name=MD02G1030500;Note=Ribosomal protein L36;AT=ATCG00760;Note=ribosomal protein L36;Id=63.158;Evalue=0.00012;Score=36.2;CC=GO:0009507 ; GO:0009941 ; GO:0009570;BP=GO:0006412;;MF=GO:0003735	0
MD02G1031100	CG	Chr02	2445001	2445100	100	*	2.77534e-07	0.000249979	-28.2447	100	75	25	56	39	17	115	63	52	72	36	36	44	7	37	Chr02	IRHS-2017	gene	2446537	2449320	.	+	.	ID=gene:MD02G1031100;Name=MD02G1031100;Note=SPX domain gene 1;AT=AT2G26660;Note=SPX domain gene 2;Id=66.216;Evalue=1.51e-120;Score=346.0;CC=GO:0005634 ; GO:0005737;BP=GO:0071456 ; GO:0016036;;MF=GO:0003674	-1437
MD02G1046300	CG	Chr02	3694701	3694800	100	*	0.000169898	0.0390815	-28.75	30	10	20	19	6	13	31	17	14	29	1	28	27	6	21	Chr02	IRHS-2017	gene	3695645	3697799	.	+	.	ID=gene:MD02G1046300;Name=MD02G1046300;Note=polyol/monosaccharide transporter 5;AT=AT3G18830;Note=polyol/monosaccharide transporter 5;Id=56.688;Evalue=0.0;Score=536.0;CC=GO:0009507 ; GO:0005886;BP=GO:0010311;GO:0010311;MF=GO:0015575 ; GO:0005365 ; GO:0015144 ; GO:0005355 ; GO:0015591 ; GO:0005351 ; GO:0015168 ; GO:0015148 ; GO:0005354 ; GO:0015576 ; GO:0015145	-845
MD02G1063800	CG	Chr02	5134401	5134500	100	*	1.03247e-06	0.000762694	-26.5387	118	73	45	59	44	15	89	76	13	51	15	36	62	37	25	Chr02	IRHS-2017	gene	5130370	5137825	.	+	.	ID=gene:MD02G1063800;Name=MD02G1063800;Note=Disease resistance protein (TIR-NBS-LRR class) family;AT=AT5G36930;Note=Disease resistance protein (TIR-NBS-LRR class) family;Id=40.261;Evalue=0.0;Score=681.0;CC=GO:0005737;BP=GO:0042742 ; GO:0031347 ; GO:0050832 ; GO:0009751;GO:0006952 ; GO:0007165;MF=GO:0043531	0
MD02G1065500	CG	Chr02	5307401	5307500	100	*	0.000189504	0.0419648	-26.8374	33	24	9	36	25	11	46	37	9	30	13	17	43	22	21	Chr02	IRHS-2017	gene	5308730	5310682	.	+	.	ID=gene:MD02G1065500;Name=MD02G1065500;Note=cytochrome B5-like protein;AT=AT1G60660;Note=cytochrome B5-like protein;Id=60.8;Evalue=1.56e-49;Score=153.0;CC=GO:0005739;BP=GO:0009059 ; GO:0016070;;MF=GO:0020037	-1230
MD02G1065500	CG	Chr02	5308001	5308100	100	*	1.33574e-10	2.45455e-07	-32.1027	78	36	42	103	64	39	88	49	39	54	8	46	92	26	66	Chr02	IRHS-2017	gene	5308730	5310682	.	+	.	ID=gene:MD02G1065500;Name=MD02G1065500;Note=cytochrome B5-like protein;AT=AT1G60660;Note=cytochrome B5-like protein;Id=60.8;Evalue=1.56e-49;Score=153.0;CC=GO:0005739;BP=GO:0009059 ; GO:0016070;;MF=GO:0020037	-630
MD02G1066500	CG	Chr02	5428301	5428400	100	*	1.70023e-10	3.07727e-07	-28.3429	81	60	21	99	87	12	113	85	28	70	28	42	109	63	46	Chr02	IRHS-2017	gene	5425904	5430494	.	-	.	ID=gene:MD02G1066500;Name=MD02G1066500;Note=hexokinase 2;AT=AT4G29130;Note=hexokinase 1;Id=77.935;Evalue=0.0;Score=780.0;CC=GO:0005739 ; GO:0000325 ; GO:0005634;BP=GO:0010255 ; GO:0090332 ; GO:2000032 ; GO:0010182 ; GO:0019320 ; GO:0012501 ; GO:0010148;GO:0006096 ; GO:0051156 ; GO:0006006 ; GO:0046835 ; GO:0001678;MF=GO:0008270 ; GO:0004340 ; GO:0005515 ; GO:0004396 ; GO:0008865 ; GO:0005536	0
MD02G1079400	CG	Chr02	6261801	6261900	100	*	3.37102e-10	5.86914e-07	-31.4498	123	71	52	85	61	24	78	52	26	79	19	60	70	30	40	Chr02	IRHS-2017	gene	6259023	6260699	.	-	.	ID=gene:MD02G1079400;Name=MD02G1079400;Note=polyamine oxidase 5;AT=AT4G29720;Note=polyamine oxidase 5;Id=56.94;Evalue=0.0;Score=627.0;CC=GO:0005737 ; GO:0005739;BP=GO:0048510;GO:0046208;MF=GO:0046592 ; GO:1990534	-1103
MD02G1086500	CG	Chr02	6782001	6782100	100	*	2.986e-07	0.000266171	-25.6176	54	23	31	70	23	47	70	22	48	49	7	42	57	3	54	Chr02	IRHS-2017	gene	6778416	6782838	.	+	.	ID=gene:MD02G1086500;Name=MD02G1086500;Note=BREVIS RADIX-like 4;AT=AT5G20540;Note=BREVIS RADIX-like 4;Id=68.514;Evalue=5.41e-175;Score=496.0;CC=GO:0005634;BP=GO:1905393 ; GO:1905392 ; GO:0048316 ; GO:0003002 ; GO:0006355 ; GO:1903046 ; GO:0048364 ; GO:0010074 ; GO:0010088 ; GO:0009834 ; GO:0010016 ; GO:0009888;;MF=GO:0003674	0
MD02G1091100	CG	Chr02	7213501	7213600	100	*	4.56828e-06	0.00263214	-26.7276	49	34	15	63	43	20	94	75	19	48	26	22	54	22	32	Chr02	IRHS-2017	gene	7213720	7216404	.	-	.	ID=gene:MD02G1091100;Name=MD02G1091100;Note=OBP3-responsive gene 4;AT=AT2G06010;Note=OBP3-responsive gene 4;Id=74.419;Evalue=7.73e-100;Score=287.0;CC=GO:0009507 ; GO:0009536;BP=GO:0009751;;MF=GO:0003674	120
MD02G1093300	CG	Chr02	7421701	7421800	100	*	4.80988e-18	2.39513e-14	-25.6637	136	46	90	166	59	107	210	93	117	197	21	176	172	27	145	Chr02	IRHS-2017	gene	7418649	7420641	.	-	.	ID=gene:MD02G1093300;Name=MD02G1093300	-1061
MD02G1113200	CG	Chr02	9191201	9191300	100	*	3.3828e-05	0.012509	-25.4942	60	41	19	79	64	15	76	60	16	47	18	29	33	23	10	Chr02	IRHS-2017	gene	9190859	9191712	.	+	.	ID=gene:MD02G1113200;Name=MD02G1113200;Note=Disease resistance protein (TIR-NBS-LRR class) family;AT=AT3G25510;Note=disease resistance protein (TIR-NBS-LRR class), putative;Id=47.059;Evalue=3.65e-06;Score=45.8;CC=GO:0005737;BP=;GO:0008150;MF=GO:0043531	0
MD02G1113800	CG	Chr02	9258101	9258200	100	*	1.23398e-13	3.61564e-10	-35.1063	77	36	41	99	64	35	83	46	37	75	11	64	99	26	73	Chr02	IRHS-2017	gene	9257435	9260214	.	+	.	ID=gene:MD02G1113800;Name=MD02G1113800;Note=Auxin efflux carrier family protein;AT=AT2G17500;Note=Auxin efflux carrier family protein;Id=58.738;Evalue=1.45e-178;Score=503.0;CC=GO:0009507 ; GO:0005789;BP=;GO:0010311 ; GO:0009733 ; GO:0080162 ; GO:0040009;MF=GO:0010329	0
MD02G1130500	CG	Chr02	10519601	10519700	100	*	7.49686e-08	7.79247e-05	-29.6191	108	54	54	143	78	65	102	51	51	63	14	49	36	8	28	Chr02	IRHS-2017	gene	10520152	10521901	.	-	.	ID=gene:MD02G1130500;Name=MD02G1130500;Note=Rubredoxin-like superfamily protein;AT=AT3G15640;Note=Rubredoxin-like superfamily protein;Id=75.862;Evalue=8.32e-10;Score=52.8;CC=GO:0009535 ; GO:0005739 ; GO:0005829;BP=;GO:0006123;MF=GO:0046872 ; GO:0050897 ; GO:0008270	452
MD02G1140700	CG	Chr02	11702701	11702800	100	*	5.97142e-05	0.019023	-27.8912	46	30	16	77	38	39	73	52	21	33	7	26	36	16	20	Chr02	IRHS-2017	gene	11704459	11707099	.	-	.	ID=gene:MD02G1140700;Name=MD02G1140700;Note=MAP kinase 7;AT=AT2G18170;Note=MAP kinase 7;Id=89.796;Evalue=0.0;Score=654.0;CC=GO:0005634;BP=GO:0042542 ; GO:0007165 ; GO:0007623 ; GO:0000165;GO:0035556;MF=GO:0005515 ; GO:0004707	1659
MD02G1154000	CG	Chr02	12761001	12761100	100	*	6.18493e-10	1.03918e-06	-25.6385	134	80	54	149	99	50	157	114	43	98	24	74	112	62	50	Chr02	IRHS-2017	gene	12758887	12759986	.	+	.	ID=gene:MD02G1154000;Name=MD02G1154000	1016
MD02G1178900	CG	Chr02	15840801	15840900	100	*	5.65406e-09	7.68587e-06	-25.5382	85	67	18	56	51	5	65	60	5	74	54	20	110	58	52	Chr02	IRHS-2017	gene	15842696	15842968	.	+	.	ID=gene:MD02G1178900;Name=MD02G1178900;Note=photosystem I subunit H2;AT=AT3G16140;Note=photosystem I subunit H-1;Id=87.097;Evalue=4.16e-15;Score=64.3;CC=GO:0009535 ; GO:0009534 ; GO:0009507 ; GO:0005829;BP=GO:0009409 ; GO:0044255 ; GO:0019538 ; GO:0015995 ; GO:0009645;;MF=GO:0003674	-1796
MD02G1182800	CG	Chr02	16482301	16482400	100	*	2.0789e-05	0.00878222	-25.6628	66	32	34	52	35	17	67	58	9	53	15	38	52	29	23	Chr02	IRHS-2017	gene	16484292	16484931	.	-	.	ID=gene:MD02G1182800;Name=MD02G1182800	1892
MD02G1190600	CG	Chr02	17602101	17602200	100	*	1.35246e-10	2.48053e-07	-28.334	121	95	26	113	78	35	113	81	32	99	48	51	86	35	51	Chr02	IRHS-2017	gene	17602558	17606714	.	+	.	ID=gene:MD02G1190600;Name=MD02G1190600;Note=GTP-binding protein;AT=AT3G49725;Note=GTP-binding protein, HflX;Id=55.665;Evalue=0.0;Score=567.0;CC=GO:0005737;BP=GO:0016070 ; GO:0019538 ; GO:0043412;;MF=GO:0043022	-358
MD02G1219500	CG	Chr02	25483101	25483200	100	*	8.5285e-12	1.86707e-08	-25.3765	126	91	35	203	149	54	179	91	88	145	56	89	129	53	76	Chr02	IRHS-2017	gene	25482866	25482983	.	+	.	ID=gene:MD02G1219500;Name=MD02G1219500;rfam_acc=RF00001;rfam_id=5S_rRNA	119
MD02G1247500	CG	Chr02	29768101	29768200	100	*	1.93887e-11	4.05964e-08	-29.1099	157	114	43	107	66	41	149	114	35	103	49	54	80	28	52	Chr02	IRHS-2017	gene	29768908	29770317	.	-	.	ID=gene:MD02G1247500;Name=MD02G1247500	708
MD02G1249100	CG	Chr02	29983001	29983100	100	*	4.00604e-31	7.85725e-27	-27.7897	234	66	168	183	69	114	226	159	67	607	63	544	235	88	147	Chr02	IRHS-2017	gene	29981940	29982063	.	+	.	ID=gene:MD02G1249100;Name=MD02G1249100;rfam_acc=RF00001;rfam_id=5S_rRNA	939
MD02G1249200	CG	Chr02	29983301	29983400	100	*	3.01022e-15	1.07149e-11	-27.0898	211	70	141	126	75	51	137	108	29	218	37	181	132	55	77	Chr02	IRHS-2017	gene	29984541	29984729	.	+	.	ID=gene:MD02G1249200;Name=MD02G1249200;Note=lectin protein kinase family protein;AT=AT1G34300;Note=lectin protein kinase family protein;Id=44.828;Evalue=1.44e-11;Score=57.0;CC=GO:0005886 ; GO:0005576;BP=;GO:0048544;MF=GO:0004674 ; GO:0005516	-1141
MD02G1249600	CG	Chr02	30036801	30036900	100	*	4.15822e-14	1.30598e-10	-34.4577	83	76	7	87	74	13	105	87	18	81	45	36	64	30	34	Chr02	IRHS-2017	gene	30036089	30037054	.	+	.	ID=gene:MD02G1249600;Name=MD02G1249600	0
MD02G1253900	CG	Chr02	30558401	30558500	100	*	1.57585e-05	0.00709361	35.4252	53	27	26	28	14	14	39	12	27	22	16	6	27	23	4	Chr02	IRHS-2017	gene	30558073	30558480	.	+	.	ID=gene:MD02G1253900;Name=MD02G1253900	0
MD02G1270100	CG	Chr02	32498601	32498700	100	*	3.77715e-07	0.000326998	-32.668	33	30	3	42	31	11	81	65	16	49	25	24	30	13	17	Chr02	IRHS-2017	gene	32500361	32501212	.	+	.	ID=gene:MD02G1270100;Name=MD02G1270100;Note=sensitivity to red light reduced protein (SRR1);AT=AT5G59560;Note=sensitivity to red light reduced protein (SRR1);Id=53.309;Evalue=5.090000000000001e-103;Score=301.0;CC=GO:0005634 ; GO:0005737;BP=GO:0009585 ; GO:0042752;GO:0010017 ; GO:0007623 ; GO:0007017;MF=GO:0003674	-1661
MD02G1277200	CG	Chr02	33303501	33303600	100	*	1.2013e-09	1.90515e-06	-27.6141	104	69	35	104	61	43	111	75	36	119	42	77	72	28	44	Chr02	IRHS-2017	gene	33298224	33302073	.	-	.	ID=gene:MD02G1277200;Name=MD02G1277200;Note=NB-ARC domain-containing disease resistance protein;AT=AT5G11250;Note=;Id=44.615;Evalue=0.000398;Score=44.7;CC=GO:0005634;BP=GO:0080135;GO:0007165 ; GO:0006952;MF=GO:0043531	-1429
MD02G1277200	CG	Chr02	33303701	33303800	100	*	2.42228e-07	0.000220451	-32.3316	46	13	33	42	20	22	46	23	23	41	3	38	33	4	29	Chr02	IRHS-2017	gene	33298224	33302073	.	-	.	ID=gene:MD02G1277200;Name=MD02G1277200;Note=NB-ARC domain-containing disease resistance protein;AT=AT5G11250;Note=;Id=44.615;Evalue=0.000398;Score=44.7;CC=GO:0005634;BP=GO:0080135;GO:0007165 ; GO:0006952;MF=GO:0043531	-1629
MD02G1279300	CG	Chr02	33563001	33563100	100	*	4.03884e-10	6.95623e-07	-26.8577	98	47	51	103	60	43	104	80	24	137	34	103	101	48	53	Chr02	IRHS-2017	gene	33563335	33565650	.	+	.	ID=gene:MD02G1279300;Name=MD02G1279300;Note=LYR family of Fe/S cluster biogenesis protein;AT=AT3G12260;Note=LYR family of Fe/S cluster biogenesis protein;Id=69.231;Evalue=1.88e-66;Score=198.0;CC=GO:0005829 ; GO:0005739;BP=;GO:0006979;MF=GO:0003674	-235
MD02G1295000	CG	Chr02	34964901	34965000	100	*	1.52622e-07	0.000147208	-31.6985	63	43	20	60	37	23	83	66	17	48	14	34	49	24	25	Chr02	IRHS-2017	gene	34962183	34964962	.	+	.	ID=gene:MD02G1295000;Name=MD02G1295000;Note=nucleolar essential protein-related;AT=AT3G57000;Note=nucleolar essential protein-related;Id=42.164;Evalue=3.33e-64;Score=202.0;CC=GO:0005634;BP=;GO:0070475;MF=GO:0070037 ; GO:0019843	0
MD03G1009300	CG	Chr03	715601	715700	100	*	0.000180937	0.0406574	30.0112	34	19	15	59	27	32	44	13	31	24	10	14	28	28	0	Chr03	IRHS-2017	gene	716089	716729	.	+	.	ID=gene:MD03G1009300;Name=MD03G1009300;Note=RNA-binding KH domain-containing protein;AT=AT3G32940;Note=RNA-binding KH domain-containing protein;Id=60.0;Evalue=1.86e-09;Score=55.1;CC=GO:0005634;BP=;GO:0048024;MF=GO:0003729 ; GO:0003723	-389
MD03G1015400	CG	Chr03	1228801	1228900	100	*	3.69284e-10	6.40623e-07	-27.7254	111	38	73	59	40	19	58	34	24	155	20	135	74	29	45	Chr03	IRHS-2017	gene	1225825	1232381	.	+	.	ID=gene:MD03G1015400;Name=MD03G1015400	0
MD03G1019100	CG	Chr03	1476801	1476900	100	*	3.32398e-05	0.0123375	-30.3807	44	26	18	35	21	14	59	32	27	36	6	30	31	12	19	Chr03	IRHS-2017	gene	1477078	1480417	.	-	.	ID=gene:MD03G1019100;Name=MD03G1019100;Note=UDP-Glycosyltransferase superfamily protein;AT=AT2G18560;Note=UDP-Glycosyltransferase superfamily protein;Id=42.105;Evalue=1.23e-35;Score=135.0;CC=GO:0005634;BP=GO:0030154 ; GO:0009416 ; GO:0010468 ; GO:0048638 ; GO:2000241;;MF=GO:0008194 ; GO:0016757	178
MD03G1029300	CG	Chr03	2391801	2391900	100	*	3.80958e-25	4.20833e-21	-30.0129	230	95	135	133	84	49	154	88	66	378	68	310	186	54	132	Chr03	IRHS-2017	gene	2389839	2394267	.	+	.	ID=gene:MD03G1029300;Name=MD03G1029300;Note=Sucrase/ferredoxin-like family protein;AT=AT4G26620;Note=Sucrase/ferredoxin-like family protein;Id=67.562;Evalue=0.0;Score=583.0;CC=GO:0005634;BP=GO:0006810;;MF=GO:0003674	0
MD03G1030600	CG	Chr03	2485301	2485400	100	*	6.9692e-15	2.39209e-11	-25.6269	192	46	146	209	99	110	197	94	103	96	19	77	169	19	150	Chr03	IRHS-2017	gene	2475249	2484364	.	+	.	ID=gene:MD03G1030600;Name=MD03G1030600;AT=AT1G48650;Note=DEA(D/H)-box RNA helicase family protein;Id=73.913;Evalue=2.49e-05;Score=38.5;CC=;BP=GO:0080090 ; GO:0043412 ; GO:0010468;;MF=GO:0003729 ; GO:0003723 ; GO:0004386 ; GO:0003724	938
MD03G1030700	CG	Chr03	2492801	2492900	100	*	1.42779e-08	1.77515e-05	-26.1268	60	17	43	124	71	53	82	44	38	76	21	55	107	22	85	Chr03	IRHS-2017	gene	2490422	2492042	.	+	.	ID=gene:MD03G1030700;Name=MD03G1030700	760
MD03G1033400	CG	Chr03	2677101	2677200	100	*	0.000239793	0.0488549	25.9028	36	19	17	68	26	42	56	18	38	33	24	9	39	23	16	Chr03	IRHS-2017	gene	2676020	2678025	.	-	.	ID=gene:MD03G1033400;Name=MD03G1033400;Note=Protein of unknown function;AT=AT1G15780;Note=;Id=61.692;Evalue=2.01e-57;Score=206.0;CC=GO:0005737 ; GO:0005634;BP=GO:0009751 ; GO:0045723;;MF=GO:0005515 ; GO:0031490 ; GO:0003713	0
MD03G1054400	CG	Chr03	4347801	4347900	100	*	1.76144e-07	0.000166456	25.0616	60	4	56	71	6	65	84	12	72	52	17	35	50	19	31	Chr03	IRHS-2017	gene	4347883	4350981	.	+	.	ID=gene:MD03G1054400;Name=MD03G1054400;Note=NB-ARC domain-containing disease resistance protein;AT=AT1G53350;Note=Disease resistance protein (CC-NBS-LRR class) family;Id=51.429;Evalue=0.016;Score=38.9;CC=GO:0005575;BP=;GO:0098542;MF=GO:0043531	0
MD03G1057400	CG	Chr03	4578001	4578100	100	*	7.74954e-21	5.68534e-17	-28.8283	148	56	92	126	79	47	157	97	60	425	82	343	147	61	86	Chr03	IRHS-2017	gene	4579079	4582074	.	-	.	ID=gene:MD03G1057400;Name=MD03G1057400;Note=WRKY DNA-binding protein 33;AT=AT2G44745;Note=WRKY family transcription factor;Id=67.105;Evalue=1.67e-31;Score=121.0;CC=GO:0005634;BP=GO:0006355 ; GO:0009832;GO:0006355;MF=GO:0043565 ; GO:0005515 ; GO:0003700	979
MD03G1060400	CG	Chr03	4873801	4873900	100	*	5.35318e-05	0.017523	-26.9231	48	37	11	51	42	9	57	41	16	46	21	25	28	16	12	Chr03	IRHS-2017	gene	4870612	4873333	.	-	.	ID=gene:MD03G1060400;Name=MD03G1060400;Note=O-Glycosyl hydrolases family 17 protein;AT=AT5G58480;Note=O-Glycosyl hydrolases family 17 protein;Id=69.518;Evalue=0.0;Score=657.0;CC=GO:0016020 ; GO:0005886;BP=;GO:0005975;MF=GO:0042973	-469
MD03G1063000	CG	Chr03	5085101	5085200	100	*	3.73565e-06	0.00223664	-26.6898	84	57	27	77	48	29	109	88	21	39	16	23	57	27	30	Chr03	IRHS-2017	gene	5085396	5085470	.	+	.	ID=gene:MD03G1063000;Name=MD03G1063000;anti_codon=TTC;product=tRNA-Glu	-196
MD03G1072800	CG	Chr03	5925201	5925300	100	*	2.66465e-07	0.000241139	-31.8437	54	29	25	76	42	34	75	56	19	37	10	27	56	18	38	Chr03	IRHS-2017	gene	5926210	5928083	.	+	.	ID=gene:MD03G1072800;Name=MD03G1072800;Note=Tetratricopeptide repeat (TPR)-like superfamily protein;AT=AT2G29670;Note=Tetratricopeptide repeat (TPR)-like superfamily protein;Id=52.026;Evalue=2.5800000000000003e-123;Score=369.0;CC=GO:0009507;BP=GO:0044281 ; GO:0009753 ; GO:0010468 ; GO:0009414 ; GO:0006970 ; GO:0009416 ; GO:0009737 ; GO:0006979 ; GO:0009611 ; GO:0009409;GO:0006396;MF=GO:0003674	-910
MD03G1085000	CG	Chr03	6849601	6849700	100	*	0.000141795	0.034596	-25.1582	34	22	12	53	32	21	71	45	26	38	15	23	50	18	32	Chr03	IRHS-2017	gene	6848042	6851210	.	-	.	ID=gene:MD03G1085000;Name=MD03G1085000;Note=2-oxoglutarate (2OG) and Fe(II)-dependent oxygenase superfamily protein;AT=AT1G52800;Note=2-oxoglutarate (2OG) and Fe(II)-dependent oxygenase superfamily protein;Id=46.945;Evalue=1.02e-105;Score=311.0;CC=GO:0005737;BP=GO:1901362 ; GO:0010015 ; GO:0019748 ; GO:0019438;;MF=GO:0016706	0
MD03G1091200	CG	Chr03	7575801	7575900	100	*	0.000212622	0.0454601	-29.6159	29	15	14	40	26	14	37	15	22	32	7	25	24	6	18	Chr03	IRHS-2017	gene	7573066	7575556	.	-	.	ID=gene:MD03G1091200;Name=MD03G1091200	-246
MD03G1095100	CG	Chr03	8067901	8068000	100	*	2.07209e-06	0.00137688	-26.7248	62	32	30	78	57	21	54	30	24	63	14	49	67	31	36	Chr03	IRHS-2017	gene	8067586	8069661	.	+	.	ID=gene:MD03G1095100;Name=MD03G1095100;Note=ENTH/VHS family protein;AT=AT3G46540;Note=ENTH/VHS family protein;Id=53.846;Evalue=1.54e-90;Score=272.0;CC=GO:0005634;BP=;GO:0006897;MF=GO:0030276 ; GO:0005543	0
MD03G1106700	CG	Chr03	9185901	9186000	100	*	2.63561e-55	3.61856e-50	-39.7648	346	153	193	231	183	48	213	172	41	465	83	382	240	90	150	Chr03	IRHS-2017	gene	9183850	9184677	.	-	.	ID=gene:MD03G1106700;Name=MD03G1106700;Note=Protein of unknown function;AT=AT1G75335;Note=;Id=63.333;Evalue=4.89e-17;Score=74.3;CC=GO:0009507;BP=GO:0043412;;MF=GO:0003674	-1225
MD03G1106700	CG	Chr03	9186001	9186100	100	*	2.28936e-34	6.87568e-30	-35.3137	259	121	138	165	122	43	155	116	39	380	79	301	197	75	122	Chr03	IRHS-2017	gene	9183850	9184677	.	-	.	ID=gene:MD03G1106700;Name=MD03G1106700;Note=Protein of unknown function;AT=AT1G75335;Note=;Id=63.333;Evalue=4.89e-17;Score=74.3;CC=GO:0009507;BP=GO:0043412;;MF=GO:0003674	-1325
MD03G1106700	CG	Chr03	9186101	9186200	100	*	6.06459e-14	1.84445e-10	-30.9795	141	94	47	95	83	12	84	66	18	141	54	87	97	53	44	Chr03	IRHS-2017	gene	9183850	9184677	.	-	.	ID=gene:MD03G1106700;Name=MD03G1106700;Note=Protein of unknown function;AT=AT1G75335;Note=;Id=63.333;Evalue=4.89e-17;Score=74.3;CC=GO:0009507;BP=GO:0043412;;MF=GO:0003674	-1425
MD03G1116100	CG	Chr03	10321201	10321300	100	*	1.9503e-08	2.36065e-05	-38.6582	61	38	23	37	24	13	60	37	23	38	8	30	37	10	27	Chr03	IRHS-2017	gene	10316249	10322464	.	-	.	ID=gene:MD03G1116100;Name=MD03G1116100;Note=isovaleryl-CoA-dehydrogenase;AT=AT3G45300;Note=isovaleryl-CoA-dehydrogenase;Id=81.907;Evalue=0.0;Score=684.0;CC=GO:0005739 ; GO:0005759 ; GO:0005829;BP=GO:0009083 ; GO:0006552 ; GO:0010230;GO:0006552;MF=GO:0008470 ; GO:0005524 ; GO:0050660	0
MD03G1116300	CG	Chr03	10397801	10397900	100	*	9.59329e-05	0.0265622	-25.2558	51	24	27	65	49	16	66	42	24	46	16	30	41	17	24	Chr03	IRHS-2017	gene	10398228	10400183	.	+	.	ID=gene:MD03G1116300;Name=MD03G1116300;Note=Galactose oxidase/kelch repeat superfamily protein;AT=AT5G60570;Note=Galactose oxidase/kelch repeat superfamily protein;Id=71.858;Evalue=0.0;Score=558.0;CC=GO:0005634;BP=GO:0098542 ; GO:0009888 ; GO:0006810 ; GO:0036211 ; GO:0030154 ; GO:0009059 ; GO:0019538 ; GO:0051301;;MF=GO:0003674	-328
MD03G1141400	CG	Chr03	14907701	14907800	100	*	7.86871e-12	1.73051e-08	-26.1438	181	143	38	131	109	22	147	120	27	114	59	55	90	53	37	Chr03	IRHS-2017	gene	14902461	14910622	.	+	.	ID=gene:MD03G1141400;Name=MD03G1141400;Note=Jojoba acyl CoA reductase-related male sterility protein;AT=AT5G22420;Note=fatty acid reductase 7;Id=61.224;Evalue=7.2e-13;Score=69.7;CC=GO:0005634 ; GO:0009507;BP=;GO:0035336 ; GO:0010345;MF=GO:0080019 ; GO:0102965	0
MD03G1141900	CG	Chr03	15084901	15085000	100	*	1.60797e-11	3.38895e-08	-37.2327	56	46	10	75	62	13	63	46	17	50	23	27	71	28	43	Chr03	IRHS-2017	gene	15083942	15088166	.	-	.	ID=gene:MD03G1141900;Name=MD03G1141900;Note=AAA-type ATPase family protein;AT=AT2G27600;Note=AAA-type ATPase family protein;Id=87.356;Evalue=0.0;Score=785.0;CC=GO:0005737 ; GO:0009506 ; GO:0005771 ; GO:0010494 ; GO:0005634 ; GO:0005777;BP=GO:0016192 ; GO:0010091 ; GO:0007033 ; GO:0007032;GO:0055078 ; GO:0007033 ; GO:0055075 ; GO:0016197;MF=GO:0005515	0
MD03G1141900	CG	Chr03	15085101	15085200	100	*	2.49592e-05	0.0100073	-26.5224	41	35	6	72	50	22	59	28	31	37	16	21	60	22	38	Chr03	IRHS-2017	gene	15083942	15088166	.	-	.	ID=gene:MD03G1141900;Name=MD03G1141900;Note=AAA-type ATPase family protein;AT=AT2G27600;Note=AAA-type ATPase family protein;Id=87.356;Evalue=0.0;Score=785.0;CC=GO:0005737 ; GO:0009506 ; GO:0005771 ; GO:0010494 ; GO:0005634 ; GO:0005777;BP=GO:0016192 ; GO:0010091 ; GO:0007033 ; GO:0007032;GO:0055078 ; GO:0007033 ; GO:0055075 ; GO:0016197;MF=GO:0005515	0
MD03G1141900	CG	Chr03	15086801	15086900	100	*	5.14567e-06	0.00290388	-29.3574	38	35	3	39	35	4	26	24	2	35	24	11	28	15	13	Chr03	IRHS-2017	gene	15083942	15088166	.	-	.	ID=gene:MD03G1141900;Name=MD03G1141900;Note=AAA-type ATPase family protein;AT=AT2G27600;Note=AAA-type ATPase family protein;Id=87.356;Evalue=0.0;Score=785.0;CC=GO:0005737 ; GO:0009506 ; GO:0005771 ; GO:0010494 ; GO:0005634 ; GO:0005777;BP=GO:0016192 ; GO:0010091 ; GO:0007033 ; GO:0007032;GO:0055078 ; GO:0007033 ; GO:0055075 ; GO:0016197;MF=GO:0005515	0
MD03G1145200	CG	Chr03	15671101	15671200	100	*	8.31577e-05	0.0241596	-25.5128	16	16	0	49	43	6	19	18	1	27	16	11	38	27	11	Chr03	IRHS-2017	gene	15670705	15671322	.	+	.	ID=gene:MD03G1145200;Name=MD03G1145200	0
MD03G1148400	CG	Chr03	16492001	16492100	100	*	3.89055e-11	7.74134e-08	-44.6605	48	37	11	48	35	13	52	32	20	43	9	34	39	12	27	Chr03	IRHS-2017	gene	16492144	16497212	.	+	.	ID=gene:MD03G1148400;Name=MD03G1148400;Note=TPX2 (targeting protein for Xklp2) protein family;AT=AT4G32330;Note=TPX2 (targeting protein for Xklp2) protein family;Id=62.712;Evalue=1.09e-14;Score=68.2;CC=GO:0005634;BP=GO:0071369 ; GO:0001578;;MF=GO:0003674 ; GO:0008017	-44
MD03G1149900	CG	Chr03	16676301	16676400	100	*	2.94792e-17	1.37531e-13	-25.7884	191	66	125	124	64	60	136	74	62	320	51	269	148	40	108	Chr03	IRHS-2017	gene	16670732	16677212	.	-	.	ID=gene:MD03G1149900;Name=MD03G1149900;Note=Protein of unknown function;AT=AT5G22340;Note=;Id=57.875;Evalue=5.73e-102;Score=301.0;CC=GO:0009507;BP=GO:0019538 ; GO:0033014 ; GO:0016070 ; GO:0008610 ; GO:0015994 ; GO:0009416 ; GO:0043412 ; GO:0009059;;MF=GO:0003674	0
MD03G1172100	CG	Chr03	23418401	23418500	100	*	9.46041e-20	6.02122e-16	-25.0496	179	49	130	139	74	65	144	78	66	468	52	416	193	70	123	Chr03	IRHS-2017	gene	23419848	23425505	.	-	.	ID=gene:MD03G1172100;Name=MD03G1172100;Note=3'-5'-exoribonuclease family protein;AT=AT3G12990;Note=ribonuclease PH45A;Id=68.543;Evalue=1.14e-148;Score=425.0;CC=GO:0005737 ; GO:0005634;BP=GO:0010025;GO:0006396 ; GO:0071042 ; GO:0043928 ; GO:0000467 ; GO:0071035 ; GO:0071028 ; GO:0034475 ; GO:0034427 ; GO:0071038 ; GO:0034473 ; GO:0034476;MF=GO:0000175	1348
MD03G1172100	CG	Chr03	23418501	23418600	100	*	2.2839e-14	7.39048e-11	-30.7723	91	50	41	86	68	18	108	87	21	186	44	142	125	84	41	Chr03	IRHS-2017	gene	23419848	23425505	.	-	.	ID=gene:MD03G1172100;Name=MD03G1172100;Note=3'-5'-exoribonuclease family protein;AT=AT3G12990;Note=ribonuclease PH45A;Id=68.543;Evalue=1.14e-148;Score=425.0;CC=GO:0005737 ; GO:0005634;BP=GO:0010025;GO:0006396 ; GO:0071042 ; GO:0043928 ; GO:0000467 ; GO:0071035 ; GO:0071028 ; GO:0034475 ; GO:0034427 ; GO:0071038 ; GO:0034473 ; GO:0034476;MF=GO:0000175	1248
MD03G1174800	CG	Chr03	23900701	23900800	100	*	2.55814e-30	4.55283e-26	-35.9063	176	52	124	160	124	36	168	106	62	311	44	267	123	43	80	Chr03	IRHS-2017	gene	23898929	23902488	.	-	.	ID=gene:MD03G1174800;Name=MD03G1174800;Note=RNA-binding (RRM/RBD/RNP motifs) family protein;AT=AT3G20890;Note=RNA-binding (RRM/RBD/RNP motifs) family protein;Id=64.505;Evalue=1.09e-121;Score=348.0;CC=GO:0005634;BP=GO:0016070;;MF=GO:0003674	0
MD03G1197100	CG	Chr03	26933801	26933900	100	*	9.29506e-14	2.79161e-10	-28.8523	143	89	54	127	107	20	150	128	22	142	60	82	92	53	39	Chr03	IRHS-2017	gene	26933929	26934035	.	+	.	ID=gene:MD03G1197100;Name=MD03G1197100;rfam_acc=RF00001;rfam_id=5S_rRNA	-29
MD03G1214000	CG	Chr03	29370401	29370500	100	*	7.82412e-07	0.000605711	-27.0308	52	30	22	80	34	46	72	34	38	50	11	39	69	14	55	Chr03	IRHS-2017	gene	29370836	29373509	.	+	.	ID=gene:MD03G1214000;Name=MD03G1214000;Note=zinc finger protein-related;AT=AT5G54630;Note=zinc finger protein-related;Id=65.021;Evalue=0.0;Score=555.0;CC=GO:0005634;BP=GO:0006355;;MF=GO:0003700	-336
MD03G1218300	CG	Chr03	30282001	30282100	100	*	2.97813e-08	3.48196e-05	-28.4445	58	39	19	99	88	11	84	63	21	58	29	29	69	35	34	Chr03	IRHS-2017	gene	30282456	30284666	.	-	.	ID=gene:MD03G1218300;Name=MD03G1218300;Note=terpene synthase 21;AT=AT5G23960;Note=terpene synthase 21;Id=39.338;Evalue=1.86e-55;Score=187.0;CC=GO:0009507;BP=GO:0051762 ; GO:0016106;GO:0080027 ; GO:0016102;MF=GO:0000287 ; GO:0080017 ; GO:0080016	356
MD03G1227900	CG	Chr03	31337301	31337400	100	*	2.25114e-22	1.93169e-18	-50.5189	80	56	24	78	54	24	98	69	29	84	9	75	50	17	33	Chr03	IRHS-2017	gene	31336258	31343522	.	+	.	ID=gene:MD03G1227900;Name=MD03G1227900;Note=Protein kinase superfamily protein;AT=AT1G53050;Note=Protein kinase superfamily protein;Id=70.099;Evalue=0.0;Score=984.0;CC=GO:0005886 ; GO:0005634;BP=;GO:0032968 ; GO:0006468;MF=GO:0004672 ; GO:0008353	0
MD03G1233700	CG	Chr03	31940601	31940700	100	*	3.98063e-06	0.00235134	-28.5221	56	33	23	53	27	26	76	40	36	52	17	35	42	7	35	Chr03	IRHS-2017	gene	31939872	31942051	.	-	.	ID=gene:MD03G1233700;Name=MD03G1233700;Note=Concanavalin A-like lectin protein kinase family protein;AT=AT5G10530;Note=Concanavalin A-like lectin protein kinase family protein;Id=46.177;Evalue=0.0;Score=532.0;CC=GO:0005576 ; GO:0005886;BP=;GO:0009626 ; GO:0002229;MF=GO:0004674 ; GO:0016301 ; GO:0005515	0
MD03G1235600	CG	Chr03	32155101	32155200	100	*	2.61249e-06	0.00167161	-26.4881	44	31	13	71	51	20	95	73	22	57	25	32	55	28	27	Chr03	IRHS-2017	gene	32152972	32155446	.	+	.	ID=gene:MD03G1235600;Name=MD03G1235600;Note=Protein of unknown function;AT=AT3G15110;Note=;Id=63.182;Evalue=5.51e-84;Score=253.0;CC=GO:0009535 ; GO:0009507;BP=GO:0006351 ; GO:0009416;;MF=GO:0003674	0
MD03G1252500	CG	Chr03	33994101	33994200	100	*	3.82828e-05	0.013731	-25.0877	60	27	33	57	40	17	73	44	29	51	19	32	51	15	36	Chr03	IRHS-2017	gene	33986009	33995156	.	-	.	ID=gene:MD03G1252500;Name=MD03G1252500;Note=VEFS-Box of polycomb protein;AT=AT5G51230;Note=VEFS-Box of polycomb protein;Id=64.65;Evalue=0.0;Score=759.0;CC=GO:0005634;BP=GO:0009910;;MF=GO:0005515 ; GO:0031490 ; GO:0003700 ; GO:0000976 ; GO:0003677 ; GO:0001222	0
MD03G1259400	CG	Chr03	34633501	34633600	100	*	3.25875e-05	0.0121531	-25.672	51	41	10	59	47	12	48	36	12	36	19	17	53	28	25	Chr03	IRHS-2017	gene	34635436	34637662	.	-	.	ID=gene:MD03G1259400;Name=MD03G1259400;Note=2-oxoglutarate (2OG) and Fe(II)-dependent oxygenase superfamily protein;AT=AT3G63290;Note=2-oxoglutarate (2OG) and Fe(II)-dependent oxygenase superfamily protein;Id=54.364;Evalue=8.79e-141;Score=407.0;CC=GO:0009506;BP=GO:0009555;;MF=GO:0003674	1836
MD03G1259400	CG	Chr03	34635701	34635800	100	*	1.55732e-12	3.8674e-09	-31.4443	153	109	44	120	74	46	106	68	38	105	30	75	79	34	45	Chr03	IRHS-2017	gene	34635436	34637662	.	-	.	ID=gene:MD03G1259400;Name=MD03G1259400;Note=2-oxoglutarate (2OG) and Fe(II)-dependent oxygenase superfamily protein;AT=AT3G63290;Note=2-oxoglutarate (2OG) and Fe(II)-dependent oxygenase superfamily protein;Id=54.364;Evalue=8.79e-141;Score=407.0;CC=GO:0009506;BP=GO:0009555;;MF=GO:0003674	0
MD03G1262500	CG	Chr03	34847601	34847700	100	*	6.07803e-17	2.70434e-13	-37.5807	123	110	13	134	110	24	106	83	23	83	41	42	63	26	37	Chr03	IRHS-2017	gene	34847923	34848669	.	+	.	ID=gene:MD03G1262500;Name=MD03G1262500;Note=ovate family protein 12;AT=AT4G14860;Note=ovate family protein 11;Id=62.5;Evalue=7.08e-22;Score=89.0;CC=;BP=GO:0045892;;MF=GO:0003674	-223
MD04G1008200	CG	Chr04	961301	961400	100	*	1.71152e-13	4.93959e-10	-30.3107	86	40	46	97	67	30	116	84	32	184	56	128	99	39	60	Chr04	IRHS-2017	gene	952533	963069	.	-	.	ID=gene:MD04G1008200;Name=MD04G1008200;Note=Protein of unknown function (DUF185);AT=AT1G04900;Note=Protein of unknown function (DUF185);Id=76.303;Evalue=0.0;Score=684.0;CC=GO:0005739;BP=;GO:0008150;MF=GO:0035243	0
MD04G1025300	CG	Chr04	2943601	2943700	100	*	6.88352e-06	0.00365094	-25.4949	43	13	30	62	29	33	88	27	61	39	4	35	39	4	35	Chr04	IRHS-2017	gene	2941747	2944431	.	+	.	ID=gene:MD04G1025300;Name=MD04G1025300;Note=Protein of unknown function;AT=AT3G25400;Note=;Id=79.048;Evalue=4.19e-57;Score=174.0;CC=GO:0005634;BP=GO:0009059 ; GO:0098542 ; GO:0031347;;MF=GO:0047840	0
MD04G1053900	CG	Chr04	6421001	6421100	100	*	2.66636e-05	0.0105065	-27.7871	73	38	35	74	28	46	61	34	27	38	5	33	31	9	22	Chr04	IRHS-2017	gene	6422401	6424083	.	+	.	ID=gene:MD04G1053900;Name=MD04G1053900;Note=Zinc-binding ribosomal protein family protein;AT=AT3G10950;Note=Zinc-binding ribosomal protein family protein;Id=94.565;Evalue=8.76e-60;Score=177.0;CC=GO:0022625 ; GO:0005737 ; GO:0005829;BP=;GO:0006412;MF=GO:0003674	-1301
MD04G1056700	CG	Chr04	6918101	6918200	100	*	6.56244e-08	7.01548e-05	-27.1775	82	63	19	104	86	18	77	56	21	43	18	25	87	48	39	Chr04	IRHS-2017	gene	6916195	6916307	.	-	.	ID=gene:MD04G1056700;Name=MD04G1056700;rfam_acc=RF00001;rfam_id=5S_rRNA	-1795
MD04G1058500	CG	Chr04	7616501	7616600	100	*	9.44774e-05	0.0263032	25.1337	68	21	47	64	24	40	89	20	69	36	18	18	41	24	17	Chr04	IRHS-2017	gene	7618066	7621655	.	+	.	ID=gene:MD04G1058500;Name=MD04G1058500;Note=nudix hydrolase homolog 8;AT=AT5G47240;Note=;Id=61.828;Evalue=4.76e-157;Score=446.0;CC=GO:0005829;BP=GO:0009611;;MF=GO:0051287 ; GO:0047631 ; GO:0035529	-1466
MD04G1133800	CG	Chr04	22087101	22087200	100	*	8.806e-13	2.24486e-09	26.2808	156	86	70	159	63	96	133	77	56	86	59	27	189	152	37	Chr04	IRHS-2017	gene	22087007	22087798	.	-	.	ID=gene:MD04G1133800;Name=MD04G1133800;Note=Concanavalin A-like lectin protein kinase family protein;AT=AT3G55550;Note=Concanavalin A-like lectin protein kinase family protein;Id=56.132;Evalue=2e-74;Score=239.0;CC=GO:0005576;BP=;GO:0002229 ; GO:0042742;MF=GO:0004674 ; GO:0004675 ; GO:0016301	0
MD04G1135000	CG	Chr04	22226801	22226900	100	*	7.39009e-16	2.9108e-12	-44.7894	58	36	22	73	40	33	71	47	24	64	2	62	54	17	37	Chr04	IRHS-2017	gene	22225570	22227474	.	+	.	ID=gene:MD04G1135000;Name=MD04G1135000	0
MD04G1135000	CG	Chr04	22226901	22227000	100	*	6.70123e-07	0.000531666	-28.8501	52	40	12	59	48	11	55	47	8	57	26	31	44	27	17	Chr04	IRHS-2017	gene	22225570	22227474	.	+	.	ID=gene:MD04G1135000;Name=MD04G1135000	0
MD04G1139400	CG	Chr04	22755201	22755300	100	*	2.84448e-05	0.0109876	-27.4989	32	28	4	46	39	7	56	47	9	35	19	16	31	19	12	Chr04	IRHS-2017	gene	22756386	22758195	.	+	.	ID=gene:MD04G1139400;Name=MD04G1139400;Note=glutathione S-transferase TAU 8;AT=AT3G09270;Note=glutathione S-transferase TAU 8;Id=55.505;Evalue=8.519999999999996e-82;Score=243.0;CC=GO:0005737;BP=GO:0009407;GO:0006749;MF=GO:0004364	-1086
MD04G1144500	CG	Chr04	23327501	23327600	100	*	2.46387e-09	3.59869e-06	-26.6603	96	64	32	114	83	31	159	111	48	79	35	44	99	42	57	Chr04	IRHS-2017	gene	23327579	23331287	.	-	.	ID=gene:MD04G1144500;Name=MD04G1144500;Note=O-fucosyltransferase family protein;AT=AT2G37980;Note=O-fucosyltransferase family protein;Id=67.652;Evalue=0.0;Score=795.0;CC=GO:0005634;BP=GO:0042742 ; GO:0050832 ; GO:0046394 ; GO:0036211 ; GO:0009888 ; GO:0030154 ; GO:2000241 ; GO:0010015 ; GO:0048638 ; GO:0031347;;MF=GO:0016757	0
MD04G1151800	CG	Chr04	24089401	24089500	100	*	8.67966e-06	0.00439731	-25.3722	72	68	4	32	32	0	50	48	2	19	12	7	22	17	5	Chr04	IRHS-2017	gene	24088951	24089953	.	+	.	ID=gene:MD04G1151800;Name=MD04G1151800	0
MD04G1154400	CG	Chr04	24223301	24223400	100	*	7.98199e-19	4.46e-15	-27.2637	185	52	133	95	43	52	118	69	49	287	24	263	129	34	95	Chr04	IRHS-2017	gene	24219397	24222018	.	-	.	ID=gene:MD04G1154400;Name=MD04G1154400;Note=2-oxoglutarate (2OG) and Fe(II)-dependent oxygenase superfamily protein;AT=AT3G11180;Note=2-oxoglutarate (2OG) and Fe(II)-dependent oxygenase superfamily protein;Id=63.478;Evalue=1.63e-165;Score=468.0;CC=GO:0005737;BP=GO:2000022;GO:1900150 ; GO:2000022 ; GO:1900366;MF=GO:0120091 ; GO:0016706	-1284
MD04G1174800	CG	Chr04	26614401	26614500	100	*	3.27659e-06	0.00202501	-29.5209	53	30	23	60	39	21	89	51	38	45	15	30	42	11	31	Chr04	IRHS-2017	gene	26609188	26613903	.	+	.	ID=gene:MD04G1174800;Name=MD04G1174800;Note=Protein of unknown function;AT=AT3G51580;Note=;Id=43.015;Evalue=7.939999999999999e-48;Score=167.0;CC=GO:0005768 ; GO:0005794 ; GO:0005802 ; GO:0005797;BP=GO:0048364 ; GO:0009888 ; GO:0008104 ; GO:0030154 ; GO:0040007 ; GO:0009059;;MF=GO:0003674	499
MD04G1175700	CG	Chr04	26684301	26684400	100	*	2.11153e-15	7.74546e-12	-29.6687	165	72	93	181	74	107	152	64	88	103	10	93	97	15	82	Chr04	IRHS-2017	gene	26678754	26686540	.	-	.	ID=gene:MD04G1175700;Name=MD04G1175700;Note=aminophospholipid ATPase 1;AT=AT5G04930;Note=aminophospholipid ATPase 1;Id=57.868;Evalue=0.0;Score=1361.0;CC=GO:0016020 ; GO:0005886;BP=;GO:0045332 ; GO:0015914;MF=GO:0005515 ; GO:0140326 ; GO:0015662 ; GO:0016887 ; GO:0000287	0
MD04G1176100	CG	Chr04	26704201	26704300	100	*	5.86925e-05	0.0187711	-27.1229	65	36	29	71	36	35	70	39	31	36	10	26	35	9	26	Chr04	IRHS-2017	gene	26701571	26705896	.	+	.	ID=gene:MD04G1176100;Name=MD04G1176100;Note=serine/threonine protein kinase 2;AT=AT3G08720;Note=serine/threonine protein kinase 2;Id=70.27;Evalue=0.0;Score=699.0;CC=GO:0005634;BP=GO:0009409 ; GO:0009651 ; GO:0006468 ; GO:0045727 ; GO:0071456 ; GO:0009408;;MF=GO:0004672 ; GO:0005515 ; GO:0016301 ; GO:0004674	0
MD04G1190200	CG	Chr04	28025901	28026000	100	*	7.1008e-06	0.00373321	-29.8228	45	29	16	50	29	21	75	48	27	43	11	32	40	16	24	Chr04	IRHS-2017	gene	28023367	28025727	.	+	.	ID=gene:MD04G1190200;Name=MD04G1190200;Note=senescence-associated gene 12;AT=AT2G34080;Note=Cysteine proteinases superfamily protein;Id=51.003;Evalue=4.57e-120;Score=351.0;CC=GO:0005576;BP=GO:0006508;GO:0051603;MF=GO:0004197	175
MD04G1192600	CG	Chr04	28175701	28175800	100	*	3.43777e-19	2.02694e-15	-25.0574	229	207	22	257	204	53	269	213	56	198	102	96	184	118	66	Chr04	IRHS-2017	gene	28175748	28177992	.	+	.	ID=gene:MD04G1192600;Name=MD04G1192600	0
MD04G1195500	CG	Chr04	28414001	28414100	100	*	2.27211e-10	4.05128e-07	-31.3172	100	50	50	115	64	51	135	49	86	58	12	46	60	6	54	Chr04	IRHS-2017	gene	28414317	28419400	.	-	.	ID=gene:MD04G1195500;Name=MD04G1195500;Note=Protein of unknown function;AT=AT3G05750;Note=;Id=41.401;Evalue=9.65e-25;Score=110.0;CC=GO:0005634 ; GO:0009574;BP=GO:0000913 ; GO:0000132;;MF=GO:0003674	217
MD04G1197700	CG	Chr04	28563401	28563500	100	*	6.03576e-19	3.4324e-15	-32.8121	89	44	45	199	104	95	156	96	60	119	23	96	161	39	122	Chr04	IRHS-2017	gene	28562770	28564959	.	+	.	ID=gene:MD04G1197700;Name=MD04G1197700;Note=phloem protein 2-B15;AT=AT1G09155;Note=phloem protein 2-B15;Id=46.713;Evalue=2.42e-76;Score=233.0;CC=GO:0009507;BP=GO:0051171 ; GO:0009908 ; GO:0080090 ; GO:0044281 ; GO:0010073 ; GO:0010468;;MF=GO:0030246	0
MD04G1201000	CG	Chr04	28726501	28726600	100	*	1.1463e-05	0.00551382	-30.6349	45	36	9	39	29	10	51	40	11	43	14	29	27	19	8	Chr04	IRHS-2017	gene	28726838	28729005	.	-	.	ID=gene:MD04G1201000;Name=MD04G1201000;Note=Rubber elongation factor protein (REF);AT=AT3G05500;Note=Rubber elongation factor protein (REF);Id=65.966;Evalue=3.41e-102;Score=296.0;CC=GO:0005811 ; GO:0005737 ; GO:0000325;BP=GO:0080186 ; GO:0045927 ; GO:1902584 ; GO:0034389 ; GO:0019915;;MF=GO:0005515	238
MD04G1212400	CG	Chr04	29671101	29671200	100	*	1.69339e-06	0.00115668	-26.9639	46	10	36	70	27	43	48	20	28	41	3	38	36	3	33	Chr04	IRHS-2017	gene	29670552	29673106	.	-	.	ID=gene:MD04G1212400;Name=MD04G1212400;Note=alpha/beta-Hydrolases superfamily protein;AT=AT5G27320;Note=alpha/beta-Hydrolases superfamily protein;Id=78.529;Evalue=0.0;Score=569.0;CC=GO:0005634;BP=GO:0009939 ; GO:0010325 ; GO:0048444 ; GO:0009739 ; GO:0010476;GO:0048444 ; GO:0009939 ; GO:0010325;MF=GO:0005515 ; GO:0010331	0
MD04G1213800	CG	Chr04	29732101	29732200	100	*	7.41522e-10	1.23296e-06	-29.2018	88	62	26	97	72	25	132	95	37	62	25	37	96	43	53	Chr04	IRHS-2017	gene	29727050	29731040	.	-	.	ID=gene:MD04G1213800;Name=MD04G1213800;Note=dehydroquinate dehydratase;AT=AT3G06350;Note=dehydroquinate dehydratase, putative / shikimate dehydrogenase, putative;Id=60.938;Evalue=0.0;Score=647.0;CC=GO:0009507 ; GO:0009570;BP=GO:0019632 ; GO:0009793;GO:0009423 ; GO:0019632;MF=GO:0003855 ; GO:0004764 ; GO:0050661	-1062
MD04G1215200	CG	Chr04	29837201	29837300	100	*	0.000112908	0.0296917	-25.0198	79	47	32	54	42	12	70	47	23	46	18	28	35	16	19	Chr04	IRHS-2017	gene	29828186	29836059	.	+	.	ID=gene:MD04G1215200;Name=MD04G1215200;Note=Uncharacterized protein;AT=AT5G26850;Note=Uncharacterized protein;Id=58.995;Evalue=0.0;Score=1145.0;CC=;BP=GO:0009555;;MF=GO:0003674	1143
MD04G1227900	CG	Chr04	30734801	30734900	100	*	8.48695e-16	3.29268e-12	-39.422	106	70	36	90	58	32	92	58	34	86	15	71	69	24	45	Chr04	IRHS-2017	gene	30730623	30734177	.	-	.	ID=gene:MD04G1227900;Name=MD04G1227900;Note=SSXT family protein;AT=AT5G28640;Note=SSXT family protein;Id=59.657;Evalue=1.25e-60;Score=189.0;CC=GO:0005634;BP=GO:0010468 ; GO:0048366 ; GO:0051301;GO:0045944 ; GO:0048825 ; GO:0048366 ; GO:0008283 ; GO:0009955;MF=GO:0005515 ; GO:0003713	-625
MD04G1227900	CG	Chr04	30734901	30735000	100	*	1.15906e-20	8.19068e-17	-34.3194	158	102	56	187	93	94	221	96	125	104	18	86	130	22	108	Chr04	IRHS-2017	gene	30730623	30734177	.	-	.	ID=gene:MD04G1227900;Name=MD04G1227900;Note=SSXT family protein;AT=AT5G28640;Note=SSXT family protein;Id=59.657;Evalue=1.25e-60;Score=189.0;CC=GO:0005634;BP=GO:0010468 ; GO:0048366 ; GO:0051301;GO:0045944 ; GO:0048825 ; GO:0048366 ; GO:0008283 ; GO:0009955;MF=GO:0005515 ; GO:0003713	-725
MD04G1230700	CG	Chr04	31060501	31060600	100	*	0.000204787	0.0442973	-26.9091	35	26	9	55	40	15	60	38	22	27	16	11	39	12	27	Chr04	IRHS-2017	gene	31055451	31059866	.	+	.	ID=gene:MD04G1230700;Name=MD04G1230700;Note=endoribonucleases;AT=AT3G04480;Note=endoribonucleases;Id=64.027;Evalue=0.0;Score=971.0;CC=;BP=;GO:0017183;MF=GO:0017178	636
MD04G1235600	CG	Chr04	31451101	31451200	100	*	1.19804e-06	0.000863762	-29.9274	63	31	32	51	26	25	57	28	29	43	10	33	48	8	40	Chr04	IRHS-2017	gene	31449108	31451954	.	+	.	ID=gene:MD04G1235600;Name=MD04G1235600;Note=plant U-box 9;AT=AT3G07360;Note=plant U-box 9;Id=55.773;Evalue=9.28e-169;Score=483.0;CC=GO:0005634 ; GO:0005886;BP=GO:0048527;GO:0071215;MF=GO:0070696 ; GO:0005515 ; GO:0004842	0
MD04G1236800	CG	Chr04	31546001	31546100	100	*	3.48144e-05	0.0127754	26.8261	50	30	20	41	11	30	59	28	31	44	33	11	48	34	14	Chr04	IRHS-2017	gene	31545560	31547854	.	+	.	ID=gene:MD04G1236800;Name=MD04G1236800;Note=Subtilisin-like serine endopeptidase family protein;AT=AT5G67360;Note=Subtilase family protein;Id=43.428;Evalue=0.0;Score=558.0;CC=GO:0099503 ; GO:0009505 ; GO:0048046 ; GO:0005576;BP=GO:0080001 ; GO:0010214 ; GO:0048359;;MF=GO:0004252	0
MD05G1017300	CG	Chr05	3053401	3053500	100	*	4.60786e-18	2.30648e-14	-27.143	199	119	80	170	139	31	160	145	15	266	109	157	150	95	55	Chr05	IRHS-2017	gene	3055045	3055577	.	+	.	ID=gene:MD05G1017300;Name=MD05G1017300	-1545
MD05G1017300	CG	Chr05	3053501	3053600	100	*	3.55504e-21	2.66923e-17	-28.6721	209	77	132	146	95	51	143	81	62	308	54	254	180	54	126	Chr05	IRHS-2017	gene	3055045	3055577	.	+	.	ID=gene:MD05G1017300;Name=MD05G1017300	-1445
MD05G1020700	CG	Chr05	3528001	3528100	100	*	1.42885e-06	0.00100016	-28.9452	43	25	18	70	39	31	59	38	21	59	11	48	53	23	30	Chr05	IRHS-2017	gene	3521807	3526513	.	+	.	ID=gene:MD05G1020700;Name=MD05G1020700;Note=nucleotide binding;AT=AT1G21320;Note=nucleotide binding;Id=57.692;Evalue=1.45e-74;Score=232.0;CC=GO:0005634;BP=GO:0009723 ; GO:0009056 ; GO:0048646;;MF=GO:0003729	1489
MD05G1023700	CG	Chr05	3911301	3911400	100	*	3.41674e-13	9.382e-10	-25.6909	124	85	39	116	91	25	136	114	22	229	105	124	119	74	45	Chr05	IRHS-2017	gene	3909488	3916744	.	+	.	ID=gene:MD05G1023700;Name=MD05G1023700;Note=ubiquitin interaction motif-containing protein;AT=AT1G43690;Note=ubiquitin interaction motif-containing protein;Id=64.547;Evalue=0.0;Score=793.0;CC=GO:0005634;BP=;GO:0008150;MF=GO:1990380 ; GO:0004843	0
MD05G1032100	CG	Chr05	5230701	5230800	100	*	2.95689e-07	0.000264104	-30.278	59	33	26	60	20	40	67	26	41	37	5	32	45	5	40	Chr05	IRHS-2017	gene	5229349	5232874	.	+	.	ID=gene:MD05G1032100;Name=MD05G1032100;Note=HMG (high mobility group) box protein with ARID/BRIGHT DNA-binding domain;AT=AT1G76110;Note=HMG (high mobility group) box protein with ARID/BRIGHT DNA-binding domain;Id=76.0;Evalue=3.31e-06;Score=40.8;CC=GO:0005634;BP=GO:0006355;GO:0010197 ; GO:0000741;MF=GO:0003700 ; GO:0003677 ; GO:0005515	0
MD05G1034200	CG	Chr05	5472601	5472700	100	*	5.82269e-17	2.60278e-13	-28.2628	166	97	69	138	44	94	215	79	136	153	18	135	116	20	96	Chr05	IRHS-2017	gene	5468873	5474469	.	+	.	ID=gene:MD05G1034200;Name=MD05G1034200;Note=choline kinase 1;AT=AT1G71697;Note=choline kinase 1;Id=67.442;Evalue=8.19e-178;Score=496.0;CC=GO:0005737;BP=GO:0009611;GO:0006646 ; GO:0006656;MF=GO:0004103 ; GO:0004305	0
MD05G1034200	CG	Chr05	5472701	5472800	100	*	1.37119e-09	2.15326e-06	-33.9382	64	45	19	56	24	32	90	42	48	62	10	52	49	11	38	Chr05	IRHS-2017	gene	5468873	5474469	.	+	.	ID=gene:MD05G1034200;Name=MD05G1034200;Note=choline kinase 1;AT=AT1G71697;Note=choline kinase 1;Id=67.442;Evalue=8.19e-178;Score=496.0;CC=GO:0005737;BP=GO:0009611;GO:0006646 ; GO:0006656;MF=GO:0004103 ; GO:0004305	0
MD05G1034200	CG	Chr05	5472801	5472900	100	*	4.15677e-05	0.014564	-25.165	57	48	9	47	31	16	85	62	23	51	24	27	38	20	18	Chr05	IRHS-2017	gene	5468873	5474469	.	+	.	ID=gene:MD05G1034200;Name=MD05G1034200;Note=choline kinase 1;AT=AT1G71697;Note=choline kinase 1;Id=67.442;Evalue=8.19e-178;Score=496.0;CC=GO:0005737;BP=GO:0009611;GO:0006646 ; GO:0006656;MF=GO:0004103 ; GO:0004305	0
MD05G1042500	CG	Chr05	7169401	7169500	100	*	5.85219e-08	6.36956e-05	-25.5567	76	56	20	80	52	28	74	54	20	115	59	56	90	33	57	Chr05	IRHS-2017	gene	7169301	7170013	.	+	.	ID=gene:MD05G1042500;Name=MD05G1042500;AT=AT2G42600;Note=phosphoenolpyruvate carboxylase 2;Id=66.667;Evalue=0.003;Score=36.2;CC=GO:0048046 ; GO:0005829 ; GO:0009506 ; GO:0005737 ; GO:0009507;BP=GO:0048366;GO:0006099 ; GO:0048366;MF=GO:0008964	0
MD05G1044400	CG	Chr05	7625401	7625500	100	*	3.39901e-05	0.0125592	-28.5467	50	30	20	63	36	27	66	33	33	20	6	14	51	13	38	Chr05	IRHS-2017	gene	7624492	7628053	.	+	.	ID=gene:MD05G1044400;Name=MD05G1044400;Note=tobamovirus multiplication 1;AT=AT4G21790;Note=tobamovirus multiplication 1;Id=63.38;Evalue=5.02e-130;Score=371.0;CC=GO:0009705 ; GO:0000325 ; GO:0005774;BP=GO:0046786;;MF=GO:0005515	0
MD05G1080300	CG	Chr05	16806101	16806200	100	*	4.26005e-08	4.79974e-05	-31.7809	79	66	13	76	56	20	89	72	17	51	24	27	37	18	19	Chr05	IRHS-2017	gene	16806669	16811324	.	-	.	ID=gene:MD05G1080300;Name=MD05G1080300;Note=Leucine-rich repeat (LRR) family protein;AT=AT3G19230;Note=Leucine-rich repeat (LRR) family protein;Id=56.452;Evalue=0.0;Score=591.0;CC=;BP=;GO:0008150;MF=GO:0003674	469
MD05G1098100	CG	Chr05	20404801	20404900	100	*	0.000119705	0.0309174	-26.2065	38	26	12	86	64	22	70	48	22	46	19	27	23	12	11	Chr05	IRHS-2017	gene	20406386	20408132	.	+	.	ID=gene:MD05G1098100;Name=MD05G1098100	-1486
MD05G1109200	CG	Chr05	22407101	22407200	100	*	9.09577e-05	0.0256879	-27.0499	48	15	33	41	12	29	43	32	11	39	3	36	29	9	20	Chr05	IRHS-2017	gene	22407374	22407722	.	+	.	ID=gene:MD05G1109200;Name=MD05G1109200	-174
MD05G1124600	CG	Chr05	24676901	24677000	100	*	2.71751e-10	4.7921e-07	-27.6626	99	71	28	86	71	15	84	65	19	113	39	74	98	65	33	Chr05	IRHS-2017	gene	24677226	24681236	.	+	.	ID=gene:MD05G1124600;Name=MD05G1124600;Note=phytoene desaturase 3;AT=AT2G20800;Note=NAD(P)H dehydrogenase B4;Id=50.0;Evalue=0.026;Score=37.0;CC=GO:0005739 ; GO:0005758 ; GO:0009507;BP=;GO:0006116;MF=GO:0005509 ; GO:0016491 ; GO:0003954	-226
MD05G1135800	CG	Chr05	26390201	26390300	100	*	2.04265e-07	0.0001894	-25.9023	78	52	26	85	51	34	97	69	28	102	40	62	57	24	33	Chr05	IRHS-2017	gene	26390319	26393500	.	-	.	ID=gene:MD05G1135800;Name=MD05G1135800;Note=disease resistance protein (TIR-NBS-LRR class);AT=AT5G45260;Note=Disease resistance protein (TIR-NBS-LRR class);Id=39.535;Evalue=5.94e-07;Score=52.8;CC=GO:0005737 ; GO:0005634;BP=GO:0009626 ; GO:0042742;GO:0006355 ; GO:0007165;MF=GO:0003700 ; GO:0005515 ; GO:0043565 ; GO:0003677 ; GO:0043531 ; GO:0042802	19
MD05G1164300	CG	Chr05	29313501	29313600	100	*	5.1626e-06	0.00290847	-32.2427	64	46	18	47	36	11	52	43	9	36	12	24	27	16	11	Chr05	IRHS-2017	gene	29311464	29312192	.	-	.	ID=gene:MD05G1164300;Name=MD05G1164300;Note=auxin-responsive family protein;AT=AT3G25290;Note=Auxin-responsive family protein;Id=50.51;Evalue=1.88e-53;Score=176.0;CC=GO:0009506 ; GO:0009507 ; GO:0005886;BP=GO:0009408 ; GO:0009753 ; GO:0009611;;MF=GO:0003674	-1310
MD05G1172400	CG	Chr05	30103101	30103200	100	*	6.82738e-10	1.13718e-06	-33.2371	49	22	27	53	25	28	52	27	25	82	13	69	53	7	46	Chr05	IRHS-2017	gene	30097580	30101429	.	-	.	ID=gene:MD05G1172400;Name=MD05G1172400;Note=RPM1 interacting protein 4;AT=AT2G04410;Note=RPM1-interacting protein 4 (RIN4) family protein;Id=66.667;Evalue=4.6e-10;Score=54.3;CC=GO:0005634 ; GO:0005739 ; GO:0009506 ; GO:0005886;BP=;GO:0008150;MF=GO:0003674	-1673
MD05G1172400	CG	Chr05	30103201	30103300	100	*	2.09594e-31	4.47629e-27	-36.6161	188	110	78	168	88	80	168	91	77	214	44	170	196	32	164	Chr05	IRHS-2017	gene	30097580	30101429	.	-	.	ID=gene:MD05G1172400;Name=MD05G1172400;Note=RPM1 interacting protein 4;AT=AT2G04410;Note=RPM1-interacting protein 4 (RIN4) family protein;Id=66.667;Evalue=4.6e-10;Score=54.3;CC=GO:0005634 ; GO:0005739 ; GO:0009506 ; GO:0005886;BP=;GO:0008150;MF=GO:0003674	-1773
MD05G1179100	CG	Chr05	30680301	30680400	100	*	1.07254e-07	0.000107484	-30.6623	54	35	19	116	76	40	84	64	20	52	14	38	50	25	25	Chr05	IRHS-2017	gene	30681752	30685322	.	-	.	ID=gene:MD05G1179100;Name=MD05G1179100;Note=peroxisomal 3-ketoacyl-CoA thiolase 3;AT=AT2G33150;Note=peroxisomal 3-ketoacyl-CoA thiolase 3;Id=78.808;Evalue=0.0;Score=733.0;CC=GO:0005739 ; GO:0000325 ; GO:0005777 ; GO:0005783 ; GO:0005730 ; GO:0009507;BP=GO:0009789 ; GO:0006635 ; GO:0019395 ; GO:0009695 ; GO:0010111 ; GO:0009611;GO:0010124 ; GO:0006635;MF=GO:0003988 ; GO:0005515	1352
MD05G1227500	CG	Chr05	36151801	36151900	100	*	4.14943e-06	0.00243162	-25.0487	61	31	30	88	32	56	85	35	50	42	6	36	59	11	48	Chr05	IRHS-2017	gene	36151523	36154406	.	-	.	ID=gene:MD05G1227500;Name=MD05G1227500;Note=cysteine-rich RLK (RECEPTOR-like protein kinase) 10;AT=AT3G16030;Note=;Id=57.762;Evalue=4.33e-104;Score=334.0;CC=GO:0009507 ; GO:0005634;BP=GO:0045087 ; GO:0009620;GO:0045087 ; GO:0006468;MF=GO:0004674 ; GO:0004672 ; GO:0005524 ; GO:0005516	0
MD05G1240600	CG	Chr05	37118801	37118900	100	*	3.03944e-05	0.0115231	-25.1154	73	26	47	65	30	35	62	25	37	37	5	32	41	7	34	Chr05	IRHS-2017	gene	37117000	37137248	.	+	.	ID=gene:MD05G1240600;Name=MD05G1240600;Note=nuclear pore anchor;AT=AT1G79280;Note=nuclear pore anchor;Id=53.612;Evalue=0.0;Score=1972.0;CC=GO:0009506 ; GO:0005635 ; GO:0005730 ; GO:0005634 ; GO:0005739;BP=GO:0009910 ; GO:0048443 ; GO:0016973;GO:0006606 ; GO:0006406;MF=GO:0005515 ; GO:0017056	0
MD05G1246800	CG	Chr05	37818801	37818900	100	*	1.39058e-09	2.18015e-06	30.8579	85	21	64	109	33	76	82	22	60	74	43	31	63	37	26	Chr05	IRHS-2017	gene	37817219	37818541	.	+	.	ID=gene:MD05G1246800;Name=MD05G1246800;Note=F-box family protein;AT=AT1G30950;Note=F-box family protein;Id=68.719;Evalue=0.0;Score=556.0;CC=;BP=GO:0006511 ; GO:0031146 ; GO:0006355;GO:0006355 ; GO:0031146;MF=GO:0005515 ; GO:0004842 ; GO:0008134	261
MD05G1274900	CG	Chr05	40937801	40937900	100	*	2.26342e-09	3.32613e-06	-32.6511	102	75	27	89	70	19	69	49	20	52	21	31	60	26	34	Chr05	IRHS-2017	gene	40935075	40941376	.	-	.	ID=gene:MD05G1274900;Name=MD05G1274900;Note=amino acid transporter 1;AT=AT4G21120;Note=amino acid transporter 1;Id=70.984;Evalue=0.0;Score=886.0;CC=GO:0005886 ; GO:0005737 ; GO:0016020;BP=GO:0097638 ; GO:0015802;GO:0055085 ; GO:0006865;MF=GO:0005313 ; GO:0015174 ; GO:0015189 ; GO:0022857	0
MD05G1283700	CG	Chr05	41743001	41743100	100	*	3.06215e-06	0.00191223	-25.1848	68	23	45	92	37	55	60	22	38	51	6	45	40	5	35	Chr05	IRHS-2017	gene	41732007	41743919	.	-	.	ID=gene:MD05G1283700;Name=MD05G1283700;Note=P-loop containing nucleoside triphosphate hydrolases superfamily protein;AT=AT2G34560;Note=P-loop containing nucleoside triphosphate hydrolases superfamily protein;Id=69.779;Evalue=0.0;Score=566.0;CC=GO:0005886 ; GO:0005783;BP=GO:0009832 ; GO:1901137 ; GO:0034654 ; GO:0009416 ; GO:0009888 ; GO:0044281;;MF=GO:0016887 ; GO:0005524	0
MD05G1328000	CG	Chr05	45354101	45354200	100	*	0.000173552	0.0395831	-27.3833	33	13	20	24	7	17	20	6	14	22	3	19	25	0	25	Chr05	IRHS-2017	gene	45351664	45358828	.	+	.	ID=gene:MD05G1328000;Name=MD05G1328000;Note=S-locus lectin protein kinase family protein;AT=AT4G23130;Note=cysteine-rich RLK (RECEPTOR-like protein kinase) 5;Id=58.951;Evalue=1.99e-123;Score=392.0;CC=GO:0009507 ; GO:0005886;BP=GO:0012501 ; GO:0042742 ; GO:0009751;GO:0042742 ; GO:0006468;MF=GO:0004674 ; GO:0016301	0
MD05G1328200	CG	Chr05	45365701	45365800	100	*	8.31708e-06	0.00423595	-29.3269	73	33	40	63	22	41	72	19	53	26	1	25	22	2	20	Chr05	IRHS-2017	gene	45366110	45372423	.	+	.	ID=gene:MD05G1328200;Name=MD05G1328200;Note=S-locus lectin protein kinase family protein;AT=AT4G21390;Note=S-locus lectin protein kinase family protein;Id=65.152;Evalue=3.67e-104;Score=351.0;CC=GO:0005576;BP=;GO:0048544 ; GO:0006468;MF=GO:0004674 ; GO:0005516	-310
MD05G1335000	CG	Chr05	45786101	45786200	100	*	2.3685e-11	4.8988e-08	-32.451	81	46	35	120	84	36	107	70	37	83	23	60	74	28	46	Chr05	IRHS-2017	gene	45784705	45786079	.	-	.	ID=gene:MD05G1335000;Name=MD05G1335000;Note=terpene synthase 14;AT=AT3G14490;Note=Terpenoid cyclases/Protein prenyltransferases superfamily protein;Id=42.308;Evalue=0.04;Score=30.0;CC=GO:0009507;BP=;GO:0051762 ; GO:0016102;MF=GO:0010333 ; GO:0009975 ; GO:0000287	-23
MD05G1340700	CG	Chr05	46111701	46111800	100	*	1.06791e-06	0.000784058	-28.4452	85	46	39	75	54	21	49	31	18	44	15	29	67	23	44	Chr05	IRHS-2017	gene	46109596	46110279	.	-	.	ID=gene:MD05G1340700;Name=MD05G1340700;Note=Late embryogenesis abundant (LEA) hydroxyproline-rich glycoprotein family;AT=AT4G05220;Note=Late embryogenesis abundant (LEA) hydroxyproline-rich glycoprotein family;Id=61.086;Evalue=3.14e-100;Score=290.0;CC=GO:0005739;BP=;GO:0098542;MF=GO:0003674	-1423
MD06G1027500	CG	Chr06	3361401	3361500	100	*	3.17969e-06	0.00197281	-27.619	76	55	21	65	42	23	69	39	30	51	19	32	54	20	34	Chr06	IRHS-2017	gene	3362571	3364274	.	+	.	ID=gene:MD06G1027500;Name=MD06G1027500;Note=2-oxoglutarate (2OG) and Fe(II)-dependent oxygenase superfamily protein;AT=AT1G52790;Note=2-oxoglutarate (2OG) and Fe(II)-dependent oxygenase superfamily protein;Id=39.414;Evalue=3.04e-70;Score=219.0;CC=GO:0005737;BP=GO:0006970 ; GO:0031328 ; GO:0097305 ; GO:0010073;;MF=GO:0016706	-1071
MD06G1043200	CG	Chr06	5662101	5662200	100	*	2.36594e-06	0.0015374	-28.6555	54	33	21	54	29	25	82	47	35	54	14	40	47	15	32	Chr06	IRHS-2017	gene	5660689	5670735	.	-	.	ID=gene:MD06G1043200;Name=MD06G1043200;Note=lon protease 2;AT=AT5G47040;Note=lon protease 2;Id=84.004;Evalue=0.0;Score=1488.0;CC=GO:0070013 ; GO:0005777 ; GO:0005739;BP=GO:0048527 ; GO:0016560;GO:0016485 ; GO:0006625;MF=GO:0004252	0
MD06G1043200	CG	Chr06	5667401	5667500	100	*	0.000126326	0.031983	26.566	42	19	23	71	23	48	46	26	20	36	21	15	39	31	8	Chr06	IRHS-2017	gene	5660689	5670735	.	-	.	ID=gene:MD06G1043200;Name=MD06G1043200;Note=lon protease 2;AT=AT5G47040;Note=lon protease 2;Id=84.004;Evalue=0.0;Score=1488.0;CC=GO:0070013 ; GO:0005777 ; GO:0005739;BP=GO:0048527 ; GO:0016560;GO:0016485 ; GO:0006625;MF=GO:0004252	0
MD06G1045200	CG	Chr06	6138201	6138300	100	*	4.34166e-05	0.0149771	-28.2534	56	39	17	54	33	21	66	38	28	43	17	26	30	8	22	Chr06	IRHS-2017	gene	6138594	6140587	.	+	.	ID=gene:MD06G1045200;Name=MD06G1045200;Note=Leucine-rich repeat transmembrane protein kinase;AT=AT1G07650;Note=Leucine-rich repeat transmembrane protein kinase;Id=67.143;Evalue=3.39e-27;Score=104.0;CC=GO:0005886 ; GO:0016020;BP=GO:0031667;;MF=GO:0005515 ; GO:0004672 ; GO:0016301 ; GO:0004674 ; GO:0033612	-294
MD06G1047300	CG	Chr06	6428901	6429000	100	*	0.000219638	0.0462806	-25.4681	64	30	34	81	61	20	36	28	8	51	15	36	21	14	7	Chr06	IRHS-2017	gene	6430304	6432006	.	-	.	ID=gene:MD06G1047300;Name=MD06G1047300;Note=Chlorophyll A-B binding family protein;AT=AT4G17600;Note=Chlorophyll A-B binding family protein;Id=59.851;Evalue=3.49e-102;Score=297.0;CC=GO:0009535 ; GO:0042651 ; GO:0009507 ; GO:0005829;BP=GO:0006355 ; GO:1902326 ; GO:1904966 ; GO:1904964;;MF=GO:0005515 ; GO:0003700 ; GO:0019899 ; GO:0043495 ; GO:0042802	1304
MD06G1049100	CG	Chr06	6596601	6596700	100	*	9.22348e-18	4.43217e-14	-33.0638	117	81	36	224	150	74	126	99	27	126	53	73	124	41	83	Chr06	IRHS-2017	gene	6596103	6596702	.	-	.	ID=gene:MD06G1049100;Name=MD06G1049100	0
MD06G1088300	CG	Chr06	21559501	21559600	100	*	5.4486e-10	9.2029e-07	-26.6625	122	57	65	116	44	72	115	75	40	113	28	85	81	17	64	Chr06	IRHS-2017	gene	21560773	21561276	.	-	.	ID=gene:MD06G1088300;Name=MD06G1088300;Note=brassinosteroid-responsive RING-H2;AT=AT3G61460;Note=brassinosteroid-responsive RING-H2;Id=58.896;Evalue=9.86e-65;Score=195.0;CC=GO:0005634;BP=GO:0009741 ; GO:0010200;GO:1901371 ; GO:0009742 ; GO:0009741 ; GO:1905421;MF=GO:0008270 ; GO:0061630	1173
MD06G1107800	CG	Chr06	24757501	24757600	100	*	1.46815e-09	2.28685e-06	25.7436	73	13	60	119	17	102	119	26	93	83	32	51	93	45	48	Chr06	IRHS-2017	gene	24756229	24759086	.	+	.	ID=gene:MD06G1107800;Name=MD06G1107800;Note=Nucleoside diphosphate kinase family protein;AT=AT4G11010;Note=nucleoside diphosphate kinase 3;Id=80.335;Evalue=1.7199999999999998e-138;Score=387.0;CC=GO:0009507 ; GO:0005743 ; GO:0005829 ; GO:0005739;BP=GO:0044550 ; GO:1901566 ; GO:0043436 ; GO:0016070;GO:0006241 ; GO:0006183 ; GO:0006228;MF=GO:0004550 ; GO:0008270 ; GO:0050897	0
MD06G1113700	CG	Chr06	25190101	25190200	100	*	1.71183e-05	0.00756055	-33.6062	46	31	15	42	27	15	47	30	17	32	11	21	25	7	18	Chr06	IRHS-2017	gene	25186122	25189438	.	+	.	ID=gene:MD06G1113700;Name=MD06G1113700;Note=NAD(P)-binding Rossmann-fold superfamily protein;AT=AT4G24050;Note=NAD(P)-binding Rossmann-fold superfamily protein;Id=74.018;Evalue=0.0;Score=514.0;CC=;BP=GO:0098542 ; GO:0009639 ; GO:0033993;;MF=GO:0003674	664
MD06G1122900	CG	Chr06	26437301	26437400	100	*	1.09618e-11	2.37275e-08	-33.6265	130	90	40	106	85	21	119	88	31	59	25	34	72	28	44	Chr06	IRHS-2017	gene	26438488	26439042	.	-	.	ID=gene:MD06G1122900;Name=MD06G1122900;Note=brassinosteroid-responsive RING-H2;AT=AT1G51930;Note=RING/U-box superfamily protein;Id=52.273;Evalue=2.24e-08;Score=50.4;CC=;BP=;;MF=GO:0003674	1088
MD06G1122900	CG	Chr06	26437601	26437700	100	*	1.07139e-11	2.32433e-08	-39.1994	89	61	28	77	52	25	79	49	30	49	13	36	55	15	40	Chr06	IRHS-2017	gene	26438488	26439042	.	-	.	ID=gene:MD06G1122900;Name=MD06G1122900;Note=brassinosteroid-responsive RING-H2;AT=AT1G51930;Note=RING/U-box superfamily protein;Id=52.273;Evalue=2.24e-08;Score=50.4;CC=;BP=;;MF=GO:0003674	788
MD06G1122900	CG	Chr06	26437701	26437800	100	*	1.32596e-12	3.34471e-09	-38.5643	90	61	29	79	55	24	75	45	30	63	12	51	61	22	39	Chr06	IRHS-2017	gene	26438488	26439042	.	-	.	ID=gene:MD06G1122900;Name=MD06G1122900;Note=brassinosteroid-responsive RING-H2;AT=AT1G51930;Note=RING/U-box superfamily protein;Id=52.273;Evalue=2.24e-08;Score=50.4;CC=;BP=;;MF=GO:0003674	688
MD06G1146700	CG	Chr06	28921901	28922000	100	*	1.29589e-08	1.62801e-05	-27.527	71	45	26	127	100	27	101	63	38	71	29	42	86	37	49	Chr06	IRHS-2017	gene	28918899	28921752	.	-	.	ID=gene:MD06G1146700;Name=MD06G1146700;Note=Cytochrome P450 superfamily protein;AT=AT3G14620;Note=cytochrome P450, family 72, subfamily A, polypeptide 8;Id=39.8;Evalue=1.46e-118;Score=358.0;CC=GO:0005829;BP=GO:0007623;;MF=GO:0005506 ; GO:0020037 ; GO:0016705 ; GO:0004497	-150
MD06G1148500	CG	Chr06	29128101	29128200	100	*	2.66244e-07	0.000241139	-28.4043	61	25	36	76	41	35	51	25	26	76	17	59	44	7	37	Chr06	IRHS-2017	gene	29124624	29132883	.	+	.	ID=gene:MD06G1148500;Name=MD06G1148500	0
MD06G1160300	CG	Chr06	30165301	30165400	100	*	4.05157e-05	0.0143155	-26.4791	39	18	21	54	24	30	50	28	22	46	8	38	43	12	31	Chr06	IRHS-2017	gene	30163270	30167407	.	+	.	ID=gene:MD06G1160300;Name=MD06G1160300;Note=MA3 domain-containing protein;AT=AT5G63190;Note=MA3 domain-containing protein;Id=75.255;Evalue=0.0;Score=1050.0;CC=GO:0005634 ; GO:0005829;BP=GO:0090549 ; GO:0009646;GO:0045892;MF=GO:0005515 ; GO:0003729 ; GO:0043022	0
MD06G1160500	CG	Chr06	30179001	30179100	100	*	5.9174e-05	0.0188748	-26.5533	53	42	11	52	32	20	70	50	20	33	15	18	46	20	26	Chr06	IRHS-2017	gene	30178395	30178847	.	-	.	ID=gene:MD06G1160500;Name=MD06G1160500	-155
MD06G1170300	CG	Chr06	31098501	31098600	100	*	0.000141345	0.0345248	25.1166	51	18	33	57	19	38	48	16	32	56	35	21	32	17	15	Chr06	IRHS-2017	gene	31094790	31098796	.	-	.	ID=gene:MD06G1170300;Name=MD06G1170300;Note=ATPase;AT=AT3G09840;Note=cell division cycle 48;Id=87.375;Evalue=0.0;Score=1425.0;CC=GO:0005730 ; GO:0005886 ; GO:0005811 ; GO:0005819 ; GO:0022626 ; GO:0005737 ; GO:0005794 ; GO:0009505 ; GO:0009524 ; GO:0005635 ; GO:0009506 ; GO:0005829 ; GO:0005634;BP=GO:0009860 ; GO:0009846 ; GO:0031348 ; GO:0031648 ; GO:0051301;GO:0030970 ; GO:0071712 ; GO:0097352 …	0
MD06G1171600	CG	Chr06	31200301	31200400	100	*	3.48999e-16	1.44573e-12	-32.9356	99	47	52	145	72	73	130	60	70	139	15	124	62	15	47	Chr06	IRHS-2017	gene	31197099	31198862	.	-	.	ID=gene:MD06G1171600;Name=MD06G1171600;Note=Transducin/WD40 repeat-like superfamily protein;AT=AT5G63010;Note=Transducin/WD40 repeat-like superfamily protein;Id=60.519;Evalue=6.76e-154;Score=436.0;CC=GO:0005634;BP=;GO:0017183;MF=GO:0061685	-1440
MD06G1177100	CG	Chr06	31694901	31695000	100	*	8.03323e-05	0.0236099	-25.7746	44	20	24	68	45	23	53	35	18	42	17	25	47	14	33	Chr06	IRHS-2017	gene	31692100	31694163	.	-	.	ID=gene:MD06G1177100;Name=MD06G1177100;Note=ARM repeat superfamily protein;AT=AT3G54790;Note=ARM repeat superfamily protein;Id=52.0;Evalue=1.34e-19;Score=93.2;CC=GO:0005737;BP=GO:0009059 ; GO:0051252 ; GO:0010468 ; GO:0010605;;MF=GO:0004842	-739
MD06G1190600	CG	Chr06	32696201	32696300	100	*	1.20804e-11	2.59152e-08	-31.0534	77	72	5	98	87	11	62	56	6	45	30	15	74	41	33	Chr06	IRHS-2017	gene	32693378	32697765	.	+	.	ID=gene:MD06G1190600;Name=MD06G1190600;Note=RINT-1 / TIP-1 family;AT=AT3G47700;Note=RINT-1 / TIP-1 family;Id=60.772;Evalue=0.0;Score=968.0;CC=GO:0009507 ; GO:0005829;BP=GO:0006623 ; GO:0006888;GO:0060628 ; GO:0006890;MF=GO:0005515	0
MD06G1190900	CG	Chr06	32723201	32723300	100	*	1.48687e-18	8.16558e-15	-37.4223	88	64	24	91	58	33	155	135	20	92	23	69	118	60	58	Chr06	IRHS-2017	gene	32722126	32722775	.	+	.	ID=gene:MD06G1190900;Name=MD06G1190900;Note=basic helix-loop-helix (bHLH) DNA-binding family protein;AT=AT1G26945;Note=basic helix-loop-helix (bHLH) DNA-binding superfamily protein;Id=53.947;Evalue=5.16e-21;Score=79.3;CC=GO:0005634;BP=GO:0009416;GO:0006355 ; GO:0040008;MF=GO:0046983	427
MD06G1190900	CG	Chr06	32723301	32723400	100	*	1.15355e-49	1.10864e-44	-34.382	236	222	14	240	210	30	351	324	27	240	99	141	279	197	82	Chr06	IRHS-2017	gene	32722126	32722775	.	+	.	ID=gene:MD06G1190900;Name=MD06G1190900;Note=basic helix-loop-helix (bHLH) DNA-binding family protein;AT=AT1G26945;Note=basic helix-loop-helix (bHLH) DNA-binding superfamily protein;Id=53.947;Evalue=5.16e-21;Score=79.3;CC=GO:0005634;BP=GO:0009416;GO:0006355 ; GO:0040008;MF=GO:0046983	527
MD06G1190900	CG	Chr06	32723401	32723500	100	*	3.54866e-18	1.81409e-14	-38.0217	100	93	7	72	71	1	122	112	10	62	26	36	49	36	13	Chr06	IRHS-2017	gene	32722126	32722775	.	+	.	ID=gene:MD06G1190900;Name=MD06G1190900;Note=basic helix-loop-helix (bHLH) DNA-binding family protein;AT=AT1G26945;Note=basic helix-loop-helix (bHLH) DNA-binding superfamily protein;Id=53.947;Evalue=5.16e-21;Score=79.3;CC=GO:0005634;BP=GO:0009416;GO:0006355 ; GO:0040008;MF=GO:0046983	627
MD06G1190900	CG	Chr06	32723501	32723600	100	*	5.68601e-13	1.49848e-09	-44.8266	64	58	6	40	35	5	72	60	12	46	14	32	30	18	12	Chr06	IRHS-2017	gene	32722126	32722775	.	+	.	ID=gene:MD06G1190900;Name=MD06G1190900;Note=basic helix-loop-helix (bHLH) DNA-binding family protein;AT=AT1G26945;Note=basic helix-loop-helix (bHLH) DNA-binding superfamily protein;Id=53.947;Evalue=5.16e-21;Score=79.3;CC=GO:0005634;BP=GO:0009416;GO:0006355 ; GO:0040008;MF=GO:0046983	727
MD06G1191000	CG	Chr06	32724601	32724700	100	*	1.27195e-09	2.00398e-06	-29.6895	92	68	24	80	50	30	79	59	20	64	19	45	105	50	55	Chr06	IRHS-2017	gene	32724968	32725681	.	-	.	ID=gene:MD06G1191000;Name=MD06G1191000;Note=pectinesterase family protein;AT=AT3G14300;Note=pectinesterase family protein;Id=40.476;Evalue=1.52e-28;Score=112.0;CC=GO:0005634 ; GO:0009506;BP=;GO:0045490 ; GO:0042545;MF=GO:0030599 ; GO:0046910 ; GO:0004857	268
MD06G1214500	CG	Chr06	34720801	34720900	100	*	1.27829e-08	1.61011e-05	-29.6032	89	40	49	86	45	41	77	40	37	70	10	60	55	15	40	Chr06	IRHS-2017	gene	34721766	34722089	.	+	.	ID=gene:MD06G1214500;Name=MD06G1214500;Note=cytochrome P450;AT=AT4G22690;Note=cytochrome P450, family 706, subfamily A, polypeptide 1;Id=45.238;Evalue=1.84e-19;Score=81.6;CC=GO:0009505 ; GO:0009507 ; GO:0005739 ; GO:0000325 ; GO:0005794;BP=GO:0043436 ; GO:0009414 ; GO:0050832 ; GO:0033993 ; GO:0009755 ; GO:0006979 ; GO:0097305 ; GO:0042742 ; GO:0031347 ; GO:0019748;;MF=GO:0016705 ; GO:0020037 ; G…	-866
MD07G1021600	CG	Chr07	1834401	1834500	100	*	3.09923e-05	0.0116898	-26.3088	59	34	25	58	26	32	44	30	14	65	23	42	33	6	27	Chr07	IRHS-2017	gene	1829897	1835764	.	-	.	ID=gene:MD07G1021600;Name=MD07G1021600;Note=NAD(P)-binding Rossmann-fold superfamily protein;AT=AT1G61720;Note=NAD(P)-binding Rossmann-fold superfamily protein;Id=78.947;Evalue=0.018;Score=36.6;CC=GO:0009507;BP=GO:0009964;GO:0009813;MF=GO:0033729 ; GO:0016491 ; GO:0016616	0
MD07G1026400	CG	Chr07	2220001	2220100	100	*	4.24304e-05	0.0147534	-25.297	55	45	10	72	56	16	68	52	16	42	22	20	37	20	17	Chr07	IRHS-2017	gene	2220230	2220349	.	+	.	ID=gene:MD07G1026400;Name=MD07G1026400;Note=8s_rRNA	-130
MD07G1036200	CG	Chr07	2972701	2972800	100	*	4.08205e-05	0.0143936	-31.692	28	24	4	51	39	12	44	34	10	29	15	14	24	10	14	Chr07	IRHS-2017	gene	2973537	2977242	.	-	.	ID=gene:MD07G1036200;Name=MD07G1036200;Note=annexin 8;AT=AT5G12380;Note=annexin 8;Id=60.45;Evalue=8.53e-139;Score=394.0;CC=GO:0005634;BP=GO:0009414 ; GO:0009651 ; GO:0042742 ; GO:0009409 ; GO:0009408;;MF=GO:0005509	737
MD07G1049600	CG	Chr07	4265601	4265700	100	*	2.30341e-06	0.00150172	-32.9369	45	27	18	42	29	13	61	48	13	32	8	24	43	20	23	Chr07	IRHS-2017	gene	4265407	4266169	.	-	.	ID=gene:MD07G1049600;Name=MD07G1049600	0
MD07G1062200	CG	Chr07	5855401	5855500	100	*	6.58891e-12	1.46582e-08	-28.1568	140	80	60	92	80	12	114	97	17	140	55	85	92	52	40	Chr07	IRHS-2017	gene	5851007	5858023	.	-	.	ID=gene:MD07G1062200;Name=MD07G1062200;Note=uricase / urate oxidase / nodulin 35;AT=AT2G26230;Note=uricase / urate oxidase / nodulin 35, putative;Id=69.579;Evalue=1.92e-162;Score=454.0;CC=GO:0005739 ; GO:0005777 ; GO:0005829;BP=GO:0007031;GO:0019628 ; GO:0006145;MF=GO:0004846	0
MD07G1095000	CG	Chr07	10210701	10210800	100	*	4.9494e-07	0.000411478	-30.0141	70	42	28	73	56	17	70	49	21	45	15	30	55	24	31	Chr07	IRHS-2017	gene	10206772	10209985	.	+	.	ID=gene:MD07G1095000;Name=MD07G1095000;Note=cytochrome P450;AT=AT5G24910;Note=cytochrome P450, family 714, subfamily A, polypeptide 1;Id=47.719;Evalue=3.61e-174;Score=501.0;CC=GO:0005575;BP=GO:0080147 ; GO:0019752 ; GO:0098542 ; GO:1901565 ; GO:0060560 ; GO:0048588 ; GO:0071554 ; GO:0009416 ; GO:0044248;;MF=GO:0004497 ; GO:0020037 ; GO:0005506 ; GO:0016705	717
MD07G1096800	CG	Chr07	10637401	10637500	100	*	9.61249e-09	1.23837e-05	-36.6785	43	20	23	53	33	20	52	34	18	43	10	33	52	11	41	Chr07	IRHS-2017	gene	10629598	10636074	.	+	.	ID=gene:MD07G1096800;Name=MD07G1096800;Note=RNA-binding (RRM/RBD/RNP motifs) family protein;AT=AT2G44710;Note=RNA-binding (RRM/RBD/RNP motifs) family protein;Id=57.319;Evalue=0.0;Score=734.0;CC=GO:0005634 ; GO:0005829 ; GO:0005737;BP=GO:0010558 ; GO:0010468 ; GO:0031326 ; GO:0010556 ; GO:0051172 ; GO:0048573 ; GO:0000398 ; GO:0031327 ; GO:0051252 ; GO:0010604;;MF=GO:0003729 ; GO:0005515 ; GO:0003…	1328
MD07G1107100	CG	Chr07	12141501	12141600	100	*	4.93364e-09	6.84204e-06	-27.0903	103	20	83	139	67	72	101	61	40	91	7	84	46	15	31	Chr07	IRHS-2017	gene	12142759	12147204	.	-	.	ID=gene:MD07G1107100;Name=MD07G1107100;Note=Proteasome component (PCI) domain protein;AT=AT1G02090;Note=Proteasome component (PCI) domain protein;Id=72.308;Evalue=2.46e-145;Score=407.0;CC=GO:0005737 ; GO:0008180;BP=GO:0009640 ; GO:0000338;;MF=GO:0005515	1159
MD07G1107900	CG	Chr07	12290301	12290400	100	*	4.45467e-06	0.00258216	-25.6247	87	53	34	91	61	30	97	70	27	47	18	29	62	27	35	Chr07	IRHS-2017	gene	12289167	12290572	.	+	.	ID=gene:MD07G1107900;Name=MD07G1107900;Note=ARM repeat superfamily protein;AT=AT1G09640;Note=Translation elongation factor EF1B, gamma chain;Id=73.118;Evalue=1.46e-39;Score=146.0;CC=GO:0005773 ; GO:0005576 ; GO:0005829 ; GO:0010494 ; GO:0009506 ; GO:0005737;BP=GO:0016070 ; GO:1901566;;MF=GO:0004364	0
MD07G1112800	CG	Chr07	13205101	13205200	100	*	8.46446e-06	0.00429962	-26.1009	59	48	11	62	50	12	67	56	11	53	29	24	33	19	14	Chr07	IRHS-2017	gene	13203071	13209124	.	+	.	ID=gene:MD07G1112800;Name=MD07G1112800;Note=transcription regulators;AT=AT1G02080;Note=transcription regulators;Id=71.937;Evalue=3.97e-102;Score=335.0;CC=GO:0010494 ; GO:0005576;BP=;GO:0000288 ; GO:0017148;MF=GO:0005515 ; GO:0060090	0
MD07G1115800	CG	Chr07	13987801	13987900	100	*	4.38779e-05	0.0151037	-26.7478	54	31	23	67	42	25	49	35	14	53	20	33	34	12	22	Chr07	IRHS-2017	gene	13984309	13986546	.	-	.	ID=gene:MD07G1115800;Name=MD07G1115800;Note=GRAS family transcription factor;AT=AT4G00150;Note=GRAS family transcription factor;Id=59.615;Evalue=6.11e-143;Score=430.0;CC=GO:0005634;BP=GO:0051301 ; GO:0048768 ; GO:0007623 ; GO:0006355 ; GO:0030154;GO:0006355;MF=GO:0005515 ; GO:0003700 ; GO:0043565	-1256
MD07G1120400	CG	Chr07	15034501	15034600	100	*	2.13585e-07	0.000196617	30.6625	78	19	59	58	25	33	68	25	43	55	35	20	52	34	18	Chr07	IRHS-2017	gene	15033604	15036419	.	-	.	ID=gene:MD07G1120400;Name=MD07G1120400;Note=RNA 2'-phosphotransferase;AT=AT2G45330;Note=RNA 2'-phosphotransferase, Tpt1 / KptA family;Id=75.49;Evalue=1.25e-113;Score=327.0;CC=GO:0009507;BP=GO:0009793;GO:0006388;MF=GO:0000215	0
MD07G1122300	CG	Chr07	15687601	15687700	100	*	3.04562e-11	6.14924e-08	-29.6942	58	55	3	46	44	2	46	46	0	37	23	14	72	50	22	Chr07	IRHS-2017	gene	15687887	15696154	.	+	.	ID=gene:MD07G1122300;Name=MD07G1122300;Note=Histidine kinase-;AT=AT1G19100;Note=Histidine kinase-, DNA gyrase B-, and HSP90-like ATPase family protein;Id=60.796;Evalue=0.0;Score=798.0;CC=GO:0009941 ; GO:0005634 ; GO:0009506;BP=;GO:0060966 ; GO:1902290 ; GO:0006282;MF=GO:0005515 ; GO:0003677 ; GO:0003723 ; GO:0042803 ; GO:0016887 ; GO:0004519	-187
MD07G1133400	CG	Chr07	19491801	19491900	100	*	1.86311e-27	2.67248e-23	-31.4757	236	77	159	189	128	61	162	130	32	339	64	275	208	76	132	Chr07	IRHS-2017	gene	19492447	19493105	.	-	.	ID=gene:MD07G1133400;Name=MD07G1133400;Note=PLAC8 family protein;AT=AT4G23470;Note=PLAC8 family protein;Id=56.522;Evalue=6.07e-11;Score=53.9;CC=GO:0005575;BP=GO:0098542 ; GO:0006952 ; GO:0014070 ; GO:0016049 ; GO:0040007 ; GO:0097305 ; GO:0000902 ; GO:0006468 ; GO:0031347 ; GO:0009888 ; GO:0010015 ; GO:0030154 ; GO:0007165;;MF=GO:0003674	547
MD07G1137800	CG	Chr07	20094501	20094600	100	*	4.85841e-11	9.54853e-08	-31.0396	134	105	29	102	76	26	86	63	23	66	31	35	86	37	49	Chr07	IRHS-2017	gene	20080253	20092797	.	+	.	ID=gene:MD07G1137800;Name=MD07G1137800;Note=beta-amylase 2;AT=AT4G00490;Note=beta-amylase 2;Id=73.099;Evalue=0.0;Score=785.0;CC=GO:0009507 ; GO:0009570 ; GO:0005576;BP=GO:0048367 ; GO:0009962 ; GO:0016114 ; GO:1901575 ; GO:0048364 ; GO:0044085 ; GO:0044248 ; GO:0046148 ; GO:0006778 ; GO:0009416;;MF=GO:0102229 ; GO:0016161	1705
MD07G1152400	CG	Chr07	22200501	22200600	100	*	3.58765e-29	9.81658e-25	-32.4506	222	110	112	194	88	106	210	109	101	184	37	147	256	36	220	Chr07	IRHS-2017	gene	22195485	22198862	.	-	.	ID=gene:MD07G1152400;Name=MD07G1152400;Note=Protein of unknown function;AT=AT2G46550;Note=;Id=40.564;Evalue=5.62e-80;Score=253.0;CC=GO:0009507;BP=GO:0009416 ; GO:0009637 ; GO:0010468;;MF=GO:0005515	-1640
MD07G1152500	CG	Chr07	22200601	22200700	100	*	9.39208e-25	1.4054e-20	-26.0405	303	177	126	339	167	172	276	143	133	329	95	234	293	73	220	Chr07	IRHS-2017	gene	22202247	22204363	.	-	.	ID=gene:MD07G1152500;Name=MD07G1152500;Note=transducin family protein / WD-40 repeat family protein;AT=AT2G46560;Note=transducin family protein / WD-40 repeat family protein;Id=62.5;Evalue=4.28e-18;Score=75.1;CC=;BP=;GO:0007035;MF=GO:0003674	1547
MD07G1152500	CG	Chr07	22200701	22200800	100	*	2.96886e-25	4.66098e-21	-27.5485	289	184	105	329	190	139	418	260	158	307	105	202	222	73	149	Chr07	IRHS-2017	gene	22202247	22204363	.	-	.	ID=gene:MD07G1152500;Name=MD07G1152500;Note=transducin family protein / WD-40 repeat family protein;AT=AT2G46560;Note=transducin family protein / WD-40 repeat family protein;Id=62.5;Evalue=4.28e-18;Score=75.1;CC=;BP=;GO:0007035;MF=GO:0003674	1447
MD07G1152500	CG	Chr07	22200801	22200900	100	*	1.23786e-28	3.03966e-24	-29.0475	463	294	169	302	196	106	502	297	205	265	115	150	237	51	186	Chr07	IRHS-2017	gene	22202247	22204363	.	-	.	ID=gene:MD07G1152500;Name=MD07G1152500;Note=transducin family protein / WD-40 repeat family protein;AT=AT2G46560;Note=transducin family protein / WD-40 repeat family protein;Id=62.5;Evalue=4.28e-18;Score=75.1;CC=;BP=;GO:0007035;MF=GO:0003674	1347
MD07G1163500	CG	Chr07	23854201	23854300	100	*	9.25233e-11	1.88126e-07	-30.3715	84	50	34	147	90	57	92	55	37	97	24	73	73	27	46	Chr07	IRHS-2017	gene	23855538	23858747	.	-	.	ID=gene:MD07G1163500;Name=MD07G1163500;Note=Calcium-binding endonuclease/exonuclease/phosphatase family;AT=AT5G54130;Note=Calcium-binding endonuclease/exonuclease/phosphatase family;Id=52.174;Evalue=4.83e-141;Score=409.0;CC=GO:0005575;BP=GO:0030154 ; GO:2000241 ; GO:0048638;;MF=GO:0005509 ; GO:0000175	1238
MD07G1166300	CG	Chr07	24069001	24069100	100	*	0.000217409	0.04546	-26.4622	51	29	22	61	36	25	75	40	35	38	13	25	26	6	20	Chr07	IRHS-2017	gene	24070613	24070688	.	+	.	ID=gene:MD07G1166300;Name=MD07G1166300;anti_codon=TCT;product=tRNA-Arg	-1513
MD07G1173600	CG	Chr07	25141801	25141900	100	*	2.89661e-05	0.0108529	-29.2332	51	39	12	28	20	8	59	32	27	29	12	17	50	17	33	Chr07	IRHS-2017	gene	25142503	25150315	.	+	.	ID=gene:MD07G1173600;Name=MD07G1173600;Note=Pleckstrin homology (PH) and lipid-binding START domains-containing protein;AT=AT3G54800;Note=Pleckstrin homology (PH) and lipid-binding START domains-containing protein;Id=64.879;Evalue=0.0;Score=968.0;CC=GO:0005575;BP=GO:0007165 ; GO:0022603 ; GO:0009826 ; GO:2000241 ; GO:0048638;;MF=GO:0008289 ; GO:0035091	-603
MD07G1175400	CG	Chr07	25488201	25488300	100	*	0.000191436	0.0417997	27.6314	41	14	27	40	14	26	36	15	21	27	17	10	46	30	16	Chr07	IRHS-2017	gene	25489400	25490144	.	-	.	ID=gene:MD07G1175400;Name=MD07G1175400	1100
MD07G1179000	CG	Chr07	25872501	25872600	100	*	1.72255e-09	2.65642e-06	-30.0202	72	36	36	101	48	53	62	26	36	85	8	77	52	15	37	Chr07	IRHS-2017	gene	25871194	25874929	.	-	.	ID=gene:MD07G1179000;Name=MD07G1179000;Note=Pentatricopeptide repeat (PPR) superfamily protein;AT=AT2G16880;Note=Pentatricopeptide repeat (PPR) superfamily protein;Id=51.897;Evalue=0.0;Score=748.0;CC=GO:0009507;BP=;GO:0008150;MF=GO:0003729	0
MD07G1186000	CG	Chr07	26713101	26713200	100	*	8.47531e-08	8.54719e-05	-32.6871	50	41	9	58	45	13	55	39	16	56	23	33	44	21	23	Chr07	IRHS-2017	gene	26711127	26713157	.	-	.	ID=gene:MD07G1186000;Name=MD07G1186000	0
MD07G1200300	CG	Chr07	27828301	27828400	100	*	2.08042e-06	0.00134801	-27.7778	70	33	37	53	25	28	87	47	40	48	7	41	51	15	36	Chr07	IRHS-2017	gene	27828658	27830634	.	-	.	ID=gene:MD07G1200300;Name=MD07G1200300;Note=expansin A4;AT=AT2G39700;Note=expansin A4;Id=84.706;Evalue=5.500000000000001e-165;Score=456.0;CC=GO:0009506 ; GO:0005576 ; GO:0009505;BP=GO:0006949 ; GO:0009828 ; GO:0009826;GO:0009664;MF=GO:0003674	258
MD07G1202200	CG	Chr07	28025001	28025100	100	*	1.10437e-05	0.00516142	-29.0428	47	20	27	50	24	26	38	18	20	35	12	23	42	1	41	Chr07	IRHS-2017	gene	28023495	28025625	.	-	.	ID=gene:MD07G1202200;Name=MD07G1202200;Note=rubisco activase;AT=AT2G39730;Note=rubisco activase;Id=85.921;Evalue=3.3500000000000005e-179;Score=502.0;CC=GO:0009535 ; GO:0009507 ; GO:0009941 ; GO:0009505 ; GO:0009570 ; GO:0009579 ; GO:0048046 ; GO:0010319 ; GO:0005794 ; GO:0005634;BP=GO:0010150 ; GO:0009753 ; GO:0009416 ; GO:0009409;;MF=GO:0046863 ; GO:0043531 ; GO:0016887 ; GO:0005524 ; GO:0030234…	0
MD07G1203000	CG	Chr07	28093301	28093400	100	*	4.65836e-05	0.0155334	-26.7522	44	24	20	51	29	22	41	21	20	53	14	39	41	12	29	Chr07	IRHS-2017	gene	28090853	28093190	.	-	.	ID=gene:MD07G1203000;Name=MD07G1203000;Note=sec7 domain-containing protein;AT=AT1G13980;Note=sec7 domain-containing protein;Id=66.851;Evalue=7.800000000000001e-158;Score=478.0;CC=GO:0005886 ; GO:0005768 ; GO:0005829 ; GO:0005737;BP=GO:0009793 ; GO:0009942 ; GO:0070417 ; GO:0071555 ; GO:0048765 ; GO:0048209 ; GO:0010087 ; GO:0009826 ; GO:0006897 ; GO:0010311 ; GO:0010540 ; GO:0009880 ; GO:0001736 …	-112
MD07G1250200	CG	Chr07	31898701	31898800	100	*	1.06978e-06	0.00077204	-26.4678	71	24	47	94	55	39	109	65	44	66	16	50	49	14	35	Chr07	IRHS-2017	gene	31899833	31901079	.	-	.	ID=gene:MD07G1250200;Name=MD07G1250200;Note=Diacylglycerol kinase family protein;AT=AT5G51290;Note=Diacylglycerol kinase family protein;Id=51.02;Evalue=5.93e-63;Score=205.0;CC=GO:0005634;BP=GO:0043067 ; GO:0006672 ; GO:0012501;GO:0006672 ; GO:0016310;MF=GO:0102773 ; GO:0005509 ; GO:0001729	1033
MD07G1254500	CG	Chr07	32189601	32189700	100	*	2.02189e-10	3.87262e-07	-33.4223	49	35	14	56	35	21	78	55	23	83	19	64	89	41	48	Chr07	IRHS-2017	gene	32184709	32188974	.	+	.	ID=gene:MD07G1254500;Name=MD07G1254500;Note=Glycosyl hydrolases family 32 protein;AT=AT1G12240;Note=Glycosyl hydrolases family 32 protein;Id=57.984;Evalue=0.0;Score=753.0;CC=GO:0005773 ; GO:0000325 ; GO:0016020;BP=;GO:0071370 ; GO:0005985 ; GO:0080022 ; GO:0009617;MF=GO:0004564	628
MD07G1254500	CG	Chr07	32189701	32189800	100	*	1.7451e-15	7.26624e-12	-26.9335	196	121	75	132	91	41	162	105	57	212	67	145	172	78	94	Chr07	IRHS-2017	gene	32184709	32188974	.	+	.	ID=gene:MD07G1254500;Name=MD07G1254500;Note=Glycosyl hydrolases family 32 protein;AT=AT1G12240;Note=Glycosyl hydrolases family 32 protein;Id=57.984;Evalue=0.0;Score=753.0;CC=GO:0005773 ; GO:0000325 ; GO:0016020;BP=;GO:0071370 ; GO:0005985 ; GO:0080022 ; GO:0009617;MF=GO:0004564	728
MD07G1259700	CG	Chr07	32590301	32590400	100	*	0.000117853	0.0303156	-26.2926	72	48	24	73	43	30	39	27	12	39	12	27	35	16	19	Chr07	IRHS-2017	gene	32588683	32600428	.	-	.	ID=gene:MD07G1259700;Name=MD07G1259700;Note=K+ efflux antiporter 5;AT=AT5G51710;Note=K+ efflux antiporter 5;Id=81.387;Evalue=0.0;Score=904.0;CC=GO:0009507;BP=GO:0071805 ; GO:1902600;GO:1902600 ; GO:0071805;MF=GO:0015386 ; GO:0015079	0
MD07G1280000	CG	Chr07	34409501	34409600	100	*	9.00761e-07	0.000667158	-26.5389	69	31	38	73	22	51	75	32	43	41	8	33	54	4	50	Chr07	IRHS-2017	gene	34410030	34412295	.	+	.	ID=gene:MD07G1280000;Name=MD07G1280000;Note=Pentatricopeptide repeat (PPR) superfamily protein;AT=AT4G21190;Note=Pentatricopeptide repeat (PPR) superfamily protein;Id=63.704;Evalue=4.8600000000000006e-123;Score=354.0;CC=GO:0009507;BP=GO:0009793;;MF=GO:0003674	-430
MD07G1295100	CG	Chr07	35579701	35579800	100	*	0.000112341	0.029283	28.6417	44	12	32	53	17	36	25	11	14	30	20	10	40	23	17	Chr07	IRHS-2017	gene	35577642	35580912	.	+	.	ID=gene:MD07G1295100;Name=MD07G1295100;Note=3'-5' exonuclease domain-containing protein;AT=AT5G24340;Note=;Id=65.511;Evalue=0.0;Score=660.0;CC=GO:0005737;BP=GO:0090305;GO:0006139;MF=GO:0003676 ; GO:0008408	0
MD08G1024200	CG	Chr08	1747201	1747300	100	*	2.6288e-20	2.15174e-16	-49.0206	82	52	30	82	54	28	79	52	27	67	6	61	58	14	44	Chr08	IRHS-2017	gene	1743366	1747076	.	+	.	ID=gene:MD08G1024200;Name=MD08G1024200;Note=BEL1-like homeodomain 3;AT=AT4G34610;Note=BEL1-like homeodomain 6;Id=62.542;Evalue=2.1300000000000007e-109;Score=338.0;CC=GO:0005634;BP=;GO:0006357 ; GO:0006355;MF=GO:0000981 ; GO:0000978 ; GO:0003700 ; GO:0005515 ; GO:0000976	126
MD08G1027900	CG	Chr08	2039201	2039300	100	*	1.10831e-07	0.000107976	-26.2831	72	37	35	101	58	43	114	58	56	73	17	56	75	23	52	Chr08	IRHS-2017	gene	2037579	2041241	.	+	.	ID=gene:MD08G1027900;Name=MD08G1027900;Note=ADPGLC-PPase large subunit;AT=AT1G27680;Note=ADPGLC-PPase large subunit;Id=80.083;Evalue=0.0;Score=813.0;CC=GO:0009507;BP=GO:0019252;GO:0005978 ; GO:0019252;MF=GO:0008878	0
MD08G1031600	CG	Chr08	2269201	2269300	100	*	1.03282e-09	1.68501e-06	-25.3331	133	70	63	161	97	64	130	65	65	75	25	50	136	37	99	Chr08	IRHS-2017	gene	2265550	2270474	.	+	.	ID=gene:MD08G1031600;Name=MD08G1031600;Note=Protein of unknown function;AT=AT5G42765;Note=;Id=64.118;Evalue=7.23e-75;Score=226.0;CC=GO:0009507 ; GO:0009535 ; GO:0009536 ; GO:0009579;BP=;GO:0008150;MF=GO:0003674	0
MD08G1031900	CG	Chr08	2287101	2287200	100	*	5.22234e-08	5.61876e-05	-26.1685	107	44	63	116	54	62	81	36	45	57	10	47	77	14	63	Chr08	IRHS-2017	gene	2281426	2285319	.	+	.	ID=gene:MD08G1031900;Name=MD08G1031900;Note=flavodoxin family protein / radical SAM domain-containing protein;AT=AT1G75200;Note=flavodoxin family protein / radical SAM domain-containing protein;Id=75.117;Evalue=0.0;Score=991.0;CC=GO:0005739 ; GO:0009507;BP=GO:0009793 ; GO:0043412 ; GO:0016070;GO:0031591;MF=GO:0010181 ; GO:0102521	1783
MD08G1031900	CG	Chr08	2287201	2287300	100	*	7.71729e-09	1.03801e-05	-27.4462	97	42	55	123	39	84	105	55	50	62	8	54	63	10	53	Chr08	IRHS-2017	gene	2281426	2285319	.	+	.	ID=gene:MD08G1031900;Name=MD08G1031900;Note=flavodoxin family protein / radical SAM domain-containing protein;AT=AT1G75200;Note=flavodoxin family protein / radical SAM domain-containing protein;Id=75.117;Evalue=0.0;Score=991.0;CC=GO:0005739 ; GO:0009507;BP=GO:0009793 ; GO:0043412 ; GO:0016070;GO:0031591;MF=GO:0010181 ; GO:0102521	1883
MD08G1064000	CG	Chr08	5044201	5044300	100	*	4.99641e-24	6.5547e-20	-66.044	44	40	4	19	15	4	28	24	4	51	15	36	79	12	67	Chr08	IRHS-2017	gene	5043435	5045490	.	-	.	ID=gene:MD08G1064000;Name=MD08G1064000;Note=28s_rRNA	0
MD08G1065800	CG	Chr08	5266401	5266500	100	*	7.78278e-06	0.00395139	-27.1805	48	12	36	51	17	34	37	15	22	32	1	31	26	2	24	Chr08	IRHS-2017	gene	5262212	5266003	.	-	.	ID=gene:MD08G1065800;Name=MD08G1065800;Note=conserved oligomeric Golgi complex component-related / COG complex component-related;AT=AT5G11980;Note=conserved oligomeric Golgi complex component-related / COG complex component-related;Id=78.445;Evalue=0.0;Score=892.0;CC=GO:0009506 ; GO:0005794;BP=GO:0009860 ; GO:0007030 ; GO:0048193;GO:0006891;MF=GO:0042803 ; GO:0005515	-399
MD08G1088900	CG	Chr08	7369001	7369100	100	*	0.000222014	0.0460598	26.5458	55	16	39	68	30	38	64	30	34	31	22	9	33	21	12	Chr08	IRHS-2017	gene	7369411	7370286	.	+	.	ID=gene:MD08G1088900;Name=MD08G1088900;Note=Gibberellin-regulated family protein;AT=AT5G59845;Note=Gibberellin-regulated family protein;Id=62.921;Evalue=7.37e-35;Score=114.0;CC=GO:0005576 ; GO:0009505 ; GO:0005737;BP=;GO:0008150;MF=GO:0003674	-311
MD08G1091000	CG	Chr08	7523701	7523800	100	*	1.38026e-12	3.87636e-09	-26.4351	208	87	121	185	119	66	198	116	82	118	29	89	128	40	88	Chr08	IRHS-2017	gene	7520044	7522498	.	+	.	ID=gene:MD08G1091000;Name=MD08G1091000;Note=cyclin-dependent protein kinase 3;AT=AT1G47220;Note=Cyclin A3;Id=56.679;Evalue=7.77e-111;Score=326.0;CC=GO:0005634;BP=;GO:0000079 ; GO:0044772;MF=GO:0005515 ; GO:0016538	1204
MD08G1091600	CG	Chr08	7573001	7573100	100	*	2.46247e-08	2.93314e-05	30.1442	71	12	59	91	23	68	66	18	48	65	41	24	53	22	31	Chr08	IRHS-2017	gene	7571359	7571835	.	+	.	ID=gene:MD08G1091600;Name=MD08G1091600;Note=WPP domain protein 2;AT=AT1G47200;Note=WPP domain protein 2;Id=46.541;Evalue=1.6599999999999999e-40;Score=134.0;CC=GO:0005640 ; GO:0005634;BP=GO:0000278 ; GO:0048527;;MF=GO:0003674	1167
MD08G1104000	CG	Chr08	8794401	8794500	100	*	1.33753e-17	7.49072e-14	-30.4444	155	78	77	138	92	46	152	93	59	229	51	178	106	45	61	Chr08	IRHS-2017	gene	8796251	8797207	.	+	.	ID=gene:MD08G1104000;Name=MD08G1104000;Note=alpha/beta-Hydrolases superfamily protein;AT=AT1G47480;Note=alpha/beta-Hydrolases superfamily protein;Id=60.828;Evalue=1.48e-143;Score=407.0;CC=GO:0005634;BP=GO:0046394 ; GO:0033993 ; GO:0098542 ; GO:1901362 ; GO:0019438 ; GO:0044550 ; GO:0048364;;MF=	-1751
MD08G1108600	CG	Chr08	9565501	9565600	100	*	6.48929e-09	8.92905e-06	-25.0051	94	35	59	111	42	69	96	41	55	86	15	71	76	8	68	Chr08	IRHS-2017	gene	9561339	9565425	.	+	.	ID=gene:MD08G1108600;Name=MD08G1108600;Note=RNApolymerase sigma-subunit C;AT=AT3G53920;Note=RNApolymerase sigma-subunit C;Id=46.314;Evalue=2.34e-148;Score=438.0;CC=GO:0009507;BP=GO:0006352 ; GO:0019685;GO:0006352 ; GO:0071482 ; GO:2001141;MF=GO:0000976 ; GO:0003899 ; GO:0016987 ; GO:0003700	77
MD08G1110700	CG	Chr08	9751601	9751700	100	*	5.65633e-05	0.0178071	25.7468	45	23	22	48	23	25	54	28	26	42	31	11	50	39	11	Chr08	IRHS-2017	gene	9746599	9749734	.	-	.	ID=gene:MD08G1110700;Name=MD08G1110700;Note=NB-ARC domain-containing disease resistance protein;AT=AT5G40910;Note=Disease resistance protein (TIR-NBS-LRR class) family;Id=33.803;Evalue=0.003;Score=41.6;CC=;BP=GO:0042742 ; GO:0009888 ; GO:2001141 ; GO:0031347 ; GO:0010468;GO:0006952 ; GO:0007165;MF=GO:0016887 ; GO:0043531	-1868
MD08G1159200	CG	Chr08	18010701	18010800	100	*	2.02679e-06	0.00131772	-26.4473	57	33	24	60	43	17	68	48	20	68	21	47	70	35	35	Chr08	IRHS-2017	gene	18011293	18018724	.	-	.	ID=gene:MD08G1159200;Name=MD08G1159200;Note=wound-responsive family protein;AT=AT1G21610;Note=wound-responsive family protein;Id=46.207;Evalue=7.85e-174;Score=514.0;CC=GO:0030875 ; GO:0005634 ; GO:0005730;BP=;GO:0034728 ; GO:0045814 ; GO:0009651;MF=GO:0005515	493
MD08G1161600	CG	Chr08	18899701	18899800	100	*	1.88367e-13	5.91456e-10	-30.0758	155	95	60	75	58	17	100	70	30	155	47	108	109	52	57	Chr08	IRHS-2017	gene	18900231	18903279	.	+	.	ID=gene:MD08G1161600;Name=MD08G1161600;Note=Aldolase superfamily protein;AT=AT1G69740;Note=Aldolase superfamily protein;Id=84.406;Evalue=0.0;Score=679.0;CC=GO:0009570 ; GO:0009507 ; GO:0005739;BP=GO:0006779;GO:0015995 ; GO:0006783 ; GO:0006782;MF=GO:0008270 ; GO:0004655	-431
MD08G1168300	CG	Chr08	20010701	20010800	100	*	8.13245e-08	8.27655e-05	-25.5062	119	78	41	92	54	38	83	37	46	93	33	60	79	22	57	Chr08	IRHS-2017	gene	20006746	20013303	.	+	.	ID=gene:MD08G1168300;Name=MD08G1168300;Note=Penicillin-binding protein 1F	0
MD08G1180100	CG	Chr08	22172501	22172600	100	*	4.91746e-07	0.000400112	-25.5024	101	70	31	93	58	35	87	69	18	75	29	46	64	33	31	Chr08	IRHS-2017	gene	22172613	22172786	.	+	.	ID=gene:MD08G1180100;Name=MD08G1180100;Note=Ribosomal L18p/L5e family protein;AT=AT2G43310;Note=Ribosomal L18p/L5e family protein;Id=69.811;Evalue=2.6e-19;Score=74.3;CC=GO:0005739;BP=;GO:0006412;MF=GO:0008097 ; GO:0003735	-13
MD08G1181800	CG	Chr08	22555201	22555300	100	*	4.6575e-08	5.10339e-05	-25.8301	123	85	38	95	66	29	164	106	58	74	31	43	78	32	46	Chr08	IRHS-2017	gene	22556478	22559276	.	+	.	ID=gene:MD08G1181800;Name=MD08G1181800;Note=Protein of unknown function;AT=AT4G39860;Note=;Id=63.487;Evalue=2.77e-127;Score=364.0;CC=GO:0005634 ; GO:0005737;BP=GO:0048869 ; GO:0016070 ; GO:0051301 ; GO:0009888;;MF=GO:0003674	-1178
MD08G1181800	CG	Chr08	22555301	22555400	100	*	4.26014e-17	2.24166e-13	-27.391	141	50	91	117	47	70	148	67	81	219	22	197	104	20	84	Chr08	IRHS-2017	gene	22556478	22559276	.	+	.	ID=gene:MD08G1181800;Name=MD08G1181800;Note=Protein of unknown function;AT=AT4G39860;Note=;Id=63.487;Evalue=2.77e-127;Score=364.0;CC=GO:0005634 ; GO:0005737;BP=GO:0048869 ; GO:0016070 ; GO:0051301 ; GO:0009888;;MF=GO:0003674	-1078
MD08G1181800	CG	Chr08	22555401	22555500	100	*	2.43887e-16	1.13934e-12	-30.4674	152	94	58	143	101	42	164	101	63	168	47	121	123	52	71	Chr08	IRHS-2017	gene	22556478	22559276	.	+	.	ID=gene:MD08G1181800;Name=MD08G1181800;Note=Protein of unknown function;AT=AT4G39860;Note=;Id=63.487;Evalue=2.77e-127;Score=364.0;CC=GO:0005634 ; GO:0005737;BP=GO:0048869 ; GO:0016070 ; GO:0051301 ; GO:0009888;;MF=GO:0003674	-978
MD08G1187200	CG	Chr08	23560201	23560300	100	*	7.13168e-07	0.000546386	-28.3073	89	54	35	79	41	38	77	32	45	47	11	36	55	13	42	Chr08	IRHS-2017	gene	23559255	23562042	.	-	.	ID=gene:MD08G1187200;Name=MD08G1187200;Note=Protein kinase superfamily protein;AT=AT1G78290;Note=Protein kinase superfamily protein;Id=83.168;Evalue=0.0;Score=526.0;CC=GO:0005737 ; GO:0005634;BP=GO:0006970;GO:0006468 ; GO:0035556;MF=GO:0004674	0
MD08G1191400	CG	Chr08	24505501	24505600	100	*	2.30559e-05	0.00900203	-26.4714	62	37	25	49	26	23	88	40	48	44	11	33	43	11	32	Chr08	IRHS-2017	gene	24506302	24510075	.	+	.	ID=gene:MD08G1191400;Name=MD08G1191400;Note=oligopeptide transporter;AT=AT4G16370;Note=oligopeptide transporter;Id=75.541;Evalue=0.0;Score=1189.0;CC=GO:0005886 ; GO:0016020 ; GO:0009506 ; GO:0005829 ; GO:0005737;BP=GO:0030003 ; GO:1990388 ; GO:0060586;;MF=GO:0035673 ; GO:0046915	-702
MD08G1215300	CG	Chr08	27830601	27830700	100	*	0.000231794	0.0474426	27.3902	55	19	36	63	24	39	63	24	39	36	21	15	23	17	6	Chr08	IRHS-2017	gene	27827088	27833504	.	+	.	ID=gene:MD08G1215300;Name=MD08G1215300;Note=SUPPRESSOR OF AUXIN RESISTANCE 3;AT=AT1G80680;Note=SUPPRESSOR OF AUXIN RESISTANCE 3;Id=60.976;Evalue=0.0;Score=1289.0;CC=GO:0005643 ; GO:0005634 ; GO:0005635 ; GO:0031965;BP=GO:0048574 ; GO:0009910 ; GO:0002758 ; GO:0006406 ; GO:0009733;GO:0006913 ; GO:0009733;MF=GO:0015288 ; GO:0017056 ; GO:0005515	0
MD08G1224600	CG	Chr08	28958101	28958200	100	*	5.82251e-28	1.28796e-23	-26.3701	330	112	218	212	123	89	190	120	70	511	65	446	307	116	191	Chr08	IRHS-2017	gene	28953614	28959910	.	+	.	ID=gene:MD08G1224600;Name=MD08G1224600;Note=tubby like protein 10;AT=AT1G25280;Note=tubby like protein 10;Id=74.888;Evalue=0.0;Score=620.0;CC=GO:0005886 ; GO:0009507 ; GO:0005829 ; GO:0005634 ; GO:0009536;BP=GO:0006355 ; GO:0009620;;MF=GO:0005515	0
MD08G1225100	CG	Chr08	29023001	29023100	100	*	2.97807e-07	0.000257868	-26.0899	48	22	26	78	31	47	87	33	54	70	8	62	49	9	40	Chr08	IRHS-2017	gene	29024333	29028957	.	+	.	ID=gene:MD08G1225100;Name=MD08G1225100;Note=partner of Y14-MAGO;AT=AT1G11400;Note=partner of Y14-MAGO;Id=58.373;Evalue=6.24e-70;Score=212.0;CC=GO:0005634 ; GO:0005654 ; GO:0005737 ; GO:0005730;BP=GO:0010628;GO:1903259;MF=GO:0003723 ; GO:0005515	-1233
MD08G1248900	CG	Chr08	31344801	31344900	100	*	4.47726e-06	0.00251039	28.4388	46	20	26	57	15	42	58	13	45	57	30	27	46	30	16	Chr08	IRHS-2017	gene	31343601	31345175	.	+	.	ID=gene:MD08G1248900;Name=MD08G1248900;Note=Peptide-N4-(N-acetyl-beta-glucosaminyl)asparagine amidase A protein;AT=AT3G14920;Note=Peptide-N4-(N-acetyl-beta-glucosaminyl)asparagine amidase A protein;Id=59.434;Evalue=1.39e-125;Score=374.0;CC=GO:0000325 ; GO:0009507;BP=GO:0019538;;MF=GO:0003674	0
MD09G1011000	CG	Chr09	727901	728000	100	*	1.85343e-14	6.87979e-11	-45.4789	38	34	4	38	35	3	55	50	5	48	17	31	49	27	22	Chr09	IRHS-2017	gene	726261	730052	.	+	.	ID=gene:MD09G1011000;Name=MD09G1011000;Note=DCD (Development and Cell Death) domain protein;AT=AT5G42050;Note=DCD (Development and Cell Death) domain protein;Id=80.537;Evalue=7.58e-90;Score=270.0;CC=GO:0005634 ; GO:0005737;BP=GO:0034976 ; GO:0071456;GO:0043067 ; GO:1902074;MF=GO:0005515	0
MD09G1014900	CG	Chr09	940901	941000	100	*	5.63745e-05	0.0177769	-26.3213	67	29	38	74	41	33	37	23	14	46	11	35	35	10	25	Chr09	IRHS-2017	gene	940336	942002	.	-	.	ID=gene:MD09G1014900;Name=MD09G1014900;Note=Ribosome recycling factor;AT=AT3G01800;Note=Ribosome recycling factor;Id=63.83;Evalue=2.03e-14;Score=64.7;CC=GO:0005829 ; GO:0005739;BP=;GO:0006412;MF=GO:0043023	0
MD09G1021400	CG	Chr09	1290401	1290500	100	*	1.33589e-05	0.00596156	-31.0691	38	22	16	54	37	17	59	44	15	42	19	23	28	7	21	Chr09	IRHS-2017	gene	1290587	1294396	.	-	.	ID=gene:MD09G1021400;Name=MD09G1021400;Note=RING domain ligase2;AT=AT3G01650;Note=RING domain ligase1;Id=71.429;Evalue=0.0;Score=590.0;CC=GO:0005634 ; GO:0005886;BP=GO:0009789 ; GO:0009690 ; GO:0080148 ; GO:0009850;GO:0009789;MF=GO:0005515 ; GO:0061630 ; GO:0004842	87
MD09G1038100	CG	Chr09	2324601	2324700	100	*	4.19784e-08	4.66376e-05	-31.4773	73	56	17	96	62	34	55	36	19	52	20	32	58	21	37	Chr09	IRHS-2017	gene	2324761	2326415	.	+	.	ID=gene:MD09G1038100;Name=MD09G1038100;Note=Gibberellin-regulated family protein;AT=AT5G14920;Note=Gibberellin-regulated family protein;Id=68.852;Evalue=4.61e-26;Score=102.0;CC=GO:0005886 ; GO:0009536;BP=GO:0009651 ; GO:0009739 ; GO:0009737 ; GO:2000377;;MF=GO:0005515	-61
MD09G1043900	CG	Chr09	2825201	2825300	100	*	1.28835e-07	0.000123382	-26.681	75	54	21	100	69	31	120	90	30	83	38	45	51	23	28	Chr09	IRHS-2017	gene	2825717	2828451	.	+	.	ID=gene:MD09G1043900;Name=MD09G1043900;Note=P-loop containing nucleoside triphosphate hydrolases superfamily protein;Alias=MD09G0038900;AT=AT3G28580;Note=P-loop containing nucleoside triphosphate hydrolases superfamily protein;Id=71.429;Evalue=6.910000000000001e-56;Score=186.0;CC=GO:0005783;BP=GO:0009737;GO:0000304;MF=GO:0016887	-417
MD09G1050200	CG	Chr09	3339701	3339800	100	*	7.64565e-19	5.08475e-15	-25.7881	198	135	63	214	175	39	200	161	39	279	103	176	190	137	53	Chr09	IRHS-2017	gene	3339715	3339785	.	+	.	ID=gene:MD09G1050200;Name=MD09G1050200;rfam_acc=RF00005;rfam_id=tRNA	0
MD09G1051600	CG	Chr09	3453601	3453700	100	*	5.56821e-05	0.0176001	-26.7603	82	50	32	65	38	27	45	29	16	46	18	28	33	9	24	Chr09	IRHS-2017	gene	3455330	3457351	.	+	.	ID=gene:MD09G1051600;Name=MD09G1051600;Note=Transmembrane amino acid transporter family protein;AT=AT3G28960;Note=Transmembrane amino acid transporter family protein;Id=56.468;Evalue=2.07e-157;Score=448.0;CC=GO:0000325 ; GO:0005739;BP=;GO:0003333;MF=GO:0015171	-1630
MD09G1051600	CG	Chr09	3453801	3453900	100	*	4.80938e-09	6.78324e-06	-27.5504	81	63	18	114	84	30	83	66	17	81	51	30	80	28	52	Chr09	IRHS-2017	gene	3455330	3457351	.	+	.	ID=gene:MD09G1051600;Name=MD09G1051600;Note=Transmembrane amino acid transporter family protein;AT=AT3G28960;Note=Transmembrane amino acid transporter family protein;Id=56.468;Evalue=2.07e-157;Score=448.0;CC=GO:0000325 ; GO:0005739;BP=;GO:0003333;MF=GO:0015171	-1430
MD09G1079600	CG	Chr09	5594301	5594400	100	*	1.62452e-05	0.00692831	-25.2859	46	14	32	52	18	34	46	15	31	44	4	40	24	1	23	Chr09	IRHS-2017	gene	5595448	5596202	.	-	.	ID=gene:MD09G1079600;Name=MD09G1079600;Note=Late embryogenesis abundant protein (LEA) family protein;AT=AT5G38760;Note=Late embryogenesis abundant protein (LEA) family protein;Id=59.701;Evalue=3.44e-21;Score=77.8;CC=;BP=;GO:0008150;MF=GO:0003674	1048
MD09G1088800	CG	Chr09	6472001	6472100	100	*	0.000140404	0.0341826	-31.4715	36	20	16	49	34	15	48	34	14	21	11	10	28	6	22	Chr09	IRHS-2017	gene	6473776	6476637	.	-	.	ID=gene:MD09G1088800;Name=MD09G1088800;Note=Regulator of Vps4 activity in the MVB pathway protein;AT=AT1G51900;Note=Regulator of Vps4 activity in the MVB pathway protein;Id=76.19;Evalue=0.006;Score=39.3;CC=GO:0005634;BP=;GO:0015031 ; GO:0008104;MF=GO:0003674	1676
MD09G1094400	CG	Chr09	6861301	6861400	100	*	2.5563e-24	3.49729e-20	-25.9288	256	127	129	221	156	65	270	186	84	485	145	340	291	141	150	Chr09	IRHS-2017	gene	6861657	6871001	.	+	.	ID=gene:MD09G1094400;Name=MD09G1094400;Note=receptor kinase 3;AT=AT3G45860;Note=cysteine-rich RLK (RECEPTOR-like protein kinase) 4;Id=58.609;Evalue=6.83e-122;Score=382.0;CC=;BP=GO:0009751 ; GO:0012501 ; GO:0042742 ; GO:0006952;GO:0042742 ; GO:0006468;MF=GO:0004674 ; GO:0016301	-257
MD09G1094400	CG	Chr09	6861401	6861500	100	*	4.08616e-08	4.57686e-05	-25.6657	75	36	39	75	51	24	78	56	22	142	44	98	82	39	43	Chr09	IRHS-2017	gene	6861657	6871001	.	+	.	ID=gene:MD09G1094400;Name=MD09G1094400;Note=receptor kinase 3;AT=AT3G45860;Note=cysteine-rich RLK (RECEPTOR-like protein kinase) 4;Id=58.609;Evalue=6.83e-122;Score=382.0;CC=;BP=GO:0009751 ; GO:0012501 ; GO:0042742 ; GO:0006952;GO:0042742 ; GO:0006468;MF=GO:0004674 ; GO:0016301	-157
MD09G1130600	CG	Chr09	10053101	10053200	100	*	1.99528e-07	0.000182448	-26.0369	43	40	3	56	48	8	56	52	4	41	23	18	71	49	22	Chr09	IRHS-2017	gene	10050301	10053258	.	-	.	ID=gene:MD09G1130600;Name=MD09G1130600;Note=receptor like protein 6;AT=AT2G32680;Note=receptor like protein 23;Id=44.118;Evalue=1.38e-05;Score=48.9;CC=GO:0005783 ; GO:0005576;BP=GO:0007165 ; GO:0140426;GO:0002229 ; GO:0002238 ; GO:0050832 ; GO:0002240 ; GO:0002758 ; GO:0032491 ; GO:0002237 ; GO:0042742 ; GO:0010555;MF=GO:0019901 ; GO:0016301	0
MD09G1136800	CG	Chr09	10608401	10608500	100	*	1.93667e-13	6.06111e-10	-28.8209	169	101	68	117	73	44	147	86	61	120	23	97	133	56	77	Chr09	IRHS-2017	gene	10608285	10608967	.	+	.	ID=gene:MD09G1136800;Name=MD09G1136800;Note=jasmonate-zim-domain protein 8;AT=AT1G48500;Note=jasmonate-zim-domain protein 4;Id=55.172;Evalue=0.009;Score=33.5;CC=GO:0005634;BP=GO:0009861 ; GO:0009867 ; GO:0009409;GO:0009611 ; GO:0031347 ; GO:2000022;MF=GO:0005515	0
MD09G1156100	CG	Chr09	12441001	12441100	100	*	4.34596e-08	4.81158e-05	-32.4989	58	48	10	67	56	11	89	70	19	39	22	17	45	19	26	Chr09	IRHS-2017	gene	12439730	12444226	.	+	.	ID=gene:MD09G1156100;Name=MD09G1156100;Note=Aminotransferase-like;AT=AT2G04865;Note=Aminotransferase-like, plant mobile domain family protein;Id=62.243;Evalue=0.0;Score=771.0;CC=GO:0005634;BP=GO:0010468 ; GO:0048573 ; GO:0051171 ; GO:0009892 ; GO:0080090;GO:0010073;MF=GO:0003674	0
MD09G1171700	CG	Chr09	14515301	14515400	100	*	7.80792e-05	0.0225973	-25.028	63	48	15	59	48	11	66	50	16	31	19	12	45	21	24	Chr09	IRHS-2017	gene	14512164	14516306	.	-	.	ID=gene:MD09G1171700;Name=MD09G1171700;Note=regulatory particle triple-A 1A;AT=AT1G53750;Note=regulatory particle triple-A 1A;Id=95.714;Evalue=0.0;Score=827.0;CC=GO:0005634;BP=GO:0006511;GO:0043161;MF=GO:0036402 ; GO:0016887	0
MD09G1180000	CG	Chr09	15437701	15437800	100	*	7.52403e-05	0.0219583	34.6461	24	10	14	21	5	16	23	11	12	26	15	11	33	28	5	Chr09	IRHS-2017	gene	15438736	15444109	.	+	.	ID=gene:MD09G1180000;Name=MD09G1180000;Note=Mono-/di-acylglycerol lipase;AT=AT3G14075;Note=Mono-/di-acylglycerol lipase, N-terminal;Id=66.514;Evalue=0.0;Score=786.0;CC=GO:0005886;BP=GO:0010604 ; GO:1901701 ; GO:0010468 ; GO:0010228 ; GO:0009755 ; GO:0044248 ; GO:0010150 ; GO:0040007 ; GO:0006952 ; GO:0071396 ; GO:0010556 ; GO:0009408 ; GO:0051173 ; GO:0031326 ; GO:0050793 ; GO:0051252;GO:0016042;…	-936
[truncated: 1,054 more rows]

## Sheet: S8
Table S10. Wide-targeted analysis between red-flesh (RF) and white-fleh (WF)
[truncated: 19 more rows]
